# Supplementary material for: Femtosecond tunable solitons up to 4.8 µm using soliton self-frequency shift in an InF3 fiber
Source: Sci Rep. 2022 Sep 23;12:15898. doi: 10.1038/s41598-022-19658-8 (PMC9508244; doi:10.1038/s41598-022-19658-8)
Supplement: Supplementary file 1 — Supplementary Information. [file 41598_2022_19658_MOESM1_ESM.zip]

Archive with 139 entries (132 files):
- Raw data/Fig10_11/
- Raw data/Fig10_11/Fig10a.pdf
- Raw data/Fig10_11/fig10a_Experimental_spectra_at_the_output_of_the_free-space_coupled_1m_segment_of_the_InF3_fiber.csv
- Raw data/Fig10_11/Fig10b.pdf
- Raw data/Fig10_11/fig10b_Simulation_spectra_at_the_output_of_the_free-space_coupled_1m_segment_of_the_InF3_fiber.csv
- Raw data/Fig10_11/fig11left_main_soliton_propagation_Pout170mW_spectraldomain.csv
- Raw data/Fig10_11/fig11right_main_soliton_propagation_Pout170mW_timedomain.csv
- Raw data/Fig14a_FiberLosses/
- Raw data/Fig14a_FiberLosses/InF3 7.5um.pdf
- Raw data/Fig14a_FiberLosses/InF3_7umlosses.csv
- Raw data/Fig14a_FiberLosses/ZBLANer7pct_losses.csv
- Raw data/Fig2_Ampli4m/
- Raw data/Fig2_Ampli4m/0.0A.CSV
- Raw data/Fig2_Ampli4m/1.0A.CSV
- Raw data/Fig2_Ampli4m/1.5A.CSV
- Raw data/Fig2_Ampli4m/2.0A.CSV
- Raw data/Fig2_Ampli4m/2.5A.CSV
- Raw data/Fig2_Ampli4m/3.0A.CSV
- Raw data/Fig2_Ampli4m/3.5A.CSV
- Raw data/Fig2_Ampli4m/4.0A.CSV
- Raw data/Fig2_Ampli4m/4.5A.CSV
- Raw data/Fig2_Ampli4m/5.0A.CSV
- Raw data/Fig2_Ampli4m/5.5A.CSV
- Raw data/Fig2_Ampli4m/6.0A.CSV
- Raw data/Fig2_Ampli4m/6.5A.CSV
- Raw data/Fig2_Ampli4m/7.0A.CSV
- Raw data/Fig2_Ampli4m/7.5A.CSV
- Raw data/Fig2_Ampli4m/8.0A.CSV
- Raw data/Fig2_Ampli4m/8.5A.CSV
- Raw data/Fig2_Ampli4m/9.0A.CSV
- Raw data/Fig2_Ampli4m/a10.0A.CSV
- Raw data/Fig2_Ampli4m/a11.0A.CSV
- Raw data/Fig2_Ampli4m/Powers_4m_amp.txt
- Raw data/Fig3_4m20mInF3/
- Raw data/Fig3_4m20mInF3/0.0A.CSV
- Raw data/Fig3_4m20mInF3/1.0A.CSV
- Raw data/Fig3_4m20mInF3/1.1A.CSV
- Raw data/Fig3_4m20mInF3/1.2A.CSV
- Raw data/Fig3_4m20mInF3/1.3A.CSV
- Raw data/Fig3_4m20mInF3/1.4A.CSV
- Raw data/Fig3_4m20mInF3/1.5A.CSV
- Raw data/Fig3_4m20mInF3/1.6A.CSV
- Raw data/Fig3_4m20mInF3/1.7A.CSV
- Raw data/Fig3_4m20mInF3/1.8A.CSV
- Raw data/Fig3_4m20mInF3/1.9A.CSV
- Raw data/Fig3_4m20mInF3/2.0A.CSV
- Raw data/Fig3_4m20mInF3/2.1A.CSV
- Raw data/Fig3_4m20mInF3/2.2A.CSV
- Raw data/Fig3_4m20mInF3/2.3A.CSV
- Raw data/Fig3_4m20mInF3/2.4A.CSV
- Raw data/Fig3_4m20mInF3/2.5A.CSV
- Raw data/Fig3_4m20mInF3/2.6A.CSV
- Raw data/Fig3_4m20mInF3/2.7A.CSV
- Raw data/Fig3_4m20mInF3/2.8A.CSV
- Raw data/Fig3_4m20mInF3/2.9A.CSV
- Raw data/Fig3_4m20mInF3/3.0A.CSV
- Raw data/Fig3_4m20mInF3/3.1A.CSV
- Raw data/Fig3_4m20mInF3/3.2A.CSV
- Raw data/Fig3_4m20mInF3/3.3A.CSV
- Raw data/Fig3_4m20mInF3/3.4A.CSV
- Raw data/Fig3_4m20mInF3/3.5A.CSV
- Raw data/Fig3_4m20mInF3/3.6A.CSV
- Raw data/Fig3_4m20mInF3/3.7A.CSV
- Raw data/Fig3_4m20mInF3/3.8A.CSV
- Raw data/Fig3_4m20mInF3/3.9A.CSV
- Raw data/Fig3_4m20mInF3/4.0A.CSV
- Raw data/Fig3_4m20mInF3/4.1A.CSV
- Raw data/Fig3_4m20mInF3/4.2A.CSV
- Raw data/Fig3_4m20mInF3/4.3A.CSV
- Raw data/Fig3_4m20mInF3/4.4A.CSV
- Raw data/Fig3_4m20mInF3/4.5A.CSV
- Raw data/Fig3_4m20mInF3/4.6A.CSV
- Raw data/Fig3_4m20mInF3/4.7A.CSV
- Raw data/Fig3_4m20mInF3/4.8A.CSV
- Raw data/Fig3_4m20mInF3/4.9A.CSV
- Raw data/Fig3_4m20mInF3/5.0A.CSV
- Raw data/Fig3_4m20mInF3/5.2A.CSV
- Raw data/Fig3_4m20mInF3/5.4A.CSV
- Raw data/Fig3_4m20mInF3/5.6A.CSV
- Raw data/Fig3_4m20mInF3/5.8A.CSV
- Raw data/Fig3_4m20mInF3/6.0A.CSV
- Raw data/Fig3_4m20mInF3/6.2A.CSV
- Raw data/Fig3_4m20mInF3/6.4A.CSV
- Raw data/Fig3_4m20mInF3/6.6A.CSV
- Raw data/Fig3_4m20mInF3/6.8A.CSV
- Raw data/Fig3_4m20mInF3/7.0A.CSV
- Raw data/Fig3_4m20mInF3/7.2A.CSV
- Raw data/Fig3_4m20mInF3/7.4A.CSV
- Raw data/Fig3_4m20mInF3/7.6A.CSV
- Raw data/Fig3_4m20mInF3/7.8A.CSV
- Raw data/Fig3_4m20mInF3/8.0A.CSV
- Raw data/Fig3_4m20mInF3/9.0A.CSV
- Raw data/Fig3_4m20mInF3/a10A.CSV
- Raw data/Fig3_4m20mInF3/a11A.CSV
- Raw data/Fig3_4m20mInF3/a12A.CSV
- Raw data/Fig3_4m20mInF3/Powers_4m_20m.txt
- Raw data/Fig4_70W_QCW/
- Raw data/Fig4_70W_QCW/0.00A.CSV
- Raw data/Fig4_70W_QCW/1.00A.CSV
- Raw data/Fig4_70W_QCW/1.25A.CSV
- Raw data/Fig4_70W_QCW/1.50A.CSV
- Raw data/Fig4_70W_QCW/1.75A.CSV
- Raw data/Fig4_70W_QCW/10.00A.CSV
- Raw data/Fig4_70W_QCW/10.5A2.CSV
- Raw data/Fig4_70W_QCW/11.0A2.CSV
- Raw data/Fig4_70W_QCW/11.5A2.CSV
- Raw data/Fig4_70W_QCW/2.00A.CSV
- Raw data/Fig4_70W_QCW/2.25A.CSV
- Raw data/Fig4_70W_QCW/2.50A.CSV
- Raw data/Fig4_70W_QCW/2.75A.CSV
- Raw data/Fig4_70W_QCW/3.00A.CSV
- Raw data/Fig4_70W_QCW/3.25A.CSV
- Raw data/Fig4_70W_QCW/3.50A.CSV
- Raw data/Fig4_70W_QCW/3.75A.CSV
- Raw data/Fig4_70W_QCW/4.00A.CSV
- Raw data/Fig4_70W_QCW/4.50A.CSV
- Raw data/Fig4_70W_QCW/5.00A.CSV
- Raw data/Fig4_70W_QCW/5.50A.CSV
- Raw data/Fig4_70W_QCW/5.75A.CSV
- Raw data/Fig4_70W_QCW/6.00A.CSV
- Raw data/Fig4_70W_QCW/6.50A.CSV
- Raw data/Fig4_70W_QCW/7.00A.CSV
- Raw data/Fig4_70W_QCW/7.50A.CSV
- Raw data/Fig4_70W_QCW/8.00A.CSV
- Raw data/Fig4_70W_QCW/8.50A.CSV
- Raw data/Fig4_70W_QCW/9.00A.CSV
- Raw data/Fig4_70W_QCW/9.50A.CSV
- Raw data/Fig4_70W_QCW/Powers_QCW.txt
- Raw data/Fig5_spectra/
- Raw data/Fig5_spectra/12A_4m1m.CSV
- Raw data/Fig5_spectra/12A_4m20m.CSV
- Raw data/Fig5_spectra/12A_4m3m.CSV
- Raw data/Fig5_spectra/12A_4m5m.CSV
- Raw data/Fig6_core_comparison/
- Raw data/Fig6_core_comparison/7.5_7.0A.CSV
- Raw data/Fig6_core_comparison/8.5_7.0A.CSV
- Raw data/Fig6_core_comparison/9.5_7.0A.CSV
- Raw data/Fig6_core_comparison/P_comp7A.txt
- Raw data/Measures_beta2_InF3.zip
