# Supplementary material for: Femtosecond tunable solitons up to 4.8 µm using soliton self-frequency shift in an InF3 fiber
Source: Sci Rep. 2022 Sep 23;12:15898. doi: 10.1038/s41598-022-19658-8 (PMC9508244; doi:10.1038/s41598-022-19658-8)
Supplement: Supplementary file 1 — Supplementary Information. [file 41598_2022_19658_MOESM1_ESM.zip › Raw data/Fig10_11/fig10a_Experimental_spectra_at_the_output_of_the_free-space_coupled_1m_segment_of_the_InF3_fiber.csv]

# Wavelength [nm]	Pout=170mW [mW/nm]	Wavelength [nm]	Pout=53mW [mW/nm]	Wavelength [nm]	Pout=25mW [mW/nm]
3.100000000000000000e+03	4.519387914998421033e-04	3.100000000000000000e+03	7.161176091563685101e-06	3.100000000000000000e+03	9.413455954771186919e-06
3.100400000000000091e+03	4.694394895812428314e-04	3.100400000000000091e+03	1.019728020185284724e-05	3.100400000000000091e+03	6.536557635704070699e-06
3.100800000000000182e+03	4.749846993568164542e-04	3.100800000000000182e+03	1.027032892979024359e-05	3.100800000000000182e+03	8.025074907852202568e-06
3.101199999999999818e+03	4.752034882685859333e-04	3.101199999999999818e+03	1.367994505477459241e-05	3.101199999999999818e+03	9.796007182896893439e-06
3.101599999999999909e+03	4.807060853251370535e-04	3.101599999999999909e+03	1.219226386368595272e-05	3.101599999999999909e+03	8.791218917067839409e-06
3.102000000000000000e+03	4.938324451065008490e-04	3.102000000000000000e+03	1.451056600561327881e-05	3.102000000000000000e+03	3.826036377207304975e-06
3.102400000000000091e+03	4.861604439846472993e-04	3.102400000000000091e+03	1.279629822626289776e-05	3.102400000000000091e+03	3.234067610467046886e-06
3.102800000000000182e+03	4.985165949356461668e-04	3.102800000000000182e+03	1.357639149653531784e-05	3.102800000000000182e+03	7.529204530625895484e-06
3.103199999999999818e+03	4.966833709244035389e-04	3.103199999999999818e+03	9.736084915835042629e-06	3.103199999999999818e+03	9.454729210740151106e-06
3.103599999999999909e+03	4.772870158596097538e-04	3.103599999999999909e+03	1.041080598450218214e-05	3.103599999999999909e+03	6.965448649833963251e-06
3.104000000000000000e+03	4.789383569347064424e-04	3.104000000000000000e+03	9.747300452773934205e-06	3.104000000000000000e+03	5.678702209119571632e-06
3.104400000000000091e+03	4.852657276689259524e-04	3.104400000000000091e+03	9.373123796482061291e-06	3.104400000000000091e+03	5.143385721592222292e-07
3.104800000000000182e+03	4.926966620004039716e-04	3.104800000000000182e+03	9.174541152726322480e-06	3.104800000000000182e+03	1.039080261285664398e-20
3.105199999999999818e+03	5.136645802315050347e-04	3.105199999999999818e+03	1.141522176628364927e-05	3.105199999999999818e+03	8.215785553750483658e-06
3.105599999999999909e+03	5.127192460595720452e-04	3.105599999999999909e+03	1.217823507834234034e-05	3.105599999999999909e+03	7.765136508765043831e-06
3.106000000000000000e+03	5.111867872041010123e-04	3.106000000000000000e+03	4.019614026685151688e-06	3.106000000000000000e+03	7.581394483149699048e-06
3.106400000000000091e+03	5.133098758345956995e-04	3.106400000000000091e+03	6.513049112674710453e-06	3.106400000000000091e+03	4.983667907500969142e-06
3.106800000000000182e+03	5.285421414373224751e-04	3.106800000000000182e+03	5.867922280363630930e-06	3.106800000000000182e+03	1.044597771262648088e-05
3.107199999999999818e+03	5.173442422030952387e-04	3.107199999999999818e+03	6.207037269270132802e-06	3.107199999999999818e+03	1.137232061048071191e-05
3.107599999999999909e+03	5.177017344043249739e-04	3.107599999999999909e+03	1.263817466054361850e-06	3.107599999999999909e+03	3.035631808624175481e-07
3.108000000000000000e+03	5.268410661615639725e-04	3.108000000000000000e+03	7.645120817503285268e-06	3.108000000000000000e+03	5.954552036640831029e-06
3.108400000000000091e+03	5.091897115960424599e-04	3.108400000000000091e+03	7.834014175361596823e-06	3.108400000000000091e+03	3.939572478979262256e-06
3.108800000000000182e+03	5.334326816587681933e-04	3.108800000000000182e+03	4.468732444891998159e-06	3.108800000000000182e+03	2.268553860810526351e-06
3.109199999999999818e+03	5.241790023976719559e-04	3.109199999999999818e+03	6.148714852604936721e-06	3.109199999999999818e+03	4.958486040330887718e-06
3.109599999999999909e+03	5.468643591272411703e-04	3.109599999999999909e+03	8.747508094969499119e-06	3.109599999999999909e+03	3.727769879504144923e-06
3.110000000000000000e+03	5.404799901270364174e-04	3.110000000000000000e+03	7.190918275676304518e-06	3.110000000000000000e+03	3.721766263998079466e-06
3.110400000000000091e+03	5.614093223820992243e-04	3.110400000000000091e+03	6.072735323221232958e-06	3.110400000000000091e+03	4.317666508511880461e-07
3.110800000000000182e+03	5.715834164420369613e-04	3.110800000000000182e+03	4.798266363530362408e-06	3.110800000000000182e+03	8.080702069624359180e-06
3.111199999999999818e+03	5.731649437414580587e-04	3.111199999999999818e+03	6.689356674968874426e-06	3.111199999999999818e+03	1.122145300250182089e-05
3.111599999999999909e+03	5.826122608636801967e-04	3.111599999999999909e+03	7.440195598538545935e-06	3.111599999999999909e+03	9.417792009779127145e-06
3.112000000000000000e+03	5.900375077846532626e-04	3.112000000000000000e+03	1.031535914152556898e-05	3.112000000000000000e+03	5.025150751927030491e-06
3.112400000000000091e+03	6.007304137692221760e-04	3.112400000000000091e+03	9.978938660075182144e-06	3.112400000000000091e+03	9.102257028422971460e-06
3.112800000000000182e+03	6.028088503793827208e-04	3.112800000000000182e+03	1.240750197651598767e-05	3.112800000000000182e+03	7.529204530625895484e-06
3.113199999999999818e+03	5.970072702966252361e-04	3.113199999999999818e+03	1.085386343838590493e-05	3.113199999999999818e+03	8.895064362881566347e-06
3.113599999999999909e+03	6.057307482134344223e-04	3.113599999999999909e+03	9.772020132691584156e-06	3.113599999999999909e+03	9.286436531956535032e-06
3.114000000000000000e+03	6.008687529850680227e-04	3.114000000000000000e+03	8.961575191332883306e-06	3.114000000000000000e+03	1.269840267989772990e-05
3.114400000000000091e+03	6.043376061518273374e-04	3.114400000000000091e+03	1.450388518145288786e-05	3.114400000000000091e+03	7.413940475878108723e-06
3.114800000000000182e+03	6.148647842100953128e-04	3.114800000000000182e+03	1.106583914780513342e-05	3.114800000000000182e+03	7.741927408856576304e-06
3.115199999999999818e+03	6.159984508241323452e-04	3.115199999999999818e+03	9.136594553745170402e-06	3.115199999999999818e+03	6.919091834966145455e-06
3.115599999999999909e+03	6.546054548192118587e-04	3.115599999999999909e+03	8.464169524760842457e-06	3.115599999999999909e+03	7.936866855792471239e-06
3.116000000000000000e+03	6.490521904867151658e-04	3.116000000000000000e+03	7.652165477682594419e-06	3.116000000000000000e+03	6.008265214793446205e-06
3.116400000000000091e+03	6.681586881379445982e-04	3.116400000000000091e+03	1.193670203357048141e-05	3.116400000000000091e+03	4.465284091445741178e-06
3.116800000000000182e+03	6.669290272571300627e-04	3.116800000000000182e+03	3.787776567757678795e-06	3.116800000000000182e+03	7.754415983404686815e-06
3.117199999999999818e+03	6.908434112311646934e-04	3.117199999999999818e+03	1.115794851229974308e-05	3.117199999999999818e+03	1.106748889534229319e-05
3.117599999999999909e+03	7.161098046959158423e-04	3.117599999999999909e+03	5.257561397482137833e-06	3.117599999999999909e+03	1.109044812809242637e-05
3.118000000000000000e+03	7.336342865145435797e-04	3.118000000000000000e+03	1.066312138427890094e-05	3.118000000000000000e+03	6.550117563304807823e-06
3.118400000000000091e+03	7.440114513097302986e-04	3.118400000000000091e+03	1.239037221460545724e-06	3.118400000000000091e+03	7.018577420657013663e-06
3.118800000000000182e+03	7.608159696873898186e-04	3.118800000000000182e+03	9.170317093087993341e-06	3.118800000000000182e+03	9.759983757068292024e-06
3.119199999999999818e+03	7.464137307939877402e-04	3.119199999999999818e+03	1.052408514426576428e-05	3.119199999999999818e+03	5.202943321296423949e-06
3.119599999999999909e+03	7.578436569177362603e-04	3.119599999999999909e+03	1.106074431377143352e-05	3.119599999999999909e+03	6.975078423250375856e-06
3.120000000000000000e+03	7.719330224278465099e-04	3.120000000000000000e+03	6.568774497879997594e-06	3.120000000000000000e+03	7.223523581495112198e-06
3.120400000000000091e+03	7.886414874992047144e-04	3.120400000000000091e+03	2.358220188780713335e-06	3.120400000000000091e+03	6.530540015277485855e-06
3.120800000000000182e+03	7.861033009845513203e-04	3.120800000000000182e+03	2.427081461533655325e-06	3.120800000000000182e+03	4.806722993416042198e-06
3.121199999999999818e+03	8.107363025278871253e-04	3.121199999999999818e+03	2.341447114990730981e-06	3.121199999999999818e+03	3.726911627582368805e-06
3.121599999999999909e+03	8.068255077509509316e-04	3.121599999999999909e+03	5.589646627629333272e-06	3.121599999999999909e+03	7.973501768666351963e-06
3.122000000000000000e+03	8.390341158154836177e-04	3.122000000000000000e+03	2.903249454116975288e-06	3.122000000000000000e+03	8.905311081536749490e-06
3.122400000000000091e+03	8.812104120271443920e-04	3.122400000000000091e+03	1.029874613908859081e-20	3.122400000000000091e+03	6.022115696548699989e-06
3.122800000000000182e+03	8.733324954973262135e-04	3.122800000000000182e+03	6.752807242538185858e-06	3.122800000000000182e+03	3.496625294323332983e-06
3.123199999999999818e+03	8.709227193967765185e-04	3.123199999999999818e+03	7.334733740328261950e-06	3.123199999999999818e+03	6.127017135048854278e-06
3.123599999999999909e+03	8.793861471536336925e-04	3.123599999999999909e+03	1.029874613908859081e-20	3.123599999999999909e+03	1.234096426907860208e-05
3.124000000000000000e+03	9.073599791401115982e-04	3.124000000000000000e+03	1.400826513468162450e-06	3.124000000000000000e+03	8.358899330772592758e-06
3.124400000000000091e+03	9.212544951455780076e-04	3.124400000000000091e+03	6.790227936406222946e-06	3.124400000000000091e+03	7.080258187667837033e-06
3.124800000000000182e+03	8.808046930628537488e-04	3.124800000000000182e+03	4.664277202434986632e-06	3.124800000000000182e+03	2.648189717282243002e-06
3.125199999999999818e+03	9.054815799349006386e-04	3.125199999999999818e+03	6.093746071354333083e-07	3.125199999999999818e+03	1.310536421026596062e-06
3.125599999999999909e+03	8.818193409070729108e-04	3.125599999999999909e+03	1.077418313068924311e-05	3.125599999999999909e+03	4.037839897094059516e-06
3.126000000000000000e+03	9.096610930088285885e-04	3.126000000000000000e+03	3.487260198585715538e-06	3.126000000000000000e+03	1.453948738215401902e-06
3.126400000000000091e+03	9.197708043731151915e-04	3.126400000000000091e+03	4.287304729705125406e-06	3.126400000000000091e+03	5.954552036640831029e-06
3.126800000000000182e+03	9.479373163194371567e-04	3.126800000000000182e+03	6.632608345792923553e-06	3.126800000000000182e+03	5.634418416355909370e-06
3.127199999999999818e+03	9.280676187717248069e-04	3.127199999999999818e+03	2.638058081367269754e-06	3.127199999999999818e+03	3.105625577858793463e-06
3.127599999999999909e+03	9.882791202522980302e-04	3.127599999999999909e+03	5.324567696870018397e-06	3.127599999999999909e+03	4.301788902838656449e-06
3.128000000000000000e+03	1.005262819167373730e-03	3.128000000000000000e+03	6.277465767084233667e-06	3.128000000000000000e+03	5.329041408810748171e-06
3.128400000000000091e+03	1.057254689018048656e-03	3.128400000000000091e+03	1.104547388165651234e-05	3.128400000000000091e+03	1.159976243502478809e-05
3.128800000000000182e+03	1.072456337510389055e-03	3.128800000000000182e+03	9.306456528586996824e-06	3.128800000000000182e+03	5.414384514307102526e-06
3.129199999999999818e+03	1.128702845603382111e-03	3.129199999999999818e+03	1.114767639314646241e-05	3.129199999999999818e+03	9.282160954455086519e-06
3.129599999999999909e+03	1.159790694668374643e-03	3.129599999999999909e+03	7.979659372917214310e-06	3.129599999999999909e+03	7.213550805400431450e-06
3.130000000000000000e+03	1.198890779073451566e-03	3.130000000000000000e+03	9.613562476854736283e-06	3.130000000000000000e+03	3.193368925637669304e-06
3.130400000000000091e+03	1.169444511464895779e-03	3.130400000000000091e+03	6.164308325259015077e-06	3.130400000000000091e+03	7.806369337215407643e-06
3.130800000000000182e+03	1.207757157620436943e-03	3.130800000000000182e+03	1.277863169335671312e-05	3.130800000000000182e+03	8.246109450683722345e-06
3.131199999999999818e+03	1.188993882019553916e-03	3.131199999999999818e+03	1.173503402246764884e-05	3.131199999999999818e+03	1.256461237440610078e-05
3.131599999999999909e+03	1.232763082073235796e-03	3.131599999999999909e+03	1.019493246161862153e-05	3.131599999999999909e+03	1.220250782705288977e-05
3.132000000000000000e+03	1.195582693823588581e-03	3.132000000000000000e+03	6.325346967112449593e-06	3.132000000000000000e+03	6.906358128570825882e-06
3.132400000000000091e+03	1.194482028421249478e-03	3.132400000000000091e+03	1.179191535470286045e-05	3.132400000000000091e+03	1.039080261285664398e-20
3.132800000000000182e+03	1.235036008389807849e-03	3.132800000000000182e+03	1.262363279683150482e-05	3.132800000000000182e+03	3.185290856146513081e-06
3.133199999999999818e+03	1.232763082073235796e-03	3.133199999999999818e+03	9.819386465223115134e-06	3.133199999999999818e+03	9.116939963233964186e-06
3.133599999999999909e+03	1.251352368485099918e-03	3.133599999999999909e+03	8.456377325523118079e-06	3.133599999999999909e+03	5.914922993307058529e-06
3.134000000000000000e+03	1.256838917406132104e-03	3.134000000000000000e+03	8.454430396843125203e-06	3.134000000000000000e+03	5.537950823078530306e-06
3.134400000000000091e+03	1.307915299313054582e-03	3.134400000000000091e+03	6.398591032996112972e-06	3.134400000000000091e+03	9.746509151275307346e-06
3.134800000000000182e+03	1.342701950978072946e-03	3.134800000000000182e+03	7.689256581638623196e-06	3.134800000000000182e+03	1.156775534673698731e-05
3.135199999999999818e+03	1.345177578812870164e-03	3.135199999999999818e+03	1.077666426367587909e-05	3.135199999999999818e+03	1.048453309475665213e-05
3.135599999999999909e+03	1.405010662118701603e-03	3.135599999999999909e+03	5.396154218844433241e-06	3.135599999999999909e+03	7.550037259787688421e-06
3.136000000000000000e+03	1.446370714991480075e-03	3.136000000000000000e+03	6.746590540557706726e-06	3.136000000000000000e+03	1.061326711977338125e-05
3.136400000000000091e+03	1.421934593138946728e-03	3.136400000000000091e+03	7.202518012306829829e-06	3.136400000000000091e+03	1.350980544858502965e-05
3.136800000000000182e+03	1.436413969024099126e-03	3.136800000000000182e+03	5.997694671151527442e-06	3.136800000000000182e+03	9.167461502961672296e-06
3.137199999999999818e+03	1.452377860123838828e-03	3.137199999999999818e+03	8.423340429202481010e-06	3.137199999999999818e+03	5.479603001616674078e-06
3.137599999999999909e+03	1.544826177093657025e-03	3.137599999999999909e+03	1.079404820025000500e-05	3.137599999999999909e+03	1.144587753574723500e-05
3.138000000000000000e+03	1.481765981376119380e-03	3.138000000000000000e+03	7.994371995358384101e-06	3.138000000000000000e+03	1.092318011492605810e-05
3.138400000000000091e+03	1.515582632612822280e-03	3.138400000000000091e+03	1.051439656607757647e-05	3.138400000000000091e+03	1.323881443746200306e-05
3.138800000000000182e+03	1.500650716610675171e-03	3.138800000000000182e+03	9.733843357514755822e-06	3.138800000000000182e+03	1.206282687500865341e-05
3.139199999999999818e+03	1.483814531494587240e-03	3.139199999999999818e+03	1.089392429855314878e-05	3.139199999999999818e+03	7.718787678278314792e-06
3.139599999999999909e+03	1.543048653651418788e-03	3.139599999999999909e+03	7.526349003156503984e-06	3.139599999999999909e+03	1.127065341352419378e-05
3.140000000000000000e+03	1.558043647483408744e-03	3.140000000000000000e+03	7.823198557690799911e-06	3.140000000000000000e+03	1.249249242856723371e-05
3.140400000000000091e+03	1.638625164074982658e-03	3.140400000000000091e+03	7.794429855532493038e-06	3.140400000000000091e+03	9.688333831372038536e-06
3.140800000000000182e+03	1.660655774444503782e-03	3.140800000000000182e+03	9.917092248633165737e-06	3.140800000000000182e+03	1.145114977102909109e-05
3.141199999999999818e+03	1.747348855885002975e-03	3.141199999999999818e+03	1.213624549969226302e-05	3.141199999999999818e+03	1.394277101432797437e-05
3.141599999999999909e+03	1.808754480625475274e-03	3.141599999999999909e+03	1.273164008928762131e-05	3.141599999999999909e+03	4.596731055581701640e-06
3.142000000000000000e+03	1.868441995228883878e-03	3.142000000000000000e+03	6.032319740353269348e-06	3.142000000000000000e+03	1.509207986995066364e-05
3.142400000000000091e+03	1.887468098186827377e-03	3.142400000000000091e+03	1.245903348522977873e-05	3.142400000000000091e+03	8.710620537576407976e-06
3.142800000000000182e+03	1.937669128249668417e-03	3.142800000000000182e+03	1.515948169840223029e-05	3.142800000000000182e+03	8.706610072090970390e-06
3.143199999999999818e+03	1.958752753386345299e-03	3.143199999999999818e+03	9.835226208146482987e-06	3.143199999999999818e+03	5.833767207387103479e-06
3.143599999999999909e+03	1.893126435361981025e-03	3.143599999999999909e+03	1.216702367315764251e-05	3.143599999999999909e+03	5.183810235813137435e-06
3.144000000000000000e+03	1.929654781576212869e-03	3.144000000000000000e+03	1.241035923836704855e-05	3.144000000000000000e+03	1.430042994812778013e-05
3.144400000000000091e+03	1.936777004074645122e-03	3.144400000000000091e+03	1.295938383291246431e-05	3.144400000000000091e+03	1.034067990777999030e-05
3.144800000000000182e+03	1.878795970013354306e-03	3.144800000000000182e+03	1.213624549969226302e-05	3.144800000000000182e+03	9.485256834975197885e-06
3.145199999999999818e+03	1.915929921533646510e-03	3.145199999999999818e+03	1.079156306492487442e-05	3.145199999999999818e+03	1.200187487947037207e-05
3.145599999999999909e+03	1.828856456920293500e-03	3.145599999999999909e+03	1.102514609518383636e-05	3.145599999999999909e+03	1.667819682930913661e-05
3.146000000000000000e+03	1.926103497965735677e-03	3.146000000000000000e+03	1.549474213456893151e-05	3.146000000000000000e+03	1.109300209217055336e-05
3.146400000000000091e+03	1.914606901038381831e-03	3.146400000000000091e+03	9.134491017291034891e-06	3.146400000000000091e+03	1.204339955604458299e-05
3.146800000000000182e+03	1.996547375756661889e-03	3.146800000000000182e+03	1.440404113815542759e-05	3.146800000000000182e+03	1.414650296382698945e-05
3.147199999999999818e+03	2.063857081955968158e-03	3.147199999999999818e+03	1.096438692469027256e-05	3.147199999999999818e+03	1.515476111286315168e-05
3.147599999999999909e+03	2.151689596102568814e-03	3.147599999999999909e+03	9.769770300934384368e-06	3.147599999999999909e+03	1.932631682730164886e-05
3.148000000000000000e+03	2.260370444069060430e-03	3.148000000000000000e+03	1.217543125890131762e-05	3.148000000000000000e+03	1.606752909117851015e-05
3.148400000000000091e+03	2.326374452690579010e-03	3.148400000000000091e+03	9.919376006428178382e-06	3.148400000000000091e+03	1.516523326750872604e-05
3.148800000000000182e+03	2.447820795148675059e-03	3.148800000000000182e+03	1.549117474906925066e-05	3.148800000000000182e+03	1.736797138431970660e-05
3.149199999999999818e+03	2.428172968022498240e-03	3.149199999999999818e+03	1.295043489891219423e-05	3.149199999999999818e+03	1.867450482728020308e-05
3.149599999999999909e+03	2.518138540132310466e-03	3.149599999999999909e+03	1.339936918209298410e-05	3.149599999999999909e+03	1.416932281830624348e-05
3.150000000000000000e+03	2.579761873277530444e-03	3.150000000000000000e+03	1.112203744891541126e-05	3.150000000000000000e+03	1.864013678199041526e-05
3.150400000000000091e+03	2.529761739525504365e-03	3.150400000000000091e+03	1.478374125945343481e-05	3.150400000000000091e+03	2.120552821467325879e-05
3.150800000000000182e+03	2.530927006151518187e-03	3.150800000000000182e+03	1.884448846768815703e-05	3.150800000000000182e+03	2.001470046273744316e-05
3.151199999999999818e+03	2.525106035567594494e-03	3.151199999999999818e+03	1.255695543850428502e-05	3.151199999999999818e+03	1.739999385465394353e-05
3.151599999999999909e+03	2.462519169534016419e-03	3.151599999999999909e+03	1.774942763951010594e-05	3.151599999999999909e+03	1.476213235745266376e-05
3.152000000000000000e+03	2.493903357800694894e-03	3.152000000000000000e+03	1.495148581193589116e-05	3.152000000000000000e+03	1.928186753205376325e-05
3.152400000000000091e+03	2.441066551969835706e-03	3.152400000000000091e+03	1.364219814300870681e-05	3.152400000000000091e+03	1.901731039152311666e-05
3.152800000000000182e+03	2.507723327886738490e-03	3.152800000000000182e+03	1.546622603712162434e-05	3.152800000000000182e+03	1.936195002783952862e-05
3.153199999999999818e+03	2.488167539245034372e-03	3.153199999999999818e+03	1.358264509570452048e-05	3.153199999999999818e+03	2.312858666811711106e-05
3.153599999999999909e+03	2.564954230905937965e-03	3.153599999999999909e+03	9.892005588682468691e-06	3.153599999999999909e+03	2.112754789488222043e-05
3.154000000000000000e+03	2.687692750907720758e-03	3.154000000000000000e+03	1.384472561673746875e-05	3.154000000000000000e+03	2.225610158328351437e-05
3.154400000000000091e+03	2.758542122534972298e-03	3.154400000000000091e+03	1.121203263128709575e-05	3.154400000000000091e+03	2.133777321047742174e-05
3.154800000000000182e+03	2.901881140242178365e-03	3.154800000000000182e+03	8.986371179815424862e-06	3.154800000000000182e+03	1.820744869610151095e-05
3.155199999999999818e+03	2.953109970856902886e-03	3.155199999999999818e+03	1.606883358488507072e-05	3.155199999999999818e+03	2.013951904551081719e-05
3.155599999999999909e+03	3.138915466480529919e-03	3.155599999999999909e+03	1.544843013247451104e-05	3.155599999999999909e+03	2.598059511735925027e-05
3.156000000000000000e+03	3.114437500054146376e-03	3.156000000000000000e+03	1.339011642193078681e-05	3.156000000000000000e+03	2.036334385909295794e-05
3.156400000000000091e+03	3.285334693908252904e-03	3.156400000000000091e+03	1.214183573438708789e-05	3.156400000000000091e+03	2.279025029667270112e-05
3.156800000000000182e+03	3.322611928967567421e-03	3.156800000000000182e+03	1.310944642524213830e-05	3.156800000000000182e+03	2.321929850936579475e-05
3.157199999999999818e+03	3.352583628832549525e-03	3.157199999999999818e+03	1.345811865696513715e-05	3.157199999999999818e+03	2.325675377406612285e-05
3.157599999999999909e+03	3.334107665018605938e-03	3.157599999999999909e+03	1.761506917670763601e-05	3.157599999999999909e+03	2.911716549537639811e-05
3.158000000000000000e+03	3.334107665018605938e-03	3.158000000000000000e+03	1.323988927292786288e-05	3.158000000000000000e+03	2.650019653897123839e-05
3.158400000000000091e+03	3.236529873521945891e-03	3.158400000000000091e+03	2.017364401834405342e-05	3.158400000000000091e+03	2.354231112746469934e-05
3.158800000000000182e+03	3.269487038238508454e-03	3.158800000000000182e+03	1.486224283718069335e-05	3.158800000000000182e+03	2.603449122115724125e-05
3.159199999999999818e+03	3.096560859125691966e-03	3.159199999999999818e+03	1.390862996664624271e-05	3.159199999999999818e+03	2.519121386277964469e-05
3.159599999999999909e+03	3.178188266499733933e-03	3.159599999999999909e+03	1.663735766522837046e-05	3.159599999999999909e+03	2.708626324144268666e-05
3.160000000000000000e+03	3.203904924438439900e-03	3.160000000000000000e+03	1.611700546049029393e-05	3.160000000000000000e+03	2.668388712588706479e-05
3.160400000000000091e+03	3.261216417426968800e-03	3.160400000000000091e+03	2.380040531531236534e-05	3.160400000000000091e+03	2.366187168422876133e-05
3.160800000000000182e+03	3.298979523764197438e-03	3.160800000000000182e+03	1.916392016899708559e-05	3.160800000000000182e+03	2.780667717404365744e-05
3.161199999999999818e+03	3.330271340504305840e-03	3.161199999999999818e+03	2.170622762862893008e-05	3.161199999999999818e+03	2.564183462423137816e-05
3.161599999999999909e+03	3.464811562018377950e-03	3.161599999999999909e+03	1.813361342135247136e-05	3.161599999999999909e+03	2.731172273533009610e-05
3.162000000000000000e+03	3.565985886258666530e-03	3.162000000000000000e+03	1.625490190839116547e-05	3.162000000000000000e+03	2.989847896606499141e-05
3.162400000000000091e+03	3.792098590095422869e-03	3.162400000000000091e+03	1.854318593459272971e-05	3.162400000000000091e+03	3.358528939915782712e-05
3.162800000000000182e+03	3.848394807136951232e-03	3.162800000000000182e+03	1.877951418155028430e-05	3.162800000000000182e+03	3.174308228527070348e-05
3.163199999999999818e+03	4.039983765845328589e-03	3.163199999999999818e+03	2.471635094284823609e-05	3.163199999999999818e+03	3.014040577844499371e-05
3.163599999999999909e+03	4.078304231529702138e-03	3.163599999999999909e+03	2.160152206484405158e-05	3.163599999999999909e+03	3.171385928579477370e-05
3.164000000000000000e+03	4.215796315588870094e-03	3.164000000000000000e+03	2.038376261827311487e-05	3.164000000000000000e+03	3.584669287119976791e-05
3.164400000000000091e+03	4.202228075106511848e-03	3.164400000000000091e+03	2.261957043544964388e-05	3.164400000000000091e+03	3.689343520121556730e-05
3.164800000000000182e+03	4.148390394166319439e-03	3.164800000000000182e+03	2.333911334048131248e-05	3.164800000000000182e+03	3.775279370256796424e-05
3.165199999999999818e+03	4.033477326348024715e-03	3.165199999999999818e+03	1.922579702879387531e-05	3.165199999999999818e+03	3.688494115177432675e-05
3.165599999999999909e+03	4.051162089832882965e-03	3.165599999999999909e+03	2.428758609211094960e-05	3.165599999999999909e+03	3.706372756075400137e-05
3.166000000000000000e+03	3.823663100167298216e-03	3.166000000000000000e+03	2.227328904616902725e-05	3.166000000000000000e+03	3.552622769006361970e-05
3.166400000000000091e+03	3.859043019228767819e-03	3.166400000000000091e+03	2.666148609438775833e-05	3.166400000000000091e+03	4.046216296373244707e-05
3.166800000000000182e+03	3.780764443562266170e-03	3.166800000000000182e+03	3.001817969510709095e-05	3.166800000000000182e+03	3.999899641431101116e-05
3.167199999999999818e+03	3.806971450691715858e-03	3.167199999999999818e+03	2.703860946494407943e-05	3.167199999999999818e+03	4.138558465813269602e-05
3.167599999999999909e+03	3.768596322206944210e-03	3.167599999999999909e+03	2.445593959611115357e-05	3.167599999999999909e+03	3.883730582259657053e-05
3.168000000000000000e+03	3.910926192403300222e-03	3.168000000000000000e+03	2.744001554413081018e-05	3.168000000000000000e+03	3.704666301299842972e-05
3.168400000000000091e+03	4.000180790445936017e-03	3.168400000000000091e+03	2.831289987034223197e-05	3.168400000000000091e+03	4.084595879491261124e-05
3.168800000000000182e+03	4.118884558145570300e-03	3.168800000000000182e+03	2.847635202505558965e-05	3.168800000000000182e+03	4.572451366156349734e-05
3.169199999999999818e+03	4.391163622232247508e-03	3.169199999999999818e+03	2.718218431959679141e-05	3.169199999999999818e+03	4.558784834928725167e-05
3.169599999999999909e+03	4.460459700621287500e-03	3.169599999999999909e+03	3.052701591141759055e-05	3.169599999999999909e+03	4.828909818679978021e-05
3.170000000000000000e+03	4.700884924157529808e-03	3.170000000000000000e+03	3.027501402841750031e-05	3.170000000000000000e+03	4.432503578554718718e-05
3.170400000000000091e+03	4.671750276369361979e-03	3.170400000000000091e+03	2.992156831959073593e-05	3.170400000000000091e+03	4.908503385784574168e-05
3.170800000000000182e+03	4.964546924384460706e-03	3.170800000000000182e+03	3.094456293583100714e-05	3.170800000000000182e+03	5.132737983237391905e-05
3.171199999999999818e+03	5.020877435551691914e-03	3.171199999999999818e+03	3.230608661044439422e-05	3.171199999999999818e+03	5.225755603259983042e-05
3.171599999999999909e+03	5.117756516546602581e-03	3.171599999999999909e+03	3.080238558390147171e-05	3.171599999999999909e+03	5.225755603259983042e-05
3.172000000000000000e+03	5.206904591331502907e-03	3.172000000000000000e+03	3.579186700856881064e-05	3.172000000000000000e+03	5.162369602986040587e-05
3.172400000000000091e+03	5.187756938839992692e-03	3.172400000000000091e+03	2.752227646297190537e-05	3.172400000000000091e+03	5.276538300780850689e-05
3.172800000000000182e+03	4.957692885032366492e-03	3.172800000000000182e+03	3.753050023450589198e-05	3.172800000000000182e+03	6.004116285372376190e-05
3.173199999999999818e+03	5.052189360851350002e-03	3.173199999999999818e+03	3.793886665093894214e-05	3.173199999999999818e+03	5.714116556841335019e-05
3.173599999999999909e+03	4.895303471911941103e-03	3.173599999999999909e+03	3.732367104215140584e-05	3.173599999999999909e+03	5.890458422589567208e-05
3.174000000000000000e+03	4.804847629571703041e-03	3.174000000000000000e+03	3.592397231719879580e-05	3.174000000000000000e+03	6.051305723866778652e-05
3.174400000000000091e+03	4.611897218344882324e-03	3.174400000000000091e+03	3.274042804635202039e-05	3.174400000000000091e+03	6.138313919232974575e-05
3.174800000000000182e+03	4.693314095878119326e-03	3.174800000000000182e+03	3.625637274047176142e-05	3.174800000000000182e+03	6.189407757361036421e-05
3.175199999999999818e+03	4.736740796529376879e-03	3.175199999999999818e+03	3.930830824867920996e-05	3.175199999999999818e+03	6.685734018907252317e-05
3.175599999999999909e+03	4.902071257536232823e-03	3.175599999999999909e+03	3.590743252529115024e-05	3.175599999999999909e+03	6.566729014893120094e-05
3.176000000000000000e+03	5.150858505710796502e-03	3.176000000000000000e+03	4.083046754920697900e-05	3.176000000000000000e+03	6.822587196390919009e-05
3.176400000000000091e+03	5.280555602482807712e-03	3.176400000000000091e+03	4.472850195580052238e-05	3.176400000000000091e+03	6.681117272212351761e-05
3.176800000000000182e+03	5.543443429741368687e-03	3.176800000000000182e+03	4.057741279243989331e-05	3.176800000000000182e+03	6.523025779605069849e-05
3.177199999999999818e+03	5.735610088383329662e-03	3.177199999999999818e+03	4.489359176667878925e-05	3.177199999999999818e+03	6.947828581642466039e-05
3.177599999999999909e+03	6.171342076538148015e-03	3.177599999999999909e+03	4.760848406848959286e-05	3.177599999999999909e+03	7.339206288342103640e-05
3.178000000000000000e+03	6.389687518975751927e-03	3.178000000000000000e+03	4.433884267576405555e-05	3.178000000000000000e+03	7.436166321734431273e-05
3.178400000000000091e+03	6.634063435380331553e-03	3.178400000000000091e+03	4.868378693385948052e-05	3.178400000000000091e+03	7.940522759792317700e-05
3.178800000000000182e+03	6.690824214244034569e-03	3.178800000000000182e+03	4.362991360954757820e-05	3.178800000000000182e+03	7.405409773077606058e-05
3.179199999999999818e+03	6.779218314879396912e-03	3.179199999999999818e+03	4.571769785135438349e-05	3.179199999999999818e+03	7.722343129977275419e-05
3.179599999999999909e+03	6.801107194477233608e-03	3.179599999999999909e+03	5.173498804343443908e-05	3.179599999999999909e+03	8.075122045880230937e-05
3.180000000000000000e+03	6.935529446214476999e-03	3.180000000000000000e+03	5.605112749426114982e-05	3.180000000000000000e+03	8.700597835714182662e-05
3.180400000000000091e+03	6.783902850784694072e-03	3.180400000000000091e+03	4.865016897780769515e-05	3.180400000000000091e+03	8.473231945302058324e-05
3.180800000000000182e+03	6.520480792777344145e-03	3.180800000000000182e+03	4.717200686297783231e-05	3.180800000000000182e+03	9.474342813300891441e-05
3.181199999999999818e+03	6.451781040595207066e-03	3.181199999999999818e+03	5.062725178144568340e-05	3.181199999999999818e+03	9.918570735559863486e-05
3.181599999999999909e+03	6.438424687375467192e-03	3.181599999999999909e+03	5.759494303282562081e-05	3.181599999999999909e+03	9.559806347799951068e-05
3.182000000000000000e+03	6.245678428867440860e-03	3.182000000000000000e+03	5.819482319240646485e-05	3.182000000000000000e+03	9.610568862369088191e-05
3.182400000000000091e+03	6.553595311982059711e-03	3.182400000000000091e+03	5.607694593684377086e-05	3.182400000000000091e+03	9.537819403331253656e-05
3.182800000000000182e+03	6.322365804055408121e-03	3.182800000000000182e+03	6.218481591834963402e-05	3.182800000000000182e+03	9.780230602656755446e-05
3.183199999999999818e+03	6.150063783597318860e-03	3.183199999999999818e+03	5.903157261090892933e-05	3.183199999999999818e+03	1.022701975605407569e-04
3.183599999999999909e+03	6.281735123925889612e-03	3.183599999999999909e+03	6.029542394007926070e-05	3.183599999999999909e+03	1.084299094011987967e-04
3.184000000000000000e+03	6.392630756475232122e-03	3.184000000000000000e+03	6.141639956443676327e-05	3.184000000000000000e+03	1.029079898244432574e-04
3.184400000000000091e+03	6.724803829241648989e-03	3.184400000000000091e+03	6.475664692427189812e-05	3.184400000000000091e+03	1.086298287516117360e-04
3.184800000000000182e+03	6.905253393274895374e-03	3.184800000000000182e+03	6.517549721890123664e-05	3.184800000000000182e+03	1.127065341352419514e-04
3.185199999999999818e+03	7.103618342260535796e-03	3.185199999999999818e+03	6.935605032479224402e-05	3.185199999999999818e+03	1.152256309486109396e-04
3.185599999999999909e+03	7.429842712178999671e-03	3.185599999999999909e+03	7.215797768144584592e-05	3.185599999999999909e+03	1.162918005848923947e-04
3.186000000000000000e+03	7.792550401910507130e-03	3.186000000000000000e+03	6.614307067461478124e-05	3.186000000000000000e+03	1.163453672714240598e-04
3.186400000000000091e+03	8.174846751186249857e-03	3.186400000000000091e+03	7.003003655612092876e-05	3.186400000000000091e+03	1.189184102918529307e-04
3.186800000000000182e+03	8.419370472860959395e-03	3.186800000000000182e+03	7.134841883047543726e-05	3.186800000000000182e+03	1.177196859690515427e-04
3.187199999999999818e+03	8.605569570767983636e-03	3.187199999999999818e+03	7.353335020879790370e-05	3.187199999999999818e+03	1.247811819121094775e-04
3.187599999999999909e+03	8.850740751783669341e-03	3.187599999999999909e+03	7.522883789308860362e-05	3.187599999999999909e+03	1.329073794021662391e-04
3.188000000000000000e+03	8.637332133581776886e-03	3.188000000000000000e+03	7.093888418281498105e-05	3.188000000000000000e+03	1.264005881928132586e-04
3.188400000000000091e+03	8.799938154406869439e-03	3.188400000000000091e+03	7.834014175361597840e-05	3.188400000000000091e+03	1.326933305660947049e-04
3.188800000000000182e+03	8.536495583168941803e-03	3.188800000000000182e+03	8.137375425661477497e-05	3.188800000000000182e+03	1.331217735223900090e-04
3.189199999999999818e+03	8.699206095328584562e-03	3.189199999999999818e+03	8.184353006662624830e-05	3.189199999999999818e+03	1.374830299604339393e-04
3.189599999999999909e+03	8.020096981835448877e-03	3.189599999999999909e+03	8.328836813409596729e-05	3.189599999999999909e+03	1.410422069354462049e-04
3.190000000000000000e+03	7.842953135634066208e-03	3.190000000000000000e+03	7.835818231479124533e-05	3.190000000000000000e+03	1.379587005044849402e-04
3.190400000000000091e+03	8.034884161753920104e-03	3.190400000000000091e+03	7.171076459310755306e-05	3.190400000000000091e+03	1.461669197325269102e-04
3.190800000000000182e+03	7.790756307432014117e-03	3.190800000000000182e+03	9.042413293312366975e-05	3.190800000000000182e+03	1.535497433563224635e-04
3.191199999999999818e+03	7.942909603311863742e-03	3.191199999999999818e+03	8.743480646047007646e-05	3.191199999999999818e+03	1.611940825974570877e-04
3.191599999999999909e+03	7.931943644923212383e-03	3.191599999999999909e+03	8.912188283418897542e-05	3.191599999999999909e+03	1.603057479973952148e-04
3.192000000000000000e+03	8.220147679630824405e-03	3.192000000000000000e+03	9.163984649857229571e-05	3.192000000000000000e+03	1.608974254393480180e-04
3.192400000000000091e+03	8.421309327765637634e-03	3.192400000000000091e+03	9.967456593251114872e-05	3.192400000000000091e+03	1.669740937051335413e-04
3.192800000000000182e+03	8.783742990152974134e-03	3.192800000000000182e+03	9.662385333540095722e-05	3.192800000000000182e+03	1.681315028295276561e-04
3.193199999999999818e+03	9.353617795995831583e-03	3.193199999999999818e+03	1.120429030793901949e-04	3.193199999999999818e+03	1.755695091271953579e-04
3.193599999999999909e+03	9.686784093558985578e-03	3.193599999999999909e+03	9.817125728220357718e-05	3.193599999999999909e+03	1.792045758736425553e-04
3.194000000000000000e+03	9.958171924610924319e-03	3.194000000000000000e+03	9.547383178261736425e-05	3.194000000000000000e+03	1.868740917470107998e-04
3.194400000000000091e+03	1.047802957539203592e-02	3.194400000000000091e+03	1.025378844901800155e-04	3.194400000000000091e+03	1.874774746599388166e-04
3.194800000000000182e+03	1.089380557336014181e-02	3.194800000000000182e+03	1.022549529094599307e-04	3.194800000000000182e+03	1.906553931686004021e-04
3.195199999999999818e+03	1.122224174740531384e-02	3.195199999999999818e+03	1.123011886459270801e-04	3.195199999999999818e+03	1.974008847745142338e-04
3.195599999999999909e+03	1.138097894674958317e-02	3.195599999999999909e+03	1.096943737428734386e-04	3.195599999999999909e+03	1.905237385658616587e-04
3.196000000000000000e+03	1.168906086351538878e-02	3.196000000000000000e+03	1.160872044977803242e-04	3.196000000000000000e+03	1.983120458594033462e-04
3.196400000000000091e+03	1.144141187693424079e-02	3.196400000000000091e+03	1.142047988081077608e-04	3.196400000000000091e+03	2.069898714852712155e-04
3.196800000000000182e+03	1.136264975157726988e-02	3.196800000000000182e+03	1.230791116726007238e-04	3.196800000000000182e+03	2.164457660546281032e-04
3.197199999999999818e+03	1.138884336445043950e-02	3.197199999999999818e+03	1.196146442753801134e-04	3.197199999999999818e+03	2.229200310613369202e-04
3.197599999999999909e+03	1.117068023019571026e-02	3.197599999999999909e+03	1.206658434803527946e-04	3.197599999999999909e+03	2.226635325718427248e-04
3.198000000000000000e+03	1.096931782613061630e-02	3.198000000000000000e+03	1.322161031948534558e-04	3.198000000000000000e+03	2.295350939719681231e-04
3.198400000000000091e+03	1.056524615539595861e-02	3.198400000000000091e+03	1.339936918209298376e-04	3.198400000000000091e+03	2.305945798272747709e-04
3.198800000000000182e+03	1.042028554371105496e-02	3.198800000000000182e+03	1.441731386169366040e-04	3.198800000000000182e+03	2.350439596942059325e-04
3.199199999999999818e+03	1.028441563567484424e-02	3.199199999999999818e+03	1.389902554307101076e-04	3.199199999999999818e+03	2.369458435994885933e-04
3.199599999999999909e+03	1.016669090338458842e-02	3.199599999999999909e+03	1.407292434870749040e-04	3.199599999999999909e+03	2.485129901532886197e-04
3.200000000000000000e+03	1.025603796836631505e-02	3.200000000000000000e+03	1.455741801973064434e-04	3.200000000000000000e+03	2.601651344176032147e-04
3.200400000000000091e+03	1.039392598654748610e-02	3.200400000000000091e+03	1.498595254635072223e-04	3.200400000000000091e+03	2.606448179750289447e-04
3.200800000000000182e+03	1.081632230627382375e-02	3.200800000000000182e+03	1.591418319310574498e-04	3.200800000000000182e+03	2.641490754193384530e-04
3.201199999999999818e+03	1.091891838878108513e-02	3.201199999999999818e+03	1.565973300113324617e-04	3.201199999999999818e+03	2.654294425056026585e-04
3.201599999999999909e+03	1.167292297936041792e-02	3.201599999999999909e+03	1.599500400091476723e-04	3.201599999999999909e+03	2.799942385208316017e-04
3.202000000000000000e+03	1.210541325409038999e-02	3.202000000000000000e+03	1.631489762844798308e-04	3.202000000000000000e+03	2.937305340446321605e-04
3.202400000000000091e+03	1.262930989392481960e-02	3.202400000000000091e+03	1.620631787616348316e-04	3.202400000000000091e+03	2.873750731983635274e-04
3.202800000000000182e+03	1.336840579374774449e-02	3.202800000000000182e+03	1.659527116207187044e-04	3.202800000000000182e+03	3.019597762552751470e-04
3.203199999999999818e+03	1.420298472447755790e-02	3.203199999999999818e+03	1.632241264672668968e-04	3.203199999999999818e+03	3.046134636750398431e-04
3.203599999999999909e+03	1.453046858876692535e-02	3.203599999999999909e+03	1.725378385086657183e-04	3.203599999999999909e+03	3.109203120442690705e-04
3.204000000000000000e+03	1.514884841702038298e-02	3.204000000000000000e+03	1.744152091371048267e-04	3.204000000000000000e+03	3.064425692781885856e-04
3.204400000000000091e+03	1.583359820190503517e-02	3.204400000000000091e+03	1.801707776534177124e-04	3.204400000000000091e+03	3.135805336788790730e-04
3.204800000000000182e+03	1.639379952633292226e-02	3.204800000000000182e+03	1.810024081773607663e-04	3.204800000000000182e+03	3.262489291788301889e-04
3.205199999999999818e+03	1.635609483371648978e-02	3.205199999999999818e+03	1.844524181082200179e-04	3.205199999999999818e+03	3.253487143392151020e-04
3.205599999999999909e+03	1.676407595814715865e-02	3.205599999999999909e+03	1.871045518398263877e-04	3.205599999999999909e+03	3.420968654728738815e-04
3.206000000000000000e+03	1.683757797498644515e-02	3.206000000000000000e+03	1.839858201403732655e-04	3.206000000000000000e+03	3.465365879059098173e-04
3.206400000000000091e+03	1.696991316179504578e-02	3.206400000000000091e+03	1.864594303386625843e-04	3.206400000000000091e+03	3.569842822705681078e-04
3.206800000000000182e+03	1.662951640746084675e-02	3.206800000000000182e+03	1.952919550186695311e-04	3.206800000000000182e+03	3.604533738627858897e-04
3.207199999999999818e+03	1.629219576814366216e-02	3.207199999999999818e+03	2.049671927665540664e-04	3.207199999999999818e+03	3.645432783618063658e-04
3.207599999999999909e+03	1.667168975840757975e-02	3.207599999999999909e+03	2.068161041998181464e-04	3.207599999999999909e+03	3.749290529874500138e-04
3.208000000000000000e+03	1.527142698072983182e-02	3.208000000000000000e+03	2.173623661502687657e-04	3.208000000000000000e+03	3.919666298889844984e-04
3.208400000000000091e+03	1.482448516975692389e-02	3.208400000000000091e+03	2.240703296314296698e-04	3.208400000000000091e+03	4.051810214021132179e-04
3.208800000000000182e+03	1.522227697957416817e-02	3.208800000000000182e+03	2.290785117894202419e-04	3.208800000000000182e+03	4.203868232548595976e-04
3.209199999999999818e+03	1.418664234326222524e-02	3.209199999999999818e+03	2.265605827325941387e-04	3.209199999999999818e+03	4.219384419792121380e-04
3.209599999999999909e+03	1.459081731731153887e-02	3.209599999999999909e+03	2.334986387458559643e-04	3.209599999999999909e+03	4.367662730356679669e-04
3.210000000000000000e+03	1.478358014189044140e-02	3.210000000000000000e+03	2.452360729778276871e-04	3.210000000000000000e+03	4.384792991444802653e-04
3.210400000000000091e+03	1.500650716610676776e-02	3.210400000000000091e+03	2.513531620398334865e-04	3.210400000000000091e+03	4.428422971366392270e-04
3.210800000000000182e+03	1.559120277718584364e-02	3.210800000000000182e+03	2.652676885121519885e-04	3.210800000000000182e+03	4.483829550999428098e-04
3.211199999999999818e+03	1.660273438341179630e-02	3.211199999999999818e+03	2.682775632736622302e-04	3.211199999999999818e+03	4.637128116162145242e-04
3.211599999999999909e+03	1.727347118930383507e-02	3.211599999999999909e+03	2.821527926043695934e-04	3.211599999999999909e+03	4.875836059647818623e-04
3.212000000000000000e+03	1.856434453843029339e-02	3.212000000000000000e+03	2.796947748032108843e-04	3.212000000000000000e+03	4.992856623568756470e-04
3.212400000000000091e+03	1.889642377515653171e-02	3.212400000000000091e+03	2.787945970711526249e-04	3.212400000000000091e+03	5.050671178467601224e-04
3.212800000000000182e+03	1.999768024753251217e-02	3.212800000000000182e+03	2.777693695165477073e-04	3.212800000000000182e+03	5.142201549601289499e-04
3.213199999999999818e+03	2.134418713651854357e-02	3.213199999999999818e+03	2.877294748461415967e-04	3.213199999999999818e+03	5.210136420808214206e-04
3.213599999999999909e+03	2.250503123086800006e-02	3.213599999999999909e+03	3.026107507902711853e-04	3.213599999999999909e+03	5.401931775484036151e-04
3.214000000000000000e+03	2.329054332625211596e-02	3.214000000000000000e+03	3.287640736405484645e-04	3.214000000000000000e+03	5.518856412422961386e-04
3.214400000000000091e+03	2.357108749527863506e-02	3.214400000000000091e+03	3.343369321212833899e-04	3.214400000000000091e+03	5.785609197920614077e-04
3.214800000000000182e+03	2.438819281653492252e-02	3.214800000000000182e+03	3.337216276229062139e-04	3.214800000000000182e+03	6.012417011183529081e-04
3.215199999999999818e+03	2.387699233243397931e-02	3.215199999999999818e+03	3.490473563507251941e-04	3.215199999999999818e+03	6.142555581120389720e-04
3.215599999999999909e+03	2.425379039206124882e-02	3.215599999999999909e+03	3.496909179024264248e-04	3.215599999999999909e+03	6.212252433829766303e-04
3.216000000000000000e+03	2.358737545069913150e-02	3.216000000000000000e+03	3.528453131375448252e-04	3.216000000000000000e+03	6.276956152335718244e-04
3.216400000000000091e+03	2.330127148788714922e-02	3.216400000000000091e+03	3.559461935932405562e-04	3.216400000000000091e+03	6.384826420167717806e-04
3.216800000000000182e+03	2.191187894605774525e-02	3.216800000000000182e+03	3.681157107732157510e-04	3.216800000000000182e+03	6.597039658840915489e-04
3.217199999999999818e+03	2.139339056944745271e-02	3.217199999999999818e+03	3.812276158251458021e-04	3.217199999999999818e+03	6.763151170173021306e-04
3.217599999999999909e+03	2.160128664509942259e-02	3.217599999999999909e+03	3.978179298104416567e-04	3.217599999999999909e+03	6.861974422110528674e-04
3.218000000000000000e+03	2.058636269291955201e-02	3.218000000000000000e+03	3.938985236465985238e-04	3.218000000000000000e+03	7.060721714383809324e-04
3.218400000000000091e+03	2.021527343090691320e-02	3.218400000000000091e+03	4.014064559001836920e-04	3.218400000000000091e+03	7.283650441972324861e-04
3.218800000000000182e+03	1.935885290643400702e-02	3.218800000000000182e+03	3.973601885406038959e-04	3.218800000000000182e+03	7.362903268632081709e-04
3.219199999999999818e+03	1.973693086933440630e-02	3.219199999999999818e+03	4.027952616845671989e-04	3.219199999999999818e+03	7.405409773077605787e-04
3.219599999999999909e+03	1.958752753386345385e-02	3.219599999999999909e+03	4.176229463816508148e-04	3.219599999999999909e+03	7.543086619868641721e-04
3.220000000000000000e+03	2.022924247126290861e-02	3.220000000000000000e+03	4.257791131541132940e-04	3.220000000000000000e+03	7.623406794749463828e-04
3.220400000000000091e+03	2.054847611697408968e-02	3.220400000000000091e+03	4.436948144425723680e-04	3.220400000000000091e+03	7.927734458178245860e-04
3.220800000000000182e+03	2.106103064033493233e-02	3.220800000000000182e+03	4.543435353510869306e-04	3.220800000000000182e+03	7.962493574821308782e-04
3.221199999999999818e+03	2.189674798296273317e-02	3.221199999999999818e+03	4.590757506835266570e-04	3.221199999999999818e+03	8.284171762520765392e-04
3.221599999999999909e+03	2.324232769069540031e-02	3.221599999999999909e+03	4.683649130946916303e-04	3.221599999999999909e+03	8.424596220556587658e-04
3.222000000000000000e+03	2.485304578871365758e-02	3.222000000000000000e+03	4.779520768073974315e-04	3.222000000000000000e+03	8.518224756288256217e-04
3.222400000000000091e+03	2.595850159061013560e-02	3.222400000000000091e+03	4.780621420113589622e-04	3.222400000000000091e+03	8.606946330736820827e-04
3.222800000000000182e+03	2.672265593280333598e-02	3.222800000000000182e+03	4.914556735049291445e-04	3.222800000000000182e+03	8.636725066664719145e-04
3.223199999999999818e+03	2.846948558530994558e-02	3.223199999999999818e+03	5.110746654888783389e-04	3.223199999999999818e+03	9.091783697840417813e-04
3.223599999999999909e+03	3.080204989043843974e-02	3.223599999999999909e+03	5.461153114750756698e-04	3.223599999999999909e+03	9.439502262529799338e-04
3.224000000000000000e+03	3.189918739842446255e-02	3.224000000000000000e+03	5.563964534222935439e-04	3.224000000000000000e+03	9.733053148484747041e-04
3.224400000000000091e+03	3.360312132273082786e-02	3.224400000000000091e+03	5.736993436914815218e-04	3.224400000000000091e+03	9.968942588732077146e-04
3.224800000000000182e+03	3.521921079885009798e-02	3.224800000000000182e+03	5.791410551654069955e-04	3.224800000000000182e+03	1.009599425797194075e-03
3.225199999999999818e+03	3.678575041925687822e-02	3.225199999999999818e+03	5.992173133367126748e-04	3.225199999999999818e+03	1.035259191126820279e-03
3.225599999999999909e+03	3.726315473901491843e-02	3.225599999999999909e+03	6.147299221675661066e-04	3.225599999999999909e+03	1.064753545504952938e-03
3.226000000000000000e+03	3.766861219017281215e-02	3.226000000000000000e+03	6.360398889070802402e-04	3.226000000000000000e+03	1.077827089965623444e-03
3.226400000000000091e+03	3.783377005359614409e-02	3.226400000000000091e+03	6.549141186421091965e-04	3.226400000000000091e+03	1.116732344193448754e-03
3.226800000000000182e+03	3.739207963318451344e-02	3.226800000000000182e+03	6.704777234692670769e-04	3.226800000000000182e+03	1.154115024772318790e-03
3.227199999999999818e+03	3.623094151393618095e-02	3.227199999999999818e+03	6.990115520208937646e-04	3.227199999999999818e+03	1.191376679807046876e-03
3.227599999999999909e+03	3.560242825701509517e-02	3.227599999999999909e+03	7.250773737486153597e-04	3.227599999999999909e+03	1.189457954204434969e-03
3.228000000000000000e+03	3.464811562018382113e-02	3.228000000000000000e+03	6.993335328699372020e-04	3.228000000000000000e+03	1.223627122657560242e-03
3.228400000000000091e+03	3.403138466337322227e-02	3.228400000000000091e+03	6.945193546920430932e-04	3.228400000000000091e+03	1.233244237666708022e-03
3.228800000000000182e+03	3.164314344262834922e-02	3.228800000000000182e+03	7.001391340061535176e-04	3.228800000000000182e+03	1.242650774670380452e-03
3.229199999999999818e+03	3.050560341484338453e-02	3.229199999999999818e+03	7.147996859957851451e-04	3.229199999999999818e+03	1.268379151601585703e-03
3.229599999999999909e+03	2.910580530684583195e-02	3.229599999999999909e+03	7.450481712382672718e-04	3.229599999999999909e+03	1.319620625515381326e-03
3.230000000000000000e+03	2.787915586855865477e-02	3.230000000000000000e+03	7.682177775017524001e-04	3.230000000000000000e+03	1.371668277660431472e-03
3.230400000000000091e+03	2.715686416174473497e-02	3.230400000000000091e+03	8.025726449209468188e-04	3.230400000000000091e+03	1.418891198981027434e-03
3.230800000000000182e+03	2.651426667169323043e-02	3.230800000000000182e+03	8.261984065775310757e-04	3.230800000000000182e+03	1.464027029396208464e-03
3.231199999999999818e+03	2.760448314225381200e-02	3.231199999999999818e+03	8.096258258369156855e-04	3.231199999999999818e+03	1.483368645380355377e-03
3.231599999999999909e+03	2.796917266072432989e-02	3.231599999999999909e+03	8.195667922467221979e-04	3.231599999999999909e+03	1.484051919203946803e-03
3.232000000000000000e+03	2.960599217094355556e-02	3.232000000000000000e+03	8.244880265013309261e-04	3.232000000000000000e+03	1.537620267727975599e-03
3.232400000000000091e+03	3.101555950023568778e-02	3.232400000000000091e+03	8.462220802067203784e-04	3.232400000000000091e+03	1.584342582376629211e-03
3.232800000000000182e+03	3.274761077951725968e-02	3.232800000000000182e+03	8.723371198592352145e-04	3.232800000000000182e+03	1.625358230935938265e-03
3.233199999999999818e+03	3.500899308672742599e-02	3.233199999999999818e+03	9.142908070031449761e-04	3.233199999999999818e+03	1.667051800408025572e-03
3.233599999999999909e+03	3.843966728375664693e-02	3.233599999999999909e+03	9.285052272533059507e-04	3.233599999999999909e+03	1.735198225591368798e-03
3.234000000000000000e+03	4.161784802436581387e-02	3.234000000000000000e+03	9.448967452766373612e-04	3.234000000000000000e+03	1.774798671248026521e-03
3.234400000000000091e+03	4.449176349319532847e-02	3.234400000000000091e+03	9.642382448964827244e-04	3.234400000000000091e+03	1.733201654346881336e-03
3.234800000000000182e+03	4.690073188854447517e-02	3.234800000000000182e+03	9.462030705424367538e-04	3.234800000000000182e+03	1.776025082275664883e-03
3.235199999999999818e+03	5.087209464477381038e-02	3.235199999999999818e+03	9.646823952797982773e-04	3.235199999999999818e+03	1.809043853774096973e-03
3.235599999999999909e+03	5.333098683846215771e-02	3.235599999999999909e+03	9.844288959158155761e-04	3.235599999999999909e+03	1.874343113456470233e-03
3.236000000000000000e+03	5.551107272640617291e-02	3.236000000000000000e+03	1.051681787410975021e-03	3.236000000000000000e+03	1.928186753205376894e-03
3.236400000000000091e+03	5.679101359517031711e-02	3.236400000000000091e+03	1.113741373060896534e-03	3.236400000000000091e+03	2.012561196249985831e-03
3.236800000000000182e+03	5.909893027335093307e-02	3.236800000000000182e+03	1.156070590035709021e-03	3.236800000000000182e+03	2.063712025665825900e-03
3.237199999999999818e+03	5.669955102616901221e-02	3.237199999999999818e+03	1.181093700218097510e-03	3.237199999999999818e+03	2.090494815864767271e-03
3.237599999999999909e+03	5.949488370696821848e-02	3.237599999999999909e+03	1.232776517234518985e-03	3.237599999999999909e+03	2.096761795710642712e-03
3.238000000000000000e+03	6.097890478898133210e-02	3.238000000000000000e+03	1.254250702807078533e-03	3.238000000000000000e+03	2.124462624075533577e-03
3.238400000000000091e+03	5.762084461669952223e-02	3.238400000000000091e+03	1.242465542042233253e-03	3.238400000000000091e+03	2.127889614339627776e-03
3.238800000000000182e+03	5.931706034244153825e-02	3.238800000000000182e+03	1.302819808360873013e-03	3.238800000000000182e+03	2.262294266778727345e-03
3.239199999999999818e+03	5.686952750296032921e-02	3.239199999999999818e+03	1.393748307647628068e-03	3.239199999999999818e+03	2.327282452043172387e-03
3.239599999999999909e+03	5.759431534618669052e-02	3.239599999999999909e+03	1.471242808657493607e-03	3.239599999999999909e+03	2.353689093404581767e-03
3.240000000000000000e+03	5.834177257150888196e-02	3.240000000000000000e+03	1.515948169840222867e-03	3.240000000000000000e+03	2.376014545030899396e-03
3.240400000000000091e+03	5.563903896500007468e-02	3.240400000000000091e+03	1.542710207380797085e-03	3.240400000000000091e+03	2.448212409167241713e-03
3.240800000000000182e+03	5.308595321170818393e-02	3.240800000000000182e+03	1.596924386626497093e-03	3.240800000000000182e+03	2.477131687765014249e-03
3.241199999999999818e+03	5.357715148904837466e-02	3.241199999999999818e+03	1.599500400091474935e-03	3.241199999999999818e+03	2.515064312825155118e-03
3.241599999999999909e+03	5.140195297341779851e-02	3.241599999999999909e+03	1.596189145077655429e-03	3.241599999999999909e+03	2.556519412976498637e-03
3.242000000000000000e+03	4.767378350702453776e-02	3.242000000000000000e+03	1.617276786809851387e-03	3.242000000000000000e+03	2.671462577744164024e-03
3.242400000000000091e+03	4.271492222676821077e-02	3.242400000000000091e+03	1.650381523929153561e-03	3.242400000000000091e+03	2.761525735480277726e-03
3.242800000000000182e+03	4.401286299820503928e-02	3.242800000000000182e+03	1.711529358105345336e-03	3.242800000000000182e+03	2.808336179043415329e-03
3.243199999999999818e+03	4.026054225563856226e-02	3.243199999999999818e+03	1.748575355190124967e-03	3.243199999999999818e+03	2.814810062538891655e-03
3.243599999999999909e+03	4.025127299039975987e-02	3.243599999999999909e+03	1.779034429596564135e-03	3.243599999999999909e+03	2.862523725272693963e-03
3.244000000000000000e+03	3.859931699030812874e-02	3.244000000000000000e+03	1.781904206452426288e-03	3.244000000000000000e+03	2.932574777010821861e-03
3.244400000000000091e+03	3.921747424023019207e-02	3.244400000000000091e+03	1.773717100304216063e-03	3.244400000000000091e+03	2.942043534797360565e-03
3.244800000000000182e+03	3.958034906159030308e-02	3.244800000000000182e+03	1.762318308400008787e-03	3.244800000000000182e+03	3.001574277108968927e-03
3.245199999999999818e+03	4.232330946589205750e-02	3.245199999999999818e+03	1.756646412315655739e-03	3.245199999999999818e+03	3.089221828413784253e-03
3.245599999999999909e+03	4.481048247144595043e-02	3.245599999999999909e+03	1.786423211672473477e-03	3.245599999999999909e+03	3.207370237558007740e-03
3.246000000000000000e+03	5.038248914068486212e-02	3.246000000000000000e+03	1.850905956498286303e-03	3.246000000000000000e+03	3.298747658033207662e-03
3.246400000000000091e+03	5.165110534562417088e-02	3.246400000000000091e+03	1.891404217284694969e-03	3.246400000000000091e+03	3.389605025582067242e-03
3.246800000000000182e+03	5.580583619080115715e-02	3.246800000000000182e+03	1.904514804983818916e-03	3.246800000000000182e+03	3.432804690213583140e-03
3.247199999999999818e+03	6.748070636039636694e-02	3.247199999999999818e+03	1.888358089424292110e-03	3.247199999999999818e+03	3.507107635672293208e-03
3.247599999999999909e+03	6.717066067784621675e-02	3.247599999999999909e+03	1.874495287993176509e-03	3.247599999999999909e+03	3.551804841554461519e-03
3.248000000000000000e+03	7.304317119066418285e-02	3.248000000000000000e+03	1.851332192415022304e-03	3.248000000000000000e+03	3.664790009910812857e-03
3.248400000000000091e+03	7.643277366439205078e-02	3.248400000000000091e+03	1.848776248460037158e-03	3.248400000000000091e+03	3.840158013173349764e-03
3.248800000000000182e+03	8.294297717121458524e-02	3.248800000000000182e+03	1.860734256064677447e-03	3.248800000000000182e+03	4.013738690796950226e-03
3.249199999999999818e+03	8.791836843205812213e-02	3.249199999999999818e+03	1.919483366547225555e-03	3.249199999999999818e+03	4.078017591680916688e-03
3.249599999999999909e+03	9.096610930088294689e-02	3.249599999999999909e+03	1.994731073412318346e-03	3.249599999999999909e+03	4.056477719236788355e-03
3.250000000000000000e+03	9.431475044723842960e-02	3.250000000000000000e+03	2.051560614915117105e-03	3.250000000000000000e+03	4.076140027536101669e-03
3.250400000000000091e+03	9.801208318707566036e-02	3.250400000000000091e+03	2.064830245274641013e-03	3.250400000000000091e+03	4.129990901548129603e-03
3.250800000000000182e+03	9.894175738581302559e-02	3.250800000000000182e+03	2.089701974423546858e-03	3.250800000000000182e+03	4.249610191610049027e-03
3.251199999999999818e+03	9.983426385959896787e-02	3.251199999999999818e+03	2.115847453209981389e-03	3.251199999999999818e+03	4.371687349515449537e-03
3.251599999999999909e+03	1.035093591928575169e-01	3.251599999999999909e+03	2.220160405014727587e-03	3.251599999999999909e+03	4.534705575426537134e-03
3.252000000000000000e+03	1.020186612024299860e-01	3.252000000000000000e+03	2.317844801434714060e-03	3.252000000000000000e+03	4.680034934343979373e-03
3.252400000000000091e+03	1.029626282522319858e-01	3.252400000000000091e+03	2.438845860913421097e-03	3.252400000000000091e+03	4.836699377671174575e-03
3.252800000000000182e+03	1.007116288296992096e-01	3.252800000000000182e+03	2.591101066374635990e-03	3.252800000000000182e+03	4.896086645855281597e-03
3.253199999999999818e+03	1.015265479886310745e-01	3.253199999999999818e+03	2.657567799839222200e-03	3.253199999999999818e+03	4.925486067041042609e-03
3.253599999999999909e+03	9.628965262762231858e-02	3.253599999999999909e+03	2.821527926043695608e-03	3.253599999999999909e+03	4.939114507709310882e-03
3.254000000000000000e+03	8.957351562647818122e-02	3.254000000000000000e+03	2.882599805896548725e-03	3.254000000000000000e+03	5.188586900880588250e-03
3.254400000000000091e+03	9.138598978385739646e-02	3.254400000000000091e+03	2.970190830783499443e-03	3.254400000000000091e+03	5.330268607222549138e-03
3.254800000000000182e+03	8.394205942881291516e-02	3.254800000000000182e+03	3.043577417195870299e-03	3.254800000000000182e+03	5.516315470240303227e-03
3.255199999999999818e+03	8.269507015223294399e-02	3.255199999999999818e+03	3.170183148179743244e-03	3.255199999999999818e+03	5.800281815041040748e-03
3.255599999999999909e+03	7.783584059146773926e-02	3.255599999999999909e+03	3.295978370715827149e-03	3.255599999999999909e+03	5.772302666017749620e-03
3.256000000000000000e+03	7.049845834200775541e-02	3.256000000000000000e+03	3.564382912835758858e-03	3.256000000000000000e+03	5.855299239153500396e-03
3.256400000000000091e+03	6.810509764872332839e-02	3.256400000000000091e+03	3.831636953270739065e-03	3.256400000000000091e+03	5.874204949827233416e-03
3.256800000000000182e+03	6.472612683983830495e-02	3.256800000000000182e+03	3.875112837671154230e-03	3.256800000000000182e+03	5.972402861872085772e-03
3.257199999999999818e+03	6.001773753336685918e-02	3.257199999999999818e+03	3.919984529526908054e-03	3.257199999999999818e+03	6.285634080855527148e-03
3.257599999999999909e+03	5.755454434059961710e-02	3.257599999999999909e+03	4.062415616783075778e-03	3.257599999999999909e+03	6.308833922036970014e-03
3.258000000000000000e+03	5.502747940924127001e-02	3.258000000000000000e+03	4.180077685199238419e-03	3.258000000000000000e+03	6.457272212591489563e-03
3.258400000000000091e+03	5.479988157526506642e-02	3.258400000000000091e+03	4.241157034131220159e-03	3.258400000000000091e+03	6.607681404394115214e-03
3.258800000000000182e+03	5.711887169458774310e-02	3.258800000000000182e+03	4.291255302315664585e-03	3.258800000000000182e+03	6.794368457595632675e-03
3.259199999999999818e+03	5.877323826442294036e-02	3.259199999999999818e+03	4.475940998437694801e-03	3.259199999999999818e+03	6.879376759520732312e-03
3.259599999999999909e+03	6.159984508241324319e-02	3.259599999999999909e+03	4.665351315607675284e-03	3.259599999999999909e+03	6.791240255640675766e-03
3.260000000000000000e+03	6.380865934575451204e-02	3.260000000000000000e+03	4.789435766027528608e-03	3.260000000000000000e+03	6.901589032765687373e-03
3.260400000000000091e+03	7.015839092205095051e-02	3.260400000000000091e+03	4.782823484642198184e-03	3.260400000000000091e+03	7.083519517950736047e-03
3.260800000000000182e+03	7.484790001106896018e-02	3.260800000000000182e+03	4.754275593090331702e-03	3.260800000000000182e+03	7.498063168871162837e-03
3.261199999999999818e+03	8.250487676869340536e-02	3.261199999999999818e+03	4.711772933372593113e-03	3.261199999999999818e+03	7.813562581184679834e-03
3.261599999999999909e+03	8.595667743706356112e-02	3.261599999999999909e+03	4.721547390113960650e-03	3.261599999999999909e+03	7.971666013392454328e-03
3.262000000000000000e+03	8.753457348206136746e-02	3.262000000000000000e+03	4.797161649060107183e-03	3.262000000000000000e+03	8.028771442516022608e-03
3.262400000000000091e+03	1.075423741613483058e-01	3.262400000000000091e+03	4.894229755150181910e-03	3.262400000000000091e+03	8.244210932397466607e-03
3.262800000000000182e+03	1.105553133770812851e-01	3.262800000000000182e+03	4.971464619970475222e-03	3.262800000000000182e+03	8.320493676947097322e-03
3.263199999999999818e+03	1.137835868118373117e-01	3.263199999999999818e+03	5.005925166424562110e-03	3.263199999999999818e+03	8.541794028256525714e-03
3.263599999999999909e+03	1.320625320996137997e-01	3.263599999999999909e+03	4.970320029718918592e-03	3.263599999999999909e+03	8.823666698794174409e-03
3.264000000000000000e+03	1.431461328765604446e-01	3.264000000000000000e+03	4.869499808074739290e-03	3.264000000000000000e+03	9.091783697840416512e-03
3.264400000000000091e+03	1.536666487230909650e-01	3.264400000000000091e+03	4.766332692537613921e-03	3.264400000000000091e+03	9.463441349628067337e-03
3.264800000000000182e+03	1.512445102549803133e-01	3.264800000000000182e+03	4.661056346460526294e-03	3.264800000000000182e+03	9.632723511660895230e-03
3.265199999999999818e+03	1.691140226109323907e-01	3.265199999999999818e+03	4.635369438115760979e-03	3.265199999999999818e+03	9.753244127189909102e-03
3.265599999999999909e+03	1.720995045105070120e-01	3.265599999999999909e+03	4.646055068249637342e-03	3.265599999999999909e+03	9.630505750443605836e-03
3.266000000000000000e+03	1.775332158379178127e-01	3.266000000000000000e+03	4.668575139466666843e-03	3.266000000000000000e+03	9.829899890000867724e-03
3.266400000000000091e+03	1.831384861647201989e-01	3.266400000000000091e+03	4.639640737847517023e-03	3.266400000000000091e+03	1.003573291859566341e-02
3.266800000000000182e+03	1.841957561833922064e-01	3.266800000000000182e+03	4.550764411007848960e-03	3.266800000000000182e+03	1.050144579184631929e-02
3.267199999999999818e+03	1.877066331626206230e-01	3.267199999999999818e+03	4.419614126537816344e-03	3.267199999999999818e+03	1.086048186886785089e-02
3.267599999999999909e+03	1.838144376659654189e-01	3.267599999999999909e+03	4.232377072280094944e-03	3.267599999999999909e+03	1.113650957748283168e-02
3.268000000000000000e+03	1.873180464950891244e-01	3.268000000000000000e+03	4.189713759447733291e-03	3.268000000000000000e+03	1.113138220600613966e-02
3.268400000000000091e+03	1.910643318597146367e-01	3.268400000000000091e+03	4.202273872723878700e-03	3.268400000000000091e+03	1.142744382066414668e-02
3.268800000000000182e+03	1.897927506156152355e-01	3.268800000000000182e+03	4.282371627991757648e-03	3.268800000000000182e+03	1.164525746780078336e-02
3.269199999999999818e+03	1.754606039721322008e-01	3.269199999999999818e+03	4.394245868295021569e-03	3.269199999999999818e+03	1.195223421346956923e-02
3.269599999999999909e+03	1.783526719296747165e-01	3.269599999999999909e+03	4.544481638615874980e-03	3.269599999999999909e+03	1.188636589480191255e-02
3.270000000000000000e+03	1.804178985364151000e-01	3.270000000000000000e+03	4.676106061107191542e-03	3.270000000000000000e+03	1.193848161345762750e-02
3.270400000000000091e+03	1.642402585198611542e-01	3.270400000000000091e+03	4.683649130946921507e-03	3.270400000000000091e+03	1.240078262898693454e-02
3.270800000000000182e+03	1.634480034510066015e-01	3.270800000000000182e+03	4.693365245553792267e-03	3.270800000000000182e+03	1.314162574387800313e-02
3.271199999999999818e+03	1.488262777763043332e-01	3.271199999999999818e+03	4.852710162952736037e-03	3.271199999999999818e+03	1.363795003185584026e-02
3.271599999999999909e+03	1.426854272329300399e-01	3.271599999999999909e+03	5.357773539497618157e-03	3.271599999999999909e+03	1.379587005044849261e-02
3.272000000000000000e+03	1.338380560283833620e-01	3.272000000000000000e+03	5.654371685082973040e-03	3.272000000000000000e+03	1.377682351152713022e-02
3.272400000000000091e+03	1.303405712170511987e-01	3.272400000000000091e+03	6.291936820203225360e-03	3.272400000000000091e+03	1.449269307651790580e-02
3.272800000000000182e+03	1.232195504393662766e-01	3.272800000000000182e+03	6.892620272571412833e-03	3.272800000000000182e+03	1.494338875666751700e-02
3.273199999999999818e+03	1.210262620056376248e-01	3.273199999999999818e+03	7.535019022572892779e-03	3.273199999999999818e+03	1.583613133628825054e-02
3.273599999999999909e+03	1.151806751684426866e-01	3.273599999999999909e+03	8.023878670142814418e-03	3.273599999999999909e+03	1.635117982889978255e-02
3.274000000000000000e+03	1.113729235179645866e-01	3.274000000000000000e+03	7.841232892896964762e-03	3.274000000000000000e+03	1.686743692856735449e-02
3.274400000000000091e+03	1.118869975756152518e-01	3.274400000000000091e+03	8.693293713744934190e-03	3.274400000000000091e+03	1.709027672671214332e-02
3.274800000000000182e+03	1.102248762610454902e-01	3.274800000000000182e+03	9.547383178261727860e-03	3.274800000000000182e+03	1.698435641573487961e-02
3.275199999999999818e+03	1.126366226646361712e-01	3.275199999999999818e+03	1.090145215459139422e-02	3.275199999999999818e+03	1.726430480219562358e-02
3.275599999999999909e+03	1.175654254831162426e-01	3.275599999999999909e+03	1.062880288679848850e-02	3.275599999999999909e+03	1.734798727430296450e-02
3.276000000000000000e+03	1.217249542410610702e-01	3.276000000000000000e+03	1.171343718846902179e-02	3.276000000000000000e+03	1.822422610117570632e-02
3.276400000000000091e+03	1.252217070701207025e-01	3.276400000000000091e+03	1.286424649336260877e-02	3.276400000000000091e+03	1.854168056899021741e-02
3.276800000000000182e+03	1.412146064251177668e-01	3.276800000000000182e+03	1.355452656464851968e-02	3.276800000000000182e+03	1.892993378717758648e-02
3.277199999999999818e+03	1.421279918815374355e-01	3.277199999999999818e+03	1.368939809062846499e-02	3.277199999999999818e+03	1.943788887193721379e-02
3.277599999999999909e+03	1.673707722442153711e-01	3.277599999999999909e+03	1.457418751803991885e-02	3.277599999999999909e+03	2.024645977127127738e-02
3.278000000000000000e+03	1.600219727025192495e-01	3.278000000000000000e+03	1.567055409850817704e-02	3.278000000000000000e+03	2.026045036183032194e-02
3.278400000000000091e+03	1.715851188857502596e-01	3.278400000000000091e+03	1.672955361360991058e-02	3.278400000000000091e+03	2.020919874331832122e-02
3.278800000000000182e+03	1.811255094252819942e-01	3.278800000000000182e+03	1.669492041296872370e-02	3.278800000000000182e+03	2.099177172073431186e-02
3.279199999999999818e+03	2.033665962787784554e-01	3.279199999999999818e+03	1.785189620351780582e-02	3.279199999999999818e+03	2.154016843122207384e-02
3.279599999999999909e+03	2.349522562728847963e-01	3.279599999999999909e+03	1.866312449319590741e-02	3.279599999999999909e+03	2.209271524326266584e-02
3.280000000000000000e+03	2.123633755759367081e-01	3.280000000000000000e+03	1.982824849705385264e-02	3.280000000000000000e+03	2.325139932508835452e-02
3.280400000000000091e+03	2.413123894213320964e-01	3.280400000000000091e+03	1.987395733050731014e-02	3.280400000000000091e+03	2.365642396414352824e-02
3.280800000000000182e+03	2.609634107890579369e-01	3.280800000000000182e+03	2.002093488008453021e-02	3.280800000000000182e+03	2.390832192125434685e-02
3.281199999999999818e+03	2.798205590698010781e-01	3.281199999999999818e+03	2.049200027594513113e-02	3.281199999999999818e+03	2.445958560303195320e-02
3.281599999999999909e+03	2.933456280321603549e-01	3.281599999999999909e+03	2.150722373755950545e-02	3.281599999999999909e+03	2.461779182776628605e-02
3.282000000000000000e+03	3.120179793166364957e-01	3.282000000000000000e+03	2.214544201421959554e-02	3.282000000000000000e+03	2.510435657607286430e-02
3.282400000000000091e+03	3.317260824918182860e-01	3.282400000000000091e+03	2.269783073694520495e-02	3.282400000000000091e+03	2.565955349525683021e-02
3.282800000000000182e+03	3.339485944861221300e-01	3.282800000000000182e+03	2.353880185176821654e-02	3.282800000000000182e+03	2.676388128878029113e-02
3.283199999999999818e+03	3.534920247296900464e-01	3.283199999999999818e+03	2.399851412378378734e-02	3.283199999999999818e+03	2.729286298031831023e-02
3.283599999999999909e+03	3.575852694612863258e-01	3.283599999999999909e+03	2.378944734697424970e-02	3.283599999999999909e+03	2.833016441034658800e-02
3.284000000000000000e+03	3.707486855494473432e-01	3.284000000000000000e+03	2.364200762430257105e-02	3.284000000000000000e+03	2.877723709144971304e-02
3.284400000000000091e+03	3.815747426241326012e-01	3.284400000000000091e+03	2.365834458653703898e-02	3.284400000000000091e+03	2.952222561614132115e-02
3.284800000000000182e+03	3.857266273385155930e-01	3.284800000000000182e+03	2.377849442380524855e-02	3.284800000000000182e+03	2.967215540478733080e-02
3.285199999999999818e+03	3.888477765283461784e-01	3.285199999999999818e+03	2.413705905776852151e-02	3.285199999999999818e+03	3.018207506536618040e-02
3.285599999999999909e+03	3.943479794652172132e-01	3.285599999999999909e+03	2.430996609037113648e-02	3.285599999999999909e+03	3.196311482000775001e-02
3.286000000000000000e+03	3.953480672203642521e-01	3.286000000000000000e+03	2.469928338808121890e-02	3.286000000000000000e+03	3.313211002539315914e-02
3.286400000000000091e+03	3.882215327911725522e-01	3.286400000000000091e+03	2.446720456615708583e-02	3.286400000000000091e+03	3.439925958878384260e-02
3.286800000000000182e+03	4.053961500234872783e-01	3.286800000000000182e+03	2.400956839310308677e-02	3.286800000000000182e+03	3.435967876653901742e-02
3.287199999999999818e+03	3.817505047545984298e-01	3.287199999999999818e+03	2.332836775604117674e-02	3.287199999999999818e+03	3.482162986549876271e-02
3.287599999999999909e+03	3.856378207249391843e-01	3.287599999999999909e+03	2.257794199987121775e-02	3.287599999999999909e+03	3.576424776542348749e-02
3.288000000000000000e+03	3.595668288956996861e-01	3.288000000000000000e+03	2.173123223775846533e-02	3.288000000000000000e+03	3.609517027561526259e-02
3.288400000000000091e+03	3.712612477713162495e-01	3.288400000000000091e+03	2.101282061793392775e-02	3.288400000000000091e+03	3.728628329068475050e-02
3.288800000000000182e+03	3.600639321354752176e-01	3.288800000000000182e+03	2.099831048787729679e-02	3.288800000000000182e+03	3.797948705243760215e-02
3.289199999999999818e+03	3.452070209344368368e-01	3.289199999999999818e+03	2.043545694019155423e-02	3.289199999999999818e+03	4.022065092718080798e-02
3.289599999999999909e+03	3.228342622428413411e-01	3.289599999999999909e+03	2.000710968382710814e-02	3.289599999999999909e+03	4.133796516022972961e-02
3.290000000000000000e+03	3.181116834518190051e-01	3.290000000000000000e+03	1.868032178452421616e-02	3.290000000000000000e+03	4.180700870912869294e-02
3.290400000000000091e+03	3.360312132273079455e-01	3.290400000000000091e+03	1.812943848323380833e-02	3.290400000000000091e+03	4.290906931321241541e-02
3.290800000000000182e+03	3.013558454423186928e-01	3.290800000000000182e+03	1.638643022488880593e-02	3.290800000000000182e+03	4.431483074382652071e-02
3.291199999999999818e+03	2.802719401959071210e-01	3.291199999999999818e+03	1.466170081350943837e-02	3.291199999999999818e+03	4.559834654789370750e-02
3.291599999999999909e+03	2.951750326551227932e-01	3.291599999999999909e+03	1.291470091595380010e-02	3.291599999999999909e+03	4.691903755474610693e-02
3.292000000000000000e+03	2.694508884753327727e-01	3.292000000000000000e+03	1.310642821114860190e-02	3.292000000000000000e+03	4.748419665034709497e-02
3.292400000000000091e+03	2.558465823521333116e-01	3.292400000000000091e+03	1.276980757539616755e-02	3.292400000000000091e+03	4.894959410025610802e-02
3.292800000000000182e+03	2.403696438361584142e-01	3.292800000000000182e+03	1.229374931465219284e-02	3.292800000000000182e+03	5.131556262696575915e-02
3.293199999999999818e+03	2.265581136086886604e-01	3.293199999999999818e+03	1.083887862541866101e-02	3.293199999999999818e+03	5.281400410895187997e-02
3.293599999999999909e+03	2.290232745948232451e-01	3.293599999999999909e+03	9.926230435788892248e-03	3.293599999999999909e+03	5.208936880670166775e-02
3.294000000000000000e+03	2.120701873041141994e-01	3.294000000000000000e+03	9.440268638692864145e-03	3.294000000000000000e+03	5.353639146338704663e-02
3.294400000000000091e+03	2.039292959907597902e-01	3.294400000000000091e+03	8.468068316536372236e-03	3.294400000000000091e+03	5.388266840024041188e-02
3.294800000000000182e+03	2.035071254781576910e-01	3.294800000000000182e+03	7.749690404582879402e-03	3.294800000000000182e+03	5.485915260641360813e-02
3.295199999999999818e+03	1.958752753386345247e-01	3.295199999999999818e+03	7.118432202080355979e-03	3.295199999999999818e+03	5.821690254537450343e-02
3.295599999999999909e+03	1.915929921533648383e-01	3.295599999999999909e+03	6.827855997118762420e-03	3.295599999999999909e+03	6.145384983947257962e-02
3.296000000000000000e+03	1.965982374488644546e-01	3.296000000000000000e+03	6.677045766846212774e-03	3.296000000000000000e+03	6.445388426332983312e-02
3.296400000000000091e+03	2.116311636746408542e-01	3.296400000000000091e+03	6.706321244457783340e-03	3.296400000000000091e+03	6.541074489641980627e-02
3.296800000000000182e+03	2.018271650466089695e-01	3.296800000000000182e+03	6.827855997118762420e-03	3.296800000000000182e+03	6.868297445528583067e-02
3.297199999999999818e+03	2.178109052247106381e-01	3.297199999999999818e+03	7.038568686230891810e-03	3.297199999999999818e+03	7.221860495200577157e-02
3.297599999999999909e+03	2.243260038911359389e-01	3.297599999999999909e+03	7.433346079952960449e-03	3.297599999999999909e+03	6.991157639627988696e-02
3.298000000000000000e+03	2.193712045636135033e-01	3.298000000000000000e+03	8.603682058717776818e-03	3.298000000000000000e+03	7.332449741526955722e-02
3.298400000000000091e+03	2.332274263834985817e-01	3.298400000000000091e+03	1.023963209787294958e-02	3.298400000000000091e+03	7.484263939549858080e-02
3.298800000000000182e+03	2.696991762381600322e-01	3.298800000000000182e+03	1.143100337700730072e-02	3.298800000000000182e+03	7.756201709250920562e-02
3.299199999999999818e+03	2.897207627881314695e-01	3.299199999999999818e+03	1.213904029523988834e-02	3.299199999999999818e+03	8.382027761557062084e-02
3.299599999999999909e+03	3.345643174582221824e-01	3.299599999999999909e+03	1.384153811784375951e-02	3.299599999999999909e+03	8.630761088469715570e-02
3.300000000000000000e+03	3.444923799885456495e-01	3.300000000000000000e+03	1.798806105804962377e-02	3.300000000000000000e+03	8.756873880568728785e-02
3.300400000000000091e+03	3.710903150101150794e-01	3.300400000000000091e+03	2.022480546815496813e-02	3.300400000000000091e+03	8.768980309823359853e-02
3.300800000000000182e+03	3.835125850232171119e-01	3.300800000000000182e+03	2.171622601789897564e-02	3.300800000000000182e+03	9.027117489158155428e-02
3.301199999999999818e+03	4.688993383915388002e-01	3.301199999999999818e+03	2.582761791952706623e-02	3.301199999999999818e+03	9.768977175297420545e-02
3.301599999999999909e+03	4.352909319477996641e-01	3.301599999999999909e+03	2.882599805896548725e-02	3.301599999999999909e+03	9.911721595505536275e-02
3.302000000000000000e+03	4.287258005396452631e-01	3.302000000000000000e+03	3.718641854015389964e-02	3.302000000000000000e+03	9.850291774882723173e-02
3.302400000000000091e+03	4.655642455786068168e-01	3.302400000000000091e+03	3.888520143520348554e-02	3.302400000000000091e+03	1.032878161060112737e-01
3.302800000000000182e+03	5.185368438496043009e-01	3.302800000000000182e+03	4.432863445525533214e-02	3.302800000000000182e+03	1.080063015680746141e-01
3.303199999999999818e+03	5.080186077571591241e-01	3.303199999999999818e+03	4.835978407181679845e-02	3.303199999999999818e+03	1.105730005421837747e-01
3.303599999999999909e+03	5.510355522072534207e-01	3.303599999999999909e+03	5.441070499406074068e-02	3.303599999999999909e+03	1.132006954353091954e-01
3.304000000000000000e+03	5.366357728654183035e-01	3.304000000000000000e+03	6.117646145066863578e-02	3.304000000000000000e+03	1.128103885087597402e-01
3.304400000000000091e+03	5.885449260938871996e-01	3.304400000000000091e+03	6.504057215609307385e-02	3.304400000000000091e+03	1.147226300847761782e-01
3.304800000000000182e+03	6.444357427366808055e-01	3.304800000000000182e+03	7.587249279229406340e-02	3.304800000000000182e+03	1.214923954006303791e-01
3.305199999999999818e+03	6.574755695385271492e-01	3.305199999999999818e+03	8.556267486560206748e-02	3.305199999999999818e+03	1.254148880721508985e-01
3.305599999999999909e+03	6.724803829241653430e-01	3.305599999999999909e+03	9.029929363259063535e-02	3.305599999999999909e+03	1.301514751761647937e-01
3.306000000000000000e+03	6.827781585134719000e-01	3.306000000000000000e+03	9.821647722839740857e-02	3.306000000000000000e+03	1.352536814379111663e-01
3.306400000000000091e+03	7.282485355312072750e-01	3.306400000000000091e+03	1.063614754018489678e-01	3.306400000000000091e+03	1.385316780458662744e-01
3.306800000000000182e+03	7.275781026355963022e-01	3.306800000000000182e+03	1.243324103335358977e-01	3.306800000000000182e+03	1.368828676331514671e-01
3.307199999999999818e+03	7.368509027966402281e-01	3.307199999999999818e+03	1.302819808360873022e-01	3.307199999999999818e+03	1.413347955151363633e-01
3.307599999999999909e+03	7.552306727183105695e-01	3.307599999999999909e+03	1.356701649591563197e-01	3.307599999999999909e+03	1.473157207451651629e-01
3.308000000000000000e+03	7.728222549481268411e-01	3.308000000000000000e+03	1.486566538908196400e-01	3.308000000000000000e+03	1.510250871096927017e-01
3.308400000000000091e+03	7.737125118247344391e-01	3.308400000000000091e+03	1.562011953512234264e-01	3.308400000000000091e+03	1.554708936479531622e-01
3.308800000000000182e+03	7.742471581325646168e-01	3.308800000000000182e+03	1.759885256759914918e-01	3.308800000000000182e+03	1.579970924491713169e-01
3.309199999999999818e+03	7.890047539645457242e-01	3.309199999999999818e+03	1.896200920440888615e-01	3.309199999999999818e+03	1.633612676898341942e-01
3.309599999999999909e+03	7.922816912103423093e-01	3.309599999999999909e+03	2.055343212057658409e-01	3.309599999999999909e+03	1.677834402209195663e-01
3.310000000000000000e+03	7.915523087502865929e-01	3.310000000000000000e+03	2.162640605781953607e-01	3.310000000000000000e+03	1.701959004422529120e-01
3.310400000000000091e+03	7.931943644923218351e-01	3.310400000000000091e+03	2.309321256205745521e-01	3.310400000000000091e+03	1.734000007018758893e-01
3.310800000000000182e+03	7.942909603311862909e-01	3.310800000000000182e+03	2.310384982858953162e-01	3.310800000000000182e+03	1.757717573955680235e-01
3.311199999999999818e+03	7.864653983026207440e-01	3.311199999999999818e+03	2.525715055649556673e-01	3.311199999999999818e+03	1.867020535865039355e-01
3.311599999999999909e+03	7.754961033683401839e-01	3.311599999999999909e+03	2.742106719818806493e-01	3.311599999999999909e+03	1.839708838761319465e-01
3.312000000000000000e+03	7.726443265333009514e-01	3.312000000000000000e+03	2.882599805896548517e-01	3.312000000000000000e+03	1.889944691494914175e-01
3.312400000000000091e+03	7.615170298921112302e-01	3.312400000000000091e+03	3.027501402841748512e-01	3.312400000000000091e+03	1.917119103837087168e-01
3.312800000000000182e+03	7.489962097044107203e-01	3.312800000000000182e+03	3.166535440142661528e-01	3.312800000000000182e+03	2.057543827781356249e-01
3.313199999999999818e+03	7.265736103781667010e-01	3.313199999999999818e+03	3.318825001324338664e-01	3.313199999999999818e+03	2.086167113639747495e-01
3.313599999999999909e+03	7.274105908725291281e-01	3.313599999999999909e+03	3.616465721830234847e-01	3.313599999999999909e+03	2.026511604006381306e-01
3.314000000000000000e+03	7.254034553700617893e-01	3.314000000000000000e+03	3.610641362927581310e-01	3.314000000000000000e+03	2.060862870717601047e-01
3.314400000000000091e+03	7.046600007652175091e-01	3.314400000000000091e+03	3.778194861714991304e-01	3.314400000000000091e+03	2.107410283292829312e-01
3.314800000000000182e+03	6.737202792042807920e-01	3.314800000000000182e+03	3.907368338230604032e-01	3.314800000000000182e+03	2.236397998448761970e-01
3.315199999999999818e+03	6.805806855908463904e-01	3.315199999999999818e+03	4.210021881253376286e-01	3.315199999999999818e+03	2.272213285978314234e-01
3.315599999999999909e+03	6.646295094153501504e-01	3.315599999999999909e+03	4.365001055442209177e-01	3.315599999999999909e+03	2.357485851001721311e-01
3.316000000000000000e+03	6.417703075621405961e-01	3.316000000000000000e+03	4.506966739239077757e-01	3.316000000000000000e+03	2.361288733183580513e-01
3.316400000000000091e+03	6.270174391299547789e-01	3.316400000000000091e+03	4.662129717918332417e-01	3.316400000000000091e+03	2.410732900141207002e-01
3.316800000000000182e+03	6.095082943063686587e-01	3.316800000000000182e+03	4.857181733103520527e-01	3.316800000000000182e+03	2.392484291044124078e-01
3.317199999999999818e+03	6.039202886758523459e-01	3.317199999999999818e+03	5.016309834718573057e-01	3.317199999999999818e+03	2.464615042939977962e-01
3.317599999999999909e+03	5.974198107789545631e-01	3.317599999999999909e+03	5.020932155147942444e-01	3.317599999999999909e+03	2.463480307071050646e-01
3.318000000000000000e+03	5.560061815009443853e-01	3.318000000000000000e+03	5.217763051202902735e-01	3.318000000000000000e+03	2.544773273241154876e-01
3.318400000000000091e+03	5.308595321170821446e-01	3.318400000000000091e+03	5.532027789268126883e-01	3.318400000000000091e+03	2.585527104420520250e-01
3.318800000000000182e+03	5.098936693445146329e-01	3.318800000000000182e+03	5.764801437223255887e-01	3.318800000000000182e+03	2.613660021158253910e-01
3.319199999999999818e+03	5.001262155758492423e-01	3.319199999999999818e+03	5.946813970953714890e-01	3.319199999999999818e+03	2.733688934945884275e-01
3.319599999999999909e+03	4.633184768690274402e-01	3.319599999999999909e+03	6.102170710867776959e-01	3.319599999999999909e+03	2.688122740783174258e-01
3.320000000000000000e+03	4.640658601797110761e-01	3.320000000000000000e+03	6.260144429500288377e-01	3.320000000000000000e+03	2.677620935002065217e-01
3.320400000000000091e+03	4.546525381801089782e-01	3.320400000000000091e+03	6.453337119493597340e-01	3.320400000000000091e+03	2.696181316634156944e-01
3.320800000000000182e+03	4.240134373321259864e-01	3.320800000000000182e+03	6.493582357982858877e-01	3.320800000000000182e+03	2.771080197942916712e-01
3.321199999999999818e+03	4.195460339316159359e-01	3.321199999999999818e+03	6.759029672950422896e-01	3.321199999999999818e+03	2.862523725272692054e-01
3.321599999999999909e+03	3.902829868099456645e-01	3.321599999999999909e+03	6.990115520208944888e-01	3.321599999999999909e+03	2.908366240939367908e-01
3.322000000000000000e+03	4.008479066837173921e-01	3.322000000000000000e+03	7.204176644317277223e-01	3.322000000000000000e+03	2.909705901534214156e-01
3.322400000000000091e+03	3.939849387657143875e-01	3.322400000000000091e+03	7.341492391753094982e-01	3.322400000000000091e+03	2.998120575507913221e-01
3.322800000000000182e+03	3.743515364640158105e-01	3.322800000000000182e+03	7.536754224585420214e-01	3.322800000000000182e+03	3.039128721497960650e-01
3.323199999999999818e+03	3.478400781320042379e-01	3.323199999999999818e+03	7.691027302250652564e-01	3.323199999999999818e+03	3.137972222705418535e-01
3.323599999999999909e+03	3.385942822002405150e-01	3.323599999999999909e+03	7.877426379454636196e-01	3.323599999999999909e+03	3.107771609134405977e-01
3.324000000000000000e+03	3.480804405542817781e-01	3.324000000000000000e+03	7.977822199965747263e-01	3.324000000000000000e+03	3.107056100655562481e-01
3.324400000000000091e+03	3.265725068160103550e-01	3.324400000000000091e+03	8.044227659422990007e-01	3.324400000000000091e+03	3.156087934044801702e-01
3.324800000000000182e+03	3.019810007111924932e-01	3.324800000000000182e+03	8.142998467373064875e-01	3.324800000000000182e+03	3.229602665929890426e-01
3.325199999999999818e+03	3.149775640482370687e-01	3.325199999999999818e+03	8.328836813409598028e-01	3.325199999999999818e+03	3.316263988381188410e-01
3.325599999999999909e+03	3.014252431794620657e-01	3.325599999999999909e+03	8.522840345012011598e-01	3.325599999999999909e+03	3.293434987661770230e-01
3.326000000000000000e+03	3.024681290502136410e-01	3.326000000000000000e+03	8.649367559026518437e-01	3.326000000000000000e+03	3.271516348435868360e-01
3.326400000000000091e+03	2.684600210827086664e-01	3.326400000000000091e+03	8.850837210812328992e-01	3.326400000000000091e+03	3.303308195925550583e-01
3.326800000000000182e+03	2.753465377449735851e-01	3.326800000000000182e+03	9.082059714374408621e-01	3.326800000000000182e+03	3.306352056743884216e-01
3.327199999999999818e+03	2.699476927878118326e-01	3.327199999999999818e+03	9.079968733585507268e-01	3.327199999999999818e+03	3.330804133160182312e-01
3.327599999999999909e+03	2.645328555055651565e-01	3.327599999999999909e+03	9.075788216128946040e-01	3.327599999999999909e+03	3.379473886019977447e-01
3.328000000000000000e+03	2.586304288593463951e-01	3.328000000000000000e+03	9.142908070031460221e-01	3.328000000000000000e+03	3.440718122299458726e-01
3.328400000000000091e+03	2.489886898267653359e-01	3.328400000000000091e+03	9.330058204524750431e-01	3.328400000000000091e+03	3.487780095797957114e-01
3.328800000000000182e+03	2.569683405600577397e-01	3.328800000000000182e+03	9.527618368939984039e-01	3.328800000000000182e+03	3.513573920521415039e-01
3.329199999999999818e+03	2.520458899839253530e-01	3.329199999999999818e+03	9.615776336289907356e-01	3.329199999999999818e+03	3.523295709002313147e-01
3.329599999999999909e+03	2.499076898808014202e-01	3.329599999999999909e+03	9.763023913085392413e-01	3.329599999999999909e+03	3.531417744430406791e-01
3.330000000000000000e+03	2.469332770453735726e-01	3.330000000000000000e+03	9.880623549663872796e-01	3.330000000000000000e+03	3.521673544912515275e-01
3.330400000000000091e+03	2.482444912705974449e-01	3.330400000000000091e+03	9.910244129528756885e-01	3.330400000000000091e+03	3.515192353737334741e-01
3.330800000000000182e+03	2.507723327886739462e-01	3.330800000000000182e+03	9.917092248633164742e-01	3.330800000000000182e+03	3.556715232480143207e-01
3.331199999999999818e+03	2.537345573609264271e-01	3.331199999999999818e+03	9.960573695703411889e-01	3.331199999999999818e+03	3.618670957514850683e-01
3.331599999999999909e+03	2.572051261752624218e-01	3.331599999999999909e+03	1.002499934813106064e+00	3.331599999999999909e+03	3.654677797866781597e-01
3.332000000000000000e+03	2.534426027510794377e-01	3.332000000000000000e+03	1.009913907854296244e+00	3.332000000000000000e+03	3.653836374081287364e-01
3.332400000000000091e+03	2.559054999876781977e-01	3.332400000000000091e+03	1.016212079687353942e+00	3.332400000000000091e+03	3.635373983741259085e-01
3.332800000000000182e+03	2.600636298608997588e-01	3.332800000000000182e+03	1.023491765865075731e+00	3.332800000000000182e+03	3.609517027561526259e-01
3.333199999999999818e+03	2.624095400143048318e-01	3.333199999999999818e+03	1.032011063395078754e+00	3.333199999999999818e+03	3.597071702098306734e-01
3.333599999999999909e+03	2.619869264854948199e-01	3.333599999999999909e+03	1.039403926384626864e+00	3.333599999999999909e+03	3.587972410456519712e-01
3.334000000000000000e+03	2.663665096603518023e-01	3.334000000000000000e+03	1.038686179518205188e+00	3.334000000000000000e+03	3.603703859609498905e-01
3.334400000000000091e+03	2.703208970488023000e-01	3.334400000000000091e+03	1.034390094595230680e+00	3.334400000000000091e+03	3.630354996767485298e-01
3.334800000000000182e+03	2.851540997523283050e-01	3.334800000000000182e+03	1.029163447385261776e+00	3.334800000000000182e+03	3.654677797866781597e-01
3.335199999999999818e+03	2.941572927963109207e-01	3.335199999999999818e+03	1.026796437140114149e+00	3.335199999999999818e+03	3.660573192349016458e-01
3.335599999999999909e+03	2.982494283636575871e-01	3.335599999999999909e+03	1.028926501024546081e+00	3.335599999999999909e+03	3.629519172869179466e-01
3.336000000000000000e+03	3.073828407823245290e-01	3.336000000000000000e+03	1.033437824714172892e+00	3.336000000000000000e+03	3.593760201862744585e-01
3.336400000000000091e+03	3.296701456349336312e-01	3.336400000000000091e+03	1.035104872806102749e+00	3.336400000000000091e+03	3.544451963375104264e-01
3.336800000000000182e+03	3.308869353688905224e-01	3.336800000000000182e+03	1.034390094595230680e+00	3.336800000000000182e+03	3.530604699053759288e-01
3.337199999999999818e+03	3.246980047778889045e-01	3.337199999999999818e+03	1.031060983673971032e+00	3.337199999999999818e+03	3.528979169824566497e-01
3.337599999999999909e+03	3.403922158149914057e-01	3.337599999999999909e+03	1.026323688768864928e+00	3.337599999999999909e+03	3.546084619730007215e-01
3.338000000000000000e+03	3.497676345705788559e-01	3.338000000000000000e+03	1.021843420813074887e+00	3.338000000000000000e+03	3.543635917104137056e-01
3.338400000000000091e+03	3.494456349830821762e-01	3.338400000000000091e+03	1.009448932385186071e+00	3.338400000000000091e+03	3.555077681674224110e-01
3.338800000000000182e+03	3.454455638768850201e-01	3.338800000000000182e+03	1.001577023332540728e+00	3.338800000000000182e+03	3.546084619730007215e-01
3.339199999999999818e+03	3.526790156335752879e-01	3.339199999999999818e+03	1.002038372818714329e+00	3.339199999999999818e+03	3.500653251196036986e-01
3.339599999999999909e+03	3.790352666203166132e-01	3.339599999999999909e+03	1.004579596202697322e+00	3.339599999999999909e+03	3.439925958878383150e-01
3.340000000000000000e+03	3.945296252432868855e-01	3.340000000000000000e+03	9.976641189051201897e-01	3.340000000000000000e+03	3.413100645157816082e-01
3.340400000000000091e+03	4.025127299039976680e-01	3.340400000000000091e+03	9.832961824328007028e-01	3.340400000000000091e+03	3.429644415834388060e-01
3.340800000000000182e+03	4.014020812544966121e-01	3.340800000000000182e+03	9.812605815577002399e-01	3.340800000000000182e+03	3.428065369829839115e-01
3.341199999999999818e+03	4.018644786050301621e-01	3.341199999999999818e+03	9.615776336289907356e-01	3.341199999999999818e+03	3.428854801934919649e-01
3.341599999999999909e+03	4.384091603608712973e-01	3.341599999999999909e+03	9.503516937172566958e-01	3.341599999999999909e+03	3.397418872156081626e-01
3.342000000000000000e+03	4.322944102494643004e-01	3.342000000000000000e+03	9.238136033864278174e-01	3.342000000000000000e+03	3.374031205146353907e-01
3.342400000000000091e+03	4.348901987561756277e-01	3.342400000000000091e+03	9.088335546314013635e-01	3.342400000000000091e+03	3.335408989316508421e-01
3.342800000000000182e+03	4.481048247144590602e-01	3.342800000000000182e+03	9.107189074254484762e-01	3.342800000000000182e+03	3.286616981792589987e-01
3.343199999999999818e+03	4.649214889064008926e-01	3.343199999999999818e+03	8.957449183565129314e-01	3.343199999999999818e+03	3.221432938168486970e-01
3.343599999999999909e+03	4.745474236853612915e-01	3.343599999999999909e+03	8.715340375697667730e-01	3.343599999999999909e+03	3.171385928579480429e-01
3.344000000000000000e+03	4.820361620472221609e-01	3.344000000000000000e+03	8.548390501016451815e-01	3.344000000000000000e+03	3.164091943349696123e-01
3.344400000000000091e+03	4.997808599206194358e-01	3.344400000000000091e+03	8.434985746513722349e-01	3.344400000000000091e+03	3.153182407882800797e-01
3.344800000000000182e+03	5.118935059212591510e-01	3.344800000000000182e+03	8.173053712198591336e-01	3.344800000000000182e+03	3.125712970428951576e-01
3.345199999999999818e+03	5.341701554548609066e-01	3.345199999999999818e+03	7.941167436513181244e-01	3.345199999999999818e+03	3.124273857804175103e-01
3.345599999999999909e+03	5.375014249828683477e-01	3.345599999999999909e+03	7.843038611377002312e-01	3.345599999999999909e+03	3.064425692781882482e-01
3.346000000000000000e+03	5.292728540330120524e-01	3.346000000000000000e+03	7.726527471303252792e-01	3.346000000000000000e+03	2.937305340446322854e-01
3.346400000000000091e+03	5.491356257803492458e-01	3.346400000000000091e+03	7.568056280126735924e-01	3.346400000000000091e+03	2.901009125257743571e-01
3.346800000000000182e+03	5.339242176410675667e-01	3.346800000000000182e+03	7.514227733056703107e-01	3.346800000000000182e+03	2.859230019416926782e-01
3.347199999999999818e+03	5.297605569075383158e-01	3.347199999999999818e+03	7.304396724531549978e-01	3.347199999999999818e+03	2.844782678242905316e-01
3.347599999999999909e+03	5.263560509994588132e-01	3.347599999999999909e+03	7.090622314042853702e-01	3.347599999999999909e+03	2.857255615304414298e-01
3.348000000000000000e+03	5.406044545728184714e-01	3.348000000000000000e+03	6.889446834400378972e-01	3.348000000000000000e+03	2.796720687323840382e-01
3.348400000000000091e+03	5.469902937975716917e-01	3.348400000000000091e+03	6.602134278573237314e-01	3.348400000000000091e+03	2.727401624866515606e-01
3.348800000000000182e+03	5.334326816587685594e-01	3.348800000000000182e+03	6.417773018400464435e-01	3.348800000000000182e+03	2.691839086163144712e-01
3.349199999999999818e+03	5.587012203286326750e-01	3.349199999999999818e+03	6.335550442677349015e-01	3.349199999999999818e+03	2.605248142345450990e-01
3.349599999999999909e+03	5.570313266407422859e-01	3.349599999999999909e+03	6.224211663431150621e-01	3.349599999999999909e+03	2.564773955465176059e-01
3.350000000000000000e+03	5.758105529166970271e-01	3.350000000000000000e+03	6.028154200392350504e-01	3.350000000000000000e+03	2.510435657607287818e-01
3.350400000000000091e+03	5.890872457123159656e-01	3.350400000000000091e+03	5.721163418285517555e-01	3.350400000000000091e+03	2.515064312825155968e-01
3.350800000000000182e+03	5.815400372758017244e-01	3.350800000000000182e+03	5.611569590099885207e-01	3.350800000000000182e+03	2.464047609684867080e-01
3.351199999999999818e+03	5.873265316894379362e-01	3.351199999999999818e+03	5.587073092853126477e-01	3.351199999999999818e+03	2.432478973556446433e-01
3.351599999999999909e+03	5.975573876125207518e-01	3.351599999999999909e+03	5.349144784681890696e-01	3.351599999999999909e+03	2.373280631264086116e-01
3.352000000000000000e+03	5.938539095861086192e-01	3.352000000000000000e+03	5.069724425254988898e-01	3.352000000000000000e+03	2.315522977161946494e-01
3.352400000000000091e+03	5.971447521282985393e-01	3.352400000000000091e+03	4.923618026306155748e-01	3.352400000000000091e+03	2.182976672887179947e-01
3.352800000000000182e+03	6.089471748660766348e-01	3.352800000000000182e+03	4.862776990500861096e-01	3.352800000000000182e+03	2.108381005093254712e-01
3.353199999999999818e+03	6.283181713429718540e-01	3.353199999999999818e+03	4.702018711523873740e-01	3.353199999999999818e+03	2.081848370540771709e-01
3.353599999999999909e+03	6.155730811034912930e-01	3.353599999999999909e+03	4.472850195580047594e-01	3.353599999999999909e+03	2.088089429682051523e-01
3.354000000000000000e+03	6.219845828548786759e-01	3.354000000000000000e+03	4.361986860719692660e-01	3.354000000000000000e+03	2.202161141117753296e-01
3.354400000000000091e+03	6.196973228448889870e-01	3.354400000000000091e+03	4.171424168643391162e-01	3.354400000000000091e+03	2.196590469158796743e-01
3.354800000000000182e+03	6.315091099888847648e-01	3.354800000000000182e+03	4.063351130247985776e-01	3.354800000000000182e+03	2.126420227834520671e-01
3.355199999999999818e+03	6.392630756475231601e-01	3.355199999999999818e+03	3.784289502712772646e-01	3.355199999999999818e+03	2.041028621475032834e-01
3.355599999999999909e+03	6.399994782878621891e-01	3.355599999999999909e+03	3.496909179024264014e-01	3.355599999999999909e+03	2.032586772087815463e-01
3.356000000000000000e+03	6.344240235994895727e-01	3.356000000000000000e+03	3.373528263627855184e-01	3.356000000000000000e+03	1.948269783351880002e-01
3.356400000000000091e+03	6.506982218649850491e-01	3.356400000000000091e+03	3.250007424093863118e-01	3.356400000000000091e+03	1.899980286510806471e-01
3.356800000000000182e+03	6.565678606387428395e-01	3.356800000000000182e+03	3.071032079616343169e-01	3.356800000000000182e+03	1.850755696981381815e-01
3.357199999999999818e+03	6.594465795176888134e-01	3.357199999999999818e+03	2.973612358560440150e-01	3.357199999999999818e+03	1.814884931795667233e-01
3.357599999999999909e+03	6.609667608831335528e-01	3.357599999999999909e+03	2.923373817927090168e-01	3.357599999999999909e+03	1.786689540077793514e-01
3.358000000000000000e+03	6.626430082548455669e-01	3.358000000000000000e+03	2.789872480877627070e-01	3.358000000000000000e+03	1.756099401552608241e-01
3.358400000000000091e+03	6.638647667207310255e-01	3.358400000000000091e+03	2.562030839222441125e-01	3.358400000000000091e+03	1.712573008427530907e-01
3.358800000000000182e+03	6.589912072567163381e-01	3.358800000000000182e+03	2.409263787784795274e-01	3.358800000000000182e+03	1.695700291784364155e-01
3.359199999999999818e+03	6.605103388806854436e-01	3.359199999999999818e+03	2.280259916340146575e-01	3.359199999999999818e+03	1.648728308891109495e-01
3.359599999999999909e+03	6.611189716274279427e-01	3.359599999999999909e+03	2.160152206484405035e-01	3.359599999999999909e+03	1.568372052796863925e-01
3.360000000000000000e+03	6.541534255339521708e-01	3.360000000000000000e+03	1.973714597055967468e-01	3.360000000000000000e+03	1.498473596266528540e-01
3.360400000000000091e+03	6.640176448323601432e-01	3.360400000000000091e+03	1.819216360552083078e-01	3.360400000000000091e+03	1.495371485002017498e-01
3.360800000000000182e+03	6.635591160816703971e-01	3.360800000000000182e+03	1.834359076853169790e-01	3.360800000000000182e+03	1.432349810364588472e-01
3.361199999999999818e+03	6.693906162253433489e-01	3.361199999999999818e+03	1.723789984464752234e-01	3.361199999999999818e+03	1.416279910626187521e-01
3.361599999999999909e+03	6.819925334375888104e-01	3.361599999999999909e+03	1.588123795665191407e-01	3.361599999999999909e+03	1.375780326820318367e-01
3.362000000000000000e+03	6.788590623770681676e-01	3.362000000000000000e+03	1.404379085095650848e-01	3.362000000000000000e+03	1.360971700958299724e-01
3.362400000000000091e+03	6.827781585134719000e-01	3.362400000000000091e+03	1.285536325521514089e-01	3.362400000000000091e+03	1.296131587902987770e-01
3.362800000000000182e+03	6.823066749339948833e-01	3.362800000000000182e+03	1.252519087857038305e-01	3.362800000000000182e+03	1.235802572421602769e-01
3.363199999999999818e+03	6.841945649635947646e-01	3.363199999999999818e+03	1.166230386877470659e-01	3.363199999999999818e+03	1.185083891426658570e-01
3.363599999999999909e+03	6.772977298601198237e-01	3.363599999999999909e+03	1.067540482601167517e-01	3.363599999999999909e+03	1.178010319399392658e-01
3.364000000000000000e+03	6.812078123255365103e-01	3.364000000000000000e+03	9.799058559919834877e-02	3.364000000000000000e+03	1.165330450570405546e-01
3.364400000000000091e+03	6.824637999408409428e-01	3.364400000000000091e+03	9.527618368939974602e-02	3.364400000000000091e+03	1.117761366502432047e-01
3.364800000000000182e+03	6.785465081993964365e-01	3.364800000000000182e+03	8.605663357819832993e-02	3.364800000000000182e+03	1.087048935023747914e-01
3.365199999999999818e+03	6.785465081993964365e-01	3.365199999999999818e+03	7.648642336546469800e-02	3.365199999999999818e+03	1.067699636575707156e-01
3.365599999999999909e+03	6.771417942479299734e-01	3.365599999999999909e+03	6.884689416469537415e-02	3.365599999999999909e+03	1.018706541410079047e-01
3.366000000000000000e+03	6.744963750110865019e-01	3.366000000000000000e+03	6.309346124884117335e-02	3.366000000000000000e+03	9.877546773717744977e-02
3.366400000000000091e+03	6.712427685150770262e-01	3.366400000000000091e+03	5.895007378979714996e-02	3.366400000000000091e+03	9.282160954455095925e-02
3.366800000000000182e+03	6.664684880891620367e-01	3.366800000000000182e+03	4.921351138422249555e-02	3.366800000000000182e+03	9.006355695066779743e-02
3.367199999999999818e+03	6.751178953071752531e-01	3.367199999999999818e+03	4.424705325507449077e-02	3.367199999999999818e+03	9.010504230302136819e-02
3.367599999999999909e+03	6.834073101278675955e-01	3.367599999999999909e+03	4.371035694880297251e-02	3.367599999999999909e+03	8.762925004489861835e-02
3.368000000000000000e+03	6.849827266818895311e-01	3.368000000000000000e+03	3.970857966291193447e-02	3.368000000000000000e+03	8.488854599934532452e-02
3.368400000000000091e+03	6.902074138676164150e-01	3.368400000000000091e+03	3.474436294237405465e-02	3.368400000000000091e+03	8.318578033031523433e-02
3.368800000000000182e+03	6.894132404671733383e-01	3.368800000000000182e+03	2.826079358779126638e-02	3.368800000000000182e+03	8.208222019284186488e-02
3.369199999999999818e+03	6.948316937685379280e-01	3.369199999999999818e+03	2.672294716734592915e-02	3.369199999999999818e+03	7.768713309804735345e-02
3.369599999999999909e+03	6.921171646334617344e-01	3.369599999999999909e+03	2.403169220964161343e-02	3.369599999999999909e+03	7.536142378778319662e-02
3.370000000000000000e+03	6.916392321247397668e-01	3.370000000000000000e+03	2.098864263481207970e-02	3.370000000000000000e+03	7.290362022266921871e-02
3.370400000000000091e+03	6.851404679433680256e-01	3.370400000000000091e+03	1.656854429037741064e-02	3.370400000000000091e+03	7.060721714383802472e-02
3.370800000000000182e+03	6.832499678947828725e-01	3.370800000000000182e+03	1.378428846497321142e-02	3.370800000000000182e+03	7.012116047988727063e-02
3.371199999999999818e+03	6.878276340142123191e-01	3.371199999999999818e+03	1.302219975794107441e-02	3.371199999999999818e+03	6.873043536375256224e-02
3.371599999999999909e+03	6.840370414792524834e-01	3.371599999999999909e+03	1.198351856565868165e-02	3.371599999999999909e+03	6.565217143726462257e-02
3.372000000000000000e+03	6.816785365753821324e-01	3.372000000000000000e+03	9.523231748668542149e-03	3.372000000000000000e+03	6.383356428799583093e-02
3.372400000000000091e+03	6.852982455302962794e-01	3.372400000000000091e+03	8.473919871720877670e-03	3.372400000000000091e+03	6.158133433529625750e-02
3.372800000000000182e+03	6.776097088216753717e-01	3.372800000000000182e+03	7.742555961979098733e-03	3.372800000000000182e+03	5.882326072458676780e-02
3.373199999999999818e+03	6.857717963274406747e-01	3.373199999999999818e+03	7.133199214117971407e-03	3.373199999999999818e+03	5.499827837765206007e-02
3.373599999999999909e+03	6.878276340142123191e-01	3.373599999999999909e+03	6.431086530242251936e-03	3.373599999999999909e+03	5.591767362328546598e-02
3.374000000000000000e+03	6.890958270298455091e-01	3.374000000000000000e+03	6.184211770828749143e-03	3.374000000000000000e+03	5.520127322386821772e-02
3.374400000000000091e+03	6.895720020096112179e-01	3.374400000000000091e+03	6.358934521702059271e-03	3.374400000000000091e+03	5.348710532521003258e-02
3.374800000000000182e+03	6.895720020096112179e-01	3.374800000000000182e+03	6.720233342477917489e-03	3.374800000000000182e+03	5.132737983237396773e-02
3.375199999999999818e+03	6.937126594757425657e-01	3.375199999999999818e+03	7.040189563167373495e-03	3.375199999999999818e+03	5.051834272385111180e-02
3.375599999999999909e+03	6.941920247521411458e-01	3.375599999999999909e+03	7.260797974501708753e-03	3.375599999999999909e+03	4.908503385784564188e-02
3.376000000000000000e+03	6.986821048891936892e-01	3.376000000000000000e+03	7.411128663474942854e-03	3.376000000000000000e+03	4.683268904791559883e-02
3.376400000000000091e+03	7.020687136420034058e-01	3.376400000000000091e+03	7.528082208593442175e-03	3.376400000000000091e+03	4.403004151005721761e-02
3.376800000000000182e+03	6.962731049802644012e-01	3.376800000000000182e+03	7.972313218577916152e-03	3.376800000000000182e+03	4.313691621480382488e-02
3.377199999999999818e+03	6.998091554402446901e-01	3.377199999999999818e+03	8.442758234302990064e-03	3.377199999999999818e+03	4.283996377231090447e-02
3.377599999999999909e+03	7.074237237302632986e-01	3.377599999999999909e+03	8.785861505494686752e-03	3.377599999999999909e+03	4.288931350583335272e-02
3.378000000000000000e+03	7.105254199158418382e-01	3.378000000000000000e+03	9.063258208752214551e-03	3.378000000000000000e+03	4.233008055033243150e-02
3.378400000000000091e+03	7.095444705436342314e-01	3.378400000000000091e+03	1.037729954618340188e-02	3.378400000000000091e+03	4.123339504541901485e-02
3.378800000000000182e+03	7.133121474413688379e-01	3.378800000000000182e+03	1.192845929918924693e-02	3.378800000000000182e+03	3.986108307998478123e-02
3.379199999999999818e+03	7.146273279293523517e-01	3.379199999999999818e+03	1.266439224217503004e-02	3.379199999999999818e+03	3.828680222552226925e-02
3.379599999999999909e+03	7.199123434787585429e-01	3.379599999999999909e+03	1.267606195176542057e-02	3.379599999999999909e+03	3.583018865959897853e-02
3.380000000000000000e+03	7.179258978022841076e-01	3.380000000000000000e+03	1.314874651626083898e-02	3.380000000000000000e+03	3.481361281194739893e-02
3.380400000000000091e+03	7.245687843461500188e-01	3.380400000000000091e+03	1.402440203328367795e-02	3.380400000000000091e+03	3.443888600637603353e-02
3.380800000000000182e+03	7.269082869472237585e-01	3.380800000000000182e+03	1.416394895837645024e-02	3.380800000000000182e+03	3.395854663146224278e-02
3.381199999999999818e+03	7.257375929387233082e-01	3.381199999999999818e+03	1.471581613838324198e-02	3.381199999999999818e+03	3.374808193992694799e-02
3.381599999999999909e+03	7.277456529741134217e-01	3.381599999999999909e+03	1.529270648208728815e-02	3.381599999999999909e+03	3.284347451170346183e-02
3.382000000000000000e+03	7.249025374460797977e-01	3.382000000000000000e+03	1.624367729723414158e-02	3.382000000000000000e+03	3.265495539687833515e-02
3.382400000000000091e+03	7.309364505685148616e-01	3.382400000000000091e+03	1.715079883546392903e-02	3.382400000000000091e+03	3.132197184895019193e-02
3.382800000000000182e+03	7.351561927479136616e-01	3.382800000000000182e+03	1.772900461445826858e-02	3.382800000000000182e+03	2.977481658637913878e-02
3.383199999999999818e+03	7.365116485379076261e-01	3.383199999999999818e+03	1.830561621916598769e-02	3.383199999999999818e+03	2.844127718232083990e-02
3.383599999999999909e+03	7.327901448488701730e-01	3.383599999999999909e+03	1.832670347514925302e-02	3.383599999999999909e+03	2.773633632844748828e-02
3.384000000000000000e+03	7.292553433824378040e-01	3.384000000000000000e+03	1.845373811478420376e-02	3.384000000000000000e+03	2.767254452509586987e-02
3.384400000000000091e+03	7.344794005938851678e-01	3.384400000000000091e+03	1.830983172837821749e-02	3.384400000000000091e+03	2.738729216904285668e-02
3.384800000000000182e+03	7.433265069159803451e-01	3.384800000000000182e+03	1.871476392154431193e-02	3.384800000000000182e+03	2.680705435267257200e-02
3.385199999999999818e+03	7.380395237878291104e-01	3.385199999999999818e+03	1.911544237565315427e-02	3.385199999999999818e+03	2.683175593592165495e-02
3.385599999999999909e+03	7.431553693662698024e-01	3.385599999999999909e+03	1.950672462240660848e-02	3.385599999999999909e+03	2.589697842052705867e-02
3.386000000000000000e+03	7.275781026355963022e-01	3.386000000000000000e+03	1.966909387288479430e-02	3.386000000000000000e+03	2.510435657607286430e-02
3.386400000000000091e+03	7.295912552195920053e-01	3.386400000000000091e+03	1.978720043776773310e-02	3.386400000000000091e+03	2.346654187416689560e-02
3.386800000000000182e+03	7.326214331068899854e-01	3.386800000000000182e+03	1.946186040074403614e-02	3.386800000000000182e+03	2.284804760119889949e-02
3.387199999999999818e+03	7.387195964469924769e-01	3.387199999999999818e+03	1.901009788295120878e-02	3.387199999999999818e+03	2.241553428272124310e-02
3.387599999999999909e+03	7.387195964469924769e-01	3.387599999999999909e+03	1.856027270753841246e-02	3.387599999999999909e+03	2.236397998448762248e-02
3.388000000000000000e+03	7.224031315868625347e-01	3.388000000000000000e+03	1.806692963214196965e-02	3.388000000000000000e+03	2.232282193054854758e-02
3.388400000000000091e+03	7.244019654244567841e-01	3.388400000000000091e+03	1.786011919880308232e-02	3.388400000000000091e+03	2.196084743737852091e-02
3.388800000000000182e+03	7.274105908725291281e-01	3.388800000000000182e+03	1.761912566327981239e-02	3.388800000000000182e+03	2.131812944275057742e-02
3.389199999999999818e+03	7.225694902070638470e-01	3.389199999999999818e+03	1.761506917670761438e-02	3.389199999999999818e+03	2.033991318345543600e-02
3.389599999999999909e+03	7.242351849098178640e-01	3.389599999999999909e+03	1.732544319974595529e-02	3.389599999999999909e+03	1.947372778518673131e-02
3.390000000000000000e+03	6.983604239647570600e-01	3.390000000000000000e+03	1.677584300022603656e-02	3.390000000000000000e+03	1.867880528601325446e-02
3.390400000000000091e+03	6.996480369774797925e-01	3.390400000000000091e+03	1.600237166880776052e-02	3.390400000000000091e+03	1.869171260511202914e-02
3.390800000000000182e+03	6.922765488491324781e-01	3.390800000000000182e+03	1.530679807369975630e-02	3.390800000000000182e+03	1.830413013985433476e-02
3.391199999999999818e+03	6.841945649635947646e-01	3.391199999999999818e+03	1.470565432289259837e-02	3.391199999999999818e+03	1.781349330540682105e-02
3.391599999999999909e+03	6.734100909788922618e-01	3.391599999999999909e+03	1.384153811784375951e-02	3.391599999999999909e+03	1.767864988249387426e-02
3.392000000000000000e+03	6.744963750110865019e-01	3.392000000000000000e+03	1.303419917224357336e-02	3.392000000000000000e+03	1.765424278878881953e-02
3.392400000000000091e+03	6.687743685197390375e-01	3.392400000000000091e+03	1.284648615127226973e-02	3.392400000000000091e+03	1.741602722374702497e-02
3.392800000000000182e+03	6.617281652038783379e-01	3.392800000000000182e+03	1.287906553335501324e-02	3.392800000000000182e+03	1.630606221038607626e-02
3.393199999999999818e+03	6.530999040517186938e-01	3.393199999999999818e+03	1.248487944291124148e-02	3.393199999999999818e+03	1.539746036723350572e-02
3.393599999999999909e+03	6.588394863918721756e-01	3.393599999999999909e+03	1.181909852698990147e-02	3.393599999999999909e+03	1.496749407497311238e-02
3.394000000000000000e+03	6.567190583822027916e-01	3.394000000000000000e+03	1.079902018790038047e-02	3.394000000000000000e+03	1.506083653600994929e-02
3.394400000000000091e+03	6.492016574839174492e-01	3.394400000000000091e+03	9.917092248633165019e-03	3.394400000000000091e+03	1.503311898649744432e-02
3.394800000000000182e+03	6.244240473819892001e-01	3.394800000000000182e+03	9.265830535614930086e-03	3.394800000000000182e+03	1.475533570937741928e-02
3.395199999999999818e+03	6.116171010590255586e-01	3.395199999999999818e+03	8.507155143948629678e-03	3.395199999999999818e+03	1.444937608380617543e-02
3.395599999999999909e+03	6.068475738049791124e-01	3.395599999999999909e+03	8.178701408111657342e-03	3.395599999999999909e+03	1.407502240670154003e-02
3.396000000000000000e+03	6.035032593730351724e-01	3.396000000000000000e+03	7.917432200408074106e-03	3.396000000000000000e+03	1.367883449487391351e-02
3.396400000000000091e+03	5.946749160824955638e-01	3.396400000000000091e+03	7.763979018122659469e-03	3.396400000000000091e+03	1.298521350898590443e-02
3.396800000000000182e+03	5.790014081644138111e-01	3.396800000000000182e+03	7.322921068774026869e-03	3.396800000000000182e+03	1.274233723758868078e-02
3.397199999999999818e+03	5.742217256189420249e-01	3.397199999999999818e+03	6.546125889798535061e-03	3.397199999999999818e+03	1.251840779600144754e-02
3.397599999999999909e+03	5.621854740472934653e-01	3.397599999999999909e+03	6.356006798319630870e-03	3.397599999999999909e+03	1.211850635402827656e-02
3.398000000000000000e+03	5.403555543369534808e-01	3.398000000000000000e+03	5.754192055142525949e-03	3.398000000000000000e+03	1.201016834505776350e-02
3.398400000000000091e+03	5.408534694578749358e-01	3.398400000000000091e+03	5.244261666911745508e-03	3.398400000000000091e+03	1.196600265586527170e-02
3.398800000000000182e+03	5.471162574687700175e-01	3.398800000000000182e+03	4.766332692537613921e-03	3.398800000000000182e+03	1.169093093509378060e-02
3.399199999999999818e+03	5.479988157526507475e-01	3.399199999999999818e+03	4.537162699594813470e-03	3.399199999999999818e+03	1.122920718551499546e-02
3.399599999999999909e+03	5.344162065532864769e-01	3.399599999999999909e+03	4.475940998437694801e-03	3.399599999999999909e+03	1.072134064491176569e-02
3.400000000000000000e+03	5.129554163741963935e-01	3.400000000000000000e+03	4.490393008839368982e-03	3.400000000000000000e+03	1.047729313675415871e-02
3.400400000000000091e+03	5.070836642777505343e-01	3.400400000000000091e+03	4.305110995741237741e-03	3.400400000000000091e+03	1.030502607210596368e-02
3.400800000000000182e+03	4.982870724131946427e-01	3.400800000000000182e+03	4.060545235959077404e-03	3.400800000000000182e+03	1.009134595119081865e-02
3.401199999999999818e+03	4.842611398778346454e-01	3.401199999999999818e+03	3.866200325464099440e-03	3.401199999999999818e+03	9.744265192962430974e-03
3.401599999999999909e+03	4.733469901762230037e-01	3.401599999999999909e+03	3.605656521739703576e-03	3.401599999999999909e+03	9.710667747431527344e-03
3.402000000000000000e+03	4.694394895812423196e-01	3.402000000000000000e+03	3.415736441029060006e-03	3.402000000000000000e+03	9.728571943781644943e-03
3.402400000000000091e+03	4.658859570685364160e-01	3.402400000000000091e+03	3.346450096688343909e-03	3.402400000000000091e+03	9.446025092334523962e-03
3.402800000000000182e+03	4.632118061286071287e-01	3.402800000000000182e+03	3.311954433536425275e-03	3.402800000000000182e+03	9.052094828131806298e-03
3.403199999999999818e+03	4.527720607529676644e-01	3.403199999999999818e+03	3.320353728694671290e-03	3.403199999999999818e+03	8.563456478831853180e-03
3.403599999999999909e+03	4.492412427299057875e-01	3.403599999999999909e+03	3.389099762590999914e-03	3.403599999999999909e+03	8.401350331123021500e-03
3.404000000000000000e+03	4.448152006542074877e-01	3.404000000000000000e+03	3.423610526736988336e-03	3.404000000000000000e+03	8.434300980829697453e-03
3.404400000000000091e+03	4.417531143512713476e-01	3.404400000000000091e+03	3.447341861185881321e-03	3.404400000000000091e+03	8.181804440740752041e-03
3.404800000000000182e+03	4.338899790548391699e-01	3.404800000000000182e+03	3.383641579134404227e-03	3.404800000000000182e+03	7.929560096673036323e-03
3.405199999999999818e+03	4.304072913854038451e-01	3.405199999999999818e+03	3.291427952359300777e-03	3.405199999999999818e+03	7.774081600770947273e-03
3.405599999999999909e+03	4.268542599262913351e-01	3.405599999999999909e+03	3.220211176930855984e-03	3.405599999999999909e+03	7.683323070344437455e-03
3.406000000000000000e+03	4.221624678603189684e-01	3.406000000000000000e+03	3.204677661270948115e-03	3.406000000000000000e+03	7.574414975456757702e-03
3.406400000000000091e+03	4.240134373321259864e-01	3.406400000000000091e+03	3.226148491923009134e-03	3.406400000000000091e+03	7.221860495200576810e-03
3.406800000000000182e+03	4.304072913854038451e-01	3.406800000000000182e+03	3.329540891783396017e-03	3.406800000000000182e+03	6.920685198173445740e-03
3.407199999999999818e+03	4.209975999195936791e-01	3.407199999999999818e+03	3.444961344088010545e-03	3.407199999999999818e+03	6.656548411857897592e-03
3.407599999999999909e+03	4.207068855010283048e-01	3.407599999999999909e+03	3.542291957106557566e-03	3.407599999999999909e+03	6.559173139069757186e-03
3.408000000000000000e+03	4.245996383842460808e-01	3.408000000000000000e+03	3.583309764799078034e-03	3.408000000000000000e+03	6.458759225657446403e-03
3.408400000000000091e+03	4.197392865149634500e-01	3.408400000000000091e+03	3.569310693018412205e-03	3.408400000000000091e+03	6.560683618392685462e-03
3.408800000000000182e+03	4.182920590907705516e-01	3.408800000000000182e+03	3.500937462919516494e-03	3.408800000000000182e+03	6.476630115088335277e-03
3.409199999999999818e+03	4.323939611767312341e-01	3.409199999999999818e+03	3.444961344088010545e-03	3.409199999999999818e+03	6.246677642222038529e-03
3.409599999999999909e+03	4.268542599262913351e-01	3.409599999999999909e+03	3.415736441029060006e-03	3.409599999999999909e+03	5.939489171603693114e-03
3.410000000000000000e+03	4.304072913854038451e-01	3.410000000000000000e+03	3.425976290117562634e-03	3.410000000000000000e+03	5.794942017509165100e-03
3.410400000000000091e+03	4.291208534952493103e-01	3.410400000000000091e+03	3.472836625559471823e-03	3.410400000000000091e+03	5.663033032790712462e-03
3.410800000000000182e+03	4.340898387902662470e-01	3.410800000000000182e+03	3.532517752501310171e-03	3.410800000000000182e+03	5.492234791107784668e-03
3.411199999999999818e+03	4.377030974551071596e-01	3.411199999999999818e+03	3.560281626698441615e-03	3.411199999999999818e+03	5.398201541735581782e-03
3.411599999999999909e+03	4.475892218315457582e-01	3.411599999999999909e+03	3.552911200041255439e-03	3.411599999999999909e+03	5.308222211448311578e-03
3.412000000000000000e+03	4.571719960642887104e-01	3.412000000000000000e+03	3.421246397003552611e-03	3.412000000000000000e+03	5.320458927416098910e-03
3.412400000000000091e+03	4.528763273764067621e-01	3.412400000000000091e+03	3.289912542734487865e-03	3.412400000000000091e+03	5.300893694973171123e-03
3.412800000000000182e+03	4.578040390174055729e-01	3.412800000000000182e+03	3.228377806239836768e-03	3.412800000000000182e+03	5.065812308808323797e-03
3.413199999999999818e+03	4.685755460503181480e-01	3.413199999999999818e+03	3.124527511963567233e-03	3.413199999999999818e+03	4.859024567638141334e-03
3.413599999999999909e+03	4.667449416274843110e-01	3.413599999999999909e+03	3.045680572313346716e-03	3.413599999999999909e+03	4.647817800467615203e-03
3.414000000000000000e+03	4.644934775272747673e-01	3.414000000000000000e+03	2.994913979764525676e-03	3.414000000000000000e+03	4.514909972634895477e-03
3.414400000000000091e+03	4.716063238135462243e-01	3.414400000000000091e+03	3.012203806854489227e-03	3.414400000000000091e+03	4.412138074523398214e-03
3.414800000000000182e+03	4.878424857824802952e-01	3.414800000000000182e+03	2.998363987509850351e-03	3.414800000000000182e+03	4.381765129658223533e-03
3.415199999999999818e+03	4.881795918520345778e-01	3.415199999999999818e+03	2.899241236184784288e-03	3.415199999999999818e+03	4.417220661413508512e-03
3.415599999999999909e+03	4.866084205702689847e-01	3.415599999999999909e+03	2.720723156947471490e-03	3.415599999999999909e+03	4.359624603942315740e-03
3.416000000000000000e+03	4.912240483457654960e-01	3.416000000000000000e+03	2.586332475205919100e-03	3.416000000000000000e+03	4.169165112087661919e-03
3.416400000000000091e+03	4.948568883342276958e-01	3.416400000000000091e+03	2.483043643524762440e-03	3.416400000000000091e+03	3.940479703509630095e-03
3.416800000000000182e+03	5.000110705160627500e-01	3.416800000000000182e+03	2.344144357962179692e-03	3.416800000000000182e+03	3.882836423193089699e-03
3.417199999999999818e+03	5.073172387133771943e-01	3.417199999999999818e+03	2.251564294961097817e-03	3.417199999999999818e+03	3.849896861111697793e-03
3.417599999999999909e+03	5.079016456161218329e-01	3.417599999999999909e+03	2.238125075738187086e-03	3.417599999999999909e+03	3.749290529874503824e-03
3.418000000000000000e+03	5.095415689010872606e-01	3.418000000000000000e+03	2.207925183512291639e-03	3.418000000000000000e+03	3.652154107633745570e-03
3.418400000000000091e+03	5.130735423229384473e-01	3.418400000000000091e+03	2.191211775076561293e-03	3.418400000000000091e+03	3.609517027561526866e-03
3.418800000000000182e+03	5.120113873279301675e-01	3.418800000000000182e+03	2.007170905128057101e-03	3.418800000000000182e+03	3.664790009910812857e-03
3.419199999999999818e+03	5.127192460595724199e-01	3.419199999999999818e+03	1.983738184580560986e-03	3.419199999999999818e+03	3.565735254231927175e-03
3.419599999999999909e+03	5.090724798294239406e-01	3.419599999999999909e+03	1.850479818714698826e-03	3.419599999999999909e+03	3.423332592538324247e-03
3.420000000000000000e+03	5.073172387133771943e-01	3.420000000000000000e+03	1.734140787351782630e-03	3.420000000000000000e+03	3.334641071427933614e-03
3.420400000000000091e+03	5.032451753400589700e-01	3.420400000000000091e+03	1.654186046261176945e-03	3.420400000000000091e+03	3.194839865044905598e-03
3.420800000000000182e+03	5.015100263029221850e-01	3.420800000000000182e+03	1.586661752992989203e-03	3.420800000000000182e+03	3.114218604688964893e-03
3.421199999999999818e+03	4.950848308347483573e-01	3.421199999999999818e+03	1.562731452258073368e-03	3.421199999999999818e+03	3.055970058948896412e-03
3.421599999999999909e+03	4.893049620360253593e-01	3.421599999999999909e+03	1.529975065553911082e-03	3.421599999999999909e+03	3.042629662659895960e-03
3.422000000000000000e+03	4.839267396443410196e-01	3.422000000000000000e+03	1.518743223115172304e-03	3.422000000000000000e+03	3.048941522853123535e-03
3.422400000000000091e+03	4.792693101250704579e-01	3.422400000000000091e+03	1.478033756910854214e-03	3.422400000000000091e+03	2.963119011149803906e-03
3.422800000000000182e+03	4.723670763266188399e-01	3.422800000000000182e+03	1.413462702322645231e-03	3.422800000000000182e+03	2.889010331194448184e-03
3.423199999999999818e+03	4.648144491013102009e-01	3.423199999999999818e+03	1.350157250742592538e-03	3.423199999999999818e+03	2.766617341977374231e-03
3.423599999999999909e+03	4.633184768690274402e-01	3.423599999999999909e+03	1.260330229359455084e-03	3.423599999999999909e+03	2.687503848903363343e-03
3.424000000000000000e+03	4.535024315424885932e-01	3.424000000000000000e+03	1.241035923836704977e-03	3.424000000000000000e+03	2.595667712128457184e-03
3.424400000000000091e+03	4.457379588172553642e-01	3.424400000000000091e+03	1.244756357421935005e-03	3.424400000000000091e+03	2.517961555089168191e-03
3.424800000000000182e+03	4.347900731151339015e-01	3.424800000000000182e+03	1.246190261401538537e-03	3.424800000000000182e+03	2.480556336782611428e-03
3.425199999999999818e+03	4.279367853627437102e-01	3.425199999999999818e+03	1.265564701078210298e-03	3.425199999999999818e+03	2.475991189095165176e-03
3.425599999999999909e+03	4.326927515301739469e-01	3.425599999999999909e+03	1.276980757539616798e-03	3.425599999999999909e+03	2.445958560303198182e-03
3.426000000000000000e+03	4.218709490573435139e-01	3.426000000000000000e+03	1.288499792809628735e-03	3.426000000000000000e+03	2.382588794315769563e-03
3.426400000000000091e+03	4.106573685939577389e-01	3.426400000000000091e+03	1.260910766542494696e-03	3.426400000000000091e+03	2.336948247477572439e-03
3.426800000000000182e+03	4.047432549438414462e-01	3.426800000000000182e+03	1.225700471193061272e-03	3.426800000000000182e+03	2.278500325172437297e-03
3.427199999999999818e+03	3.981801629195400039e-01	3.427199999999999818e+03	1.182182028834031237e-03	3.427199999999999818e+03	2.220491397008319667e-03
3.427599999999999909e+03	3.905526778834617074e-01	3.427599999999999909e+03	1.156869451192932014e-03	3.427599999999999909e+03	2.098210687818944254e-03
3.428000000000000000e+03	3.745239714190645719e-01	3.428000000000000000e+03	1.155538322422848844e-03	3.428000000000000000e+03	2.002853090433066169e-03
3.428400000000000091e+03	3.768596322206946847e-01	3.428400000000000091e+03	1.160604775083002096e-03	3.428400000000000091e+03	2.011171448284424304e-03
3.428800000000000182e+03	3.753873383390659568e-01	3.428800000000000182e+03	1.176750395797014365e-03	3.428800000000000182e+03	2.026511604006382174e-03
3.429199999999999818e+03	3.630610170852424101e-01	3.429199999999999818e+03	1.194770120696428276e-03	3.429199999999999818e+03	2.063236893114929645e-03
3.429599999999999909e+03	3.515439433153272897e-01	3.429599999999999909e+03	1.192571298612588341e-03	3.429599999999999909e+03	1.968108762342162150e-03
3.430000000000000000e+03	3.463216324673000779e-01	3.430000000000000000e+03	1.157668864374531521e-03	3.430000000000000000e+03	1.934857988500329230e-03
3.430400000000000091e+03	3.393748226325274953e-01	3.430400000000000091e+03	1.125082457283200143e-03	3.430400000000000091e+03	1.875638311104048340e-03
3.430800000000000182e+03	3.361085961822437573e-01	3.430800000000000182e+03	1.097196347140151195e-03	3.430800000000000182e+03	1.789571665463014771e-03
3.431199999999999818e+03	3.269487038238508281e-01	3.431199999999999818e+03	1.057509683987880320e-03	3.431199999999999818e+03	1.722459800300259409e-03
3.431599999999999909e+03	3.207595680459910947e-01	3.431599999999999909e+03	1.033913850020583237e-03	3.431599999999999909e+03	1.683251828453525157e-03
3.432000000000000000e+03	3.190653330345881167e-01	3.432000000000000000e+03	1.015510347649114858e-03	3.432000000000000000e+03	1.699217980217732765e-03
3.432400000000000091e+03	3.125932673721803501e-01	3.432400000000000091e+03	1.029163447385261256e-03	3.432400000000000091e+03	1.680154018063936524e-03
3.432800000000000182e+03	3.095847931720268065e-01	3.432800000000000182e+03	1.029163447385261256e-03	3.432800000000000182e+03	1.653290213164105476e-03
3.433199999999999818e+03	3.034447443694804347e-01	3.433199999999999818e+03	1.011543009298852651e-03	3.433199999999999818e+03	1.618262964132269983e-03
3.433599999999999909e+03	3.076660812581723525e-01	3.433599999999999909e+03	9.689120409721350231e-04	3.433599999999999909e+03	1.583248535206925210e-03
3.434000000000000000e+03	3.037243560536262432e-01	3.434000000000000000e+03	9.214766887803178949e-04	3.434000000000000000e+03	1.516523326750872759e-03
3.434400000000000091e+03	3.004551274810853267e-01	3.434400000000000091e+03	8.965703099634995997e-04	3.434400000000000091e+03	1.457300436210049984e-03
3.434800000000000182e+03	2.974264722178842635e-01	3.434800000000000182e+03	8.493454274478238206e-04	3.434800000000000182e+03	1.430372312293618333e-03
3.435199999999999818e+03	2.951070739164604051e-01	3.435199999999999818e+03	8.173053712198600227e-04	3.435199999999999818e+03	1.424128228379599069e-03
3.435599999999999909e+03	2.942250328146082672e-01	3.435599999999999909e+03	7.977822199965748035e-04	3.435599999999999909e+03	1.426097093968112239e-03
3.436000000000000000e+03	2.949712033743627226e-01	3.436000000000000000e+03	7.952146146847550610e-04	3.436000000000000000e+03	1.421507301939830149e-03
3.436400000000000091e+03	2.924015160002603197e-01	3.436400000000000091e+03	7.866550827018450832e-04	3.436400000000000091e+03	1.372932212806194209e-03
3.436800000000000182e+03	2.885888981097094463e-01	3.436800000000000182e+03	7.464218655191444613e-04	3.436800000000000182e+03	1.335208519919375185e-03
3.437199999999999818e+03	2.865362810954069639e-01	3.437199999999999818e+03	7.429923685673896520e-04	3.437199999999999818e+03	1.291365247980080094e-03
3.437599999999999909e+03	2.895873721629102504e-01	3.437599999999999909e+03	6.990115520208937646e-04	3.437599999999999909e+03	1.225883204405305710e-03
3.438000000000000000e+03	2.822796822901313396e-01	3.438000000000000000e+03	6.404487067935226395e-04	3.438000000000000000e+03	1.170439836773081495e-03
3.438400000000000091e+03	2.825397912517456644e-01	3.438400000000000091e+03	6.128925651340862016e-04	3.438400000000000091e+03	1.150930488735563834e-03
3.438800000000000182e+03	2.854168573698263600e-01	3.438800000000000182e+03	5.850383735573537426e-04	3.438800000000000182e+03	1.159175236990222938e-03
3.439199999999999818e+03	2.752831441603880158e-01	3.439199999999999818e+03	5.873329326165853924e-04	3.439199999999999818e+03	1.149870930600443162e-03
3.439599999999999909e+03	2.737030392709097204e-01	3.439599999999999909e+03	5.846343829155074617e-04	3.439599999999999909e+03	1.113907414882279057e-03
3.440000000000000000e+03	2.766174796170866035e-01	3.440000000000000000e+03	5.778090677007881011e-04	3.440000000000000000e+03	1.095340371318190807e-03
3.440400000000000091e+03	2.792412799216767993e-01	3.440400000000000091e+03	5.672628636735424241e-04	3.440400000000000091e+03	1.083799870785161950e-03
3.440800000000000182e+03	2.728221455133421625e-01	3.440800000000000182e+03	5.584500742960619730e-04	3.440800000000000182e+03	1.061571119621309255e-03
3.441199999999999818e+03	2.654480992802615846e-01	3.441199999999999818e+03	5.357773539497618373e-04	3.441199999999999818e+03	1.021525223966280975e-03
3.441599999999999909e+03	2.618663048234937119e-01	3.441599999999999909e+03	5.116634007802057724e-04	3.441599999999999909e+03	9.686103266879520380e-04
3.442000000000000000e+03	2.597643928299602223e-01	3.442000000000000000e+03	4.886347542836105579e-04	3.442000000000000000e+03	9.359423413743710911e-04
3.442400000000000091e+03	2.615047729484631933e-01	3.442400000000000091e+03	4.780621420113589622e-04	3.442400000000000091e+03	9.188594684295968212e-04
3.442800000000000182e+03	2.598840463028000425e-01	3.442800000000000182e+03	4.783924897247962614e-04	3.442800000000000182e+03	9.156913146150420790e-04
3.443199999999999818e+03	2.456855532608348269e-01	3.443199999999999818e+03	4.769626295958780821e-04	3.443199999999999818e+03	9.159021846084967975e-04
3.443599999999999909e+03	2.445567306808420494e-01	3.443599999999999909e+03	4.767430307560964670e-04	3.443599999999999909e+03	8.962911225266081234e-04
3.444000000000000000e+03	2.336574431181671907e-01	3.444000000000000000e+03	4.800476555727033754e-04	3.444000000000000000e+03	8.744784165415864187e-04
3.444400000000000091e+03	2.268713315231947192e-01	3.444400000000000091e+03	4.689044486502148205e-04	3.444400000000000091e+03	8.492764762225248933e-04
3.444800000000000182e+03	2.225766594279129373e-01	3.444800000000000182e+03	4.528812630096910419e-04	3.444800000000000182e+03	8.229038513245048609e-04
3.445199999999999818e+03	2.203837760369980192e-01	3.445199999999999818e+03	4.295209515214201083e-04	3.445199999999999818e+03	8.080702069624359383e-04
3.445599999999999909e+03	2.145258443378903479e-01	3.445599999999999909e+03	4.199372047141515562e-04	3.445599999999999909e+03	7.775871855314285932e-04
3.446000000000000000e+03	2.028521522746017658e-01	3.446000000000000000e+03	4.032592639170126431e-04	3.446000000000000000e+03	7.708131141981396268e-04
3.446400000000000091e+03	1.926990705677577298e-01	3.446400000000000091e+03	4.020539683584992163e-04	3.446400000000000091e+03	7.743710258771144056e-04
3.446800000000000182e+03	1.913284794137719846e-01	3.446800000000000182e+03	3.975432218116742105e-04	3.446800000000000182e+03	7.772291758401511912e-04
3.447199999999999818e+03	1.849607679668094362e-01	3.447199999999999818e+03	4.040027795257194587e-04	3.447199999999999818e+03	7.412233549520802619e-04
3.447599999999999909e+03	1.861571065025023619e-01	3.447599999999999909e+03	4.050273523747982009e-04	3.447599999999999909e+03	6.995988628609497431e-04
3.448000000000000000e+03	1.788049839296917964e-01	3.448000000000000000e+03	3.948974715575367901e-04	3.448000000000000000e+03	6.828873926122153853e-04
3.448400000000000091e+03	1.748958965024972056e-01	3.448400000000000091e+03	3.791266845987664312e-04	3.448400000000000091e+03	6.685734018907252317e-04
3.448800000000000182e+03	1.755818497354482421e-01	3.448800000000000182e+03	3.605656521739703468e-04	3.448800000000000182e+03	6.493055198542544565e-04
3.449199999999999818e+03	1.666401392910569212e-01	3.449199999999999818e+03	3.424398932958439717e-04	3.449199999999999818e+03	6.376011546986595996e-04
3.449599999999999909e+03	1.626221205895252986e-01	3.449599999999999909e+03	3.321118356422224707e-04	3.449599999999999909e+03	6.223706371936257907e-04
3.450000000000000000e+03	1.611682981262168302e-01	3.450000000000000000e+03	3.154164598704930892e-04	3.450000000000000000e+03	6.376011546986595996e-04
3.450400000000000091e+03	1.603908614472935867e-01	3.450400000000000091e+03	3.139672528769294770e-04	3.450400000000000091e+03	6.354027570112792634e-04
3.450800000000000182e+03	1.597274726632375019e-01	3.450800000000000182e+03	3.189953504894521628e-04	3.450800000000000182e+03	6.162388790982225662e-04
3.451199999999999818e+03	1.512793396001740898e-01	3.451199999999999818e+03	3.174565944886773385e-04	3.451199999999999818e+03	5.781614020716891985e-04
3.451599999999999909e+03	1.526439584780935610e-01	3.451599999999999909e+03	3.059738795090126222e-04	3.451599999999999909e+03	5.609822175855428078e-04
3.452000000000000000e+03	1.540208869330307040e-01	3.452000000000000000e+03	2.854199679606344697e-04	3.452000000000000000e+03	5.425616521444240727e-04
3.452400000000000091e+03	1.500305218792122863e-01	3.452400000000000091e+03	2.824778200764198571e-04	3.452400000000000091e+03	5.351174272002232144e-04
3.452800000000000182e+03	1.503763779510955134e-01	3.452800000000000182e+03	2.656344226399139498e-04	3.452800000000000182e+03	5.251085563111819498e-04
3.453199999999999818e+03	1.466491735925962714e-01	3.453199999999999818e+03	2.538541999302020317e-04	3.453199999999999818e+03	5.248667905572842671e-04
3.453599999999999909e+03	1.435422072034891194e-01	3.453599999999999909e+03	2.431556431141849517e-04	3.453599999999999909e+03	5.174270093967040006e-04
3.454000000000000000e+03	1.410846028441024580e-01	3.454000000000000000e+03	2.409818605146339166e-04	3.454000000000000000e+03	5.046021479995513532e-04
3.454400000000000091e+03	1.429814246325996629e-01	3.454400000000000091e+03	2.379492570035194536e-04	3.454400000000000091e+03	4.894959410025605424e-04
3.454800000000000182e+03	1.427840248847520865e-01	3.454800000000000182e+03	2.412039152548044825e-04	3.454800000000000182e+03	4.759365902856393699e-04
3.455199999999999818e+03	1.419317703805166309e-01	3.455199999999999818e+03	2.359849752343036412e-04	3.455199999999999818e+03	4.566138652815825236e-04
3.455599999999999909e+03	1.423900426013932352e-01	3.455599999999999909e+03	2.306133013852963405e-04	3.455599999999999909e+03	4.434545291973452058e-04
3.456000000000000000e+03	1.407601172619407370e-01	3.456000000000000000e+03	2.226816102224425545e-04	3.456000000000000000e+03	4.272175596328149421e-04
3.456400000000000091e+03	1.401133832695718451e-01	3.456400000000000091e+03	2.074838762929205561e-04	3.456400000000000091e+03	4.275127730194504348e-04
3.456800000000000182e+03	1.416053363670894683e-01	3.456800000000000182e+03	2.003476962974844850e-04	3.456800000000000182e+03	4.265295209264629715e-04
3.457199999999999818e+03	1.402424919122303437e-01	3.457199999999999818e+03	1.942604332790260474e-04	3.457199999999999818e+03	4.245697957905520737e-04
3.457599999999999909e+03	1.373344902808357471e-01	3.457599999999999909e+03	1.904076324727723920e-04	3.457599999999999909e+03	4.086477338596586893e-04
3.458000000000000000e+03	1.362635251407492698e-01	3.458000000000000000e+03	1.962837529244548026e-04	3.458000000000000000e+03	3.883730582259657324e-04
3.458400000000000091e+03	1.368609719636149913e-01	3.458400000000000091e+03	1.966003800576644116e-04	3.458400000000000091e+03	3.915156213007477148e-04
3.458800000000000182e+03	1.361067362321645435e-01	3.458800000000000182e+03	1.966003800576644116e-04	3.458800000000000182e+03	3.714061534945665185e-04
3.459199999999999818e+03	1.318194878461644293e-01	3.459199999999999818e+03	1.906269735995093091e-04	3.459199999999999818e+03	3.595415570729973290e-04
3.459599999999999909e+03	1.305808886947112113e-01	3.459599999999999909e+03	1.833514517761902969e-04	3.459599999999999909e+03	3.499847288790254563e-04
3.460000000000000000e+03	1.331004794743360919e-01	3.460000000000000000e+03	1.728559578614054790e-04	3.460000000000000000e+03	3.587972410456518094e-04
3.460400000000000091e+03	1.268760413975603685e-01	3.460400000000000091e+03	1.676425865997163299e-04	3.460400000000000091e+03	3.529791840866182461e-04
3.460800000000000182e+03	1.230211039612895685e-01	3.460800000000000182e+03	1.637134471310485589e-04	3.460800000000000182e+03	3.496625294323340064e-04
3.461199999999999818e+03	1.206645284284793701e-01	3.461199999999999818e+03	1.634874248119536284e-04	3.461199999999999818e+03	3.384925346532346871e-04
3.461599999999999909e+03	1.155791829292717732e-01	3.461599999999999909e+03	1.640908456032393764e-04	3.461599999999999909e+03	3.243016026510964363e-04
3.462000000000000000e+03	1.160324921022004852e-01	3.462000000000000000e+03	1.644691140687588469e-04	3.462000000000000000e+03	3.144481868687978290e-04
3.462400000000000091e+03	1.164339470211219613e-01	3.462400000000000091e+03	1.664118899948479908e-04	3.462400000000000091e+03	3.092068417567722704e-04
3.462800000000000182e+03	1.101994989671309100e-01	3.462800000000000182e+03	1.617276786809849652e-04	3.462800000000000182e+03	2.963119011149800545e-04
3.463199999999999818e+03	1.113729235179645866e-01	3.463199999999999818e+03	1.546266521694014023e-04	3.463199999999999818e+03	2.911716549537639743e-04
3.463599999999999909e+03	1.102756483822522338e-01	3.463599999999999909e+03	1.436429623656868199e-04	3.463599999999999909e+03	2.969949705923653998e-04
3.464000000000000000e+03	1.128702845603381660e-01	3.464000000000000000e+03	1.380652402790173727e-04	3.464000000000000000e+03	2.874412513730793491e-04
3.464400000000000091e+03	1.045874609782057457e-01	3.464400000000000091e+03	1.308833351366805195e-04	3.464400000000000091e+03	2.834974095534325764e-04
3.464800000000000182e+03	1.038435723418350692e-01	3.464800000000000182e+03	1.267606195176542035e-04	3.464800000000000182e+03	2.840201123600172945e-04
3.465199999999999818e+03	1.055065980662805575e-01	3.465199999999999818e+03	1.344882532811696012e-04	3.465199999999999818e+03	2.743147086277911606e-04
3.465599999999999909e+03	1.005031375496138191e-01	3.465599999999999909e+03	1.347051975236366532e-04	3.465599999999999909e+03	2.595070106354974409e-04
3.466000000000000000e+03	9.907854494293169556e-02	3.466000000000000000e+03	1.326430052695918346e-04	3.466000000000000000e+03	2.450468334859072029e-04
3.466400000000000091e+03	9.903292809128197427e-02	3.466400000000000091e+03	1.274630637259843919e-04	3.466400000000000091e+03	2.426325680704375092e-04
3.466800000000000182e+03	9.896454219047305656e-02	3.466800000000000182e+03	1.197800122192934160e-04	3.466800000000000182e+03	2.538920457126627415e-04
3.467199999999999818e+03	9.655607868181102782e-02	3.467199999999999818e+03	1.143890236229823463e-04	3.467199999999999818e+03	2.465750301494425297e-04
3.467599999999999909e+03	9.575900392961347873e-02	3.467599999999999909e+03	1.112972293437252330e-04	3.467599999999999909e+03	2.475991189095167670e-04
3.468000000000000000e+03	9.640057402623497529e-02	3.468000000000000000e+03	1.048538431508810843e-04	3.468000000000000000e+03	2.392484291044121969e-04
3.468400000000000091e+03	9.724776299201050300e-02	3.468400000000000091e+03	1.024434870867462708e-04	3.468400000000000091e+03	2.320860808899152361e-04
3.468800000000000182e+03	9.767414537842217248e-02	3.468800000000000182e+03	9.988133836121251721e-05	3.468800000000000182e+03	2.235368336216804019e-04
3.469199999999999818e+03	9.704644254046732033e-02	3.469199999999999818e+03	1.044442060909851706e-04	3.469199999999999818e+03	2.123484498120878393e-04
3.469599999999999909e+03	9.477190708134795860e-02	3.469599999999999909e+03	1.032248720084302665e-04	3.469599999999999909e+03	2.033523028452588130e-04
3.470000000000000000e+03	9.479373163194373952e-02	3.470000000000000000e+03	1.016914296632374833e-04	3.470000000000000000e+03	2.049977502432125012e-04
3.470400000000000091e+03	9.466285967588533579e-02	3.470400000000000091e+03	9.803572232384658860e-05	3.470400000000000091e+03	2.014879577265906373e-04
3.470800000000000182e+03	9.444514114025627516e-02	3.470800000000000182e+03	9.686889664133323816e-05	3.470800000000000182e+03	1.993191814157888790e-04
3.471199999999999818e+03	9.351464293846181719e-02	3.471199999999999818e+03	8.641404864623602252e-05	3.471199999999999818e+03	1.932186729069024732e-04
3.471599999999999909e+03	9.388141353133847011e-02	3.471599999999999909e+03	8.639415336682886655e-05	3.471599999999999909e+03	1.928630785731991486e-04
3.472000000000000000e+03	9.357926288167196793e-02	3.472000000000000000e+03	8.373062887108461468e-05	3.472000000000000000e+03	1.882561162541423615e-04
3.472400000000000091e+03	9.218910950542967553e-02	3.472400000000000091e+03	8.129884076344421001e-05	3.472400000000000091e+03	1.776843160406502489e-04
3.472800000000000182e+03	9.163884778055624014e-02	3.472800000000000182e+03	8.832514377576948029e-05	3.472800000000000182e+03	1.727623468141907255e-04
3.473199999999999818e+03	9.052731090981194773e-02	3.473199999999999818e+03	8.353805376858375461e-05	3.473199999999999818e+03	1.685190859719445738e-04
3.473599999999999909e+03	8.994553719937549430e-02	3.473599999999999909e+03	8.783838719012343672e-05	3.473599999999999909e+03	1.597530266243641717e-04
3.474000000000000000e+03	9.142808427928619808e-02	3.474000000000000000e+03	8.468068316536369851e-05	3.474000000000000000e+03	1.591655575466009677e-04
3.474400000000000091e+03	8.862976952535657482e-02	3.474400000000000091e+03	8.027574653791952211e-05	3.474400000000000091e+03	1.594957425701481698e-04
3.474800000000000182e+03	8.675202478091906255e-02	3.474800000000000182e+03	7.901041684301498419e-05	3.474800000000000182e+03	1.552562509747346391e-04
3.475199999999999818e+03	8.893641515792198582e-02	3.475199999999999818e+03	7.348257270993519311e-05	3.475199999999999818e+03	1.587994869225959889e-04
3.475599999999999909e+03	8.631367736184615558e-02	3.475599999999999909e+03	6.985288586826075396e-05	3.475599999999999909e+03	1.517920739786713465e-04
3.476000000000000000e+03	8.231512081779723822e-02	3.476000000000000000e+03	7.043432436917337728e-05	3.476000000000000000e+03	1.461332674299937095e-04
3.476400000000000091e+03	8.353714334628907501e-02	3.476400000000000091e+03	6.902149360331147896e-05	3.476400000000000091e+03	1.397813063397953094e-04
3.476800000000000182e+03	7.895499674283584790e-02	3.476800000000000182e+03	6.331175510697727572e-05	3.476800000000000182e+03	1.367568518942528159e-04
3.477199999999999818e+03	7.850180090048744508e-02	3.477199999999999818e+03	7.003003655612092876e-05	3.477199999999999818e+03	1.364737404855383845e-04
3.477599999999999909e+03	7.538407669508324915e-02	3.477599999999999909e+03	6.972433053748494094e-05	3.477599999999999909e+03	1.329992202843993557e-04
3.478000000000000000e+03	7.538407669508324915e-02	3.478000000000000000e+03	6.322434707809500016e-05	3.478000000000000000e+03	1.317192031994829599e-04
3.478400000000000091e+03	7.588913801970335882e-02	3.478400000000000091e+03	5.884158369463352852e-05	3.478400000000000091e+03	1.355654733745379262e-04
3.478800000000000182e+03	7.257375929387233082e-02	3.478800000000000182e+03	5.792744226753558537e-05	3.478800000000000182e+03	1.350980544858503202e-04
3.479199999999999818e+03	7.232353078750843045e-02	3.479199999999999818e+03	5.681779206338113914e-05	3.479199999999999818e+03	1.208228553236022985e-04
3.479599999999999909e+03	6.956321089862692320e-02	3.479599999999999909e+03	5.287913630665303714e-05	3.479599999999999909e+03	1.217444283784588772e-04
3.480000000000000000e+03	7.044977654826226066e-02	3.480000000000000000e+03	5.161600087279364014e-05	3.480000000000000000e+03	1.184265547154593110e-04
3.480400000000000091e+03	7.066097407261096031e-02	3.480400000000000091e+03	5.412331053858860123e-05	3.480400000000000091e+03	1.110833823231393680e-04
3.480800000000000182e+03	6.948316937685378170e-02	3.480800000000000182e+03	5.964641598661913165e-05	3.480800000000000182e+03	1.084798547192548479e-04
3.481199999999999818e+03	6.941920247521411735e-02	3.481199999999999818e+03	5.442323496439335735e-05	3.481199999999999818e+03	1.114933834136647611e-04
3.481599999999999909e+03	6.832499678947821786e-02	3.481599999999999909e+03	5.128429067347523116e-05	3.481599999999999909e+03	1.121112242047880337e-04
3.482000000000000000e+03	6.731000455675742455e-02	3.482000000000000000e+03	4.890850108430422409e-05	3.482000000000000000e+03	1.123437961743434590e-04
3.482400000000000091e+03	6.555104506814952992e-02	3.482400000000000091e+03	4.772922175306590505e-05	3.482400000000000091e+03	1.067945511808750649e-04
3.482800000000000182e+03	6.370589477898888631e-02	3.482800000000000182e+03	4.912294019083521485e-05	3.482800000000000182e+03	1.033591894503491099e-04
3.483199999999999818e+03	6.344240235994898225e-02	3.483199999999999818e+03	4.155127484795931531e-05	3.483199999999999818e+03	9.759983757068289314e-05
3.483599999999999909e+03	6.189842804749569327e-02	3.483599999999999909e+03	4.325978463904458810e-05	3.483599999999999909e+03	9.531233186158652199e-05
3.484000000000000000e+03	6.255753390378097911e-02	3.484000000000000000e+03	4.799371332399808798e-05	3.484000000000000000e+03	9.443850315068057688e-05
3.484400000000000091e+03	6.189842804749569327e-02	3.484400000000000091e+03	4.571769785135438349e-05	3.484400000000000091e+03	9.337897337234392109e-05
3.484800000000000182e+03	6.111947568224956884e-02	3.484800000000000182e+03	4.893102946836173407e-05	3.484800000000000182e+03	9.248027125188833719e-05
3.485199999999999818e+03	6.075466352284480259e-02	3.485199999999999818e+03	4.597104255885175810e-05	3.485199999999999818e+03	9.085505484824604521e-05
3.485599999999999909e+03	6.055912896106954713e-02	3.485599999999999909e+03	4.763041363471453649e-05	3.485599999999999909e+03	8.850118685638833874e-05
3.486000000000000000e+03	5.779358298905751951e-02	3.486000000000000000e+03	4.344945697332311781e-05	3.486000000000000000e+03	9.010504230302144289e-05
3.486400000000000091e+03	5.775367438179066643e-02	3.486400000000000091e+03	3.670154552529723732e-05	3.486400000000000091e+03	8.232828998251533767e-05
3.486800000000000182e+03	5.869209609897455687e-02	3.486800000000000182e+03	3.599020770602808970e-05	3.486800000000000182e+03	8.151717016353208123e-05
3.487199999999999818e+03	5.882739535377370238e-02	3.487199999999999818e+03	3.334144001501141780e-05	3.487199999999999818e+03	7.378177429867747929e-05
3.487599999999999909e+03	5.655612164986702217e-02	3.487599999999999909e+03	4.014064559001836649e-05	3.487599999999999909e+03	7.607624964391659038e-05
3.488000000000000000e+03	5.531967499601248006e-02	3.488000000000000000e+03	3.566024749845844862e-05	3.488000000000000000e+03	7.364598834964640483e-05
3.488400000000000091e+03	5.500214415258884715e-02	3.488400000000000091e+03	3.586611635392466255e-05	3.488400000000000091e+03	7.050973702083443016e-05
3.488800000000000182e+03	5.042891450445037560e-02	3.488800000000000182e+03	3.452107831431441484e-05	3.488800000000000182e+03	7.532672655952843280e-05
3.489199999999999818e+03	5.063835860142748557e-02	3.489199999999999818e+03	3.539845873454545576e-05	3.489199999999999818e+03	7.039618029276644242e-05
3.489599999999999909e+03	4.948568883342274044e-02	3.489599999999999909e+03	2.864074779935593969e-05	3.489599999999999909e+03	7.155650080203833862e-05
3.490000000000000000e+03	4.871689718352646692e-02	3.490000000000000000e+03	3.252253225270857314e-05	3.490000000000000000e+03	7.175449212966277727e-05
3.490400000000000091e+03	4.912240483457649964e-02	3.490400000000000091e+03	2.830638133472704988e-05	3.490400000000000091e+03	6.671893340724293047e-05
3.490800000000000182e+03	4.748753426786388177e-02	3.490800000000000182e+03	3.037276661671172790e-05	3.490800000000000182e+03	6.108704185538201404e-05
3.491199999999999818e+03	4.541294013012347336e-02	3.491199999999999818e+03	3.201727402919414734e-05	3.491199999999999818e+03	6.139727480981705516e-05
3.491599999999999909e+03	4.346899705262190217e-02	3.491599999999999909e+03	2.750960490422832451e-05	3.491599999999999909e+03	5.965530835587917817e-05
3.492000000000000000e+03	4.207068855010284714e-02	3.492000000000000000e+03	3.092319457025512571e-05	3.492000000000000000e+03	6.152464194213684697e-05
3.492400000000000091e+03	4.070798632541607759e-02	3.492400000000000091e+03	3.227634530354796949e-05	3.492400000000000091e+03	5.821690254537449627e-05
3.492800000000000182e+03	3.991899692987140036e-02	3.492800000000000182e+03	2.544979878793305909e-05	3.492800000000000182e+03	5.982037000043740645e-05
3.493199999999999818e+03	4.009402159522557768e-02	3.493199999999999818e+03	2.461979050188266456e-05	3.493199999999999818e+03	5.599498013346657527e-05
3.493599999999999909e+03	3.980884891035365442e-02	3.493599999999999909e+03	2.293952141691232066e-05	3.493599999999999909e+03	5.804289891955119945e-05
3.494000000000000000e+03	3.908225553173308442e-02	3.494000000000000000e+03	2.473343029153736797e-05	3.494000000000000000e+03	5.646106878396050198e-05
3.494400000000000091e+03	3.893853608491393975e-02	3.494400000000000091e+03	2.612668763986837969e-05	3.494400000000000091e+03	4.977933549380137904e-05
3.494800000000000182e+03	3.917234943535499031e-02	3.494800000000000182e+03	2.345764194925974700e-05	3.494800000000000182e+03	4.797876832564054392e-05
3.495199999999999818e+03	3.880427913282375602e-02	3.495199999999999818e+03	2.240187414708850658e-05	3.495199999999999818e+03	4.681112676286291828e-05
3.495599999999999909e+03	3.848394807136951840e-02	3.495599999999999909e+03	2.582761791952709182e-05	3.495599999999999909e+03	4.800086845333783616e-05
3.496000000000000000e+03	3.802591034889681726e-02	3.496000000000000000e+03	2.332836775604120355e-05	3.496000000000000000e+03	5.142201549601289635e-05
3.496400000000000091e+03	3.794718983948611180e-02	3.496400000000000091e+03	2.184662495105630541e-05	3.496400000000000091e+03	5.241421609602866816e-05
3.496800000000000182e+03	3.831595194963596102e-02	3.496800000000000182e+03	2.203861778704225809e-05	3.496800000000000182e+03	4.900598185627092515e-05
3.497199999999999818e+03	3.850167466578517661e-02	3.497199999999999818e+03	2.841085823283143850e-05	3.497199999999999818e+03	3.955934524612088180e-05
3.497599999999999909e+03	3.825424367614003313e-02	3.497599999999999909e+03	2.281310256669683489e-05	3.497599999999999909e+03	4.614759737738569415e-05
3.498000000000000000e+03	3.805218679170887380e-02	3.498000000000000000e+03	1.710347483761419366e-05	3.498000000000000000e+03	4.247653624345247239e-05
3.498400000000000091e+03	3.839543744694920435e-02	3.498400000000000091e+03	2.162640605781955647e-05	3.498400000000000091e+03	4.217441768805054201e-05
3.498800000000000182e+03	3.781635096980882904e-02	3.498800000000000182e+03	2.191716378325814558e-05	3.498800000000000182e+03	3.826036377207305483e-05
3.499199999999999818e+03	3.681964695501227514e-02	3.499199999999999818e+03	1.947530882202163125e-05	3.499199999999999818e+03	3.879261845093197005e-05
3.499599999999999909e+03	3.821022719330999240e-02	3.499599999999999909e+03	2.059606970859072063e-05	3.499599999999999909e+03	4.060215594378216778e-05
3.500000000000000000e+03	3.821902643627489438e-02	3.500000000000000000e+03	2.492782304344685250e-05	3.500000000000000000e+03	4.027625621185953406e-05
3.500400000000000091e+03	3.829831086400119211e-02	3.500400000000000091e+03	1.738538661963653369e-05	3.500400000000000091e+03	4.065828866137319536e-05
3.500800000000000182e+03	3.756467363084431410e-02	3.500800000000000182e+03	1.458090072507863050e-05	3.500800000000000182e+03	3.505492924749475481e-05
3.501199999999999818e+03	3.636466741623421706e-02	3.501199999999999818e+03	1.686880636534846795e-05	3.501199999999999818e+03	3.409173428945764367e-05
3.501599999999999909e+03	3.628938598004265159e-02	3.501599999999999909e+03	1.966456541802800743e-05	3.501599999999999909e+03	3.557534290721518663e-05
3.502000000000000000e+03	3.477599942144943279e-02	3.502000000000000000e+03	1.603556819415987225e-05	3.502000000000000000e+03	3.293434987661767507e-05
3.502400000000000091e+03	3.401571623963405705e-02	3.502400000000000091e+03	1.653424440814537559e-05	3.502400000000000091e+03	3.439925958878381192e-05
3.502800000000000182e+03	3.346413626090355420e-02	3.502800000000000182e+03	1.513158260504475172e-05	3.502800000000000182e+03	3.520052127684899216e-05
3.503199999999999818e+03	3.262718608954361110e-02	3.503199999999999818e+03	1.662204114712970417e-05	3.503199999999999818e+03	3.529791840866182190e-05
3.503599999999999909e+03	3.274761077951725968e-02	3.503599999999999909e+03	1.581555195034018983e-05	3.503599999999999909e+03	3.468559069277761363e-05
3.504000000000000000e+03	3.130254293889599831e-02	3.504000000000000000e+03	1.683000918731848120e-05	3.504000000000000000e+03	3.112068121524403123e-05
3.504400000000000091e+03	3.078077993539303503e-02	3.504400000000000091e+03	1.795082251946348138e-05	3.504400000000000091e+03	2.987095412687941650e-05
3.504800000000000182e+03	3.051262839836105939e-02	3.504800000000000182e+03	1.257431550269419152e-05	3.504800000000000182e+03	2.769166664543446898e-05
3.505199999999999818e+03	2.987993304368851202e-02	3.505199999999999818e+03	1.440735817306888083e-05	3.505199999999999818e+03	2.792216537060467611e-05
3.505599999999999909e+03	2.866682663176853621e-02	3.505599999999999909e+03	1.503780168149777575e-05	3.505599999999999909e+03	2.818701553880678269e-05
3.506000000000000000e+03	2.856798571075170462e-02	3.506000000000000000e+03	1.188185786952705192e-05	3.506000000000000000e+03	2.642707485781463177e-05
3.506400000000000091e+03	2.830607284345290631e-02	3.506400000000000091e+03	1.577917719024330524e-05	3.506400000000000091e+03	2.629354206608067209e-05
3.506800000000000182e+03	2.764901218875329136e-02	3.506800000000000182e+03	1.582648072081671716e-05	3.506800000000000182e+03	2.659800693376556847e-05
3.507199999999999818e+03	2.775106278275088836e-02	3.507199999999999818e+03	1.148641103067276633e-05	3.507199999999999818e+03	2.609450692165906935e-05
3.507599999999999909e+03	2.810474310725333269e-02	3.507599999999999909e+03	1.774942763951010594e-05	3.507599999999999909e+03	2.877061165054664203e-05
3.508000000000000000e+03	2.783425617306276370e-02	3.508000000000000000e+03	1.427855810040345113e-05	3.508000000000000000e+03	2.697423239957159172e-05
3.508400000000000091e+03	2.711312772520288461e-02	3.508400000000000091e+03	1.009681393353602794e-05	3.508400000000000091e+03	2.527837166259582161e-05
3.508800000000000182e+03	2.664278498775759715e-02	3.508800000000000182e+03	1.172963108375455865e-05	3.508800000000000182e+03	2.483985720397462559e-05
3.509199999999999818e+03	2.632568133369667107e-02	3.509199999999999818e+03	1.192845929918923401e-05	3.509199999999999818e+03	2.405188368330013284e-05
3.509599999999999909e+03	2.680276631857816602e-02	3.509599999999999909e+03	1.475653366847007600e-05	3.509599999999999909e+03	2.212835320610000373e-05
3.510000000000000000e+03	2.706946172668622808e-02	3.510000000000000000e+03	8.454430396843125203e-06	3.510000000000000000e+03	2.857913598473285860e-05
3.510400000000000091e+03	2.680276631857816602e-02	3.510400000000000091e+03	8.653351657289686427e-06	3.510400000000000091e+03	2.903682284250565075e-05
3.510800000000000182e+03	2.730106694813066656e-02	3.510800000000000182e+03	1.417700044697822743e-05	3.510800000000000182e+03	1.951412555318639120e-05
3.511199999999999818e+03	2.682128740985282103e-02	3.511199999999999818e+03	1.381288363142469972e-05	3.511199999999999818e+03	2.215894578357279702e-05
3.511599999999999909e+03	2.680893859417798203e-02	3.511599999999999909e+03	1.140733913332038556e-05	3.511599999999999909e+03	1.938425413340379375e-05
3.512000000000000000e+03	2.558465823521333116e-02	3.512000000000000000e+03	1.319423919569026558e-05	3.512000000000000000e+03	2.168947774579935397e-05
3.512400000000000091e+03	2.479017656325833638e-02	3.512400000000000091e+03	1.609475436862901440e-05	3.512400000000000091e+03	1.804052180309356570e-05
3.512800000000000182e+03	2.468764251026775089e-02	3.512800000000000182e+03	9.159765450548894061e-06	3.512800000000000182e+03	1.867880528601323289e-05
3.513199999999999818e+03	2.387699233243397931e-02	3.513199999999999818e+03	9.270098590948662237e-06	3.513199999999999818e+03	1.736397272149991180e-05
3.513599999999999909e+03	2.346819131433312833e-02	3.513599999999999909e+03	9.034088757069890611e-06	3.513599999999999909e+03	1.881694410679828102e-05
3.514000000000000000e+03	2.261411622848762820e-02	3.514000000000000000e+03	1.020902701525562465e-05	3.514000000000000000e+03	1.719289832637176978e-05
3.514400000000000091e+03	2.195227931740750815e-02	3.514400000000000091e+03	1.186545381037439798e-05	3.514400000000000091e+03	1.942446629051960603e-05
3.514800000000000182e+03	2.177106226886978482e-02	3.514800000000000182e+03	1.018320186583296930e-05	3.514800000000000182e+03	1.749641595289467278e-05
3.515199999999999818e+03	2.120701873041141647e-02	3.515199999999999818e+03	7.397489426027389953e-06	3.515199999999999818e+03	1.763392928628777816e-05
3.515599999999999909e+03	2.031793749534181043e-02	3.515599999999999909e+03	1.043961188299370313e-05	3.515599999999999909e+03	1.486788163265248118e-05
3.516000000000000000e+03	2.101259161403089618e-02	3.516000000000000000e+03	8.126140988312060526e-06	3.516000000000000000e+03	2.215894578357279702e-05
3.516400000000000091e+03	2.128039181609404570e-02	3.516400000000000091e+03	8.225917566613098403e-06	3.516400000000000091e+03	1.750447520577456549e-05
3.516800000000000182e+03	2.072428804886508949e-02	3.516800000000000182e+03	1.320031676669239025e-07	3.516800000000000182e+03	1.398134958808365908e-05
3.517199999999999818e+03	1.987374073827156279e-02	3.517199999999999818e+03	4.877354843152390413e-06	3.517199999999999818e+03	1.234096426907860208e-05
3.517599999999999909e+03	1.937223014807360269e-02	3.517599999999999909e+03	8.386569552120869879e-06	3.517599999999999909e+03	1.249249242856723371e-05
3.518000000000000000e+03	1.876202109645191268e-02	3.518000000000000000e+03	6.442943947154968104e-06	3.518000000000000000e+03	1.349115384963872413e-05
3.518400000000000091e+03	1.871025127193565868e-02	3.518400000000000091e+03	8.284844339484338389e-06	3.518400000000000091e+03	1.597898153534270727e-05
3.518800000000000182e+03	1.872318032065625748e-02	3.518800000000000182e+03	9.475112018105433898e-06	3.518800000000000182e+03	1.583248535206925156e-05
3.519199999999999818e+03	1.843654848953063530e-02	3.519199999999999818e+03	6.364794014818932757e-06	3.519199999999999818e+03	1.642287150448789934e-05
3.519599999999999909e+03	1.744534730811626855e-02	3.519599999999999909e+03	6.413341308690276365e-06	3.519599999999999909e+03	1.694919572722561202e-05
3.520000000000000000e+03	1.733323479387837568e-02	3.520000000000000000e+03	7.868362375839481134e-06	3.520000000000000000e+03	1.704704450198765733e-05
3.520400000000000091e+03	1.711510705354708436e-02	3.520400000000000091e+03	1.217543125890131762e-05	3.520400000000000091e+03	1.547565697776556872e-05
3.520800000000000182e+03	1.700120170602246322e-02	3.520800000000000182e+03	8.767673183716765797e-06	3.520800000000000182e+03	1.694919572722561202e-05
3.521199999999999818e+03	1.746544357256313643e-02	3.521199999999999818e+03	2.998363987509853139e-06	3.521199999999999818e+03	8.805400113431029120e-06
3.521599999999999909e+03	1.764329192347063174e-02	3.521599999999999909e+03	8.903983633624822355e-06	3.521599999999999909e+03	1.320532502064339790e-05
3.522000000000000000e+03	1.843654848953063530e-02	3.522000000000000000e+03	7.543699029466162945e-06	3.522000000000000000e+03	1.210734993570539684e-05
3.522400000000000091e+03	1.849181840789378486e-02	3.522400000000000091e+03	9.910244129528751730e-06	3.522400000000000091e+03	1.483368645380356814e-05
3.522800000000000182e+03	1.866721888814623989e-02	3.522800000000000182e+03	1.073209116183234004e-05	3.522800000000000182e+03	7.371385005829394312e-06
3.523199999999999818e+03	1.767582202037810968e-02	3.523199999999999818e+03	1.098713227494516954e-05	3.523199999999999818e+03	1.478935027110686670e-05
3.523599999999999909e+03	1.748153725084326815e-02	3.523599999999999909e+03	9.236009119311899452e-06	3.523599999999999909e+03	9.872999042560612863e-06
3.524000000000000000e+03	1.691140226109323630e-02	3.524000000000000000e+03	8.099987581726627325e-06	3.524000000000000000e+03	9.178022011010934726e-06
3.524400000000000091e+03	1.713482289590378266e-02	3.524400000000000091e+03	6.303537677650058043e-06	3.524400000000000091e+03	3.946836127683335707e-06
3.524800000000000182e+03	1.654929966410484746e-02	3.524800000000000182e+03	7.850265644554004789e-06	3.524800000000000182e+03	8.626787391152863861e-06
3.525199999999999818e+03	1.612054127711070803e-02	3.525199999999999818e+03	5.394911851456375962e-06	3.525199999999999818e+03	1.380540319211681826e-05
3.525599999999999909e+03	1.573909004248931487e-02	3.525599999999999909e+03	1.878816445907905347e-06	3.525599999999999909e+03	9.735294524831729422e-06
3.526000000000000000e+03	1.567399197074617612e-02	3.526000000000000000e+03	8.269597139726608882e-06	3.526000000000000000e+03	1.317192031994829633e-05
3.526400000000000091e+03	1.539145298122296564e-02	3.526400000000000091e+03	5.046431157378169638e-06	3.526400000000000091e+03	1.338286493441429088e-05
3.526800000000000182e+03	1.526088149539638755e-02	3.526800000000000182e+03	7.819596671043822046e-06	3.526800000000000182e+03	1.428397544350854410e-05
3.527199999999999818e+03	1.458745804423203403e-02	3.527199999999999818e+03	1.058484135083925394e-05	3.527199999999999818e+03	9.335747454437436419e-06
3.527599999999999909e+03	1.465816547003861645e-02	3.527599999999999909e+03	4.890850108430423086e-06	3.527599999999999909e+03	6.488571503701721566e-06
3.528000000000000000e+03	1.458074181813147699e-02	3.528000000000000000e+03	3.465647225864471244e-06	3.528000000000000000e+03	1.206282687500865341e-05
3.528400000000000091e+03	1.440388415867610225e-02	3.528400000000000091e+03	1.071727446732349003e-06	3.528400000000000091e+03	1.029079898244432608e-05
3.528800000000000182e+03	1.405334215028285726e-02	3.528800000000000182e+03	7.580264381552556378e-06	3.528800000000000182e+03	1.153318065648446483e-05
3.529199999999999818e+03	1.425212490907331805e-02	3.529199999999999818e+03	1.029874613908859081e-20	3.529199999999999818e+03	1.122403713504018002e-05
3.529599999999999909e+03	1.410846028441024858e-02	3.529599999999999909e+03	2.601263535528723841e-06	3.529599999999999909e+03	1.308124545826244866e-05
3.530000000000000000e+03	1.373344902808358234e-02	3.530000000000000000e+03	4.151302232817590942e-06	3.530000000000000000e+03	1.275701584353874258e-05
3.530400000000000091e+03	1.380955296136257386e-02	3.530400000000000091e+03	5.227383383872796821e-06	3.530400000000000091e+03	5.429365699332101541e-06
3.530800000000000182e+03	1.363890862996067731e-02	3.530800000000000182e+03	6.961203871543179899e-06	3.530800000000000182e+03	2.520862134847447935e-06
3.531199999999999818e+03	1.381273309455387059e-02	3.531199999999999818e+03	6.804314096789362400e-06	3.531199999999999818e+03	7.922260064229228631e-06
3.531599999999999909e+03	1.350764443135388584e-02	3.531599999999999909e+03	4.790538701342653428e-06	3.531599999999999909e+03	6.736729273962756292e-06
3.532000000000000000e+03	1.327943568663576476e-02	3.532000000000000000e+03	2.642313557203144375e-06	3.532000000000000000e+03	1.040277235547256004e-05
3.532400000000000091e+03	1.277260906963002297e-02	3.532400000000000091e+03	6.244308526131867242e-06	3.532400000000000091e+03	1.185902801186207916e-05
3.532800000000000182e+03	1.266425422190133911e-02	3.532800000000000182e+03	2.867374066740069215e-06	3.532800000000000182e+03	9.250156807307940190e-06
3.533199999999999818e+03	1.227946993036215136e-02	3.533199999999999818e+03	1.421950089969493480e-07	3.533199999999999818e+03	5.409399977695256139e-06
3.533599999999999909e+03	1.193107621489045492e-02	3.533599999999999909e+03	1.029874613908859081e-20	3.533599999999999909e+03	3.449443969120557883e-06
3.534000000000000000e+03	1.195032234403634562e-02	3.534000000000000000e+03	3.575891665732598881e-06	3.534000000000000000e+03	5.051834272385110602e-06
3.534400000000000091e+03	1.189541560035077029e-02	3.534400000000000091e+03	5.223773682246583043e-06	3.534400000000000091e+03	7.766924703387666283e-06
3.534800000000000182e+03	1.172410285849809740e-02	3.534800000000000182e+03	5.565245831911563741e-06	3.534800000000000182e+03	8.322409762006759937e-06
3.535199999999999818e+03	1.120932909867093999e-02	3.535199999999999818e+03	1.596556723528169004e-06	3.535199999999999818e+03	6.986329986623102490e-06
3.535599999999999909e+03	1.117839932850387200e-02	3.535599999999999909e+03	6.709410330756867637e-06	3.535599999999999909e+03	8.069545875348944604e-06
3.536000000000000000e+03	1.079393056353610165e-02	3.536000000000000000e+03	1.649621670126439460e-06	3.536000000000000000e+03	5.498561601392314435e-06
3.536400000000000091e+03	1.075671395592215154e-02	3.536400000000000091e+03	5.808772303967908132e-06	3.536400000000000091e+03	3.157541700967131964e-06
3.536800000000000182e+03	1.072703308140405751e-02	3.536800000000000182e+03	6.926029755913748537e-06	3.536800000000000182e+03	8.372383148421569935e-06
3.537199999999999818e+03	1.052397044968869134e-02	3.537199999999999818e+03	1.029874613908859081e-20	3.537199999999999818e+03	1.326627803149675473e-06
3.537599999999999909e+03	1.047802957539203592e-02	3.537599999999999909e+03	3.981845024514312892e-06	3.537599999999999909e+03	3.973279302025958406e-06
3.538000000000000000e+03	1.033902582123170585e-02	3.538000000000000000e+03	1.185999082495673739e-06	3.538000000000000000e+03	2.975425597393516603e-06
3.538400000000000091e+03	1.048285599757235211e-02	3.538400000000000091e+03	1.029874613908859081e-20	3.538400000000000091e+03	3.063014797493699864e-06
3.538800000000000182e+03	1.066300517444396592e-02	3.538800000000000182e+03	7.595989453056086664e-06	3.538800000000000182e+03	5.527758930631554255e-06
3.539199999999999818e+03	1.080885323554542712e-02	3.539199999999999818e+03	3.983679154205073826e-07	3.539199999999999818e+03	5.117396819753340852e-06
3.539599999999999909e+03	1.100473578525425038e-02	3.539599999999999909e+03	1.875358723772752769e-06	3.539599999999999909e+03	6.904768063913441418e-06
3.540000000000000000e+03	1.074433695746004891e-02	3.540000000000000000e+03	3.021929672491187931e-06	3.540000000000000000e+03	6.627490210364377828e-06
3.540400000000000091e+03	1.075919106601950191e-02	3.540400000000000091e+03	1.029874613908859081e-20	3.540400000000000091e+03	5.578906654276057207e-06
3.540800000000000182e+03	1.071962566818891217e-02	3.540800000000000182e+03	4.958888610869080418e-06	3.540800000000000182e+03	5.657819587862400950e-06
3.541199999999999818e+03	1.017840247927558582e-02	3.541199999999999818e+03	7.627537527554152350e-06	3.541199999999999818e+03	7.013730833278860832e-06
3.541599999999999909e+03	9.756175857032357152e-03	3.541599999999999909e+03	5.352841119516171287e-06	3.541599999999999909e+03	5.788274183007619242e-06
3.542000000000000000e+03	9.540686378607598009e-03	3.542000000000000000e+03	1.777805940503260918e-06	3.542000000000000000e+03	3.735503046179242650e-06
3.542400000000000091e+03	9.644497835486650489e-03	3.542400000000000091e+03	3.947156564189777380e-06	3.542400000000000091e+03	5.151682564564487334e-06
3.542800000000000182e+03	9.308498218263860230e-03	3.542800000000000182e+03	2.960631482927545267e-06	3.542800000000000182e+03	1.107003757225304963e-06
3.543199999999999818e+03	9.250806991739215362e-03	3.543199999999999818e+03	7.625781424320035584e-07	3.543199999999999818e+03	1.945132072854875308e-06
3.543599999999999909e+03	9.204063790304884210e-03	3.543599999999999909e+03	1.029874613908859081e-20	3.543599999999999909e+03	4.014662994694951662e-06
3.544000000000000000e+03	9.416285547610600895e-03	3.544000000000000000e+03	1.029874613908859081e-20	3.544000000000000000e+03	4.466312379485725144e-06
3.544400000000000091e+03	9.153340536731587387e-03	3.544400000000000091e+03	1.742947689822845664e-06	3.544400000000000091e+03	9.577432391072347053e-06
3.544800000000000182e+03	8.918249537025651000e-03	3.544800000000000182e+03	1.029874613908859081e-20	3.544800000000000182e+03	9.816328758193776431e-06
3.545199999999999818e+03	8.510980979705835142e-03	3.545199999999999818e+03	3.360348754342726759e-06	3.545199999999999818e+03	3.942294779379121939e-06
3.545599999999999909e+03	8.369116626787399121e-03	3.545599999999999909e+03	9.199926401624951868e-07	3.545599999999999909e+03	1.441946326290204742e-06
3.546000000000000000e+03	8.057116067515988911e-03	3.546000000000000000e+03	1.029874613908859081e-20	3.546000000000000000e+03	6.739832366901815784e-06
3.546400000000000091e+03	7.244019654244568222e-03	3.546400000000000091e+03	8.675297024031940532e-07	3.546400000000000091e+03	4.763751460162153155e-06
3.546800000000000182e+03	6.830926618869146219e-03	3.546800000000000182e+03	1.099472453901567448e-05	3.546800000000000182e+03	4.943665695862394271e-06
3.547199999999999818e+03	6.760512497381672078e-03	3.547199999999999818e+03	3.603996437826003049e-06	3.547199999999999818e+03	2.264378876651543993e-06
3.547599999999999909e+03	6.567190583822025106e-03	3.547599999999999909e+03	6.044833638876393194e-06	3.547599999999999909e+03	1.341062735765217811e-06
3.548000000000000000e+03	6.605103388806857559e-03	3.548000000000000000e+03	1.029874613908859081e-20	3.548000000000000000e+03	4.804509925290758266e-06
3.548400000000000091e+03	6.577784179556854342e-03	3.548400000000000091e+03	1.915068677310497159e-06	3.548400000000000091e+03	7.975337946687189266e-06
3.548800000000000182e+03	6.783902850784694072e-03	3.548800000000000182e+03	4.996712399369794819e-06	3.548800000000000182e+03	9.322858548076268445e-07
3.549199999999999818e+03	6.794846027077248649e-03	3.549199999999999818e+03	1.029874613908859081e-20	3.549199999999999818e+03	6.127017135048854278e-06
3.549599999999999909e+03	6.945117856157238638e-03	3.549599999999999909e+03	1.029874613908859081e-20	3.549599999999999909e+03	1.039080261285664398e-20
3.550000000000000000e+03	6.868780211406100636e-03	3.550000000000000000e+03	6.377997623024450582e-06	3.550000000000000000e+03	2.927177747012751198e-06
3.550400000000000091e+03	6.704704164057200683e-03	3.550400000000000091e+03	1.239893413735575601e-06	3.550400000000000091e+03	1.679767192840949759e-06
3.550800000000000182e+03	6.848250217374974094e-03	3.550800000000000182e+03	1.029874613908859081e-20	3.550800000000000182e+03	1.039080261285664398e-20
3.551199999999999818e+03	6.537017083916384259e-03	3.551199999999999818e+03	1.925681033940266033e-06	3.551199999999999818e+03	5.856647626860713946e-06
3.551599999999999909e+03	6.414748294550474787e-03	3.551599999999999909e+03	5.069724425254983931e-06	3.551599999999999909e+03	5.026307968872583433e-06
3.552000000000000000e+03	6.345701219489758432e-03	3.552000000000000000e+03	4.378086652896978167e-06	3.552000000000000000e+03	7.446446865079871437e-06
3.552400000000000091e+03	6.565678606387428257e-03	3.552400000000000091e+03	1.029874613908859081e-20	3.552400000000000091e+03	8.187458183531239789e-07
3.552800000000000182e+03	6.229879119253475817e-03	3.552800000000000182e+03	4.636436894263340413e-06	3.552800000000000182e+03	1.039080261285664398e-20
3.553199999999999818e+03	5.729010522983149500e-03	3.553199999999999818e+03	1.029874613908859081e-20	3.553199999999999818e+03	6.587931804666563707e-07
3.553599999999999909e+03	5.704001354291648312e-03	3.553599999999999909e+03	1.029874613908859081e-20	3.553599999999999909e+03	3.153182407882800997e-06
3.554000000000000000e+03	5.611508433563048605e-03	3.554000000000000000e+03	1.088890861600657855e-07	3.554000000000000000e+03	6.575807556086847652e-06
3.554400000000000091e+03	5.371302603627568610e-03	3.554400000000000091e+03	1.029874613908859081e-20	3.554400000000000091e+03	1.039080261285664398e-20
3.554800000000000182e+03	5.451043150974983417e-03	3.554800000000000182e+03	4.840434559716906625e-06	3.554800000000000182e+03	5.086851914655480900e-06
3.555199999999999818e+03	5.565185180224682671e-03	3.555199999999999818e+03	1.029874613908859081e-20	3.555199999999999818e+03	4.207741921904700953e-06
3.555599999999999909e+03	5.401067686974942057e-03	3.555599999999999909e+03	7.327981310985594982e-06	3.555599999999999909e+03	3.715772317382620790e-06
3.556000000000000000e+03	5.308595321170818393e-03	3.556000000000000000e+03	3.902872402751485922e-06	3.556000000000000000e+03	4.125238809854842141e-06
3.556400000000000091e+03	5.386164584323177226e-03	3.556400000000000091e+03	2.316244243845063205e-06	3.556400000000000091e+03	1.039080261285664398e-20
3.556800000000000182e+03	5.052189360851350002e-03	3.556800000000000182e+03	9.308599666122501260e-07	3.556800000000000182e+03	7.121132964253822773e-06
3.557199999999999818e+03	5.027818827913699273e-03	3.557199999999999818e+03	5.496476215926840844e-06	3.557199999999999818e+03	3.533044396923323506e-06
3.557599999999999909e+03	5.009329737895137219e-03	3.557599999999999909e+03	1.029874613908859081e-20	3.557599999999999909e+03	3.032837175577670820e-06
3.558000000000000000e+03	5.009329737895137219e-03	3.558000000000000000e+03	1.029874613908859081e-20	3.558000000000000000e+03	1.039080261285664398e-20
3.558400000000000091e+03	5.052189360851350002e-03	3.558400000000000091e+03	7.341492391753091873e-06	3.558400000000000091e+03	5.663033032790712245e-06
3.558800000000000182e+03	5.110690956467678694e-03	3.558800000000000182e+03	2.760478398731356058e-06	3.558800000000000182e+03	5.555831872656032756e-06
3.559199999999999818e+03	5.004718098767298173e-03	3.559199999999999818e+03	1.029874613908859081e-20	3.559199999999999818e+03	1.039080261285664398e-20
3.559599999999999909e+03	4.687913827581977055e-03	3.559599999999999909e+03	4.849359187047512589e-06	3.559599999999999909e+03	1.039080261285664398e-20
3.560000000000000000e+03	4.690073188854452374e-03	3.560000000000000000e+03	2.598270443501673267e-06	3.560000000000000000e+03	1.849903588705892225e-06
3.560400000000000091e+03	4.685755460503176172e-03	3.560400000000000091e+03	5.800752729459870868e-07	3.560400000000000091e+03	1.039080261285664398e-20
3.560800000000000182e+03	4.677131924973169409e-03	3.560800000000000182e+03	1.029874613908859081e-20	3.560800000000000182e+03	3.607855166228499422e-06
3.561199999999999818e+03	4.616146889404463063e-03	3.561199999999999818e+03	1.029874613908859081e-20	3.561199999999999818e+03	6.750704452690123126e-07
3.561599999999999909e+03	4.415497263595038156e-03	3.561599999999999909e+03	1.471581613838321135e-06	3.561599999999999909e+03	1.039080261285664398e-20
3.562000000000000000e+03	4.400272982865013546e-03	3.562000000000000000e+03	2.265084212360929285e-08	3.562000000000000000e+03	4.860143528211890151e-06
3.562400000000000091e+03	4.323939611767312757e-03	3.562400000000000091e+03	5.432307593895346410e-06	3.562400000000000091e+03	1.039080261285664398e-20
3.562800000000000182e+03	4.397234431571638534e-03	3.562800000000000182e+03	1.029874613908859081e-20	3.562800000000000182e+03	5.251085563111820040e-06
3.563199999999999818e+03	4.149345706334627536e-03	3.563199999999999818e+03	1.029874613908859081e-20	3.563199999999999818e+03	1.039080261285664398e-20
3.563599999999999909e+03	4.177145662646687685e-03	3.563599999999999909e+03	1.029874613908859081e-20	3.563599999999999909e+03	1.039080261285664398e-20
3.564000000000000000e+03	4.112251048030862201e-03	3.564000000000000000e+03	1.029874613908859081e-20	3.564000000000000000e+03	1.737597147266773843e-07
3.564400000000000091e+03	3.983635738897281162e-03	3.564400000000000091e+03	3.258999944374669204e-06	3.564400000000000091e+03	8.482992731767648094e-06
3.564800000000000182e+03	4.013096656497853326e-03	3.564800000000000182e+03	1.029874613908859081e-20	3.564800000000000182e+03	1.039080261285664398e-20
3.565199999999999818e+03	4.029764066723942259e-03	3.565199999999999818e+03	3.299015477405738748e-06	3.565199999999999818e+03	4.384792991444802009e-06
3.565599999999999909e+03	4.026981365545033269e-03	3.565599999999999909e+03	3.140395548322963479e-06	3.565599999999999909e+03	6.117149504731824033e-06
3.566000000000000000e+03	3.774675479712069018e-03	3.566000000000000000e+03	8.883505039542466277e-07	3.566000000000000000e+03	1.039080261285664398e-20
3.566400000000000091e+03	3.849281034815253081e-03	3.566400000000000091e+03	3.632322099780821812e-06	3.566400000000000091e+03	2.914399574975642553e-06
3.566800000000000182e+03	3.878641321598372011e-03	3.566800000000000182e+03	2.937543814969019294e-07	3.566800000000000182e+03	6.203675815802944499e-06
3.567199999999999818e+03	3.833360116116180105e-03	3.567199999999999818e+03	4.059610368500821337e-06	3.567199999999999818e+03	4.203868232548595773e-06
3.567599999999999909e+03	3.867939032140946080e-03	3.567599999999999909e+03	6.044833638876393194e-06	3.567599999999999909e+03	1.366624162283704528e-06
3.568000000000000000e+03	3.638141782108226391e-03	3.568000000000000000e+03	9.422895027819457668e-06	3.568000000000000000e+03	8.084424227442368833e-06
3.568400000000000091e+03	3.608939652223116905e-03	3.568400000000000091e+03	3.842238797671319619e-06	3.568400000000000091e+03	4.375715677193016255e-06
3.568800000000000182e+03	3.525166383363972662e-03	3.568800000000000182e+03	1.029874613908859081e-20	3.568800000000000182e+03	5.472037877310484530e-06
3.569199999999999818e+03	3.452865169404410479e-03	3.569199999999999818e+03	1.387664100540725369e-06	3.569199999999999818e+03	2.529583937556520722e-07
3.569599999999999909e+03	3.356445656110958534e-03	3.569599999999999909e+03	3.540661046935228854e-07	3.569599999999999909e+03	2.241553428272124050e-06
3.570000000000000000e+03	3.299739229332525510e-03	3.570000000000000000e+03	2.594085899598004900e-07	3.570000000000000000e+03	8.587150903493393319e-06
3.570400000000000091e+03	3.355672894908475531e-03	3.570400000000000091e+03	1.029874613908859081e-20	3.570400000000000091e+03	1.039080261285664398e-20
3.570800000000000182e+03	3.327205459353778285e-03	3.570800000000000182e+03	6.614307067461478632e-06	3.570800000000000182e+03	6.725879695357676587e-06
3.571199999999999818e+03	3.306584456980588786e-03	3.571199999999999818e+03	1.029874613908859081e-20	3.571199999999999818e+03	8.694589751009030569e-07
3.571599999999999909e+03	3.295942450173560811e-03	3.571599999999999909e+03	3.203202192434134191e-08	3.571599999999999909e+03	2.929200468308950452e-06
3.572000000000000000e+03	3.242497276367534761e-03	3.572000000000000000e+03	1.029874613908859081e-20	3.572000000000000000e+03	1.247237312837495919e-06
3.572400000000000091e+03	3.125212983984701487e-03	3.572400000000000091e+03	1.029874613908859081e-20	3.572400000000000091e+03	2.073715123155362843e-06
3.572800000000000182e+03	2.999712411038333876e-03	3.572800000000000182e+03	3.929925821818205684e-06	3.572800000000000182e+03	1.039080261285664398e-20
3.573199999999999818e+03	2.909910421902478592e-03	3.573199999999999818e+03	2.262477938369845665e-06	3.573199999999999818e+03	1.039080261285664398e-20
3.573599999999999909e+03	2.823446870726460407e-03	3.573599999999999909e+03	1.029874613908859081e-20	3.573599999999999909e+03	1.039080261285664398e-20
3.574000000000000000e+03	2.762991952289510500e-03	3.574000000000000000e+03	4.250933910820646823e-06	3.574000000000000000e+03	1.039080261285664398e-20
3.574400000000000091e+03	2.748397975466585624e-03	3.574400000000000091e+03	6.286144400149419960e-06	3.574400000000000091e+03	2.173447203244415210e-06
3.574800000000000182e+03	2.743971649476599235e-03	3.574800000000000182e+03	4.109456172602311620e-06	3.574800000000000182e+03	7.579649003521083886e-06
3.575199999999999818e+03	2.779582827822110833e-03	3.575199999999999818e+03	9.130285397175488847e-07	3.575199999999999818e+03	2.070852157959213919e-06
3.575599999999999909e+03	2.807240494490735160e-03	3.575599999999999909e+03	1.029874613908859081e-20	3.575599999999999909e+03	6.236617297306320246e-06
3.576000000000000000e+03	2.769999048973011396e-03	3.576000000000000000e+03	1.029874613908859081e-20	3.576000000000000000e+03	3.985190578303157219e-06
3.576400000000000091e+03	2.733881083254547859e-03	3.576400000000000091e+03	3.891207166033075006e-06	3.576400000000000091e+03	7.510158363763314913e-07
3.576800000000000182e+03	2.752197651710341138e-03	3.576800000000000182e+03	1.029874613908859081e-20	3.576800000000000182e+03	2.797364730205562888e-06
3.577199999999999818e+03	2.676576249569347348e-03	3.577199999999999818e+03	1.029874613908859081e-20	3.577199999999999818e+03	5.866095039194571034e-06
3.577599999999999909e+03	2.602433375137825668e-03	3.577599999999999909e+03	1.444722222371803679e-06	3.577599999999999909e+03	3.674930201666904119e-06
3.578000000000000000e+03	2.430970115320644272e-03	3.578000000000000000e+03	1.029874613908859081e-20	3.578000000000000000e+03	1.039080261285664398e-20
3.578400000000000091e+03	2.412568315868460645e-03	3.578400000000000091e+03	2.150227208638432226e-06	3.578400000000000091e+03	1.039080261285664398e-20
3.578800000000000182e+03	2.395408685661771630e-03	3.578800000000000182e+03	5.743602198276892615e-06	3.578800000000000182e+03	1.350669505903206758e-06
3.579199999999999818e+03	2.289178297606508667e-03	3.579199999999999818e+03	3.515477745864318987e-07	3.579199999999999818e+03	4.579827229651082207e-06
3.579599999999999909e+03	2.277611358378433832e-03	3.579599999999999909e+03	1.029874613908859081e-20	3.579599999999999909e+03	6.774060871738091924e-06
3.580000000000000000e+03	2.346278818566717699e-03	3.580000000000000000e+03	2.071974246439187037e-05	3.580000000000000000e+03	6.935041988928584371e-06
3.580400000000000091e+03	2.337112509273216610e-03	3.580400000000000091e+03	1.427198409523399064e-05	3.580400000000000091e+03	5.960038908152660544e-06
3.580800000000000182e+03	2.366898421155201951e-03	3.580800000000000182e+03	5.429806499740501666e-06	3.580800000000000182e+03	1.339211268369590048e-07
3.581199999999999818e+03	2.410902348187575050e-03	3.581199999999999818e+03	1.592518011916845875e-05	3.581199999999999818e+03	1.039080261285664398e-20
3.581599999999999909e+03	2.357108749527866108e-03	3.581599999999999909e+03	1.307026379767533249e-05	3.581599999999999909e+03	1.039080261285664398e-20
3.582000000000000000e+03	2.302924074960677452e-03	3.582000000000000000e+03	9.370965803426876102e-06	3.582000000000000000e+03	1.039080261285664398e-20
3.582400000000000091e+03	2.275514566550404863e-03	3.582400000000000091e+03	1.596924386626497310e-05	3.582400000000000091e+03	1.039080261285664398e-20
3.582800000000000182e+03	2.297098509188734601e-03	3.582800000000000182e+03	3.968115941954008423e-05	3.582800000000000182e+03	1.467064117360629935e-05
3.583199999999999818e+03	2.253095602623106895e-03	3.583199999999999818e+03	1.029874613908859081e-20	3.583199999999999818e+03	2.235883108060663843e-06
3.583599999999999909e+03	2.244293336243663624e-03	3.583599999999999909e+03	1.029874613908859081e-20	3.583599999999999909e+03	1.039080261285664398e-20
3.584000000000000000e+03	2.183130112172164492e-03	3.584000000000000000e+03	5.017465015733328925e-05	3.584000000000000000e+03	1.436974610907190728e-05
3.584400000000000091e+03	2.092568193928436189e-03	3.584400000000000091e+03	1.029874613908859081e-20	3.584400000000000091e+03	5.829738775296133736e-06
3.584800000000000182e+03	2.136877469109817532e-03	3.584800000000000182e+03	1.257142049286420213e-05	3.584800000000000182e+03	7.956995178416235893e-07
3.585199999999999818e+03	2.163613187992998767e-03	3.585199999999999818e+03	1.029874613908859081e-20	3.585199999999999818e+03	1.375146902428513484e-05
3.585599999999999909e+03	2.165606867364812827e-03	3.585599999999999909e+03	1.118109540129422550e-05	3.585599999999999909e+03	3.683401790701404708e-05
3.586000000000000000e+03	2.105618171708971333e-03	3.586000000000000000e+03	1.029874613908859081e-20	3.586000000000000000e+03	1.039080261285664398e-20
3.586400000000000091e+03	2.085833412085212786e-03	3.586400000000000091e+03	4.126523788385748825e-05	3.586400000000000091e+03	1.039080261285664398e-20
3.586800000000000182e+03	2.072428804886506694e-03	3.586800000000000182e+03	3.318825001324342646e-05	3.586800000000000182e+03	2.358571763378587387e-05
3.587199999999999818e+03	2.074338461649919904e-03	3.587199999999999818e+03	1.096943737428734556e-05	3.587199999999999818e+03	1.039080261285664398e-20
3.587599999999999909e+03	1.971876085310009068e-03	3.587599999999999909e+03	1.029874613908859081e-20	3.587599999999999909e+03	1.039080261285664398e-20
3.588000000000000000e+03	1.957850922078454084e-03	3.588000000000000000e+03	1.029874613908859081e-20	3.588000000000000000e+03	1.039080261285664398e-20
3.588400000000000091e+03	1.927434462772362536e-03	3.588400000000000091e+03	1.029874613908859081e-20	3.588400000000000091e+03	2.785153238160167175e-06
3.588800000000000182e+03	1.915047806328461482e-03	3.588800000000000182e+03	6.320979081010199919e-06	3.588800000000000182e+03	1.039080261285664398e-20
3.589199999999999818e+03	1.872749198862632032e-03	3.589199999999999818e+03	1.029874613908859081e-20	3.589199999999999818e+03	1.039080261285664398e-20
3.589599999999999909e+03	1.860285581331314834e-03	3.589599999999999909e+03	1.029874613908859081e-20	3.589599999999999909e+03	1.039080261285664398e-20
3.590000000000000000e+03	1.800444008673446079e-03	3.590000000000000000e+03	1.530679807369973882e-05	3.590000000000000000e+03	9.699494361184729659e-06
3.590400000000000091e+03	1.785581262778512986e-03	3.590400000000000091e+03	1.029874613908859081e-20	3.590400000000000091e+03	2.685029705943265749e-05
3.590800000000000182e+03	1.717827773137180474e-03	3.590800000000000182e+03	1.029874613908859081e-20	3.590800000000000182e+03	1.039080261285664398e-20
3.591199999999999818e+03	1.799615064452528669e-03	3.591199999999999818e+03	4.724810046256637216e-05	3.591199999999999818e+03	1.039080261285664398e-20
3.591599999999999909e+03	1.833494535581096799e-03	3.591599999999999909e+03	6.873601546383343425e-06	3.591599999999999909e+03	8.131096117840179558e-07
3.592000000000000000e+03	1.828014431295755388e-03	3.592000000000000000e+03	1.029874613908859081e-20	3.592000000000000000e+03	3.423332592538320154e-05
3.592400000000000091e+03	1.807089323134961718e-03	3.592400000000000091e+03	6.834147581830268519e-06	3.592400000000000091e+03	1.039080261285664398e-20
3.592800000000000182e+03	1.776968052966029863e-03	3.592800000000000182e+03	4.240180584057122920e-05	3.592800000000000182e+03	1.595692099891959635e-05
3.593199999999999818e+03	1.848330457134586937e-03	3.593199999999999818e+03	1.029874613908859081e-20	3.593199999999999818e+03	4.320650077243073093e-05
3.593599999999999909e+03	1.833072406463798426e-03	3.593599999999999909e+03	1.029874613908859081e-20	3.593599999999999909e+03	2.006083911236191501e-05
3.594000000000000000e+03	1.755010099209717688e-03	3.594000000000000000e+03	2.925393910654396938e-05	3.594000000000000000e+03	1.039080261285664398e-20
3.594400000000000091e+03	1.659891190263864053e-03	3.594400000000000091e+03	8.036822062872464111e-07	3.594400000000000091e+03	5.106802883124033938e-06
3.594800000000000182e+03	1.621360617752560553e-03	3.594800000000000182e+03	2.816335263617267796e-05	3.594800000000000182e+03	2.985032712790685903e-05
3.595199999999999818e+03	1.583359820190503517e-03	3.595199999999999818e+03	3.036577383385198907e-06	3.595199999999999818e+03	1.039080261285664398e-20
3.595599999999999909e+03	1.493755852866719344e-03	3.595599999999999909e+03	1.029874613908859081e-20	3.595599999999999909e+03	3.199256749806928513e-07
3.596000000000000000e+03	1.501341950955021763e-03	3.596000000000000000e+03	2.071974246439187037e-05	3.596000000000000000e+03	2.825199332032915552e-05
3.596400000000000091e+03	1.497199315737831335e-03	3.596400000000000091e+03	1.029874613908859081e-20	3.596400000000000091e+03	1.326322370974853217e-05
3.596800000000000182e+03	1.422262043376338421e-03	3.596800000000000182e+03	1.113997851016185724e-05	3.596800000000000182e+03	2.067041018578998476e-06
3.597199999999999818e+03	1.394375103800011770e-03	3.597199999999999818e+03	1.029874613908859081e-20	3.597199999999999818e+03	1.039080261285664398e-20
3.597599999999999909e+03	1.439393774375813439e-03	3.597599999999999909e+03	3.292185918913851522e-05	3.597599999999999909e+03	1.039080261285664398e-20
3.598000000000000000e+03	1.443708854090833358e-03	3.598000000000000000e+03	1.029874613908859081e-20	3.598000000000000000e+03	1.039080261285664398e-20
3.598400000000000091e+03	1.402747876574008670e-03	3.598400000000000091e+03	1.029874613908859081e-20	3.598400000000000091e+03	1.795763313464768072e-06
3.598800000000000182e+03	1.402102036025740239e-03	3.598800000000000182e+03	2.948386086264821103e-05	3.598800000000000182e+03	1.039080261285664398e-20
3.599199999999999818e+03	1.373977497157559445e-03	3.599199999999999818e+03	1.029874613908859081e-20	3.599199999999999818e+03	1.039080261285664398e-20
3.599599999999999909e+03	1.437075614440383236e-03	3.599599999999999909e+03	1.252807524241267544e-05	3.599599999999999909e+03	1.014026010011029791e-05
3.600000000000000000e+03	1.427182855495118035e-03	3.600000000000000000e+03	1.029874613908859081e-20	3.600000000000000000e+03	1.286024063239878156e-05
