# Supplementary material for: Femtosecond tunable solitons up to 4.8 µm using soliton self-frequency shift in an InF3 fiber
Source: Sci Rep. 2022 Sep 23;12:15898. doi: 10.1038/s41598-022-19658-8 (PMC9508244; doi:10.1038/s41598-022-19658-8)
Supplement: Supplementary file 1 — Supplementary Information. [file 41598_2022_19658_MOESM1_ESM.zip › Raw data/Fig10_11/fig10b_Simulation_spectra_at_the_output_of_the_free-space_coupled_1m_segment_of_the_InF3_fiber.csv]

# Wavelength [nm]	Pout=170mW [mW/nm]	Wavelength [nm]	Pout=53mW [mW/nm]	Wavelength [nm]	Pout=25mW [mW/nm]
3.599947386034508327e+03	1.604239777608155310e-02	3.599947386034508327e+03	7.795216308588719978e-08	3.599947386034508327e+03	1.496432382648917419e-07
3.599731261232235283e+03	1.614049620615252284e-02	3.599731261232235283e+03	7.790773524175773847e-08	3.599731261232235283e+03	1.513131653505617536e-07
3.599515162378745117e+03	1.623977632326220263e-02	3.599515162378745117e+03	7.776485322778091518e-08	3.599515162378745117e+03	1.530017161847814927e-07
3.599299089469363935e+03	1.634028891823701216e-02	3.599299089469363935e+03	7.753082662118931883e-08	3.599299089469363935e+03	1.547090987483768467e-07
3.599083042499421026e+03	1.644208113433328830e-02	3.599083042499421026e+03	7.721424393923341046e-08	3.599083042499421026e+03	1.564355233291023718e-07
3.598867021464244772e+03	1.654519609925069606e-02	3.598867021464244772e+03	7.682490757250495819e-08	3.598867021464244772e+03	1.581812025627384322e-07
3.598651026359165826e+03	1.664967258878900097e-02	3.598651026359165826e+03	7.637375389510985924e-08	3.598651026359165826e+03	1.599463514535652034e-07
3.598435057179516207e+03	1.675554472034125261e-02	3.598435057179516207e+03	7.587275922686320972e-08	3.598435057179516207e+03	1.617311873942134458e-07
3.598219113920627478e+03	1.686284167934815753e-02	3.598219113920627478e+03	7.533483239102624058e-08	3.598219113920627478e+03	1.635359301820873082e-07
3.598003196577834387e+03	1.697158747865235712e-02	3.598003196577834387e+03	7.477369483936669703e-08	3.598003196577834387e+03	1.653608020422534881e-07
3.597787305146471681e+03	1.708180075161233602e-02	3.597787305146471681e+03	7.420374943784740751e-08	3.597787305146471681e+03	1.672060276614527274e-07
3.597571439621874561e+03	1.719349459166817987e-02	3.597571439621874561e+03	7.363993887972836912e-08	3.597571439621874561e+03	1.690718341886095147e-07
3.597355599999380956e+03	1.730667642097354422e-02	3.597355599999380956e+03	7.309759549046800630e-08	3.597355599999380956e+03	1.709584512789410879e-07
3.597139786274328799e+03	1.742134790811479886e-02	3.597139786274328799e+03	7.259228346842662372e-08	3.597139786274328799e+03	1.728661111057135631e-07
3.596923998442056927e+03	1.753750492411947776e-02	3.596923998442056927e+03	7.213963539010481787e-08	3.596923998442056927e+03	1.747950483862850212e-07
3.596708236497906910e+03	1.765513754110874592e-02	3.596708236497906910e+03	7.175518455334754178e-08	3.596708236497906910e+03	1.767455004081224168e-07
3.596492500437219405e+03	1.777423007637333324e-02	3.596492500437219405e+03	7.145419485177313033e-08	3.596492500437219405e+03	1.787177070453210225e-07
3.596276790255336891e+03	1.789476117212448342e-02	3.596276790255336891e+03	7.125149013603994789e-08	3.596276790255336891e+03	1.807119108031557951e-07
3.596061105947604574e+03	1.801670392739860432e-02	3.596061105947604574e+03	7.116128460134309562e-08	3.596061105947604574e+03	1.827283568255341272e-07
3.595845447509365385e+03	1.814002606773885279e-02	3.595845447509365385e+03	7.119701630298751410e-08	3.595845447509365385e+03	1.847672929192671261e-07
3.595629814935967261e+03	1.826469014685777950e-02	3.595629814935967261e+03	7.137118565740101797e-08	3.595629814935967261e+03	1.868289696136055744e-07
3.595414208222756315e+03	1.839065380626360782e-02	3.595414208222756315e+03	7.169520042629257646e-08	3.595414208222756315e+03	1.889136401498892144e-07
3.595198627365080938e+03	1.851787005645179687e-02	3.595198627365080938e+03	7.217922941104676977e-08	3.595198627365080938e+03	1.910215605359504030e-07
3.594983072358290883e+03	1.864628760276818703e-02	3.594983072358290883e+03	7.283206627186222682e-08	3.594983072358290883e+03	1.931529895696873568e-07
3.594767543197736359e+03	1.877585120526928386e-02	3.594767543197736359e+03	7.366100524523747072e-08	3.594767543197736359e+03	1.953081888642837639e-07
3.594552039878768483e+03	1.890650206505658376e-02	3.594552039878768483e+03	7.467173031873327872e-08	3.594552039878768483e+03	1.974874228953423818e-07
3.594336562396741101e+03	1.903817824498222830e-02	3.594336562396741101e+03	7.586821923535811177e-08	3.594336562396741101e+03	1.996909590299611648e-07
3.594121110747007606e+03	1.917081511705274327e-02	3.594121110747007606e+03	7.725266368315304140e-08	3.594121110747007606e+03	2.019190675557266712e-07
3.593905684924922298e+03	1.930434583115871183e-02	3.593905684924922298e+03	7.882540682089206440e-08	3.593905684924922298e+03	2.041720217193541193e-07
3.593690284925842207e+03	1.943870180332937792e-02	3.593690284925842207e+03	8.058489911587976595e-08	3.593690284925842207e+03	2.064500977696388920e-07
3.593474910745123452e+03	1.957381322505220844e-02	3.593474910745123452e+03	8.252767333128938348e-08	3.593474910745123452e+03	2.087535749848122075e-07
3.593259562378125793e+03	1.970960957826686094e-02	3.593259562378125793e+03	8.464833925313570717e-08	3.593259562378125793e+03	2.110827357325848761e-07
3.593044239820207167e+03	1.984602017162482787e-02	3.593044239820207167e+03	8.693959867312656859e-08	3.593044239820207167e+03	2.134378654848347721e-07
3.592828943066729153e+03	1.998297467240804301e-02	3.592828943066729153e+03	8.939228075717103057e-08	3.592828943066729153e+03	2.158192528761805117e-07
3.592613672113052871e+03	2.012040364510526980e-02	3.592613672113052871e+03	9.199539788091343967e-08	3.592613672113052871e+03	2.182271897455187583e-07
3.592398426954541264e+03	2.025823909027789707e-02	3.592398426954541264e+03	9.473622174640355680e-08	3.592398426954541264e+03	2.206619711724460827e-07
3.592183207586558183e+03	2.039641497710618576e-02	3.592183207586558183e+03	9.760037934662350974e-08	3.592183207586558183e+03	2.231238955183245766e-07
3.591968014004468841e+03	2.053486776202219019e-02	3.591968014004468841e+03	1.005719681021151938e-07	3.591968014004468841e+03	2.256132644887515645e-07
3.591752846203638910e+03	2.067353690152733126e-02	3.591752846203638910e+03	1.036336894658143445e-07	3.591752846203638910e+03	2.281303831688171653e-07
3.591537704179435423e+03	2.081236534840682703e-02	3.591537704179435423e+03	1.067669998917968539e-07	3.591537704179435423e+03	2.306755600584790347e-07
3.591322587927226778e+03	2.095130001934086481e-02	3.591322587927226778e+03	1.099522778215858704e-07	3.591322587927226778e+03	2.332491071462851219e-07
3.591107497442382737e+03	2.109029225229732546e-02	3.591107497442382737e+03	1.131690055249393954e-07	3.591107497442382737e+03	2.358513399264017055e-07
3.590892432720273973e+03	2.122929822708423397e-02	3.590892432720273973e+03	1.163959639136934512e-07	3.590892432720273973e+03	2.384825774594953954e-07
3.590677393756272068e+03	2.136827935361889502e-02	3.590677393756272068e+03	1.196114386638470364e-07	3.590677393756272068e+03	2.411431424459532809e-07
3.590462380545748601e+03	2.150720264336273072e-02	3.590462380545748601e+03	1.227934359413152014e-07	3.590462380545748601e+03	2.438333612274962112e-07
3.590247393084078794e+03	2.164604102865559654e-02	3.590247393084078794e+03	1.259199053116979649e-07	3.590247393084078794e+03	2.465535638627258225e-07
3.590032431366636956e+03	2.178477364903091615e-02	3.590032431366636956e+03	1.289689679443740077e-07	3.590032431366636956e+03	2.493040841812480907e-07
3.589817495388800126e+03	2.192338610292675349e-02	3.589817495388800126e+03	1.319191478457598125e-07	3.589817495388800126e+03	2.520852598103360226e-07
3.589602585145943522e+03	2.206187064898810710e-02	3.589602585145943522e+03	1.347496036887586486e-07	3.589602585145943522e+03	2.548974322403631100e-07
3.589387700633446912e+03	2.220022636668690652e-02	3.589387700633446912e+03	1.374403589927399454e-07	3.589387700633446912e+03	2.577409468745361807e-07
3.589172841846689607e+03	2.233845927587132379e-02	3.589172841846689607e+03	1.399725282404019402e-07	3.589172841846689607e+03	2.606161530566399632e-07
3.588958008781052285e+03	2.247658240232349586e-02	3.588958008781052285e+03	1.423285365026880223e-07	3.588958008781052285e+03	2.635234041358174778e-07
3.588743201431915168e+03	2.261461579978332748e-02	3.588743201431915168e+03	1.444923302779824759e-07	3.588743201431915168e+03	2.664630575125724491e-07
3.588528419794662568e+03	2.275258652700500386e-02	3.588528419794662568e+03	1.464495771890707690e-07	3.588528419794662568e+03	2.694354746697181430e-07
3.588313663864677437e+03	2.289052857003281982e-02	3.588313663864677437e+03	1.481878523358148633e-07	3.588313663864677437e+03	2.724410212386976111e-07
3.588098933637344089e+03	2.302848272381829986e-02	3.588098933637344089e+03	1.496968091239145565e-07	3.588098933637344089e+03	2.754800670282589851e-07
3.587884229108050476e+03	2.316649642275925985e-02	3.587884229108050476e+03	1.509683325768932216e-07	3.587884229108050476e+03	2.785529860727240735e-07
3.587669550272181823e+03	2.330462352614394786e-02	3.587669550272181823e+03	1.519966732346192187e-07	3.587669550272181823e+03	2.816601566729878257e-07
3.587454897125127445e+03	2.344292405529905393e-02	3.587454897125127445e+03	1.527785599800464314e-07	3.587454897125127445e+03	2.848019614539548960e-07
3.587240269662276205e+03	2.358146389521872249e-02	3.587240269662276205e+03	1.533132900732045421e-07	3.587240269662276205e+03	2.879787873742695106e-07
3.587025667879018329e+03	2.372031444011308068e-02	3.587025667879018329e+03	1.536027954417762539e-07	3.587025667879018329e+03	2.911910258159637404e-07
3.586811091770745861e+03	2.385955221741531060e-02	3.586811091770745861e+03	1.536516835060046117e-07	3.586811091770745861e+03	2.944390725668031645e-07
3.586596541332851302e+03	2.399925845606368582e-02	3.586596541332851302e+03	1.534672523763553414e-07	3.586596541332851302e+03	2.977233279070628011e-07
3.586382016560728061e+03	2.413951863250357946e-02	3.586382016560728061e+03	1.530594791371568537e-07	3.586382016560728061e+03	3.010441966207992104e-07
3.586167517449771822e+03	2.428042197651371012e-02	3.586167517449771822e+03	1.524409812978806746e-07	3.586167517449771822e+03	3.044020880534054835e-07
3.585953043995377811e+03	2.442206095475429189e-02	3.585953043995377811e+03	1.516269508993490793e-07	3.585953043995377811e+03	3.077974161276557930e-07
3.585738596192942623e+03	2.456453072056617726e-02	3.585738596192942623e+03	1.506350618445394492e-07	3.585738596192942623e+03	3.112305994073509200e-07
3.585524174037865578e+03	2.470792854928693938e-02	3.585524174037865578e+03	1.494853503816911685e-07	3.585524174037865578e+03	3.147020611133553927e-07
3.585309777525545087e+03	2.485235324822595432e-02	3.585309777525545087e+03	1.482000698753761279e-07	3.585309777525545087e+03	3.182122291752812140e-07
3.585095406651382291e+03	2.499790455463719863e-02	3.585095406651382291e+03	1.468035205096413028e-07	3.585095406651382291e+03	3.217615362661444792e-07
3.584881061410777420e+03	2.514468252489653402e-02	3.584881061410777420e+03	1.453218551399270497e-07	3.584881061410777420e+03	3.253504198225656821e-07
3.584666741799133888e+03	2.529278691011775312e-02	3.584666741799133888e+03	1.437828630769064793e-07	3.584666741799133888e+03	3.289793221046034875e-07
3.584452447811855109e+03	2.544231653475409471e-02	3.584452447811855109e+03	1.422157330637473740e-07	3.584452447811855109e+03	3.326486902178756843e-07
3.584238179444345860e+03	2.559336866963499851e-02	3.584238179444345860e+03	1.406507978336326856e-07	3.584238179444345860e+03	3.363589761762787995e-07
3.584023936692011830e+03	2.574603842084798727e-02	3.584023936692011830e+03	1.391192617927599302e-07	3.584023936692011830e+03	3.401106368990968038e-07
3.583809719550260525e+03	2.590041811556242218e-02	3.583809719550260525e+03	1.376529149953073626e-07	3.583809719550260525e+03	3.439041342827899598e-07
3.583595528014499905e+03	2.605659670434620073e-02	3.583595528014499905e+03	1.362838353737237890e-07	3.583595528014499905e+03	3.477399352538163788e-07
3.583381362080137933e+03	2.621465918825030550e-02	3.583381362080137933e+03	1.350440818045678016e-07	3.583381362080137933e+03	3.516185117756978638e-07
3.583167221742586207e+03	2.637468605896421681e-02	3.583167221742586207e+03	1.339653813432840847e-07	3.583167221742586207e+03	3.555403409060971190e-07
3.582953106997255418e+03	2.653675276188797658e-02	3.582953106997255418e+03	1.330788133107377756e-07	3.582953106997255418e+03	3.595059048652483237e-07
3.582739017839558073e+03	2.670092919613635540e-02	3.582739017839558073e+03	1.324144929724740749e-07	3.582739017839558073e+03	3.635156910560164079e-07
3.582524954264908047e+03	2.686727924006637735e-02	3.582524954264908047e+03	1.320012582973807755e-07	3.582524954264908047e+03	3.675701921228978204e-07
3.582310916268719211e+03	2.703586031257959252e-02	3.582310916268719211e+03	1.318663626626283563e-07	3.582310916268719211e+03	3.716699060089587188e-07
3.582096903846408168e+03	2.720672297632676512e-02	3.582096903846408168e+03	1.320351765488608134e-07	3.582096903846408168e+03	3.758153359929885873e-07
3.581882916993391063e+03	2.737991057339114395e-02	3.581882916993391063e+03	1.325309014854170812e-07	3.581882916993391063e+03	3.800069907788906946e-07
3.581668955705085864e+03	2.755545891569452510e-02	3.581668955705085864e+03	1.333742988878676474e-07	3.581668955705085864e+03	3.842453845215587909e-07
3.581455019976912354e+03	2.773339601562534867e-02	3.581455019976912354e+03	1.345834369923472477e-07	3.581455019976912354e+03	3.885310368902123030e-07
3.581241109804289408e+03	2.791374185811519928e-02	3.581241109804289408e+03	1.361734585515811103e-07	3.581241109804289408e+03	3.928644731683847089e-07
3.581027225182639086e+03	2.809650823534135325e-02	3.581027225182639086e+03	1.381563717578377100e-07	3.581027225182639086e+03	3.972462242846436230e-07
3.580813366107383445e+03	2.828169862431643977e-02	3.580813366107383445e+03	1.405408670422582437e-07	3.580813366107383445e+03	4.016768268910728983e-07
3.580599532573945908e+03	2.846930811231504488e-02	3.580599532573945908e+03	1.433321618524694737e-07	3.580599532573945908e+03	4.061568234703564378e-07
3.580385724577750807e+03	2.865932339609622570e-02	3.580385724577750807e+03	1.465318754707919513e-07	3.580385724577750807e+03	4.106867623270673072e-07
3.580171942114223839e+03	2.885172280206815126e-02	3.580171942114223839e+03	1.501379355671216652e-07	3.580171942114223839e+03	4.152671977647209675e-07
3.579958185178791609e+03	2.904647638554197844e-02	3.579958185178791609e+03	1.541445180091530183e-07	3.579958185178791609e+03	4.198986901221837157e-07
3.579744453766881634e+03	2.924354607796749231e-02	3.579744453766881634e+03	1.585420211574333962e-07	3.579744453766881634e+03	4.245818058429410805e-07
3.579530747873923247e+03	2.944288587647272623e-02	3.579530747873923247e+03	1.633170753861629162e-07	3.579530747873923247e+03	4.293171176047060918e-07
3.579317067495346237e+03	2.964444210144056083e-02	3.579317067495346237e+03	1.684525886480788251e-07	3.579317067495346237e+03	4.341052043627094943e-07
3.579103412626580848e+03	2.984815369095555893e-02	3.579103412626580848e+03	1.739278280473069015e-07	3.579103412626580848e+03	4.389466514711806828e-07
3.578889783263060963e+03	3.005395254600663757e-02	3.578889783263060963e+03	1.797185374390474687e-07	3.578889783263060963e+03	4.438420507983788529e-07
3.578676179400217734e+03	3.026176393544546817e-02	3.578676179400217734e+03	1.857970908337255186e-07	3.578676179400217734e+03	4.487920007755412352e-07
3.578462601033486862e+03	3.047150693172132052e-02	3.578462601033486862e+03	1.921326804397373874e-07	3.578462601033486862e+03	4.537971065265608749e-07
3.578249048158302685e+03	3.068309489784626018e-02	3.578249048158302685e+03	1.986915385579976000e-07	3.578249048158302685e+03	4.588579799525891294e-07
3.578035520770102721e+03	3.089643600336051607e-02	3.578035520770102721e+03	2.054371915739936434e-07	3.578035520770102721e+03	4.639752398791831323e-07
3.577822018864324036e+03	3.111143379563352171e-02	3.577822018864324036e+03	2.123307447835772309e-07	3.577822018864324036e+03	4.691495121041920592e-07
3.577608542436405514e+03	3.132798778788035976e-02	3.577608542436405514e+03	2.193311953599253292e-07	3.577608542436405514e+03	4.743814295400961980e-07
3.577395091481786494e+03	3.154599408634916474e-02	3.577395091481786494e+03	2.263957715280347286e-07	3.577395091481786494e+03	4.796716323102825125e-07
3.577181665995907679e+03	3.176534604509480275e-02	3.577181665995907679e+03	2.334802951441758420e-07	3.577181665995907679e+03	4.850207678405765058e-07
3.576968265974211590e+03	3.198593493384023490e-02	3.576968265974211590e+03	2.405395645820537926e-07	3.576968265974211590e+03	4.904294910051994437e-07
3.576754891412141205e+03	3.220765063722458993e-02	3.576754891412141205e+03	2.475277551436732018e-07	3.576754891412141205e+03	4.958984642055217717e-07
3.576541542305140410e+03	3.243038236180085382e-02	3.576541542305140410e+03	2.543988332884771907e-07	3.576541542305140410e+03	5.014283574869270870e-07
3.576328218648654001e+03	3.265401935424310648e-02	3.576328218648654001e+03	2.611069812638429750e-07	3.576328218648654001e+03	5.070198486529163696e-07
3.576114920438129502e+03	3.287845162803865878e-02	3.576114920438129502e+03	2.676070284389267204e-07	3.576114920438129502e+03	5.126736233658953742e-07
3.575901647669012164e+03	3.310357069376253930e-02	3.575901647669012164e+03	2.738548854798942116e-07	3.575901647669012164e+03	5.183903752390466826e-07
3.575688400336752238e+03	3.332927027766467015e-02	3.575688400336752238e+03	2.798079773572714388e-07	3.575688400336752238e+03	5.241708059788149385e-07
3.575475178436798160e+03	3.355544704510856485e-02	3.575475178436798160e+03	2.854256714050639687e-07	3.575475178436798160e+03	5.300156254611257314e-07
3.575261981964601546e+03	3.378200130661338646e-02	3.575261981964601546e+03	2.906696962462379873e-07	3.575261981964601546e+03	5.359255518395800796e-07
3.575048810915613103e+03	3.400883771500368136e-02	3.575048810915613103e+03	2.955045476692008641e-07	3.575048810915613103e+03	5.419013116143645833e-07
3.574835665285285813e+03	3.423586592472943613e-02	3.574835665285285813e+03	2.998978775253899801e-07	3.574835665285285813e+03	5.479436398073043362e-07
3.574622545069074476e+03	3.446300125084214572e-02	3.574622545069074476e+03	3.038208618184017811e-07	3.574622545069074476e+03	5.540532799930398788e-07
3.574409450262433438e+03	3.469016529023046663e-02	3.574409450262433438e+03	3.072485441734995726e-07	3.574409450262433438e+03	5.602309843865228429e-07
3.574196380860817953e+03	3.491728649868950513e-02	3.574196380860817953e+03	3.101601513489812117e-07	3.574196380860817953e+03	5.664775140059793736e-07
3.573983336859686460e+03	3.514430075993107278e-02	3.573983336859686460e+03	3.125393770074782766e-07	3.573983336859686460e+03	5.727936386608430857e-07
3.573770318254496487e+03	3.537115188802397031e-02	3.573770318254496487e+03	3.143746311347593875e-07	3.573770318254496487e+03	5.791801371115922989e-07
3.573557325040706928e+03	3.559779210299577473e-02	3.573557325040706928e+03	3.156592518096565515e-07	3.573557325040706928e+03	5.856377971278192281e-07
3.573344357213778949e+03	3.582418246062164108e-02	3.573344357213778949e+03	3.163916768216242694e-07	3.573344357213778949e+03	5.921674155467749954e-07
3.573131414769173261e+03	3.605029322109599976e-02	3.573131414769173261e+03	3.165755732338826066e-07	3.573131414769173261e+03	5.987697984150962409e-07
3.572918497702352852e+03	3.627610419217600080e-02	3.572918497702352852e+03	3.162199219910766571e-07	3.572918497702352852e+03	6.054457609579313018e-07
3.572705606008781160e+03	3.650160498663302527e-02	3.572705606008781160e+03	3.153390575184470928e-07	3.572705606008781160e+03	6.121961277692127173e-07
3.572492739683922991e+03	3.672679525977542991e-02	3.572492739683922991e+03	3.139526592035840904e-07	3.572492739683922991e+03	6.190217327562937782e-07
3.572279898723244060e+03	3.695168485981530082e-02	3.572279898723244060e+03	3.120856959506548137e-07	3.572279898723244060e+03	6.259234192968589460e-07
3.572067083122211443e+03	3.717629393221006523e-02	3.572067083122211443e+03	3.097683221677467241e-07	3.572067083122211443e+03	6.329020403132405110e-07
3.571854292876292220e+03	3.740065297910017544e-02	3.571854292876292220e+03	3.070357249013826859e-07	3.571854292876292220e+03	6.399584582396222187e-07
3.571641527980956653e+03	3.762480283464178510e-02	3.571641527980956653e+03	3.039279241944527539e-07	3.571641527980956653e+03	6.470935451682322854e-07
3.571428788431674093e+03	3.784879459617160324e-02	3.571428788431674093e+03	3.004895259533080372e-07	3.571428788431674093e+03	6.543081828796712014e-07
3.571216074223915712e+03	3.807268949219910076e-02	3.571216074223915712e+03	2.967694293811598200e-07	3.571216074223915712e+03	6.616032628963850267e-07
3.571003385353154044e+03	3.829655868860118439e-02	3.571003385353154044e+03	2.928204907131068490e-07	3.571003385353154044e+03	6.689796865530751109e-07
3.570790721814862081e+03	3.852048303877007168e-02	3.570790721814862081e+03	2.886991451649533731e-07	3.570790721814862081e+03	6.764383650476309249e-07
3.570578083604513722e+03	3.874455277857564994e-02	3.570578083604513722e+03	2.844649896432453298e-07	3.570578083604513722e+03	6.839802194696821660e-07
3.570365470717586049e+03	3.896886715220597430e-02	3.570365470717586049e+03	2.801803299438107898e-07	3.570365470717586049e+03	6.916061809357224290e-07
3.570152883149554327e+03	3.919353399944158073e-02	3.570152883149554327e+03	2.759096942677819377e-07	3.570152883149554327e+03	6.993171905954292372e-07
3.569940320895896548e+03	3.941866928624689764e-02	3.569940320895896548e+03	2.717193177250980128e-07	3.569940320895896548e+03	7.071141996700570815e-07
3.569727783952091613e+03	3.964439657751286233e-02	3.569727783952091613e+03	2.676766019623182380e-07	3.569727783952091613e+03	7.149981695593205898e-07
3.569515272313618880e+03	3.987084646355520956e-02	3.569515272313618880e+03	2.638495536681646722e-07	3.569515272313618880e+03	7.229700719392656907e-07
3.569302785975959523e+03	4.009815595510546338e-02	3.569302785975959523e+03	2.603062059159713484e-07	3.569302785975959523e+03	7.310308887520808654e-07
3.569090324934595174e+03	4.032646781886909532e-02	3.569090324934595174e+03	2.571140285343232105e-07	3.569090324934595174e+03	7.391816123518367901e-07
3.568877889185009735e+03	4.055592989320020575e-02	3.568877889185009735e+03	2.543393307262925742e-07	3.568877889185009735e+03	7.474232454965577896e-07
3.568665478722686657e+03	4.078669434601400051e-02	3.568665478722686657e+03	2.520466627667853090e-07	3.568665478722686657e+03	7.557568015501288692e-07
3.568453093543110754e+03	4.101891692823954327e-02	3.568453093543110754e+03	2.502982198427699456e-07	3.568453093543110754e+03	7.641833044590790713e-07
3.568240733641768202e+03	4.125275617520254151e-02	3.568240733641768202e+03	2.491532552599963723e-07	3.568240733641768202e+03	7.727037889606895292e-07
3.568028399014147453e+03	4.148837260626118961e-02	3.568028399014147453e+03	2.486675064756589434e-07	3.568028399014147453e+03	7.813193006152284709e-07
3.567816089655736050e+03	4.172592790699165138e-02	3.567816089655736050e+03	2.488926400520332820e-07	3.567816089655736050e+03	7.900308958381531882e-07
3.567603805562023354e+03	4.196558407066344754e-02	3.567603805562023354e+03	2.498757211118381547e-07	3.567603805562023354e+03	7.988396421826412643e-07
3.567391546728500998e+03	4.220750255828607800e-02	3.567391546728500998e+03	2.516587108334358423e-07	3.567391546728500998e+03	8.077466183839313722e-07
3.567179313150658345e+03	4.245184345117248431e-02	3.567179313150658345e+03	2.542779978113305727e-07	3.567179313150658345e+03	8.167529144391864115e-07
3.566967104823990667e+03	4.269876459066322683e-02	3.566967104823990667e+03	2.577639678382127838e-07	3.566967104823990667e+03	8.258596318114801121e-07
3.566754921743990053e+03	4.294842073058739718e-02	3.566754921743990053e+03	2.621406160872110959e-07	3.566754921743990053e+03	8.350678835748109801e-07
3.566542763906151777e+03	4.320096270248287296e-02	3.566542763906151777e+03	2.674252059566711217e-07	3.566542763906151777e+03	8.443787945387707253e-07
3.566330631305972474e+03	4.345653658996220109e-02	3.566330631305972474e+03	2.736279783321098856e-07	3.566330631305972474e+03	8.537935014279372627e-07
3.566118523938947874e+03	4.371528292128269710e-02	3.566118523938947874e+03	2.807519145470686473e-07	3.566118523938947874e+03	8.633131530762068348e-07
3.565906441800575976e+03	4.397733589626445089e-02	3.565906441800575976e+03	2.887925561751245264e-07	3.565906441800575976e+03	8.729389105335165630e-07
3.565694384886357511e+03	4.424282261711511705e-02	3.565694384886357511e+03	2.977378838388135659e-07	3.565694384886357511e+03	8.826719473887619944e-07
3.565482353191791390e+03	4.451186238713245036e-02	3.565482353191791390e+03	3.075682578224790214e-07	3.565482353191791390e+03	8.925134497919470135e-07
3.565270346712379251e+03	4.478456600422280748e-02	3.565270346712379251e+03	3.182564210661364712e-07	3.565270346712379251e+03	9.024646168396052209e-07
3.565058365443623188e+03	4.506103513108477426e-02	3.565058365443623188e+03	3.297675668303815294e-07	3.565058365443623188e+03	9.125266606540645350e-07
3.564846409381026660e+03	4.534136168657738886e-02	3.564846409381026660e+03	3.420594706646082193e-07	3.564846409381026660e+03	9.227008066652800412e-07
3.564634478520094490e+03	4.562562729250561194e-02	3.564634478520094490e+03	3.550826872648716298e-07	3.564634478520094490e+03	9.329882938290961713e-07
3.564422572856331044e+03	4.591390276631195783e-02	3.564422572856331044e+03	3.687808114978246901e-07	3.564422572856331044e+03	9.433903748923758509e-07
3.564210692385244329e+03	4.620624768053176179e-02	3.564210692385244329e+03	3.830908030805270244e-07	3.564210692385244329e+03	9.539083165539400418e-07
3.563998837102341895e+03	4.650270995292029447e-02	3.563998837102341895e+03	3.979433722632895820e-07	3.563998837102341895e+03	9.645433998433407585e-07
3.563787007003131748e+03	4.680332553652476191e-02	3.563787007003131748e+03	4.132634263748411658e-07	3.563787007003131748e+03	9.752969201681047552e-07
3.563575202083124168e+03	4.710811811472078586e-02	3.563575202083124168e+03	4.289705717455741389e-07	3.563575202083124168e+03	9.861701878212352212e-07
3.563363422337829888e+03	4.741709891398902116e-02	3.563363422337829888e+03	4.449796712141454694e-07	3.563363422337829888e+03	9.971645280435237599e-07
3.563151667762760553e+03	4.773026655153175118e-02	3.563151667762760553e+03	4.612014510616176730e-07	3.563151667762760553e+03	1.008281281331098947e-06
3.562939938353429625e+03	4.804760693466593457e-02	3.562939938353429625e+03	4.775431538050790108e-07	3.562939938353429625e+03	1.019521803851143322e-06
3.562728234105351476e+03	4.836909327554710786e-02	3.562728234105351476e+03	4.939092341395886814e-07	3.562728234105351476e+03	1.030887467465816781e-06
3.562516555014039568e+03	4.869468612315903944e-02	3.562516555014039568e+03	5.102020902050665314e-07	3.562516555014039568e+03	1.042379660155123157e-06
3.562304901075012367e+03	4.902433348318878392e-02	3.562304901075012367e+03	5.263228269564767491e-07	3.562304901075012367e+03	1.053999786269554530e-06
3.562093272283785609e+03	4.935797100743737759e-02	3.562093272283785609e+03	5.421720453911076137e-07	3.562093272283785609e+03	1.065749266760110435e-06
3.561881668635878214e+03	4.969552224633969062e-02	3.561881668635878214e+03	5.576506515123256544e-07	3.561881668635878214e+03	1.077629539429782788e-06
3.561670090126810010e+03	5.003689895879163962e-02	3.561670090126810010e+03	5.726606787769168487e-07	3.561670090126810010e+03	1.089642059246186645e-06
3.561458536752100372e+03	5.038200149633572517e-02	3.561458536752100372e+03	5.871061179778577326e-07	3.561458536752100372e+03	1.101788298568079257e-06
3.561247008507271858e+03	5.073071924906343705e-02	3.561247008507271858e+03	6.008937476794892109e-07	3.561247008507271858e+03	1.114069747372324666e-06
3.561035505387846570e+03	5.108293113686380310e-02	3.561035505387846570e+03	6.139339584294657188e-07	3.561035505387846570e+03	1.126487913597696541e-06
3.560824027389347975e+03	5.143850619108705086e-02	3.560824027389347975e+03	6.261415644529325806e-07	3.560824027389347975e+03	1.139044323227724569e-06
3.560612574507300906e+03	5.179730416314808766e-02	3.560612574507300906e+03	6.374365953864442823e-07	3.560612574507300906e+03	1.151740520595146467e-06
3.560401146737231556e+03	5.215917617512526305e-02	3.560401146737231556e+03	6.477450619295425761e-07	3.560401146737231556e+03	1.164578068765078165e-06
3.560189744074666123e+03	5.252396547488340228e-02	3.560189744074666123e+03	6.569996885717878440e-07	3.560189744074666123e+03	1.177558549481415247e-06
3.559978366515133530e+03	5.289150818771619356e-02	3.559978366515133530e+03	6.651406067987396949e-07	3.559978366515133530e+03	1.190683563497003225e-06
3.559767014054161791e+03	5.326163411472611964e-02	3.559767014054161791e+03	6.721160029608439091e-07	3.559767014054161791e+03	1.203954730865420057e-06
3.559555686687281195e+03	5.363416760038347553e-02	3.559555686687281195e+03	6.778827142385704071e-07	3.559555686687281195e+03	1.217373690986177001e-06
3.559344384410022940e+03	5.400892841347817996e-02	3.559344384410022940e+03	6.824067674424414189e-07	3.559344384410022940e+03	1.230942102811911770e-06
3.559133107217919132e+03	5.438573264554858594e-02	3.559133107217919132e+03	6.856638556865861877e-07	3.559133107217919132e+03	1.244661645149660783e-06
3.558921855106503244e+03	5.476439368288488901e-02	3.558921855106503244e+03	6.876397465527224165e-07	3.558921855106503244e+03	1.258534016577938458e-06
3.558710628071309202e+03	5.514472313526771335e-02	3.558710628071309202e+03	6.883306199084924326e-07	3.558710628071309202e+03	1.272560935874339766e-06
3.558499426107871841e+03	5.552653185239438821e-02	3.558499426107871841e+03	6.877433280071341796e-07	3.558499426107871841e+03	1.286744141864873823e-06
3.558288249211728726e+03	5.590963088706524253e-02	3.558288249211728726e+03	6.858955782699141632e-07	3.558288249211728726e+03	1.301085393795003713e-06
3.558077097378416966e+03	5.629383250989305337e-02	3.558077097378416966e+03	6.828160326655497606e-07	3.558077097378416966e+03	1.315586471334348574e-06
3.557865970603474580e+03	5.667895120864230307e-02	3.557865970603474580e+03	6.785443233236158178e-07	3.557865970603474580e+03	1.330249174717890345e-06
3.557654868882440951e+03	5.706480470199073313e-02	3.557654868882440951e+03	6.731309814382568633e-07	3.557654868882440951e+03	1.345075324738122407e-06
3.557443792210857282e+03	5.745121491108039213e-02	3.557443792210857282e+03	6.666372808669659873e-07	3.557443792210857282e+03	1.360066763024787929e-06
3.557232740584266139e+03	5.783800895471521292e-02	3.557232740584266139e+03	6.591349928791325875e-07	3.557232740584266139e+03	1.375225352014421412e-06
3.557021713998208725e+03	5.822502012023853674e-02	3.557021713998208725e+03	6.507060542144528745e-07	3.557021713998208725e+03	1.390552974970046016e-06
3.556810712448229424e+03	5.861208879094719632e-02	3.556810712448229424e+03	6.414421504963530706e-07	3.556810712448229424e+03	1.406051536187528152e-06
3.556599735929873077e+03	5.899906337577873194e-02	3.556599735929873077e+03	6.314442139451565042e-07	3.556599735929873077e+03	1.421722960939642598e-06
3.556388784438685889e+03	5.938580118447439604e-02	3.556388784438685889e+03	6.208218406562890427e-07	3.556388784438685889e+03	1.437569195626400948e-06
3.556177857970214063e+03	5.977216927552091164e-02	3.556177857970214063e+03	6.096926287543875600e-07	3.556177857970214063e+03	1.453592207849497330e-06
3.555966956520006534e+03	6.015804528901376458e-02	3.555966956520006534e+03	5.981814399968324766e-07	3.555966956520006534e+03	1.469793986249914624e-06
3.555756080083611778e+03	6.054331818019906275e-02	3.555756080083611778e+03	5.864195942086715850e-07	3.555756080083611778e+03	1.486176540858874554e-06
3.555545228656580548e+03	6.092788894477916412e-02	3.555545228656580548e+03	5.745439956195436092e-07	3.555545228656580548e+03	1.502741903088904462e-06
3.555334402234463141e+03	6.131167131098638062e-02	3.555334402234463141e+03	5.626961978712358531e-07	3.555334402234463141e+03	1.519492125532783448e-06
3.555123600812812583e+03	6.169459231571373936e-02	3.555123600812812583e+03	5.510214188800443380e-07	3.555123600812812583e+03	1.536429282362424583e-06
3.554912824387182354e+03	6.207659286799302456e-02	3.554912824387182354e+03	5.396675053437304862e-07	3.554912824387182354e+03	1.553555469289887468e-06
3.554702072953125935e+03	6.245762824954913250e-02	3.554702072953125935e+03	5.287838570123205338e-07	3.554702072953125935e+03	1.570872803544756733e-06
3.554491346506199079e+03	6.283766852812423809e-02	3.554491346506199079e+03	5.185203194968843559e-07	3.554491346506199079e+03	1.588383424094288656e-06
3.554280645041958451e+03	6.321669893072773272e-02	3.554280645041958451e+03	5.090260504522333961e-07	3.554280645041958451e+03	1.606089491604973017e-06
3.554069968555962078e+03	6.359472011974352801e-02	3.554069968555962078e+03	5.004483705366614683e-07	3.554069968555962078e+03	1.623993188718316017e-06
3.553859317043767533e+03	6.397174842660638405e-02	3.553859317043767533e+03	4.929316042968219995e-07	3.553859317043767533e+03	1.642096720042564762e-06
3.553648690500934663e+03	6.434781599516782580e-02	3.553648690500934663e+03	4.866159222352256845e-07	3.553648690500934663e+03	1.660402312364923116e-06
3.553438088923024679e+03	6.472297086161357682e-02	3.553438088923024679e+03	4.816361912425255079e-07	3.553438088923024679e+03	1.678912214776104924e-06
3.553227512305599248e+03	6.509727695885859922e-02	3.553227512305599248e+03	4.781208428493677203e-07	3.553227512305599248e+03	1.697628698836736815e-06
3.553016960644221399e+03	6.547081404337359856e-02	3.553016960644221399e+03	4.761907681144052042e-07	3.553016960644221399e+03	1.716554058807033092e-06
3.552806433934453707e+03	6.584367755437663117e-02	3.552806433934453707e+03	4.759582475231763341e-07	3.552806433934453707e+03	1.735690611823860977e-06
3.552595932171862387e+03	6.621597839103278427e-02	3.552595932171862387e+03	4.775259250367173991e-07	3.552595932171862387e+03	1.755040698201250755e-06
3.552385455352012286e+03	6.658784262898735651e-02	3.552385455352012286e+03	4.809858341212766916e-07	3.552385455352012286e+03	1.774606681604771689e-06
3.552175003470471438e+03	6.695941115830808532e-02	3.552175003470471438e+03	4.864184845752442584e-07	3.552175003470471438e+03	1.794390949326975911e-06
3.551964576522807874e+03	6.733083923245551661e-02	3.551964576522807874e+03	4.938920178011447208e-07	3.551964576522807874e+03	1.814395912819744658e-06
3.551754174504589173e+03	6.770229599339903925e-02	3.551754174504589173e+03	5.034614374322602967e-07	3.551754174504589173e+03	1.834624007687620211e-06
3.551543797411387004e+03	6.807396388576365809e-02	3.551543797411387004e+03	5.151679234023629471e-07	3.551543797411387004e+03	1.855077694252624623e-06
3.551333445238772583e+03	6.844603801195732473e-02	3.551333445238772583e+03	5.290382349273146546e-07	3.551333445238772583e+03	1.875759458085089120e-06
3.551123117982317126e+03	6.881872546558577552e-02	3.551123117982317126e+03	5.450842093249361087e-07	3.551123117982317126e+03	1.896671810031976980e-06
3.550912815637595031e+03	6.919224455323658152e-02	3.550912815637595031e+03	5.633023612396532120e-07	3.550912815637595031e+03	1.917817286947459614e-06
3.550702538200179788e+03	6.956682398632585418e-02	3.550702538200179788e+03	5.836735873828515070e-07	3.550702538200179788e+03	1.939198452114075747e-06
3.550492285665647159e+03	6.994270201559353584e-02	3.550492285665647159e+03	6.061629807052730697e-07	3.550492285665647159e+03	1.960817895748655304e-06
3.550282058029573818e+03	7.032012552349004020e-02	3.550282058029573818e+03	6.307197575831713227e-07	3.550282058029573818e+03	1.982678235436396053e-06
3.550071855287536891e+03	7.069934906060140745e-02	3.550071855287536891e+03	6.572772999414379085e-07	3.550071855287536891e+03	2.004782116737128922e-06
3.549861677435114871e+03	7.108063384186746880e-02	3.549861677435114871e+03	6.857533142457469298e-07	3.549861677435114871e+03	2.027132213802866427e-06
3.549651524467887612e+03	7.146424671855058919e-02	3.549651524467887612e+03	7.160501089130005921e-07	3.549651524467887612e+03	2.049731229847045794e-06
3.549441396381434515e+03	7.185045910160593741e-02	3.549441396381434515e+03	7.480549888803305206e-07	3.549441396381434515e+03	2.072581897852532037e-06
3.549231293171339530e+03	7.223954585882247370e-02	3.549231293171339530e+03	7.816407671886355405e-07	3.549231293171339530e+03	2.095686981292022021e-06
3.549021214833184331e+03	7.263178420735648400e-02	3.549021214833184331e+03	8.166663929838830921e-07	3.549021214833184331e+03	2.119049274599056614e-06
3.548811161362551502e+03	7.302745256437020993e-02	3.548811161362551502e+03	8.529776911153889631e-07	3.548811161362551502e+03	2.142671603995884853e-06
3.548601132755027265e+03	7.342682941471821711e-02	3.548601132755027265e+03	8.904082129491661845e-07	3.548601132755027265e+03	2.166556827909812406e-06
3.548391129006197843e+03	7.383019210904408214e-02	3.548391129006197843e+03	9.287801888209079395e-07	3.548391129006197843e+03	2.190707838261239254e-06
3.548181150111648549e+03	7.423781575524664167e-02	3.548181150111648549e+03	9.679055864699734965e-07	3.548181150111648549e+03	2.215127560414450892e-06
3.547971196066968332e+03	7.464997201357398415e-02	3.547971196066968332e+03	1.007587258053531891e-06	3.547971196066968332e+03	2.239818954522413995e-06
3.547761266867746144e+03	7.506692796139825818e-02	3.547761266867746144e+03	1.047620178738695386e-06	3.547761266867746144e+03	2.264785015995155996e-06
3.547551362509571845e+03	7.548894495949365346e-02	3.547551362509571845e+03	1.087792765121998684e-06	3.547551362509571845e+03	2.290028776127058204e-06
3.547341482988036205e+03	7.591627751383120404e-02	3.547341482988036205e+03	1.127888264941610343e-06	3.547341482988036205e+03	2.315553303024151897e-06
3.547131628298731812e+03	7.634917216706255116e-02	3.547131628298731812e+03	1.167686211255218984e-06	3.547131628298731812e+03	2.341361702423634982e-06
3.546921798437251709e+03	7.678786645517896026e-02	3.546921798437251709e+03	1.206963933098418640e-06	3.546921798437251709e+03	2.367457117992072909e-06
3.546711993399190760e+03	7.723258782538308664e-02	3.546711993399190760e+03	1.245498107638913132e-06	3.546711993399190760e+03	2.393842732577295581e-06
3.546502213180142917e+03	7.768355265737718340e-02	3.546502213180142917e+03	1.283066350270873680e-06	3.546502213180142917e+03	2.420521768545856969e-06
3.546292457775704861e+03	7.814096529172713523e-02	3.546292457775704861e+03	1.319448827123020954e-06	3.546292457775704861e+03	2.447497488562797555e-06
3.546082727181475093e+03	7.860501710232671579e-02	3.546082727181475093e+03	1.354429880864764603e-06	3.546082727181475093e+03	2.474773196374101601e-06
3.545873021393049839e+03	7.907588562446636604e-02	3.545873021393049839e+03	1.387799658829249388e-06	3.545873021393049839e+03	2.502352237488358777e-06
3.545663340406030329e+03	7.955373375700307281e-02	3.545663340406030329e+03	1.419355732027228564e-06	3.545663340406030329e+03	2.530237999564271987e-06
3.545453684216016882e+03	8.003870897780381022e-02	3.545453684216016882e+03	1.448904692322277704e-06	3.545453684216016882e+03	2.558433913351780857e-06
3.545244052818609816e+03	8.053094266100380150e-02	3.545244052818609816e+03	1.476263718025464827e-06	3.545244052818609816e+03	2.586943453066061087e-06
3.545034446209413090e+03	8.103054943509682695e-02	3.545034446209413090e+03	1.501262095135520997e-06	3.545034446209413090e+03	2.615770137038214736e-06
3.544824864384028388e+03	8.153762660918512095e-02	3.544824864384028388e+03	1.523742683525369700e-06	3.544824864384028388e+03	2.644917528304197406e-06
3.544615307338062848e+03	8.205225367691788840e-02	3.544615307338062848e+03	1.543563316782223542e-06	3.544615307338062848e+03	2.674389235068514151e-06
3.544405775067120430e+03	8.257449189896559627e-02	3.544405775067120430e+03	1.560598124532897765e-06	3.544405775067120430e+03	2.704188911038725490e-06
3.544196267566807819e+03	8.310438393625722842e-02	3.544196267566807819e+03	1.574738767388180647e-06	3.544196267566807819e+03	2.734320256026914066e-06
3.543986784832733065e+03	8.364195357183817903e-02	3.543986784832733065e+03	1.585895574145805888e-06	3.543986784832733065e+03	2.764787016336007063e-06
3.543777326860505582e+03	8.418720551571211297e-02	3.543777326860505582e+03	1.593998571508779774e-06	3.543777326860505582e+03	2.795592985046969919e-06
3.543567893645733420e+03	8.474012526086208141e-02	3.543567893645733420e+03	1.598998398658362046e-06	3.543567893645733420e+03	2.826742002592090511e-06
3.543358485184030087e+03	8.530067908876268201e-02	3.543358485184030087e+03	1.600867094503064998e-06	3.543358485184030087e+03	2.858237956428568231e-06
3.543149101471004997e+03	8.586881404134544260e-02	3.543149101471004997e+03	1.599598757694412798e-06	3.543149101471004997e+03	2.890084782055006887e-06
3.542939742502272111e+03	8.644445807914218072e-02	3.542939742502272111e+03	1.595210063429587548e-06	3.542939742502272111e+03	2.922286462683897129e-06
3.542730408273445846e+03	8.702752026457712120e-02	3.542730408273445846e+03	1.587740637870444921e-06	3.542730408273445846e+03	2.954847029542233953e-06
3.542521098780139710e+03	8.761789101820931236e-02	3.542521098780139710e+03	1.577253283631670337e-06	3.542521098780139710e+03	2.987770562196691373e-06
3.542311814017971756e+03	8.821544249269148985e-02	3.542311814017971756e+03	1.563834049107099182e-06	3.542311814017971756e+03	3.021061188370528630e-06
3.542102553982557765e+03	8.882002898176824535e-02	3.542102553982557765e+03	1.547592143562794307e-06	3.542102553982557765e+03	3.054723084222727356e-06
3.541893318669515793e+03	8.943148744233782310e-02	3.541893318669515793e+03	1.528659690781851610e-06	3.541893318669515793e+03	3.088760474143191294e-06
3.541684108074465257e+03	9.004963805599375259e-02	3.541684108074465257e+03	1.507191325117859474e-06	3.541684108074465257e+03	3.123177630924297146e-06
3.541474922193026487e+03	9.067428486911954799e-02	3.541474922193026487e+03	1.483363627246573770e-06	3.541474922193026487e+03	3.157978875816996531e-06
3.541265761020820264e+03	9.130521653881613908e-02	3.541265761020820264e+03	1.457374398022225826e-06	3.541265761020820264e+03	3.193168578118774694e-06
3.541056624553469192e+03	9.194220707841466167e-02	3.541056624553469192e+03	1.429441780939870265e-06	3.541056624553469192e+03	3.228751155539222720e-06
3.540847512786596326e+03	9.258501673207129856e-02	3.540847512786596326e+03	1.399803225790455885e-06	3.540847512786596326e+03	3.264731073758567357e-06
3.540638425715826088e+03	9.323339288223454757e-02	3.540638425715826088e+03	1.368714305251429056e-06	3.540638425715826088e+03	3.301112846295214115e-06
3.540429363336784263e+03	9.388707098233925463e-02	3.540429363336784263e+03	1.336447390383038028e-06	3.540429363336784263e+03	3.337901034738031656e-06
3.540220325645096636e+03	9.454577560454213714e-02	3.540220325645096636e+03	1.303290183357843833e-06	3.540220325645096636e+03	3.375100248224981837e-06
3.540011312636390812e+03	9.520922148173602273e-02	3.540011312636390812e+03	1.269544124789722118e-06	3.540011312636390812e+03	3.412715143578347253e-06
3.539802324306295304e+03	9.587711465698149638e-02	3.539802324306295304e+03	1.235522674055819630e-06	3.539802324306295304e+03	3.450750424688223384e-06
3.539593360650438626e+03	9.654915356898596812e-02	3.539593360650438626e+03	1.201549486079539356e-06	3.539593360650438626e+03	3.489210843157934410e-06
3.539384421664452930e+03	9.722503030118520573e-02	3.539384421664452930e+03	1.167956475088838571e-06	3.539384421664452930e+03	3.528101197427517588e-06
3.539175507343968548e+03	9.790443177300814370e-02	3.539175507343968548e+03	1.135081794719524597e-06	3.539175507343968548e+03	3.567426332988757386e-06
3.538966617684618996e+03	9.858704097700290991e-02	3.538966617684618996e+03	1.103267736898090980e-06	3.538966617684618996e+03	3.607191142396226564e-06
3.538757752682037335e+03	9.927253826483137256e-02	3.538757752682037335e+03	1.072858561580386401e-06	3.538757752682037335e+03	3.647400564967007479e-06
3.538548912331857537e+03	9.996060261554505499e-02	3.538548912331857537e+03	1.044198275213865320e-06	3.538548912331857537e+03	3.688059586949753518e-06
3.538340096629716300e+03	1.006509129567731420e-01	3.538340096629716300e+03	1.017628365884292536e-06	3.538340096629716300e+03	3.729173241213084305e-06
3.538131305571249868e+03	1.013431494163148372e-01	3.538131305571249868e+03	9.934855173286064067e-07	3.538131305571249868e+03	3.770746607941403363e-06
3.537922539152095851e+03	1.020369947148508649e-01	3.537922539152095851e+03	9.720993021161188850e-07	3.537922539152095851e+03	3.812784813614663449e-06
3.537713797367894131e+03	1.027321353597912962e-01	3.537713797367894131e+03	9.537898899360943726e-07	3.537713797367894131e+03	3.855293032529201927e-06
3.537505080214282771e+03	1.034282630515232365e-01	3.537505080214282771e+03	9.388657607167795168e-07	3.537505080214282771e+03	3.898276485554342140e-06
3.537296387686903017e+03	1.041250758461651632e-01	3.537296387686903017e+03	9.276214631282533388e-07	3.537296387686903017e+03	3.941740441912867255e-06
3.537087719781397482e+03	1.048222795371880900e-01	3.537087719781397482e+03	9.203354092997856231e-07	3.537087719781397482e+03	3.985690217949943424e-06
3.536879076493408320e+03	1.055195888034082402e-01	3.536879076493408320e+03	9.172677422860281724e-07	3.536879076493408320e+03	4.030131178717996777e-06
3.536670457818579962e+03	1.062167284604826067e-01	3.536670457818579962e+03	9.186582752999731561e-07	3.536670457818579962e+03	4.075068737915277279e-06
3.536461863752557747e+03	1.069134346275072006e-01	3.536461863752557747e+03	9.247245254015360095e-07	3.536461863752557747e+03	4.120508358581988518e-06
3.536253294290985650e+03	1.076094558956596087e-01	3.536253294290985650e+03	9.356598528361951023e-07	3.536253294290985650e+03	4.166455553342562851e-06
3.536044749429512649e+03	1.083045543723535481e-01	3.536044749429512649e+03	9.516317216188898124e-07	3.536044749429512649e+03	4.212915885872002482e-06
3.535836229163785902e+03	1.089985067790964629e-01	3.535836229163785902e+03	9.727800916687046843e-07	3.535836229163785902e+03	4.259894971070917136e-06
3.535627733489454386e+03	1.096911054447676781e-01	3.535627733489454386e+03	9.992159576932616017e-07	3.535627733489454386e+03	4.307398476070100044e-06
3.535419262402168442e+03	1.103821592596356677e-01	3.535419262402168442e+03	1.031020045342984956e-06	3.535419262402168442e+03	4.355432121113226913e-06
3.535210815897579778e+03	1.110714945192098763e-01	3.535210815897579778e+03	1.068241674444607779e-06	3.535210815897579778e+03	4.404001681317830643e-06
3.535002393971338734e+03	1.117589558340913725e-01	3.535002393971338734e+03	1.110897802829306343e-06	3.535002393971338734e+03	4.453112986624968088e-06
3.534793996619099744e+03	1.124444068274438602e-01	3.534793996619099744e+03	1.158972254784220562e-06	3.534793996619099744e+03	4.502771924040924943e-06
3.534585623836516788e+03	1.131277308423239980e-01	3.534585623836516788e+03	1.212415145667265045e-06	3.534585623836516788e+03	4.552984438830517448e-06
3.534377275619244756e+03	1.138088315900870062e-01	3.534377275619244756e+03	1.271142509716162262e-06	3.534377275619244756e+03	4.603756535599400598e-06
3.534168951962940810e+03	1.144876337047422143e-01	3.534168951962940810e+03	1.335036135301171489e-06	3.534168951962940810e+03	4.655094279779891835e-06
3.533960652863260293e+03	1.151640831998125142e-01	3.533960652863260293e+03	1.403943611066784875e-06	3.533960652863260293e+03	4.707003799567145216e-06
3.533752378315863552e+03	1.158381478546536281e-01	3.533752378315863552e+03	1.477678587370732124e-06	3.533752378315863552e+03	4.759491287866197247e-06
3.533544128316408205e+03	1.165098175973442313e-01	3.533544128316408205e+03	1.556021260549266612e-06	3.533544128316408205e+03	4.812563003041990001e-06
3.533335902860555507e+03	1.171791046723752588e-01	3.533335902860555507e+03	1.638719066369461583e-06	3.533335902860555507e+03	4.866225272010476396e-06
3.533127701943967168e+03	1.178460438456844506e-01	3.533127701943967168e+03	1.725487598842548275e-06	3.533127701943967168e+03	4.920484491419990604e-06
3.532919525562303534e+03	1.185106924948937934e-01	3.532919525562303534e+03	1.816011742780867696e-06	3.532919525562303534e+03	4.975347129411126712e-06
3.532711373711230863e+03	1.191731305614154440e-01	3.532711373711230863e+03	1.909947013467491768e-06	3.532711373711230863e+03	5.030819728454603177e-06
3.532503246386411320e+03	1.198334604815065041e-01	3.532503246386411320e+03	2.006921108478085853e-06	3.532503246386411320e+03	5.086908907169468178e-06
3.532295143583510708e+03	1.204918070356991444e-01	3.532295143583510708e+03	2.106535661100146133e-06	3.532295143583510708e+03	5.143621362134103488e-06
3.532087065298196194e+03	1.211483170881365867e-01	3.532087065298196194e+03	2.208368184981144201e-06	3.532087065298196194e+03	5.200963870278484385e-06
3.531879011526134946e+03	1.218031592423228365e-01	3.531879011526134946e+03	2.311974203429777075e-06	3.531879011526134946e+03	5.258943291350266944e-06
3.531670982262994585e+03	1.224565234346194076e-01	3.531670982262994585e+03	2.416889555500466888e-06	3.531670982262994585e+03	5.317566570097665640e-06
3.531462977504445462e+03	1.231086204550298352e-01	3.531462977504445462e+03	2.522632866607895851e-06	3.531462977504445462e+03	5.376840738332099696e-06
3.531254997246158837e+03	1.237596813633512760e-01	3.531254997246158837e+03	2.628708168164214605e-06	3.531254997246158837e+03	5.436772917552892384e-06
3.531047041483804605e+03	1.244099568631581165e-01	3.531047041483804605e+03	2.734607658491289778e-06	3.531047041483804605e+03	5.497370320914420342e-06
3.530839110213056301e+03	1.250597165792479426e-01	3.530839110213056301e+03	2.839814585262984432e-06	3.530839110213056301e+03	5.558640255660116958e-06
3.530631203429586549e+03	1.257092482626198937e-01	3.530631203429586549e+03	2.943806236285898447e-06	3.530631203429586549e+03	5.620590125597697460e-06
3.530423321129071610e+03	1.263588569569815967e-01	3.530423321129071610e+03	3.046057024807200698e-06	3.530423321129071610e+03	5.683227432936342882e-06
3.530215463307186383e+03	1.270088640428710391e-01	3.530215463307186383e+03	3.146041645472273607e-06	3.530215463307186383e+03	5.746559781303843286e-06
3.530007629959606220e+03	1.276596063141369752e-01	3.530007629959606220e+03	3.243238294560099612e-06	3.530007629959606220e+03	5.810594876724142389e-06
3.529799821082010112e+03	1.283114349009762678e-01	3.529799821082010112e+03	3.337131922088543486e-06	3.529799821082010112e+03	5.875340530573617228e-06
3.529592036670077050e+03	1.289647141821840814e-01	3.529592036670077050e+03	3.427217507616989032e-06	3.529592036670077050e+03	5.940804661551414861e-06
3.529384276719485570e+03	1.296198206347147774e-01	3.529384276719485570e+03	3.513003336487434323e-06	3.529384276719485570e+03	6.006995297837430587e-06
3.529176541225917390e+03	1.302771416901445933e-01	3.529176541225917390e+03	3.594014259206385054e-06	3.529176541225917390e+03	6.073920577976164799e-06
3.528968830185052866e+03	1.309370744316319390e-01	3.528968830185052866e+03	3.669794908534803213e-06	3.528968830185052866e+03	6.141588754279178101e-06
3.528761143592576445e+03	1.316000243857243235e-01	3.528761143592576445e+03	3.739912863133962647e-06	3.528761143592576445e+03	6.210008193159527024e-06
3.528553481444170757e+03	1.322664041904248189e-01	3.528553481444170757e+03	3.803961730682022253e-06	3.528553481444170757e+03	6.279187377366600314e-06
3.528345843735520248e+03	1.329366322562702263e-01	3.528345843735520248e+03	3.861564135266678617e-06	3.528345843735520248e+03	6.349134907636328005e-06
3.528138230462312094e+03	1.336111314188801469e-01	3.528138230462312094e+03	3.912374588446852814e-06	3.528138230462312094e+03	6.419859503833414662e-06
3.527930641620232564e+03	1.342903275742667879e-01	3.527930641620232564e+03	3.956082224537826971e-06	3.527930641620232564e+03	6.491370005912621829e-06
3.527723077204968376e+03	1.349746482703409189e-01	3.527723077204968376e+03	3.992413383360476937e-06	3.527723077204968376e+03	6.563675375415271111e-06
3.527515537212209438e+03	1.356645212983395021e-01	3.527515537212209438e+03	4.021134022551378943e-06	3.527515537212209438e+03	6.636784696595780207e-06
3.527308021637645197e+03	1.363603732850005856e-01	3.527308021637645197e+03	4.042051942065757885e-06	3.527308021637645197e+03	6.710707177269062622e-06
3.527100530476966924e+03	1.370626283330744488e-01	3.527100530476966924e+03	4.055018800627054829e-06	3.527100530476966924e+03	6.785452148375079039e-06
3.526893063725866341e+03	1.377717065511347150e-01	3.526893063725866341e+03	4.059931921553277626e-06	3.526893063725866341e+03	6.861029066083289830e-06
3.526685621380035627e+03	1.384880226894236177e-01	3.526685621380035627e+03	4.056735859492814153e-06	3.526685621380035627e+03	6.937447511494781522e-06
3.526478203435169689e+03	1.392119847571715030e-01	3.526478203435169689e+03	4.045423723410991426e-06	3.526478203435169689e+03	7.014717190959957514e-06
3.526270809886963434e+03	1.399439926792678535e-01	3.526270809886963434e+03	4.026038239816420736e-06	3.526270809886963434e+03	7.092847935760206156e-06
3.526063440731111314e+03	1.406844369332542477e-01	3.526063440731111314e+03	3.998672553232321869e-06	3.526063440731111314e+03	7.171849702674531060e-06
3.525856095963311873e+03	1.414336972625527544e-01	3.525856095963311873e+03	3.963470744606246898e-06	3.525856095963311873e+03	7.251732573264627342e-06
3.525648775579262747e+03	1.421921413631859477e-01	3.525648775579262747e+03	3.920628073372511405e-06	3.525648775579262747e+03	7.332506754389353341e-06
3.525441479574662480e+03	1.429601236935797437e-01	3.525441479574662480e+03	3.870390917787133545e-06	3.525441479574662480e+03	7.414182576618435267e-06
3.525234207945210983e+03	1.437379842448816281e-01	3.525234207945210983e+03	3.813056431810065038e-06	3.525234207945210983e+03	7.496770494348646239e-06
3.525026960686609527e+03	1.445260474171832232e-01	3.525026960686609527e+03	3.748971896079648766e-06	3.525026960686609527e+03	7.580281084436906868e-06
3.524819737794560297e+03	1.453246208923809346e-01	3.524819737794560297e+03	3.678533778562053310e-06	3.524819737794560297e+03	7.664725045899864692e-06
3.524612539264765473e+03	1.461339946007952917e-01	3.524612539264765473e+03	3.602186491174378058e-06	3.524612539264765473e+03	7.750113198597258541e-06
3.524405365092929969e+03	1.469544397154321225e-01	3.524405365092929969e+03	3.520420855485353424e-06	3.524405365092929969e+03	7.836456482457906605e-06
3.524198215274758695e+03	1.477862077227011794e-01	3.524198215274758695e+03	3.433772274116896965e-06	3.524198215274758695e+03	7.923765956258922740e-06
3.523991089805957017e+03	1.486295295939959737e-01	3.523991089805957017e+03	3.342818609568924557e-06	3.523991089805957017e+03	8.012052795488689612e-06
3.523783988682232575e+03	1.494846149362734633e-01	3.523783988682232575e+03	3.248177799188760997e-06	3.523783988682232575e+03	8.101328292098861002e-06
3.523576911899293464e+03	1.503516512675082684e-01	3.523576911899293464e+03	3.150505190851648570e-06	3.523576911899293464e+03	8.191603852942136590e-06
3.523369859452848232e+03	1.512308033934420815e-01	3.523369859452848232e+03	3.050490614356351312e-06	3.523369859452848232e+03	8.282890997533906240e-06
3.523162831338607248e+03	1.521222127807120295e-01	3.523162831338607248e+03	2.948855218916792272e-06	3.523162831338607248e+03	8.375201357489789634e-06
3.522955827552281789e+03	1.530259970842214878e-01	3.522955827552281789e+03	2.846348064160133311e-06	3.522955827552281789e+03	8.468546674236617817e-06
3.522748848089583589e+03	1.539422496705318832e-01	3.522748848089583589e+03	2.743742506399868493e-06	3.522748848089583589e+03	8.562938798498194418e-06
3.522541892946225744e+03	1.548710393277354658e-01	3.522541892946225744e+03	2.641832366111744126e-06	3.522541892946225744e+03	8.658389687507700054e-06
3.522334962117922714e+03	1.558124099037990762e-01	3.522334962117922714e+03	2.541427935564753858e-06	3.522334962117922714e+03	8.754911405488613918e-06
3.522128055600389416e+03	1.567663802370070081e-01	3.522128055600389416e+03	2.443351789956875018e-06	3.522128055600389416e+03	8.852516119708785390e-06
3.521921173389342130e+03	1.577329439479807360e-01	3.521921173389342130e+03	2.348434487896678492e-06	3.521921173389342130e+03	8.951216101315002041e-06
3.521714315480497589e+03	1.587120694818529854e-01	3.521714315480497589e+03	2.257510124702207118e-06	3.521714315480497589e+03	9.051023722688535832e-06
3.521507481869573894e+03	1.597037000617001767e-01	3.521507481869573894e+03	2.171411808293061681e-06	3.521507481869573894e+03	9.151951458513156798e-06
3.521300672552290962e+03	1.607077540087199496e-01	3.521300672552290962e+03	2.090967022653484211e-06	3.521300672552290962e+03	9.254011881032917441e-06
3.521093887524368256e+03	1.617241247810148885e-01	3.521093887524368256e+03	2.016992983286036652e-06	3.521093887524368256e+03	9.357217663049507568e-06
3.520887126781526604e+03	1.627526814273414502e-01	3.520887126781526604e+03	1.950291925049465901e-06	3.520887126781526604e+03	9.461581574134705810e-06
3.520680390319488652e+03	1.637932688133653669e-01	3.520680390319488652e+03	1.891646419684611370e-06	3.520680390319488652e+03	9.567116483426354063e-06
3.520473678133977955e+03	1.648457082970957444e-01	3.520473678133977955e+03	1.841814680448944809e-06	3.520473678133977955e+03	9.673835354942239188e-06
3.520266990220717162e+03	1.659097980295688168e-01	3.520266990220717162e+03	1.801525954746402839e-06	3.520266990220717162e+03	9.781751252521051339e-06
3.520060326575433464e+03	1.669853138133541859e-01	3.520060326575433464e+03	1.771475951525334500e-06	3.520060326575433464e+03	9.890877335009735881e-06
3.519853687193851329e+03	1.680720096236868744e-01	3.519853687193851329e+03	1.752322399611334361e-06	3.519853687193851329e+03	1.000122686020161892e-05
3.519647072071699313e+03	1.691696184432091576e-01	3.519647072071699313e+03	1.744680713220166543e-06	3.519647072071699313e+03	1.011281318409015940e-05
3.519440481204705065e+03	1.702778531209611645e-01	3.519440481204705065e+03	1.749119812911701783e-06	3.519440481204705065e+03	1.022564976129037006e-05
3.519233914588596690e+03	1.713964072412645367e-01	3.519233914588596690e+03	1.766158123795324287e-06	3.519233914588596690e+03	1.033975014699058288e-05
3.519027372219105473e+03	1.725249560417494166e-01	3.519027372219105473e+03	1.796259770994054393e-06	3.519027372219105473e+03	1.045512799946475733e-05
3.518820854091963156e+03	1.736631576561483425e-01	3.518820854091963156e+03	1.839830997111872983e-06	3.518820854091963156e+03	1.057179707750930782e-05
3.518614360202900571e+03	1.748106538477950112e-01	3.518614360202900571e+03	1.897216827519875546e-06	3.518614360202900571e+03	1.068977124989791752e-05
3.518407890547651277e+03	1.759670715474352665e-01	3.518407890547651277e+03	1.968698002586266706e-06	3.518407890547651277e+03	1.080906448967383739e-05
3.518201445121949746e+03	1.771320237275396392e-01	3.518201445121949746e+03	2.054488193747114643e-06	3.518201445121949746e+03	1.092969088358789656e-05
3.517995023921531356e+03	1.783051108506800431e-01	3.517995023921531356e+03	2.154731532523501008e-06	3.517995023921531356e+03	1.105166463094299185e-05
3.517788626942132396e+03	1.794859220833519842e-01	3.517788626942132396e+03	2.269500460339265509e-06	3.517788626942132396e+03	1.117500004857575107e-05
3.517582254179488700e+03	1.806740365973729667e-01	3.517582254179488700e+03	2.398793918470669501e-06	3.517582254179488700e+03	1.129971157519886105e-05
3.517375905629340195e+03	1.818690249689360883e-01	3.517375905629340195e+03	2.542535897276696753e-06	3.517375905629340195e+03	1.142581377476850128e-05
3.517169581287424990e+03	1.830704505551361272e-01	3.517169581287424990e+03	2.700574352240761233e-06	3.517169581287424990e+03	1.155332134137168336e-05
3.516963281149483464e+03	1.842778709506480705e-01	3.516963281149483464e+03	2.872680504592582603e-06	3.516963281149483464e+03	1.168224910328010328e-05
3.516757005211257365e+03	1.854908393669900957e-01	3.516757005211257365e+03	3.058548524345090825e-06	3.516757005211257365e+03	1.181261202951955106e-05
3.516550753468487983e+03	1.867089061561299224e-01	3.516550753468487983e+03	3.257795621600724725e-06	3.516550753468487983e+03	1.194442523405310663e-05
3.516344525916919338e+03	1.879316202788308965e-01	3.516344525916919338e+03	3.469962536883872387e-06	3.516344525916919338e+03	1.207770398176373185e-05
3.516138322552294994e+03	1.891585307453292342e-01	3.516138322552294994e+03	3.694514434595082577e-06	3.516138322552294994e+03	1.221246369554748873e-05
3.515932143370359881e+03	1.903891881439623290e-01	3.515932143370359881e+03	3.930842214415658281e-06	3.515932143370359881e+03	1.234871996193662184e-05
3.515725988366861657e+03	1.916231461349262588e-01	3.515725988366861657e+03	4.178264228840524053e-06	3.515725988366861657e+03	1.248648853769578339e-05
3.515519857537546159e+03	1.928599628913235942e-01	3.515519857537546159e+03	4.436028401388802914e-06	3.515519857537546159e+03	1.262578535783986750e-05
3.515313750878161500e+03	1.940992026291452621e-01	3.515313750878161500e+03	4.703314758778982209e-06	3.515313750878161500e+03	1.276662654165896232e-05
3.515107668384457611e+03	1.953404370909471721e-01	3.515107668384457611e+03	4.979238355430512137e-06	3.515107668384457611e+03	1.290902839971244850e-05
3.514901610052184424e+03	1.965832468615225370e-01	3.514901610052184424e+03	5.262852564791224828e-06	3.514901610052184424e+03	1.305300744447708422e-05
3.514695575877092779e+03	1.978272229598771192e-01	3.514695575877092779e+03	5.553152785603939338e-06	3.514695575877092779e+03	1.319858039432494298e-05
3.514489565854934881e+03	1.990719681173362121e-01	3.514489565854934881e+03	5.849080473884630448e-06	3.514489565854934881e+03	1.334576418428863651e-05
3.514283579981463845e+03	2.003170982082678186e-01	3.514283579981463845e+03	6.149527547217719051e-06	3.514283579981463845e+03	1.349457597268532252e-05
3.514077618252434604e+03	2.015622435417362968e-01	3.514077618252434604e+03	6.453341106660237132e-06	3.514077618252434604e+03	1.364503315029757960e-05
3.513871680663601637e+03	2.028070501476986198e-01	3.513871680663601637e+03	6.759328475980906376e-06	3.513871680663601637e+03	1.379715334888524470e-05
3.513665767210720787e+03	2.040511810870953013e-01	3.513665767210720787e+03	7.066262541732088001e-06	3.513665767210720787e+03	1.395095444805969365e-05
3.513459877889550171e+03	2.052943175756579974e-01	3.513459877889550171e+03	7.372887345083760022e-06	3.513459877889550171e+03	1.410645458562344025e-05
3.513254012695847450e+03	2.065361602029143206e-01	3.513254012695847450e+03	7.677923938409495554e-06	3.513254012695847450e+03	1.426367216429878637e-05
3.513048171625370742e+03	2.077764300238187922e-01	3.513048171625370742e+03	7.980076452457032476e-06	3.513048171625370742e+03	1.442262586019169032e-05
3.512842354673881800e+03	2.090148695070032925e-01	3.512842354673881800e+03	8.278038348239632362e-06	3.512842354673881800e+03	1.458333463347116498e-05
3.512636561837140562e+03	2.102512436615279756e-01	3.512636561837140562e+03	8.570498861213259536e-06	3.512636561837140562e+03	1.474581773274209390e-05
3.512430793110909690e+03	2.114853408078267716e-01	3.512430793110909690e+03	8.856149549649564858e-06	3.512430793110909690e+03	1.491009470689559318e-05
3.512225048490951849e+03	2.127169735974364095e-01	3.512225048490951849e+03	9.133690980423597153e-06	3.512225048490951849e+03	1.507618540845542862e-05
3.512019327973031523e+03	2.139459796257630053e-01	3.512019327973031523e+03	9.401839457066005687e-06	3.512019327973031523e+03	1.524411000574547630e-05
3.511813631552914103e+03	2.151722222289452480e-01	3.511813631552914103e+03	9.659333814530628921e-06	3.511813631552914103e+03	1.541388898801060252e-05
3.511607959226365438e+03	2.163955911799925746e-01	3.511607959226365438e+03	9.904942217207473058e-06	3.511607959226365438e+03	1.558554317085981278e-05
3.511402310989151374e+03	2.176160031505663395e-01	3.511402310989151374e+03	1.013746892381191830e-05	3.511402310989151374e+03	1.575909370587241678e-05
3.511196686837042307e+03	2.188334022030060111e-01	3.511196686837042307e+03	1.035576100449653708e-05	3.511196686837042307e+03	1.593456208691985891e-05
3.510991086765805449e+03	2.200477602883270101e-01	3.510991086765805449e+03	1.055871496754816414e-05	3.510991086765805449e+03	1.611197015357581692e-05
3.510785510771210738e+03	2.212590775600417614e-01	3.510785510771210738e+03	1.074528325523769713e-05	3.510785510771210738e+03	1.629134009718419691e-05
3.510579958849030845e+03	2.224673825320030440e-01	3.510579958849030845e+03	1.091448058439454302e-05	3.510579958849030845e+03	1.647269446876689400e-05
3.510374430995036164e+03	2.236727323212330254e-01	3.510374430995036164e+03	1.106539009738921242e-05	3.510374430995036164e+03	1.665605618158617882e-05
3.510168927205000728e+03	2.248752127632534514e-01	3.510168927205000728e+03	1.119716928499886878e-05	3.510168927205000728e+03	1.684144851439093771e-05
3.509963447474698114e+03	2.260749382563793652e-01	3.509963447474698114e+03	1.130905566393573049e-05	3.509963447474698114e+03	1.702889512013139832e-05
3.509757991799902811e+03	2.272720520270946620e-01	3.509757991799902811e+03	1.140037213838731649e-05	3.509757991799902811e+03	1.721842001828533634e-05
3.509552560176392035e+03	2.284667255320694534e-01	3.509552560176392035e+03	1.147053209201871907e-05	3.509552560176392035e+03	1.741004761126939310e-05
3.509347152599942092e+03	2.296591585601918950e-01	3.509347152599942092e+03	1.151904408187428738e-05	3.509347152599942092e+03	1.760380267553554630e-05
3.509141769066330653e+03	2.308495787770398211e-01	3.509141769066330653e+03	1.154551618934526080e-05	3.509141769066330653e+03	1.779971036714907614e-05
3.508936409571336753e+03	2.320382413054159487e-01	3.508936409571336753e+03	1.154965996539760751e-05	3.508936409571336753e+03	1.799779622313113281e-05
3.508731074110740792e+03	2.332254282591073868e-01	3.508731074110740792e+03	1.153129394606490717e-05	3.508731074110740792e+03	1.819808616112942703e-05
3.508525762680322714e+03	2.344114482274118894e-01	3.508525762680322714e+03	1.149034671189301970e-05	3.508525762680322714e+03	1.840060647741636937e-05
3.508320475275866102e+03	2.355966355970493809e-01	3.508320475275866102e+03	1.142685949010518120e-05	3.508320475275866102e+03	1.860538384713922273e-05
3.508115211893152718e+03	2.367813498625576940e-01	3.508115211893152718e+03	1.134098825711071271e-05	3.508115211893152718e+03	1.881244532181353539e-05
3.507909972527965692e+03	2.379659748178555856e-01	3.507909972527965692e+03	1.123300534245281446e-05	3.507909972527965692e+03	1.902181832776793428e-05
3.507704757176091789e+03	2.391509176717772078e-01	3.507704757176091789e+03	1.110330051367395502e-05	3.507704757176091789e+03	1.923353066417904245e-05
3.507499565833315046e+03	2.403366082725315045e-01	3.507499565833315046e+03	1.095238148195968368e-05	3.507499565833315046e+03	1.944761049408032594e-05
3.507294398495424048e+03	2.415234978897491114e-01	3.507294398495424048e+03	1.078087395233540042e-05	3.507294398495424048e+03	1.966408634829341088e-05
3.507089255158205560e+03	2.427120583615136329e-01	3.507089255158205560e+03	1.058952101541883884e-05	3.507089255158205560e+03	1.988298711333046418e-05
3.506884135817447714e+03	2.439027808423626931e-01	3.506884135817447714e+03	1.037918206403189400e-05	3.506884135817447714e+03	2.010434203094404632e-05
3.506679040468941821e+03	2.450961747373937016e-01	3.506679040468941821e+03	1.015083108179502667e-05	3.506679040468941821e+03	2.032818068821699191e-05
3.506473969108477377e+03	2.462927663447627702e-01	3.506473969108477377e+03	9.905554435056101179e-06	3.506473969108477377e+03	2.055453301591335510e-05
3.506268921731847513e+03	2.474930976988353459e-01	3.506268921731847513e+03	9.644548029365485609e-06	3.506268921731847513e+03	2.078342927691181216e-05
3.506063898334843998e+03	2.486977251891435148e-01	3.506063898334843998e+03	9.369113959672156357e-06	3.506063898334843998e+03	2.101490006072837376e-05
3.505858898913260418e+03	2.499072181461576558e-01	3.505858898913260418e+03	9.080656608658050873e-06	3.505858898913260418e+03	2.124897627726358098e-05
3.505653923462892180e+03	2.511221575413456475e-01	3.505653923462892180e+03	8.780678154399830689e-06	3.505653923462892180e+03	2.148568914418515671e-05
3.505448971979535145e+03	2.523431344050944269e-01	3.505448971979535145e+03	8.470773628331948731e-06	3.505448971979535145e+03	2.172507018333950319e-05
3.505244044458984263e+03	2.535707483960645270e-01	3.505244044458984263e+03	8.152625400663716709e-06	3.505244044458984263e+03	2.196715120979291842e-05
3.505039140897039488e+03	2.548056062919880072e-01	3.505039140897039488e+03	7.827997185206314048e-06	3.505039140897039488e+03	2.221196432247324416e-05
3.504834261289498500e+03	2.560483204258521273e-01	3.504834261289498500e+03	7.498727577595731261e-06	3.504834261289498500e+03	2.245954189572995171e-05
3.504629405632160342e+03	2.572995071768898745e-01	3.504629405632160342e+03	7.166723115155378478e-06	3.504629405632160342e+03	2.270991656775371415e-05
3.504424573920826333e+03	2.585597852893531945e-01	3.504424573920826333e+03	6.833950957218032207e-06	3.504424573920826333e+03	2.296312123497894832e-05
3.504219766151297790e+03	2.598297743408791716e-01	3.504219766151297790e+03	6.502431110262355938e-06	3.504219766151297790e+03	2.321918904005134589e-05
3.504014982319377850e+03	2.611100931216764898e-01	3.504014982319377850e+03	6.174228305385173599e-06	3.504014982319377850e+03	2.347815336293957380e-05
3.503810222420869195e+03	2.624013581066874101e-01	3.503810222420869195e+03	5.851443505043761270e-06	3.503810222420869195e+03	2.374004780825444904e-05
3.503605486451576780e+03	2.637041815961409519e-01	3.503605486451576780e+03	5.536205195332450195e-06	3.503605486451576780e+03	2.400490620582653716e-05
3.503400774407306471e+03	2.650191704095733458e-01	3.503400774407306471e+03	5.230660244475922348e-06	3.503400774407306471e+03	2.427276258970061616e-05
3.503196086283865043e+03	2.663469240923942993e-01	3.503196086283865043e+03	4.936964665779665406e-06	3.503196086283865043e+03	2.454365119698125860e-05
3.502991422077058360e+03	2.676880333729337869e-01	3.502991422077058360e+03	4.657274110704211089e-06	3.502991422077058360e+03	2.481760645758165944e-05
3.502786781782696380e+03	2.690430785546371606e-01	3.502786781782696380e+03	4.393734221606662264e-06	3.502786781782696380e+03	2.509466298758059380e-05
3.502582165396588152e+03	2.704126280598408982e-01	3.502582165396588152e+03	4.148470834610338951e-06	3.502582165396588152e+03	2.537485557779731469e-05
3.502377572914543634e+03	2.717972367008798518e-01	3.502377572914543634e+03	3.923580166266420084e-06	3.502377572914543634e+03	2.565821919468370572e-05
3.502173004332375058e+03	2.731974443658203300e-01	3.502173004332375058e+03	3.721118880601273244e-06	3.502173004332375058e+03	2.594478896646041171e-05
3.501968459645893745e+03	2.746137745020438281e-01	3.501968459645893745e+03	3.543094215691330810e-06	3.501968459645893745e+03	2.623460017926067042e-05
3.501763938850914201e+03	2.760467325057581189e-01	3.501763938850914201e+03	3.391454171762221590e-06	3.501763938850914201e+03	2.652768827899762712e-05
3.501559441943250022e+03	2.774968045337254940e-01	3.501559441943250022e+03	3.268077733132662837e-06	3.501559441943250022e+03	2.682408885902470445e-05
3.501354968918716622e+03	2.789644560136322893e-01	3.501354968918716622e+03	3.174765281206328147e-06	3.501354968918716622e+03	2.712383766214599445e-05
3.501150519773130782e+03	2.804501303402886503e-01	3.501150519773130782e+03	3.113229164691458853e-06	3.501150519773130782e+03	2.742697057808294564e-05
3.500946094502309734e+03	2.819542476279983667e-01	3.500946094502309734e+03	3.085084495659868406e-06	3.500946094502309734e+03	2.773352364163260845e-05
3.500741693102070258e+03	2.834772034806155028e-01	3.500741693102070258e+03	3.091840216927681462e-06	3.500741693102070258e+03	2.804353303327169848e-05
3.500537315568233680e+03	2.850193678358565741e-01	3.500537315568233680e+03	3.134890478269502401e-06	3.500537315568233680e+03	2.835703508007428894e-05
3.500332961896618599e+03	2.865810838431613328e-01	3.500332961896618599e+03	3.215506365385570319e-06	3.500332961896618599e+03	2.867406625881081618e-05
3.500128632083046796e+03	2.881626667258290753e-01	3.500128632083046796e+03	3.334828017553955012e-06	3.500128632083046796e+03	2.899466320310730723e-05
3.499924326123340506e+03	2.897644030349202926e-01	3.499924326123340506e+03	3.493857183470346727e-06	3.499924326123340506e+03	2.931886269931706317e-05
3.499720044013322422e+03	2.913865494437231085e-01	3.499720044013322422e+03	3.693450238938970742e-06	3.499720044013322422e+03	2.964670170379720728e-05
3.499515785748817507e+03	2.930293321333902745e-01	3.499515785748817507e+03	3.934311724566837343e-06	3.499515785748817507e+03	2.997821734150621874e-05
3.499311551325650271e+03	2.946929458104306510e-01	3.499311551325650271e+03	4.216988406492998697e-06	3.499311551325650271e+03	3.031344692270330238e-05
3.499107340739646588e+03	2.963775531828090060e-01	3.499107340739646588e+03	4.541863937042322453e-06	3.499107340739646588e+03	3.065242794625790899e-05
3.498903153986633697e+03	2.980832841468304961e-01	3.498903153986633697e+03	4.909154091883429059e-06	3.498903153986633697e+03	3.099519811828194284e-05
3.498698991062439745e+03	2.998102352989231445e-01	3.498698991062439745e+03	5.318902662392124305e-06	3.498698991062439745e+03	3.134179536255307804e-05
3.498494851962893335e+03	3.015584695759198075e-01	3.498494851962893335e+03	5.770978025108707051e-06	3.498494851962893335e+03	3.169225783058781325e-05
3.498290736683824434e+03	3.033280155999123484e-01	3.498290736683824434e+03	6.265070342013011849e-06	3.498290736683824434e+03	3.204662392714224226e-05
3.498086645221064828e+03	3.051188674107676024e-01	3.498086645221064828e+03	6.800689505926371456e-06	3.498086645221064828e+03	3.240493232554904232e-05
3.497882577570444937e+03	3.069309844525858200e-01	3.497882577570444937e+03	7.377163852137424341e-06	3.497882577570444937e+03	3.276722197790549841e-05
3.497678533727798822e+03	3.087642911123005263e-01	3.497678533727798822e+03	7.993639518148821566e-06	3.497678533727798822e+03	3.313353214657591210e-05
3.497474513688959178e+03	3.106186767415168859e-01	3.497474513688959178e+03	8.649080627108747218e-06	3.497474513688959178e+03	3.350390242194579163e-05
3.497270517449762337e+03	3.124939956536633701e-01	3.497270517449762337e+03	9.342270220124132123e-06	3.497270517449762337e+03	3.387837274553593769e-05
3.497066545006043270e+03	3.143900671845378247e-01	3.497066545006043270e+03	1.007181195736092914e-05	3.497066545006043270e+03	3.425698343506235362e-05
3.496862596353638310e+03	3.163066758377888754e-01	3.496862596353638310e+03	1.083613259628761044e-05	3.496862596353638310e+03	3.463977521075407406e-05
3.496658671488385608e+03	3.182435715030932366e-01	3.496658671488385608e+03	1.163348524540734262e-05	3.496658671488385608e+03	3.502678922308067331e-05
3.496454770406124226e+03	3.202004698427599050e-01	3.496454770406124226e+03	1.246195341496973505e-05	3.496454770406124226e+03	3.541806707852326305e-05
3.496250893102692771e+03	3.221770525508791394e-01	3.496250893102692771e+03	1.331945578769181664e-05	3.496250893102692771e+03	3.581365087411120371e-05
3.496047039573933489e+03	3.241729679363549721e-01	3.496047039573933489e+03	1.420375181017202706e-05	3.496047039573933489e+03	3.621358322392731710e-05
3.495843209815685896e+03	3.261878314200073459e-01	3.495843209815685896e+03	1.511244799450550309e-05	3.495843209815685896e+03	3.661790729270537377e-05
3.495639403823794510e+03	3.282212262298624394e-01	3.495639403823794510e+03	1.604300498469647860e-05	3.495639403823794510e+03	3.702666682582457318e-05
3.495435621594102031e+03	3.302727039641945583e-01	3.495435621594102031e+03	1.699274528760344111e-05	3.495435621594102031e+03	3.743990618787867400e-05
3.495231863122452523e+03	3.323417855267634669e-01	3.495231863122452523e+03	1.795886177414521167e-05	3.495231863122452523e+03	3.785767039081963274e-05
3.495028128404692325e+03	3.344279617860139164e-01	3.495028128404692325e+03	1.893842676504177674e-05	3.495028128404692325e+03	3.828000513583310342e-05
3.494824417436667318e+03	3.365306946855268766e-01	3.494824417436667318e+03	1.992840185515389585e-05	3.494824417436667318e+03	3.870695684143459500e-05
3.494620730214225205e+03	3.386494181369873457e-01	3.494620730214225205e+03	2.092564828039553541e-05	3.494620730214225205e+03	3.913857268269493693e-05
3.494417066733214597e+03	3.407835389649189750e-01	3.494417066733214597e+03	2.192693786501659475e-05	3.494417066733214597e+03	3.957490063149581136e-05
3.494213426989483651e+03	3.429324383584286262e-01	3.494213426989483651e+03	2.292896461505865814e-05	3.494213426989483651e+03	4.001598948004258816e-05
3.494009810978883706e+03	3.450954726392841398e-01	3.494009810978883706e+03	2.392835664850962644e-05	3.494009810978883706e+03	4.046188889289253091e-05
3.493806218697266559e+03	3.472719745767195998e-01	3.493806218697266559e+03	2.492168870935888129e-05	3.493806218697266559e+03	4.091264944049438775e-05
3.493602650140483547e+03	3.494612550556813191e-01	3.493602650140483547e+03	2.590549515762543271e-05	3.493602650140483547e+03	4.136832262088434081e-05
3.493399105304387831e+03	3.516626039380486013e-01	3.493399105304387831e+03	2.687628316364586991e-05	3.493399105304387831e+03	4.182896091442576107e-05
3.493195584184834388e+03	3.538752917849396495e-01	3.493195584184834388e+03	2.783054639727168946e-05	3.493195584184834388e+03	4.229461780675515477e-05
3.492992086777677287e+03	3.560985710579882002e-01	3.492992086777677287e+03	2.876477889267457487e-05	3.492992086777677287e+03	4.276534783335160050e-05
3.492788613078773778e+03	3.583316778545013737e-01	3.492788613078773778e+03	2.967548922914209114e-05	3.492788613078773778e+03	4.324120660419415615e-05
3.492585163083979751e+03	3.605738332868678730e-01	3.492585163083979751e+03	3.055921482486869919e-05	3.492585163083979751e+03	4.372225084328850906e-05
3.492381736789154274e+03	3.628242449357523824e-01	3.492381736789154274e+03	3.141253637446769895e-05	3.492381736789154274e+03	4.420853842600290084e-05
3.492178334190155965e+03	3.650821088619136678e-01	3.492178334190155965e+03	3.223209241330214132e-05	3.492178334190155965e+03	4.470012839408245726e-05
3.491974955282844803e+03	3.673466107177316697e-01	3.491974955282844803e+03	3.301459379814401633e-05	3.491974955282844803e+03	4.519708100723685571e-05
3.491771600063082133e+03	3.696169278067191755e-01	3.491771600063082133e+03	3.375683824498475660e-05	3.491771600063082133e+03	4.569945775600507519e-05
3.491568268526728843e+03	3.718922306617021833e-01	3.491568268526728843e+03	3.445572471572269641e-05	3.491568268526728843e+03	4.620732139370083732e-05
3.491364960669648553e+03	3.741716845794946789e-01	3.491364960669648553e+03	3.510826766421737936e-05	3.491364960669648553e+03	4.672073596965571542e-05
3.491161676487705336e+03	3.764544516467203672e-01	3.491161676487705336e+03	3.571161108681584454e-05	3.491161676487705336e+03	4.723976684085635751e-05
3.490958415976763717e+03	3.787396922859639359e-01	3.490958415976763717e+03	3.626304228918899794e-05	3.490958415976763717e+03	4.776448070244077596e-05
3.490755179132689136e+03	3.810265670285899464e-01	3.490755179132689136e+03	3.676000534245942611e-05	3.490755179132689136e+03	4.829494560722396126e-05
3.490551965951348848e+03	3.833142383589639990e-01	3.490551965951348848e+03	3.720011415393473453e-05	3.490551965951348848e+03	4.883123098018052587e-05
3.490348776428610108e+03	3.856018723678730220e-01	3.490348776428610108e+03	3.758116511415098080e-05	3.490348776428610108e+03	4.937340763933299075e-05
3.490145610560341538e+03	3.878886406004851684e-01	3.490145610560341538e+03	3.790114924727695350e-05	3.490145610560341538e+03	4.992154780569470527e-05
3.489942468342413122e+03	3.901737217356350262e-01	3.489942468342413122e+03	3.815826383544166289e-05	3.489942468342413122e+03	5.047572511814973602e-05
3.489739349770694844e+03	3.924563035554479162e-01	3.489739349770694844e+03	3.835092341244904826e-05	3.489739349770694844e+03	5.103601463251383253e-05
3.489536254841058962e+03	3.947355842845593488e-01	3.489536254841058962e+03	3.847777020802786718e-05	3.489536254841058962e+03	5.160249284595203577e-05
3.489333183549377736e+03	3.970107747652840691e-01	3.489333183549377736e+03	3.853768377467650842e-05	3.489333183549377736e+03	5.217523768024165268e-05
3.489130135891524333e+03	3.992810998342787854e-01	3.489130135891524333e+03	3.852979000713134414e-05	3.489130135891524333e+03	5.275432849793326538e-05
3.488927111863373284e+03	4.015458002177852426e-01	3.488927111863373284e+03	3.845346928839134948e-05	3.488927111863373284e+03	5.333984609088398535e-05
3.488724111460800486e+03	4.038041340454718298e-01	3.488724111460800486e+03	3.830836389148630644e-05	3.488724111460800486e+03	5.393187268270344738e-05
3.488521134679681381e+03	4.060553786646962648e-01	3.488521134679681381e+03	3.809438444362576282e-05	3.488521134679681381e+03	5.453049191264636007e-05
3.488318181515893684e+03	4.082988320498170398e-01	3.488318181515893684e+03	3.781171559787477386e-05	3.488318181515893684e+03	5.513578883472118993e-05
3.488115251965315565e+03	4.105338146244828512e-01	3.488115251965315565e+03	3.746082064774400468e-05	3.488115251965315565e+03	5.574784989202508345e-05
3.487912346023826558e+03	4.127596703418446311e-01	3.487912346023826558e+03	3.704244541780765389e-05	3.487912346023826558e+03	5.636676292328960893e-05
3.487709463687307107e+03	4.149757688479036588e-01	3.487709463687307107e+03	3.655762078617579686e-05	3.487709463687307107e+03	5.699261711008132370e-05
3.487506604951636746e+03	4.171815063531493228e-01	3.487506604951636746e+03	3.600766463666378250e-05	3.487506604951636746e+03	5.762550298409822424e-05
3.487303769812699556e+03	4.193763074086530040e-01	3.487303769812699556e+03	3.539418244351469600e-05	3.487303769812699556e+03	5.826551238339067900e-05
3.487100958266376892e+03	4.215596259161855652e-01	3.487100958266376892e+03	3.471906709546690228e-05	3.487100958266376892e+03	5.891273844289732594e-05
3.486898170308554199e+03	4.237309468228960818e-01	3.486898170308554199e+03	3.398449735730782966e-05	3.486898170308554199e+03	5.956727554355808422e-05
3.486695405935115559e+03	4.258897871958866044e-01	3.486695405935115559e+03	3.319293550154647792e-05	3.486695405935115559e+03	6.022921928843436419e-05
3.486492665141947327e+03	4.280356972715778086e-01	3.486492665141947327e+03	3.234712387411558257e-05	3.486492665141947327e+03	6.089866647531644203e-05
3.486289947924935859e+03	4.301682618750486964e-01	3.486289947924935859e+03	3.145008017993424431e-05	3.486289947924935859e+03	6.157571504303149129e-05
3.486087254279969329e+03	4.322871013817887187e-01	3.486087254279969329e+03	3.050509188468948329e-05	3.486087254279969329e+03	6.226046403710000867e-05
3.485884584202936821e+03	4.343918726775010675e-01	3.485884584202936821e+03	2.951570953069658783e-05	3.485884584202936821e+03	6.295301357002856964e-05
3.485681937689727420e+03	4.364822701481430034e-01	3.485681937689727420e+03	2.848573895026257843e-05	3.485681937689727420e+03	6.365346477414505523e-05
3.485479314736232482e+03	4.385580267172690117e-01	3.485479314736232482e+03	2.741923237197693540e-05	3.485479314736232482e+03	6.436191974541202255e-05
3.485276715338342910e+03	4.406189144270122315e-01	3.485276715338342910e+03	2.632047871731382530e-05	3.485276715338342910e+03	6.507848150831502070e-05
3.485074139491952337e+03	4.426647453507410734e-01	3.485074139491952337e+03	2.519399267667417195e-05	3.485074139491952337e+03	6.580325395552706516e-05
3.484871587192953484e+03	4.446953722118507923e-01	3.484871587192953484e+03	2.404450293047674675e-05	3.484871587192953484e+03	6.653634179906374425e-05
3.484669058437240437e+03	4.467106890460388335e-01	3.484669058437240437e+03	2.287693935706755662e-05	3.484669058437240437e+03	6.727785051335971839e-05
3.484466553220710466e+03	4.487106317654015464e-01	3.484466553220710466e+03	2.169641933831449991e-05	3.484466553220710466e+03	6.802788627814991388e-05
3.484264071539258566e+03	4.506951784290220142e-01	3.484264071539258566e+03	2.050823331219142620e-05	3.484264071539258566e+03	6.878655593520495025e-05
3.484061613388782007e+03	4.526643499297515749e-01	3.484061613388782007e+03	1.931782920063980039e-05	3.484061613388782007e+03	6.955396691219111816e-05
3.483859178765179877e+03	4.546182100963299666e-01	3.483859178765179877e+03	1.813079633280672090e-05	3.483859178765179877e+03	7.033022717916974885e-05
3.483656767664350355e+03	4.565568659848625588e-01	3.483656767664350355e+03	1.695284846177976673e-05	3.483656767664350355e+03	7.111544518776611321e-05
3.483454380082195712e+03	4.584804682603192405e-01	3.483454380082195712e+03	1.578980598788423952e-05	3.483454380082195712e+03	7.190972979821791638e-05
3.483252016014615492e+03	4.603892106981078425e-01	3.483252016014615492e+03	1.464757797243547942e-05	3.483252016014615492e+03	7.271319026268366651e-05
3.483049675457511967e+03	4.622833310639411497e-01	3.483049675457511967e+03	1.353214275646648062e-05	3.483049675457511967e+03	7.352593610756089082e-05
3.482847358406788771e+03	4.641631101930429049e-01	3.482847358406788771e+03	1.244952897503004230e-05	3.482847358406788771e+03	7.434807713734252076e-05
3.482645064858349542e+03	4.660288725145904087e-01	3.482645064858349542e+03	1.140579527732691135e-05	3.482645064858349542e+03	7.517972333197741035e-05
3.482442794808099279e+03	4.678809854493675702e-01	3.482442794808099279e+03	1.040701018108776451e-05	3.482442794808099279e+03	7.602098482045305911e-05
3.482240548251944801e+03	4.697198591717490768e-01	3.482240548251944801e+03	9.459231334393058388e-06	3.482240548251944801e+03	7.687197182472101445e-05
3.482038325185791564e+03	4.715459465715553522e-01	3.482038325185791564e+03	8.568484381385340048e-06	3.482038325185791564e+03	7.773279458405508123e-05
3.481836125605548659e+03	4.733597422462878512e-01	3.481836125605548659e+03	7.740741995474728336e-06	3.481836125605548659e+03	7.860356334945588989e-05
3.481633949507124271e+03	4.751617826300167935e-01	3.481633949507124271e+03	6.981902245764774622e-06	3.481633949507124271e+03	7.948438828827014831e-05
3.481431796886427946e+03	4.769526448317413236e-01	3.481431796886427946e+03	6.297767375259622374e-06	3.481431796886427946e+03	8.037537948503512691e-05
3.481229667739371052e+03	4.787329463528673945e-01	3.481229667739371052e+03	5.694022193390259806e-06	3.481229667739371052e+03	8.127664687191769736e-05
3.481027562061865410e+03	4.805033444052633773e-01	3.481027562061865410e+03	5.176212681368471439e-06	3.481027562061865410e+03	8.218830018707465367e-05
3.480825479849822386e+03	4.822645347229080337e-01	3.480825479849822386e+03	4.749724829718382821e-06	3.480825479849822386e+03	8.311044897273890566e-05
3.480623421099156531e+03	4.840172512288612450e-01	3.480623421099156531e+03	4.419763441451798335e-06	3.480623421099156531e+03	8.404320250184045907e-05
3.480421385805782393e+03	4.857622646615163409e-01	3.480421385805782393e+03	4.191331453293926006e-06	3.480421385805782393e+03	8.498666978853781332e-05
3.480219373965614523e+03	4.875003818285957302e-01	3.480219373965614523e+03	4.069209445195508120e-06	3.480219373965614523e+03	8.594095954624564944e-05
3.480017385574570199e+03	4.892324445598535965e-01	3.480017385574570199e+03	4.057935640130736404e-06	3.480017385574570199e+03	8.690618016960136309e-05
3.479815420628566244e+03	4.909593285381362859e-01	3.479815420628566244e+03	4.161786398818574873e-06	3.479815420628566244e+03	8.788243972654526581e-05
3.479613479123521756e+03	4.926819420436685526e-01	3.479613479123521756e+03	4.384757262182002086e-06	3.479613479123521756e+03	8.886984595847906830e-05
3.479411561055355833e+03	4.944012250325949820e-01	3.479411561055355833e+03	4.730544644729483003e-06	3.479411561055355833e+03	8.986850625110742849e-05
3.479209666419987116e+03	4.961181475438286581e-01	3.479209666419987116e+03	5.202528220908334457e-06	3.479209666419987116e+03	9.087852766493130030e-05
3.479007795213338341e+03	4.978337084993816886e-01	3.479007795213338341e+03	5.803754081740518554e-06	3.479007795213338341e+03	9.190001693265896726e-05
3.478805947431331788e+03	4.995489342935366950e-01	3.478805947431331788e+03	6.536918722204069701e-06	3.478805947431331788e+03	9.293308047644928871e-05
3.478604123069888828e+03	5.012648774738402979e-01	3.478604123069888828e+03	7.404353957221374125e-06	3.478604123069888828e+03	9.397782441877892924e-05
3.478402322124934926e+03	5.029826152440518561e-01	3.478402322124934926e+03	8.408012780082988046e-06	3.478402322124934926e+03	9.503435461112101049e-05
3.478200544592394635e+03	5.047032476817417956e-01	3.478200544592394635e+03	9.549456137285846757e-06	3.478200544592394635e+03	9.610277669238515323e-05
3.477998790468193420e+03	5.064278966303144003e-01	3.477998790468193420e+03	1.082984100435124184e-05	3.477998790468193420e+03	9.718319608709229075e-05
3.477797059748258107e+03	5.081577037871624070e-01	3.477797059748258107e+03	1.224990934645256975e-05	3.477797059748258107e+03	9.827571808150372692e-05
3.477595352428517344e+03	5.098938292134326256e-01	3.477595352428517344e+03	1.380997839938683234e-05	3.477595352428517344e+03	9.938044786396710436e-05
3.477393668504899324e+03	5.116374496079102441e-01	3.477393668504899324e+03	1.550993209310522075e-05	3.477393668504899324e+03	1.004974905914187908e-04
3.477192007973333148e+03	5.133897566823405478e-01	3.477192007973333148e+03	1.734921379678391916e-05	3.477192007973333148e+03	1.016269514499203614e-04
3.476990370829749736e+03	5.151519554182318883e-01	3.476990370829749736e+03	1.932682032308440800e-05	3.476990370829749736e+03	1.027689357312812129e-04
3.476788757070080919e+03	5.169252622847196887e-01	3.476788757070080919e+03	2.144129725309143816e-05	3.476788757070080919e+03	1.039235489179148394e-04
3.476587166690258982e+03	5.187109036007260254e-01	3.476587166690258982e+03	2.369073573327490364e-05	3.476587166690258982e+03	1.050908967585657865e-04
3.476385599686217120e+03	5.205101136618105473e-01	3.476385599686217120e+03	2.607277053853194020e-05	3.476385599686217120e+03	1.062710853720761478e-04
3.476184056053890345e+03	5.223241329132428667e-01	3.476184056053890345e+03	2.858457958317417457e-05	3.476184056053890345e+03	1.074642213521632966e-04
3.475982535789213216e+03	5.241542063733690693e-01	3.475982535789213216e+03	3.122288506354940697e-05	3.475982535789213216e+03	1.086704118527731598e-04
3.475781038888123021e+03	5.260015813032933307e-01	3.475781038888123021e+03	3.398395551597733192e-05	3.475781038888123021e+03	1.098897647539454639e-04
3.475579565346555682e+03	5.278675061657391865e-01	3.475579565346555682e+03	3.686361029328487127e-05	3.475579565346555682e+03	1.111223887057861162e-04
3.475378115160449397e+03	5.297532279346257589e-01	3.475378115160449397e+03	3.985722428653763337e-05	3.475378115160449397e+03	1.123683933418586560e-04
3.475176688325744180e+03	5.316599909624574183e-01	3.475176688325744180e+03	4.295973529920974393e-05	3.475176688325744180e+03	1.136278893445128975e-04
3.474975284838380048e+03	5.335890347595303451e-01	3.474975284838380048e+03	4.616565205974906664e-05	3.474975284838380048e+03	1.149009886239446592e-04
3.474773904694296562e+03	5.355415923036948023e-01	3.474773904694296562e+03	4.946906410418934724e-05	3.474773904694296562e+03	1.161878044513909490e-04
3.474572547889437374e+03	5.375188881708343747e-01	3.474572547889437374e+03	5.286365296586114157e-05	3.474572547889437374e+03	1.174884516160700317e-04
3.474371214419744319e+03	5.395221367719660321e-01	3.474371214419744319e+03	5.634270487972150324e-05	3.474371214419744319e+03	1.188030465781677355e-04
3.474169904281161052e+03	5.415525405340069209e-01	3.474169904281161052e+03	5.989912484704280958e-05	3.474169904281161052e+03	1.201317076335056309e-04
3.473968617469633045e+03	5.436112880770368472e-01	3.473968617469633045e+03	6.352545207649483623e-05	3.473968617469633045e+03	1.214745550851146014e-04
3.473767353981105316e+03	5.456995524561901734e-01	3.473767353981105316e+03	6.721387682601997549e-05	3.473767353981105316e+03	1.228317114149395485e-04
3.473566113811524701e+03	5.478184895879608662e-01	3.473566113811524701e+03	7.095625869844423422e-05	3.473566113811524701e+03	1.242033014434625884e-04
3.473364896956838493e+03	5.499692362716968042e-01	3.473364896956838493e+03	7.474414588902477969e-05	3.473364896956838493e+03	1.255894525340653758e-04
3.473163703412995801e+03	5.521529083859623155e-01	3.473163703412995801e+03	7.856879581320991063e-05	3.473163703412995801e+03	1.269902947864695424e-04
3.472962533175945737e+03	5.543705998093476639e-01	3.472962533175945737e+03	8.242119744399388276e-05	3.472962533175945737e+03	1.284059611645238410e-04
3.472761386241638320e+03	5.566233799345665645e-01	3.472761386241638320e+03	8.629209374019635728e-05	3.472761386241638320e+03	1.298365877684153275e-04
3.472560262606024480e+03	5.589122929704180009e-01	3.472560262606024480e+03	9.017200643977791349e-05	3.472560262606024480e+03	1.312823139356756946e-04
3.472359162265057876e+03	5.612383554669945207e-01	3.472359162265057876e+03	9.405126061416257260e-05	3.472359162265057876e+03	1.327432825223105587e-04
3.472158085214689891e+03	5.636025553997801030e-01	3.472158085214689891e+03	9.792001125326909325e-05	3.472158085214689891e+03	1.342196400351136230e-04
3.471957031450876457e+03	5.660058503560507770e-01	3.471957031450876457e+03	1.017682701242187478e-04	3.471957031450876457e+03	1.357115368567070410e-04
3.471756000969572142e+03	5.684491661870046952e-01	3.471756000969572142e+03	1.055859337531333126e-04	3.471756000969572142e+03	1.372191274289454087e-04
3.471554993766731513e+03	5.709333954968622837e-01	3.471554993766731513e+03	1.093628120529936698e-04	3.471554993766731513e+03	1.387425704558843740e-04
3.471354009838312777e+03	5.734593963843248599e-01	3.471354009838312777e+03	1.130886577599896623e-04	3.471354009838312777e+03	1.402820290857442938e-04
3.471153049180273229e+03	5.760279908924651471e-01	3.471153049180273229e+03	1.167531963213289022e-04	3.471153049180273229e+03	1.418376711238964101e-04
3.470952111788572438e+03	5.786399638802508516e-01	3.470952111788572438e+03	1.203461565115118156e-04	3.470952111788572438e+03	1.434096692075540044e-04
3.470751197659169065e+03	5.812960618980073102e-01	3.470751197659169065e+03	1.238573014534087070e-04	3.470751197659169065e+03	1.449982009826861380e-04
3.470550306788024955e+03	5.839969915420044622e-01	3.470550306788024955e+03	1.272764598167624712e-04	3.470550306788024955e+03	1.466034493318717105e-04
3.470349439171100585e+03	5.867434188016709129e-01	3.470349439171100585e+03	1.305935576515626238e-04	3.470349439171100585e+03	1.482256025087665770e-04
3.470148594804359163e+03	5.895359677203158011e-01	3.470148594804359163e+03	1.337986501473172713e-04	3.470148594804359163e+03	1.498648543388427944e-04
3.469947773683763444e+03	5.923752194157847484e-01	3.469947773683763444e+03	1.368819536172319123e-04	3.469947773683763444e+03	1.515214043858519272e-04
3.469746975805279362e+03	5.952617110642373088e-01	3.469746975805279362e+03	1.398338774797592784e-04	3.469746975805279362e+03	1.531954581216479164e-04
3.469546201164870581e+03	5.981959347594101306e-01	3.469546201164870581e+03	1.426450561686965662e-04	3.469546201164870581e+03	1.548872271068993498e-04
3.469345449758503491e+03	6.011783373692091148e-01	3.469345449758503491e+03	1.453063809672404416e-04	3.469345449758503491e+03	1.565969290766980652e-04
3.469144721582146758e+03	6.042093187251462716e-01	3.469144721582146758e+03	1.478090314280817020e-04	3.469144721582146758e+03	1.583247881809662916e-04
3.468944016631767226e+03	6.072892316860725170e-01	3.468944016631767226e+03	1.501445066059267283e-04	3.468944016631767226e+03	1.600710350466054757e-04
3.468743334903333562e+03	6.104183808909773301e-01	3.468743334903333562e+03	1.523046557845707954e-04	3.468743334903333562e+03	1.618359069598351808e-04
3.468542676392817611e+03	6.135970227017921719e-01	3.468542676392817611e+03	1.542817086571741567e-04	3.468542676392817611e+03	1.636196479338748950e-04
3.468342041096188950e+03	6.168253638416082429e-01	3.468342041096188950e+03	1.560683050039038172e-04	3.468342041096188950e+03	1.654225088942566527e-04
3.468141429009418971e+03	6.201035616788100890e-01	3.468141429009418971e+03	1.576575234972034162e-04	3.468141429009418971e+03	1.672447477068239325e-04
3.467940840128481796e+03	6.234317233264150548e-01	3.467940840128481796e+03	1.590429098553380709e-04	3.467940840128481796e+03	1.690866293108630645e-04
3.467740274449350181e+03	6.268099052122665382e-01	3.467740274449350181e+03	1.602185041012130326e-04	3.467740274449350181e+03	1.709484258030383131e-04
3.467539731967999614e+03	6.302381131930160363e-01	3.467539731967999614e+03	1.611788666925687268e-04	3.467539731967999614e+03	1.728304164656676537e-04
3.467339212680404671e+03	6.337163016135028970e-01	3.467339212680404671e+03	1.619191039423616412e-04	3.467339212680404671e+03	1.747328878852558035e-04
3.467138716582542656e+03	6.372443737985034051e-01	3.467138716582542656e+03	1.624348918720780726e-04	3.467138716582542656e+03	1.766561339334299905e-04
3.466938243670390875e+03	6.408221814380794523e-01	3.466938243670390875e+03	1.627224992488633790e-04	3.466938243670390875e+03	1.786004558413052180e-04
3.466737793939927542e+03	6.444495246491047657e-01	3.466737793939927542e+03	1.627788091333075889e-04	3.466737793939927542e+03	1.805661622047482822e-04
3.466537367387131781e+03	6.481261520344757665e-01	3.466537367387131781e+03	1.626013390721308977e-04	3.466537367387131781e+03	1.825535689819396737e-04
3.466336964007984079e+03	6.518517606601598180e-01	3.466336964007984079e+03	1.621882599298931065e-04	3.466336964007984079e+03	1.845629994898634449e-04
3.466136583798465836e+03	6.556259960430668166e-01	3.466136583798465836e+03	1.615384132701207318e-04	3.466136583798465836e+03	1.865947843906843727e-04
3.465936226754558447e+03	6.594484528000569279e-01	3.465936226754558447e+03	1.606513268134269242e-04	3.465936226754558447e+03	1.886492616104034411e-04
3.465735892872246040e+03	6.633186737676384226e-01	3.465735892872246040e+03	1.595272292556066242e-04	3.465735892872246040e+03	1.907267763835128482e-04
3.465535582147511377e+03	6.672361519125703522e-01	3.465535582147511377e+03	1.581670616926761331e-04	3.465535582147511377e+03	1.928276810407274092e-04
3.465335294576340402e+03	6.712003292055724879e-01	3.465335294576340402e+03	1.565724892910207362e-04	3.465335294576340402e+03	1.949523350553343342e-04
3.465135030154718606e+03	6.752105977276469106e-01	3.465135030154718606e+03	1.547459097880804805e-04	3.465135030154718606e+03	1.971011048821613417e-04
3.464934788878631480e+03	6.792663001233600895e-01	3.464934788878631480e+03	1.526904606103658517e-04	3.464934788878631480e+03	1.992743638435206773e-04
3.464734570744068606e+03	6.833667299413384022e-01	3.464734570744068606e+03	1.504100242703062694e-04	3.464734570744068606e+03	2.014724920147600547e-04
3.464534375747017748e+03	6.875111319691483702e-01	3.464534375747017748e+03	1.479092319420764355e-04	3.464534375747017748e+03	2.036958760994127910e-04
3.464334203883467580e+03	6.916987036835209324e-01	3.464334203883467580e+03	1.451934642511248518e-04	3.464334203883467580e+03	2.059449091960374734e-04
3.464134055149410869e+03	6.959285947629673119e-01	3.464134055149410869e+03	1.422688517187917679e-04	3.464134055149410869e+03	2.082199907237436778e-04
3.463933929540836743e+03	7.001999091202553149e-01	3.463933929540836743e+03	1.391422712161031279e-04	3.463933929540836743e+03	2.105215261170495294e-04
3.463733827053737514e+03	7.045117043646649257e-01	3.463733827053737514e+03	1.358213426161696197e-04	3.463733827053737514e+03	2.128499267335397965e-04
3.463533747684107766e+03	7.088629935969558149e-01	3.463533747684107766e+03	1.323144215243748337e-04	3.463533747684107766e+03	2.152056095487097894e-04
3.463333691427941176e+03	7.132527456040825831e-01	3.463333691427941176e+03	1.286305914156922101e-04	3.463333691427941176e+03	2.175889969781601076e-04
3.463133658281232783e+03	7.176798865890650081e-01	3.463133658281232783e+03	1.247796524605408015e-04	3.463133658281232783e+03	2.200005165578266316e-04
3.462933648239978538e+03	7.221433003760456826e-01	3.462933648239978538e+03	1.207721097455669110e-04	3.462933648239978538e+03	2.224406007448080300e-04
3.462733661300174845e+03	7.266418299155184002e-01	3.462733661300174845e+03	1.166191583864034149e-04	3.462733661300174845e+03	2.249096865966950778e-04
3.462533697457820381e+03	7.311742772304780091e-01	3.462533697457820381e+03	1.123326681178138484e-04	3.462533697457820381e+03	2.274082155750127175e-04
3.462333756708913825e+03	7.357394068884546279e-01	3.462333756708913825e+03	1.079251627472662734e-04	3.462333756708913825e+03	2.299366330368759863e-04
3.462133839049454309e+03	7.403359448296644718e-01	3.462133839049454309e+03	1.034098019562269697e-04	3.462133839049454309e+03	2.324953881165093791e-04
3.461933944475443241e+03	7.449625798702003143e-01	3.461933944475443241e+03	9.880035879121486719e-05	3.461933944475443241e+03	2.350849333685833375e-04
3.461734072982881116e+03	7.496179661009696460e-01	3.461734072982881116e+03	9.411119450672476676e-05	3.461734072982881116e+03	2.377057243264564003e-04
3.461534224567771616e+03	7.543007233034140224e-01	3.461534224567771616e+03	8.935723342831606978e-05	3.461534224567771616e+03	2.403582192241515594e-04
3.461334399226117512e+03	7.590094381666084855e-01	3.461334399226117512e+03	8.455393532787656671e-05	3.461334399226117512e+03	2.430428786413534493e-04
3.461134596953922482e+03	7.637426656592808394e-01	3.461134596953922482e+03	7.971726595433145657e-05	3.461134596953922482e+03	2.457601651300719207e-04
3.460934817747192938e+03	7.684989305979071927e-01	3.460934817747192938e+03	7.486366574777651901e-05	3.460934817747192938e+03	2.485105428182773240e-04
3.460735061601934376e+03	7.732767291814384158e-01	3.460735061601934376e+03	7.001001700871063141e-05	3.460735061601934376e+03	2.512944770112565543e-04
3.460535328514154116e+03	7.780745291295447785e-01	3.460535328514154116e+03	6.517361069893236325e-05	3.460535328514154116e+03	2.541124339094983611e-04
3.460335618479860386e+03	7.828907726630772723e-01	3.460335618479860386e+03	6.037210936915667276e-05	3.460335618479860386e+03	2.569648800780879763e-04
3.460135931495061413e+03	7.877238773637390556e-01	3.460135931495061413e+03	5.562351051568692722e-05	3.460135931495061413e+03	2.598522820963891406e-04
3.459936267555767699e+03	7.925722372656759385e-01	3.459936267555767699e+03	5.094610837529378193e-05	3.459936267555767699e+03	2.627751061855681278e-04
3.459736626657989746e+03	7.974342243071528280e-01	3.459736626657989746e+03	4.635845416036161342e-05	3.459736626657989746e+03	2.657338178049066242e-04
3.459537008797738963e+03	8.023081908563607367e-01	3.459537008797738963e+03	4.187931437475599436e-05	3.459537008797738963e+03	2.687288811543628330e-04
3.459337413971029036e+03	8.071924695829133523e-01	3.459337413971029036e+03	3.752762999183859873e-05	3.459337413971029036e+03	2.717607589084460821e-04
3.459137842173872286e+03	8.120853762465312098e-01	3.459137842173872286e+03	3.332247250881792433e-05	3.459137842173872286e+03	2.748299116989857634e-04
3.458938293402283762e+03	8.169852108798392187e-01	3.458938293402283762e+03	2.928300029676260500e-05	3.458938293402283762e+03	2.779367977399874070e-04
3.458738767652278511e+03	8.218902592303900523e-01	3.458738767652278511e+03	2.542841393883863110e-05	3.458738767652278511e+03	2.810818724339877116e-04
3.458539264919873403e+03	8.267987939553673726e-01	3.458539264919873403e+03	2.177791097216060580e-05	3.458539264919873403e+03	2.842655880052397848e-04
3.458339785201084851e+03	8.317090764924643942e-01	3.458339785201084851e+03	1.835063961292682707e-05	3.458339785201084851e+03	2.874883930802864425e-04
3.458140328491931541e+03	8.366193595183933907e-01	3.458140328491931541e+03	1.516565178653987226e-05	3.458140328491931541e+03	2.907507322214481263e-04
3.457940894788432161e+03	8.415278863815819355e-01	3.457940894788432161e+03	1.224185720027055187e-05	3.457940894788432161e+03	2.940530457390175116e-04
3.457741484086607670e+03	8.464328945644225000e-01	3.457741484086607670e+03	9.597975144330663758e-06	3.457741484086607670e+03	2.973957691536207801e-04
3.457542096382477666e+03	8.513326163460296359e-01	3.457542096382477666e+03	7.252487470000802234e-06	3.457542096382477666e+03	3.007793329188417335e-04
3.457342731672064019e+03	8.562252807307434432e-01	3.457342731672064019e+03	5.223590920319557096e-06	3.457342731672064019e+03	3.042041620415430830e-04
3.457143389951390418e+03	8.611091147056337824e-01	3.457143389951390418e+03	3.529149743230189608e-06	3.457143389951390418e+03	3.076706757762043233e-04
3.456944071216479642e+03	8.659823446021847060e-01	3.456944071216479642e+03	2.186648348336994174e-06	3.456944071216479642e+03	3.111792873242106173e-04
3.456744775463356746e+03	8.708431982488638035e-01	3.456744775463356746e+03	1.213144073568631403e-06	3.456744775463356746e+03	3.147304034746125972e-04
3.456545502688047236e+03	8.756899058572997774e-01	3.456545502688047236e+03	6.252205861309536141e-07	3.456545502688047236e+03	3.183244243789587697e-04
3.456346252886577531e+03	8.805207020778278437e-01	3.456346252886577531e+03	4.389415583270794155e-07	3.456346252886577531e+03	3.219617432333075294e-04
3.456147026054973594e+03	8.853338272976359891e-01	3.456147026054973594e+03	6.698050732870749323e-07	3.456147026054973594e+03	3.256427460504465288e-04
3.455947822189265935e+03	8.901275283327469978e-01	3.455947822189265935e+03	1.332698606138906827e-06	3.455947822189265935e+03	3.293678115109001511e-04
3.455748641285481881e+03	8.949000613365386547e-01	3.455748641285481881e+03	2.441854914727778758e-06	3.455748641285481881e+03	3.331373106209267179e-04
3.455549483339651943e+03	8.996496923196813933e-01	3.455549483339651943e+03	4.010808816382157972e-06	3.455549483339651943e+03	3.369516066218589123e-04
3.455350348347807540e+03	9.043746985732518118e-01	3.455350348347807540e+03	6.052354933635523483e-06	3.455350348347807540e+03	3.408110548365838959e-04
3.455151236305980092e+03	9.090733707432268051e-01	3.455151236305980092e+03	8.578506800895473284e-06	3.455151236305980092e+03	3.447160024737271262e-04
3.454952147210203293e+03	9.137440128397344985e-01	3.454952147210203293e+03	1.160045662188247897e-05	3.454952147210203293e+03	3.486667886654692202e-04
3.454753081056509473e+03	9.183849456118932109e-01	3.454753081056509473e+03	1.512853744658727311e-05	3.454753081056509473e+03	3.526637441888205065e-04
3.454554037840933688e+03	9.229945061620706825e-01	3.454554037840933688e+03	1.917218555154088369e-05	3.454554037840933688e+03	3.567071915972303757e-04
3.454355017559512362e+03	9.275710498987724817e-01	3.454355017559512362e+03	2.373990511758392773e-05	3.454355017559512362e+03	3.607974451421496441e-04
3.454156020208280552e+03	9.321129522010658253e-01	3.454156020208280552e+03	2.883923460592301605e-05	3.454156020208280552e+03	3.649348107495207680e-04
3.453957045783276499e+03	9.366186090331737324e-01	3.453957045783276499e+03	3.447671426478613789e-05	3.453957045783276499e+03	3.691195861377336734e-04
3.453758094280538899e+03	9.410864382136711059e-01	3.453758094280538899e+03	4.065785573799297908e-05	3.453758094280538899e+03	3.733520608994145523e-04
3.453559165696105538e+03	9.455148815226969150e-01	3.453559165696105538e+03	4.738711432119945130e-05	3.453559165696105538e+03	3.776325165167166917e-04
3.453360260026017841e+03	9.499024047726202236e-01	3.453360260026017841e+03	5.466786171236865977e-05	3.453360260026017841e+03	3.819612266364318955e-04
3.453161377266316777e+03	9.542474995980556596e-01	3.453161377266316777e+03	6.250236210702176840e-05	3.453161377266316777e+03	3.863384571852870918e-04
3.452962517413042406e+03	9.585486841222166099e-01	3.452962517413042406e+03	7.089174953672795472e-05	3.452962517413042406e+03	3.907644666459806336e-04
3.452763680462240245e+03	9.628045050508446945e-01	3.452763680462240245e+03	7.983600885281102099e-05	3.452763680462240245e+03	3.952395061968732378e-04
3.452564866409952629e+03	9.670135369050524288e-01	3.452564866409952629e+03	8.933395606071214544e-05	3.452564866409952629e+03	3.997638202300443947e-04
3.452366075252224164e+03	9.711743852070162664e-01	3.452366075252224164e+03	9.938322520372836703e-05	3.452366075252224164e+03	4.043376464230523490e-04
3.452167306985100367e+03	9.752856854906792883e-01	3.452167306985100367e+03	1.099802530987152723e-04	3.452167306985100367e+03	4.089612163586002014e-04
3.451968561604628121e+03	9.793461057084363874e-01	3.451968561604628121e+03	1.211202704212630113e-04	3.451968561604628121e+03	4.136347557556659658e-04
3.451769839106855216e+03	9.833543463684762953e-01	3.451769839106855216e+03	1.327972926591605327e-04	3.451769839106855216e+03	4.183584850213413627e-04
3.451571139487828987e+03	9.873091418848960465e-01	3.451571139487828987e+03	1.450041151515876021e-04	3.451571139487828987e+03	4.231326196807567953e-04
3.451372462743598135e+03	9.912092606296646347e-01	3.451372462743598135e+03	1.577323089351248238e-04	3.451372462743598135e+03	4.279573710178256971e-04
3.451173808870214998e+03	9.950535066046454213e-01	3.451173808870214998e+03	1.709722215437248552e-04	3.451173808870214998e+03	4.328329465302872738e-04
3.450975177863728732e+03	9.988407198627763384e-01	3.450975177863728732e+03	1.847129787428097424e-04	3.450975177863728732e+03	4.377595505880089088e-04
3.450776569720192583e+03	1.002569777217598546e+00	3.450776569720192583e+03	1.989424893461327003e-04	3.450776569720192583e+03	4.427373850874534748e-04
3.450577984435657982e+03	1.006239592957326234e+00	3.450577984435657982e+03	2.136474527655924565e-04	3.450577984435657982e+03	4.477666501411026786e-04
3.450379422006179539e+03	1.009849119293189990e+00	3.450379422006179539e+03	2.288133688371936630e-04	3.450379422006179539e+03	4.528475448396859370e-04
3.450180882427811866e+03	1.013397347334921150e+00	3.450180882427811866e+03	2.444245513080427592e-04	3.450180882427811866e+03	4.579802679678693865e-04
3.449982365696610486e+03	1.016883307391262203e+00	3.449982365696610486e+03	2.604641429110992061e-04	3.449982365696610486e+03	4.631650188550718835e-04
3.449783871808631375e+03	1.020306069704800089e+00	3.449783871808631375e+03	2.769141339482683421e-04	3.449783871808631375e+03	4.684019981906483734e-04
3.449585400759932782e+03	1.023664744715059083e+00	3.449585400759932782e+03	2.937553827403816876e-04	3.449585400759932782e+03	4.736914089469174962e-04
3.449386952546572957e+03	1.026958483466719141e+00	3.449386952546572957e+03	3.109676390371008976e-04	3.449386952546572957e+03	4.790334573115310026e-04
3.449188527164610150e+03	1.030186478670484851e+00	3.449188527164610150e+03	3.285295714432637324e-04	3.449188527164610150e+03	4.844283535317388408e-04
3.448990124610105795e+03	1.033347964336422731e+00	3.448990124610105795e+03	3.464187947169644123e-04	3.448990124610105795e+03	4.898763130350206312e-04
3.448791744879119506e+03	1.036442215966719704e+00	3.448791744879119506e+03	3.646119007384599842e-04	3.448791744879119506e+03	4.953775574923019670e-04
3.448593387967714079e+03	1.039468551794995532e+00	3.448593387967714079e+03	3.830844942648548544e-04	3.448593387967714079e+03	5.009323157004403389e-04
3.448395053871952314e+03	1.042426332420904878e+00	3.448395053871952314e+03	4.018112279861278799e-04	3.448395053871952314e+03	5.065408247891954770e-04
3.448196742587897461e+03	1.045314960716242414e+00	3.448196742587897461e+03	4.207658405939529792e-04	3.448196742587897461e+03	5.122033314133283416e-04
3.447998454111614592e+03	1.048133882766169478e+00	3.447998454111614592e+03	4.399211994945602128e-04	3.447998454111614592e+03	5.179200927526984811e-04
3.447800188439169233e+03	1.050882587532970369e+00	3.447800188439169233e+03	4.592493432481289288e-04	3.447800188439169233e+03	5.236913777898015692e-04
3.447601945566627819e+03	1.053560606910719954e+00	3.447601945566627819e+03	4.787215271542473775e-04	3.447601945566627819e+03	5.295174685329576223e-04
3.447403725490057241e+03	1.056167516228533554e+00	3.447403725490057241e+03	4.983082720560941649e-04	3.447403725490057241e+03	5.353986611520858505e-04
3.447205528205527116e+03	1.058702933387045020e+00	3.447205528205527116e+03	5.179794124554549985e-04	3.447205528205527116e+03	5.413352674427824316e-04
3.447007353709104336e+03	1.061166520259834378e+00	3.447007353709104336e+03	5.377041515051562536e-04	3.447007353709104336e+03	5.473276157755661842e-04
3.446809201996861248e+03	1.063557981234069860e+00	3.446809201996861248e+03	5.574511120217819733e-04	3.446809201996861248e+03	5.533760527290903630e-04
3.446611073064867469e+03	1.065877063806862424e+00	3.446611073064867469e+03	5.771883937672773199e-04	3.446611073064867469e+03	5.594809442501984340e-04
3.446412966909195347e+03	1.068123558661937533e+00	3.446412966909195347e+03	5.968836314482242047e-04	3.446412966909195347e+03	5.656426769337834313e-04
3.446214883525917685e+03	1.070297298965234845e+00	3.446214883525917685e+03	6.165040529069549993e-04	3.446214883525917685e+03	5.718616595130160364e-04
3.446016822911107738e+03	1.072398160602013428e+00	3.446016822911107738e+03	6.360165408621582190e-04	3.446016822911107738e+03	5.781383241095812550e-04
3.445818785060840128e+03	1.074426061725527903e+00	3.445818785060840128e+03	6.553876948274516565e-04	3.445818785060840128e+03	5.844731276642959770e-04
3.445620769971191294e+03	1.076380962637625061e+00	3.445620769971191294e+03	6.745838951174234089e-04	3.445620769971191294e+03	5.908665532782812670e-04
3.445422777638236312e+03	1.078262865186105479e+00	3.445422777638236312e+03	6.935713673285557332e-04	3.445422777638236312e+03	5.973191116908701127e-04
3.445224808058053895e+03	1.080071813304120276e+00	3.445224808058053895e+03	7.123162499569959125e-04	3.445224808058053895e+03	6.038313424008547254e-04
3.445026861226720939e+03	1.081807891330201388e+00	3.445026861226720939e+03	7.307846594185679829e-04	3.445026861226720939e+03	6.104038154653394907e-04
3.444828937140316611e+03	1.083471224952897494e+00	3.444828937140316611e+03	7.489427603333791020e-04	3.444828937140316611e+03	6.170371324646090191e-04
3.444631035794921900e+03	1.085061979811142718e+00	3.444631035794921900e+03	7.667568329575779685e-04	3.444631035794921900e+03	6.237319282011498205e-04
3.444433157186616882e+03	1.086580361709882370e+00	3.444433157186616882e+03	7.841933437738647129e-04	3.444433157186616882e+03	6.304888718516490475e-04
3.444235301311483909e+03	1.088026615691526588e+00	3.444235301311483909e+03	8.012190150945668055e-04	3.444235301311483909e+03	6.373086684877410238e-04
3.444037468165604878e+03	1.089401025998071093e+00	3.444037468165604878e+03	8.178008962204446827e-04	3.444037468165604878e+03	6.441920602590170972e-04
3.443839657745063960e+03	1.090703914926138385e+00	3.443839657745063960e+03	8.339064337980384330e-04	3.443839657745063960e+03	6.511398279570433266e-04
3.443641870045945780e+03	1.091935642939762863e+00	3.443641870045945780e+03	8.495035435842981670e-04	3.443641870045945780e+03	6.581527920831359074e-04
3.443444105064335417e+03	1.093096607721669056e+00	3.443444105064335417e+03	8.645606812915662426e-04	3.443444105064335417e+03	6.652318142810386076e-04
3.443246362796318863e+03	1.094187243482132033e+00	3.443246362796318863e+03	8.790469137754041654e-04	3.443246362796318863e+03	6.723777986512385028e-04
3.443048643237983924e+03	1.095208020736496701e+00	3.443048643237983924e+03	8.929319901127458258e-04	3.443048643237983924e+03	6.795916928291394427e-04
3.442850946385418865e+03	1.096159445200686644e+00	3.442850946385418865e+03	9.061864121140689047e-04	3.442850946385418865e+03	6.868744893932889929e-04
3.442653272234711494e+03	1.097042057747859900e+00	3.442653272234711494e+03	9.187815044062523596e-04	3.442653272234711494e+03	6.942272267703043093e-04
3.442455620781952803e+03	1.097856432872676091e+00	3.442455620781952803e+03	9.306894841783525281e-04	3.442455620781952803e+03	7.016509907636617107e-04
3.442257992023233783e+03	1.098603178666229363e+00	3.442257992023233783e+03	9.418835298859560981e-04	3.442257992023233783e+03	7.091469153555373696e-04
3.442060385954644971e+03	1.099282935851141119e+00	3.442060385954644971e+03	9.523378492767846804e-04	3.442060385954644971e+03	7.167161838785365835e-04
3.441862802572279634e+03	1.099896376948818588e+00	3.441862802572279634e+03	9.620277465631898051e-04	3.441862802572279634e+03	7.243600300872231421e-04
3.441665241872231036e+03	1.100444205726830882e+00	3.441665241872231036e+03	9.709296881094386109e-04	3.441665241872231036e+03	7.320797390291140100e-04
3.441467703850593807e+03	1.100927156297531795e+00	3.441467703850593807e+03	9.790213672367627587e-04	3.441467703850593807e+03	7.398766480314043509e-04
3.441270188503463032e+03	1.101345992220577719e+00	3.441270188503463032e+03	9.862817678391133484e-04	3.441270188503463032e+03	7.477521476356586549e-04
3.441072695826934705e+03	1.101701505865086528e+00	3.441072695826934705e+03	9.926912259820544395e-04	3.441072695826934705e+03	7.557076823266852721e-04
3.440875225817106639e+03	1.101994517524425676e+00	3.440875225817106639e+03	9.982314903048497036e-04	3.440875225817106639e+03	7.637447513279489774e-04
3.440677778470076191e+03	1.102225874872550415e+00	3.440677778470076191e+03	1.002885779633916037e-03	3.440677778470076191e+03	7.718649091260828274e-04
3.440480353781942085e+03	1.102396451053176962e+00	3.440480353781942085e+03	1.006638843217443589e-03	3.440480353781942085e+03	7.800697667510247480e-04
3.440282951748804408e+03	1.102507145598209393e+00	3.440282951748804408e+03	1.009477009657156745e-03	3.440282951748804408e+03	7.883609912716382263e-04
3.440085572366763245e+03	1.102558881668055157e+00	3.440085572366763245e+03	1.011388246331730188e-03	3.440085572366763245e+03	7.967403074623791159e-04
3.439888215631920957e+03	1.102552606695213377e+00	3.439888215631920957e+03	1.012362204304966548e-03	3.439888215631920957e+03	8.052094972843896461e-04
3.439690881540379451e+03	1.102489290310678882e+00	3.439690881540379451e+03	1.012390271725193943e-03	3.439690881540379451e+03	8.137704010121815873e-04
3.439493570088241995e+03	1.102369924667238044e+00	3.439493570088241995e+03	1.011465614077784302e-03	3.439493570088241995e+03	8.224249167065339093e-04
3.439296281271613225e+03	1.102195522158787799e+00	3.439296281271613225e+03	1.009583224770807964e-03	3.439296281271613225e+03	8.311750013608188705e-04
3.439099015086598229e+03	1.101967115572388689e+00	3.439099015086598229e+03	1.006739960789643576e-03	3.439099015086598229e+03	8.400226703068668175e-04
3.438901771529302550e+03	1.101685756995744780e+00	3.438901771529302550e+03	1.002934581645007796e-03	3.438901771529302550e+03	8.489699973686666958e-04
3.438704550595833553e+03	1.101352516338696796e+00	3.438704550595833553e+03	9.981677888124002723e-04	3.438704550595833553e+03	8.580191152406862554e-04
3.438507352282298598e+03	1.100968481100221608e+00	3.438507352282298598e+03	9.924422541705819976e-04	3.438507352282298598e+03	8.671722148586652945e-04
3.438310176584806413e+03	1.100534754896661083e+00	3.438310176584806413e+03	9.857626538845327274e-04	3.438310176584806413e+03	8.764315456011758905e-04
3.438113023499467545e+03	1.100052457112612903e+00	3.438113023499467545e+03	9.781356911152698161e-04	3.438113023499467545e+03	8.857994145428951761e-04
3.437915893022390719e+03	1.099522721258114455e+00	3.437915893022390719e+03	9.695701258723774104e-04	3.437915893022390719e+03	8.952781866282623260e-04
3.437718785149688756e+03	1.098946694701847138e+00	3.437718785149688756e+03	9.600767906660900288e-04	3.437718785149688756e+03	9.048702836639995178e-04
3.437521699877473566e+03	1.098325537475913327e+00	3.437521699877473566e+03	9.496686104922429962e-04	3.437521699877473566e+03	9.145781839521723803e-04
3.437324637201857968e+03	1.097660421306412726e+00	3.437324637201857968e+03	9.383606180210033593e-04	3.437324637201857968e+03	9.244044216557866563e-04
3.437127597118956601e+03	1.096952528554811623e+00	3.437127597118956601e+03	9.261699666475374211e-04	3.437127597118956601e+03	9.343515861539001969e-04
3.436930579624884103e+03	1.096203051817787433e+00	3.436930579624884103e+03	9.131159333300704981e-04	3.436930579624884103e+03	9.444223207234726195e-04
3.436733584715755569e+03	1.095413192376584854e+00	3.436733584715755569e+03	8.992199301136140962e-04	3.436733584715755569e+03	9.546193221276181749e-04
3.436536612387688365e+03	1.094584159696917247e+00	3.436536612387688365e+03	8.845055014120574389e-04	3.436536612387688365e+03	9.649453391947983728e-04
3.436339662636799858e+03	1.093717170532590766e+00	3.436339662636799858e+03	8.689983218620655949e-04	3.436339662636799858e+03	9.754031716356019021e-04
3.436142735459209234e+03	1.092813447776578739e+00	3.436142735459209234e+03	8.527261940398711331e-04	3.436142735459209234e+03	9.859956690068231739e-04
3.435945830851035680e+03	1.091874219515640121e+00	3.435945830851035680e+03	8.357190407548731759e-04	3.435945830851035680e+03	9.967257294062087814e-04
3.435748948808398382e+03	1.090900718714172601e+00	3.435748948808398382e+03	8.180088857528709572e-04	3.435748948808398382e+03	1.007596297473147386e-03
3.435552089327420163e+03	1.089894181721165811e+00	3.435552089327420163e+03	7.996298459541766610e-04	3.435552089327420163e+03	1.018610363398957499e-03
3.435355252404221574e+03	1.088855847549497824e+00	3.435355252404221574e+03	7.806181108481265347e-04	3.435355252404221574e+03	1.029770961126664965e-03
3.435158438034925894e+03	1.087786957250783670e+00	3.435158438034925894e+03	7.610119169558736667e-04	3.435158438034925894e+03	1.041081166359350899e-03
3.434961646215658220e+03	1.086688752619678233e+00	3.434961646215658220e+03	7.408515282356182771e-04	3.434961646215658220e+03	1.052544095124890479e-03
3.434764876942541832e+03	1.085562475960947015e+00	3.434764876942541832e+03	7.201791984643372401e-04	3.434764876942541832e+03	1.064162901223977831e-03
3.434568130211702282e+03	1.084409368677508034e+00	3.434568130211702282e+03	6.990391469079054775e-04	3.434568130211702282e+03	1.075940774734613107e-03
3.434371406019266942e+03	1.083230670792004524e+00	3.434371406019266942e+03	6.774775176601784002e-04	3.434371406019266942e+03	1.087880939522582833e-03
3.434174704361362728e+03	1.082027620069051732e+00	3.434174704361362728e+03	6.555423414470688132e-04	3.434174704361362728e+03	1.099986651056186673e-03
3.433978025234117922e+03	1.080801450970263256e+00	3.433978025234117922e+03	6.332834968887906396e-04	3.433978025234117922e+03	1.112261194305748380e-03
3.433781368633662169e+03	1.079553394440143199e+00	3.433781368633662169e+03	6.107526564051338029e-04	3.433781368633662169e+03	1.124707880742985451e-03
3.433584734556124658e+03	1.078284676265533593e+00	3.433584734556124658e+03	5.880032502548923580e-04	3.433584734556124658e+03	1.137330046666643404e-03
3.433388122997636401e+03	1.076996517319460445e+00	3.433388122997636401e+03	5.650903996725711604e-04	3.433388122997636401e+03	1.150131049598182749e-03
3.433191533954330680e+03	1.075690131875284505e+00	3.433191533954330680e+03	5.420708757691335014e-04	3.433191533954330680e+03	1.163114266499444289e-03
3.432994967422338050e+03	1.074366727712904090e+00	3.432994967422338050e+03	5.190030290663649607e-04	3.432994967422338050e+03	1.176283090165189957e-03
3.432798423397793158e+03	1.073027504761385753e+00	3.432798423397793158e+03	4.959467379529581112e-04	3.432798423397793158e+03	1.189640926974732922e-03
3.432601901876830652e+03	1.071673654566092315e+00	3.432601901876830652e+03	4.729633422073231523e-04	3.432601901876830652e+03	1.203191193771130374e-03
3.432405402855585635e+03	1.070306359829324316e+00	3.432405402855585635e+03	4.501155730266817243e-04	3.432405402855585635e+03	1.216937314616827349e-03
3.432208926330194572e+03	1.068926793614267678e+00	3.432208926330194572e+03	4.274674854860003106e-04	3.432208926330194572e+03	1.230882717808867233e-03
3.432012472296793476e+03	1.067536118414603941e+00	3.432012472296793476e+03	4.050843901950104708e-04	3.432012472296793476e+03	1.245030832962423697e-03
3.431816040751521996e+03	1.066135485978622288e+00	3.431816040751521996e+03	3.830327722927398515e-04	3.431816040751521996e+03	1.259385087330967563e-03
3.431619631690518418e+03	1.064726036309424861e+00	3.431619631690518418e+03	3.613802194806386460e-04	3.431619631690518418e+03	1.273948902850213435e-03
3.431423245109921936e+03	1.063308897271144859e+00	3.431423245109921936e+03	3.401953397197636638e-04	3.431423245109921936e+03	1.288725692571140958e-03
3.431226881005873565e+03	1.061885183853764625e+00	3.431226881005873565e+03	3.195476813440000950e-04	3.431226881005873565e+03	1.303718857363517572e-03
3.431030539374515229e+03	1.060455997669393469e+00	3.431030539374515229e+03	2.995076482352520067e-04	3.431030539374515229e+03	1.318931782372988843e-03
3.430834220211988850e+03	1.059022426534746986e+00	3.430834220211988850e+03	2.801464124161452858e-04	3.430834220211988850e+03	1.334367833372088284e-03
3.430637923514438171e+03	1.057585543757286306e+00	3.430637923514438171e+03	2.615358282909252367e-04	3.430637923514438171e+03	1.350030353341595676e-03
3.430441649278006480e+03	1.056146407482617011e+00	3.430441649278006480e+03	2.437483440823823896e-04	3.430441649278006480e+03	1.365922658956294361e-03
3.430245397498840248e+03	1.054706060372251786e+00	3.430245397498840248e+03	2.268569083206373985e-04	3.430245397498840248e+03	1.382048036776436150e-03
3.430049168173084581e+03	1.053265529279103330e+00	3.430049168173084581e+03	2.109348755466795063e-04	3.430049168173084581e+03	1.398409739438490236e-03
3.429852961296885951e+03	1.051825824484435401e+00	3.429852961296885951e+03	1.960559145771727761e-04	3.429852961296885951e+03	1.415010982181047613e-03
3.429656776866393102e+03	1.050387939364319623e+00	3.429656776866393102e+03	1.822939114968806973e-04	3.429656776866393102e+03	1.431854939015669891e-03
3.429460614877753869e+03	1.048952849980090862e+00	3.429460614877753869e+03	1.697228724565645391e-04	3.429460614877753869e+03	1.448944738956806522e-03
3.429264475327117907e+03	1.047521514638202644e+00	3.429264475327117907e+03	1.584168257305960503e-04	3.429264475327117907e+03	1.466283462283154548e-03
3.429068358210635324e+03	1.046094873369952882e+00	3.429068358210635324e+03	1.484497231473046121e-04	3.429068358210635324e+03	1.483874136848297711e-03
3.428872263524458049e+03	1.044673847744408413e+00	3.428872263524458049e+03	1.398953389374209505e-04	3.428872263524458049e+03	1.501719734174069946e-03
3.428676191264737554e+03	1.043259340550197756e+00	3.428676191264737554e+03	1.328271691859294202e-04	3.428676191264737554e+03	1.519823165659943236e-03
3.428480141427627132e+03	1.041852235097283197e+00	3.428480141427627132e+03	1.273183318112692326e-04	3.428480141427627132e+03	1.538187279064050401e-03
3.428284114009280529e+03	1.040453395340660725e+00	3.428284114009280529e+03	1.234414632944267612e-04	3.428284114009280529e+03	1.556814854461530725e-03
3.428088109005852857e+03	1.039063665267811576e+00	3.428088109005852857e+03	1.212686176986554952e-04	3.428088109005852857e+03	1.575708600728349109e-03
3.427892126413499682e+03	1.037683868621556815e+00	3.427892126413499682e+03	1.208711641362644507e-04	3.427892126413499682e+03	1.594871151833324218e-03
3.427696166228376569e+03	1.036314809039921236e+00	3.427696166228376569e+03	1.223196846185896759e-04	3.427696166228376569e+03	1.614305062935202746e-03
3.427500228446642268e+03	1.034957268935285946e+00	3.427500228446642268e+03	1.256838718011122269e-04	3.427500228446642268e+03	1.634012807277614989e-03
3.427304313064454618e+03	1.033612010252408675e+00	3.427304313064454618e+03	1.310324274847830340e-04	3.427304313064454618e+03	1.653996772029670687e-03
3.427108420077972369e+03	1.032279773544018564e+00	3.427108420077972369e+03	1.384329606537847840e-04	3.427108420077972369e+03	1.674259255175033871e-03
3.426912549483356088e+03	1.030961278283742288e+00	3.426912549483356088e+03	1.479518876321717644e-04	3.426912549483356088e+03	1.694802461763106729e-03
3.426716701276765889e+03	1.029657222174316322e+00	3.426716701276765889e+03	1.596543303944793126e-04	3.426716701276765889e+03	1.715628500787805613e-03
3.426520875454364614e+03	1.028368281253165373e+00	3.426520875454364614e+03	1.736040176528119380e-04	3.426520875454364614e+03	1.736739381708986632e-03
3.426325072012314195e+03	1.027095109859441857e+00	3.426325072012314195e+03	1.898631871482796426e-04	3.426325072012314195e+03	1.758137011148974650e-03
3.426129290946777928e+03	1.025838340128519377e+00	3.426129290946777928e+03	2.084924860812546017e-04	3.426129290946777928e+03	1.779823189915364073e-03
3.425933532253921385e+03	1.024598582441517802e+00	3.425933532253921385e+03	2.295508783687374142e-04	3.425933532253921385e+03	1.801799609647884671e-03
3.425737795929909225e+03	1.023376424764546266e+00	3.425737795929909225e+03	2.530955461525034324e-04	3.425737795929909225e+03	1.824067850118581829e-03
3.425542081970907020e+03	1.022172432840181777e+00	3.425542081970907020e+03	2.791817980112580220e-04	3.425542081970907020e+03	1.846629376226172851e-03
3.425346390373083068e+03	1.020987150039115443e+00	3.425346390373083068e+03	3.078629764311944183e-04	3.425346390373083068e+03	1.869485535272064026e-03
3.425150721132603849e+03	1.019821097443425861e+00	3.425150721132603849e+03	3.391903689316093395e-04	3.425150721132603849e+03	1.892637554258293307e-03
3.424955074245639025e+03	1.018674773783980081e+00	3.424955074245639025e+03	3.732131197649788106e-04	3.424955074245639025e+03	1.916086537383049305e-03
3.424759449708358716e+03	1.017548655202514807e+00	3.424759449708358716e+03	4.099781411997671806e-04	3.424759449708358716e+03	1.939833463747808132e-03
3.424563847516932583e+03	1.016443195422874313e+00	3.424563847516932583e+03	4.495300309677783233e-04	3.424563847516932583e+03	1.963879185029264018e-03
3.424368267667532109e+03	1.015358825667647347e+00	3.424368267667532109e+03	4.919109890759558196e-04	3.424368267667532109e+03	1.988224423414098729e-03
3.424172710156330140e+03	1.014295955264222782e+00	3.424172710156330140e+03	5.371607458270984993e-04	3.424172710156330140e+03	2.012869769394852546e-03
3.423977174979499523e+03	1.013254970410053302e+00	3.423977174979499523e+03	5.853164678796962542e-04	3.423977174979499523e+03	2.037815680516535163e-03
3.423781662133214468e+03	1.012236235557086195e+00	3.423781662133214468e+03	6.364127010166729242e-04	3.423781662133214468e+03	2.063062479176038747e-03
3.423586171613650095e+03	1.011240092765105958e+00	3.423586171613650095e+03	6.904812887149265914e-04	3.423586171613650095e+03	2.088610351462117081e-03
3.423390703416981069e+03	1.010266862060099413e+00	3.423390703416981069e+03	7.475513068151267435e-04	3.423390703416981069e+03	2.114459345749241260e-03
3.423195257539385238e+03	1.009316841315094360e+00	3.423195257539385238e+03	8.076489939067951936e-04	3.423195257539385238e+03	2.140609371686240728e-03
3.422999833977039998e+03	1.008390306142379789e+00	3.422999833977039998e+03	8.707976840010556423e-04	3.422999833977039998e+03	2.167060199372775400e-03
3.422804432726123196e+03	1.007487510953662513e+00	3.422804432726123196e+03	9.370177616540329791e-04	3.422804432726123196e+03	2.193811458239044304e-03
3.422609053782814954e+03	1.006608688174431387e+00	3.422609053782814954e+03	1.006326589888748187e-03	3.422609053782814954e+03	2.220862636921924586e-03
3.422413697143294485e+03	1.005754048784176291e+00	3.422413697143294485e+03	1.078738462681021843e-03	3.422413697143294485e+03	2.248213082781238669e-03
3.422218362803743730e+03	1.004923781971718943e+00	3.422218362803743730e+03	1.154264545189675204e-03	3.422218362803743730e+03	2.275862002027993682e-03
3.422023050760344177e+03	1.004118056304359241e+00	3.422023050760344177e+03	1.232912844620197637e-03	3.422023050760344177e+03	2.303808459405785620e-03
3.421827761009278220e+03	1.003337019070439373e+00	3.421827761009278220e+03	1.314688151439853117e-03	3.421827761009278220e+03	2.332051378906902731e-03
3.421632493546730075e+03	1.002580796656618034e+00	3.421632493546730075e+03	1.399592002336462471e-03	3.421632493546730075e+03	2.360589544269993834e-03
3.421437248368883957e+03	1.001849494752570235e+00	3.421437248368883957e+03	1.487622643579254635e-03	3.421437248368883957e+03	2.389421599795031430e-03
3.421242025471924990e+03	1.001143199327894751e+00	3.421242025471924990e+03	1.578775013486955620e-03	3.421242025471924990e+03	2.418546051037177239e-03
3.421046824852040572e+03	1.000461975055492170e+00	3.421046824852040572e+03	1.673040677425052455e-03	3.421046824852040572e+03	2.447961266956521359e-03
3.420851646505416738e+03	9.998058676290733082e-01	3.420851646505416738e+03	1.770407844180816497e-03	3.420851646505416738e+03	2.477665480483802907e-03
3.420656490428241796e+03	9.991749022462016461e-01	3.420656490428241796e+03	1.870861308869553119e-03	3.420656490428241796e+03	2.507656791175391729e-03
3.420461356616704506e+03	9.985690851432322823e-01	3.420461356616704506e+03	1.974382461632437358e-03	3.420461356616704506e+03	2.537933166656799067e-03
3.420266245066994543e+03	9.979884032384166437e-01	3.420266245066994543e+03	2.080949261392087135e-03	3.420266245066994543e+03	2.568492445263323518e-03
3.420071155775303396e+03	9.974328245658957703e-01	3.420071155775303396e+03	2.190536229652072838e-03	3.420071155775303396e+03	2.599332338556589652e-03
3.419876088737821192e+03	9.969022985087572231e-01	3.419876088737821192e+03	2.303114443969976003e-03	3.419876088737821192e+03	2.630450434227773852e-03
3.419681043950741241e+03	9.963967557618379489e-01	3.419681043950741241e+03	2.418651529368508191e-03	3.419681043950741241e+03	2.661844199439610242e-03
3.419486021410256853e+03	9.959161092446590091e-01	3.419486021410256853e+03	2.537111674262956112e-03	3.419486021410256853e+03	2.693510983919907443e-03
3.419291021112561339e+03	9.954602540193303595e-01	3.419291021112561339e+03	2.658455628865684893e-03	3.419291021112561339e+03	2.725448023900565227e-03
3.419096043053849371e+03	9.950290679895390511e-01	3.419096043053849371e+03	2.782640724527099194e-03	3.419096043053849371e+03	2.757652445884726470e-03
3.418901087230318353e+03	9.946224112499313375e-01	3.418901087230318353e+03	2.909620867353555646e-03	3.418901087230318353e+03	2.790121271545361291e-03
3.418706153638163414e+03	9.942401275470321709e-01	3.418706153638163414e+03	3.039346582315330999e-03	3.418706153638163414e+03	2.822851421631399852e-03
3.418511242273582866e+03	9.938820437509531258e-01	3.418511242273582866e+03	3.171765017531606810e-03	3.418511242273582866e+03	2.855839721391838400e-03
3.418316353132775475e+03	9.935479705915606363e-01	3.418316353132775475e+03	3.306819980478527699e-03	3.418316353132775475e+03	2.889082905529486746e-03
3.418121486211939100e+03	9.932377033771890851e-01	3.418121486211939100e+03	3.444451977839364451e-03	3.418121486211939100e+03	2.922577623426921619e-03
3.417926641507276145e+03	9.929510212678478442e-01	3.417926641507276145e+03	3.584598227334731373e-03	3.417926641507276145e+03	2.956320445680197303e-03
3.417731819014985376e+03	9.926876888560955958e-01	3.417731819014985376e+03	3.727192724616134288e-03	3.417731819014985376e+03	2.990307869354954986e-03
3.417537018731270109e+03	9.924474552625945911e-01	3.417537018731270109e+03	3.872166259227836915e-03	3.417537018731270109e+03	3.024536325300957156e-03
3.417342240652332293e+03	9.922300553727458894e-01	3.417342240652332293e+03	4.019446481828253814e-03	3.417342240652332293e+03	3.059002184253826074e-03
3.417147484774376153e+03	9.920352100260183548e-01	3.417147484774376153e+03	4.168957952169945365e-03	3.417147484774376153e+03	3.093701763986809929e-03
3.416952751093605457e+03	9.918626261687821799e-01	3.416952751093605457e+03	4.320622190285110242e-03	3.416952751093605457e+03	3.128631336822203582e-03
3.416758039606226703e+03	9.917119973322419124e-01	3.416758039606226703e+03	4.474357738680465740e-03	3.416758039606226703e+03	3.163787137213660942e-03
3.416563350308444569e+03	9.915830038901612964e-01	3.416563350308444569e+03	4.630080223626751625e-03	3.416563350308444569e+03	3.199165369815252548e-03
3.416368683196467828e+03	9.914753136871627959e-01	3.416368683196467828e+03	4.787702428153758558e-03	3.416368683196467828e+03	3.234762217552759628e-03
3.416174038266502976e+03	9.913885823071859615e-01	3.416174038266502976e+03	4.947134361039294548e-03	3.416174038266502976e+03	3.270573850304458498e-03
3.415979415514759239e+03	9.913224525655295327e-01	3.415979415514759239e+03	5.108283313720606705e-03	3.415979415514759239e+03	3.306596434624448598e-03
3.415784814937447209e+03	9.912765570683544913e-01	3.415784814937447209e+03	5.271053984239191387e-03	3.415784814937447209e+03	3.342826140979864198e-03
3.415590236530776565e+03	9.912505156511092208e-01	3.415590236530776565e+03	5.435348499284160459e-03	3.415590236530776565e+03	3.379259155999403408e-03
3.415395680290957898e+03	9.912439387082371267e-01	3.415395680290957898e+03	5.601066560321625067e-03	3.415395680290957898e+03	3.415891689547541354e-03
3.415201146214205437e+03	9.912564247825818020e-01	3.415201146214205437e+03	5.768105477154897992e-03	3.415201146214205437e+03	3.452719987568224607e-03
3.415006634296730681e+03	9.912875631381283803e-01	3.415006634296730681e+03	5.936360304708535214e-03	3.415006634296730681e+03	3.489740340413676704e-03
3.414812144534747858e+03	9.913369333428498908e-01	3.414812144534747858e+03	6.105723923191294644e-03	3.414812144534747858e+03	3.526949094363909624e-03
3.414617676924473017e+03	9.914041048178687809e-01	3.414617676924473017e+03	6.276087122468480307e-03	3.414617676924473017e+03	3.564342663598204456e-03
3.414423231462120384e+03	9.914886382571662660e-01	3.414423231462120384e+03	6.447338724976569603e-03	3.414423231462120384e+03	3.601917540497209975e-03
3.414228808143907372e+03	9.915900863373763308e-01	3.414228808143907372e+03	6.619365697025198295e-03	3.414228808143907372e+03	3.639670306898668169e-03
3.414034406966050938e+03	9.917079925650855721e-01	3.414034406966050938e+03	6.792053230471632383e-03	3.414034406966050938e+03	3.677597647765102305e-03
3.413840027924770311e+03	9.918418928144058233e-01	3.413840027924770311e+03	6.965284875890309473e-03	3.413840027924770311e+03	3.715696362172966633e-03
3.413645671016283359e+03	9.919913156259442255e-01	3.413645671016283359e+03	7.138942655629126194e-03	3.413645671016283359e+03	3.753963375906024975e-03
3.413451336236811130e+03	9.921557817336450480e-01	3.413451336236811130e+03	7.312907167679576388e-03	3.413451336236811130e+03	3.792395755310970507e-03
3.413257023582573765e+03	9.923348058180202491e-01	3.413257023582573765e+03	7.487057728448372022e-03	3.413257023582573765e+03	3.830990718739606289e-03
3.413062733049793678e+03	9.925278951287441753e-01	3.413062733049793678e+03	7.661272468072091724e-03	3.413062733049793678e+03	3.869745652072507924e-03
3.412868464634692373e+03	9.927345514929163395e-01	3.412868464634692373e+03	7.835428481449913107e-03	3.412868464634692373e+03	3.908658120360064547e-03
3.412674218333494537e+03	9.929542705422301774e-01	3.412674218333494537e+03	8.009401938643658653e-03	3.412674218333494537e+03	3.947725883165374185e-03
3.412479994142423948e+03	9.931865429279073121e-01	3.412479994142423948e+03	8.183068227149155327e-03	3.412479994142423948e+03	3.986946907656499332e-03
3.412285792057705748e+03	9.934308534766871368e-01	3.412285792057705748e+03	8.356302067723635207e-03	3.412285792057705748e+03	4.026319384641986222e-03
3.412091612075566445e+03	9.936866825909719259e-01	3.412091612075566445e+03	8.528977663127941533e-03	3.412091612075566445e+03	4.065841741896081621e-03
3.411897454192232544e+03	9.939535063670985604e-01	3.411897454192232544e+03	8.700968830693977044e-03	3.411897454192232544e+03	4.105512659405329348e-03
3.411703318403931007e+03	9.942307969109924759e-01	3.411703318403931007e+03	8.872149139573178717e-03	3.411703318403931007e+03	4.145331084576446036e-03
3.411509204706892433e+03	9.945180219655281872e-01	3.411509204706892433e+03	9.042392042845308689e-03	3.411509204706892433e+03	4.185296248691162957e-03
3.411315113097344693e+03	9.948146461677205288e-01	3.411315113097344693e+03	9.211571029348969430e-03	3.411315113097344693e+03	4.225407681268189899e-03
3.411121043571517930e+03	9.951201311688541162e-01	3.411121043571517930e+03	9.379559763471611439e-03	3.411121043571517930e+03	4.265665226210241592e-03
3.410926996125645019e+03	9.954339359427829548e-01	3.410926996125645019e+03	9.546232228620304960e-03	3.410926996125645019e+03	4.306069057915715668e-03
3.410732970755956558e+03	9.957555161150732914e-01	3.410732970755956558e+03	9.711462864670252632e-03	3.410732970755956558e+03	4.346619699079873334e-03
3.410538967458685420e+03	9.960843263620089427e-01	3.410538967458685420e+03	9.875126731385715576e-03	3.410538967458685420e+03	4.387318034047604440e-03
3.410344986230066752e+03	9.964198187092012660e-01	3.410344986230066752e+03	1.003709963936882422e-02	3.410344986230066752e+03	4.428165328548475284e-03
3.410151027066332517e+03	9.967614434640860166e-01	3.410151027066332517e+03	1.019725830436105096e-02	3.410151027066332517e+03	4.469163245639059395e-03
3.409957089963721501e+03	9.971086499073785747e-01	3.409957089963721501e+03	1.035548049860166887e-02	3.409957089963721501e+03	4.510313862153491997e-03
3.409763174918467939e+03	9.974608864403358144e-01	3.409763174918467939e+03	1.051164519897421559e-02	3.409763174918467939e+03	4.551619686130751845e-03
3.409569281926809253e+03	9.978176007580936702e-01	3.409569281926809253e+03	1.066563273638404703e-02	3.409569281926809253e+03	4.593083674387566165e-03
3.409375410984983773e+03	9.981782399804354222e-01	3.409375410984983773e+03	1.081732494591387470e-02	3.409375410984983773e+03	4.634709250293848025e-03
3.409181562089230738e+03	9.985422507992351981e-01	3.409181562089230738e+03	1.096660531799010033e-02	3.409181562089230738e+03	4.676500321674977555e-03
3.408987735235788932e+03	9.989090803998060819e-01	3.408987735235788932e+03	1.111335915090185672e-02	3.408987735235788932e+03	4.718461297566038833e-03
3.408793930420899869e+03	9.992781763464848588e-01	3.408793930420899869e+03	1.125747370029784623e-02	3.408793930420899869e+03	4.760597106755045868e-03
3.408600147640804153e+03	9.996489867268990581e-01	3.408600147640804153e+03	1.139883833014845686e-02	3.408600147640804153e+03	4.802913216032761792e-03
3.408406386891745569e+03	1.000020959920261188e+00	3.408406386891745569e+03	1.153734466466872083e-02	3.408406386891745569e+03	4.845415649163056261e-03
3.408212648169966087e+03	1.000393546648564946e+00	3.408212648169966087e+03	1.167288673656600301e-02	3.408212648169966087e+03	4.888111002132535139e-03
3.408018931471709493e+03	1.000766197760623699e+00	3.408018931471709493e+03	1.180536114014273975e-02	3.408018931471709493e+03	4.931006465586076568e-03
3.407825236793221848e+03	1.001138366953476355e+00	3.407825236793221848e+03	1.193466717535148283e-02	3.407825236793221848e+03	4.974109839091814256e-03
3.407631564130747847e+03	1.001509508351535294e+00	3.407631564130747847e+03	1.206070700458973521e-02	3.407631564130747847e+03	5.017429554069228331e-03
3.407437913480534462e+03	1.001879079390103122e+00	3.407437913480534462e+03	1.218338579073757581e-02	3.407437913480534462e+03	5.060974687860762475e-03
3.407244284838829117e+03	1.002246538502980622e+00	3.407244284838829117e+03	1.230261185589308186e-02	3.407244284838829117e+03	5.104754986568363004e-03
3.407050678201880146e+03	1.002611347921552820e+00	3.407050678201880146e+03	1.241829681287939628e-02	3.407050678201880146e+03	5.148780879326702968e-03
3.406857093565936793e+03	1.002972971664747304e+00	3.406857093565936793e+03	1.253035572323103579e-02	3.406857093565936793e+03	5.193063500669914748e-03
3.406663530927248758e+03	1.003330877499014617e+00	3.406663530927248758e+03	1.263870722794347562e-02	3.406663530927248758e+03	5.237614706244418661e-03
3.406469990282066647e+03	1.003684534835312725e+00	3.406469990282066647e+03	1.274327370960571040e-02	3.406469990282066647e+03	5.282447095291806574e-03
3.406276471626643342e+03	1.004033417652209881e+00	3.406276471626643342e+03	1.284398140859638847e-02	3.406276471626643342e+03	5.327574024757623754e-03
3.406082974957230363e+03	1.004377002946763353e+00	3.406082974957230363e+03	1.294076057740431961e-02	3.406082974957230363e+03	5.373009630801880120e-03
3.405889500270081498e+03	1.004714771204102464e+00	3.405889500270081498e+03	1.303354561609947060e-02	3.405889500270081498e+03	5.418768846902096217e-03
3.405696047561450541e+03	1.005046207014442139e+00	3.405696047561450541e+03	1.312227520227329282e-02	3.405696047561450541e+03	5.464867421700531254e-03
3.405502616827593101e+03	1.005370798833895352e+00	3.405502616827593101e+03	1.320689242935293647e-02	3.405502616827593101e+03	5.511321938168062783e-03
3.405309208064765244e+03	1.005688038777034610e+00	3.405309208064765244e+03	1.328734494457013693e-02	3.405309208064765244e+03	5.558149832600511181e-03
3.405115821269223488e+03	1.005997424559209374e+00	3.405115821269223488e+03	1.336358505058123265e-02	3.405115821269223488e+03	5.605369410236080152e-03
3.404922456437224810e+03	1.006298456585021039e+00	3.404922456437224810e+03	1.343556988109894865e-02	3.404922456437224810e+03	5.652999868220614024e-03
3.404729113565029365e+03	1.006590641163999988e+00	3.404729113565029365e+03	1.350326147661182891e-02	3.404729113565029365e+03	5.701061309109430215e-03
3.404535792648895040e+03	1.006873488454867793e+00	3.404535792648895040e+03	1.356662694398018051e-02	3.404535792648895040e+03	5.749574762219438959e-03
3.404342493685082445e+03	1.007146514807990334e+00	3.404342493685082445e+03	1.362563853524310573e-02	3.404342493685082445e+03	5.798562198426452513e-03
3.404149216669853104e+03	1.007409239796239753e+00	3.404149216669853104e+03	1.368027382562634828e-02	3.404149216669853104e+03	5.848046552299977427e-03
3.403955961599468537e+03	1.007661189592046425e+00	3.403955961599468537e+03	1.373051576373217515e-02	3.403955961599468537e+03	5.898051735291202566e-03
3.403762728470191632e+03	1.007901894563105971e+00	3.403762728470191632e+03	1.377635283579222401e-02	3.403762728470191632e+03	5.948602656628029610e-03
3.403569517278286185e+03	1.008130891040385668e+00	3.403569517278286185e+03	1.381777913971585919e-02	3.403569517278286185e+03	5.999725238499931633e-03
3.403376328020015990e+03	1.008347720861263008e+00	3.403376328020015990e+03	1.385479450301816372e-02	3.403376328020015990e+03	6.051446433989336911e-03
3.403183160691646663e+03	1.008551930796112828e+00	3.403183160691646663e+03	1.388740460387905690e-02	3.403183160691646663e+03	6.103794244762469033e-03
3.402990015289444727e+03	1.008743074032585341e+00	3.402990015289444727e+03	1.391562103708502383e-02	3.402990015289444727e+03	6.156797736297383618e-03
3.402796891809676708e+03	1.008920709391603943e+00	3.402796891809676708e+03	1.393946143258460030e-02	3.402796891809676708e+03	6.210487055472287132e-03
3.402603790248610949e+03	1.009084401098900408e+00	3.402603790248610949e+03	1.395894955952726307e-02	3.402603790248610949e+03	6.264893447092531077e-03
3.402410710602515792e+03	1.009233719797574258e+00	3.402410710602515792e+03	1.397411539171331159e-02	3.402410710602515792e+03	6.320049269137527695e-03
3.402217652867660036e+03	1.009368241858495718e+00	3.402217652867660036e+03	1.398499521681213775e-02	3.402217652867660036e+03	6.375988009272662467e-03
3.402024617040315206e+03	1.009487550091257013e+00	3.402024617040315206e+03	1.399163170205906109e-02	3.402024617040315206e+03	6.432744299942283472e-03
3.401831603116752831e+03	1.009591233191377002e+00	3.401831603116752831e+03	1.399407399402531962e-02	3.401831603116752831e+03	6.490353934099168595e-03
3.401638611093243526e+03	1.009678886433610812e+00	3.401638611093243526e+03	1.399237777662175851e-02	3.401638611093243526e+03	6.548853879860051450e-03
3.401445640966061546e+03	1.009750110988527627e+00	3.401445640966061546e+03	1.398660536922186580e-02	3.401445640966061546e+03	6.608282295563447026e-03
3.401252692731479783e+03	1.009804515395128055e+00	3.401252692731479783e+03	1.397682574952598643e-02	3.401252692731479783e+03	6.668678543752625323e-03
3.401059766385773401e+03	1.009841713250023476e+00	3.401059766385773401e+03	1.396311470106718564e-02	3.401059766385773401e+03	6.730083205864086614e-03
3.400866861925217563e+03	1.009861325756193029e+00	3.400866861925217563e+03	1.394555479078611257e-02	3.400866861925217563e+03	6.792538095425335043e-03
3.400673979346088345e+03	1.009862980551998746e+00	3.400673979346088345e+03	1.392423546971618617e-02	3.400673979346088345e+03	6.856086271845668323e-03
3.400481118644663638e+03	1.009846311477967884e+00	3.400481118644663638e+03	1.389925313999425954e-02	3.400481118644663638e+03	6.920772053289556310e-03
3.400288279817220882e+03	1.009810959528743446e+00	3.400288279817220882e+03	1.387071117310728109e-02	3.400288279817220882e+03	6.986641029561504318e-03
3.400095462860039333e+03	1.009756571991966556e+00	3.400095462860039333e+03	1.383871999204181608e-02	3.400095462860039333e+03	7.053740074154688650e-03
3.399902667769397794e+03	1.009682803888376501e+00	3.399902667769397794e+03	1.380339706056399503e-02	3.399902667769397794e+03	7.122117357032436459e-03
3.399709894541577796e+03	1.009589315998957959e+00	3.399709894541577796e+03	1.376486700285864569e-02	3.399709894541577796e+03	7.191822354913829721e-03
3.399517143172860415e+03	1.009475776466667751e+00	3.399517143172860415e+03	1.372326157830631305e-02	3.399517143172860415e+03	7.262905863392617872e-03
3.399324413659527636e+03	1.009341860514548550e+00	3.399324413659527636e+03	1.367871972571515701e-02	3.399324413659527636e+03	7.335420007641330759e-03
3.399131705997861900e+03	1.009187250397020952e+00	3.399131705997861900e+03	1.363138759487731930e-02	3.399131705997861900e+03	7.409418252748308474e-03
3.398939020184148831e+03	1.009011634249243228e+00	3.398939020184148831e+03	1.358141862266329901e-02	3.398939020184148831e+03	7.484955411546720914e-03
3.398746356214671778e+03	1.008814708953265082e+00	3.398746356214671778e+03	1.352897343129977163e-02	3.398746356214671778e+03	7.562087658443775520e-03
3.398553714085716365e+03	1.008596177546830397e+00	3.398553714085716365e+03	1.347421995754379681e-02	3.398553714085716365e+03	7.640872534516660042e-03
3.398361093793569580e+03	1.008355750661392269e+00	3.398361093793569580e+03	1.341733340393540946e-02	3.398361093793569580e+03	7.721368958444054312e-03
3.398168495334518866e+03	1.008093145308737171e+00	3.398168495334518866e+03	1.335849630311387003e-02	3.398168495334518866e+03	7.803637231844202243e-03
3.397975918704851210e+03	1.007808085997814906e+00	3.397975918704851210e+03	1.329789847375776463e-02	3.397975918704851210e+03	7.887739049056327958e-03
3.397783363900857239e+03	1.007500304928758750e+00	3.397783363900857239e+03	1.323573701247897014e-02	3.397783363900857239e+03	7.973737505102234183e-03
3.397590830918824850e+03	1.007169541136217150e+00	3.397590830918824850e+03	1.317221633106613159e-02	3.397590830918824850e+03	8.061697099859587226e-03
3.397398319755046032e+03	1.006815541209553633e+00	3.397398319755046032e+03	1.310754811688570956e-02	3.397398319755046032e+03	8.151683746143357015e-03
3.397205830405811867e+03	1.006438058436546434e+00	3.397205830405811867e+03	1.304195136323122936e-02	3.397205830405811867e+03	8.243764772145188713e-03
3.397013362867414344e+03	1.006036854532178282e+00	3.397013362867414344e+03	1.297565227278820593e-02	3.397013362867414344e+03	8.338008932793921149e-03
3.396820917136147727e+03	1.005611697523151049e+00	3.396820917136147727e+03	1.290888434048708018e-02	3.396820917136147727e+03	8.434486406094350575e-03
3.396628493208304462e+03	1.005162363468333986e+00	3.396628493208304462e+03	1.284188824909685347e-02	3.396628493208304462e+03	8.533268803701601901e-03
3.396436091080180177e+03	1.004688635563463883e+00	3.396436091080180177e+03	1.277491188627201575e-02	3.396436091080180177e+03	8.634429170486875374e-03
3.396243710748070953e+03	1.004190304651158883e+00	3.396243710748070953e+03	1.270821028999154396e-02	3.396243710748070953e+03	8.738041989551663044e-03
3.396051352208272419e+03	1.003667169382896462e+00	3.396051352208272419e+03	1.264204560677570019e-02	3.396051352208272419e+03	8.844183185573922801e-03
3.395859015457082478e+03	1.003119035059173880e+00	3.395859015457082478e+03	1.257668711097973888e-02	3.395859015457082478e+03	8.952930119563365721e-03
3.395666700490799030e+03	1.002545715781925084e+00	3.395666700490799030e+03	1.251241105798190159e-02	3.395666700490799030e+03	9.064361602509658430e-03
3.395474407305721343e+03	1.001947032114868907e+00	3.395474407305721343e+03	1.244950075370426269e-02	3.395474407305721343e+03	9.178557881430283311e-03
3.395282135898149136e+03	1.001322813147903279e+00	3.395282135898149136e+03	1.238824640457099856e-02	3.395282135898149136e+03	9.295600652274067441e-03
3.395089886264383495e+03	1.000672895362206383e+00	3.395089886264383495e+03	1.232894512061066816e-02	3.395089886264383495e+03	9.415573051755825318e-03
3.394897658400725049e+03	9.999971232890119133e-01	3.394897658400725049e+03	1.227190082715948205e-02	3.394897658400725049e+03	9.538559660706649387e-03
3.394705452303477159e+03	9.992953477578486732e-01	3.394705452303477159e+03	1.221742428958262627e-02	3.394705452303477159e+03	9.664646487037168235e-03
3.394513267968942728e+03	9.985674301024994870e-01	3.394513267968942728e+03	1.216583284683547990e-02	3.394513267968942728e+03	9.793920998718050330e-03
3.394321105393425569e+03	9.978132371559814695e-01	3.394321105393425569e+03	1.211745058579827977e-02	3.394321105393425569e+03	9.926472077429016744e-03
3.394128964573231315e+03	9.970326444303050373e-01	3.394128964573231315e+03	1.207260811722436766e-02	3.394128964573231315e+03	1.006239004148097929e-02
3.393936845504663779e+03	9.962255361795323561e-01	3.393936845504663779e+03	1.203164250042429093e-02	3.393936845504663779e+03	1.020176664352218446e-02
3.393744748184032233e+03	9.953918033293953638e-01	3.393744748184032233e+03	1.199489726228543211e-02	3.393744748184032233e+03	1.034469504338558776e-02
3.393552672607642307e+03	9.945313460450107002e-01	3.393552672607642307e+03	1.196272219721007148e-02	3.393552672607642307e+03	1.049126982899605508e-02
3.393360618771801910e+03	9.936440720424164486e-01	3.393360618771801910e+03	1.193547336116262958e-02	3.393360618771801910e+03	1.064158699142460709e-02
3.393168586672821675e+03	9.927298975290052008e-01	3.393168586672821675e+03	1.191351294150949820e-02	3.393168586672821675e+03	1.079574392799945333e-02
3.392976576307010419e+03	9.917887465213418574e-01	3.392976576307010419e+03	1.189720919625121033e-02	3.392976576307010419e+03	1.095383942539825128e-02
3.392784587670679230e+03	9.908205519329892352e-01	3.392784587670679230e+03	1.188693631332550515e-02	3.392784587670679230e+03	1.111597366492862726e-02
3.392592620760139653e+03	9.898252542019299050e-01	3.392592620760139653e+03	1.188307437111244674e-02	3.392592620760139653e+03	1.128224819376152932e-02
3.392400675571704141e+03	9.888028033475833034e-01	3.392400675571704141e+03	1.188600915392147746e-02	3.392400675571704141e+03	1.145276594411020858e-02
3.392208752101685150e+03	9.877531571912470110e-01	3.392208752101685150e+03	1.189613212181169465e-02	3.392208752101685150e+03	1.162763119630879673e-02
3.392016850346398314e+03	9.866762820128656131e-01	3.392016850346398314e+03	1.191384027611938450e-02	3.392016850346398314e+03	1.180694957558241047e-02
3.391824970302156999e+03	9.855721532129656515e-01	3.391824970302156999e+03	1.193953602631412855e-02	3.391824970302156999e+03	1.199082805066332795e-02
3.391633111965278204e+03	9.844407547535956038e-01	3.391633111965278204e+03	1.197362709928941928e-02	3.391633111965278204e+03	1.217937491129598114e-02
3.391441275332077566e+03	9.832820794033019229e-01	3.391441275332077566e+03	1.201652641515977768e-02	3.391441275332077566e+03	1.237269975798330028e-02
3.391249460398872998e+03	9.820961287006647611e-01	3.391249460398872998e+03	1.206865197004322252e-02	3.391249460398872998e+03	1.257091348592951491e-02
3.391057667161982863e+03	9.808829131632493814e-01	3.391057667161982863e+03	1.213042670815146426e-02	3.391057667161982863e+03	1.277412827292639767e-02
3.390865895617725982e+03	9.796424527952036776e-01	3.390865895617725982e+03	1.220227838525714606e-02	3.390865895617725982e+03	1.298245757386734880e-02
3.390674145762421631e+03	9.783747762020836847e-01	3.390674145762421631e+03	1.228463946648270314e-02	3.390674145762421631e+03	1.319601608423437780e-02
3.390482417592391812e+03	9.770799216580188240e-01	3.390482417592391812e+03	1.237794696938513718e-02	3.390482417592391812e+03	1.341491974502460362e-02
3.390290711103958074e+03	9.757579366328320569e-01	3.390290711103958074e+03	1.248264234518195633e-02	3.390290711103958074e+03	1.363928571341576496e-02
3.390099026293441057e+03	9.744088778994577371e-01	3.390099026293441057e+03	1.259917134080950143e-02	3.390099026293441057e+03	1.386923234469444183e-02
3.389907363157165946e+03	9.730328119081080862e-01	3.389907363157165946e+03	1.272798385534760525e-02	3.389907363157165946e+03	1.410487918081848764e-02
3.389715721691455656e+03	9.716298147744303337e-01	3.389715721691455656e+03	1.286953380227599635e-02	3.389715721691455656e+03	1.434634692892800684e-02
3.389524101892635827e+03	9.701999724451585427e-01	3.389524101892635827e+03	1.302427896670450315e-02	3.389524101892635827e+03	1.459375744372241879e-02
3.389332503757032100e+03	9.687433800409167572e-01	3.389332503757032100e+03	1.319268086392190280e-02	3.389332503757032100e+03	1.484723368402546435e-02
3.389140927280970573e+03	9.672601435489142085e-01	3.389140927280970573e+03	1.337520458238529442e-02	3.389140927280970573e+03	1.510689973887384061e-02
3.388949372460779159e+03	9.657503784755863130e-01	3.388949372460779159e+03	1.357231864383066401e-02	3.388949372460779159e+03	1.537288076263568747e-02
3.388757839292785320e+03	9.642142103655764185e-01	3.388757839292785320e+03	1.378449484616385036e-02	3.388757839292785320e+03	1.564530296347871330e-02
3.388566327773319244e+03	9.626517760393822343e-01	3.388566327773319244e+03	1.401220812160793722e-02	3.388566327773319244e+03	1.592429362030552825e-02
3.388374837898709757e+03	9.610632210499201467e-01	3.388374837898709757e+03	1.425593635881131256e-02	3.388374837898709757e+03	1.620998096581626607e-02
3.388183369665288410e+03	9.594487028256469818e-01	3.388183369665288410e+03	1.451616027477955692e-02	3.388183369665288410e+03	1.650249426905657860e-02
3.387991923069385393e+03	9.578083883907788643e-01	3.387991923069385393e+03	1.479336322576204656e-02	3.387991923069385393e+03	1.680196372290077705e-02
3.387800498107334988e+03	9.561424563647723529e-01	3.387800498107334988e+03	1.508803108115936049e-02	3.387800498107334988e+03	1.710852049022561910e-02
3.387609094775468748e+03	9.544510957259467743e-01	3.387609094775468748e+03	1.540065203541825418e-02	3.387609094775468748e+03	1.742229662493272740e-02
3.387417713070122318e+03	9.527345062454546376e-01	3.387417713070122318e+03	1.573171644644744127e-02	3.387417713070122318e+03	1.774342505550971852e-02
3.387226352987629070e+03	9.509928991081675331e-01	3.387226352987629070e+03	1.608171669007424712e-02	3.387226352987629070e+03	1.807203957969322206e-02
3.387035014524325561e+03	9.492264967919801233e-01	3.387035014524325561e+03	1.645114699167622013e-02	3.387035014524325561e+03	1.840827482734029574e-02
3.386843697676547890e+03	9.474355324558700886e-01	3.386843697676547890e+03	1.684050322107330869e-02	3.386843697676547890e+03	1.875226619534171163e-02
3.386652402440633523e+03	9.456202510255397042e-01	3.386652402440633523e+03	1.725028276795307486e-02	3.386652402440633523e+03	1.910414986339020738e-02
3.386461128812920379e+03	9.437809090468565199e-01	3.386461128812920379e+03	1.768098436502064594e-02	3.386461128812920379e+03	1.946406275249523352e-02
3.386269876789748196e+03	9.419177742348212590e-01	3.386269876789748196e+03	1.813310787744834215e-02	3.386269876789748196e+03	1.983214246276418513e-02
3.386078646367455804e+03	9.400311268773753337e-01	3.386078646367455804e+03	1.860715422433978708e-02	3.386078646367455804e+03	2.020852731291932977e-02
3.385887437542384760e+03	9.381212581583138199e-01	3.385887437542384760e+03	1.910362507196617862e-02	3.385887437542384760e+03	2.059335620734757677e-02
3.385696250310876167e+03	9.361884720064544974e-01	3.385696250310876167e+03	1.962302279824494969e-02	3.385696250310876167e+03	2.098676870283700327e-02
3.385505084669272037e+03	9.342330838433005047e-01	3.385505084669272037e+03	2.016585020250902943e-02	3.385505084669272037e+03	2.138890489426137700e-02
3.385313940613916202e+03	9.322554212688163311e-01	3.385313940613916202e+03	2.073261037499356252e-02	3.385313940613916202e+03	2.179990541306642965e-02
3.385122818141152038e+03	9.302558245818303151e-01	3.385122818141152038e+03	2.132380657292396592e-02	3.385122818141152038e+03	2.221991142170281694e-02
3.384931717247323832e+03	9.282346462276661603e-01	3.384931717247323832e+03	2.193994197565364568e-02	3.384931717247323832e+03	2.264906453548728993e-02
3.384740637928778597e+03	9.261922512118515582e-01	3.384740637928778597e+03	2.258151954342468501e-02	3.384740637928778597e+03	2.308750680758747675e-02
3.384549580181862439e+03	9.241290164600290957e-01	3.384549580181862439e+03	2.324904173220901024e-02	3.384549580181862439e+03	2.353538063557257531e-02
3.384358544002921008e+03	9.220453325948604340e-01	3.384358544002921008e+03	2.394301055950070339e-02	3.384358544002921008e+03	2.399282885267410570e-02
3.384167529388304501e+03	9.199416020220240187e-01	3.384167529388304501e+03	2.466392713148334373e-02	3.384167529388304501e+03	2.445999453537123225e-02
3.383976536334360389e+03	9.178182406064827603e-01	3.383976536334360389e+03	2.541229170974521404e-02	3.383976536334360389e+03	2.493702109055823124e-02
3.383785564837439324e+03	9.156756766549624116e-01	3.383785564837439324e+03	2.618860335229084013e-02	3.383785564837439324e+03	2.542405212655960908e-02
3.383594614893891503e+03	9.135143518260325779e-01	3.383594614893891503e+03	2.699335988426385807e-02	3.383594614893891503e+03	2.592123148509035968e-02
3.383403686500068034e+03	9.113347201947726850e-01	3.383403686500068034e+03	2.782705751985577527e-02	3.383403686500068034e+03	2.642870310934955849e-02
3.383212779652321387e+03	9.091372498117707979e-01	3.383212779652321387e+03	2.869019099696167724e-02	3.383212779652321387e+03	2.694661114420679807e-02
3.383021894347004491e+03	9.069224208651461838e-01	3.383021894347004491e+03	2.958325298491933097e-02	3.383021894347004491e+03	2.747509971160405282e-02
3.382831030580471179e+03	9.046907275062399112e-01	3.382831030580471179e+03	3.050673430518991910e-02	3.382831030580471179e+03	2.801431304346510553e-02
3.382640188349076197e+03	9.024426765282640428e-01	3.382640188349076197e+03	3.146112342732184514e-02	3.382640188349076197e+03	2.856439529976878902e-02
3.382449367649175201e+03	9.001787884751626390e-01	3.382449367649175201e+03	3.244690656262337602e-02	3.382449367649175201e+03	2.912549063939937066e-02
3.382258568477124754e+03	8.978995968588454613e-01	3.382258568477124754e+03	3.346456727163218264e-02	3.382258568477124754e+03	2.969774308811362964e-02
3.382067790829280966e+03	8.956056484835811515e-01	3.382067790829280966e+03	3.451458636007642689e-02	3.382067790829280966e+03	3.028129652581748599e-02
3.381877034702002220e+03	8.932975035503152306e-01	3.381877034702002220e+03	3.559744173124055472e-02	3.381877034702002220e+03	3.087629465346165142e-02
3.381686300091648263e+03	8.909757354819792807e-01	3.381686300091648263e+03	3.671360815048789472e-02	3.381686300091648263e+03	3.148288092547511796e-02
3.381495586994577479e+03	8.886409313405650989e-01	3.381495586994577479e+03	3.786355722140891805e-02	3.381495586994577479e+03	3.210119856104651226e-02
3.381304895407150525e+03	8.862936907769769501e-01	3.381304895407150525e+03	3.904775682352928934e-02	3.381304895407150525e+03	3.273139035555267667e-02
3.381114225325729421e+03	8.839346273846224733e-01	3.381114225325729421e+03	4.026667145078892396e-02	3.381114225325729421e+03	3.337359882354481305e-02
3.380923576746675735e+03	8.815643676300356502e-01	3.380923576746675735e+03	4.152076164399479824e-02	3.380923576746675735e+03	3.402796600766234969e-02
3.380732949666351487e+03	8.791835513084395037e-01	3.380732949666351487e+03	4.281048401343633125e-02	3.380732949666351487e+03	3.469463350256897505e-02
3.380542344081121882e+03	8.767928310043081597e-01	3.380542344081121882e+03	4.413629084285732029e-02	3.380542344081121882e+03	3.537374232965709991e-02
3.380351759987350761e+03	8.743928726894865111e-01	3.380351759987350761e+03	4.549863022116996253e-02	3.380351759987350761e+03	3.606543299469441854e-02
3.380161197381403326e+03	8.719843551887571653e-01	3.380161197381403326e+03	4.689794566272716819e-02	3.380161197381403326e+03	3.676984536657766645e-02
3.379970656259645693e+03	8.695679703369089131e-01	3.379970656259645693e+03	4.833467606305846820e-02	3.379970656259645693e+03	3.748711867099504408e-02
3.379780136618445340e+03	8.671444221913571226e-01	3.379780136618445340e+03	4.980925513529574356e-02	3.379780136618445340e+03	3.821739131135394596e-02
3.379589638454169290e+03	8.647144279193422767e-01	3.379589638454169290e+03	5.132211179441645288e-02	3.379589638454169290e+03	3.896080100260730650e-02
3.379399161763187294e+03	8.622787172555075319e-01	3.379399161763187294e+03	5.287366978088147568e-02	3.379399161763187294e+03	3.971748465008686363e-02
3.379208706541867741e+03	8.598380320058003345e-01	3.379208706541867741e+03	5.446434725532459803e-02	3.379208706541867741e+03	4.048757822304439175e-02
3.379018272786581747e+03	8.573931261847786978e-01	3.379018272786581747e+03	5.609455679652068649e-02	3.379018272786581747e+03	4.127121675787358279e-02
3.378827860493699973e+03	8.549447662591620478e-01	3.378827860493699973e+03	5.776470555016814667e-02	3.378827860493699973e+03	4.206853440380475123e-02
3.378637469659593535e+03	8.524937300415748043e-01	3.378637469659593535e+03	5.947519439749095194e-02	3.378637469659593535e+03	4.287966416229283678e-02
3.378447100280636732e+03	8.500408072661683745e-01	3.378447100280636732e+03	6.122641835178316283e-02	3.378447100280636732e+03	4.370473800978819101e-02
3.378256752353201591e+03	8.475867989041963035e-01	3.378256752353201591e+03	6.301876603224648710e-02	3.378256752353201591e+03	4.454388673278494859e-02
3.378066425873663775e+03	8.451325171693003790e-01	3.378066425873663775e+03	6.485261968146860401e-02	3.378066425873663775e+03	4.539723993004991798e-02
3.377876120838397583e+03	8.426787854603355887e-01	3.377876120838397583e+03	6.672835519847419850e-02	3.377876120838397583e+03	4.626492601584984016e-02
3.377685837243778678e+03	8.402264375898654825e-01	3.377685837243778678e+03	6.864634151401685647e-02	3.377685837243778678e+03	4.714707202682168197e-02
3.377495575086184999e+03	8.377763176506328735e-01	3.377495575086184999e+03	7.060694052607070781e-02	3.377495575086184999e+03	4.804380359790220295e-02
3.377305334361994028e+03	8.353292800685114816e-01	3.377305334361994028e+03	7.261050730474147286e-02	3.377305334361994028e+03	4.895524501360450087e-02
3.377115115067582792e+03	8.328861890995383765e-01	3.377115115067582792e+03	7.465738977240704566e-02	3.377115115067582792e+03	4.988151910356364988e-02
3.376924917199331958e+03	8.304479180972784702e-01	3.376924917199331958e+03	7.674792806359964636e-02	3.376924917199331958e+03	5.082274704845957808e-02
3.376734740753620827e+03	8.280153497640324600e-01	3.376734740753620827e+03	7.888245505040376859e-02	3.376734740753620827e+03	5.177904852043345441e-02
3.376544585726830974e+03	8.255893757672090327e-01	3.376544585726830974e+03	8.106129624160841873e-02	3.376544585726830974e+03	5.275054163872592433e-02
3.376354452115343975e+03	8.231708953695351383e-01	3.376354452115343975e+03	8.328476828886585692e-02	3.376354452115343975e+03	5.373734253634895180e-02
3.376164339915541404e+03	8.207608165107015408e-01	3.376164339915541404e+03	8.555318082820902170e-02	3.376164339915541404e+03	5.473956586410809455e-02
3.375974249123807567e+03	8.183600544237906727e-01	3.375974249123807567e+03	8.786683506165648971e-02	3.375974249123807567e+03	5.575732437556336213e-02
3.375784179736526312e+03	8.159695312128949496e-01	3.375784179736526312e+03	9.022602355856811085e-02	3.375784179736526312e+03	5.679072885847828017e-02
3.375594131750082397e+03	8.135901757451659000e-01	3.375594131750082397e+03	9.263103064406380538e-02	3.375594131750082397e+03	5.783988822549697428e-02
3.375404105160861491e+03	8.112229230207776975e-01	3.375404105160861491e+03	9.508213203240906131e-02	3.375404105160861491e+03	5.890490939470930526e-02
3.375214099965251080e+03	8.088687136685385193e-01	3.375214099965251080e+03	9.757959466798855896e-02	3.375214099965251080e+03	5.998589722777183247e-02
3.375024116159637288e+03	8.065284933930819689e-01	3.375024116159637288e+03	1.001236765032217785e-01	3.375024116159637288e+03	6.108295445060969026e-02
3.374834153740409874e+03	8.042032125221287853e-01	3.374834153740409874e+03	1.027146265138216830e-01	3.374834153740409874e+03	6.219618163721571391e-02
3.374644212703955873e+03	8.018938254213503480e-01	3.374644212703955873e+03	1.053526845106373955e-01	3.374644212703955873e+03	6.332567713775594243e-02
3.374454293046666407e+03	7.996012898915174638e-01	3.374454293046666407e+03	1.080380809388541974e-01	3.374454293046666407e+03	6.447153700337880655e-02
3.374264394764932604e+03	7.973265665116902046e-01	3.374264394764932604e+03	1.107710365691496890e-01	3.374264394764932604e+03	6.563385488249645627e-02
3.374074517855144222e+03	7.950706182200919514e-01	3.374074517855144222e+03	1.135517628306209614e-01	3.374074517855144222e+03	6.681272208489028031e-02
3.373884662313695117e+03	7.928344094214778703e-01	3.373884662313695117e+03	1.163804610132874867e-01	3.373884662313695117e+03	6.800822734907430167e-02
3.373694828136977776e+03	7.906189057571687551e-01	3.373694828136977776e+03	1.192573232999992322e-01	3.373694828136977776e+03	6.922045708521015750e-02
3.373505015321386054e+03	7.884250728379754714e-01	3.373505015321386054e+03	1.221825309570008372e-01	3.373505015321386054e+03	7.044949488082229150e-02
3.373315223863314259e+03	7.862538760140105332e-01	3.373315223863314259e+03	1.251562554897996671e-01	3.373315223863314259e+03	7.169542177455916210e-02
3.373125453759158972e+03	7.841062794889595011e-01	3.373125453759158972e+03	1.281786580081357985e-01	3.373125453759158972e+03	7.295831606542889369e-02
3.372935705005315867e+03	7.819832456826996125e-01	3.372935705005315867e+03	1.312498894139202676e-01	3.372935705005315867e+03	7.423825333330354159e-02
3.372745977598181526e+03	7.798857344756373600e-01	3.372745977598181526e+03	1.343700903096569643e-01	3.372745977598181526e+03	7.553530638638557282e-02
3.372556271534154803e+03	7.778147020662461442e-01	3.372556271534154803e+03	1.375393893099013942e-01	3.372556271534154803e+03	7.684954480788547260e-02
3.372366586809634100e+03	7.757711009224350640e-01	3.372366586809634100e+03	1.407579058870569721e-01	3.372366586809634100e+03	7.818103564391845617e-02
3.372176923421019183e+03	7.737558783449691724e-01	3.372176923421019183e+03	1.440257476944353798e-01	3.372176923421019183e+03	7.952984269948845664e-02
3.371987281364710270e+03	7.717699758779511532e-01	3.371987281364710270e+03	1.473430113356667681e-01	3.371987281364710270e+03	8.089602670322171285e-02
3.371797660637108493e+03	7.698143286026989385e-01	3.371797660637108493e+03	1.507097829968573610e-01	3.371797660637108493e+03	8.227964543244675744e-02
3.371608061234616343e+03	7.678898639558906503e-01	3.371608061234616343e+03	1.541261366180364523e-01	3.371608061234616343e+03	8.368075322884310774e-02
3.371418483153634952e+03	7.659975011782498289e-01	3.371418483153634952e+03	1.575921354958012555e-01	3.371418483153634952e+03	8.509940136371328678e-02
3.371228926390570450e+03	7.641381501703565782e-01	3.371228926390570450e+03	1.611078306737278587e-01	3.371228926390570450e+03	8.653563760948031203e-02
3.371039390941825332e+03	7.623127108331042567e-01	3.371039390941825332e+03	1.646732623886573987e-01	3.371039390941825332e+03	8.798950656208751053e-02
3.370849876803806183e+03	7.605220719572837185e-01	3.370849876803806183e+03	1.682884587476075611e-01	3.370849876803806183e+03	8.946104928375887833e-02
3.370660383972917316e+03	7.587671104154007917e-01	3.370660383972917316e+03	1.719534365729658010e-01	3.370660383972917316e+03	9.095030347555026207e-02
3.370470912445567592e+03	7.570486900046543566e-01	3.370470912445567592e+03	1.756681995352669945e-01	3.370470912445567592e+03	9.245730299169084565e-02
3.370281462218163142e+03	7.553676607551689237e-01	3.370281462218163142e+03	1.794327403657983155e-01	3.370281462218163142e+03	9.398207834143701422e-02
3.370092033287113281e+03	7.537248578238082697e-01	3.370092033287113281e+03	1.832470398333836403e-01	3.370092033287113281e+03	9.552465640548343795e-02
3.369902625648826415e+03	7.521211003712796606e-01	3.369902625648826415e+03	1.871110650363327355e-01	3.369902625648826415e+03	9.708505999321567770e-02
3.369713239299714132e+03	7.505571908388717350e-01	3.369713239299714132e+03	1.910247724885200948e-01	3.369713239299714132e+03	9.866330854692813290e-02
3.369523874236185748e+03	7.490339136820420851e-01	3.369523874236185748e+03	1.949881051173785462e-01	3.369523874236185748e+03	1.002594173883855633e-01
3.369334530454654214e+03	7.475520344946136042e-01	3.369334530454654214e+03	1.990009940857646320e-01	3.369334530454654214e+03	1.018733981182306791e-01
3.369145207951530665e+03	7.461122988863729821e-01	3.369145207951530665e+03	2.030633575188633411e-01	3.369145207951530665e+03	1.035052582775540797e-01
3.368955906723229418e+03	7.447154314357095073e-01	3.368955906723229418e+03	2.071751000877453397e-01	3.368955906723229418e+03	1.051550012154561786e-01
3.368766626766164791e+03	7.433621347704817417e-01	3.368766626766164791e+03	2.113361158754612223e-01	3.368766626766164791e+03	1.068226267275931701e-01
3.368577368076750645e+03	7.420530882995823863e-01	3.368577368076750645e+03	2.155462840338525088e-01	3.368577368076750645e+03	1.085081299971625418e-01
3.368388130651403571e+03	7.407889472808086850e-01	3.368388130651403571e+03	2.198054715756079247e-01	3.368388130651403571e+03	1.102115022163496633e-01
3.368198914486539707e+03	7.395703416994202639e-01	3.368198914486539707e+03	2.241135323329064843e-01	3.368198914486539707e+03	1.119327303050956929e-01
3.368009719578577005e+03	7.383978752026805203e-01	3.368009719578577005e+03	2.284703075571730690e-01	3.368009719578577005e+03	1.136717970142234330e-01
3.367820545923932514e+03	7.372721239811903526e-01	3.367820545923932514e+03	2.328756244801073738e-01	3.367820545923932514e+03	1.154286805541755445e-01
3.367631393519026005e+03	7.361936357158812561e-01	3.367631393519026005e+03	2.373292979645075240e-01	3.367631393519026005e+03	1.172033549421095111e-01
3.367442262360277255e+03	7.351629284590670554e-01	3.367442262360277255e+03	2.418311292290013792e-01	3.367442262360277255e+03	1.189957896688672995e-01
3.367253152444106490e+03	7.341804895449004498e-01	3.367253152444106490e+03	2.463809051989869214e-01	3.367253152444106490e+03	1.208059495141251410e-01
3.367064063766934851e+03	7.332467745123658620e-01	3.367064063766934851e+03	2.509784010060351345e-01	3.367064063766934851e+03	1.226337950853545189e-01
3.366874996325184838e+03	7.323622059903942549e-01	3.366874996325184838e+03	2.556233776218003739e-01	3.366874996325184838e+03	1.244792822355131334e-01
3.366685950115279411e+03	7.315271726194437774e-01	3.366685950115279411e+03	2.603155812670976954e-01	3.366685950115279411e+03	1.263423618932946746e-01
3.366496925133642890e+03	7.307420279554773801e-01	3.366496925133642890e+03	2.650547466235980143e-01	3.366496925133642890e+03	1.282229807613855244e-01
3.366307921376698687e+03	7.300070893901874358e-01	3.366307921376698687e+03	2.698405935757275387e-01	3.366307921376698687e+03	1.301210805344389099e-01
3.366118938840872488e+03	7.293226370776541012e-01	3.366118938840872488e+03	2.746728278968795234e-01	3.366118938840872488e+03	1.320365980210641277e-01
3.365929977522591344e+03	7.286889128489968392e-01	3.365929977522591344e+03	2.795511425674389039e-01	3.365929977522591344e+03	1.339694654075299363e-01
3.365741037418281394e+03	7.281061191653110942e-01	3.365741037418281394e+03	2.844752159658921475e-01	3.365741037418281394e+03	1.359196098105800166e-01
3.365552118524370599e+03	7.275744180484323698e-01	3.365552118524370599e+03	2.894447132267528033e-01	3.365552118524370599e+03	1.378869535501724419e-01
3.365363220837287372e+03	7.270939300530100402e-01	3.365363220837287372e+03	2.944592850385671090e-01	3.365363220837287372e+03	1.398714138420355524e-01
3.365174344353461947e+03	7.266647332227799128e-01	3.365174344353461947e+03	2.995185685067564552e-01	3.365174344353461947e+03	1.418729029576839828e-01
3.364985489069324103e+03	7.262868620816289589e-01	3.364985489069324103e+03	3.046221865566859921e-01	3.364985489069324103e+03	1.438913280549675155e-01
3.364796654981303618e+03	7.259603066154983741e-01	3.364796654981303618e+03	3.097697487715745934e-01	3.364796654981303618e+03	1.459265913317233099e-01
3.364607842085833909e+03	7.256850113221740006e-01	3.364607842085833909e+03	3.149608494057129504e-01	3.364607842085833909e+03	1.479785895459831968e-01
3.364419050379347027e+03	7.254608741859629450e-01	3.364419050379347027e+03	3.201950704282885973e-01	3.364419050379347027e+03	1.500472146644375171e-01
3.364230279858275480e+03	7.252877457865833932e-01	3.364230279858275480e+03	3.254719784111851921e-01	3.364230279858275480e+03	1.521323531317079203e-01
3.364041530519054959e+03	7.251654283595397876e-01	3.364041530519054959e+03	3.307911251420868615e-01	3.364041530519054959e+03	1.542338859765454984e-01
3.363852802358119789e+03	7.250936748281606725e-01	3.363852802358119789e+03	3.361520508138102215e-01	3.363852802358119789e+03	1.563516894890449038e-01
3.363664095371905205e+03	7.250721880178578882e-01	3.363664095371905205e+03	3.415542789761470410e-01	3.363664095371905205e+03	1.584856340641234151e-01
3.363475409556848717e+03	7.251006197245384310e-01	3.363475409556848717e+03	3.469973204445684911e-01	3.363475409556848717e+03	1.606355850402745866e-01
3.363286744909386925e+03	7.251785698980496297e-01	3.363286744909386925e+03	3.524806727251137417e-01	3.363286744909386925e+03	1.628014025387351515e-01
3.363098101425958703e+03	7.253055859053835208e-01	3.363098101425958703e+03	3.580038162279828851e-01	3.363098101425958703e+03	1.649829405955838546e-01
3.362909479103003378e+03	7.254811616619933901e-01	3.362909479103003378e+03	3.635662198678959456e-01	3.362909479103003378e+03	1.671800483714667995e-01
3.362720877936958914e+03	7.257047369509810331e-01	3.362720877936958914e+03	3.691673377277300272e-01	3.362720877936958914e+03	1.693925693832884494e-01
3.362532297924267823e+03	7.259756967045395415e-01	3.362532297924267823e+03	3.748066097822934650e-01	3.362532297924267823e+03	1.716203416358624001e-01
3.362343739061370798e+03	7.262933703377957295e-01	3.362343739061370798e+03	3.804834613911887709e-01	3.362343739061370798e+03	1.738631974821990833e-01
3.362155201344709440e+03	7.266570310986175674e-01	3.362155201344709440e+03	3.861973045826828099e-01	3.362155201344709440e+03	1.761209638785634912e-01
3.361966684770728079e+03	7.270658954913284955e-01	3.361966684770728079e+03	3.919475360332033698e-01	3.361966684770728079e+03	1.783934619140041533e-01
3.361778189335868774e+03	7.275191226896370322e-01	3.361778189335868774e+03	3.977335405416713709e-01	3.361778189335868774e+03	1.806805075460801713e-01
3.361589715036577672e+03	7.280158140552112078e-01	3.361589715036577672e+03	4.035546869793730229e-01	3.361589715036577672e+03	1.829819106883033841e-01
3.361401261869299105e+03	7.285550126455510034e-01	3.361401261869299105e+03	4.094103318405089009e-01	3.361401261869299105e+03	1.852974759658570503e-01
3.361212829830479677e+03	7.291357027959561865e-01	3.361212829830479677e+03	4.152998152259356202e-01	3.361212829830479677e+03	1.876270018130452299e-01
3.361024418916566447e+03	7.297568097263870124e-01	3.361024418916566447e+03	4.212224660658912545e-01	3.361024418916566447e+03	1.899702815886692153e-01
3.360836029124007382e+03	7.304171992100368938e-01	3.360836029124007382e+03	4.271775974886916627e-01	3.360836029124007382e+03	1.923271025435232540e-01
3.360647660449250452e+03	7.311156772837377193e-01	3.360647660449250452e+03	4.331645090678944432e-01	3.360647660449250452e+03	1.946972462898500511e-01
3.360459312888744989e+03	7.318509900332568208e-01	3.360459312888744989e+03	4.391824883203075958e-01	3.360459312888744989e+03	1.970804891055991936e-01
3.360270986438942145e+03	7.326218233811111480e-01	3.360270986438942145e+03	4.452308070688708597e-01	3.360270986438942145e+03	1.994766011249418380e-01
3.360082681096291253e+03	7.334268029856749749e-01	3.360082681096291253e+03	4.513087246314280709e-01	3.360082681096291253e+03	2.018853470126706073e-01
3.359894396857245283e+03	7.342644941373084322e-01	3.359894396857245283e+03	4.574154855779884454e-01	3.359894396857245283e+03	2.043064854604202951e-01
3.359706133718256297e+03	7.351334018041293383e-01	3.359706133718256297e+03	4.635503231241041577e-01	3.359706133718256297e+03	2.067397699046646387e-01
3.359517891675778174e+03	7.360319705673940005e-01	3.359517891675778174e+03	4.697124539824052425e-01	3.359517891675778174e+03	2.091849473981175767e-01
3.359329670726264794e+03	7.369585848305229003e-01	3.359329670726264794e+03	4.759010835734292511e-01	3.359329670726264794e+03	2.116417597220516256e-01
3.359141470866170494e+03	7.379115689574193837e-01	3.359141470866170494e+03	4.821154043552077773e-01	3.359141470866170494e+03	2.141099430110828539e-01
3.358953292091951880e+03	7.388891874600421739e-01	3.358953292091951880e+03	4.883545947111779806e-01	3.358953292091951880e+03	2.165892275018086455e-01
3.358765134400064653e+03	7.398896452822225633e-01	3.358765134400064653e+03	4.946178192685117825e-01	3.358765134400064653e+03	2.190793375909692586e-01
3.358576997786966331e+03	7.409110882287581745e-01	3.358576997786966331e+03	5.009042309023507000e-01	3.358576997786966331e+03	2.215799922568501001e-01
3.358388882249115341e+03	7.419516033351331030e-01	3.358388882249115341e+03	5.072129692881407470e-01	3.358388882249115341e+03	2.240909047390182707e-01
3.358200787782970565e+03	7.430092193332782369e-01	3.358200787782970565e+03	5.135431606620444178e-01	3.358200787782970565e+03	2.266117824796839986e-01
3.358012714384990886e+03	7.440819073442904719e-01	3.358012714384990886e+03	5.198939205211486891e-01	3.358012714384990886e+03	2.291423276965422196e-01
3.357824662051638370e+03	7.451675811917451986e-01	3.357824662051638370e+03	5.262643479018850323e-01	3.357824662051638370e+03	2.316822361521276297e-01
3.357636630779372354e+03	7.462640985989875686e-01	3.357636630779372354e+03	5.326535344026744889e-01	3.357636630779372354e+03	2.342311990823073564e-01
3.357448620564656721e+03	7.473692614168222503e-01	3.357448620564656721e+03	5.390605549322168288e-01	3.357448620564656721e+03	2.367889012135999116e-01
3.357260631403953084e+03	7.484808168912088222e-01	3.357260631403953084e+03	5.454844748574807500e-01	3.357260631403953084e+03	2.393550222914960779e-01
3.357072663293725782e+03	7.495964583551822935e-01	3.357072663293725782e+03	5.519243464947883870e-01	3.357072663293725782e+03	2.419292363305882709e-01
3.356884716230438698e+03	7.507138263125947564e-01	3.356884716230438698e+03	5.583792106175951009e-01	3.356884716230438698e+03	2.445112119380903337e-01
3.356696790210557538e+03	7.518305094838310110e-01	3.356696790210557538e+03	5.648480962378231718e-01	3.356696790210557538e+03	2.471006122704541563e-01
3.356508885230548003e+03	7.529440457919122087e-01	3.356508885230548003e+03	5.713300190104370069e-01	3.356508885230548003e+03	2.496970946984785056e-01
3.356321001286877163e+03	7.540519240145819868e-01	3.356321001286877163e+03	5.778239863018701516e-01	3.356321001286877163e+03	2.523003118921867682e-01
3.356133138376012539e+03	7.551515847471397258e-01	3.356133138376012539e+03	5.843289932735966641e-01	3.356133138376012539e+03	2.549099109938154362e-01
3.355945296494422564e+03	7.562404216609172058e-01	3.355945296494422564e+03	5.908440221117710056e-01	3.355945296494422564e+03	2.575255334641753935e-01
3.355757475638576125e+03	7.573157832721163496e-01	3.355757475638576125e+03	5.973680454524146199e-01	3.355757475638576125e+03	2.601468158207904668e-01
3.355569675804943472e+03	7.583749742693444151e-01	3.355569675804943472e+03	6.039000244645352788e-01	3.355569675804943472e+03	2.627733892427277507e-01
3.355381896989995312e+03	7.594152574140653478e-01	3.355381896989995312e+03	6.104389115782233866e-01	3.355381896989995312e+03	2.654048801624130927e-01
3.355194139190203259e+03	7.604338548241028617e-01	3.355194139190203259e+03	6.169836470264798978e-01	3.355194139190203259e+03	2.680409095471861791e-01
3.355006402402039839e+03	7.614279498867305707e-01	3.355006402402039839e+03	6.235331604725590227e-01	3.355006402402039839e+03	2.706810932616633969e-01
3.354818686621978031e+03	7.623946894538538022e-01	3.354818686621978031e+03	6.300863738456812246e-01	3.354818686621978031e+03	2.733250426855499127e-01
3.354630991846491725e+03	7.633311852563139377e-01	3.354630991846491725e+03	6.366421974454435917e-01	3.354630991846491725e+03	2.759723639086311686e-01
3.354443318072055263e+03	7.642345162984356399e-01	3.354443318072055263e+03	6.431995331403893568e-01	3.354443318072055263e+03	2.786226584292463282e-01
3.354255665295145263e+03	7.651017306396269424e-01	3.354255665295145263e+03	6.497572723530047334e-01	3.354255665295145263e+03	2.812755227508478839e-01
3.354068033512236070e+03	7.659298477774416636e-01	3.354068033512236070e+03	6.563142978690456042e-01	3.354068033512236070e+03	2.839305487889927648e-01
3.353880422719807029e+03	7.667158609382096479e-01	3.353880422719807029e+03	6.628694842836624357e-01	3.353880422719807029e+03	2.865873239915570081e-01
3.353692832914334303e+03	7.674567391705123809e-01	3.353692832914334303e+03	6.694216967550418174e-01	3.353692832914334303e+03	2.892454311034456937e-01
3.353505264092297693e+03	7.681494297231729051e-01	3.353505264092297693e+03	6.759697912546364096e-01	3.353505264092297693e+03	2.919044482492628156e-01
3.353317716250176090e+03	7.687908609160031270e-01	3.353317716250176090e+03	6.825126171977868861e-01	3.353317716250176090e+03	2.945639495187705181e-01
3.353130189384449295e+03	7.693779443669476192e-01	3.353130189384449295e+03	6.890490156973904101e-01	3.353130189384449295e+03	2.972235046313597695e-01
3.352942683491599382e+03	7.699075777582654601e-01	3.352942683491599382e+03	6.955778206596696656e-01	3.352942683491599382e+03	2.998826792013286058e-01
3.352755198568107517e+03	7.703766472287859601e-01	3.352755198568107517e+03	7.020978574181671039e-01	3.352755198568107517e+03	3.025410344868056933e-01
3.352567734610456682e+03	7.707820301781294070e-01	3.352567734610456682e+03	7.086079433683377671e-01	3.352567734610456682e+03	3.051981275616441058e-01
3.352380291615128954e+03	7.711205991618654831e-01	3.352380291615128954e+03	7.151068935995621434e-01	3.352380291615128954e+03	3.078535125377715453e-01
3.352192869578610498e+03	7.713892227876383290e-01	3.352192869578610498e+03	7.215935109324134178e-01	3.352192869578610498e+03	3.105067385138352010e-01
3.352005468497384754e+03	7.715847707460410376e-01	3.352005468497384754e+03	7.280665966055950289e-01	3.352005468497384754e+03	3.131573518623712027e-01
3.351818088367938344e+03	7.717041149211811835e-01	3.351818088367938344e+03	7.345249411873983059e-01	3.351818088367938344e+03	3.158048943669928832e-01
3.351630729186756980e+03	7.717441344461797303e-01	3.351630729186756980e+03	7.409673341913547429e-01	3.351630729186756980e+03	3.184489052860254854e-01
3.351443390950328649e+03	7.717017178446775594e-01	3.351443390950328649e+03	7.473925594046907372e-01	3.351443390950328649e+03	3.210889204197495683e-01
3.351256073655141790e+03	7.715737652273952918e-01	3.351256073655141790e+03	7.537993908859502712e-01	3.351256073655141790e+03	3.237244713227294679e-01
3.351068777297683937e+03	7.713571935848037020e-01	3.351068777297683937e+03	7.601866022211976048e-01	3.351068777297683937e+03	3.263550872943772885e-01
3.350881501874445348e+03	7.710489390867326653e-01	3.350881501874445348e+03	7.665529621825665219e-01	3.350881501874445348e+03	3.289802945220026142e-01
3.350694247381917648e+03	7.706459604544553255e-01	3.350694247381917648e+03	7.728972350646816647e-01	3.350694247381917648e+03	3.315996162060347308e-01
3.350507013816590643e+03	7.701452421778989255e-01	3.350507013816590643e+03	7.792181802248970834e-01	3.350507013816590643e+03	3.342125725208888731e-01
3.350319801174956865e+03	7.695437986992406110e-01	3.350319801174956865e+03	7.855145552475922832e-01	3.350319801174956865e+03	3.368186813345396824e-01
3.350132609453508849e+03	7.688386773036920419e-01	3.350132609453508849e+03	7.917851137589227983e-01	3.350132609453508849e+03	3.394174578111798235e-01
3.349945438648740492e+03	7.680269616551095302e-01	3.349945438648740492e+03	7.980286057644371267e-01	3.349945438648740492e+03	3.420084145434713618e-01
3.349758288757146147e+03	7.671057764985963479e-01	3.349758288757146147e+03	8.042437820661741954e-01	3.349758288757146147e+03	3.445910625380155801e-01
3.349571159775221076e+03	7.660722894671954109e-01	3.349571159775221076e+03	8.104293878516193317e-01	3.349571159775221076e+03	3.471649099407639327e-01
3.349384051699460542e+03	7.649237159426069965e-01	3.349384051699460542e+03	8.165841675381444453e-01	3.349384051699460542e+03	3.497294631152138566e-01
3.349196964526362535e+03	7.636573238655444129e-01	3.349196964526362535e+03	8.227068688742140701e-01	3.349196964526362535e+03	3.522842275650345245e-01
3.349009898252423227e+03	7.622704336003165437e-01	3.349009898252423227e+03	8.287962299715055936e-01	3.349009898252423227e+03	3.548287052981689560e-01
3.348822852874141518e+03	7.607604261778283528e-01	3.348822852874141518e+03	8.348509952858288452e-01	3.348822852874141518e+03	3.573623982311443514e-01
3.348635828388016307e+03	7.591247445532897098e-01	3.348635828388016307e+03	8.408699073114987987e-01	3.348635828388016307e+03	3.598848065287451603e-01
3.348448824790547405e+03	7.573608979390111795e-01	3.348448824790547405e+03	8.468517089107185924e-01	3.348448824790547405e+03	3.623954291634172709e-01
3.348261842078236441e+03	7.554664652025314675e-01	3.348261842078236441e+03	8.527951424924375967e-01	3.348261842078236441e+03	3.648937638192833455e-01
3.348074880247583224e+03	7.534390984985435136e-01	3.348074880247583224e+03	8.586989500135588926e-01	3.348074880247583224e+03	3.673793069692825042e-01
3.347887939295090746e+03	7.512765296797609960e-01	3.347887939295090746e+03	8.645618814882962688e-01	3.347887939295090746e+03	3.698515557249325014e-01
3.347701019217262456e+03	7.489765693461822860e-01	3.347701019217262456e+03	8.703826806741160604e-01	3.347701019217262456e+03	3.723100049347121132e-01
3.347514120010601346e+03	7.465371145819583720e-01	3.347514120010601346e+03	8.761600977901584653e-01	3.347514120010601346e+03	3.747541499132656662e-01
3.347327241671611773e+03	7.439561513694006312e-01	3.347327241671611773e+03	8.818928856812263684e-01	3.347327241671611773e+03	3.771834857239362293e-01
3.347140384196799914e+03	7.412317578355681613e-01	3.347140384196799914e+03	8.875797987839388892e-01	3.347140384196799914e+03	3.795975070472051294e-01
3.346953547582671945e+03	7.383621086075743412e-01	3.346953547582671945e+03	8.932195954242456715e-01	3.346953547582671945e+03	3.819957087429955989e-01
3.346766731825733586e+03	7.353454785342892208e-01	3.346766731825733586e+03	8.988110382622653827e-01	3.346766731825733586e+03	3.843775860283578649e-01
3.346579936922492834e+03	7.321802469124476520e-01	3.346579936922492834e+03	9.043528962215746647e-01	3.346579936922492834e+03	3.867426349652888229e-01
3.346393162869458592e+03	7.288648979680912854e-01	3.346393162869458592e+03	9.098439361475515463e-01	3.346393162869458592e+03	3.890903508146437706e-01
3.346206409663141130e+03	7.253980296587199117e-01	3.346206409663141130e+03	9.152829377348856710e-01	3.346206409663141130e+03	3.914202312275648632e-01
3.346019677300048443e+03	7.217783530217812826e-01	3.346019677300048443e+03	9.206686822535415926e-01	3.346019677300048443e+03	3.937317739919123372e-01
3.345832965776691708e+03	7.180046973940789057e-01	3.345832965776691708e+03	9.259999577540869442e-01	3.345832965776691708e+03	3.960244782050242329e-01
3.345646275089583014e+03	7.140760132979807606e-01	3.345646275089583014e+03	9.312755579878746470e-01	3.345646275089583014e+03	3.982978441409496528e-01
3.345459605235234903e+03	7.099913762823143459e-01	3.345459605235234903e+03	9.364942840561404358e-01	3.345459605235234903e+03	4.005513736853573703e-01
3.345272956210159919e+03	7.057499904247950262e-01	3.345272956210159919e+03	9.416549452828067990e-01	3.345272956210159919e+03	4.027845706104815071e-01
3.345086328010872876e+03	7.013511896824849989e-01	3.345086328010872876e+03	9.467563547741363328e-01	3.345086328010872876e+03	4.049969397471335220e-01
3.344899720633887227e+03	6.967944457806080072e-01	3.344899720633887227e+03	9.517973419107884636e-01	3.344899720633887227e+03	4.071879896727272352e-01
3.344713134075719154e+03	6.920793638798292680e-01	3.344713134075719154e+03	9.567767338767272367e-01	3.344713134075719154e+03	4.093572289729442426e-01
3.344526568332883471e+03	6.872056938007653493e-01	3.344526568332883471e+03	9.616933769018757294e-01	3.344526568332883471e+03	4.115041707467470000e-01
3.344340023401899543e+03	6.821733258796237598e-01	3.344340023401899543e+03	9.665461189441317824e-01	3.344340023401899543e+03	4.136283291091115699e-01
3.344153499279284006e+03	6.769822987038077722e-01	3.344153499279284006e+03	9.713338224068612803e-01	3.344153499279284006e+03	4.157292219271578881e-01
3.343966995961555313e+03	6.716327990021512262e-01	3.343966995961555313e+03	9.760553575612317401e-01	3.343966995961555313e+03	4.178063695530955801e-01
3.343780513445233282e+03	6.661251654343377515e-01	3.343780513445233282e+03	9.807096058969445584e-01	3.343780513445233282e+03	4.198592956175433710e-01
3.343594051726836369e+03	6.604598921302856640e-01	3.343594051726836369e+03	9.852954630094796773e-01	3.343594051726836369e+03	4.218875277263156032e-01
3.343407610802887575e+03	6.546376276534354721e-01	3.343407610802887575e+03	9.898118308519012754e-01	3.343407610802887575e+03	4.238905959525806622e-01
3.343221190669907173e+03	6.486591807277671817e-01	3.343221190669907173e+03	9.942576264798279606e-01	3.343221190669907173e+03	4.258680347491123341e-01
3.343034791324418620e+03	6.425255211716306425e-01	3.343034791324418620e+03	9.986317795797261532e-01	3.343034791324418620e+03	4.278193825347907930e-01
3.342848412762944918e+03	6.362377813523492076e-01	3.342848412762944918e+03	1.002933231624373978e+00	3.342848412762944918e+03	4.297441816182485663e-01
3.342662054982009522e+03	6.297972589623352935e-01	3.342662054982009522e+03	1.007160938432481112e+00	3.342662054982009522e+03	4.316419788282210290e-01
3.342475717978136800e+03	6.232054170353299449e-01	3.342475717978136800e+03	1.011313866648192006e+00	3.342475717978136800e+03	4.335123248824345743e-01
3.342289401747853390e+03	6.164638893528439079e-01	3.342289401747853390e+03	1.015391002979853852e+00	3.342289401747853390e+03	4.353547764019000677e-01
3.342103106287685023e+03	6.095744762219900137e-01	3.342103106287685023e+03	1.019391341640400572e+00	3.342103106287685023e+03	4.371688934060105614e-01
3.341916831594159248e+03	6.025391502870027782e-01	3.341916831594159248e+03	1.023313895203124879e+00	3.341916831594159248e+03	4.389542416615911380e-01
3.341730577663803160e+03	5.953600571219157533e-01	3.341730577663803160e+03	1.027157693772445590e+00	3.341730577663803160e+03	4.407103926094114721e-01
3.341544344493145218e+03	5.880395132069682340e-01	3.341544344493145218e+03	1.030921778685703227e+00	3.341544344493145218e+03	4.424369221558869247e-01
3.341358132078716153e+03	5.805800099174677209e-01	3.341358132078716153e+03	1.034605210192759861e+00	3.341358132078716153e+03	4.441334123631995867e-01
3.341171940417045334e+03	5.729842133922582459e-01	3.341171940417045334e+03	1.038207066169500647e+00	3.341171940417045334e+03	4.457994512789877350e-01
3.340985769504663949e+03	5.652549626087703949e-01	3.340985769504663949e+03	1.041726437265388716e+00	3.340985769504663949e+03	4.474346320271482269e-01
3.340799619338103639e+03	5.573952729613058654e-01	3.340799619338103639e+03	1.045162434752474390e+00	3.340799619338103639e+03	4.490385545305512482e-01
3.340613489913896501e+03	5.494083356143214525e-01	3.340613489913896501e+03	1.048514189301990696e+00	3.340613489913896501e+03	4.506108253524093166e-01
3.340427381228575541e+03	5.412975140429148180e-01	3.340427381228575541e+03	1.051780843973863400e+00	3.340427381228575541e+03	4.521510563371426428e-01
3.340241293278676039e+03	5.330663490462820286e-01	3.340241293278676039e+03	1.054961566426759090e+00	3.340241293278676039e+03	4.536588672354028295e-01
3.340055226060732366e+03	5.247185529594088349e-01	3.340055226060732366e+03	1.058055537589642991e+00	3.340055226060732366e+03	4.551338834475167072e-01
3.339869179571279801e+03	5.162580140596639833e-01	3.339869179571279801e+03	1.061061963350048210e+00	3.339869179571279801e+03	4.565757385386378098e-01
3.339683153806854534e+03	5.076887907953659962e-01	3.339683153806854534e+03	1.063980064158933647e+00	3.339683153806854534e+03	4.579840721739751319e-01
3.339497148763993209e+03	4.990151141021789694e-01	3.339497148763993209e+03	1.066809082960622934e+00	3.339497148763993209e+03	4.593585318522635519e-01
3.339311164439236109e+03	4.902413846840139033e-01	3.339311164439236109e+03	1.069548282437923437e+00	3.339311164439236109e+03	4.606987724227172842e-01
3.339125200829119422e+03	4.813721719589855730e-01	3.339125200829119422e+03	1.072196946388926486e+00	3.339125200829119422e+03	4.620044564577405755e-01
3.338939257930183430e+03	4.724122111595802642e-01	3.338939257930183430e+03	1.074754377475495293e+00	3.338939257930183430e+03	4.632752538715047552e-01
3.338753335738968872e+03	4.633664038429613496e-01	3.338753335738968872e+03	1.077219902977656352e+00	3.338753335738968872e+03	4.645108431979685371e-01
3.338567434252016483e+03	4.542398124239833135e-01	3.338567434252016483e+03	1.079592867773579323e+00	3.338567434252016483e+03	4.657109102172435344e-01
3.338381553465866546e+03	4.450376615325210561e-01	3.338381553465866546e+03	1.081872642915184812e+00	3.338381553465866546e+03	4.668751498164727676e-01
3.338195693377063435e+03	4.357653327342306815e-01	3.338195693377063435e+03	1.084058619953495395e+00	3.338195693377063435e+03	4.680032648923607708e-01
3.338009853982150162e+03	4.264283604303179542e-01	3.338009853982150162e+03	1.086150208290011854e+00	3.338009853982150162e+03	4.690949658793199806e-01
3.337824035277670191e+03	4.170324340284308762e-01	3.337824035277670191e+03	1.088146847055447841e+00	3.337824035277670191e+03	4.701499732917291396e-01
3.337638237260168808e+03	4.075833900462140225e-01	3.337638237260168808e+03	1.090047994957744182e+00	3.337638237260168808e+03	4.711680156913266027e-01
3.337452459926190841e+03	3.980872101027060350e-01	3.337452459926190841e+03	1.091853133746448545e+00	3.337452459926190841e+03	4.721488304799220659e-01
3.337266703272283848e+03	3.885500181152371502e-01	3.337266703272283848e+03	1.093561770420036883e+00	3.337266703272283848e+03	4.730921644286780747e-01
3.337080967294994934e+03	3.789780743771797855e-01	3.337080967294994934e+03	1.095173432817106773e+00	3.337080967294994934e+03	4.739977728317794625e-01
3.336895251990870747e+03	3.693777743299509475e-01	3.336895251990870747e+03	1.096687676381525645e+00	3.336895251990870747e+03	4.748654209791854375e-01
3.336709557356461119e+03	3.597556406786094341e-01	3.336709557356461119e+03	1.098104076167683907e+00	3.336709557356461119e+03	4.756948825610638476e-01
3.336523883388314061e+03	3.501183235044518782e-01	3.336523883388314061e+03	1.099422237736252805e+00	3.336523883388314061e+03	4.764859419953337838e-01
3.336338230082981681e+03	3.404725902046556452e-01	3.336338230082981681e+03	1.100641784982441251e+00	3.336338230082981681e+03	4.772383919591275392e-01
3.336152597437014265e+03	3.308253252123627419e-01	3.336152597437014265e+03	1.101762371151859154e+00	3.336152597437014265e+03	4.779520357379287709e-01
3.335966985446963463e+03	3.211835212935862383e-01	3.335966985446963463e+03	1.102783670647092595e+00	3.335966985446963463e+03	4.786266855789264030e-01
3.335781394109381381e+03	3.115542779984696309e-01	3.335781394109381381e+03	1.103705388199359261e+00	3.335781394109381381e+03	4.792621646529641732e-01
3.335595823420821944e+03	3.019447913115362314e-01	3.335595823420821944e+03	1.104527247509944132e+00	3.335595823420821944e+03	4.798583047447907424e-01
3.335410273377838166e+03	2.923623535670056839e-01	3.335410273377838166e+03	1.105249005024603548e+00	3.335410273377838166e+03	4.804149491686111606e-01
3.335224743976986247e+03	2.828143407638828433e-01	3.335224743976986247e+03	1.105870433587460511e+00	3.335224743976986247e+03	4.809319494144078666e-01
3.335039235214821474e+03	2.733082139443215874e-01	3.335039235214821474e+03	1.106391340955434455e+00	3.335039235214821474e+03	4.814091690468886853e-01
3.334853747087899592e+03	2.638515069063426810e-01	3.334853747087899592e+03	1.106811555148012216e+00	3.334853747087899592e+03	4.818464806989623539e-01
3.334668279592778163e+03	2.544518231294022326e-01	3.334668279592778163e+03	1.107130933007665963e+00	3.334668279592778163e+03	4.822437678944533346e-01
3.334482832726013839e+03	2.451168267666335998e-01	3.334482832726013839e+03	1.107349354302745281e+00	3.334482832726013839e+03	4.826009238584658134e-01
3.334297406484167368e+03	2.358542373042115670e-01	3.334297406484167368e+03	1.107466725522529893e+00	3.334297406484167368e+03	4.829178523424736968e-01
3.334112000863797221e+03	2.266718238243187467e-01	3.334112000863797221e+03	1.107482983338965887e+00	3.334112000863797221e+03	4.831944683799261897e-01
3.333926615861463688e+03	2.175773950918021282e-01	3.333926615861463688e+03	1.107398087384942276e+00	3.333926615861463688e+03	4.834306968114540637e-01
3.333741251473727061e+03	2.085787928996249152e-01	3.333741251473727061e+03	1.107212021826022852e+00	3.333741251473727061e+03	4.836264726400394953e-01
3.333555907697149451e+03	1.996838867310738452e-01	3.333555907697149451e+03	1.106924801183515772e+00	3.333555907697149451e+03	4.837817422708619031e-01
3.333370584528293421e+03	1.909005635717662130e-01	3.333370584528293421e+03	1.106536463198450226e+00	3.333370584528293421e+03	4.838964620455266652e-01
3.333185281963722446e+03	1.822367221566592865e-01	3.333185281963722446e+03	1.106047074299935096e+00	3.333185281963722446e+03	4.839705994036381798e-01
3.333000000000000000e+03	1.737002636738693706e-01	3.333000000000000000e+03	1.105456725463661360e+00	3.333000000000000000e+03	4.840041320354215304e-01
3.332814738633691377e+03	1.652990841395908239e-01	3.332814738633691377e+03	1.104765533023846391e+00	3.332814738633691377e+03	4.839970480660241159e-01
3.332629497861362324e+03	1.570410679736143900e-01	3.332629497861362324e+03	1.103973643649084568e+00	3.332629497861362324e+03	4.839493471075044240e-01
3.332444277679577681e+03	1.489340769009386278e-01	3.332444277679577681e+03	1.103081225410243338e+00	3.332444277679577681e+03	4.838610384019360056e-01
3.332259078084905923e+03	1.409859447777967734e-01	3.332259078084905923e+03	1.102088477237778141e+00	3.332259078084905923e+03	4.837321428052263061e-01
3.332073899073914617e+03	1.332044668005704924e-01	3.332073899073914617e+03	1.100995621250340450e+00	3.332073899073914617e+03	4.835626911873966427e-01
3.331888740643172696e+03	1.255973912649440416e-01	3.331888740643172696e+03	1.099802902932116577e+00	3.331888740643172696e+03	4.833527244706897208e-01
3.331703602789248635e+03	1.181724140715510601e-01	3.331703602789248635e+03	1.098510601240514140e+00	3.331703602789248635e+03	4.831022957440425647e-01
3.331518485508713184e+03	1.109371657418516677e-01	3.331518485508713184e+03	1.097119013479290306e+00	3.331518485508713184e+03	4.828114670931130670e-01
3.331333388798135729e+03	1.038992069233123233e-01	3.331333388798135729e+03	1.095628469422001983e+00	3.331333388798135729e+03	4.824803125517515556e-01
3.331148312654089750e+03	9.706601595272904004e-02	3.331148312654089750e+03	1.094039317581172677e+00	3.331148312654089750e+03	4.821089152161233682e-01
3.330963257073147815e+03	9.044498348705440338e-02	3.330963257073147815e+03	1.092351937106896376e+00	3.330963257073147815e+03	4.816973697266120347e-01
3.330778222051881585e+03	8.404340198254364735e-02	3.330778222051881585e+03	1.090566730964660280e+00	3.330778222051881585e+03	4.812457808244337554e-01
3.330593207586866356e+03	7.786845714685323994e-02	3.330593207586866356e+03	1.088684126150747389e+00	3.330593207586866356e+03	4.807542633791531128e-01
3.330408213674674698e+03	7.192722001674470289e-02	3.330408213674674698e+03	1.086704576767810515e+00	3.330408213674674698e+03	4.802229430151674361e-01
3.330223240311884638e+03	6.622663711705660539e-02	3.330223240311884638e+03	1.084628558899796813e+00	3.330223240311884638e+03	4.796519550058202519e-01
3.330038287495071017e+03	6.077352296737364296e-02	3.330038287495071017e+03	1.082456575502266816e+00	3.330038287495071017e+03	4.790414452724738315e-01
3.329853355220811409e+03	5.557455082594835172e-02	3.329853355220811409e+03	1.080189153593865914e+00	3.329853355220811409e+03	4.783915697793207911e-01
3.329668443485682928e+03	5.063624418023261742e-02	3.329668443485682928e+03	1.077826844413077412e+00	3.329668443485682928e+03	4.777024945376769915e-01
3.329483552286264057e+03	4.596496830483585982e-02	3.329483552286264057e+03	1.075370223763424615e+00	3.329483552286264057e+03	4.769743956471416135e-01
3.329298681619133731e+03	4.156692105725535991e-02	3.329298681619133731e+03	1.072819887584897769e+00	3.329298681619133731e+03	4.762074583293808838e-01
3.329113831480873159e+03	3.744812620771979100e-02	3.329113831480873159e+03	1.070176461643394861e+00	3.329113831480873159e+03	4.754018789319333083e-01
3.328929001868062642e+03	3.361442304420313859e-02	3.328929001868062642e+03	1.067440589225243430e+00	3.328929001868062642e+03	4.745578622979548800e-01
3.328744192777283388e+03	3.007145948187073259e-02	3.328744192777283388e+03	1.064612938526616981e+00	3.328744192777283388e+03	4.736756232817846413e-01
3.328559404205117517e+03	2.682468396722997167e-02	3.328559404205117517e+03	1.061694203291643879e+00	3.328559404205117517e+03	4.727553868412439630e-01
3.328374636148148056e+03	2.387933640285811940e-02	3.328374636148148056e+03	1.058685094393416071e+00	3.328374636148148056e+03	4.717973862161090604e-01
3.328189888602959400e+03	2.124044153130301774e-02	3.328189888602959400e+03	1.055586348848020828e+00	3.328189888602959400e+03	4.708018647824203651e-01
3.328005161566135939e+03	1.891280056916182922e-02	3.328005161566135939e+03	1.052398724891612014e+00	3.328005161566135939e+03	4.697690749643730901e-01
3.327820455034262977e+03	1.690098355041005224e-02	3.327820455034262977e+03	1.049123000226833691e+00	3.327820455034262977e+03	4.686992778117361480e-01
3.327635769003926271e+03	1.520932241721403670e-02	3.327635769003926271e+03	1.045759977129854246e+00	3.327635769003926271e+03	4.675927440257579004e-01
3.327451103471712031e+03	1.384190318373285100e-02	3.327451103471712031e+03	1.042310475167981254e+00	3.327451103471712031e+03	4.664497523634237863e-01
3.327266458434209198e+03	1.280255934413877979e-02	3.327266458434209198e+03	1.038775336163158869e+00	3.327266458434209198e+03	4.652705906299581806e-01
3.327081833888005804e+03	1.209486491939283301e-02	3.327081833888005804e+03	1.035155423748977510e+00	3.327081833888005804e+03	4.640555555266269172e-01
3.326897229829691241e+03	1.172212753630029122e-02	3.326897229829691241e+03	1.031451616006604732e+00	3.326897229829691241e+03	4.628049510278368639e-01
3.326712646255853997e+03	1.168738250038656862e-02	3.326712646255853997e+03	1.027664818828682547e+00	3.326712646255853997e+03	4.615190911529615803e-01
3.326528083163086194e+03	1.199338606714393969e-02	3.326528083163086194e+03	1.023795948857579852e+00	3.326528083163086194e+03	4.601982962817524059e-01
3.326343540547977227e+03	1.264260981952955963e-02	3.326343540547977227e+03	1.019845948459775054e+00	3.326343540547977227e+03	4.588428962668811284e-01
3.326159018407121494e+03	1.363723484524049546e-02	3.326159018407121494e+03	1.015815770633927473e+00	3.326159018407121494e+03	4.574532271598261701e-01
3.325974516737111117e+03	1.497914624220678809e-02	3.325974516737111117e+03	1.011706393451845098e+00	3.325974516737111117e+03	4.560296342109287360e-01
3.325790035534539584e+03	1.666992793268929490e-02	3.325790035534539584e+03	1.007518809960615602e+00	3.325790035534539584e+03	4.545724696526210473e-01
3.325605574796000838e+03	1.871085781081909330e-02	3.325605574796000838e+03	1.003254029246098078e+00	3.325605574796000838e+03	4.530820928521286928e-01
3.325421134518090184e+03	2.110290303484458480e-02	3.325421134518090184e+03	9.989130780292535539e-01	3.325421134518090184e+03	4.515588705780496648e-01
3.325236714697404295e+03	2.384671574399570629e-02	3.325236714697404295e+03	9.944969988374999792e-01	3.325236714697404295e+03	4.500031765360842928e-01
3.325052315330539386e+03	2.694262890493252793e-02	3.325052315330539386e+03	9.900068511385153869e-01	3.325052315330539386e+03	4.484153915347987018e-01
3.324867936414093037e+03	3.039065266460062170e-02	3.324867936414093037e+03	9.854437095174923833e-01	3.324867936414093037e+03	4.467959030199776804e-01
3.324683577944662829e+03	3.419047104485653521e-02	3.324683577944662829e+03	9.808086625157266258e-01	3.324683577944662829e+03	4.451451047478481304e-01
3.324499239918848161e+03	3.834143836828320107e-02	3.324499239918848161e+03	9.761028165058305284e-01	3.324499239918848161e+03	4.434633975348337143e-01
3.324314922333248433e+03	4.284257777286436253e-02	3.324314922333248433e+03	9.713272848607802379e-01	3.324314922333248433e+03	4.417511868592495228e-01
3.324130625184464407e+03	4.769257666107424437e-02	3.324130625184464407e+03	9.664832043537859851e-01	3.324130625184464407e+03	4.400088862917877486e-01
3.323946348469097302e+03	5.288978688591780553e-02	3.323946348469097302e+03	9.615717175102727055e-01	3.323946348469097302e+03	4.382369136337658788e-01
3.323762092183748791e+03	5.843222156391762734e-02	3.323762092183748791e+03	9.565939830727063775e-01	3.323762092183748791e+03	4.364356930764158871e-01
3.323577856325022367e+03	6.431755435974653712e-02	3.323577856325022367e+03	9.515511710979371873e-01	3.323577856325022367e+03	4.346056540665608758e-01
3.323393640889519247e+03	7.054311838818541625e-02	3.323393640889519247e+03	9.464444633741923019e-01	3.323393640889519247e+03	4.327472313117935454e-01
3.323209445873846107e+03	7.710590511313719642e-02	3.323209445873846107e+03	9.412750552896340661e-01	3.323209445873846107e+03	4.308608650981029520e-01
3.323025271274607348e+03	8.400256529330191180e-02	3.323025271274607348e+03	9.360441495226975439e-01	3.323025271274607348e+03	4.289469998470832324e-01
3.322841117088407827e+03	9.122940755094190168e-02	3.322841117088407827e+03	9.307529631381503687e-01	3.322841117088407827e+03	4.270060855580472547e-01
3.322656983311855129e+03	9.878240065472880527e-02	3.322656983311855129e+03	9.254027191123990193e-01	3.322656983311855129e+03	4.250385758961759408e-01
3.322472869941555473e+03	1.066571722366757152e-01	3.322472869941555473e+03	9.199946552199371741e-01	3.322472869941555473e+03	4.230449300228464327e-01
3.322288776974116445e+03	1.148490123739464158e-01	3.322288776974116445e+03	9.145300140427876645e-01	3.322288776974116445e+03	4.210256103535564565e-01
3.322104704406147903e+03	1.233528739914809130e-01	3.322104704406147903e+03	9.090100479249481058e-01	3.322104704406147903e+03	4.189810835397786981e-01
3.321920652234259705e+03	1.321633747590378882e-01	3.321920652234259705e+03	9.034360189099275296e-01	3.321920652234259705e+03	4.169118203699345160e-01
3.321736620455060802e+03	1.412748006649584553e-01	3.321736620455060802e+03	8.978091944137799318e-01	3.321736620455060802e+03	4.148182947458198266e-01
3.321552609065162869e+03	1.506811074623637670e-01	3.321552609065162869e+03	8.921308516646755393e-01	3.321552609065162869e+03	4.127009845573021973e-01
3.321368618061176221e+03	1.603759251932271312e-01	3.321368618061176221e+03	8.864022729857795602e-01	3.321368618061176221e+03	4.105603705730875852e-01
3.321184647439715718e+03	1.703525616935470111e-01	3.321184647439715718e+03	8.806247460830102236e-01	3.321184647439715718e+03	4.083969364153716697e-01
3.321000697197393038e+03	1.806040048057384606e-01	3.321000697197393038e+03	8.747995689880940784e-01	3.321000697197393038e+03	4.062111695483305862e-01
3.320816767330822131e+03	1.911229303134094892e-01	3.320816767330822131e+03	8.689280393235869759e-01	3.320816767330822131e+03	4.040035588575101588e-01
3.320632857836618768e+03	2.019017034547491152e-01	3.320632857836618768e+03	8.630114636320413979e-01	3.320632857836618768e+03	4.017745965924081064e-01
3.320448968711397811e+03	2.129323860529907242e-01	3.320448968711397811e+03	8.570511514366834227e-01	3.320448968711397811e+03	3.995247769888231049e-01
3.320265099951774573e+03	2.242067417090509163e-01	3.320265099951774573e+03	8.510484160991249603e-01	3.320265099951774573e+03	3.972545963689804727e-01
3.320081251554367100e+03	2.357162407611747834e-01	3.320081251554367100e+03	8.450045770034362302e-01	3.320081251554367100e+03	3.949645535349521341e-01
3.319897423515793434e+03	2.474520700221913283e-01	3.319897423515793434e+03	8.389209507505088759e-01	3.319897423515793434e+03	3.926551477580084160e-01
3.319713615832671167e+03	2.594051344043465934e-01	3.319713615832671167e+03	8.327988635495464642e-01	3.319713615832671167e+03	3.903268814052953117e-01
3.319529828501619704e+03	2.715660684427948501e-01	3.319529828501619704e+03	8.266396399092317271e-01	3.319529828501619704e+03	3.879802573827118017e-01
3.319346061519258910e+03	2.839252423615484799e-01	3.319346061519258910e+03	8.204446059075790609e-01	3.319346061519258910e+03	3.856157797656382669e-01
3.319162314882210012e+03	2.964727690175595343e-01	3.319162314882210012e+03	8.142150908471773585e-01	3.319162314882210012e+03	3.832339540817074619e-01
3.318978588587094237e+03	3.091985138472231331e-01	3.318978588587094237e+03	8.079524229378240996e-01	3.318978588587094237e+03	3.808352862806796413e-01
3.318794882630534175e+03	3.220921016784219493e-01	3.318794882630534175e+03	8.016579328359962897e-01	3.318794882630534175e+03	3.784202834321911402e-01
3.318611197009152420e+03	3.351429276936946366e-01	3.318611197009152420e+03	7.953329488051803509e-01	3.318611197009152420e+03	3.759894525802181531e-01
3.318427531719572016e+03	3.483401649748552042e-01	3.318427531719572016e+03	7.889788000441492199e-01	3.318427531719572016e+03	3.735433013971037886e-01
3.318243886758417830e+03	3.616727746031845325e-01	3.318243886758417830e+03	7.825968151409582463e-01	3.318243886758417830e+03	3.710823377652623378e-01
3.318060262122316090e+03	3.751295159489657083e-01	3.318060262122316090e+03	7.761883209050562948e-01	3.318060262122316090e+03	3.686070694417844518e-01
3.317876657807891661e+03	3.886989574147552418e-01	3.317876657807891661e+03	7.697546409928600619e-01	3.317876657807891661e+03	3.661180036770234070e-01
3.317693073811771228e+03	4.023694850243725307e-01	3.317693073811771228e+03	7.632970993434253781e-01	3.317693073811771228e+03	3.636156479006923958e-01
3.317509510130582839e+03	4.161293154174377507e-01	3.317509510130582839e+03	7.568170154783422365e-01	3.317509510130582839e+03	3.611005086058566849e-01
3.317325966760953634e+03	4.299665049339144729e-01	3.317325966760953634e+03	7.503157080137412560e-01	3.317325966760953634e+03	3.585730920557644863e-01
3.317142443699513933e+03	4.438689642078084696e-01	3.317142443699513933e+03	7.437944881706239908e-01	3.317142443699513933e+03	3.560339027676447943e-01
3.316958940942892696e+03	4.578244650851759912e-01	3.316958940942892696e+03	7.372546682522015393e-01	3.316958940942892696e+03	3.534834453289782963e-01
3.316775458487720698e+03	4.718206564455874608e-01	3.316775458487720698e+03	7.306975538393326586e-01	3.316775458487720698e+03	3.509222225902907111e-01
3.316591996330628717e+03	4.858450754702969276e-01	3.316591996330628717e+03	7.241244450637360774e-01	3.316591996330628717e+03	3.483507358778831775e-01
3.316408554468247985e+03	4.998851590947434032e-01	3.316408554468247985e+03	7.175366378369838483e-01	3.316408554468247985e+03	3.457694852008835196e-01
3.316225132897212461e+03	5.139282554708715089e-01	3.316225132897212461e+03	7.109354253401475310e-01	3.316225132897212461e+03	3.431789695203908974e-01
3.316041731614155651e+03	5.279616406393171646e-01	3.316041731614155651e+03	7.043220906819412930e-01	3.316041731614155651e+03	3.405796850390105379e-01
3.315858350615710606e+03	5.419725276913054390e-01	3.315858350615710606e+03	6.976979132213575463e-01	3.315858350615710606e+03	3.379721265531869245e-01
3.315674989898512649e+03	5.559480809202236307e-01	3.315674989898512649e+03	6.910641662858173495e-01	3.315674989898512649e+03	3.353567868803614682e-01
3.315491649459198015e+03	5.698754295498952294e-01	3.315491649459198015e+03	6.844221159719675596e-01	3.315491649459198015e+03	3.327341565281803915e-01
3.315308329294401574e+03	5.837416812026091639e-01	3.315308329294401574e+03	6.777730206598115981e-01	3.315308329294401574e+03	3.301047235240377464e-01
3.315125029400762287e+03	5.975339348029634623e-01	3.315125029400762287e+03	6.711181316957814946e-01	3.315125029400762287e+03	3.274689735107665922e-01
3.314941749774916843e+03	6.112392954417419366e-01	3.314941749774916843e+03	6.644586909278443754e-01	3.314941749774916843e+03	3.248273891312011830e-01
3.314758490413504660e+03	6.248448848023152591e-01	3.314758490413504660e+03	6.577959358987689464e-01	3.314758490413504660e+03	3.221804511492744050e-01
3.314575251313164699e+03	6.383378591624390141e-01	3.314575251313164699e+03	6.511310923817932306e-01	3.314575251313164699e+03	3.195286367046170084e-01
3.314392032470535923e+03	6.517054208792563141e-01	3.314392032470535923e+03	6.444653780365611206e-01	3.314392032470535923e+03	3.168724200867098495e-01
3.314208833882261388e+03	6.649348319312122779e-01	3.314208833882261388e+03	6.378000026441293935e-01	3.314208833882261388e+03	3.142122727383286351e-01
3.314025655544980964e+03	6.780134295326420979e-01	3.314025655544980964e+03	6.311361649450122346e-01	3.314025655544980964e+03	3.115486624849851949e-01
3.313842497455338162e+03	6.909286387448470013e-01	3.313842497455338162e+03	6.244750545164721167e-01	3.313842497455338162e+03	3.088820539129620291e-01
3.313659359609975127e+03	7.036679862386623352e-01	3.313659359609975127e+03	6.178178517159798044e-01	3.313659359609975127e+03	3.062129083101796656e-01
3.313476242005536278e+03	7.162191151184007509e-01	3.313476242005536278e+03	6.111657258287197525e-01	3.313476242005536278e+03	3.035416831960910389e-01
3.313293144638665126e+03	7.285697979184756479e-01	3.313293144638665126e+03	6.045198361959605027e-01	3.313293144638665126e+03	3.008688325354487159e-01
3.313110067506008363e+03	7.407079521067666539e-01	3.313110067506008363e+03	5.978813290704042549e-01	3.313110067506008363e+03	2.981948059718912414e-01
3.312927010604211318e+03	7.526216499538046500e-01	3.312927010604211318e+03	5.912513437593420740e-01	3.312927010604211318e+03	2.955200501994920126e-01
3.312743973929921140e+03	7.642991370513980698e-01	3.312743973929921140e+03	5.846310041706787031e-01	3.312743973929921140e+03	2.928450069764002017e-01
3.312560957479785429e+03	7.757288420475351165e-01	3.312560957479785429e+03	5.780214248638064767e-01	3.312560957479785429e+03	2.901701144790692632e-01
3.312377961250450880e+03	7.868993916797593080e-01	3.312377961250450880e+03	5.714237080329808149e-01	3.312377961250450880e+03	2.874958065694369624e-01
3.312194985238568734e+03	7.977996232705384383e-01	3.312194985238568734e+03	5.648389445189385683e-01	3.312194985238568734e+03	2.848225129931550859e-01
3.312012029440787501e+03	8.084185999448599835e-01	3.312012029440787501e+03	5.582682098981737173e-01	3.312012029440787501e+03	2.821506584356369696e-01
3.311829093853757968e+03	8.187456197996071383e-01	3.311829093853757968e+03	5.517125706171669419e-01	3.311829093853757968e+03	2.794806639135595794e-01
3.311646178474131375e+03	8.287702314639028289e-01	3.311646178474131375e+03	5.451730788800362992e-01	3.311646178474131375e+03	2.768129455552524321e-01
3.311463283298559418e+03	8.384822453074058934e-01	3.311463283298559418e+03	5.386507746299697974e-01	3.311463283298559418e+03	2.741479150310956459e-01
3.311280408323694701e+03	8.478717467847735056e-01	3.311280408323694701e+03	5.321466834228004705e-01	3.311280408323694701e+03	2.714859790267677986e-01
3.311097553546191193e+03	8.569291073246507739e-01	3.311097553546191193e+03	5.256618181828256464e-01	3.311097553546191193e+03	2.688275396255909166e-01
3.310914718962702864e+03	8.656449965248019796e-01	3.310914718962702864e+03	5.191971782192192908e-01	3.310914718962702864e+03	2.661729940517503779e-01
3.310731904569885046e+03	8.740103940688566109e-01	3.310731904569885046e+03	5.127537481930362073e-01	3.310731904569885046e+03	2.635227344012766593e-01
3.310549110364392618e+03	8.820165992995030457e-01	3.310549110364392618e+03	5.063325008770163116e-01	3.310549110364392618e+03	2.608771482687912702e-01
3.310366336342881823e+03	8.896552443542333766e-01	3.310366336342881823e+03	4.999343927675303778e-01	3.310366336342881823e+03	2.582366176893979848e-01
3.310183582502011177e+03	8.969183026067857334e-01	3.310183582502011177e+03	4.935603678110849768e-01	3.310183582502011177e+03	2.556015199974276952e-01
3.310000848838436923e+03	9.037981001561142813e-01	3.310000848838436923e+03	4.872113548083840673e-01	3.310000848838436923e+03	2.529722271925902155e-01
3.309818135348818942e+03	9.102873258469719175e-01	3.309818135348818942e+03	4.808882668112185454e-01	3.309818135348818942e+03	2.503491057753166049e-01
3.309635442029816204e+03	9.163790389991393059e-01	3.309635442029816204e+03	4.745920044235501511e-01	3.309635442029816204e+03	2.477325175153386461e-01
3.309452768878088591e+03	9.220666805916057918e-01	3.309452768878088591e+03	4.683234514477321309e-01	3.309452768878088591e+03	2.451228183980144748e-01
3.309270115890295983e+03	9.273440801008163703e-01	3.309270115890295983e+03	4.620834784950920149e-01	3.309270115890295983e+03	2.425203594707200094e-01
3.309087483063101899e+03	9.322054658068296140e-01	3.309087483063101899e+03	4.558729385488395902e-01	3.309087483063101899e+03	2.399254857660326756e-01
3.308904870393167585e+03	9.366454702775427466e-01	3.308904870393167585e+03	4.496926718625457453e-01	3.308904870393167585e+03	2.373385374633260880e-01
3.308722277877156557e+03	9.406591394784614701e-01	3.308722277877156557e+03	4.435435021818203705e-01	3.308722277877156557e+03	2.347598489702448221e-01
3.308539705511731881e+03	9.442419394126986276e-01	3.308539705511731881e+03	4.374262372095548135e-01	3.308539705511731881e+03	2.321897490216594251e-01
3.308357153293557531e+03	9.473897616482114259e-01	3.308357153293557531e+03	4.313416707971440278e-01	3.308357153293557531e+03	2.296285612005378174e-01
3.308174621219300661e+03	9.500989305628236847e-01	3.308174621219300661e+03	4.252905799588750924e-01	3.308174621219300661e+03	2.270766032071952767e-01
3.307992109285626157e+03	9.523662084686784768e-01	3.307992109285626157e+03	4.192737256577298566e-01	3.307992109285626157e+03	2.245341870402084716e-01
3.307809617489200718e+03	9.541888001547177423e-01	3.307809617489200718e+03	4.132918540385012718e-01	3.307809617489200718e+03	2.220016192906014429e-01
3.307627145826691958e+03	9.555643580400142723e-01	3.307627145826691958e+03	4.073456947612482115e-01	3.307627145826691958e+03	2.194792007303299763e-01
3.307444694294767942e+03	9.564909858696172273e-01	3.307444694294767942e+03	4.014359618043752964e-01	3.307444694294767942e+03	2.169672265036745873e-01
3.307262262890097190e+03	9.569672426208478688e-01	3.307262262890097190e+03	3.955633521828083587e-01	3.307262262890097190e+03	2.144659858082667570e-01
3.307079851609350044e+03	9.569921445467051146e-01	3.307079851609350044e+03	3.897285488080818316e-01	3.307079851609350044e+03	2.119757625964033276e-01
3.306897460449196842e+03	9.565651691135630408e-01	3.306897460449196842e+03	3.839322156576583378e-01	3.306897460449196842e+03	2.094968343822481149e-01
3.306715089406308834e+03	9.556862550572516879e-01	3.306715089406308834e+03	3.781750039262792296e-01	3.306715089406308834e+03	2.070294737606364621e-01
3.306532738477357270e+03	9.543558055959021624e-01	3.306532738477357270e+03	3.724575455735724128e-01	3.306532738477357270e+03	2.045739468099977976e-01
3.306350407659014309e+03	9.525746880733411137e-01	3.306350407659014309e+03	3.667804573154384018e-01	3.306350407659014309e+03	2.021305140806916589e-01
3.306168096947954837e+03	9.503442342416045241e-01	3.306168096947954837e+03	3.611443409078997635e-01	3.306168096947954837e+03	1.996994306708679279e-01
3.305985806340852378e+03	9.476662406873770372e-01	3.305985806340852378e+03	3.555497799177305129e-01	3.305985806340852378e+03	1.972809454216905845e-01
3.305803535834381364e+03	9.445429674603691428e-01	3.305803535834381364e+03	3.499973417099196404e-01	3.305803535834381364e+03	1.948753014149003371e-01
3.305621285425217138e+03	9.409771364152107465e-01	3.305621285425217138e+03	3.444875790930478909e-01	3.305621285425217138e+03	1.924827363926480406e-01
3.305439055110035497e+03	9.369719298770169402e-01	3.305439055110035497e+03	3.390210266324873989e-01	3.305439055110035497e+03	1.901034818338550036e-01
3.305256844885514965e+03	9.325309876135255971e-01	3.305256844885514965e+03	3.335982033333433905e-01	3.305256844885514965e+03	1.877377636342900946e-01
3.305074654748332705e+03	9.276584038336493920e-01	3.305074654748332705e+03	3.282196122998802812e-01	3.305074654748332705e+03	1.853858020287987018e-01
3.304892484695166786e+03	9.223587237119288407e-01	3.304892484695166786e+03	3.228857384420624199e-01	3.304892484695166786e+03	1.830478110119119206e-01
3.304710334722696643e+03	9.166369387435288063e-01	3.304710334722696643e+03	3.175970532250889100e-01	3.304710334722696643e+03	1.807239995572751390e-01
3.304528204827602167e+03	9.104984823868009780e-01	3.304528204827602167e+03	3.123540091576798017e-01	3.304528204827602167e+03	1.784145702166635150e-01
3.304346095006563246e+03	9.039492244212218308e-01	3.304346095006563246e+03	3.071570438021334892e-01	3.304346095006563246e+03	1.761197201535648627e-01
3.304164005256262499e+03	8.969954651491843789e-01	3.304164005256262499e+03	3.020065777667448326e-01	3.304164005256262499e+03	1.738396406365932123e-01
3.303981935573381634e+03	8.896439289384654447e-01	3.303981935573381634e+03	2.969030163263970956e-01	3.303981935573381634e+03	1.715745174672258233e-01
3.303799885954603724e+03	8.819017572026397467e-01	3.303799885954603724e+03	2.918467474932598393e-01	3.303799885954603724e+03	1.693245304892241898e-01
3.303617856396611842e+03	8.737765009669193894e-01	3.303617856396611842e+03	2.868381444601901253e-01	3.303617856396611842e+03	1.670898542338865034e-01
3.303435846896089515e+03	8.652761126819522586e-01	3.303435846896089515e+03	2.818775631001210202e-01	3.303435846896089515e+03	1.648706572787721480e-01
3.303253857449723910e+03	8.564089376487179495e-01	3.303253857449723910e+03	2.769653430498917324e-01	3.303253857449723910e+03	1.626671025387132208e-01
3.303071888054199462e+03	8.471837051365632698e-01	3.303071888054199462e+03	2.721018091946791340e-01	3.303071888054199462e+03	1.604793476687180476e-01
3.302889938706202884e+03	8.376095184917610181e-01	3.302889938706202884e+03	2.672872692671101058e-01	3.302889938706202884e+03	1.583075444431236989e-01
3.302708009402421794e+03	8.276958452899049190e-01	3.302708009402421794e+03	2.625220157431635282e-01	3.302708009402421794e+03	1.561518392668466426e-01
3.302526100139543360e+03	8.174525067416792412e-01	3.302526100139543360e+03	2.578063254593983555e-01	3.302526100139543360e+03	1.540123730876473140e-01
3.302344210914256109e+03	8.068896664578547595e-01	3.302344210914256109e+03	2.531404588196853322e-01	3.302344210914256109e+03	1.518892811956879529e-01
3.302162341723250847e+03	7.960178191770166389e-01	3.302162341723250847e+03	2.485246609635989867e-01	3.302162341723250847e+03	1.497826935474440013e-01
3.301980492563216558e+03	7.848477788010728151e-01	3.301980492563216558e+03	2.439591616056945300e-01	3.301980492563216558e+03	1.476927347363428400e-01
3.301798663430844954e+03	7.733906658138421930e-01	3.301798663430844954e+03	2.394441744201543654e-01	3.301798663430844954e+03	1.456195238388705293e-01
3.301616854322826839e+03	7.616578946803487238e-01	3.301616854322826839e+03	2.349798978523147119e-01	3.301616854322826839e+03	1.435631746456399183e-01
3.301435065235854381e+03	7.496611605057015293e-01	3.301435065235854381e+03	2.305665147578065677e-01	3.301435065235854381e+03	1.415237955760877131e-01
3.301253296166622022e+03	7.374124259676496651e-01	3.301253296166622022e+03	2.262041938536061003e-01	3.301253296166622022e+03	1.395014900893460086e-01
3.301071547111822383e+03	7.249239063884089784e-01	3.301071547111822383e+03	2.218930872203093707e-01	3.301071547111822383e+03	1.374963560121038597e-01
3.300889818068150817e+03	7.122080564345297793e-01	3.300889818068150817e+03	2.176333330416277412e-01	3.300889818068150817e+03	1.355084863039253407e-01
3.300708109032301763e+03	6.992775546353086069e-01	3.300708109032301763e+03	2.134250536640636131e-01	3.300708109032301763e+03	1.335379685348990764e-01
3.300526420000971029e+03	6.861452890168898699e-01	3.300526420000971029e+03	2.092683571238698192e-01	3.300526420000971029e+03	1.315848853209787561e-01
3.300344750970855785e+03	6.728243416737812455e-01	3.300344750970855785e+03	2.051633368336308327e-01	3.300344750970855785e+03	1.296493142511502550e-01
3.300163101938654108e+03	6.593279728980024901e-01	3.300163101938654108e+03	2.011100710944308811e-01	3.300163101938654108e+03	1.277313277625851673e-01
3.299981472901062716e+03	6.456696060578772656e-01	3.299981472901062716e+03	1.971086245273053483e-01	3.299981472901062716e+03	1.258309935564149717e-01
3.299799863854782416e+03	6.318628101165383315e-01	3.299799863854782416e+03	1.931590456530918321e-01	3.299799863854782416e+03	1.239483739238539800e-01
3.299618274796511287e+03	6.179212855298328311e-01	3.299618274796511287e+03	1.892613708492125180e-01	3.299618274796511287e+03	1.220835268818255687e-01
3.299436705722949227e+03	6.038588461838119148e-01	3.299436705722949227e+03	1.854156216428236581e-01	3.299436705722949227e+03	1.202365054185377535e-01
3.299255156630799320e+03	5.896894023208529845e-01	3.299255156630799320e+03	1.816218043601315890e-01	3.299255156630799320e+03	1.184073573979843169e-01
3.299073627516761917e+03	5.754269459976888434e-01	3.299073627516761917e+03	1.778799137491672566e-01	3.299073627516761917e+03	1.165961266191782308e-01
3.298892118377539646e+03	5.610855312838615161e-01	3.298892118377539646e+03	1.741899287652101946e-01	3.298892118377539646e+03	1.148028516147384381e-01
3.298710629209836043e+03	5.466792590402104191e-01	3.298710629209836043e+03	1.705518155539155478e-01	3.298710629209836043e+03	1.130275665192768536e-01
3.298529160010355099e+03	5.322222593527711210e-01	3.298529160010355099e+03	1.669655269582068502e-01	3.298529160010355099e+03	1.112703009370857588e-01
3.298347710775800806e+03	5.177286745936618972e-01	3.298347710775800806e+03	1.634310030226668875e-01	3.298347710775800806e+03	1.095310801033061027e-01
3.298166281502879883e+03	5.032126403468276665e-01	3.298166281502879883e+03	1.599481688496238174e-01	3.298166281502879883e+03	1.078099242554169807e-01
3.297984872188297686e+03	4.886882714277986928e-01	3.297984872188297686e+03	1.565169390077190970e-01	3.297984872188297686e+03	1.061068499547151850e-01
3.297803482828760934e+03	4.741696407283384485e-01	3.297803482828760934e+03	1.531372128315069414e-01	3.297803482828760934e+03	1.044218686921790373e-01
3.297622113420978167e+03	4.596707653751190836e-01	3.297622113420978167e+03	1.498088788304395014e-01	3.297622113420978167e+03	1.027549882189349312e-01
3.297440763961655193e+03	4.452055871664566955e-01	3.297440763961655193e+03	1.465318120074081687e-01	3.297440763961655193e+03	1.011062117485097694e-01
3.297259434447504191e+03	4.307879563238199983e-01	3.297259434447504191e+03	1.433058751367098649e-01	3.297259434447504191e+03	9.947553834905138725e-02
3.297078124875233698e+03	4.164316143038850893e-01	3.297078124875233698e+03	1.401309187819312907e-01	3.297078124875233698e+03	9.786296295674853929e-02
3.296896835241554072e+03	4.021501770012055887e-01	3.296896835241554072e+03	1.370067816233125069e-01	3.296896835241554072e+03	9.626847648370641386e-02
3.296715565543176126e+03	3.879571177944747817e-01	3.296715565543176126e+03	1.339332904580230743e-01	3.296715565543176126e+03	9.469206582508253589e-02
3.296534315776812036e+03	3.738657508599741996e-01	3.296534315776812036e+03	1.309102603257432940e-01	3.296534315776812036e+03	9.313371390333884114e-02
3.296353085939175344e+03	3.598892145432093237e-01	3.296353085939175344e+03	1.279374945081374892e-01	3.296353085939175344e+03	9.159339967170662677e-02
3.296171876026978225e+03	3.460404554406412703e-01	3.296171876026978225e+03	1.250147850396251814e-01	3.296171876026978225e+03	9.007109827885960429e-02
3.295990686036936040e+03	3.323322126511126795e-01	3.295990686036936040e+03	1.221419131243935974e-01	3.295990686036936040e+03	8.856678120745106741e-02
3.295809515965762330e+03	3.187770012278355880e-01	3.295809515965762330e+03	1.193186485157141652e-01	3.295809515965762330e+03	8.708041607828163888e-02
3.295628365810173364e+03	3.053870971503216403e-01	3.295628365810173364e+03	1.165447501414338949e-01	3.295628365810173364e+03	8.561196685131310102e-02
3.295447235566884046e+03	2.921745224503981553e-01	3.295447235566884046e+03	1.138199665548225714e-01	3.295447235566884046e+03	8.416139397489230678e-02
3.295266125232614286e+03	2.791510299822821395e-01	3.295266125232614286e+03	1.111440357341621360e-01	3.295266125232614286e+03	8.272865432203467539e-02
3.295085034804078987e+03	2.663280889288384135e-01	3.295085034804078987e+03	1.085166852682090677e-01	3.295085034804078987e+03	8.131370125012377104e-02
3.294903964277998512e+03	2.537168708331630773e-01	3.294903964277998512e+03	1.059376326857768003e-01	3.294903964277998512e+03	7.991648470869509857e-02
3.294722913651090948e+03	2.413282359295236545e-01	3.294722913651090948e+03	1.034065856967226610e-01	3.294722913651090948e+03	7.853695131904790683e-02
3.294541882920075750e+03	2.291727193881242242e-01	3.294541882920075750e+03	1.009232419832432198e-01	3.294541882920075750e+03	7.717504429999130777e-02
3.294360872081674643e+03	2.172605193718182004e-01	3.294360872081674643e+03	9.848729025225284872e-02	3.294360872081674643e+03	7.583070382289310019e-02
3.294179881132608898e+03	2.056014834766900778e-01	3.294179881132608898e+03	9.609840940823791144e-02	3.294179881132608898e+03	7.450386672524228482e-02
3.293998910069600242e+03	1.942050971332068554e-01	3.293998910069600242e+03	9.375626909021615718e-02	3.293998910069600242e+03	7.319446668614704166e-02
3.293817958889370857e+03	1.830804732816506963e-01	3.293817958889370857e+03	9.146053090428186982e-02	3.293817958889370857e+03	7.190243465446048698e-02
3.293637027588645196e+03	1.722363390731071475e-01	3.293637027588645196e+03	8.921084654022407023e-02	3.293637027588645196e+03	7.062769817924806348e-02
3.293456116164145442e+03	1.616810275886749193e-01	3.293456116164145442e+03	8.700685992222451093e-02	3.293456116164145442e+03	6.937018215953567879e-02
3.293275224612599231e+03	1.514224665127610614e-01	3.293275224612599231e+03	8.484820614797831950e-02	3.293275224612599231e+03	6.812980845870943158e-02
3.293094352930731475e+03	1.414681695571697317e-01	3.293094352930731475e+03	8.273451239728028817e-02	3.293094352930731475e+03	6.690649621959773863e-02
3.292913501115267536e+03	1.318252274173151717e-01	3.292913501115267536e+03	8.066539791522706060e-02	3.292913501115267536e+03	6.570016184914630186e-02
3.292732669162935508e+03	1.225002996039983721e-01	3.292732669162935508e+03	7.864047426064872670e-02	3.292732669162935508e+03	6.451071909784032721e-02
3.292551857070462120e+03	1.134996061908522119e-01	3.292551857070462120e+03	7.665934493232548497e-02	3.292551857070462120e+03	6.333807890331159818e-02
3.292371064834576373e+03	1.048289222793521713e-01	3.292371064834576373e+03	7.472160692497625822e-02	3.292371064834576373e+03	6.218214996143810874e-02
3.292190292452008634e+03	9.649356992599765481e-02	3.292190292452008634e+03	7.282684939873151908e-02	3.292190292452008634e+03	6.104283820814526001e-02
3.292009539919486997e+03	8.849841352641642234e-02	3.292009539919486997e+03	7.097465494095887839e-02	3.292009539919486997e+03	5.992004728137985403e-02
3.291828807233743191e+03	8.084785409715471161e-02	3.291828807233743191e+03	6.916459922178803954e-02	3.291828807233743191e+03	5.881367837122020853e-02
3.291648094391508948e+03	7.354582501427685270e-02	3.291648094391508948e+03	6.739625139836986911e-02	3.291648094391508948e+03	5.772363035589746921e-02
3.291467401389514635e+03	6.659578846131752883e-02	3.291467401389514635e+03	6.566917459199739238e-02	3.291467401389514635e+03	5.664979997257552080e-02
3.291286728224494709e+03	6.000073158290262360e-02	3.291286728224494709e+03	6.398292541381286891e-02	3.291286728224494709e+03	5.559208160362455464e-02
3.291106074893183177e+03	5.376316475502729980e-02	3.291106074893183177e+03	6.233705492725218067e-02	3.291106074893183177e+03	5.455036764151555834e-02
3.290925441392313132e+03	4.788511927210214320e-02	3.290925441392313132e+03	6.073110835602188451e-02	3.290925441392313132e+03	5.352454834633289804e-02
3.290744827718619490e+03	4.236814624020679432e-02	3.290744827718619490e+03	5.916462530028698125e-02	3.290744827718619490e+03	5.251451190465308144e-02
3.290564233868837619e+03	3.721331661660817747e-02	3.290564233868837619e+03	5.763714049543496032e-02	3.290564233868837619e+03	5.152014472356945818e-02
3.290383659839705160e+03	3.242122076002500186e-02	3.290383659839705160e+03	5.614818326537839716e-02	3.290383659839705160e+03	5.054133116878845727e-02
3.290203105627959303e+03	2.799196980582730615e-02	3.290203105627959303e+03	5.469727824371968528e-02	3.290203105627959303e+03	4.957795384149274454e-02
3.290022571230336780e+03	2.392519720390394108e-02	3.290022571230336780e+03	5.328394553578028742e-02	3.290022571230336780e+03	4.862989362031853308e-02
3.289842056643576598e+03	2.022006063472406301e-02	3.289842056643576598e+03	5.190770042596796335e-02	3.289842056643576598e+03	4.769702949203533104e-02
3.289661561864418672e+03	1.687524566490779601e-02	3.289661561864418672e+03	5.056805452491797831e-02	3.289661561864418672e+03	4.677923903427531893e-02
3.289481086889600647e+03	1.388896873395557494e-02	3.289481086889600647e+03	4.926451507804524566e-02	3.289481086889600647e+03	4.587639806416626137e-02
3.289300631715866530e+03	1.125898185170064181e-02	3.289300631715866530e+03	4.799658571796248246e-02	3.289300631715866530e+03	4.498838094470703625e-02
3.289120196339955783e+03	8.982577363512826013e-03	3.289120196339955783e+03	4.676376630662532757e-02	3.289120196339955783e+03	4.411506046795418690e-02
3.288939780758611050e+03	7.056593852222612685e-03	3.288939780758611050e+03	4.556555362587074581e-02	3.288939780758611050e+03	4.325630814468207214e-02
3.288759384968574977e+03	5.477422187857782301e-03	3.288759384968574977e+03	4.440144111078948852e-02	3.288759384968574977e+03	4.241199403070376045e-02
3.288579008966590663e+03	4.241012579948561130e-03	3.288579008966590663e+03	4.327091921690870424e-02	3.288579008966590663e+03	4.158198685661235183e-02
3.288398652749403482e+03	3.342882241007729977e-03	3.288398652749403482e+03	4.217347597080242649e-02	3.288398652749403482e+03	4.076615426307145934e-02
3.288218316313757896e+03	2.778123395495660924e-03	3.288218316313757896e+03	4.110859643960393384e-02	3.288218316313757896e+03	3.996436247237431655e-02
3.288037999656399734e+03	2.541412295079192689e-03	3.288037999656399734e+03	4.007576368672598199e-02	3.288037999656399734e+03	3.917647673346848908e-02
3.287857702774075278e+03	2.627018536851400202e-03	3.287857702774075278e+03	3.907445860076676908e-02	3.287857702774075278e+03	3.840236118043686281e-02
3.287677425663531722e+03	3.028815105306084405e-03	3.287677425663531722e+03	3.810416008577149904e-02	3.287677425663531722e+03	3.764187887354155521e-02
3.287497168321516256e+03	3.740288959936028702e-03	3.287497168321516256e+03	3.716434540900005051e-02	3.287497168321516256e+03	3.689489193131969408e-02
3.287316930744778347e+03	4.754552119308221719e-03	3.287316930744778347e+03	3.625449048221686399e-02	3.287316930744778347e+03	3.616126163369360463e-02
3.287136712930067006e+03	6.064353438888559801e-03	3.287136712930067006e+03	3.537406972682996531e-02	3.287136712930067006e+03	3.544084827384666458e-02
3.286956514874132608e+03	7.662090761000105686e-03	3.286956514874132608e+03	3.452255655867712825e-02	3.286956514874132608e+03	3.473351137411172934e-02
3.286776336573725075e+03	9.539823564893665925e-03	3.286776336573725075e+03	3.369942361502446804e-02	3.286776336573725075e+03	3.403910975914817283e-02
3.286596178025596146e+03	1.168928627295310468e-02	3.286596178025596146e+03	3.290414276467428650e-02	3.286596178025596146e+03	3.335750148674986731e-02
3.286416039226497560e+03	1.410190182243904050e-02	3.286416039226497560e+03	3.213618545654030323e-02	3.286416039226497560e+03	3.268854399253323662e-02
3.286235920173183331e+03	1.676879581796510491e-02	3.286235920173183331e+03	3.139502285207865229e-02	3.286235920173183331e+03	3.203209409715193634e-02
3.286055820862406108e+03	1.968081098172326168e-02	3.286055820862406108e+03	3.068012608971359273e-02	3.286055820862406108e+03	3.138800810318811280e-02
3.285875741290920359e+03	2.282852217308143847e-02	3.285875741290920359e+03	2.999096639998595493e-02	3.285875741290920359e+03	3.075614178744103672e-02
3.285695681455480099e+03	2.620225175251229138e-02	3.285695681455480099e+03	2.932701528901145160e-02	3.285695681455480099e+03	3.013635043541058878e-02
3.285515641352842522e+03	2.979208500683497643e-02	3.285515641352842522e+03	2.868774487438055174e-02	3.285515641352842522e+03	2.952848899899087470e-02
3.285335620979763462e+03	3.358788622235809457e-02	3.285335620979763462e+03	2.807262799840336970e-02	3.285335620979763462e+03	2.893241208921419616e-02
3.285155620333000115e+03	3.757931512491926446e-02	3.285155620333000115e+03	2.748113835592649185e-02	3.285155620333000115e+03	2.834797396902408520e-02
3.284975639409310133e+03	4.175584334505370171e-02	3.284975639409310133e+03	2.691275074607858350e-02	3.284975639409310133e+03	2.777502864819943185e-02
3.284795678205452077e+03	4.610677123661977017e-02	3.284795678205452077e+03	2.636694126048952716e-02	3.284795678205452077e+03	2.721342993013475819e-02
3.284615736718184507e+03	5.062124474188607615e-02	3.284615736718184507e+03	2.584318751947294393e-02	3.284615736718184507e+03	2.666303150970451494e-02
3.284435814944268259e+03	5.528827298168526722e-02	3.284435814944268259e+03	2.534096874508661237e-02	3.284435814944268259e+03	2.612368691064758872e-02
3.284255912880464166e+03	6.009674546174317844e-02	3.284255912880464166e+03	2.485976601696410909e-02	3.284255912880464166e+03	2.559524959855797102e-02
3.284076030523533518e+03	6.503544964315791099e-02	3.284076030523533518e+03	2.439906244586999631e-02	3.284076030523533518e+03	2.507757301938338262e-02
3.283896167870237150e+03	7.009308854500452546e-02	3.283896167870237150e+03	2.395834336313499083e-02	3.283896167870237150e+03	2.457051065852397867e-02
3.283716324917338625e+03	7.525829876048407974e-02	3.283716324917338625e+03	2.353709644880624952e-02	3.283716324917338625e+03	2.407391602142640308e-02
3.283536501661602415e+03	8.051966792227148451e-02	3.283536501661602415e+03	2.313481197305863879e-02	3.283536501661602415e+03	2.358764276104605498e-02
3.283356698099791174e+03	8.586575284047734402e-02	3.283356698099791174e+03	2.275098291715839730e-02	3.283356698099791174e+03	2.311154465036799679e-02
3.283176914228671194e+03	9.128509707094403791e-02	3.283176914228671194e+03	2.238510518439428693e-02	3.283176914228671194e+03	2.264547568467313934e-02
3.282997150045006947e+03	9.676624900016263242e-02	3.282997150045006947e+03	2.203667773213279293e-02	3.282997150045006947e+03	2.218929006383746003e-02
3.282817405545565634e+03	1.022977793765888210e-01	3.282817405545565634e+03	2.170520276502654888e-02	3.282817405545565634e+03	2.174284227934610708e-02
3.282637680727112638e+03	1.078682991274493574e-01	3.282637680727112638e+03	2.139018588251017511e-02	3.282637680727112638e+03	2.130598712334400013e-02
3.282457975586417888e+03	1.134664768397357221e-01	3.282457975586417888e+03	2.109113624767200088e-02	3.282457975586417888e+03	2.087857974165642158e-02
3.282278290120249039e+03	1.190810562148341134e-01	3.282278290120249039e+03	2.080756674345646262e-02	3.282278290120249039e+03	2.046047566302164680e-02
3.282098624325375113e+03	1.247008729128996213e-01	3.282098624325375113e+03	2.053899414182271468e-02	3.282098624325375113e+03	2.005153090355133588e-02
3.281918978198565583e+03	1.303148725428040500e-01	3.281918978198565583e+03	2.028493922275621114e-02	3.281918978198565583e+03	1.965160183611479316e-02
3.281739351736590834e+03	1.359121261652648238e-01	3.281739351736590834e+03	2.004492696653124156e-02	3.281739351736590834e+03	1.926054545025460141e-02
3.281559744936223524e+03	1.414818478871105456e-01	3.281559744936223524e+03	1.981848667152975169e-02	3.281559744936223524e+03	1.887821920647127227e-02
3.281380157794234947e+03	1.470134106627116188e-01	3.281380157794234947e+03	1.960515211357962556e-02	3.281380157794234947e+03	1.850448114873007657e-02
3.281200590307397306e+03	1.524963620433306966e-01	3.281200590307397306e+03	1.940446168009655331e-02	3.281200590307397306e+03	1.813918996731370137e-02
3.281021042472485078e+03	1.579204403933880951e-01	3.281021042472485078e+03	1.921595852079216113e-02	3.281021042472485078e+03	1.778220493462715976e-02
3.280841514286270922e+03	1.632755892160769329e-01	3.280841514286270922e+03	1.903919065979085140e-02	3.280841514286270922e+03	1.743338608022038799e-02
3.280662005745529768e+03	1.685519731131732979e-01	3.280662005745529768e+03	1.887371116841645921e-02	3.280662005745529768e+03	1.709259404971390922e-02
3.280482516847039278e+03	1.737399911731146440e-01	3.280482516847039278e+03	1.871907825423917496e-02	3.280482516847039278e+03	1.675969029617765949e-02
3.280303047587573474e+03	1.788302913531926164e-01	3.280303047587573474e+03	1.857485539729405305e-02	3.280303047587573474e+03	1.643453704916176747e-02
3.280123597963910015e+03	1.838137842878505013e-01	3.280123597963910015e+03	1.844061149879072659e-02	3.280123597963910015e+03	1.611699730233021044e-02
3.279944167972826563e+03	1.886816559370105284e-01	3.279944167972826563e+03	1.831592097564551866e-02	3.279944167972826563e+03	1.580693490123152162e-02
3.279764757611100777e+03	1.934253802073526152e-01	3.279764757611100777e+03	1.820036388159605029e-02	3.279764757611100777e+03	1.550421455782249706e-02
3.279585366875512591e+03	1.980367309722242397e-01	3.279585366875512591e+03	1.809352602211664399e-02	3.279585366875512591e+03	1.520870187541568594e-02
3.279405995762841940e+03	2.025077935877840352e-01	3.279405995762841940e+03	1.799499907426032122e-02	3.279405995762841940e+03	1.492026336600640185e-02
3.279226644269868757e+03	2.068309756213445871e-01	3.279226644269868757e+03	1.790438067387709747e-02	3.279226644269868757e+03	1.463876650003001489e-02
3.279047312393374341e+03	2.109990172888581150e-01	3.279047312393374341e+03	1.782127453818903307e-02	3.279047312393374341e+03	1.436407971071827598e-02
3.278868000130140445e+03	2.150050009570321219e-01	3.278868000130140445e+03	1.774529053397299119e-02	3.278868000130140445e+03	1.409607244880862510e-02
3.278688707476948366e+03	2.188423604988541660e-01	3.278688707476948366e+03	1.767604482312834513e-02	3.278688707476948366e+03	1.383461516301301951e-02
3.278509434430583951e+03	2.225048894712030045e-01	3.278509434430583951e+03	1.761315990987809277e-02	3.278509434430583951e+03	1.357957936439453325e-02
3.278330180987829863e+03	2.259867490254110212e-01	3.278330180987829863e+03	1.755626475161711428e-02	3.278330180987829863e+03	1.333083763047378072e-02
3.278150947145470582e+03	2.292824749468530265e-01	3.278150947145470582e+03	1.750499482221271746e-02	3.278150947145470582e+03	1.308826364282051138e-02
3.277971732900291954e+03	2.323869842603340230e-01	3.277971732900291954e+03	1.745899223311953366e-02	3.277971732900291954e+03	1.285173218273451268e-02
3.277792538249078916e+03	2.352955808592942510e-01	3.277792538249078916e+03	1.741790577554089281e-02	3.277792538249078916e+03	1.262111917661306280e-02
3.277613363188620497e+03	2.380039605737801212e-01	3.277613363188620497e+03	1.738139098245935002e-02	3.277613363188620497e+03	1.239630172059158139e-02
3.277434207715702087e+03	2.405082157141168742e-01	3.277434207715702087e+03	1.734911025978823004e-02	3.277434207715702087e+03	1.217715806716530326e-02
3.277255071827113170e+03	2.428048385094741246e-01	3.277255071827113170e+03	1.732073286050705291e-02	3.277255071827113170e+03	1.196356769282161218e-02
3.277075955519641866e+03	2.448907243106378806e-01	3.277075955519641866e+03	1.729593505306420420e-02	3.277075955519641866e+03	1.175541126286489164e-02
3.276896858790077658e+03	2.467631736136216836e-01	3.276896858790077658e+03	1.727440007262719818e-02	3.276896858790077658e+03	1.155257070080966710e-02
3.276717781635210486e+03	2.484198937231684445e-01	3.276717781635210486e+03	1.725581824175438303e-02	3.276717781635210486e+03	1.135492917314745616e-02
3.276538724051833469e+03	2.498589995318158119e-01	3.276538724051833469e+03	1.723988701771975510e-02	3.276538724051833469e+03	1.116237110870642486e-02
3.276359686036736548e+03	2.510790135821022728e-01	3.276359686036736548e+03	1.722631103287667470e-02	3.276359686036736548e+03	1.097478221770154146e-02
3.276180667586711934e+03	2.520788653983905281e-01	3.276180667586711934e+03	1.721480206354290138e-02	3.276180667586711934e+03	1.079204953270999738e-02
3.276001668698554113e+03	2.528578902229168812e-01	3.276001668698554113e+03	1.720507923158899610e-02	3.276001668698554113e+03	1.061406136362738964e-02
3.275822689369054842e+03	2.534158268643645351e-01	3.275822689369054842e+03	1.719686884144704456e-02	3.275822689369054842e+03	1.044070738133951945e-02
3.275643729595010882e+03	2.537528149728885962e-01	3.275643729595010882e+03	1.718990457542783970e-02	3.275643729595010882e+03	1.027187857342590563e-02
3.275464789373216263e+03	2.538693915582980742e-01	3.275464789373216263e+03	1.718392740525439763e-02	3.275464789373216263e+03	1.010746729430000816e-02
3.275285868700466835e+03	2.537664868181951361e-01	3.275285868700466835e+03	1.717868567981949840e-02	3.275285868700466835e+03	9.947367255492641294e-03
3.275106967573559359e+03	2.534454192677043083e-01	3.275106967573559359e+03	1.717393513831371246e-02	3.275106967573559359e+03	9.791473539100353091e-03
3.274928085989290139e+03	2.529078902240236015e-01	3.274928085989290139e+03	1.716943890251056495e-02	3.274928085989290139e+03	9.639682614263202914e-03
3.274749223944459573e+03	2.521559777022090998e-01	3.274749223944459573e+03	1.716496743633601219e-02	3.274749223944459573e+03	9.491892358477870689e-03
3.274570381435864419e+03	2.511921294029840768e-01	3.274570381435864419e+03	1.716029868595981070e-02	3.274570381435864419e+03	9.348002032299457600e-03
3.274391558460305077e+03	2.500191554098489810e-01	3.274391558460305077e+03	1.715521795164796220e-02	3.274391558460305077e+03	9.207912320453872160e-03
3.274212755014581035e+03	2.486402199732929419e-01	3.274212755014581035e+03	1.714951796720276533e-02	3.274212755014581035e+03	9.071525319383917305e-03
3.274033971095493143e+03	2.470588329343607337e-01	3.274033971095493143e+03	1.714299883035317815e-02	3.274033971095493143e+03	8.938744558469303991e-03
3.273855206699842256e+03	2.452788403074440404e-01	3.273855206699842256e+03	1.713546805746707369e-02	3.273855206699842256e+03	8.809474992034110538e-03
3.273676461824432408e+03	2.433044146076582259e-01	3.273676461824432408e+03	1.712674049544784735e-02	3.273676461824432408e+03	8.683623020161923903e-03
3.273497736466065362e+03	2.411400443288242157e-01	3.273497736466065362e+03	1.711663835948275952e-02	3.273497736466065362e+03	8.561096481833924132e-03
3.273319030621544698e+03	2.387905229722118716e-01	3.273319030621544698e+03	1.710499122137860289e-02	3.273319030621544698e+03	8.441804658036927700e-03
3.273140344287674907e+03	2.362609378267523652e-01	3.273140344287674907e+03	1.709163591735882864e-02	3.273140344287674907e+03	8.325658287262546753e-03
3.272961677461259569e+03	2.335566579531465070e-01	3.272961677461259569e+03	1.707641655965303276e-02	3.272961677461259569e+03	8.212569560443638839e-03
3.272783030139106813e+03	2.306833216361873495e-01	3.272783030139106813e+03	1.705918454945076768e-02	3.272783030139106813e+03	8.102452116393639089e-03
3.272604402318021585e+03	2.276468240545188593e-01	3.272604402318021585e+03	1.703979841535883596e-02	3.272604402318021585e+03	7.995221063054804705e-03
3.272425793994811556e+03	2.244533036643953094e-01	3.272425793994811556e+03	1.701812388567601128e-02	3.272425793994811556e+03	7.890792960503661621e-03
3.272247205166284402e+03	2.211091288012174971e-01	3.272247205166284402e+03	1.699403379460042232e-02	3.272247205166284402e+03	7.789085829150962578e-03
3.272068635829248251e+03	2.176208837257187223e-01	3.272068635829248251e+03	1.696740803992619756e-02	3.272068635829248251e+03	7.690019148573776740e-03
3.271890085980511230e+03	2.139953543607943376e-01	3.271890085980511230e+03	1.693813353215935930e-02	3.271890085980511230e+03	7.593513856583800938e-03
3.271711555616885107e+03	2.102395137535394420e-01	3.271711555616885107e+03	1.690610413541634299e-02	3.271711555616885107e+03	7.499492348313980920e-03
3.271533044735180283e+03	2.063605073283086566e-01	3.271533044735180283e+03	1.687122059475164304e-02	3.271533044735180283e+03	7.407878475703284608e-03
3.271354553332207161e+03	2.023656376359921905e-01	3.271354553332207161e+03	1.683339050933846739e-02	3.271354553332207161e+03	7.318597540966024183e-03
3.271176081404777960e+03	1.982623493297414052e-01	3.271176081404777960e+03	1.679252822086242658e-02	3.271176081404777960e+03	7.231576298557878049e-03
3.270997628949705359e+03	1.940582136450220152e-01	3.270997628949705359e+03	1.674855475974317345e-02	3.270997628949705359e+03	7.146742949559321129e-03
3.270819195963802940e+03	1.897609126424804615e-01	3.270819195963802940e+03	1.670139779847705855e-02	3.270819195963802940e+03	7.064027135168579954e-03
3.270640782443884291e+03	1.853782237248483844e-01	3.270640782443884291e+03	1.665099153738004364e-02	3.270640782443884291e+03	6.983359935685788146e-03
3.270462388386764360e+03	1.809180039186747968e-01	3.270462388386764360e+03	1.659727661644007715e-02	3.270462388386764360e+03	6.904673865595582251e-03
3.270284013789258552e+03	1.763881736266143807e-01	3.270284013789258552e+03	1.654020009228977448e-02	3.270284013789258552e+03	6.827902863129535135e-03
3.270105658648183635e+03	1.717967012828870432e-01	3.270105658648183635e+03	1.647971527484792462e-02	3.270105658648183635e+03	6.752982290077889048e-03
3.269927322960354559e+03	1.671515873007376474e-01	3.269927322960354559e+03	1.641578166957713414e-02	3.269927322960354559e+03	6.679848922267088603e-03
3.269749006722591275e+03	1.624608479543906692e-01	3.269749006722591275e+03	1.634836492439156394e-02	3.269749006722591275e+03	6.608440940154131776e-03
3.269570709931710553e+03	1.577325002091030937e-01	3.269570709931710553e+03	1.627743665844712598e-02	3.269570709931710553e+03	6.538697925789197472e-03
3.269392432584531889e+03	1.529745456642467583e-01	3.269392432584531889e+03	1.620297441984260359e-02	3.269392432584531889e+03	6.470560851235667224e-03
3.269214174677874325e+03	1.481949552511992174e-01	3.269214174677874325e+03	1.612496155878920256e-02	3.269214174677874325e+03	6.403972071421969864e-03
3.269035936208557814e+03	1.434016539286109837e-01	3.269035936208557814e+03	1.604338712127732422e-02	3.269035936208557814e+03	6.338875314981796613e-03
3.268857717173404581e+03	1.386025052450793604e-01	3.268857717173404581e+03	1.595824577623685889e-02	3.268857717173404581e+03	6.275215673608541996e-03
3.268679517569235486e+03	1.338052970781660189e-01	3.268679517569235486e+03	1.586953763364376893e-02	3.268679517569235486e+03	6.212939594415912113e-03
3.268501337392873666e+03	1.290177261898544092e-01	3.268501337392873666e+03	1.577726822013559779e-02	3.268501337392873666e+03	6.151994866889555838e-03
3.268323176641141345e+03	1.242473845313826902e-01	3.268323176641141345e+03	1.568144829134033788e-02	3.268323176641141345e+03	6.092330614067973521e-03
3.268145035310862568e+03	1.195017447056059001e-01	3.268145035310862568e+03	1.558209376577525222e-02	3.268145035310862568e+03	6.033897280229032559e-03
3.267966913398860470e+03	1.147881464436204257e-01	3.267966913398860470e+03	1.547922558463436619e-02	3.267966913398860470e+03	5.976646619893729619e-03
3.267788810901962734e+03	1.101137835007055393e-01	3.267788810901962734e+03	1.537286956788032517e-02	3.267788810901962734e+03	5.920531685545282578e-03
3.267610727816994313e+03	1.054856903365313792e-01	3.267610727816994313e+03	1.526305632555166082e-02	3.267610727816994313e+03	5.865506814444320510e-03
3.267432664140780616e+03	1.009107295235250196e-01	3.267432664140780616e+03	1.514982113541855566e-02	3.267432664140780616e+03	5.811527616836081704e-03
3.267254619870149781e+03	9.639558012787179109e-02	3.267254619870149781e+03	1.503320377374930961e-02	3.267254619870149781e+03	5.758550962504992675e-03
3.267076595001928581e+03	9.194672556295349630e-02	3.267076595001928581e+03	1.491324843142804828e-02	3.267076595001928581e+03	5.706534968015665975e-03
3.266898589532947881e+03	8.757044250963307019e-02	3.266898589532947881e+03	1.479000357516159665e-02	3.266898589532947881e+03	5.655438983264190166e-03
3.266720603460035363e+03	8.327279097282129505e-02	3.266720603460035363e+03	1.466352176088637875e-02	3.266720603460035363e+03	5.605223574946321778e-03
3.266542636780021439e+03	7.905960293797617555e-02	3.266542636780021439e+03	1.453385959670232611e-02	3.266542636780021439e+03	5.555850516243137846e-03
3.266364689489736520e+03	7.493647381549323194e-02	3.266364689489736520e+03	1.440107752816042856e-02	3.266364689489736520e+03	5.507282768740210874e-03
3.266186761586011016e+03	7.090875309229957568e-02	3.266186761586011016e+03	1.426523972963684821e-02	3.266186761586011016e+03	5.459484468406267457e-03
3.266008853065679432e+03	6.698153563880394901e-02	3.266008853065679432e+03	1.412641398438384266e-02	3.266008853065679432e+03	5.412420911982023138e-03
3.265830963925572632e+03	6.315965444195933975e-02	3.265830963925572632e+03	1.398467150749388779e-02	3.265830963925572632e+03	5.366058538287624483e-03
3.265653094162525122e+03	5.944767277063858768e-02	3.265653094162525122e+03	1.384008684706476353e-02	3.265653094162525122e+03	5.320364916105500656e-03
3.265475243773370039e+03	5.584987819325235719e-02	3.265475243773370039e+03	1.369273770467244015e-02	3.265475243773370039e+03	5.275308724000728547e-03
3.265297412754942798e+03	5.237027601236192431e-02	3.265297412754942798e+03	1.354270483098128988e-02	3.265297412754942798e+03	5.230859738266836582e-03
3.265119601104077901e+03	4.901258420357571671e-02	3.265119601104077901e+03	1.339007186665017862e-02	3.265119601104077901e+03	5.186988814782423837e-03
3.264941808817613492e+03	4.578022903867964843e-02	3.264941808817613492e+03	1.323492518574273524e-02	3.264941808817613492e+03	5.143667869169948025e-03
3.264764035892384527e+03	4.267634033898683871e-02	3.264764035892384527e+03	1.307735379020763707e-02	3.264764035892384527e+03	5.100869866816824978e-03
3.264586282325229604e+03	3.970374871778695192e-02	3.264586282325229604e+03	1.291744913558622899e-02	3.264586282325229604e+03	5.058568800159367850e-03
3.264408548112987319e+03	3.686498277055866996e-02	3.264408548112987319e+03	1.275530499550794200e-02	3.264408548112987319e+03	5.016739672096967584e-03
3.264230833252494904e+03	3.416226679693910862e-02	3.264230833252494904e+03	1.259101732848078546e-02	3.264230833252494904e+03	4.975358481670699023e-03
3.264053137740594138e+03	3.159751967293514957e-02	3.264053137740594138e+03	1.242468412498233185e-02	3.264053137740594138e+03	4.934402203777780299e-03
3.263875461574124074e+03	2.917235418878082534e-02	3.263875461574124074e+03	1.225640526544213155e-02	3.263875461574124074e+03	4.893848770572488752e-03
3.263697804749926490e+03	2.688807668415720345e-02	3.263697804749926490e+03	1.208628238637376659e-02	3.263697804749926490e+03	4.853677059013519583e-03
3.263520167264841803e+03	2.474568812669348389e-02	3.263520167264841803e+03	1.191441872674748464e-02	3.263520167264841803e+03	4.813866865839585771e-03
3.263342549115714064e+03	2.274588502645262869e-02	3.263342549115714064e+03	1.174091899435325201e-02	3.263342549115714064e+03	4.774398895983728193e-03
3.263164950299384145e+03	2.088906167228387137e-02	3.263164950299384145e+03	1.156588922017350203e-02	3.263164950299384145e+03	4.735254738923016897e-03
3.262987370812697918e+03	1.917531250944616919e-02	3.262987370812697918e+03	1.138943662045165291e-02	3.262987370812697918e+03	4.696416854535171923e-03
3.262809810652499436e+03	1.760443545677876920e-02	3.262809810652499436e+03	1.121166945626905602e-02	3.262809810652499436e+03	4.657868552747879490e-03
3.262632269815632753e+03	1.617593570191461910e-02	3.262632269815632753e+03	1.103269689450324734e-02	3.262632269815632753e+03	4.619593976333587725e-03
3.262454748298945105e+03	1.488903019845601652e-02	3.262454748298945105e+03	1.085262887149641281e-02	3.262454748298945105e+03	4.581578081078984017e-03
3.262277246099281456e+03	1.374265263290509742e-02	3.262277246099281456e+03	1.067157595261362599e-02	3.262277246099281456e+03	4.543806620256389713e-03
3.262099763213490405e+03	1.273545918206006079e-02	3.262099763213490405e+03	1.048964920476073460e-02	3.262099763213490405e+03	4.506266121101607999e-03
3.261922299638419645e+03	1.186583455603134815e-02	3.261922299638419645e+03	1.030696005105252548e-02	3.261922299638419645e+03	4.468943872908950378e-03
3.261744855370916866e+03	1.113189887397411648e-02	3.261744855370916866e+03	1.012362015042038606e-02	3.261744855370916866e+03	4.431827902220033220e-03
3.261567430407831580e+03	1.053151484765565797e-02	3.261567430407831580e+03	9.939741255506607392e-03	3.261567430407831580e+03	4.394906959426129328e-03
3.261390024746014660e+03	1.006229561764150106e-02	3.261390024746014660e+03	9.755435091271932521e-03	3.261390024746014660e+03	4.358170496929348985e-03
3.261212638382314708e+03	9.721613004848783310e-03	3.261212638382314708e+03	9.570813225318405490e-03	3.261212638382314708e+03	4.321608651753266160e-03
3.261035271313585326e+03	9.506606252517466049e-03	3.261035271313585326e+03	9.385986933376652686e-03	3.261035271313585326e+03	4.285212229477436234e-03
3.260857923536677845e+03	9.414191217146421209e-03	3.260857923536677845e+03	9.201067096097871253e-03	3.260857923536677845e+03	4.248972680106957028e-03
3.260680595048444502e+03	9.441069972364447491e-03	3.260680595048444502e+03	9.016164051844464608e-03	3.260680595048444502e+03	4.212882086714254959e-03
3.260503285845738446e+03	9.583740805821848799e-03	3.260503285845738446e+03	8.831387495927787989e-03	3.260503285845738446e+03	4.176933142131131378e-03
3.260325995925413736e+03	9.838508611015548203e-03	3.260325995925413736e+03	8.646846348737149968e-03	3.260325995925413736e+03	4.141119134211505154e-03
3.260148725284326247e+03	1.020149557522309625e-02	3.260148725284326247e+03	8.462648654101630197e-03	3.260148725284326247e+03	4.105433924676394827e-03
3.259971473919330037e+03	1.066865222628142311e-02	3.259971473919330037e+03	8.278901458334384303e-03	3.259971473919330037e+03	4.069871932972772902e-03
3.259794241827282349e+03	1.123576874372209621e-02	3.259794241827282349e+03	8.095710703152356538e-03	3.259794241827282349e+03	4.034428117716912232e-03
3.259617029005039058e+03	1.189848660201470176e-02	3.259617029005039058e+03	7.913181102576712783e-03	3.259617029005039058e+03	3.999097961582439610e-03
3.259439835449457860e+03	1.265231026669019591e-02	3.259439835449457860e+03	7.731416067600849901e-03	3.259439835449457860e+03	3.963877448259920701e-03
3.259262661157396451e+03	1.349261933484128401e-02	3.259262661157396451e+03	7.550517572383146601e-03	3.259262661157396451e+03	3.928763050461837013e-03
3.259085506125714801e+03	1.441468060500059739e-02	3.259085506125714801e+03	7.370586081700923088e-03	3.259085506125714801e+03	3.893751707928191745e-03
3.258908370351271969e+03	1.541366056613330954e-02	3.258908370351271969e+03	7.191720420374674710e-03	3.258908370351271969e+03	3.858840815522938342e-03
3.258731253830927926e+03	1.648463764099447615e-02	3.258731253830927926e+03	7.014017720409311193e-03	3.258731253830927926e+03	3.824028199742379036e-03
3.258554156561543550e+03	1.762261495318095603e-02	3.258554156561543550e+03	6.837573282045593046e-03	3.258554156561543550e+03	3.789312108925168773e-03
3.258377078539980175e+03	1.882253263158943646e-02	3.258377078539980175e+03	6.662480538150404585e-03	3.258377078539980175e+03	3.754691188890894784e-03
3.258200019763100499e+03	2.007928060781438359e-02	3.258200019763100499e+03	6.488830931017197483e-03	3.258200019763100499e+03	3.720164471884352536e-03
3.258022980227768130e+03	2.138771120919747207e-02	3.258022980227768130e+03	6.316713831097410352e-03	3.258022980227768130e+03	3.685731359866242958e-03
3.257845959930844856e+03	2.274265158548942692e-02	3.257845959930844856e+03	6.146216480339319888e-03	3.257845959930844856e+03	3.651391605430339901e-03
3.257668958869197013e+03	2.413891631797086823e-02	3.257668958869197013e+03	5.977423894087423827e-03	3.257668958869197013e+03	3.617145298715174553e-03
3.257491977039686844e+03	2.557131963209459749e-02	3.257491977039686844e+03	5.810418818207725884e-03	3.257491977039686844e+03	3.582992848043517475e-03
3.257315014439182960e+03	2.703468793114247384e-02	3.257315014439182960e+03	5.645281612468175392e-03	3.257315014439182960e+03	3.548934970026347124e-03
3.257138071064550331e+03	2.852387161346883054e-02	3.257138071064550331e+03	5.482090232925338966e-03	3.257138071064550331e+03	3.514972668510629554e-03
3.256961146912656204e+03	3.003375714772363661e-02	3.256961146912656204e+03	5.320920142021197570e-03	3.256961146912656204e+03	3.481107222721637352e-03
3.256784241980367824e+03	3.155927869115499051e-02	3.256784241980367824e+03	5.161844263602311488e-03	3.256784241980367824e+03	3.447340170805816232e-03
3.256607356264554255e+03	3.309542959951865954e-02	3.256607356264554255e+03	5.004932919186138793e-03	3.256607356264554255e+03	3.413673296124343677e-03
3.256430489762083198e+03	3.463727371101277264e-02	3.256430489762083198e+03	4.850253760731977962e-03	3.256430489762083198e+03	3.380108614350115642e-03
3.256253642469825991e+03	3.617995593727284936e-02	3.256253642469825991e+03	4.697871774830884514e-03	3.256253642469825991e+03	3.346648353952891113e-03
3.256076814384653062e+03	3.771871325026730781e-02	3.256076814384653062e+03	4.547849169680830660e-03	3.256076814384653062e+03	3.313294949226834336e-03
3.255900005503434386e+03	3.924888465359759049e-02	3.255900005503434386e+03	4.400245379964949806e-03	3.255900005503434386e+03	3.280051021944898997e-03
3.255723215823042210e+03	4.076592111833865495e-02	3.255723215823042210e+03	4.255117019934528955e-03	3.255723215823042210e+03	3.246919368944714210e-03
3.255546445340348328e+03	4.226539512687561839e-02	3.255546445340348328e+03	4.112517840802984090e-03	3.255546445340348328e+03	3.213902949811805413e-03
3.255369694052227260e+03	4.374300976742312441e-02	3.255369694052227260e+03	3.972498698831991928e-03	3.255369694052227260e+03	3.181004874092579430e-03
3.255192961955552164e+03	4.519460726453037452e-02	3.255192961955552164e+03	3.835107552565998525e-03	3.255192961955552164e+03	3.148228386544165910e-03
3.255016249047197562e+03	4.661617741598818310e-02	3.255016249047197562e+03	3.700389399772882008e-03	3.255016249047197562e+03	3.115576858384126908e-03
3.254839555324038884e+03	4.800386514496400581e-02	3.254839555324038884e+03	3.568386295489959972e-03	3.254839555324038884e+03	3.083053771886075552e-03
3.254662880782951561e+03	4.935397792032511499e-02	3.254662880782951561e+03	3.439137309759917466e-03	3.254662880782951561e+03	3.050662710923831081e-03
3.254486225420811024e+03	5.066299246684689145e-02	3.254486225420811024e+03	3.312678529951941162e-03	3.254486225420811024e+03	3.018407348203741743e-03
3.254309589234496798e+03	5.192756110904030165e-02	3.254309589234496798e+03	3.189043039569386308e-03	3.254309589234496798e+03	2.986291435100293760e-03
3.254132972220885677e+03	5.314451744253334553e-02	3.254132972220885677e+03	3.068260932774995002e-03	3.254132972220885677e+03	2.954318789116928967e-03
3.253956374376855365e+03	5.431088165365740433e-02	3.253956374376855365e+03	2.950359296353087957e-03	3.253956374376855365e+03	2.922493284621276600e-03
3.253779795699286751e+03	5.542386526123694451e-02	3.253779795699286751e+03	2.835362201165789880e-03	3.253779795699286751e+03	2.890818843297649019e-03
3.253603236185057995e+03	5.648087517009062197e-02	3.253603236185057995e+03	2.723290731006283456e-03	3.253603236185057995e+03	2.859299422220482577e-03
3.253426695831051347e+03	5.747951732459739838e-02	3.253426695831051347e+03	2.614162981801376913e-03	3.253426695831051347e+03	2.827939004883769404e-03
3.253250174634147243e+03	5.841759978380854645e-02	3.253250174634147243e+03	2.507994067955030427e-03	3.253250174634147243e+03	2.796741592189805597e-03
3.253073672591228387e+03	5.929313521622224525e-02	3.253073672591228387e+03	2.404796136725189173e-03	3.253073672591228387e+03	2.765711193361679657e-03
3.252897189699175669e+03	6.010434278478259118e-02	3.252897189699175669e+03	2.304578402712751436e-03	3.252897189699175669e+03	2.734851815894463918e-03
3.252720725954874069e+03	6.084964959289871494e-02	3.252720725954874069e+03	2.207347149284883195e-03	3.252720725954874069e+03	2.704167458557329203e-03
3.252544281355206294e+03	6.152769147105568992e-02	3.252544281355206294e+03	2.113105762676624217e-03	3.252544281355206294e+03	2.673662102454030763e-03
3.252367855897058234e+03	6.213731325820228552e-02	3.252367855897058234e+03	2.021854751782139158e-03	3.252367855897058234e+03	2.643339703687396739e-03
3.252191449577314870e+03	6.267756846481931099e-02	3.252191449577314870e+03	1.933591801783027904e-03	3.252191449577314870e+03	2.613204184063506672e-03
3.252015062392861637e+03	6.314771849145588145e-02	3.252015062392861637e+03	1.848311788421877315e-03	3.252015062392861637e+03	2.583259425216808021e-03
3.251838694340585789e+03	6.354723125525799099e-02	3.251838694340585789e+03	1.766006810569014989e-03	3.251838694340585789e+03	2.553509261882307754e-03
3.251662345417374127e+03	6.387577926287374419e-02	3.251662345417374127e+03	1.686666247232401295e-03	3.251662345417374127e+03	2.523957473902455756e-03
3.251486015620115268e+03	6.413323720725985777e-02	3.251486015620115268e+03	1.610276789235579346e-03	3.251486015620115268e+03	2.494607780579293724e-03
3.251309704945697831e+03	6.431967903350191418e-02	3.251309704945697831e+03	1.536822486129397558e-03	3.251309704945697831e+03	2.465463834412899655e-03
3.251133413391010890e+03	6.443537451205887112e-02	3.251133413391010890e+03	1.466284796370119362e-03	3.251133413391010890e+03	2.436529215085810052e-03
3.250957140952944428e+03	6.448078533768661358e-02	3.250957140952944428e+03	1.398642642260592437e-03	3.250957140952944428e+03	2.407807423576103535e-03
3.250780887628390246e+03	6.445656074897855581e-02	3.250780887628390246e+03	1.333872452136789215e-03	3.250780887628390246e+03	2.379301877676015097e-03
3.250604653414237418e+03	6.436353270671071880e-02	3.250604653414237418e+03	1.271948224450710147e-03	3.250604653414237418e+03	2.351015906371661888e-03
3.250428438307380475e+03	6.420271063883555007e-02	3.250428438307380475e+03	1.212841584880705592e-03	3.250428438307380475e+03	2.322952745187105254e-03
3.250252242304711217e+03	6.397527576675371419e-02	3.250252242304711217e+03	1.156521845203316171e-03	3.250252242304711217e+03	2.295115531841064593e-03
3.250076065403122811e+03	6.368257502028459860e-02	3.250076065403122811e+03	1.102956061438230360e-03	3.250076065403122811e+03	2.267507302414481681e-03
3.249899907599509788e+03	6.332611464437798432e-02	3.249899907599509788e+03	1.052109112244193614e-03	3.249899907599509788e+03	2.240130986397443225e-03
3.249723768890765768e+03	6.290755333140711503e-02	3.249723768890765768e+03	1.003943746015357108e-03	3.249723768890765768e+03	2.212989404560371156e-03
3.249547649273788466e+03	6.242869517468789542e-02	3.249547649273788466e+03	9.584206683951443286e-04	3.249547649273788466e+03	2.186085264114342314e-03
3.249371548745472410e+03	6.189148216337603259e-02	3.249371548745472410e+03	9.154985973792024697e-04	3.249371548745472410e+03	2.159421156810397043e-03
3.249195467302714405e+03	6.129798653759978982e-02	3.249195467302714405e+03	8.751343479226908343e-04	3.249195467302714405e+03	2.132999555074076119e-03
3.249019404942412621e+03	6.065040273335248894e-02	3.249019404942412621e+03	8.372828933807949714e-04	3.249019404942412621e+03	2.106822810428774385e-03
3.248843361661464314e+03	5.995103923318144401e-02	3.248843361661464314e+03	8.018974497301799460e-04	3.248843361661464314e+03	2.080893150396268248e-03
3.248667337456768564e+03	5.920231010020685775e-02	3.248667337456768564e+03	7.689295463337214370e-04	3.248667337456768564e+03	2.055212676904310219e-03
3.248491332325224903e+03	5.840672642371459722e-02	3.248491332325224903e+03	7.383291088202730218e-04	3.248491332325224903e+03	2.029783363980286297e-03
3.248315346263734227e+03	5.756688753262330371e-02	3.248315346263734227e+03	7.100445347872338725e-04	3.248315346263734227e+03	2.004607056418196333e-03
3.248139379269196525e+03	5.668547206090929214e-02	3.248139379269196525e+03	6.840227709938100868e-04	3.248139379269196525e+03	1.979685468721330971e-03
3.247963431338514056e+03	5.576522901526775183e-02	3.247963431338514056e+03	6.602093994906895868e-04	3.247963431338514056e+03	1.955020183448497300e-03
3.247787502468586808e+03	5.480896873679615838e-02	3.247787502468586808e+03	6.385487203192341229e-04	3.247787502468586808e+03	1.930612650124001895e-03
3.247611592656320227e+03	5.381955363696296762e-02	3.247611592656320227e+03	6.189838258519605270e-04	3.247611592656320227e+03	1.906464185508901501e-03
3.247435701898617026e+03	5.279988918767596073e-02	3.247435701898617026e+03	6.014566920825348316e-04	3.247435701898617026e+03	1.882575972180017959e-03
3.247259830192381287e+03	5.175291474423675958e-02	3.247259830192381287e+03	5.859082596936370391e-04	3.247259830192381287e+03	1.858949058521568599e-03
3.247083977534517544e+03	5.068159436698389114e-02	3.247083977534517544e+03	5.722785158218132804e-04	3.247083977534517544e+03	1.835584359036348742e-03
3.246908143921932151e+03	4.958890791605097270e-02	3.246908143921932151e+03	5.605065837691434886e-04	3.246908143921932151e+03	1.812482653598843909e-03
3.246732329351529188e+03	4.847784183230046534e-02	3.246732329351529188e+03	5.505307999215003790e-04	3.246732329351529188e+03	1.789644589151829926e-03
3.246556533820218192e+03	4.735138055949778685e-02	3.246556533820218192e+03	5.422888069252387953e-04	3.246556533820218192e+03	1.767070678605933958e-03
3.246380757324905517e+03	4.621249756427834449e-02	3.246380757324905517e+03	5.357176318219456813e-04	3.246380757324905517e+03	1.744761302861401594e-03
3.246204999862499335e+03	4.506414691513702109e-02	3.246204999862499335e+03	5.307537743201104366e-04	3.246204999862499335e+03	1.722716710824551785e-03
3.246029261429908274e+03	4.390925480611704290e-02	3.246029261429908274e+03	5.273332894294737155e-04	3.246029261429908274e+03	1.700937020848375131e-03
3.245853542024041872e+03	4.275071135586201027e-02	3.245853542024041872e+03	5.253918717538673877e-04	3.245853542024041872e+03	1.679422221941490653e-03
3.245677841641811028e+03	4.159136268616660942e-02	3.245677841641811028e+03	5.248649394239128952e-04	3.245677841641811028e+03	1.658172174876353924e-03
3.245502160280126191e+03	4.043400316686917434e-02	3.245502160280126191e+03	5.256877166503530442e-04	3.245502160280126191e+03	1.637186613845668850e-03
3.245326497935899170e+03	3.928136796023029564e-02	3.245326497935899170e+03	5.277953160287506516e-04	3.245326497935899170e+03	1.616465148099154991e-03
3.245150854606042230e+03	3.813612580008825248e-02	3.245150854606042230e+03	5.311228204940354270e-04	3.245150854606042230e+03	1.596007263976690965e-03
3.244975230287466275e+03	3.700087221843351842e-02	3.244975230287466275e+03	5.356053635378124622e-04	3.244975230287466275e+03	1.575812326367489243e-03
3.244799624977088115e+03	3.587812294641625627e-02	3.244799624977088115e+03	5.411782089276457068e-04	3.244799624977088115e+03	1.555879581026887006e-03
3.244624038671820472e+03	3.477030766421095043e-02	3.244624038671820472e+03	5.477768302101901268e-04	3.244624038671820472e+03	1.536208156964790402e-03
3.244448471368577884e+03	3.367976423864956631e-02	3.244448471368577884e+03	5.553369867863885197e-04	3.244448471368577884e+03	1.516797068272908010e-03
3.244272923064275801e+03	3.260873313394863776e-02	3.244272923064275801e+03	5.637948019709418607e-04	3.244272923064275801e+03	1.497645217044093991e-03
3.244097393755831490e+03	3.155935236724105586e-02	3.244097393755831490e+03	5.730868368112567845e-04	3.244097393755831490e+03	1.478751395557176143e-03
3.243921883440159945e+03	3.053365281321075708e-02	3.243921883440159945e+03	5.831501624819073219e-04	3.243921883440159945e+03	1.460114288744058814e-03
3.243746392114181162e+03	2.953355376397540435e-02	3.243746392114181162e+03	5.939224361987953827e-04	3.243746392114181162e+03	1.441732477575728569e-03
3.243570919774811955e+03	2.856085918743380900e-02	3.243570919774811955e+03	6.053419661040288250e-04	3.243570919774811955e+03	1.423604440914419747e-03
3.243395466418971409e+03	2.761725408056415684e-02	3.243395466418971409e+03	6.173477855310485979e-04	3.243395466418971409e+03	1.405728559274964417e-03
3.243220032043579067e+03	2.670430149063235045e-02	3.243220032043579067e+03	6.298797168007981518e-04	3.243220032043579067e+03	1.388103117257244619e-03
3.243044616645554470e+03	2.582343987457616161e-02	3.243044616645554470e+03	6.428784358297254383e-04	3.243044616645554470e+03	1.370726306533729668e-03
3.242869220221820342e+03	2.497598082819026122e-02	3.242869220221820342e+03	6.562855385811825230e-04	3.242869220221820342e+03	1.353596229328760505e-03
3.242693842769296680e+03	2.416310737966188144e-02	3.242693842769296680e+03	6.700435983405684387e-04	3.242693842769296680e+03	1.336710901164212331e-03
3.242518484284906208e+03	2.338587259151467257e-02	3.242518484284906208e+03	6.840962279006314491e-04	3.242518484284906208e+03	1.320068254442699094e-03
3.242343144765571651e+03	2.264519864629177190e-02	3.242343144765571651e+03	6.983881373925728865e-04	3.242343144765571651e+03	1.303666141597458568e-03
3.242167824208217098e+03	2.194187642504921362e-02	3.242167824208217098e+03	7.128651842491910175e-04	3.242167824208217098e+03	1.287502337836235163e-03
3.241992522609765274e+03	2.127656535789917286e-02	3.241992522609765274e+03	7.274744335679142991e-04	3.241992522609765274e+03	1.271574545248150374e-03
3.241817239967142996e+03	2.064979387285675524e-02	3.241817239967142996e+03	7.421642012344108804e-04	3.241817239967142996e+03	1.255880395389645738e-03
3.241641976277274807e+03	2.006196012395730643e-02	3.241641976277274807e+03	7.568841065522279640e-04	3.241641976277274807e+03	1.240417453111741872e-03
3.241466731537087526e+03	1.951333317743399881e-02	3.241466731537087526e+03	7.715851188549507087e-04	3.241466731537087526e+03	1.225183220013965511e-03
3.241291505743507059e+03	1.900405465153566162e-02	3.241291505743507059e+03	7.862195932134949296e-04	3.241291505743507059e+03	1.210175137124880644e-03
3.241116298893460680e+03	1.853414061320906095e-02	3.241116298893460680e+03	8.007413214140737378e-04	3.241116298893460680e+03	1.195390589268055092e-03
3.240941110983878843e+03	1.810348395562762225e-02	3.240941110983878843e+03	8.151055682893221721e-04	3.240941110983878843e+03	1.180826908266584176e-03
3.240765942011687912e+03	1.771185715900758240e-02	3.240765942011687912e+03	8.292690980759607556e-04	3.240765942011687912e+03	1.166481375486380515e-03
3.240590791973819705e+03	1.735891528364175845e-02	3.240590791973819705e+03	8.431902225842409244e-04	3.240590791973819705e+03	1.152351226609044056e-03
3.240415660867201950e+03	1.704419943878222182e-02	3.240415660867201950e+03	8.568288170223963690e-04	3.240415660867201950e+03	1.138433653664498724e-03
3.240240548688767376e+03	1.676714045646436960e-02	3.240240548688767376e+03	8.701463619680630803e-04	3.240240548688767376e+03	1.124725809677274259e-03
3.240065455435446438e+03	1.652706295441755055e-02	3.240065455435446438e+03	8.831059604181010821e-04	3.240065455435446438e+03	1.111224811258977596e-03
3.239890381104172320e+03	1.632318964800633446e-02	3.239890381104172320e+03	8.956723609068603046e-04	3.239890381104172320e+03	1.097927741971089664e-03
3.239715325691876842e+03	1.615464593274954994e-02	3.239715325691876842e+03	9.078119802216561354e-04	3.239715325691876842e+03	1.084831655862235691e-03
3.239540289195494552e+03	1.602046472628239349e-02	3.239540289195494552e+03	9.194929231621177656e-04	3.239540289195494552e+03	1.071933580952863898e-03
3.239365271611958633e+03	1.591959154322411182e-02	3.239365271611958633e+03	9.306849927067416609e-04	3.239365271611958633e+03	1.059230522039257506e-03
3.239190272938204089e+03	1.585088977727950113e-02	3.239190272938204089e+03	9.413597061329043300e-04	3.239190272938204089e+03	1.046719464260063978e-03
3.239015293171167286e+03	1.581314617213106996e-02	3.239015293171167286e+03	9.514903005780968488e-04	3.239015293171167286e+03	1.034397375869402927e-03
3.238840332307783228e+03	1.580507647072003710e-02	3.238840332307783228e+03	9.610517451489701806e-04	3.238840332307783228e+03	1.022261211837616028e-03
3.238665390344990101e+03	1.582533121011453839e-02	3.238665390344990101e+03	9.700207439028920176e-04	3.238665390344990101e+03	1.010307916791433353e-03
3.238490467279724271e+03	1.587250163279579560e-02	3.238490467279724271e+03	9.783757343483595430e-04	3.238490467279724271e+03	9.985344277016572172e-04
3.238315563108924380e+03	1.594512572382852239e-02	3.238315563108924380e+03	9.860968916640931465e-04	3.238315563108924380e+03	9.869376773327057789e-04
3.238140677829528613e+03	1.604169431448453434e-02	3.238140677829528613e+03	9.931661230465442785e-04	3.238140677829528613e+03	9.755145969175150079e-04
3.237965811438476976e+03	1.616065724262554307e-02	3.237965811438476976e+03	9.995670600958109567e-04	3.237965811438476976e+03	9.642621188037078838e-04
3.237790963932709928e+03	1.630042958371793332e-02	3.237790963932709928e+03	1.005285056199264936e-03	3.237790963932709928e+03	9.531771798307783457e-04
3.237616135309168385e+03	1.645939785470822495e-02	3.237616135309168385e+03	1.010307170585924294e-03	3.237616135309168385e+03	9.422567234963093435e-04
3.237441325564792805e+03	1.663592623862888975e-02	3.237441325564792805e+03	1.014622156838449960e-03	3.237441325564792805e+03	9.314977027685341108e-04
3.237266534696525014e+03	1.682836278162063229e-02	3.237266534696525014e+03	1.018220448301921863e-03	3.237266534696525014e+03	9.208970827632886836e-04
3.237091762701309108e+03	1.703504553255279219e-02	3.237091762701309108e+03	1.021094139476896997e-03	3.237091762701309108e+03	9.104518431560840695e-04
3.236917009576088731e+03	1.725430862234266643e-02	3.236917009576088731e+03	1.023236966768381996e-03	3.236917009576088731e+03	9.001589807084715410e-04
3.236742275317806616e+03	1.748448825059053732e-02	3.236742275317806616e+03	1.024644286403629230e-03	3.236742275317806616e+03	8.900155116532868730e-04
3.236567559923408226e+03	1.772392855446241686e-02	3.236567559923408226e+03	1.025313049122962561e-03	3.236567559923408226e+03	8.800184738685134286e-04
3.236392863389838567e+03	1.797098734918038329e-02	3.236392863389838567e+03	1.025241773147976933e-03	3.236392863389838567e+03	8.701649289962753997e-04
3.236218185714044466e+03	1.822404173665235355e-02	3.236218185714044466e+03	1.024430517242728902e-03	3.236218185714044466e+03	8.604519647761797686e-04
3.236043526892972295e+03	1.848149353389728911e-02	3.236043526892972295e+03	1.022880849790072178e-03	3.236043526892972295e+03	8.508766970409570481e-04
3.235868886923569335e+03	1.874177451197140548e-02	3.235868886923569335e+03	1.020595815392141403e-03	3.235868886923569335e+03	8.414362715309060348e-04
3.235694265802783775e+03	1.900335145795063393e-02	3.235694265802783775e+03	1.017579902380841067e-03	3.235694265802783775e+03	8.321278660379024129e-04
3.235519663527564262e+03	1.926473098164050574e-02	3.235519663527564262e+03	1.013839004007973960e-03	3.235519663527564262e+03	8.229486917618737988e-04
3.235345080094859895e+03	1.952446414653697879e-02	3.235345080094859895e+03	1.009380384095222684e-03	3.235345080094859895e+03	8.138959955562853317e-04
3.235170515501621139e+03	1.978115079369888868e-02	3.235170515501621139e+03	1.004212634152115572e-03	3.235170515501621139e+03	8.049670609568231050e-04
3.234995969744798458e+03	2.003344367732519740e-02	3.234995969744798458e+03	9.983456362267759988e-04	3.234995969744798458e+03	7.961592103717404865e-04
3.234821442821343680e+03	2.028005226449567863e-02	3.234821442821343680e+03	9.917905172807787474e-04	3.234821442821343680e+03	7.874698059460532272e-04
3.234646934728207725e+03	2.051974629877194312e-02	3.234646934728207725e+03	9.845596066443472547e-04	3.234646934728207725e+03	7.788962511145159587e-04
3.234472445462344240e+03	2.075135907912461705e-02	3.234472445462344240e+03	9.766663923228596951e-04	3.234472445462344240e+03	7.704359921808357327e-04
3.234297975020706417e+03	2.097379039996322830e-02	3.234297975020706417e+03	9.681254721368167488e-04	3.234297975020706417e+03	7.620865189366118160e-04
3.234123523400247450e+03	2.118600924202027058e-02	3.234123523400247450e+03	9.589525088006982997e-04	3.234123523400247450e+03	7.538453663169345257e-04
3.233949090597923259e+03	2.138705610399920312e-02	3.233949090597923259e+03	9.491641793934786501e-04	3.233949090597923259e+03	7.457101148949246434e-04
3.233774676610687948e+03	2.157604506309112810e-02	3.233774676610687948e+03	9.387781277098391532e-04	3.233774676610687948e+03	7.376783922420534741e-04
3.233600281435497891e+03	2.175216548988503917e-02	3.233600281435497891e+03	9.278129132240045280e-04	3.233600281435497891e+03	7.297478735657133555e-04
3.233425905069309465e+03	2.191468345816967311e-02	3.233425905069309465e+03	9.162879605309409226e-04	3.233425905069309465e+03	7.219162826138882019e-04
3.233251547509080865e+03	2.206294282124972653e-02	3.233251547509080865e+03	9.042235070179562711e-04	3.233251547509080865e+03	7.141813921221394851e-04
3.233077208751769376e+03	2.219636598376832637e-02	3.233077208751769376e+03	8.916405512330120029e-04	3.233077208751769376e+03	7.065410246262516505e-04
3.232902888794333194e+03	2.231445434128927902e-02	3.232902888794333194e+03	8.785607996415043973e-04	3.232902888794333194e+03	6.989930527543039302e-04
3.232728587633732332e+03	2.241678841770954750e-02	3.232728587633732332e+03	8.650066140641428283e-04	3.232728587633732332e+03	6.915353999282235252e-04
3.232554305266924985e+03	2.250302768085828131e-02	3.232554305266924985e+03	8.510009580107935016e-04	3.232554305266924985e+03	6.841660406823990136e-04
3.232380041690873895e+03	2.257291004697979317e-02	3.232380041690873895e+03	8.365673425121377673e-04	3.232380041690873895e+03	6.768830005353214385e-04
3.232205796902539532e+03	2.262625110400950587e-02	3.232205796902539532e+03	8.217297732672619549e-04	3.232205796902539532e+03	6.696843569519579350e-04
3.232031570898883274e+03	2.266294301556806903e-02	3.232031570898883274e+03	8.065126958558348734e-04	3.232031570898883274e+03	6.625682385509997982e-04
3.231857363676868317e+03	2.268295316371780890e-02	3.231857363676868317e+03	7.909409427340082215e-04	3.231857363676868317e+03	6.555328259996588735e-04
3.231683175233456495e+03	2.268632249951358162e-02	3.231683175233456495e+03	7.750396791839841634e-04	3.231683175233456495e+03	6.485763516818684061e-04
3.231509005565612824e+03	2.267316363453864697e-02	3.231509005565612824e+03	7.588343499959305724e-04	3.231509005565612824e+03	6.416970992893676271e-04
3.231334854670301411e+03	2.264365868033462598e-02	3.231334854670301411e+03	7.423506265706624526e-04	3.231334854670301411e+03	6.348934040009402129e-04
3.231160722544487726e+03	2.259805683913383711e-02	3.231160722544487726e+03	7.256143539242349396e-04	3.231160722544487726e+03	6.281636526061959132e-04
3.230986609185137240e+03	2.253667177390886178e-02	3.230986609185137240e+03	7.086514988921461568e-04	3.230986609185137240e+03	6.215062824554105914e-04
3.230812514589216335e+03	2.245987875756561350e-02	3.230812514589216335e+03	6.914880983939240616e-04	3.230812514589216335e+03	6.149197815907511168e-04
3.230638438753691389e+03	2.236811162078876716e-02	3.230638438753691389e+03	6.741502083470438155e-04	3.230638438753691389e+03	6.084026883821025888e-04
3.230464381675531968e+03	2.226185951812904504e-02	3.230464381675531968e+03	6.566638536206148785e-04	3.230464381675531968e+03	6.019535909106698028e-04
3.230290343351704450e+03	2.214166352576613095e-02	3.230290343351704450e+03	6.390549789180440757e-04	3.230290343351704450e+03	5.955711263495810058e-04
3.230116323779179766e+03	2.200811307441066442e-02	3.230116323779179766e+03	6.213493996911484407e-04	3.230116323779179766e+03	5.892539807438600162e-04
3.229942322954926567e+03	2.186184226342580139e-02	3.229942322954926567e+03	6.035727554251108396e-04	3.229942322954926567e+03	5.830008879709388256e-04
3.229768340875914873e+03	2.170352603210139175e-02	3.229768340875914873e+03	5.857504621977624925e-04	3.229768340875914873e+03	5.768106295301866351e-04
3.229594377539115612e+03	2.153387625398584665e-02	3.229594377539115612e+03	5.679076683072739780e-04	3.229594377539115612e+03	5.706820333905526744e-04
3.229420432941501531e+03	2.135363772331605459e-02	3.229420432941501531e+03	5.500692093101393516e-04	3.229420432941501531e+03	5.646139735561377755e-04
3.229246507080044921e+03	2.116358409403461260e-02	3.229246507080044921e+03	5.322595658053995904e-04	3.229246507080044921e+03	5.586053689992094388e-04
3.229072599951717621e+03	2.096451375217535731e-02	3.229072599951717621e+03	5.145028211813877693e-04	3.229072599951717621e+03	5.526551830393029935e-04
3.228898711553493740e+03	2.075724566959336048e-02	3.228898711553493740e+03	4.968226216881938256e-04	3.228898711553493740e+03	5.467624223449914526e-04
3.228724841882347391e+03	2.054261523542817020e-02	3.228724841882347391e+03	4.792421372383532264e-04	3.228724841882347391e+03	5.409261361210052597e-04
3.228550990935254049e+03	2.032147010720144337e-02	3.228550990935254049e+03	4.617840248689479609e-04	3.228550990935254049e+03	5.351454149295170690e-04
3.228377158709189189e+03	2.009466605995617258e-02	3.228377158709189189e+03	4.444703918559437758e-04	3.228377158709189189e+03	5.294193899991653891e-04
3.228203345201128741e+03	1.986306289086611776e-02	3.228203345201128741e+03	4.273227616511156572e-04	3.228203345201128741e+03	5.237472321416597075e-04
3.228029550408049545e+03	1.962752038946769320e-02	3.228029550408049545e+03	4.103620422075076159e-04	3.228029550408049545e+03	5.181281504813522835e-04
3.227855774326928440e+03	1.938889435201530259e-02	3.227855774326928440e+03	3.936084936613426966e-04	3.227855774326928440e+03	5.125613917206213541e-04
3.227682016954744995e+03	1.914803270626120810e-02	3.227682016954744995e+03	3.770816994150493992e-04	3.227682016954744995e+03	5.070462389525921256e-04
3.227508278288477868e+03	1.890577174463959828e-02	3.227508278288477868e+03	3.608005393130308538e-04	3.227508278288477868e+03	5.015820103972237548e-04
3.227334558325105718e+03	1.866293245262971162e-02	3.227334558325105718e+03	3.447831625528940871e-04	3.227334558325105718e+03	4.961680585640574227e-04
3.227160857061609022e+03	1.842031699308187276e-02	3.227160857061609022e+03	3.290469642165563639e-04	3.227160857061609022e+03	4.908037689880548164e-04
3.226987174494968258e+03	1.817870533803285851e-02	3.226987174494968258e+03	3.136085636838715487e-04	3.226987174494968258e+03	4.854885589550564048e-04
3.226813510622164813e+03	1.793885203595417879e-02	3.226813510622164813e+03	2.984837826905565672e-04	3.226813510622164813e+03	4.802218766627240989e-04
3.226639865440181893e+03	1.770148318702016027e-02	3.226639865440181893e+03	2.836876283965948740e-04	3.226639865440181893e+03	4.750031997240176983e-04
3.226466238946001340e+03	1.746729356515782164e-02	3.226466238946001340e+03	2.692342750230075459e-04	3.226466238946001340e+03	4.698320343284993501e-04
3.226292631136606360e+03	1.723694396676523841e-02	3.226292631136606360e+03	2.551370503708795664e-04	3.226292631136606360e+03	4.647079137990857379e-04
3.226119042008981069e+03	1.701105873960684356e-02	3.226119042008981069e+03	2.414084221178367277e-04	3.226119042008981069e+03	4.596303975603361486e-04
3.225945471560110946e+03	1.679022352829344020e-02	3.225945471560110946e+03	2.280599864164461305e-04	3.225945471560110946e+03	4.545990700202224514e-04
3.225771919786979652e+03	1.657498325077171389e-02	3.225771919786979652e+03	2.151024596381017511e-04	3.225771919786979652e+03	4.496135392104615115e-04
3.225598386686574941e+03	1.636584028482753264e-02	3.225598386686574941e+03	2.025456705021348182e-04	3.225598386686574941e+03	4.446734357147216570e-04
3.225424872255882292e+03	1.616325287885895384e-02	3.225424872255882292e+03	1.903985532460741317e-04	3.225424872255882292e+03	4.397784117554140427e-04
3.225251376491889459e+03	1.596763383094194910e-02	3.225251376491889459e+03	1.786691464250410712e-04	3.225251376491889459e+03	4.349281395715957703e-04
3.225077899391584197e+03	1.577934936265724952e-02	3.225077899391584197e+03	1.673645887078326511e-04	3.225077899391584197e+03	4.301223107230121119e-04
3.224904440951954257e+03	1.559871826985782112e-02	3.224904440951954257e+03	1.564911207926133823e-04	3.224904440951954257e+03	4.253606345861681254e-04
3.224731001169991032e+03	1.542601128266925074e-02	3.224731001169991032e+03	1.460540852388004553e-04	3.224731001169991032e+03	4.206428376025223774e-04
3.224557580042682275e+03	1.526145069515287209e-02	3.224557580042682275e+03	1.360579317598141090e-04	3.224557580042682275e+03	4.159686618327097427e-04
3.224384177567019833e+03	1.510521021077837305e-02	3.224384177567019833e+03	1.265062210906028818e-04	3.224384177567019833e+03	4.113378641344307414e-04
3.224210793739993733e+03	1.495741503938107127e-02	3.224210793739993733e+03	1.174016324161449476e-04	3.224210793739993733e+03	4.067502150031410439e-04
3.224037428558595821e+03	1.481814223003817370e-02	3.224037428558595821e+03	1.087459730660989595e-04	3.224037428558595821e+03	4.022054972995272302e-04
3.223864082019820216e+03	1.468742121473727916e-02	3.223864082019820216e+03	1.005401864133032198e-04	3.223864082019820216e+03	3.977035056961073954e-04
3.223690754120658312e+03	1.456523460257856672e-02	3.223690754120658312e+03	9.278436598447282818e-05	3.223690754120658312e+03	3.932440452054677916e-04
3.223517444858104227e+03	1.445151917151914732e-02	3.223517444858104227e+03	8.547776723386095151e-05	3.223517444858104227e+03	3.888269305321293717e-04
3.223344154229152991e+03	1.434616708620825576e-02	3.223344154229152991e+03	7.861882416270689680e-05	3.223344154229152991e+03	3.844519847333890787e-04
3.223170882230798725e+03	1.424902730414033362e-02	3.223170882230798725e+03	7.220516360751306659e-05	3.223170882230798725e+03	3.801190387390041350e-04
3.222997628860037366e+03	1.415990718973104967e-02	3.222997628860037366e+03	6.623362491314212176e-05	3.222997628860037366e+03	3.758279300042613371e-04
3.222824394113865310e+03	1.407857430221870661e-02	3.222824394113865310e+03	6.070027758366893265e-05	3.222824394113865310e+03	3.715785019653377978e-04
3.222651177989280313e+03	1.400475836344945539e-02	3.222651177989280313e+03	5.560044300977640152e-05	3.222651177989280313e+03	3.673706028548436833e-04
3.222477980483278770e+03	1.393815338413034212e-02	3.222477980483278770e+03	5.092871476817983543e-05	3.222477980483278770e+03	3.632040852173899488e-04
3.222304801592859349e+03	1.387841994295379265e-02	3.222304801592859349e+03	4.667898253862546161e-05	3.222304801592859349e+03	3.590788048267819677e-04
3.222131641315020715e+03	1.382518760149886380e-02	3.222131641315020715e+03	4.284445582492009820e-05	3.222131641315020715e+03	3.549946199602289562e-04
3.221958499646763812e+03	1.377805744566772128e-02	3.221958499646763812e+03	3.941768855565069374e-05	3.221958499646763812e+03	3.509513907837310664e-04
3.221785376585087306e+03	1.373660473773606790e-02	3.221785376585087306e+03	3.639060534056355947e-05	3.221785376585087306e+03	3.469489785813197904e-04
3.221612272126992593e+03	1.370038166130869636e-02	3.221612272126992593e+03	3.375452907697271246e-05	3.221612272126992593e+03	3.429872448081868527e-04
3.221439186269480615e+03	1.366892015948058606e-02	3.221439186269480615e+03	3.150020740505238140e-05	3.221439186269480615e+03	3.390660509491063798e-04
3.221266119009555041e+03	1.364173482941385789e-02	3.221266119009555041e+03	2.961784241834950266e-05	3.221266119009555041e+03	3.351852574887947142e-04
3.221093070344215903e+03	1.361832587416423289e-02	3.221093070344215903e+03	2.809711983494250504e-05	3.221093070344215903e+03	3.313447233309322780e-04
3.220920040270469599e+03	1.359818210014256297e-02	3.220920040270469599e+03	2.692723841887113072e-05	3.220920040270469599e+03	3.275443055521891074e-04
3.220747028785318889e+03	1.358078392363357492e-02	3.220747028785318889e+03	2.609694124194737158e-05	3.220747028785318889e+03	3.237838584901791324e-04
3.220574035885768353e+03	1.356560639789197546e-02	3.220574035885768353e+03	2.559454634684438226e-05	3.220574035885768353e+03	3.200632334813289853e-04
3.220401061568823025e+03	1.355212222731850234e-02	3.220401061568823025e+03	2.540797839057983582e-05	3.220401061568823025e+03	3.163822783337181957e-04
3.220228105831488847e+03	1.353980476309081006e-02	3.220228105831488847e+03	2.552480052162711742e-05	3.220228105831488847e+03	3.127408369732714421e-04
3.220055168670774037e+03	1.352813095510315561e-02	3.220055168670774037e+03	2.593224668965512825e-05	3.220055168670774037e+03	3.091387488421688096e-04
3.219882250083684539e+03	1.351658426151830690e-02	3.219882250083684539e+03	2.661725394543124502e-05	3.219882250083684539e+03	3.055758486646244026e-04
3.219709350067228570e+03	1.350465749159861749e-02	3.219709350067228570e+03	2.756649508384034848e-05	3.219709350067228570e+03	3.020519661722784795e-04
3.219536468618414347e+03	1.349185556343542904e-02	3.219536468618414347e+03	2.876641127405660849e-05	3.219536468618414347e+03	2.985669256115251443e-04
3.219363605734251905e+03	1.347769817983217322e-02	3.219363605734251905e+03	3.020324484035550816e-05	3.219363605734251905e+03	2.951205456790231330e-04
3.219190761411749463e+03	1.346172238880306501e-02	3.219190761411749463e+03	3.186307173985274279e-05	3.219190761411749463e+03	2.917126390524352251e-04
3.219017935647919785e+03	1.344348503678154463e-02	3.219017935647919785e+03	3.373183418718964045e-05	3.219017935647919785e+03	2.883430123335443832e-04
3.218845128439771997e+03	1.342256508757209282e-02	3.218845128439771997e+03	3.579537285663720610e-05	3.218845128439771997e+03	2.850114657641317976e-04
3.218672339784319320e+03	1.339856580683755280e-02	3.218672339784319320e+03	3.803945915589165882e-05	3.218672339784319320e+03	2.817177931899816998e-04
3.218499569678573607e+03	1.337111679174562799e-02	3.218499569678573607e+03	4.044982659499323668e-05	3.218499569678573607e+03	2.784617817371417919e-04
3.218326818119546715e+03	1.333987584864086522e-02	3.218326818119546715e+03	4.301220238102085785e-05	3.218326818119546715e+03	2.752432118523546090e-04
3.218154085104254591e+03	1.330453070056755380e-02	3.218154085104254591e+03	4.571233829821208099e-05	3.218154085104254591e+03	2.720618572049847655e-04
3.217981370629710455e+03	1.326480052061159744e-02	3.217981370629710455e+03	4.853604089909763008e-05	3.217981370629710455e+03	2.689174845710527446e-04
3.217808674692928889e+03	1.322043728555231598e-02	3.217808674692928889e+03	5.146920145092988980e-05	3.217808674692928889e+03	2.658098538641312449e-04
3.217635997290926753e+03	1.317122694197545886e-02	3.217635997290926753e+03	5.449782498625798847e-05	3.217635997290926753e+03	2.627387180863526321e-04
3.217463338420718628e+03	1.311699038140727233e-02	3.217463338420718628e+03	5.760805875906634631e-05	3.217463338420718628e+03	2.597038233442153059e-04
3.217290698079322283e+03	1.305758421928827039e-02	3.217290698079322283e+03	6.078622026251091846e-05	3.217290698079322283e+03	2.567049089825795957e-04
3.217118076263755029e+03	1.299290137758127989e-02	3.217118076263755029e+03	6.401882358066496553e-05	3.217118076263755029e+03	2.537417075029381073e-04
3.216945472971035997e+03	1.292287146531704255e-02	3.216945472971035997e+03	6.729260597835627178e-05	3.216945472971035997e+03	2.508139447813320655e-04
3.216772888198182955e+03	1.284746095961071879e-02	3.216772888198182955e+03	7.059455288985206061e-05	3.216772888198182955e+03	2.479213401220881682e-04
3.216600321942216397e+03	1.276667318565881393e-02	3.216600321942216397e+03	7.391192219156000410e-05	3.216600321942216397e+03	2.450636063886792409e-04
3.216427774200154090e+03	1.268054809838816376e-02	3.216427774200154090e+03	7.723226731742379337e-05	3.216427774200154090e+03	2.422404501169544088e-04
3.216255244969019714e+03	1.258916186390399844e-02	3.216255244969019714e+03	8.054345981980091940e-05	3.216255244969019714e+03	2.394515717405107922e-04
3.216082734245832853e+03	1.249262624929388041e-02	3.216082734245832853e+03	8.383371041211918186e-05	3.216082734245832853e+03	2.366966657352347330e-04
3.215910242027616732e+03	1.239108782177116876e-02	3.215910242027616732e+03	8.709158906068253947e-05	3.215910242027616732e+03	2.339754208107095292e-04
3.215737768311392756e+03	1.228472696372674526e-02	3.215737768311392756e+03	9.030604386187516337e-05	3.215737768311392756e+03	2.312875200992107658e-04
3.215565313094184148e+03	1.217375670479009693e-02	3.215565313094184148e+03	9.346641919204281526e-05	3.215565313094184148e+03	2.286326414366161592e-04
3.215392876373016406e+03	1.205842138850501261e-02	3.215392876373016406e+03	9.656247193799492423e-05	3.215392876373016406e+03	2.260104575191521613e-04
3.215220458144912755e+03	1.193899516769666123e-02	3.215220458144912755e+03	9.958438725770702230e-05	3.215220458144912755e+03	2.234206362049511059e-04
3.215048058406899145e+03	1.181578034314468249e-02	3.215048058406899145e+03	1.025227930851121825e-04	3.215048058406899145e+03	2.208628408165321769e-04
3.214875677156001075e+03	1.168910556704977517e-02	3.214875677156001075e+03	1.053687723999546225e-04	3.214875677156001075e+03	2.183367302800565514e-04
3.214703314389244952e+03	1.155932389481043390e-02	3.214703314389244952e+03	1.081138755758841483e-04	3.214703314389244952e+03	2.158419595050949070e-04
3.214530970103657637e+03	1.142681072123788270e-02	3.214530970103657637e+03	1.107501305370154504e-04	3.214530970103657637e+03	2.133781796108408647e-04
3.214358644296267357e+03	1.129196159022489987e-02	3.214358644296267357e+03	1.132700525488896423e-04	3.214358644296267357e+03	2.109450383130989843e-04
[truncated: 688 more rows]
