# Supplementary material for: Femtosecond tunable solitons up to 4.8 µm using soliton self-frequency shift in an InF3 fiber
Source: Sci Rep. 2022 Sep 23;12:15898. doi: 10.1038/s41598-022-19658-8 (PMC9508244; doi:10.1038/s41598-022-19658-8)
Supplement: Supplementary file 1 — Supplementary Information. [file 41598_2022_19658_MOESM1_ESM.zip › Raw data/Fig10_11/fig11left_main_soliton_propagation_Pout170mW_spectraldomain.csv]

# Distance [m]; Wavelengths [nm]; Power spectral density [dB]
------------------------;3.799778679353363714e+03;3.799537902793660123e+03;3.799297156746089968e+03;3.799056441204854764e+03;3.798815756164156028e+03;3.798575101618198005e+03;3.798334477561183576e+03;3.798093883987321078e+03;3.797853320890817031e+03;3.797612788265881136e+03;3.797372286106724005e+03;3.797131814407558068e+03;3.796891373162596665e+03;3.796650962366055410e+03;3.796410582012149916e+03…
0.000000000000000000e+00;-1.154763551290483150e+02;-1.154276484935492419e+02;-1.153789418581209247e+02;-1.153302352226232301e+02;-1.152815285871770214e+02;-1.152328219516945182e+02;-1.151841153161691835e+02;-1.151354086806996406e+02;-1.150867020452248966e+02;-1.150379954097685129e+02;-1.149892887743006042e+02;-1.149405821388348414e+02;-1.148918755033427601e+02;-1.148431688678954430e+02;-1.1479446…
2.500000000000000052e-03;-1.139236086561167838e+02;-1.138762360681906500e+02;-1.138288634926381917e+02;-1.137814909282300988e+02;-1.137341183739196708e+02;-1.136867458285191788e+02;-1.136393732908702816e+02;-1.135920007599306558e+02;-1.135446282345306486e+02;-1.134972557135885438e+02;-1.134498831959428600e+02;-1.134025106804969454e+02;-1.133551381661611401e+02;-1.133077656518361778e+02;-1.1326039…
5.000000000000000104e-03;-1.118524036795697612e+02;-1.118063492073137155e+02;-1.117602954789006731e+02;-1.117142424924088857e+02;-1.116681902459714024e+02;-1.116221387376660630e+02;-1.115760879655556721e+02;-1.115300379278076832e+02;-1.114839886224783214e+02;-1.114379400477204598e+02;-1.113918922016060975e+02;-1.113458450822632244e+02;-1.112997986878430652e+02;-1.112537530164207311e+02;-1.1120770…
7.499999999999999722e-03;-1.099025230490690319e+02;-1.098572431070988955e+02;-1.098119648819061638e+02;-1.097666883718395212e+02;-1.097214135752066113e+02;-1.096761404903178061e+02;-1.096308691154440851e+02;-1.095855994489536869e+02;-1.095403314890969995e+02;-1.094950652342378561e+02;-1.094498006826647440e+02;-1.094045378327072484e+02;-1.093592766827159437e+02;-1.093140172309406353e+02;-1.0926875…
1.000000000000000021e-02;-1.082110340560088133e+02;-1.081661330708850244e+02;-1.081212346956567103e+02;-1.080763389292344101e+02;-1.080314457704277231e+02;-1.079865552180786636e+02;-1.079416672709801048e+02;-1.078967819280219373e+02;-1.078518991879540323e+02;-1.078070190496611076e+02;-1.077621415119563011e+02;-1.077172665736821813e+02;-1.076723942336904116e+02;-1.076275244907292716e+02;-1.0758265…
1.250000000000000069e-02;-1.067660174008786811e+02;-1.067212509969064058e+02;-1.066764879443277181e+02;-1.066317282430450888e+02;-1.065869718928241952e+02;-1.065422188934689984e+02;-1.064974692447296576e+02;-1.064527229464580813e+02;-1.064079799983293810e+02;-1.063632404001761387e+02;-1.063185041517566134e+02;-1.062737712528474532e+02;-1.062290417032152163e+02;-1.061843155025285768e+02;-1.0613959…
1.499999999999999944e-02;-1.055267668486611257e+02;-1.054820013460491879e+02;-1.054372396345707017e+02;-1.053924817164910621e+02;-1.053477275939156499e+02;-1.053029772689738479e+02;-1.052582307437341740e+02;-1.052134880203702636e+02;-1.051687491008295012e+02;-1.051240139872348038e+02;-1.050792826816212937e+02;-1.050345551860282853e+02;-1.049898315024589266e+02;-1.049451116328211242e+02;-1.0490039…
1.750000000000000167e-02;-1.044489415266731527e+02;-1.044041514676587923e+02;-1.043593650341331056e+02;-1.043145822333808184e+02;-1.042698030725111522e+02;-1.042250275586247454e+02;-1.041802556987485531e+02;-1.041354875000128999e+02;-1.040907229692630978e+02;-1.040459621135282191e+02;-1.040012049397255396e+02;-1.039564514547564329e+02;-1.039117016654525969e+02;-1.038669555785471061e+02;-1.0382221…
2.000000000000000042e-02;-1.034870590301599123e+02;-1.034423431255889625e+02;-1.033976296928239265e+02;-1.033529187474992881e+02;-1.033082103050697498e+02;-1.032635043809422228e+02;-1.032188009904376571e+02;-1.031741001489772884e+02;-1.031294018716425569e+02;-1.030847061737005532e+02;-1.030400130702797554e+02;-1.029953225764741376e+02;-1.029506347072752703e+02;-1.029059494775709140e+02;-1.0286126…
2.249999999999999917e-02;-1.025941932452839751e+02;-1.025497804726331879e+02;-1.025053677870806439e+02;-1.024609552143083420e+02;-1.024165427798487116e+02;-1.023721305091690112e+02;-1.023277184276626741e+02;-1.022833065608410976e+02;-1.022388949338559598e+02;-1.021944835720606761e+02;-1.021500725006672496e+02;-1.021056617448587645e+02;-1.020612513297104442e+02;-1.020168412802093201e+02;-1.0197243…
2.500000000000000139e-02;-1.017242993363506969e+02;-1.016805171062924842e+02;-1.016367315715384052e+02;-1.015929427641631833e+02;-1.015491507161884215e+02;-1.015053554596170073e+02;-1.014615570264507767e+02;-1.014177554488807829e+02;-1.013739507587968944e+02;-1.013301429883541260e+02;-1.012863321696259931e+02;-1.012425183347236839e+02;-1.011987015157102121e+02;-1.011548817446315098e+02;-1.0111105…
2.750000000000000014e-02;-1.008381810429797696e+02;-1.007953710291423306e+02;-1.007525542127758769e+02;-1.007097306212467913e+02;-1.006669002820332537e+02;-1.006240632227180498e+02;-1.005812194710236440e+02;-1.005383690549944617e+02;-1.004955120025222470e+02;-1.004526483418849807e+02;-1.004097781014138349e+02;-1.003669013096154288e+02;-1.003240179950852706e+02;-1.002811281865395188e+02;-1.0023823…
2.999999999999999889e-02;-9.991102981652591097e+01;-9.986943271812953071e+01;-9.982782654156720525e+01;-9.978621129474065299e+01;-9.974458698582624550e+01;-9.970295362324301891e+01;-9.966131121569586071e+01;-9.961965977234436309e+01;-9.957799930236858188e+01;-9.953632981545668201e+01;-9.949465132149980207e+01;-9.945296383071340074e+01;-9.941126735355679500e+01;-9.936956190075716222e+01;-9.9327847…
3.250000000000000111e-02;-9.893718270811353932e+01;-9.889684908154137588e+01;-9.885650636235988031e+01;-9.881615452939065847e+01;-9.877579356178407011e+01;-9.873542343898306228e+01;-9.869504414076416765e+01;-9.865465564739164961e+01;-9.861425793923683614e+01;-9.857385099720494281e+01;-9.853343480246506658e+01;-9.849300933656691370e+01;-9.845257458137170659e+01;-9.841213051906390774e+01;-9.8371677…
3.500000000000000333e-02;-9.792863231323090645e+01;-9.788940997190772464e+01;-9.785018092102257015e+01;-9.781094511207419373e+01;-9.777170249678859193e+01;-9.773245302709565863e+01;-9.769319665515979523e+01;-9.765393333352184868e+01;-9.761466301476907859e+01;-9.757538565190742474e+01;-9.753610119812400114e+01;-9.749680960689693165e+01;-9.745751083193893294e+01;-9.741820482719481333e+01;-9.7378891…
3.749999999999999861e-02;-9.690793466001927925e+01;-9.686953189120526986e+01;-9.683112644113293754e+01;-9.679271824568118632e+01;-9.675430724074482214e+01;-9.671589336223323130e+01;-9.667747654608696450e+01;-9.663905672841107730e+01;-9.660063384518080909e+01;-9.656220783257772666e+01;-9.652377862677303710e+01;-9.648534616403061648e+01;-9.644691038066039823e+01;-9.640847121300322442e+01;-9.6370028…
4.000000000000000083e-02;-9.589953865493320961e+01;-9.586161936454656995e+01;-9.582370191561795991e+01;-9.578578624410997122e+01;-9.574787228575912934e+01;-9.570995997609976769e+01;-9.567204925046561925e+01;-9.563414004412096858e+01;-9.559623229198041372e+01;-9.555832592893227684e+01;-9.552042088962878097e+01;-9.548251710858366437e+01;-9.544461452013045744e+01;-9.540671305839893535e+01;-9.5368812…
4.250000000000000305e-02;-9.492325525669387787e+01;-9.488552236169655885e+01;-9.484779524699929709e+01;-9.481007386335731724e+01;-9.477235816108397159e+01;-9.473464809009671228e+01;-9.469694359990694466e+01;-9.465924463975403569e+01;-9.462155115831932051e+01;-9.458386310405886377e+01;-9.454618042498724151e+01;-9.450850306877279650e+01;-9.447083098269574464e+01;-9.443316411362147278e+01;-9.4395502…
4.499999999999999833e-02;-9.399108935810986054e+01;-9.395333783436160502e+01;-9.391559465494630388e+01;-9.387785979686022131e+01;-9.384013323649469385e+01;-9.380241494969820337e+01;-9.376470491175862776e+01;-9.372700309754515047e+01;-9.368930948119970026e+01;-9.365162403649647160e+01;-9.361394673660939247e+01;-9.357627755420786286e+01;-9.353861646141106689e+01;-9.350096342976243591e+01;-9.3463318…
4.750000000000000056e-02;-9.310676309485651814e+01;-9.306890378308528966e+01;-9.303105353548980361e+01;-9.299321236260942669e+01;-9.295538027429063277e+01;-9.291755727975606760e+01;-9.287974338758411363e+01;-9.284193860586056246e+01;-9.280414294183773904e+01;-9.276635640232994717e+01;-9.272857899345862620e+01;-9.269081072075093175e+01;-9.265305158908725502e+01;-9.261530160267997758e+01;-9.2577560…
5.000000000000000278e-02;-9.226681446974660616e+01;-9.222887524521537728e+01;-9.219094381274688033e+01;-9.215302021840741986e+01;-9.211510450759369917e+01;-9.207719672509966813e+01;-9.203929691509688382e+01;-9.200140512129536319e+01;-9.196352138656727959e+01;-9.192564575337861754e+01;-9.188777826351048361e+01;-9.184991895816132512e+01;-9.181206787788576662e+01;-9.177422506257858004e+01;-9.1736390…
5.249999999999999806e-02;-9.146249926273733877e+01;-9.142460785736031426e+01;-9.138672118816698742e+01;-9.134883933151681390e+01;-9.131096236328227178e+01;-9.127309035890488076e+01;-9.123522339337930021e+01;-9.119736154141919826e+01;-9.115950487705072192e+01;-9.112165347407128024e+01;-9.108380740575086065e+01;-9.104596674493643604e+01;-9.100813156398189108e+01;-9.097030193473599979e+01;-9.0932477…
5.500000000000000028e-02;-9.068212364213110277e+01;-9.064447395037389299e+01;-9.060682475980799211e+01;-9.056917616313248232e+01;-9.053152825292670514e+01;-9.049388112169145870e+01;-9.045623486183725959e+01;-9.041858956585166140e+01;-9.038094532587248864e+01;-9.034330223416078809e+01;-9.030566038278905694e+01;-9.026801986374647413e+01;-9.023038076886112435e+01;-9.019274318979034888e+01;-9.0155107…
5.750000000000000250e-02;-8.991358130628695733e+01;-8.987638637388378982e+01;-8.983918748918924280e+01;-8.980198473960109595e+01;-8.976477821290376369e+01;-8.972756799729445731e+01;-8.969035418137737281e+01;-8.965313685432910518e+01;-8.961591610546649633e+01;-8.957869202472018344e+01;-8.954146470231948740e+01;-8.950423422889842584e+01;-8.946700069541353173e+01;-8.942976419313610847e+01;-8.9392524…
5.999999999999999778e-02;-8.914677543301174012e+01;-8.911021541505743926e+01;-8.907364789238799574e+01;-8.903707292287081998e+01;-8.900049056526313507e+01;-8.896390087922861767e+01;-8.892730392533913175e+01;-8.889069976523755656e+01;-8.885408846121707427e+01;-8.881747007668393223e+01;-8.878084467585141226e+01;-8.874421232384698044e+01;-8.870757308663260687e+01;-8.867092703099896767e+01;-8.8634274…
6.250000000000000000e-02;-8.837545440875287284e+01;-8.833963286279930571e+01;-8.830380210595734525e+01;-8.826796214785802874e+01;-8.823211299932835061e+01;-8.819625467240652483e+01;-8.816038718035251520e+01;-8.812451053780948484e+01;-8.808862476040866341e+01;-8.805272986521475787e+01;-8.801682587043953276e+01;-8.798091279555191591e+01;-8.794499066120756936e+01;-8.790905948924658730e+01;-8.7873119…
6.500000000000000222e-02;-8.759800493978448799e+01;-8.756292680385620031e+01;-8.752784004078930025e+01;-8.749274460608255310e+01;-8.745764045639377571e+01;-8.742252754956153638e+01;-8.738740584462320271e+01;-8.735227530197693113e+01;-8.731713588301830953e+01;-8.728198755056726554e+01;-8.724683026860574842e+01;-8.721166400239241057e+01;-8.717648871840493996e+01;-8.714130438434273174e+01;-8.7106110…
6.750000000000000444e-02;-8.681702752244126486e+01;-8.678260502172307156e+01;-8.674817656316287184e+01;-8.671374205754074183e+01;-8.667930141639951103e+01;-8.664485455207646680e+01;-8.661040137772599223e+01;-8.657594180748182566e+01;-8.654147575612310561e+01;-8.650700313948469500e+01;-8.647252387421680453e+01;-8.643803787790319859e+01;-8.640354506901607579e+01;-8.636904536692254908e+01;-8.6334538…
7.000000000000000666e-02;-8.603793859066681193e+01;-8.600402082611640253e+01;-8.597010110855509879e+01;-8.593617932551893546e+01;-8.590225536466299161e+01;-8.586832911380290057e+01;-8.583440046093696196e+01;-8.580046929440811709e+01;-8.576653550258882319e+01;-8.573259897427966791e+01;-8.569865959848264936e+01;-8.566471726452050461e+01;-8.563077186199964785e+01;-8.559682328081777314e+01;-8.5562871…
7.249999999999999500e-02;-8.526714286572524770e+01;-8.523355733268017786e+01;-8.519997416165379889e+01;-8.516639324380020071e+01;-8.513281446967552313e+01;-8.509923772928631536e+01;-8.506566291210683062e+01;-8.503208990723916827e+01;-8.499851860310356244e+01;-8.496494888783149690e+01;-8.493138064904171358e+01;-8.489781377395794948e+01;-8.486424814937365113e+01;-8.483068366165740315e+01;-8.4797120…
7.499999999999999722e-02;-8.451034349349114905e+01;-8.447693663274353071e+01;-8.444353575306169546e+01;-8.441014077455832876e+01;-8.437675161612581576e+01;-8.434336819548725828e+01;-8.430999042920545605e+01;-8.427661823284086040e+01;-8.424325152063374844e+01;-8.420989020589813379e+01;-8.417653420079045645e+01;-8.414318341642339760e+01;-8.410983776282623126e+01;-8.407649714894559168e+01;-8.4043161…
7.749999999999999944e-02;-8.377136372627232674e+01;-8.373803129077083440e+01;-8.370470699226110867e+01;-8.367139079835537530e+01;-8.363808267504757055e+01;-8.360478258676197072e+01;-8.357149049635265214e+01;-8.353820636525816212e+01;-8.350493015316519063e+01;-8.347166181840844956e+01;-8.343840131772395807e+01;-8.340514860635727246e+01;-8.337190363801479975e+01;-8.333866636485787183e+01;-8.3305436…
8.000000000000000167e-02;-8.305160851851715620e+01;-8.301831143366966614e+01;-8.298502277393902204e+01;-8.295174256281825365e+01;-8.291847082209771713e+01;-8.288520757190690347e+01;-8.285195283070351024e+01;-8.281870661542434675e+01;-8.278546894112368193e+01;-8.275223982138142276e+01;-8.271901926803614913e+01;-8.268580729128655094e+01;-8.265260389963033560e+01;-8.261940909985044357e+01;-8.2586222…
8.250000000000000389e-02;-8.235011816230404236e+01;-8.231688329266643223e+01;-8.228365527273248858e+01;-8.225043417838023174e+01;-8.221722008406337068e+01;-8.218401306284233954e+01;-8.215081318636363505e+01;-8.211762052500571940e+01;-8.208443514749070857e+01;-8.205125712129964199e+01;-8.201808651238434322e+01;-8.198492338526092738e+01;-8.195176780293515151e+01;-8.191861982687983357e+01;-8.1885479…
8.500000000000000611e-02;-8.166408050186595347e+01;-8.163098803181424046e+01;-8.159789937188730846e+01;-8.156481463499501672e+01;-8.153173393325486984e+01;-8.149865737801080456e+01;-8.146558507980529384e+01;-8.143251714851942324e+01;-8.139945369296236777e+01;-8.136639482129068313e+01;-8.133334064070182023e+01;-8.130029125752048458e+01;-8.126724677711108313e+01;-8.123420730384721367e+01;-8.1201172…
8.750000000000000833e-02;-8.098963661875011155e+01;-8.095679739239427875e+01;-8.092395819000759616e+01;-8.089111913666728526e+01;-8.085828035754816767e+01;-8.082544197793245644e+01;-8.079260412317853479e+01;-8.075976691885786352e+01;-8.072693049033112800e+01;-8.069409496316914954e+01;-8.066126046283579853e+01;-8.062842711476957902e+01;-8.059559504428784749e+01;-8.056276437655134259e+01;-8.0529935…
8.999999999999999667e-02;-8.032279986254883397e+01;-8.029032758670331305e+01;-8.025785168957003179e+01;-8.022537227911962532e+01;-8.019288946437583832e+01;-8.016040335542288631e+01;-8.012791406337851186e+01;-8.009542170053178722e+01;-8.006292637992035566e+01;-8.003042821575201060e+01;-7.999792732308864629e+01;-7.996542381792845333e+01;-7.993291781711016597e+01;-7.990040943827823128e+01;-7.9867898…
9.249999999999999889e-02;-7.966030067267278980e+01;-7.962828512942299142e+01;-7.959626331081557282e+01;-7.956423528126002509e+01;-7.953220110698366341e+01;-7.950016085604589477e+01;-7.946811459832331082e+01;-7.943606240565549115e+01;-7.940400435143764923e+01;-7.937194051104506798e+01;-7.933987096153059326e+01;-7.930779578171521393e+01;-7.927571505210175928e+01;-7.924362885484889318e+01;-7.9211537…
9.500000000000000111e-02;-7.900018553416163059e+01;-7.896867303272335903e+01;-7.893715318945724846e+01;-7.890562600891095713e+01;-7.887409149778616779e+01;-7.884254966496794736e+01;-7.881100052152814328e+01;-7.877944408088472983e+01;-7.874788035842141198e+01;-7.871630937191760324e+01;-7.868473114126976498e+01;-7.865314568859675148e+01;-7.862155303817168317e+01;-7.858995321641148735e+01;-7.8558346…
9.750000000000000333e-02;-7.834205535490750094e+01;-7.831104090875268753e+01;-7.828001982992535090e+01;-7.824899206175126665e+01;-7.821795754949194190e+01;-7.818691624039263388e+01;-7.815586808370542826e+01;-7.812481303086413220e+01;-7.809375103513517047e+01;-7.806268205205444133e+01;-7.803160603917636706e+01;-7.800052295619684628e+01;-7.796943276490713970e+01;-7.793833542920219770e+01;-7.7907230…
1.000000000000000056e-01;-7.768692276652467399e+01;-7.765635517396317766e+01;-7.762578317752823409e+01;-7.759520667330858146e+01;-7.756462555859232566e+01;-7.753403973193186971e+01;-7.750344909318199882e+01;-7.747285354368774790e+01;-7.744225298596197149e+01;-7.741164732412785554e+01;-7.738103646369167166e+01;-7.735042031168114818e+01;-7.731979877661869693e+01;-7.728917176854622539e+01;-7.7258539…
1.025000000000000078e-01;-7.703676877515812293e+01;-7.700656614609575001e+01;-7.697636225344031402e+01;-7.694615697139111887e+01;-7.691595017427641778e+01;-7.688574173662789235e+01;-7.685553153322514675e+01;-7.682531943928970009e+01;-7.679510533017777618e+01;-7.676488908182464854e+01;-7.673467057053102280e+01;-7.670444967310959328e+01;-7.667422626686985154e+01;-7.664400022965205039e+01;-7.6613771…
1.049999999999999961e-01;-7.639394771865725886e+01;-7.636401846843227759e+01;-7.633409122383480394e+01;-7.630416586715621463e+01;-7.627424227967640036e+01;-7.624432034173814543e+01;-7.621439993278760028e+01;-7.618448093156584378e+01;-7.615456321580207089e+01;-7.612464666265472601e+01;-7.609473114849814124e+01;-7.606481654906804124e+01;-7.603490273944689193e+01;-7.600498959409756594e+01;-7.5975076…
1.074999999999999983e-01;-7.576060373458921049e+01;-7.573086740321866728e+01;-7.570113571868485280e+01;-7.567140859871308578e+01;-7.564168595907530346e+01;-7.561196771365450786e+01;-7.558225377447202220e+01;-7.555254405186821032e+01;-7.552283845418160979e+01;-7.549313688818217827e+01;-7.546343925884502823e+01;-7.543374546948568593e+01;-7.540405542173527920e+01;-7.537436901556387170e+01;-7.5344686…
1.100000000000000006e-01;-7.513822804056890448e+01;-7.510863126885848828e+01;-7.507904059385910500e+01;-7.504945598738048318e+01;-7.501987741875092297e+01;-7.499030485486412090e+01;-7.496073826018610475e+01;-7.493117759691929791e+01;-7.490162282465615817e+01;-7.487207390080098435e+01;-7.484253078032043049e+01;-7.481299341586169760e+01;-7.478346175770839466e+01;-7.475393575378623723e+01;-7.4724415…
1.125000000000000028e-01;-7.452742823832886643e+01;-7.449795307235062580e+01;-7.446848399849963585e+01;-7.443902104879435910e+01;-7.440956425278534425e+01;-7.438011363757992456e+01;-7.435066922782601750e+01;-7.432123104585602391e+01;-7.429179911130941605e+01;-7.426237344154084496e+01;-7.423295405134204827e+01;-7.420354095303881081e+01;-7.417413415642269570e+01;-7.414473366873458815e+01;-7.4115339…
1.150000000000000050e-01;-7.392792235637429599e+01;-7.389858603769251033e+01;-7.386925442552103505e+01;-7.383992760450195192e+01;-7.381060565738410162e+01;-7.378128866502591165e+01;-7.375197670635725444e+01;-7.372266985850419019e+01;-7.369336819638105851e+01;-7.366407179308490072e+01;-7.363478071958928695e+01;-7.360549504482003158e+01;-7.357621483556248165e+01;-7.354694015642274962e+01;-7.3517671…
1.175000000000000072e-01;-7.333872443038282540e+01;-7.330957157439490857e+01;-7.328042103629979920e+01;-7.325127293368613834e+01;-7.322212738328471460e+01;-7.319298450095477904e+01;-7.316384440163082559e+01;-7.313470719943308040e+01;-7.310557300723681351e+01;-7.307644193705642977e+01;-7.304731409971780920e+01;-7.301818960491759469e+01;-7.298906856111112518e+01;-7.295995107545591907e+01;-7.2930837…
1.199999999999999956e-01;-7.275845796311226366e+01;-7.272954740337013391e+01;-7.270063635988078943e+01;-7.267172495569749913e+01;-7.264281331429528166e+01;-7.261390155955139392e+01;-7.258498981568807551e+01;-7.255607820737870384e+01;-7.252716685930768392e+01;-7.249825589655154090e+01;-7.246934544424193803e+01;-7.244043562761822841e+01;-7.241152657190620801e+01;-7.238261840225371202e+01;-7.2353711…
1.224999999999999978e-01;-7.218571759314420433e+01;-7.215710709276572743e+01;-7.212849355797885664e+01;-7.209987708832520070e+01;-7.207125778499337798e+01;-7.204263575080739201e+01;-7.201401109017942304e+01;-7.198538390922395536e+01;-7.195675431532586686e+01;-7.192812241752808688e+01;-7.189948832620150654e+01;-7.187085215310348474e+01;-7.184221401126168871e+01;-7.181357401491472103e+01;-7.1784932…
1.250000000000000000e-01;-7.161939758251651256e+01;-7.159112993232349709e+01;-7.156285753023423979e+01;-7.153458042880409096e+01;-7.150629868309469828e+01;-7.147801235068371284e+01;-7.144972149164054542e+01;-7.142142616866104277e+01;-7.139312644666020446e+01;-7.136482239317675180e+01;-7.133651407806580380e+01;-7.130820157357638323e+01;-7.127988495425496751e+01;-7.125156429690470361e+01;-7.1223239…
1.275000000000000022e-01;-7.105891922822979723e+01;-7.103101280921664795e+01;-7.100310111801371704e+01;-7.097518414806924625e+01;-7.094726189559483487e+01;-7.091933435960551435e+01;-7.089140154192651266e+01;-7.086346344735677860e+01;-7.083552008329749583e+01;-7.080757146018081016e+01;-7.077961759119628482e+01;-7.075165849239704130e+01;-7.072369418263372154e+01;-7.069572468354246553e+01;-7.0667750…
1.300000000000000044e-01;-7.050431695492068229e+01;-7.047676265110405325e+01;-7.044920381770532458e+01;-7.042164039129711739e+01;-7.039407231078483562e+01;-7.036649951747770615e+01;-7.033892195512747492e+01;-7.031133957012139035e+01;-7.028375231114887356e+01;-7.025616012965579671e+01;-7.022856297960737493e+01;-7.020096081762561369e+01;-7.017335360295687963e+01;-7.014574129749207998e+01;-7.0118123…
1.325000000000000067e-01;-6.995617890878551748e+01;-6.992894360264995157e+01;-6.990170553754035154e+01;-6.987446460900400780e+01;-6.984722071389600728e+01;-6.981997375047428989e+01;-6.979272361846187778e+01;-6.976547021926286618e+01;-6.973821345565920637e+01;-6.971095323228519192e+01;-6.968368945541998016e+01;-6.965642203315076131e+01;-6.962915087536849512e+01;-6.960187589381530415e+01;-6.9574597…
1.350000000000000089e-01;-6.941547254479485218e+01;-6.938850780404541752e+01;-6.936154264026950500e+01;-6.933457693329691551e+01;-6.930761056289159683e+01;-6.928064340885669026e+01;-6.925367535110621020e+01;-6.922670626989078357e+01;-6.919973604550916946e+01;-6.917276455879166974e+01;-6.914579169090796995e+01;-6.911881732354342489e+01;-6.909184133891019997e+01;-6.906486361980971367e+01;-6.9037884…
1.375000000000000111e-01;-6.888330914758343226e+01;-6.885656259741176655e+01;-6.882981795815911141e+01;-6.880307512240739243e+01;-6.877633398127822772e+01;-6.874959442453140923e+01;-6.872285634062922099e+01;-6.869611961695602531e+01;-6.866938413952509279e+01;-6.864264979345730922e+01;-6.861591646278557732e+01;-6.858918403062857294e+01;-6.856245237920015256e+01;-6.853572138987064477e+01;-6.8508990…
1.400000000000000133e-01;-6.836070809008488425e+01;-6.833413461309748982e+01;-6.830756484451819688e+01;-6.828099871458933023e+01;-6.825443615100572003e+01;-6.822787707899122722e+01;-6.820132142133991238e+01;-6.817476909861476031e+01;-6.814822002883144592e+01;-6.812167412791890797e+01;-6.809513130950273307e+01;-6.806859148506011081e+01;-6.804205456391115092e+01;-6.801552045326234008e+01;-6.7988989…
1.425000000000000155e-01;-6.784841280499509253e+01;-6.782198308566462686e+01;-6.779555795266632856e+01;-6.776913738966092637e+01;-6.774272137723662013e+01;-6.771630989295255176e+01;-6.768990291134637971e+01;-6.766350040410125644e+01;-6.763710233969327135e+01;-6.761070868382401500e+01;-6.758431939916947329e+01;-6.755793444550435822e+01;-6.753155377966191963e+01;-6.750517735554707599e+01;-6.7478805…
1.449999999999999900e-01;-6.734679136617951656e+01;-6.732049616518057178e+01;-6.729420535309679963e+01;-6.726791897025837841e+01;-6.724163705409031877e+01;-6.721535963911922806e+01;-6.718908675694338228e+01;-6.716281843636420490e+01;-6.713655470299148931e+01;-6.711029557964405967e+01;-6.708404108605785154e+01;-6.705779123897410443e+01;-6.703154605206101735e+01;-6.700530553589017302e+01;-6.6979069…
1.474999999999999922e-01;-6.685583192174750877e+01;-6.682968154397617866e+01;-6.680353437619299939e+01;-6.677739050558770373e+01;-6.675125001728346774e+01;-6.672511299431113230e+01;-6.669897951754659005e+01;-6.667284966581043193e+01;-6.664672351543484297e+01;-6.662060114063487504e+01;-6.659448261317869822e+01;-6.656836800244167307e+01;-6.654225737529161222e+01;-6.651615079602970582e+01;-6.6490048…
1.499999999999999944e-01;-6.637522234301407309e+01;-6.634924181443220448e+01;-6.632326264683906913e+01;-6.629728495372560815e+01;-6.627130884785169940e+01;-6.624533444120045544e+01;-6.621936184489540267e+01;-6.619339116927993416e+01;-6.616742252345861175e+01;-6.614145601564901256e+01;-6.611549175282578972e+01;-6.608952984075072834e+01;-6.606357038383180225e+01;-6.603761348503806516e+01;-6.6011659…
1.524999999999999967e-01;-6.590448765685083288e+01;-6.587870897868172904e+01;-6.585292959373521171e+01;-6.582714961522840724e+01;-6.580136915718193791e+01;-6.577558833437248609e+01;-6.574980726224848127e+01;-6.572402605700685285e+01;-6.569824483512846314e+01;-6.567246371372630165e+01;-6.564668281018188623e+01;-6.562090224216825618e+01;-6.559512212749976356e+01;-6.556934258403758520e+01;-6.5543563…
1.549999999999999989e-01;-6.544314987034975672e+01;-6.541760324868725718e+01;-6.539205411822267422e+01;-6.536650256548921334e+01;-6.534094867919613137e+01;-6.531539255020022949e+01;-6.528983427144034124e+01;-6.526427393803160726e+01;-6.523871164681727919e+01;-6.521314749673183542e+01;-6.518758158845166406e+01;-6.516201402443088853e+01;-6.513644490876293958e+01;-6.511087434709669708e+01;-6.5085302…
1.575000000000000011e-01;-6.499087349467514230e+01;-6.496557955921534244e+01;-6.494028198430713417e+01;-6.491498080978820440e+01;-6.488967607854446840e+01;-6.486436783651765836e+01;-6.483905613267629064e+01;-6.481374101914444452e+01;-6.478842255079018742e+01;-6.476310078561991190e+01;-6.473777578446345160e+01;-6.471244761104127008e+01;-6.468711633185738208e+01;-6.466178201614543752e+01;-6.4636444…
1.600000000000000033e-01;-6.454756633283049894e+01;-6.452253103057697103e+01;-6.449749186497692222e+01;-6.447244882031409929e+01;-6.444740188406419179e+01;-6.442235104694827896e+01;-6.439729630294939966e+01;-6.437223764948588212e+01;-6.434717508704794398e+01;-6.432210861963372395e+01;-6.429703825448109455e+01;-6.427196400217850680e+01;-6.424688587660233452e+01;-6.422180389490617358e+01;-6.4196718…
1.625000000000000056e-01;-6.411341749035427995e+01;-6.408863063686409589e+01;-6.406384061921691853e+01;-6.403904737048655704e+01;-6.401425082630167651e+01;-6.398945092494271591e+01;-6.396464760740290245e+01;-6.393984081760499549e+01;-6.391503050208640246e+01;-6.389021661047716805e+01;-6.386539909527993331e+01;-6.384057791202643273e+01;-6.381575301926179122e+01;-6.379092437858045628e+01;-6.3766091…
1.650000000000000078e-01;-6.368887016004956081e+01;-6.366430772661533410e+01;-6.363974355350421064e+01;-6.361517753895594751e+01;-6.359060958248613105e+01;-6.356603958501387552e+01;-6.354146744895424348e+01;-6.351689307846680776e+01;-6.349231637917719695e+01;-6.346773725868688132e+01;-6.344315562639085471e+01;-6.341857139367014895e+01;-6.339398447391445757e+01;-6.336939478259633063e+01;-6.3344802…
1.675000000000000100e-01;-6.327454162794082038e+01;-6.325017097511913278e+01;-6.322580037561596100e+01;-6.320142971720976277e+01;-6.317705888733073039e+01;-6.315268777319815285e+01;-6.312831626192333090e+01;-6.310394424076967113e+01;-6.307957159688943705e+01;-6.305519821784690748e+01;-6.303082399145340275e+01;-6.300644880597744191e+01;-6.298207255018675710e+01;-6.295769511344298053e+01;-6.2933316…
1.700000000000000122e-01;-6.287111351607951804e+01;-6.284690017098334636e+01;-6.282268861420992323e+01;-6.279847874962794663e+01;-6.277427047916867764e+01;-6.275006370294904912e+01;-6.272585831936065404e+01;-6.270165422531790966e+01;-6.267745131598415753e+01;-6.265324948528587612e+01;-6.262904862574015397e+01;-6.260484862865859412e+01;-6.258064938418512924e+01;-6.255645078138740445e+01;-6.2532252…
1.725000000000000144e-01;-6.247921937156546335e+01;-6.245513371565932914e+01;-6.243105112898555831e+01;-6.240697155407031005e+01;-6.238289493032155519e+01;-6.235882119411623847e+01;-6.233475027885356212e+01;-6.231068211516954136e+01;-6.228661663062838727e+01;-6.226255375020674165e+01;-6.223849339608928943e+01;-6.221443548784380084e+01;-6.219037994243063139e+01;-6.216632667426743097e+01;-6.2142275…
1.750000000000000167e-01;-6.209935421099419273e+01;-6.207537660505018096e+01;-6.205140261715995820e+01;-6.202743224198253813e+01;-6.200346547056892632e+01;-6.197950229039921766e+01;-6.195554268538570852e+01;-6.193158663603903591e+01;-6.190763411910809566e+01;-6.188368510801908684e+01;-6.185973957262173428e+01;-6.183579747931815973e+01;-6.181185879102606862e+01;-6.178792346719831841e+01;-6.1763991…
1.774999999999999911e-01;-6.173182310997697186e+01;-6.170794644545381402e+01;-6.168407311302545537e+01;-6.166020316088448538e+01;-6.163633663394647755e+01;-6.161247357383385292e+01;-6.158861401882526110e+01;-6.156475800396898990e+01;-6.154090556066564233e+01;-6.151705671705644818e+01;-6.149321149771309081e+01;-6.146936992371300335e+01;-6.144553201254776553e+01;-6.142169777808877029e+01;-6.1397867…
1.799999999999999933e-01;-6.137673580159643905e+01;-6.135296509680605936e+01;-6.132919669251253936e+01;-6.130543067949426472e+01;-6.128166714635126766e+01;-6.125790617944478100e+01;-6.123414786280169153e+01;-6.121039227818285156e+01;-6.118663950461549916e+01;-6.116288961873698327e+01;-6.113914269443344551e+01;-6.111539880286614590e+01;-6.109165801232875026e+01;-6.106792038816191592e+01;-6.1044185…
1.824999999999999956e-01;-6.103404393887785062e+01;-6.101039325192836316e+01;-6.098674334353711401e+01;-6.096309432624770608e+01;-6.093944631206083784e+01;-6.091579941234989093e+01;-6.089215373774010942e+01;-6.086850939815061423e+01;-6.084486650229588633e+01;-6.082122515800158880e+01;-6.079758547180986739e+01;-6.077394754897277807e+01;-6.075031149327423918e+01;-6.072667740690845761e+01;-6.0703045…
1.849999999999999978e-01;-6.070360914529622676e+01;-6.068009662922953851e+01;-6.065658323961404363e+01;-6.063306908478058688e+01;-6.060955427432478615e+01;-6.058603891902590988e+01;-6.056252313072808136e+01;-6.053900702238266973e+01;-6.051549070754634840e+01;-6.049197430069416725e+01;-6.046845791681788995e+01;-6.044494167141180441e+01;-6.042142568028435790e+01;-6.039791005942486635e+01;-6.0374394…
1.875000000000000000e-01;-6.038528458638165830e+01;-6.036192686683449438e+01;-6.033856687323029888e+01;-6.031520468450501937e+01;-6.029184038241753285e+01;-6.026847405150077464e+01;-6.024510577897376606e+01;-6.022173565481280377e+01;-6.019836377127666793e+01;-6.017499022324457059e+01;-6.015161510783777743e+01;-6.012823852442662087e+01;-6.010486057446131269e+01;-6.008148136135591244e+01;-6.0058100…
1.900000000000000022e-01;-6.007899129612270173e+01;-6.005579844442954141e+01;-6.003260248628559737e+01;-6.000940345270237231e+01;-5.998620137844250166e+01;-5.996299630202592823e+01;-5.993978826569629348e+01;-5.991657731554462174e+01;-5.989336350108749940e+01;-5.987014687565397253e+01;-5.984692749605698481e+01;-5.982370542264767721e+01;-5.980048071919233621e+01;-5.977725345280071423e+01;-5.9754023…
1.925000000000000044e-01;-5.978477296916814510e+01;-5.976174515797058007e+01;-5.973871415652901362e+01;-5.971567994043513750e+01;-5.969264248908495318e+01;-5.966960178575089202e+01;-5.964655781761428699e+01;-5.962351057595421366e+01;-5.960046005579292938e+01;-5.957740625634588838e+01;-5.955434918075914652e+01;-5.953128883622731138e+01;-5.950822523393437535e+01;-5.948515838904474151e+01;-5.9462088…
1.950000000000000067e-01;-5.950281871677375278e+01;-5.947994522431511655e+01;-5.945706921237445641e+01;-5.943419060649752339e+01;-5.941130933516895141e+01;-5.938842532994570433e+01;-5.936553852555191213e+01;-5.934264886013025375e+01;-5.931975627495356207e+01;-5.929686071493758703e+01;-5.927396212844534062e+01;-5.925106046747087873e+01;-5.922815568764720240e+01;-5.920524774830442993e+01;-5.9182336…
1.975000000000000089e-01;-5.923345099392165025e+01;-5.921071166808915365e+01;-5.918797108176708832e+01;-5.916522912752878227e+01;-5.914248569927707422e+01;-5.911974069241937002e+01;-5.909699400400563007e+01;-5.907424553302445247e+01;-5.905149518016341403e+01;-5.902874284836904906e+01;-5.900598844270305676e+01;-5.898323187057810912e+01;-5.896047304182012283e+01;-5.893771186878191770e+01;-5.8914948…
2.000000000000000111e-01;-5.897708370502534336e+01;-5.895445244364141502e+01;-5.893182147186449527e+01;-5.890919067417844701e+01;-5.888655993439900982e+01;-5.886392913585937947e+01;-5.884129816156083592e+01;-5.881866689448401075e+01;-5.879603521736779470e+01;-5.877340301328892025e+01;-5.875077016554150333e+01;-5.872813655789798304e+01;-5.870550207469929660e+01;-5.868286660099849428e+01;-5.8660230…
2.025000000000000133e-01;-5.873416159507439005e+01;-5.871161097515914662e+01;-5.868906212799476663e+01;-5.866651495699094454e+01;-5.864396936295831608e+01;-5.862142524426956669e+01;-5.859888249698759921e+01;-5.857634101515714775e+01;-5.855380069056615611e+01;-5.853126141331122767e+01;-5.850872307166500264e+01;-5.848618555232788196e+01;-5.846364874051160143e+01;-5.844111252007890300e+01;-5.8418576…
2.050000000000000155e-01;-5.850509518495356076e+01;-5.848260116926524432e+01;-5.846011000496842769e+01;-5.843762163739660309e+01;-5.841513600787165927e+01;-5.839265305380933313e+01;-5.837017270879290010e+01;-5.834769490281328075e+01;-5.832521956197876278e+01;-5.830274660903419459e+01;-5.828027596318139558e+01;-5.825780754028775732e+01;-5.823534125292839292e+01;-5.821287701048692043e+01;-5.8190414…
2.075000000000000178e-01;-5.829020530655355969e+01;-5.826775099794987511e+01;-5.824529997250053981e+01;-5.822285223118925046e+01;-5.820040777044092550e+01;-5.817796658215117134e+01;-5.815552865368465518e+01;-5.813309396804147866e+01;-5.811066250349136197e+01;-5.808823423402296271e+01;-5.806580912909166159e+01;-5.804338715375887858e+01;-5.802096826866552703e+01;-5.799855243006592787e+01;-5.7976139…
2.099999999999999922e-01;-5.808968815182180379e+01;-5.806726582368397516e+01;-5.804484646857238772e+01;-5.802243014434714752e+01;-5.800001690479121663e+01;-5.797760679956010677e+01;-5.795519987409964813e+01;-5.793279616973246959e+01;-5.791039572320809015e+01;-5.788799856707372271e+01;-5.786560472933840060e+01;-5.784321423353126335e+01;-5.782082709859292891e+01;-5.779844333882812180e+01;-5.7776062…
2.124999999999999944e-01;-5.790360665313345123e+01;-5.788121768589121530e+01;-5.785883071143238965e+01;-5.783644583271028239e+01;-5.781406315004963403e+01;-5.779168276103062851e+01;-5.776930476033942341e+01;-5.774692923978625458e+01;-5.772455628778182302e+01;-5.770218598963818835e+01;-5.767981842715674645e+01;-5.765745367861136117e+01;-5.763509181856208130e+01;-5.761273291772944560e+01;-5.7590377…
2.149999999999999967e-01;-5.773190817580734802e+01;-5.770956098582288973e+01;-5.768721436009666803e+01;-5.766486842423968540e+01;-5.764252330336489649e+01;-5.762017912193670810e+01;-5.759783600358395006e+01;-5.757549407107806871e+01;-5.755315344576402481e+01;-5.753081424781692021e+01;-5.750847659577929250e+01;-5.748614060649273227e+01;-5.746380639485656872e+01;-5.744147407364497582e+01;-5.7419143…
2.174999999999999989e-01;-5.757446310492856867e+01;-5.755216957200310191e+01;-5.752987504929027551e+01;-5.750757965675911976e+01;-5.748528351623648547e+01;-5.746298675126357125e+01;-5.744068948691258925e+01;-5.741839184976559807e+01;-5.739609396734064006e+01;-5.737379596834264817e+01;-5.735149798218921546e+01;-5.732920013892857014e+01;-5.730690256898022028e+01;-5.728460540293105652e+01;-5.7262308…
2.200000000000000011e-01;-5.743111492333842705e+01;-5.740888612727790274e+01;-5.738665501432542726e+01;-5.736442167089868605e+01;-5.734218618731795658e+01;-5.731994865771328307e+01;-5.729770917988905410e+01;-5.727546785534719476e+01;-5.725322478875412457e+01;-5.723098008822936578e+01;-5.720873386490517731e+01;-5.718648623287491972e+01;-5.716423730896057975e+01;-5.714198721253196567e+01;-5.7119736…
2.225000000000000033e-01;-5.730173048143349490e+01;-5.727957268802492052e+01;-5.725741178150524746e+01;-5.723524779360146653e+01;-5.721308076117974650e+01;-5.719091072623886873e+01;-5.716873773585912488e+01;-5.714656184230737779e+01;-5.712438310258433916e+01;-5.710220157878956115e+01;-5.708001733775611797e+01;-5.705783045107069995e+01;-5.703564099491006800e+01;-5.701344904992627960e+01;-5.6991254…
2.250000000000000056e-01;-5.718623964636883272e+01;-5.716415141230072550e+01;-5.714205998708999346e+01;-5.711996533846284763e+01;-5.709786743937495146e+01;-5.707576626810898546e+01;-5.705366180832741207e+01;-5.703155404928057237e+01;-5.700944298545793032e+01;-5.698732861705370567e+01;-5.696521094970346155e+01;-5.694308999460364618e+01;-5.692096576844701872e+01;-5.689883829340477206e+01;-5.6876707…
2.275000000000000078e-01;-5.708465623041287529e+01;-5.706262723955909877e+01;-5.704059572564553804e+01;-5.701856159744473018e+01;-5.699652476781281507e+01;-5.697448515388557411e+01;-5.695244267723151665e+01;-5.693039726416134272e+01;-5.690834884548402073e+01;-5.688629735707550594e+01;-5.686424273972201604e+01;-5.684218493934600502e+01;-5.682012390704916527e+01;-5.679805959920248171e+01;-5.6775991…
2.300000000000000100e-01;-5.699707641545142423e+01;-5.697508827214146265e+01;-5.695309888097700934e+01;-5.693110811051731446e+01;-5.690911583121618378e+01;-5.688712191568711773e+01;-5.686512623892888740e+01;-5.684312867871074104e+01;-5.682112911540906453e+01;-5.679912743265767716e+01;-5.677712351727776507e+01;-5.675511725959240295e+01;-5.673310855356157845e+01;-5.671109729696637203e+01;-5.6689083…
2.325000000000000122e-01;-5.692365583742805768e+01;-5.690168461357907859e+01;-5.687971374771819910e+01;-5.685774309684254035e+01;-5.683577251705589362e+01;-5.681380186385488429e+01;-5.679183099238001375e+01;-5.676985975783100002e+01;-5.674788801533914295e+01;-5.672591562065660753e+01;-5.670394243013109303e+01;-5.668196830106906958e+01;-5.665999309192407196e+01;-5.663801666253844758e+01;-5.6616038…
2.350000000000000144e-01;-5.686457096863520633e+01;-5.684259092766300370e+01;-5.682061282693243243e+01;-5.679863654433225406e+01;-5.677666195407572047e+01;-5.675468892695101886e+01;-5.673271733054118471e+01;-5.671074702961342950e+01;-5.668877788597007594e+01;-5.666680975912236562e+01;-5.664484250625395845e+01;-5.662287598257847776e+01;-5.660091004152719307e+01;-5.657894453499528709e+01;-5.6556979…
2.375000000000000167e-01;-5.681997349132954866e+01;-5.679796117288332624e+01;-5.677595199820583360e+01;-5.675394589521170019e+01;-5.673194278599967788e+01;-5.670994258701421131e+01;-5.668794520918009283e+01;-5.666595055821127858e+01;-5.664395853438342243e+01;-5.662196903313692786e+01;-5.659998194497128310e+01;-5.657799715573969479e+01;-5.655601454677785966e+01;-5.653403399509645055e+01;-5.6512055…
2.399999999999999911e-01;-5.678994743324125238e+01;-5.676788522385443514e+01;-5.674582670433924392e+01;-5.672377187183886349e+01;-5.670172071671134972e+01;-5.667967322256493645e+01;-5.665762936626811808e+01;-5.663558911813703389e+01;-5.661355244158579580e+01;-5.659151929361466671e+01;-5.656948962458831431e+01;-5.654746337841952908e+01;-5.652544049258926862e+01;-5.650342089823435288e+01;-5.6481404…
2.424999999999999933e-01;-5.677447785485856002e+01;-5.675235629341108279e+01;-5.673023816993045187e+01;-5.670812355537332650e+01;-5.668601251441577915e+01;-5.666390510535030955e+01;-5.664180137995673192e+01;-5.661970138355095372e+01;-5.659760515449266904e+01;-5.657551272453694935e+01;-5.655342411847100692e+01;-5.653133935415969802e+01;-5.650925844242717488e+01;-5.648718138700756697e+01;-5.6465108…
2.449999999999999956e-01;-5.677343718978345777e+01;-5.675125552943777052e+01;-5.672907628796021129e+01;-5.670689959836857241e+01;-5.668472558937622807e+01;-5.666255438516885334e+01;-5.664038610515155625e+01;-5.661822086387160624e+01;-5.659605877039324895e+01;-5.657389992851942395e+01;-5.655174443629108794e+01;-5.652959238589565416e+01;-5.650744386340831937e+01;-5.648529894860135414e+01;-5.6463157…
2.474999999999999978e-01;-5.678659157945459413e+01;-5.676435649086175772e+01;-5.674212223486016882e+01;-5.671988898016728342e+01;-5.669765689431498856e+01;-5.667542614335363282e+01;-5.665319689152041605e+01;-5.663096930107872140e+01;-5.660874353160045303e+01;-5.658651974009498531e+01;-5.656429808040623186e+01;-5.654207870301593175e+01;-5.651986175467425255e+01;-5.649764737809395854e+01;-5.6475435…
2.500000000000000000e-01;-5.681362547554564202e+01;-5.679134815875287501e+01;-5.676906985234484182e+01;-5.674679072475716168e+01;-5.672451094689102291e+01;-5.670223069181374598e+01;-5.667995013441667851e+01;-5.665766945123736065e+01;-5.663538881971526706e+01;-5.661310841829036633e+01;-5.659082842575980976e+01;-5.656854902103552973e+01;-5.654627038272138861e+01;-5.652399268874766136e+01;-5.6501716…
2.525000000000000022e-01;-5.685417916740909305e+01;-5.683187146959630809e+01;-5.680956111948034248e+01;-5.678724824699907003e+01;-5.676493298795615772e+01;-5.674261548379621445e+01;-5.672029588133062816e+01;-5.669797433262046837e+01;-5.667565099428480124e+01;-5.665332602764557635e+01;-5.663099959812203821e+01;-5.660867187501905562e+01;-5.658634303112699371e+01;-5.656401324237131689e+01;-5.6541682…
2.550000000000000044e-01;-5.690789138627948063e+01;-5.688556173497126878e+01;-5.686322830463214473e+01;-5.684089115459378405e+01;-5.681855035240644014e+01;-5.679620597375876656e+01;-5.677385810234304131e+01;-5.675150682987212036e+01;-5.672915225551606966e+01;-5.670679448616890284e+01;-5.668443363595880413e+01;-5.666206982614582444e+01;-5.663970318482406441e+01;-5.661733384666676017e+01;-5.6594961…
2.575000000000000067e-01;-5.697443821122697472e+01;-5.695208822254529935e+01;-5.692973413911126102e+01;-5.690737593117914628e+01;-5.688501357789714064e+01;-5.686264706741603447e+01;-5.684027639694149769e+01;-5.681790157293551857e+01;-5.679552261073629893e+01;-5.677313953500294019e+01;-5.675075237940230721e+01;-5.672836118667831329e+01;-5.670596600852223901e+01;-5.668356690548097987e+01;-5.6661163…
2.600000000000000089e-01;-5.705356034523595099e+01;-5.703118283841369873e+01;-5.700880184199110090e+01;-5.698641723730258946e+01;-5.696402891326938800e+01;-5.694163676670228114e+01;-5.691924070255065971e+01;-5.689684063430205896e+01;-5.687443648380376970e+01;-5.685202818190751373e+01;-5.682961566835934519e+01;-5.680719889207119877e+01;-5.678477781119372025e+01;-5.676235239322605253e+01;-5.6739922…
2.625000000000000111e-01;-5.714507328970039168e+01;-5.712265215403820662e+01;-5.710022896891366173e+01;-5.707780354671123746e+01;-5.705537570422934124e+01;-5.703294526313836599e+01;-5.701051205039162539e+01;-5.698807589879275781e+01;-5.696563664699304042e+01;-5.694319414031453164e+01;-5.692074823082614188e+01;-5.689829877780488943e+01;-5.687584564800330611e+01;-5.685338871595757837e+01;-5.6830927…
2.650000000000000133e-01;-5.724885852014534748e+01;-5.722637049665448217e+01;-5.720388242762518161e+01;-5.718139409317502242e+01;-5.715890527334147464e+01;-5.713641574861689065e+01;-5.711392530044577853e+01;-5.709143371188834237e+01;-5.706894076772427837e+01;-5.704644625539042124e+01;-5.702394996518150805e+01;-5.700145169084429853e+01;-5.697895122998669848e+01;-5.695644838453556247e+01;-5.6933942…
2.675000000000000155e-01;-5.736483769731322724e+01;-5.734225573645464635e+01;-5.731967589167138044e+01;-5.729709795729333166e+01;-5.727452172263718921e+01;-5.725194697251404818e+01;-5.722937348771015564e+01;-5.720680104564542034e+01;-5.718422942048317026e+01;-5.716165838408576860e+01;-5.713908770624389888e+01;-5.711651715531088769e+01;-5.709394649866300853e+01;-5.707137550321946406e+01;-5.7048803…
2.700000000000000178e-01;-5.749293540064612529e+01;-5.747023292584928100e+01;-5.744753442610517169e+01;-5.742483975680982411e+01;-5.740214876402413324e+01;-5.737946128484467323e+01;-5.735677714775768266e+01;-5.733409617318188367e+01;-5.731141817347145206e+01;-5.728874295377863035e+01;-5.726607031219899824e+01;-5.724340004033430773e+01;-5.722073192369254002e+01;-5.719806574215938610e+01;-5.7175401…
2.725000000000000200e-01;-5.763303813984539659e+01;-5.761019335254331253e+01;-5.758735367686760043e+01;-5.756451906645306593e+01;-5.754168946289492226e+01;-5.751886479589173717e+01;-5.749604498337813396e+01;-5.747322993185440509e+01;-5.745041953618085984e+01;-5.742761368024530810e+01;-5.740481223691729440e+01;-5.738201506843155641e+01;-5.735922202661729585e+01;-5.733643295320922562e+01;-5.7313647…
2.750000000000000222e-01;-5.778495806840403048e+01;-5.776195741074543832e+01;-5.773896198959854331e+01;-5.771597187567969200e+01;-5.769298712732822310e+01;-5.767000779036962399e+01;-5.764703389796959243e+01;-5.762406547068838591e+01;-5.760110251599834186e+01;-5.757814502868459527e+01;-5.755519299053079862e+01;-5.753224637044180412e+01;-5.750930512441606623e+01;-5.748636919560638603e+01;-5.7463438…
2.775000000000000244e-01;-5.794840882729488385e+01;-5.792524887362895214e+01;-5.790209317783249787e+01;-5.787894192280322869e+01;-5.785579528140844729e+01;-5.783265341607087606e+01;-5.780951647834034191e+01;-5.778638460866286408e+01;-5.776325793560442889e+01;-5.774013657596260884e+01;-5.771702063415453665e+01;-5.769391020204382414e+01;-5.767080535861495605e+01;-5.764770616973662243e+01;-5.7624612…
2.800000000000000266e-01;-5.812299854216965400e+01;-5.809968588812643020e+01;-5.807637554537558344e+01;-5.805306777946887564e+01;-5.802976285073732754e+01;-5.800646101366303498e+01;-5.798316251622534168e+01;-5.795986759943521349e+01;-5.793657649630948470e+01;-5.791328943173051869e+01;-5.789000662156737320e+01;-5.786672827223096505e+01;-5.784345458006772844e+01;-5.782018573083615820e+01;-5.7796921…
2.825000000000000289e-01;-5.830824166498527461e+01;-5.828479076884724464e+01;-5.826133961793680527e+01;-5.823788851046781900e+01;-5.821443774593699771e+01;-5.819098762440010120e+01;-5.816753844570648369e+01;-5.814409050890715491e+01;-5.812064411108330830e+01;-5.809719954705100520e+01;-5.807375710830768867e+01;-5.805031708240122867e+01;-5.802687975212255367e+01;-5.800344539476839856e+01;-5.7980014…
2.850000000000000311e-01;-5.850358769820395111e+01;-5.848001703486508518e+01;-5.845644343369346529e+01;-5.843286716390498015e+01;-5.840928850297657249e+01;-5.838570773598294750e+01;-5.836212515487379449e+01;-5.833854105790663169e+01;-5.831495574847957641e+01;-5.829136953482532846e+01;-5.826778272892569532e+01;-5.824419564583223519e+01;-5.822060860279169248e+01;-5.819702191842411310e+01;-5.8173435…
2.875000000000000333e-01;-5.870846151394550816e+01;-5.868478875332655065e+01;-5.866111081713132336e+01;-5.863742788429789954e+01;-5.861374014801466359e+01;-5.859004781528267358e+01;-5.856635110640210939e+01;-5.854265025459739036e+01;-5.851894550502414205e+01;-5.849523711461986863e+01;-5.847152535115638727e+01;-5.844781049267977835e+01;-5.842409282673610704e+01;-5.840037264963048358e+01;-5.8376650…
2.899999999999999800e-01;-5.892230759207122759e+01;-5.889854474176348731e+01;-5.887477543255307211e+01;-5.885099970528524693e+01;-5.882721761863591325e+01;-5.880342924903778368e+01;-5.877963469051996981e+01;-5.875583405467425280e+01;-5.873202746999156432e+01;-5.870821508202670458e+01;-5.868439705275208240e+01;-5.866057356028305492e+01;-5.863674479837312958e+01;-5.861291097592595634e+01;-5.8589072…
2.924999999999999822e-01;-5.914462953535620215e+01;-5.912077903831254133e+01;-5.909692209951960251e+01;-5.907305859880827370e+01;-5.904918843395168437e+01;-5.902531152103162526e+01;-5.900142779471696741e+01;-5.897753720866508331e+01;-5.895363973529191526e+01;-5.892973536636135634e+01;-5.890582411276037078e+01;-5.888190600463633473e+01;-5.885798109129649447e+01;-5.883404944111372004e+01;-5.8810111…
2.949999999999999845e-01;-5.937501693258720792e+01;-5.935106956219484431e+01;-5.932711716737836127e+01;-5.930315947608407612e+01;-5.927919623041822206e+01;-5.925522718744290529e+01;-5.923125211989335526e+01;-5.920727081702561634e+01;-5.918328308484251465e+01;-5.915928874714030172e+01;-5.913528764574878238e+01;-5.911127964113508426e+01;-5.908726461277163367e+01;-5.906324245951056184e+01;-5.9039213…
2.974999999999999867e-01;-5.961315396523519894e+01;-5.958908903075253960e+01;-5.956502170517575223e+01;-5.954095160673031017e+01;-5.951687836049383407e+01;-5.949280159951528901e+01;-5.946872096587506462e+01;-5.944463611189374319e+01;-5.942054670073944322e+01;-5.939645240786887115e+01;-5.937235292168067247e+01;-5.934824794454516450e+01;-5.932413719361227322e+01;-5.930002040163741128e+01;-5.9275897…
2.999999999999999889e-01;-5.985880766938603870e+01;-5.983459559563421237e+01;-5.981038453102588193e+01;-5.978617405339023350e+01;-5.976196373773312587e+01;-5.973775315748986259e+01;-5.971354188574594701e+01;-5.968932949663313536e+01;-5.966511556615154177e+01;-5.964089967384956736e+01;-5.961668140374251124e+01;-5.959246034563132355e+01;-5.956823609622318116e+01;-5.954400826029254290e+01;-5.9519776…
3.024999999999999911e-01;-6.011179776468750191e+01;-6.008740463260203057e+01;-6.006301603702301151e+01;-6.003863159990633136e+01;-6.001425093011177836e+01;-5.998987362454832351e+01;-5.996549926931660934e+01;-5.994112744105723323e+01;-5.991675770775476195e+01;-5.989238963043098352e+01;-5.986802276410625723e+01;-5.984365665919169430e+01;-5.981929086271306772e+01;-5.979492491960500899e+01;-5.9770558…
3.049999999999999933e-01;-6.037195361803449600e+01;-6.034734684664403659e+01;-6.032274755261784804e+01;-6.029815548577801110e+01;-6.027357037405079154e+01;-6.024899192425563399e+01;-6.022441982291746854e+01;-6.019985373731337575e+01;-6.017529331600040621e+01;-6.015073819026640933e+01;-6.012618797487515110e+01;-6.010164226927464171e+01;-6.007710065866775295e+01;-6.005256271518477718e+01;-6.0028027…
3.074999999999999956e-01;-6.063906648015073131e+01;-6.061422057834798238e+01;-6.058938385870380472e+01;-6.056455626480029508e+01;-6.053973771297792439e+01;-6.051492809256139793e+01;-6.049012726612598101e+01;-6.046533507001848307e+01;-6.044055131437545469e+01;-6.041577578409355453e+01;-6.039100823911144289e+01;-6.036624841518296591e+01;-6.034149602453727823e+01;-6.031675075666869645e+01;-6.0292012…
3.099999999999999978e-01;-6.091284613520652158e+01;-6.088774740130855889e+01;-6.086265786604221262e+01;-6.083757769988813635e+01;-6.081250704569218613e+01;-6.078744601820850590e+01;-6.076239470368631146e+01;-6.073735315971895687e+01;-6.071232141459093157e+01;-6.068729946759698635e+01;-6.066228728867508124e+01;-6.063728481854891328e+01;-6.061229196877032166e+01;-6.058730862190927269e+01;-6.0562334…
3.125000000000000000e-01;-6.119289039132475239e+01;-6.116753959747865110e+01;-6.114219617872360857e+01;-6.111686052303754479e+01;-6.109153299600650655e+01;-6.106621393968644185e+01;-6.104090367149556329e+01;-6.101560248335982095e+01;-6.099031064034025462e+01;-6.096502838023664594e+01;-6.093975591249108703e+01;-6.091449341760336722e+01;-6.088924104644415536e+01;-6.086399891971834109e+01;-6.0838767…
3.150000000000000022e-01;-6.147867358413282091e+01;-6.145308602282132426e+01;-6.142750237451218709e+01;-6.140192319032863821e+01;-6.137634900952899386e+01;-6.135078035782684935e+01;-6.132521774571156925e+01;-6.129966166699554719e+01;-6.127411259681003486e+01;-6.124857099056340815e+01;-6.122303728216778751e+01;-6.119751188276231346e+01;-6.117199517931375397e+01;-6.114648753335241338e+01;-6.1120989…
3.175000000000000044e-01;-6.176955687456828770e+01;-6.174375961068770380e+01;-6.171796170268706305e+01;-6.169216377164538301e+01;-6.166636644114009869e+01;-6.164057033529669383e+01;-6.161477607679456980e+01;-6.158898428505837330e+01;-6.156319557385047858e+01;-6.153741054979398939e+01;-6.151162981011800213e+01;-6.148585394086619971e+01;-6.146008351494573674e+01;-6.143431909027824389e+01;-6.1408561…
3.200000000000000067e-01;-6.206481915517500170e+01;-6.203884584568046989e+01;-6.201286704767699121e+01;-6.198688333456173893e+01;-6.196089529802097928e+01;-6.193490354617875226e+01;-6.190890870165031146e+01;-6.188291139973049582e+01;-6.185691228592827429e+01;-6.183091201438589479e+01;-6.180491124546535531e+01;-6.177891064375084795e+01;-6.175291087584127325e+01;-6.172691260819746617e+01;-6.1700916…
3.225000000000000089e-01;-6.236370348112176032e+01;-6.233758760909114471e+01;-6.231146205313395114e+01;-6.228532721770487512e+01;-6.225918353974314101e+01;-6.223303148732802725e+01;-6.220687155819010883e+01;-6.218070427830663505e+01;-6.215453019979014471e+01;-6.212834989960964549e+01;-6.210216397742421890e+01;-6.207597305377862540e+01;-6.204977776803367107e+01;-6.202357877629609817e+01;-6.1997376…
3.250000000000000111e-01;-6.266547078843181140e+01;-6.263923851913703800e+01;-6.261299391113496426e+01;-6.258673709892525494e+01;-6.256046825899031205e+01;-6.253418760932404297e+01;-6.250789540878027850e+01;-6.248159195646579889e+01;-6.245527759038683513e+01;-6.242895268688074850e+01;-6.240261765911636616e+01;-6.237627295590645105e+01;-6.234991906020479036e+01;-6.232355648755024191e+01;-6.2297185…
3.275000000000000133e-01;-6.296945087913211836e+01;-6.294311490096585970e+01;-6.291676613751857872e+01;-6.289040439496439916e+01;-6.286402952372025510e+01;-6.283764141908706335e+01;-6.281124002169825360e+01;-6.278482531799497934e+01;-6.275839733993891656e+01;-6.273195616547969422e+01;-6.270550191806890439e+01;-6.267903476645258110e+01;-6.265255492411479565e+01;-6.262606264863030958e+01;-6.2599558…
3.300000000000000155e-01;-6.327508069616165898e+01;-6.324863630680076909e+01;-6.322218118707405665e+01;-6.319571481520949874e+01;-6.316923670732894180e+01;-6.314274641924405529e+01;-6.311624354807717907e+01;-6.308972773392085287e+01;-6.306319866074932179e+01;-6.303665605808140526e+01;-6.301009970169766916e+01;-6.298352941462869126e+01;-6.295694506778794874e+01;-6.293034658050113705e+01;-6.2903733…
3.325000000000000178e-01;-6.358192191719048481e+01;-6.355534625261816473e+01;-6.352876424544548684e+01;-6.350217511093191547e+01;-6.347557808749459696e+01;-6.344897243946984133e+01;-6.342235745974765138e+01;-6.339573247248848986e+01;-6.336909683513810165e+01;-6.334244994122332173e+01;-6.331579122224152911e+01;-6.328912014984677370e+01;-6.326243623770642444e+01;-6.323573904327353290e+01;-6.3209028…
3.350000000000000200e-01;-6.388965358157147989e+01;-6.386290832028898734e+01;-6.383616280377512453e+01;-6.380941610740948278e+01;-6.378266730853227529e+01;-6.375591548976311174e+01;-6.372915974226583558e+01;-6.370239916916587219e+01;-6.367563288833783020e+01;-6.364886003603480447e+01;-6.362207976967888357e+01;-6.359529127100556423e+01;-6.356849374893631932e+01;-6.354168644241892139e+01;-6.3514868…
3.375000000000000222e-01;-6.419804013290836053e+01;-6.417107734986092282e+01;-6.414412108840156179e+01;-6.411717044684290556e+01;-6.409022450118794723e+01;-6.406328230843924132e+01;-6.403634290993991840e+01;-6.400940533495359830e+01;-6.398246860370108635e+01;-6.395553173132266522e+01;-6.392859373108650090e+01;-6.390165361803294530e+01;-6.387471041242788772e+01;-6.384776314326255431e+01;-6.3820810…
3.400000000000000244e-01;-6.450687995834525168e+01;-6.447965018792851311e+01;-6.445243318323787207e+01;-6.442522824066062981e+01;-6.439803461123274531e+01;-6.437085150330663907e+01;-6.434367808533519906e+01;-6.431651348898178355e+01;-6.428935681177301831e+01;-6.426220712077098085e+01;-6.423506345557896680e+01;-6.420792483187648259e+01;-6.418079024485506068e+01;-6.415365867279288636e+01;-6.4126529…
3.425000000000000266e-01;-6.481594327589712634e+01;-6.478840439508678628e+01;-6.476088277094149248e+01;-6.473337805367081899e+01;-6.470588983079943546e+01;-6.467841762860825838e+01;-6.465096091375772858e+01;-6.462351909531049898e+01;-6.459609152636532770e+01;-6.456867750679876394e+01;-6.454127628541411354e+01;-6.451388706270860496e+01;-6.448650899362772293e+01;-6.445914119054883429e+01;-6.4431782…
3.450000000000000289e-01;-6.512491034517547916e+01;-6.509703568948208385e+01;-6.506918003412674523e+01;-6.504134348893511230e+01;-6.501352609329742904e+01;-6.498572781595031245e+01;-6.495794855497585729e+01;-6.493018813824394897e+01;-6.490244632350371035e+01;-6.487472279964900679e+01;-6.484701718743642118e+01;-6.481932904089043745e+01;-6.479165784876025214e+01;-6.476400303627869448e+01;-6.4736363…
3.475000000000000311e-01;-6.543332112206427098e+01;-6.540510532784209374e+01;-6.537690695982853128e+01;-6.534872661926566195e+01;-6.532056484134717778e+01;-6.529242209315222567e+01;-6.526429877179010930e+01;-6.523619520299180863e+01;-6.520811163934652654e+01;-6.518004825974320227e+01;-6.515200516826971011e+01;-6.512398239383352916e+01;-6.509597988986371320e+01;-6.506799753435518596e+01;-6.5040035…
3.500000000000000333e-01;-6.574054570108572193e+01;-6.571200710790425603e+01;-6.568348103673619676e+01;-6.565496852502718639e+01;-6.562647056137511470e+01;-6.559798808173417228e+01;-6.556952196577613279e+01;-6.554107303365529447e+01;-6.551264204236628075e+01;-6.548422968329225569e+01;-6.545583657916900222e+01;-6.542746328176006898e+01;-6.539911026959772755e+01;-6.537077794606281600e+01;-6.5342466…
3.524999999999999800e-01;-6.604578154055433004e+01;-6.601696053236148032e+01;-6.598814440431323192e+01;-6.595933448896178675e+01;-6.593053209849107077e+01;-6.590173851964054563e+01;-6.587295500868664533e+01;-6.584418278673669533e+01;-6.581542303451692533e+01;-6.578667688828515736e+01;-6.575794543507039691e+01;-6.572922970856220104e+01;-6.570053068500124027e+01;-6.567184927935538497e+01;-6.5643186…
3.549999999999999822e-01;-6.634807907206349853e+01;-6.631903240913111119e+01;-6.628998138744216817e+01;-6.626092742424538073e+01;-6.623187195240286940e+01;-6.620281641478923973e+01;-6.617376225861141847e+01;-6.614471092990987700e+01;-6.611566386741631618e+01;-6.608662249742292261e+01;-6.605758822784737561e+01;-6.602856244283859155e+01;-6.599954649727121136e+01;-6.597054171142298173e+01;-6.5941549…
3.574999999999999845e-01;-6.664639248698010476e+01;-6.661718438866232361e+01;-6.658796262544301214e+01;-6.655872845051410991e+01;-6.652948317049697380e+01;-6.650022814029030371e+01;-6.647096475768435653e+01;-6.644169445800191909e+01;-6.641241870793714952e+01;-6.638313900025748637e+01;-6.635385684754405133e+01;-6.632457377632587736e+01;-6.629529132095380817e+01;-6.626601101751464284e+01;-6.6236734…
3.599999999999999867e-01;-6.693964797621644891e+01;-6.691033934802489114e+01;-6.688100935608248676e+01;-6.685165884400217351e+01;-6.682228874169570076e+01;-6.679290006171218863e+01;-6.676349389519737088e+01;-6.673407140772874868e+01;-6.670463383419399861e+01;-6.667518247437260470e+01;-6.664571868739606941e+01;-6.661624388643805617e+01;-6.658675953298001104e+01;-6.655726713095181424e+01;-6.6527768…
3.624999999999999889e-01;-6.722681823822823333e+01;-6.719745587655056340e+01;-6.716806758496083773e+01;-6.713865360084130884e+01;-6.710921426906372744e+01;-6.707975004073055914e+01;-6.705026147143199466e+01;-6.702074921926275408e+01;-6.699121404176348449e+01;-6.696165679342540500e+01;-6.693207842194057378e+01;-6.690247996453261692e+01;-6.687286254371082350e+01;-6.684322736274111776e+01;-6.6813575…
3.649999999999999911e-01;-6.750699039489447273e+01;-6.747759813973684118e+01;-6.744817960519866062e+01;-6.741873431586503784e+01;-6.738926190800027882e+01;-6.735976213126755852e+01;-6.733023484992878593e+01;-6.730068004375310409e+01;-6.727109780779737491e+01;-6.724148835266271362e+01;-6.721185200342277710e+01;-6.718218919852940019e+01;-6.715250048803621041e+01;-6.712278653141987661e+01;-6.7093048…
3.674999999999999933e-01;-6.777941508961396266e+01;-6.774998866364384753e+01;-6.772054023540499657e+01;-6.769106862823664983e+01;-6.766157276168497958e+01;-6.763205165627822169e+01;-6.760250443783336038e+01;-6.757293034150541189e+01;-6.754332871474234423e+01;-6.751369902070895535e+01;-6.748404084039069062e+01;-6.745435387464824828e+01;-6.742463794555946777e+01;-6.739489299731030769e+01;-6.7365119…
3.699999999999999956e-01;-6.804352758893031705e+01;-6.801403426942204078e+01;-6.798452746520021606e+01;-6.795500543605206190e+01;-6.792546650363686922e+01;-6.789590905882579364e+01;-6.786633156871131689e+01;-6.783673258348204627e+01;-6.780711074232719682e+01;-6.777746477989448692e+01;-6.774779353152797512e+01;-6.771809593852212572e+01;-6.768837105272406518e+01;-6.765861804072685004e+01;-6.7628836…
3.724999999999999978e-01;-6.829893670743709322e+01;-6.826932012643665360e+01;-6.823970165648498210e+01;-6.821007924271937384e+01;-6.818045084331473049e+01;-6.815081443837782160e+01;-6.812116803871668935e+01;-6.809150969467285108e+01;-6.806183750418152556e+01;-6.803214962155507806e+01;-6.800244426522813512e+01;-6.797271972567344278e+01;-6.794297437281723262e+01;-6.791320666318034682e+01;-6.7883415…
3.750000000000000000e-01;-6.854538334269604150e+01;-6.851557277192310380e+01;-6.848577321138240848e+01;-6.845598261559339903e+01;-6.842619889607010464e+01;-6.839641993039460033e+01;-6.836664357140722359e+01;-6.833686765670016428e+01;-6.830709001758145860e+01;-6.827730848899284410e+01;-6.824752091862494296e+01;-6.821772517642619960e+01;-6.818791916383175078e+01;-6.815810082292887273e+01;-6.8128268…
3.775000000000000022e-01;-6.878267608692232216e+01;-6.875259873393676457e+01;-6.872254448580768837e+01;-6.869251165444380547e+01;-6.866249845451000056e+01;-6.863250301116377727e+01;-6.860252336814727414e+01;-6.857255749642787634e+01;-6.854260330255614520e+01;-6.851265863823307711e+01;-6.848272130932613777e+01;-6.845278908553554231e+01;-6.842285971003578027e+01;-6.839293090930746644e+01;-6.8363000…
3.800000000000000044e-01;-6.901061561196723915e+01;-6.898020989637777234e+01;-6.894983648020064493e+01;-6.891949434718728185e+01;-6.888918234066690616e+01;-6.885889916853199111e+01;-6.882864340877672760e+01;-6.879841351579504760e+01;-6.876820782660803388e+01;-6.873802456854068055e+01;-6.870786186657456085e+01;-6.867771775159987158e+01;-6.864759016889229315e+01;-6.861747698703702270e+01;-6.8587376…
3.825000000000000067e-01;-6.922892154852898727e+01;-6.919814913177216908e+01;-6.916741357903076448e+01;-6.913671477227543960e+01;-6.910605242897126743e+01;-6.907542610322190058e+01;-6.904483518759030858e+01;-6.901427891582306984e+01;-6.898375636564577462e+01;-6.895326646319661279e+01;-6.892280798730121205e+01;-6.889237957485110542e+01;-6.886197972661096856e+01;-6.883160681369335521e+01;-6.8801259…
3.850000000000000089e-01;-6.943717518573004099e+01;-6.940602970413800676e+01;-6.937491996106922443e+01;-6.934384683199014887e+01;-6.931281102843436770e+01;-6.928181309471790428e+01;-6.925085340535746070e+01;-6.921993216344208122e+01;-6.918904939912246732e+01;-6.915820496984441945e+01;-6.912739856049978471e+01;-6.909662968480718348e+01;-6.906589768724812473e+01;-6.903520174581949220e+01;-6.9004540…
3.875000000000000111e-01;-6.963478875772065635e+01;-6.960329970387346066e+01;-6.957183939095463643e+01;-6.954040962733071751e+01;-6.950901208479849913e+01;-6.947764829091489958e+01;-6.944631962194351615e+01;-6.941502729669304017e+01;-6.938377237040835155e+01;-6.935255573040538479e+01;-6.932137809159179653e+01;-6.929023999324108729e+01;-6.925914179634713719e+01;-6.922808368184638539e+01;-6.9197065…
3.900000000000000133e-01;-6.982100789213501457e+01;-6.978923882011375213e+01;-6.975748639461275502e+01;-6.972575313855826096e+01;-6.969404149056256870e+01;-6.966235379360992397e+01;-6.963069228415585599e+01;-6.959905908193928781e+01;-6.956745617966458894e+01;-6.953588543430703339e+01;-6.950434855815552737e+01;-6.947284711101441701e+01;-6.944138249289434839e+01;-6.940995593750692194e+01;-6.9378568…
3.925000000000000155e-01;-6.999494860404857377e+01;-6.996298970538947515e+01;-6.993103192583089367e+01;-6.989907815000536573e+01;-6.986713124927754848e+01;-6.983519406821089603e+01;-6.980326941114054762e+01;-6.977136002916890334e+01;-6.973946860674027448e+01;-6.970759774959715571e+01;-6.967574997221251465e+01;-6.964392768616497165e+01;-6.961213318879131862e+01;-6.958036865245740898e+01;-6.9548636…
3.950000000000000178e-01;-7.015566468569487313e+01;-7.012362069129216025e+01;-7.009156118981194084e+01;-7.005948898765171862e+01;-7.002740695788065750e+01;-6.999531802647047130e+01;-6.996322515825298183e+01;-6.993113134292924826e+01;-6.989903958028475017e+01;-6.986695286644243197e+01;-6.983487417923809915e+01;-6.980280646421378776e+01;-6.977075262056915506e+01;-6.973871548743156268e+01;-6.9706697…
3.975000000000000200e-01;-7.030223616866180691e+01;-7.027021135715733635e+01;-7.023815597135926225e+01;-7.020607227911116865e+01;-7.017396269121788066e+01;-7.014182974972416673e+01;-7.010967611552435130e+01;-7.007750455562189984e+01;-7.004531792919026145e+01;-7.001311917426764353e+01;-6.998091129317069203e+01;-6.994869733812798529e+01;-6.991648039647731139e+01;-6.988426357579646719e+01;-6.9852049…
4.000000000000000222e-01;-7.043386550469384133e+01;-7.040194819960061068e+01;-7.036998936289734274e+01;-7.033799031978024630e+01;-7.030595259776775663e+01;-7.027387791923166560e+01;-7.024176819291906781e+01;-7.020962550476363617e+01;-7.017745210712985227e+01;-7.014525040829306590e+01;-7.011302296024788916e+01;-7.008077244632441705e+01;-7.004850166795550592e+01;-7.001621353095862332e+01;-6.9983911…
4.025000000000000244e-01;-7.054996603567167313e+01;-7.051821520973331303e+01;-7.048641800492109155e+01;-7.045457452926036979e+01;-7.042268512395840219e+01;-7.039075036187480805e+01;-7.035877104477337696e+01;-7.032674819961981427e+01;-7.029468307305697294e+01;-7.026257712580184034e+01;-7.023043202506886473e+01;-7.019824963645176297e+01;-7.016603201459798811e+01;-7.013378139301823921e+01;-7.0101500…
4.050000000000000266e-01;-7.065022785268460837e+01;-7.061866422812965993e+01;-7.058705656228352154e+01;-7.055540365659274471e+01;-7.052370454063012062e+01;-7.049195847728233844e+01;-7.046016496669749074e+01;-7.042832374921415806e+01;-7.039643480638963524e+01;-7.036449836179340878e+01;-7.033251487968351512e+01;-7.030048506293132959e+01;-7.026840984951304847e+01;-7.023629040787346867e+01;-7.0204128…
4.075000000000000289e-01;-7.073464948803331254e+01;-7.070325281658666938e+01;-7.067182154882462441e+01;-7.064035330074911201e+01;-7.060884587406060575e+01;-7.057729726770386947e+01;-7.054570568835912070e+01;-7.051406956005949667e+01;-7.048238753203850138e+01;-7.045065848638961370e+01;-7.041888154366969843e+01;-7.038705606773616807e+01;-7.035518166911630544e+01;-7.032325820716908993e+01;-7.0291285…
4.100000000000000311e-01;-7.080352959417703573e+01;-7.077224273324075909e+01;-7.074093657138799074e+01;-7.070960785963092121e+01;-7.067825345997754027e+01;-7.064687036184598412e+01;-7.061545569779488574e+01;-7.058400675871776286e+01;-7.055252100759709322e+01;-7.052099609332553598e+01;-7.048942986273988254e+01;-7.045782037208807935e+01;-7.042616589720839215e+01;-7.039446494263512477e+01;-7.0362716…
4.125000000000000333e-01;-7.085741973519226633e+01;-7.082615892393715740e+01;-7.079489770353590927e+01;-7.076363243317683782e+01;-7.073235948691969099e+01;-7.070107527260431368e+01;-7.066977625056914292e+01;-7.063845895231007432e+01;-7.060711999817500839e+01;-7.057575611554977968e+01;-7.054436415569404062e+01;-7.051294111039683798e+01;-7.048148412771632820e+01;-7.044999052698257458e+01;-7.0418457…
4.150000000000000355e-01;-7.089704616690292482e+01;-7.086571580854773345e+01;-7.083440463572073043e+01;-7.080310916824947753e+01;-7.077182583796088977e+01;-7.074055100723303724e+01;-7.070928098789227079e+01;-7.067801206058685182e+01;-7.064674049373861919e+01;-7.061546256350931117e+01;-7.058417457294927999e+01;-7.055287287147574204e+01;-7.052155387393884212e+01;-7.049021407943476447e+01;-7.0458850…
4.174999999999999822e-01;-7.092321360537977171e+01;-7.089172310182645731e+01;-7.086026901337558570e+01;-7.082884856533603113e+01;-7.079745880136563585e+01;-7.076609659880317338e+01;-7.073475868484018747e+01;-7.070344165368085498e+01;-7.067214198380304424e+01;-7.064085605677193769e+01;-7.060958017577762291e+01;-7.057831058505168187e+01;-7.054704348942414072e+01;-7.051577507417840707e+01;-7.0484501…
4.199999999999999845e-01;-7.093670656501377891e+01;-7.090498644980270626e+01;-7.087331486125860636e+01;-7.084169018151766295e+01;-7.081011054138205907e+01;-7.077857382998429614e+01;-7.074707770567431453e+01;-7.071561960830868543e+01;-7.068419677206820495e+01;-7.065280624030171452e+01;-7.062144488056313207e+01;-7.059010940103343046e+01;-7.055879636759854634e+01;-7.052750222175787087e+01;-7.0496223…
4.224999999999999867e-01;-7.093820364995839611e+01;-7.090621843279396330e+01;-7.087428673417170444e+01;-7.084240837900716770e+01;-7.081058290658339160e+01;-7.077880957285015029e+01;-7.074708735416615468e+01;-7.071541495270346900e+01;-7.068379080265424363e+01;-7.065221307880851498e+01;-7.062067970565752262e+01;-7.058918836827430709e+01;-7.055773652425662590e+01;-7.052632141693818824e+01;-7.0494940…
4.249999999999999889e-01;-7.092821755824711261e+01;-7.089597325033268760e+01;-7.086377940317393609e+01;-7.083163735694905938e+01;-7.079954817383922716e+01;-7.076751263225111188e+01;-7.073553122250541492e+01;-7.070360414425579165e+01;-7.067173130479251597e+01;-7.063991231988538289e+01;-7.060814651530385788e+01;-7.057643293034054466e+01;-7.054477032264036040e+01;-7.051315717458331278e+01;-7.0481591…
4.274999999999999911e-01;-7.090706918682093374e+01;-7.087461430315860866e+01;-7.084219907718417630e+01;-7.080982620559714746e+01;-7.077749815737476524e+01;-7.074521716033079599e+01;-7.071298518894923291e+01;-7.068080395380360414e+01;-7.064867489173057891e+01;-7.061659915850405866e+01;-7.058457762213072328e+01;-7.055261085817431876e+01;-7.052069914643061566e+01;-7.048884246924914976e+01;-7.0457040…
4.299999999999999933e-01;-7.087489885859652361e+01;-7.084231867132598381e+01;-7.080976111410609519e+01;-7.077722986605469657e+01;-7.074472846591919506e+01;-7.071226029254609102e+01;-7.067982854622277955e+01;-7.064743623124557814e+01;-7.061508613889684227e+01;-7.058278083266272063e+01;-7.055052263380144950e+01;-7.051831360874649590e+01;-7.048615555768930108e+01;-7.045405000468635137e+01;-7.0421998…
4.324999999999999956e-01;-7.083171201942640494e+01;-7.079911685360802664e+01;-7.076652360015317811e+01;-7.073393638046616161e+01;-7.070135928842719863e+01;-7.066879636740713977e+01;-7.063625158757335498e+01;-7.060372882387198956e+01;-7.057123183388310395e+01;-7.053876423744583235e+01;-7.050632949616135647e+01;-7.047393089432063107e+01;-7.044157152062564364e+01;-7.040925425109406888e+01;-7.0376981…
4.349999999999999978e-01;-7.077745141668810902e+01;-7.074496072211663034e+01;-7.071245071137349214e+01;-7.067992532032003794e+01;-7.064738857916098880e+01;-7.061484458941717435e+01;-7.058229750049815721e+01;-7.054975148627237047e+01;-7.051721072083941522e+01;-7.048467935543528995e+01;-7.045216149458427424e+01;-7.041966117308261630e+01;-7.038718233320297202e+01;-7.035472880254451411e+01;-7.0322304…
4.375000000000000000e-01;-7.071208344556296765e+01;-7.067980811393650242e+01;-7.064749505909753680e+01;-7.061514741341450474e+01;-7.058276851530092699e+01;-7.055036188985346257e+01;-7.051793122839404759e+01;-7.048548036730078081e+01;-7.045301326532933217e+01;-7.042053398134866882e+01;-7.038804665061365995e+01;-7.035555546116380299e+01;-7.032306462974855776e+01;-7.029057837772009520e+01;-7.0258100…
4.400000000000000022e-01;-7.063568375468804561e+01;-7.060370953812767425e+01;-7.057168495631218263e+01;-7.053961183187976758e+01;-7.050749227626378968e+01;-7.047532867735952777e+01;-7.044312368552185433e+01;-7.041088019823936861e+01;-7.037860134266857415e+01;-7.034629045790032364e+01;-7.031395107508879505e+01;-7.028158689699556305e+01;-7.024920177634658103e+01;-7.021679969343303185e+01;-7.0184384…
4.425000000000000044e-01;-7.054850698548135313e+01;-7.051688179047454241e+01;-7.048520140818665425e+01;-7.045346604483553676e+01;-7.042167623438365354e+01;-7.038983283558567905e+01;-7.035793702703773533e+01;-7.032599030051203215e+01;-7.029399445172879268e+01;-7.026195157034716487e+01;-7.022986402730650468e+01;-7.019773446099701175e+01;-7.016556576163607417e+01;-7.013336105424363609e+01;-7.0101123…
4.450000000000000067e-01;-7.045102800347825678e+01;-7.041975524031893485e+01;-7.038843109303682866e+01;-7.035705410054744391e+01;-7.032562311685560985e+01;-7.029413731830415202e+01;-7.026259620881864976e+01;-7.023099962335857072e+01;-7.019934772868788286e+01;-7.016764102313105411e+01;-7.013588033344115047e+01;-7.010406681015858510e+01;-7.007220192079903143e+01;-7.004028744120211059e+01;-7.0008325…
4.475000000000000089e-01;-7.034394692188996601e+01;-7.031298605918259170e+01;-7.028198564782255175e+01;-7.025094277689225919e+01;-7.021985478733463992e+01;-7.018871928847406139e+01;-7.015753417286424565e+01;-7.012629762960409607e+01;-7.009500815519743355e+01;-7.006366456350299643e+01;-7.003226599289448018e+01;-7.000081191189897822e+01;-6.996930212260649284e+01;-6.993773676210666679e+01;-6.9906116…
4.500000000000000111e-01;-7.022815672403011433e+01;-7.019743092797236272e+01;-7.016668355727003359e+01;-7.013591070272173056e+01;-7.010510860298160196e+01;-7.007427366782627587e+01;-7.004340250035917848e+01;-7.001249191824113893e+01;-6.998153897299772552e+01;-6.995054096884753392e+01;-6.991949547916735241e+01;-6.988840036176334536e+01;-6.985725377219725374e+01;-6.982605417535032188e+01;-6.9794800…
4.525000000000000133e-01;-7.010467900280109177e+01;-7.007408850099588449e+01;-7.004349766470954819e+01;-7.001290219782327995e+01;-6.998229782396501264e+01;-6.995168031287205679e+01;-6.992104550646978112e+01;-6.989038934473070697e+01;-6.985970789035495443e+01;-6.982899735365039362e+01;-6.979825411572939231e+01;-6.976747475112195218e+01;-6.973665604902251403e+01;-6.970579503329578586e+01;-6.9674888…
4.550000000000000155e-01;-6.997457882712524224e+01;-6.994401768503695394e+01;-6.991347734555303362e+01;-6.988295379709100530e+01;-6.985244291602741384e+01;-6.982194049203441466e+01;-6.979144225394726675e+01;-6.976094389623069958e+01;-6.973044110509336235e+01;-6.969992958560669649e+01;-6.966940508795309484e+01;-6.963886343387251543e+01;-6.960830054251202625e+01;-6.957771245577218622e+01;-6.9547095…
4.575000000000000178e-01;-6.983887296217909579e+01;-6.980824646775290887e+01;-6.977765849344044113e+01;-6.974710593662557301e+01;-6.971658546784112787e+01;-6.968609355116116433e+01;-6.965562646584832862e+01;-6.962518032935332712e+01;-6.959475112073846503e+01;-6.956433470590422985e+01;-6.953392686275466872e+01;-6.950352330738331830e+01;-6.947311972048859730e+01;-6.944271177411268070e+01;-6.9412295…
4.600000000000000200e-01;-6.969844619369368388e+01;-6.966768605918684898e+01;-6.963697600206801042e+01;-6.960631430901682393e+01;-6.957569895973878715e+01;-6.954512763927007768e+01;-6.951459775207010239e+01;-6.948410643804766096e+01;-6.945365058962414651e+01;-6.942322687127374081e+01;-6.939283173968816243e+01;-6.936246146569624216e+01;-6.933211215716885079e+01;-6.930177978302927499e+01;-6.9271460…
4.625000000000000222e-01;-6.955398855118407653e+01;-6.952306359895774790e+01;-6.949219237401293014e+01;-6.946137481542652381e+01;-6.943061052220139118e+01;-6.939989875553197862e+01;-6.936923844312920551e+01;-6.933862818581241072e+01;-6.930806626550776173e+01;-6.927755065618288199e+01;-6.924707903587454894e+01;-6.921664880101714346e+01;-6.918625708233466298e+01;-6.915590076246427031e+01;-6.9125576…
4.650000000000000244e-01;-6.940596242421480611e+01;-6.937488320059729574e+01;-6.934385295046739373e+01;-6.931287327133800602e+01;-6.928194543997071264e+01;-6.925107040409565684e+01;-6.922024877616267702e+01;-6.918948082939921562e+01;-6.915876649535246656e+01;-6.912810536455081944e+01;-6.909749668845095982e+01;-6.906693938397181398e+01;-6.903643203991831001e+01;-6.900597292552450313e+01;-6.8975560…
4.675000000000000266e-01;-6.925460369734122423e+01;-6.922342041629605092e+01;-6.919227377279160862e+01;-6.916116677006495195e+01;-6.913010216006587427e+01;-6.909908242567021830e+01;-6.906810976458787366e+01;-6.903718607530760210e+01;-6.900631294429410900e+01;-6.897549163618046464e+01;-6.894472308513320513e+01;-6.891400788879037975e+01;-6.888334630411949888e+01;-6.885273824549437904e+01;-6.8822183…
4.700000000000000289e-01;-6.909995582402947889e+01;-6.906875005197748862e+01;-6.903756300841968141e+01;-6.900639862791234691e+01;-6.897526070344849813e+01;-6.894415286168214152e+01;-6.891307853922883453e+01;-6.888204096044107416e+01;-6.885104311590902171e+01;-6.882008774352517833e+01;-6.878917731030534810e+01;-6.875831399645790043e+01;-6.872749968109327767e+01;-6.869673592994176659e+01;-6.8666023…
4.725000000000000311e-01;-6.894193084911579206e+01;-6.891080228742168856e+01;-6.887967185639270440e+01;-6.884854379770806077e+01;-6.881742234500477196e+01;-6.878631169584122063e+01;-6.875521598390618294e+01;-6.872413925190906525e+01;-6.869308542442668397e+01;-6.866205828261459487e+01;-6.863106143899277356e+01;-6.860009831386830115e+01;-6.856917211282896574e+01;-6.853828580573588169e+01;-6.8507442…
4.750000000000000333e-01;-6.878038734756161432e+01;-6.874943783403456621e+01;-6.871846646942454129e+01;-6.868747712629293289e+01;-6.865647380553576795e+01;-6.862546060952975324e+01;-6.859444171459729489e+01;-6.856342134323348603e+01;-6.853240373537951768e+01;-6.850139312067851449e+01;-6.847039368993890207e+01;-6.843940956740568993e+01;-6.840844478330367906e+01;-6.837750324712301619e+01;-6.8346588…
4.775000000000000355e-01;-6.861521263198758902e+01;-6.858452994860387264e+01;-6.855380924127386777e+01;-6.852305339452421151e+01;-6.849226553818928664e+01;-6.846144902619700190e+01;-6.843060741380469381e+01;-6.839974443370020651e+01;-6.836886397023843642e+01;-6.833797003372852430e+01;-6.830706673300173293e+01;-6.827615824785559084e+01;-6.824524880084848633e+01;-6.821434262892870493e+01;-6.8183443…
4.799999999999999822e-01;-6.844639588849608458e+01;-6.841604002585084743e+01;-6.838563633080951831e+01;-6.835518624113245778e+01;-6.832469151771442739e+01;-6.829415423268079621e+01;-6.826357675528571178e+01;-6.823296173596581582e+01;-6.820231208778052689e+01;-6.817163096708301850e+01;-6.814092175164219611e+01;-6.811018801775932729e+01;-6.807943351583715241e+01;-6.804866214486489184e+01;-6.8017877…
4.824999999999999845e-01;-6.827408041676565631e+01;-6.824407455488803009e+01;-6.821401891002069817e+01;-6.818391325211987919e+01;-6.815375769947766571e+01;-6.812355271828893422e+01;-6.809329911972669436e+01;-6.806299805479342524e+01;-6.803265100612144067e+01;-6.800225977845445868e+01;-6.797182648600566779e+01;-6.794135353814225198e+01;-6.791084362281114295e+01;-6.788029968811289905e+01;-6.7849724…
4.849999999999999867e-01;-6.809858677358386103e+01;-6.806891443157171295e+01;-6.803919840139785435e+01;-6.800943683887480518e+01;-6.797962821623470120e+01;-6.794977133336101360e+01;-6.791986532665734444e+01;-6.788990967572601676e+01;-6.785990420696469982e+01;-6.782984909568060061e+01;-6.779974486488154639e+01;-6.776959238207463443e+01;-6.773939285342386540e+01;-6.770914781558896323e+01;-6.7678859…
4.874999999999999889e-01;-6.792040375771081528e+01;-6.789101248174544878e+01;-6.786159052409263381e+01;-6.783213474391450859e+01;-6.780264223319137784e+01;-6.777311033778967442e+01;-6.774353667669750223e+01;-6.771391915951747364e+01;-6.768425600126690256e+01;-6.765454573595623344e+01;-6.762478722706872247e+01;-6.759497967614839808e+01;-6.756512262877676278e+01;-6.753521597816471456e+01;-6.7505259…
4.899999999999999911e-01;-6.774014982703999976e+01;-6.771096064459744923e+01;-6.768175845710759120e+01;-6.765253935214259684e+01;-6.762329952906631547e+01;-6.759403532644073209e+01;-6.756474324843277657e+01;-6.753541999025556208e+01;-6.750606246165540369e+01;-6.747666780981479917e+01;-6.744723343976632179e+01;-6.741775703342094062e+01;-6.738823656642782112e+01;-6.735867032300366475e+01;-6.7329056…
4.924999999999999933e-01;-6.755851255286624735e+01;-6.752943345352440474e+01;-6.750036074394682828e+01;-6.747129038253603994e+01;-6.744221830133275830e+01;-6.741314043525296995e+01;-6.738405275130918426e+01;-6.735495127782988334e+01;-6.732583213267629674e+01;-6.729669155177001016e+01;-6.726752591601430709e+01;-6.723833177764616664e+01;-6.720910588519386408e+01;-6.717984520711394225e+01;-6.7150546…
4.949999999999999956e-01;-6.737617711812067967e+01;-6.734711821023786626e+01;-6.731808364484432161e+01;-6.728906990396849608e+01;-6.726007331061856576e+01;-6.723109005512522174e+01;-6.720211622243698457e+01;-6.717314782039832721e+01;-6.714418080802417421e+01;-6.711521112507870157e+01;-6.708623472104595464e+01;-6.705724758451000866e+01;-6.702824577210496670e+01;-6.699922543707900502e+01;-6.6970182…
4.974999999999999978e-01;-6.719375612397064401e+01;-6.716464394770116542e+01;-6.713556977235514012e+01;-6.710653116161449816e+01;-6.707752541414394898e+01;-6.704854958285633870e+01;-6.701960049593348856e+01;-6.699067477968003459e+01;-6.696176888226021617e+01;-6.693287909966858251e+01;-6.690400160204090696e+01;-6.687513246135080180e+01;-6.684626767966561545e+01;-6.681740321801393634e+01;-6.6788535…
5.000000000000000000e-01;-6.701173206834459961e+01;-6.698252080327259250e+01;-6.695335480549682927e+01;-6.692423309675119469e+01;-6.689515437093828609e+01;-6.686611700328708707e+01;-6.683711906178858442e+01;-6.680815832105730578e+01;-6.677923227772006953e+01;-6.675033816876509718e+01;-6.672147299098642748e+01;-6.669263352263679678e+01;-6.666381634649914645e+01;-6.663501787447061986e+01;-6.6606234…
5.025000000000000577e-01;-6.683042120284012810e+01;-6.680109910299690057e+01;-6.677182211369202491e+01;-6.674259085302962546e+01;-6.671340560126654395e+01;-6.668426629839699160e+01;-6.665517254418523407e+01;-6.662612360087757679e+01;-6.659711839775472697e+01;-6.656815553906605487e+01;-6.653923331351529669e+01;-6.651034970650677280e+01;-6.648150241441555863e+01;-6.645268886104254591e+01;-6.6423906…
5.050000000000000044e-01;-6.664996368169346397e+01;-6.662055387749838076e+01;-6.659118177852234055e+01;-6.656184948053819994e+01;-6.653255878572100812e+01;-6.650331118896262694e+01;-6.647410786642319636e+01;-6.644494966663705782e+01;-6.641583710339637037e+01;-6.638677035207295773e+01;-6.635774924758656823e+01;-6.632877328533859895e+01;-6.629984162443820139e+01;-6.627095309346461249e+01;-6.6242106…
5.075000000000000622e-01;-6.647034064543296950e+01;-6.644089634362809704e+01;-6.641147642481161029e+01;-6.638208410736514509e+01;-6.635272240769270979e+01;-6.632339411732313295e+01;-6.629410178167545098e+01;-6.626484768088235455e+01;-6.623563381195259581e+01;-6.620646187404724969e+01;-6.617733325511744624e+01;-6.614824902133244677e+01;-6.611920990869211323e+01;-6.609021631715565093e+01;-6.6061268…
5.100000000000000089e-01;-6.629141472846976058e+01;-6.626200969990232181e+01;-6.623261207744994294e+01;-6.620322566809852560e+01;-6.617385420142949215e+01;-6.614450130108050985e+01;-6.611517045700065864e+01;-6.608586499895260147e+01;-6.605658807058804882e+01;-6.602734260596358240e+01;-6.599813130678116124e+01;-6.596895662187689879e+01;-6.593982072841482989e+01;-6.591072551519988565e+01;-6.5881672…
5.124999999999999556e-01;-6.611298696230269911e+01;-6.608370292552174874e+01;-6.605440848450159308e+01;-6.602510740818011925e+01;-6.599580352562230701e+01;-6.596650069643511927e+01;-6.593720278093546483e+01;-6.590791361054981223e+01;-6.587863695779488182e+01;-6.584937650776127782e+01;-6.582013582941171137e+01;-6.579091834828157914e+01;-6.576172732008811295e+01;-6.573256580572720509e+01;-6.5703436…
5.150000000000000133e-01;-6.593486061774677864e+01;-6.590577360398921769e+01;-6.587666045991565511e+01;-6.584752429958354014e+01;-6.581836842508812424e+01;-6.578919630084622838e+01;-6.576001152658484727e+01;-6.573081780949894437e+01;-6.570161893492132776e+01;-6.567241873743115832e+01;-6.564322107072288759e+01;-6.561402977784436530e+01;-6.558484866133623825e+01;-6.555568145378701672e+01;-6.5526531…
5.174999999999999600e-01;-6.575690156290085042e+01;-6.572806950209074728e+01;-6.569920020333415778e+01;-6.567029562097940243e+01;-6.564135799426543372e+01;-6.561238982986985491e+01;-6.558339388229234146e+01;-6.555437313248154396e+01;-6.552533076400882806e+01;-6.549627013866532366e+01;-6.546719476979032493e+01;-6.543810829491046377e+01;-6.540901444721482960e+01;-6.537991702637781088e+01;-6.5350819…
5.200000000000000178e-01;-6.557908542654200801e+01;-6.555053897930474704e+01;-6.552195053846196515e+01;-6.549332059000688844e+01;-6.546464995415496446e+01;-6.543593977921983651e+01;-6.540719153280117837e+01;-6.537840699060171801e+01;-6.534958822210855089e+01;-6.532073757491549770e+01;-6.529185765595600799e+01;-6.526295131114719084e+01;-6.523402160292798158e+01;-6.520507178615783062e+01;-6.5176105…
5.224999999999999645e-01;-6.540152420976731662e+01;-6.537326230457071574e+01;-6.534496065534273157e+01;-6.531661821801921519e+01;-6.528823427618397091e+01;-6.525980844740600162e+01;-6.523134068681865472e+01;-6.520283128814904217e+01;-6.517428088134762731e+01;-6.514569042846257219e+01;-6.511706121596988339e+01;-6.508839484494393446e+01;-6.505969321847842934e+01;-6.503095852674154287e+01;-6.5002193…
5.250000000000000222e-01;-6.522446861549438779e+01;-6.519645932525786236e+01;-6.516841902739403736e+01;-6.514034534091683781e+01;-6.511223615131400777e+01;-6.508408962831705935e+01;-6.505590424131546001e+01;-6.502767877251922357e+01;-6.499941232693359439e+01;-6.497110434065055529e+01;-6.494275458560218794e+01;-6.491436317202693829e+01;-6.488593054796930915e+01;-6.485745749608983601e+01;-6.4828945…
5.274999999999999689e-01;-6.504828660041258104e+01;-6.502047306457353670e+01;-6.499264216570151120e+01;-6.496479059779680654e+01;-6.493691521626411145e+01;-6.490901306411754490e+01;-6.488108139663280838e+01;-6.485311770446855917e+01;-6.482511973425327767e+01;-6.479708550801991862e+01;-6.476901333957420093e+01;-6.474090184892243371e+01;-6.471274997399041240e+01;-6.468455697979973706e+01;-6.4656322…
5.300000000000000266e-01;-6.487342267631454718e+01;-6.484573292376894926e+01;-6.481804201131257059e+01;-6.479034626604007485e+01;-6.476264204549264036e+01;-6.473492576789654152e+01;-6.470719394190533080e+01;-6.467944319582306889e+01;-6.465167030526828285e+01;-6.462387222057789415e+01;-6.459604609199743663e+01;-6.456818929368952809e+01;-6.454029944572103261e+01;-6.451237443410323635e+01;-6.4484412…
5.324999999999999734e-01;-6.470034553439771230e+01;-6.467270444924463391e+01;-6.464507825451616441e+01;-6.461746351956431056e+01;-6.458985670931053846e+01;-6.456225421350335125e+01;-6.453465237660422815e+01;-6.450704752827989807e+01;-6.447943601345865261e+01;-6.445181422322018250e+01;-6.442417862455161526e+01;-6.439652578995483623e+01;-6.436885242602578217e+01;-6.434115540102267516e+01;-6.4313431…
5.350000000000000311e-01;-6.452949312737145249e+01;-6.450183452089829927e+01;-6.447420408336870423e+01;-6.444659918590441805e+01;-6.441901697852686937e+01;-6.439145441364865974e+01;-6.436390827120324332e+01;-6.433637518543184797e+01;-6.430885167231758714e+01;-6.428133415896168401e+01;-6.425381901294737474e+01;-6.422630257268301079e+01;-6.419878117784178073e+01;-6.417125119990082283e+01;-6.4143709…
5.374999999999999778e-01;-6.436122426341501068e+01;-6.433350109302237740e+01;-6.430581449309822517e+01;-6.427816305669836083e+01;-6.425054507605631215e+01;-6.422295855650300211e+01;-6.419540123276300392e+01;-6.416787058772138153e+01;-6.414036387271028161e+01;-6.411287813068358332e+01;-6.408541022036165202e+01;-6.405795684239325283e+01;-6.403051456668374897e+01;-6.400307986092164469e+01;-6.3975649…
5.400000000000000355e-01;-6.419578421853185546e+01;-6.416797538060450279e+01;-6.414020537073264450e+01;-6.411247421952386105e+01;-6.408478162656983557e+01;-6.405712696252695082e+01;-6.402950927393173686e+01;-6.400192729094113986e+01;-6.397437943712402841e+01;-6.394686384278126923e+01;-6.391937835993034156e+01;-6.389192058009479069e+01;-6.386448785410863138e+01;-6.383707731403341512e+01;-6.3809685…
5.424999999999999822e-01;-6.403328925915290881e+01;-6.400540198898595179e+01;-6.397754941422196850e+01;-6.394973298236784842e+01;-6.392195383391835151e+01;-6.389421279219581606e+01;-6.386651035584654323e+01;-6.383884669428867653e+01;-6.381122164532265373e+01;-6.378363471651057637e+01;-6.375608508852371870e+01;-6.372857162171673195e+01;-6.370109286521839209e+01;-6.367364706872827185e+01;-6.3646232…
5.450000000000000400e-01;-6.387373177930211909e+01;-6.384579941119476132e+01;-6.381789200851268617e+01;-6.379001218443705312e+01;-6.376216231946535373e+01;-6.373434454054623899e+01;-6.370656070235909141e+01;-6.367881237113216741e+01;-6.365110081029222044e+01;-6.362342696968246969e+01;-6.359579147661420961e+01;-6.356819463013651728e+01;-6.354063639790246754e+01;-6.351311641592607771e+01;-6.3485633…
5.474999999999999867e-01;-6.371700448873173173e+01;-6.368908005779928061e+01;-6.366116695296845052e+01;-6.363326851326537081e+01;-6.360538795779185506e+01;-6.357752835743818309e+01;-6.354969260785807705e+01;-6.352188340417861667e+01;-6.349410321680529279e+01;-6.346635427017214681e+01;-6.343863852276332693e+01;-6.341095764990618022e+01;-6.338331302880068563e+01;-6.335570572618367180e+01;-6.3328136…
5.500000000000000444e-01;-6.356293918434207058e+01;-6.353508599054510597e+01;-6.350722887343702894e+01;-6.347937134153448113e+01;-6.345151691637956048e+01;-6.342366910140223979e+01;-6.339583135091687183e+01;-6.336800703976899740e+01;-6.334019943303442091e+01;-6.331241165769741031e+01;-6.328464667468084315e+01;-6.325690725281657478e+01;-6.322919594429266255e+01;-6.320151506206427428e+01;-6.3173866…
5.524999999999999911e-01;-6.341135347835382419e+01;-6.338363419524205966e+01;-6.335589665969494177e+01;-6.332814396821795810e+01;-6.330037936163179069e+01;-6.327260619624993865e+01;-6.324482791399190518e+01;-6.321704801194695023e+01;-6.318927001079514838e+01;-6.316149742403911205e+01;-6.313373372644052495e+01;-6.310598232329519419e+01;-6.307824652012735100e+01;-6.305052949334850609e+01;-6.3022834…
5.550000000000000488e-01;-6.326209774615487902e+01;-6.323456387091817277e+01;-6.320700067895619156e+01;-6.317941034433270886e+01;-6.315179529311568274e+01;-6.312415818177603910e+01;-6.309650187345771144e+01;-6.306882941258326269e+01;-6.304114399716485195e+01;-6.301344895074131358e+01;-6.298574769232431692e+01;-6.295804370597831223e+01;-6.293034050962113923e+01;-6.290264162360705313e+01;-6.2874950…
5.574999999999999956e-01;-6.311509468020580016e+01;-6.308777804581636417e+01;-6.306042606861353050e+01;-6.303303964580079821e+01;-6.300561999241206479e+01;-6.297816863070963223e+01;-6.295068737671877557e+01;-6.292317832426860491e+01;-6.289564382583316160e+01;-6.286808647200369649e+01;-6.284050906792857205e+01;-6.281291460828028050e+01;-6.278530625029877399e+01;-6.275768728543997810e+01;-6.2730061…
5.600000000000000533e-01;-6.297036520512882873e+01;-6.294327291198455043e+01;-6.291614520249527231e+01;-6.288898155736103490e+01;-6.286178178778931880e+01;-6.283454603783620485e+01;-6.280727478362297944e+01;-6.277996882967507730e+01;-6.275262930157435193e+01;-6.272525763662247300e+01;-6.269785557077548788e+01;-6.267042512329543058e+01;-6.264296857859021372e+01;-6.261548846569009186e+01;-6.2587987…
5.625000000000000000e-01;-6.282803691559819725e+01;-6.280115044552233883e+01;-6.277423435340597280e+01;-6.274728680061710406e+01;-6.272030623634542223e+01;-6.269329141261514593e+01;-6.266624139644360270e+01;-6.263915557926427624e+01;-6.261203368269393366e+01;-6.258487576218861648e+01;-6.255768220675591351e+01;-6.253045373602607526e+01;-6.250319139404731317e+01;-6.247589654013747662e+01;-6.2448570…
5.650000000000000577e-01;-6.268833422258331467e+01;-6.266161277823384523e+01;-6.263487232134260552e+01;-6.260811000946904414e+01;-6.258132319720847647e+01;-6.255450946142637036e+01;-6.252766662439645984e+01;-6.250079277485301077e+01;-6.247388628593854065e+01;-6.244694583144727318e+01;-6.241997039844040529e+01;-6.239295929738959501e+01;-6.236591216909896218e+01;-6.233882898860696287e+01;-6.2311710…
5.675000000000000044e-01;-6.255155247696258414e+01;-6.252493987885833349e+01;-6.249832186604335504e+01;-6.247169507100957730e+01;-6.244505619976716559e+01;-6.241840206311199779e+01;-6.239172960691109893e+01;-6.236503594134546802e+01;-6.233831836802568205e+01;-6.231157440627075061e+01;-6.228480181655459802e+01;-6.225799862215382063e+01;-6.223116312814567408e+01;-6.220429393783604155e+01;-6.2177389…
5.700000000000000622e-01;-6.241802091534751185e+01;-6.239145481725642384e+01;-6.236489760753349998e+01;-6.233834595417213364e+01;-6.231179646310543774e+01;-6.228524571032410506e+01;-6.225869027428779390e+01;-6.223212676855062142e+01;-6.220555187349187776e+01;-6.217896236838724633e+01;-6.215235516178488950e+01;-6.212572732114405483e+01;-6.209907610081457108e+01;-6.207239896834841630e+01;-6.2045693…
5.725000000000000089e-01;-6.228806090055316247e+01;-6.226148274764354085e+01;-6.223492613593610656e+01;-6.220838831820597647e+01;-6.218186635991243350e+01;-6.215535716686774492e+01;-6.212885751442555460e+01;-6.210236407814119275e+01;-6.207587346481730606e+01;-6.204938224517562873e+01;-6.202288698611856432e+01;-6.199638428351932617e+01;-6.196987079459265146e+01;-6.194334326979546290e+01;-6.1916798…
5.750000000000000666e-01;-6.216194638707573006e+01;-6.213531048256240297e+01;-6.210870507764063575e+01;-6.208212845862604468e+01;-6.205557863000839802e+01;-6.202905333311175440e+01;-6.200255006725387830e+01;-6.197606611343491778e+01;-6.194959855953072037e+01;-6.192314432829678594e+01;-6.189670020618208923e+01;-6.187026287393254620e+01;-6.184382893805591408e+01;-6.181739496310885329e+01;-6.1790957…
5.775000000000000133e-01;-6.203987284849083039e+01;-6.201315310158850025e+01;-6.198646770776797865e+01;-6.195981626374883433e+01;-6.193319803596115491e+01;-6.190661196707977609e+01;-6.188005668563916828e+01;-6.185353051886923481e+01;-6.182703150781989621e+01;-6.180055742619266823e+01;-6.177410580094500858e+01;-6.174767393573883112e+01;-6.172125893636720662e+01;-6.169485773818023233e+01;-6.1668467…
5.799999999999999600e-01;-6.192193927178776391e+01;-6.189513261869451100e+01;-6.186835850436934692e+01;-6.184161789785098051e+01;-6.181491144339058508e+01;-6.178823945365675030e+01;-6.176160190611167877e+01;-6.173499844282572724e+01;-6.170842837290787486e+01;-6.168189067911310275e+01;-6.165538402677938024e+01;-6.162890677629420821e+01;-6.160245699831847332e+01;-6.157603249188834127e+01;-6.1549630…
5.825000000000000178e-01;-6.180814558223787003e+01;-6.178127162467727373e+01;-6.175442308483830089e+01;-6.172760214225216657e+01;-6.170081071051605903e+01;-6.167405041807678856e+01;-6.164732259176066975e+01;-6.162062824344354794e+01;-6.159396805914994388e+01;-6.156734239229546546e+01;-6.154075125932130419e+01;-6.151419433906741574e+01;-6.148767097522426184e+01;-6.146118018210828637e+01;-6.1434720…
5.849999999999999645e-01;-6.169840538088000415e+01;-6.167150238710725318e+01;-6.164461359909672211e+01;-6.161774204779082709e+01;-6.159089060130288118e+01;-6.156406193620030365e+01;-6.153725851064278629e+01;-6.151048253987632819e+01;-6.148373597347062969e+01;-6.145702047615471031e+01;-6.143033741059248598e+01;-6.140368782358896738e+01;-6.137707243518265443e+01;-6.135049163100100600e+01;-6.1323945…
5.875000000000000222e-01;-6.159257151386491813e+01;-6.156568949012691405e+01;-6.153880823705269165e+01;-6.151193113850151661e+01;-6.148506154653287581e+01;-6.145820274772727032e+01;-6.143135793012561408e+01;-6.140453015135858550e+01;-6.137772230742156410e+01;-6.135093710405787704e+01;-6.132417702916714575e+01;-6.129744432784981711e+01;-6.127074097964658250e+01;-6.124406867846982294e+01;-6.1217428…
5.899999999999999689e-01;-6.149047006956016759e+01;-6.146366205799385796e+01;-6.143684137331548811e+01;-6.141001119500707262e+01;-6.138317480854631469e+01;-6.135633557225019530e+01;-6.132949688334210947e+01;-6.130266214383196655e+01;-6.127583472568970535e+01;-6.124901793732970390e+01;-6.122221498986671406e+01;-6.119542896483152106e+01;-6.116866278297823101e+01;-6.114191917477136684e+01;-6.1115200…
5.925000000000000266e-01;-6.139193717969300224e+01;-6.136525020627709637e+01;-6.133853930778023766e+01;-6.131180693417032046e+01;-6.128505576327810900e+01;-6.125828867372531761e+01;-6.123150871574998888e+01;-6.120471908047707643e+01;-6.117792306708682304e+01;-6.115112404988741446e+01;-6.112432544375361942e+01;-6.109753066963774870e+01;-6.107074311981359926e+01;-6.104396612348637063e+01;-6.1017202…
5.949999999999999734e-01;-6.129685266699801360e+01;-6.127031980604209593e+01;-6.124375578773158679e+01;-6.121716192613531859e+01;-6.119053984864078188e+01;-6.116389147966089723e+01;-6.113721902121373830e+01;-6.111052493082447512e+01;-6.108381189612178730e+01;-6.105708280805550459e+01;-6.103034073115039604e+01;-6.100358887245334927e+01;-6.097683054881027687e+01;-6.095006915309192408e+01;-6.0923308…
5.975000000000000311e-01;-6.120516519830574254e+01;-6.117880002518007387e+01;-6.115240164007835943e+01;-6.112597000113535728e+01;-6.109950541413584801e+01;-6.107300852998235285e+01;-6.104648033850651245e+01;-6.101992215893179150e+01;-6.099333562623756677e+01;-6.096672267521307731e+01;-6.094008552052491723e+01;-6.091342663434363658e+01;-6.088674872108659031e+01;-6.086005468982228450e+01;-6.0833347…
5.999999999999999778e-01;-6.111690508296035063e+01;-6.109069938144097023e+01;-6.106446389340356262e+01;-6.103819722416488958e+01;-6.101189830361711586e+01;-6.098556639815949865e+01;-6.095920111904916183e+01;-6.093280242731920282e+01;-6.090637063437013410e+01;-6.087990639984905528e+01;-6.085341072501837090e+01;-6.082688494300141713e+01;-6.080033070533901451e+01;-6.077374996527639439e+01;-6.0747144…
6.025000000000000355e-01;-6.103218295790711778e+01;-6.100610800023943625e+01;-6.098001156615395502e+01;-6.095389113392349145e+01;-6.092774442925218636e+01;-6.090156944993199772e+01;-6.087536448759959740e+01;-6.084912814659351454e+01;-6.082285935887784944e+01;-6.079655739646850066e+01;-6.077022187943160958e+01;-6.074385278066507965e+01;-6.071745042674972126e+01;-6.069101549513228377e+01;-6.0664549…
6.049999999999999822e-01;-6.095117495414274345e+01;-6.092518607791970453e+01;-6.089918753355422609e+01;-6.087317608313514938e+01;-6.084714861737086977e+01;-6.082110218906969124e+01;-6.079503404489850027e+01;-6.076894165530943326e+01;-6.074282274149133087e+01;-6.071667530063092499e+01;-6.069049762743659215e+01;-6.066428833297148770e+01;-6.063804635993786718e+01;-6.061177099451392536e+01;-6.0585461…
6.075000000000000400e-01;-6.087409712532998896e+01;-6.084814079768408135e+01;-6.082218816611205625e+01;-6.079623580463159271e+01;-6.077028027470881000e+01;-6.074431816216080904e+01;-6.071834611381487434e+01;-6.069236087376100386e+01;-6.066635931799518744e+01;-6.064033848864134058e+01;-6.061429562562447870e+01;-6.058822819672005977e+01;-6.056213392500571047e+01;-6.053601081368089609e+01;-6.0509857…
6.099999999999999867e-01;-6.080117356183335886e+01;-6.077519573945585307e+01;-6.074923435656349113e+01;-6.072328635822557175e+01;-6.069734853635789307e+01;-6.067141756404615904e+01;-6.064549003116140824e+01;-6.061956248111700063e+01;-6.059363144756386532e+01;-6.056769349218591003e+01;-6.054174524143776637e+01;-6.051578342309109360e+01;-6.048980490154963974e+01;-6.046380671181255195e+01;-6.0437786…
6.125000000000000444e-01;-6.073260345904982671e+01;-6.070655787959644556e+01;-6.068053880328445615e+01;-6.065454404612846417e+01;-6.062857115374594486e+01;-6.060261742747095326e+01;-6.057667995310598030e+01;-6.055075563223638113e+01;-6.052484121496200231e+01;-6.049893333525581340e+01;-6.047302854681493045e+01;-6.044712336028472066e+01;-6.042121428080974965e+01;-6.039529784576845373e+01;-6.0369370…
6.149999999999999911e-01;-6.066853236926650084e+01;-6.064238746134221003e+01;-6.061627482577829085e+01;-6.059019351030511302e+01;-6.056414221743721527e+01;-6.053811931800005652e+01;-6.051212286823927400e+01;-6.048615063056196561e+01;-6.046020009687157426e+01;-6.043426851581945414e+01;-6.040835292191179207e+01;-6.038245016743551474e+01;-6.035655695621107952e+01;-6.033066987907286460e+01;-6.0304785…
6.175000000000000488e-01;-6.060903201245253058e+01;-6.058277536460988699e+01;-6.055655154451288524e+01;-6.053036099579124851e+01;-6.050420379691363593e+01;-6.047807965967972166e+01;-6.045198793168530216e+01;-6.042592760296858501e+01;-6.039989731593830413e+01;-6.037389538006947021e+01;-6.034791978941643720e+01;-6.032196824404658031e+01;-6.029603817450730929e+01;-6.027012676933016166e+01;-6.0244231…
6.199999999999999956e-01;-6.055409154388782156e+01;-6.052773127715269652e+01;-6.050139909523424819e+01;-6.047509677858867860e+01;-6.044882578139449691e+01;-6.042258721488628481e+01;-6.039638183442497876e+01;-6.037021003068177549e+01;-6.034407182418982529e+01;-6.031796686493794368e+01;-6.029189443518978919e+01;-6.026585345680789629e+01;-6.023984250233594651e+01;-6.021385980998972798e+01;-6.0187903…
6.225000000000000533e-01;-6.050362133265325326e+01;-6.047718420994976185e+01;-6.045076589074434281e+01;-6.042436921795260218e+01;-6.039799680071608634e+01;-6.037165098484942405e+01;-6.034533382617414077e+01;-6.031904706727136301e+01;-6.029279211705427599e+01;-6.026657003502229060e+01;-6.024038151851939915e+01;-6.021422689446388432e+01;-6.018810611496039087e+01;-6.016201875711493585e+01;-6.0135964…
6.250000000000000000e-01;-6.045746837319474309e+01;-6.043099498143534021e+01;-6.040452805686319948e+01;-6.037807105677654107e+01;-6.035162733706511062e+01;-6.032520011416787042e+01;-6.029879242855771082e+01;-6.027240711040381882e+01;-6.024604674692859163e+01;-6.021971365348229455e+01;-6.019340984678123618e+01;-6.016713702195045244e+01;-6.014089653293463300e+01;-6.011468937676821156e+01;-6.0088516…
6.275000000000000577e-01;-6.041544070111459774e+01;-6.038897848799416579e+01;-6.036250932422899496e+01;-6.033603672910754057e+01;-6.030956427230859163e+01;-6.028309553329044945e+01;-6.025663406052743909e+01;-6.023018333130293911e+01;-6.020374671164280045e+01;-6.017732741851852296e+01;-6.015092848285499372e+01;-6.012455271511650778e+01;-6.009820267315998876e+01;-6.007188063299260961e+01;-6.0045588…
6.300000000000000044e-01;-6.037733685266715611e+01;-6.035093212752259717e+01;-6.032450810454400880e+01;-6.029806779537317141e+01;-6.027161440916678714e+01;-6.024515131598157325e+01;-6.021868200826278894e+01;-6.019221006113022554e+01;-6.016573909104580764e+01;-6.013927271502331706e+01;-6.011281450895128842e+01;-6.008636796687084569e+01;-6.005993646097369520e+01;-6.003352320305523904e+01;-6.0007131…
6.325000000000000622e-01;-6.034297568424000247e+01;-6.031666585091677035e+01;-6.029032743203692490e+01;-6.026396243611866055e+01;-6.023757318761568769e+01;-6.021116230045721807e+01;-6.018473264817197332e+01;-6.015828733119598581e+01;-6.013182964087624782e+01;-6.010536302227528438e+01;-6.007889103431856626e+01;-6.005241730911397013e+01;-6.002594551021829972e+01;-5.999947929061597307e+01;-5.9973022…
6.350000000000000089e-01;-6.031222186797818097e+01;-6.028602911883539406e+01;-6.025980306265669384e+01;-6.023354436455400673e+01;-6.020725407530357387e+01;-6.018093361974479905e+01;-6.015458478073818327e+01;-6.012820967912035997e+01;-6.010181074902871501e+01;-6.007539071056229574e+01;-6.004895253822425616e+01;-6.002249942687748785e+01;-5.999603475492313009e+01;-5.996956204541832136e+01;-5.9943084…
6.375000000000000666e-01;-6.028500311518452293e+01;-6.025893057991944346e+01;-6.023282536384464692e+01;-6.020668666063400565e+01;-6.018051405818803801e+01;-6.015430754428575710e+01;-6.012806750746427298e+01;-6.010179473335975331e+01;-6.007549039569519067e+01;-6.004915604367955950e+01;-6.002279358411009014e+01;-5.999640525973752148e+01;-5.996999362346828377e+01;-5.994356150899368174e+01;-5.9917111…
6.400000000000000133e-01;-6.026131654244856861e+01;-6.023534748798618210e+01;-6.020935165577260051e+01;-6.018332687541875003e+01;-6.015727131548228357e+01;-6.013118350597578399e+01;-6.010506235654966645e+01;-6.007890717036978145e+01;-6.005271765267296047e+01;-6.002649391553123337e+01;-6.000023647693051032e+01;-5.997394625550268188e+01;-5.994762456029850028e+01;-5.992127307600311781e+01;-5.9894893…
6.424999999999999600e-01;-6.024122336388717258e+01;-6.021532354774043938e+01;-6.018940722115850406e+01;-6.016347117752580687e+01;-6.013751243778638411e+01;-6.011152828662342529e+01;-6.008551630548580391e+01;-6.005947440229780909e+01;-6.003340083665295879e+01;-6.000729424179817784e+01;-5.998115364132693372e+01;-5.995497846168854039e+01;-5.992876853969271167e+01;-5.990252412519219405e+01;-5.9876245…
6.450000000000000178e-01;-6.022483296479482107e+01;-6.019895573887117735e+01;-6.017307502574509215e+01;-6.014718708022438420e+01;-6.012128823413240752e+01;-6.009537494067273400e+01;-6.006944381735913652e+01;-6.004349168722591656e+01;-6.001751561698849002e+01;-5.999151295328594102e+01;-5.996548135476875530e+01;-5.993941882093645290e+01;-5.991332371671123269e+01;-5.988719479271775015e+01;-5.9861031…
6.474999999999999645e-01;-6.021227906775209959e+01;-6.018637239888357726e+01;-6.016047597369094291e+01;-6.013458609797482524e+01;-6.010869898826321389e+01;-6.008281081744895857e+01;-6.005691776098569790e+01;-6.003101604331877184e+01;-6.000510198316509047e+01;-5.997917203867824298e+01;-5.995322285016625585e+01;-5.992725128112908806e+01;-5.990125445645809776e+01;-5.987522979759845043e+01;-5.9849175…
6.500000000000000222e-01;-6.020369187176488168e+01;-6.017770615888700547e+01;-6.015174296279062816e+01;-6.012579922936454579e+01;-6.009987165931271136e+01;-6.007395674781981398e+01;-6.004805082672989158e+01;-6.002215010896495784e+01;-5.999625073382511431e+01;-5.997034881420692898e+01;-5.994444048338642261e+01;-5.991852194208468774e+01;-5.989258950458830100e+01;-5.986663964362918477e+01;-5.9840669…
6.524999999999999689e-01;-6.019917056033794012e+01;-6.017306602627623136e+01;-6.014699287950207918e+01;-6.012094920233414541e+01;-6.009493271111984569e+01;-6.006894078347577448e+01;-6.004297048965298700e+01;-6.001701862788601005e+01;-5.999108176247379731e+01;-5.996515626572487179e+01;-5.993923836147071427e+01;-5.991332417091217621e+01;-5.988740975958630486e+01;-5.986149118515057665e+01;-5.9835564…
6.550000000000000266e-01;-6.019876039205499296e+01;-6.017251291652825529e+01;-6.014630087273209824e+01;-6.012012380488606311e+01;-6.009398082520007023e+01;-6.006787062401443222e+01;-6.004179148508229247e+01;-6.001574130604743118e+01;-5.998971762303592925e+01;-5.996371764067195187e+01;-5.993773826534742000e+01;-5.991177614264742601e+01;-5.988582769781601911e+01;-5.985988917904180084e+01;-5.9833956…
6.574999999999999734e-01;-6.020243777886882697e+01;-6.017604229491488610e+01;-6.014968077862793194e+01;-6.012335433829236564e+01;-6.009706365044540632e+01;-6.007080895074625460e+01;-6.004459003024076935e+01;-6.001840623730586799e+01;-5.999225648440259562e+01;-5.996613926118375559e+01;-5.994005265196339849e+01;-5.991399435865733381e+01;-5.988796172824450537e+01;-5.986195178468970823e+01;-5.9835961…
6.600000000000000311e-01;-6.021010547883587805e+01;-6.018357643248690181e+01;-6.015707454729894721e+01;-6.013060235538374343e+01;-6.010416202535637353e+01;-6.007775533465200368e+01;-6.005138364665977235e+01;-6.002504789319468159e+01;-5.999874856165988746e+01;-5.997248568870725194e+01;-5.994625885860932613e+01;-5.992006720770148576e+01;-5.989390943415638446e+01;-5.986778381324733544e+01;-5.9841688…
6.624999999999999778e-01;-6.022159848488104927e+01;-6.019496730071558233e+01;-6.016835212369684882e+01;-6.014175654442113483e+01;-6.011518391758646374e+01;-6.008863731936051522e+01;-6.006211950820132017e+01;-6.003563288986097746e+01;-6.000917948612990926e+01;-5.998276090938329475e+01;-5.995637834134893041e+01;-5.993003251771548179e+01;-5.990372371807357155e+01;-5.987745176159081950e+01;-5.9851216…
6.650000000000000355e-01;-6.023669959921687678e+01;-6.021000954105055314e+01;-6.018332166791851279e+01;-6.015664009024453662e+01;-6.012996885149103576e+01;-6.010331187665485686e+01;-6.007667292222749467e+01;-6.005005552849901562e+01;-6.002346297391930108e+01;-5.999689823378562892e+01;-5.997036394185451513e+01;-5.994386235673060526e+01;-5.991739533274319740e+01;-5.989096429595186777e+01;-5.9864570…
6.674999999999999822e-01;-6.025516225885951371e+01;-6.022846146479703577e+01;-6.020174847984998223e+01;-6.017502730179360526e+01;-6.014830204668677283e+01;-6.012157689624273615e+01;-6.009485604432198613e+01;-6.006814364348544188e+01;-6.004144375140015200e+01;-6.001476027949337322e+01;-5.998809694257440128e+01;-5.996145721144892349e+01;-5.993484426841028778e+01;-5.990826096645086096e+01;-5.9881709…
6.700000000000000400e-01;-6.027673711415233271e+01;-6.025007086365579312e+01;-6.022337972202002732e+01;-6.019666694413247399e+01;-6.016993607620892703e+01;-6.014319091033751619e+01;-6.011643543579707227e+01;-6.008967378803964721e+01;-6.006291019510875628e+01;-6.003614892390898206e+01;-6.000939422508460552e+01;-5.998265027861134513e+01;-5.995592114008427131e+01;-5.992921068867552492e+01;-5.9902522…
6.724999999999999867e-01;-6.030119831267897013e+01;-6.027460170704643616e+01;-6.024797118746985802e+01;-6.022130873628150738e+01;-6.019461676032680231e+01;-6.016789806023425058e+01;-6.014115579448813520e+01;-6.011439343903497701e+01;-6.008761474206871611e+01;-6.006082367630989438e+01;-6.003402438747579595e+01;-6.000722114101067461e+01;-5.998041826705978252e+01;-5.995362010469224856e+01;-5.9926830…
6.750000000000000444e-01;-6.032836549687338135e+01;-6.030185767964696453e+01;-6.027531206386438356e+01;-6.024872901538623182e+01;-6.022210939556714493e+01;-6.019545455079259710e+01;-6.016876629557078360e+01;-6.014204688965958212e+01;-6.011529900865237153e+01;-6.008852571012415922e+01;-6.006173039387429924e+01;-6.003491675818160189e+01;-6.000808875194665148e+01;-5.998125052364459009e+01;-5.9954406…
6.774999999999999911e-01;-6.035811819140309353e+01;-6.033169900426279497e+01;-6.030524395814686045e+01;-6.027875170226062096e+01;-6.025222137688096780e+01;-6.022565262568591038e+01;-6.019904560136219374e+01;-6.017240096466495913e+01;-6.014571987606796455e+01;-6.011900398180716820e+01;-6.009225539261139204e+01;-6.006547665677980774e+01;-6.003867072727088328e+01;-6.001184092353342692e+01;-5.9984990…
6.800000000000000488e-01;-6.039040044319500566e+01;-6.036405003837433014e+01;-6.033767133424074558e+01;-6.031126142766125042e+01;-6.028481782513242138e+01;-6.025833847688122802e+01;-6.023182180502858074e+01;-6.020526672567883253e+01;-6.017867266377083979e+01;-6.015203956215567871e+01;-6.012536788290695000e+01;-6.009865860220094191e+01;-6.007191319814776165e+01;-6.004513363202417509e+01;-6.0018322…
6.824999999999999956e-01;-6.042521509635689370e+01;-6.039889656797868156e+01;-6.037256184846189910e+01;-6.034620689072789190e+01;-6.031982790937095729e+01;-6.029342143201810700e+01;-6.026698434651045488e+01;-6.024051394350705380e+01;-6.021400795307712173e+01;-6.018746457642662762e+01;-6.016088251047816016e+01;-6.013426096630558959e+01;-6.010759968049121227e+01;-6.008089891953139983e+01;-6.0054159…
6.850000000000000533e-01;-6.046260868623897267e+01;-6.043627331612019304e+01;-6.040993662993012947e+01;-6.038359403038781892e+01;-6.035724098854912256e+01;-6.033087310506600431e+01;-6.030448616974762643e+01;-6.027807621885578726e+01;-6.025163958850995982e+01;-6.022517296510195450e+01;-6.019867343020266048e+01;-6.017213850066897862e+01;-6.014556616272851386e+01;-6.011895489985154484e+01;-6.0092303…
6.875000000000000000e-01;-6.050264935715268422e+01;-6.047624367252515754e+01;-6.044985208889093542e+01;-6.042347014999500487e+01;-6.039709325774562387e+01;-6.037071673427350049e+01;-6.034433588512381164e+01;-6.031794606296655559e+01;-6.029154273012233034e+01;-6.026512152067163441e+01;-6.023867829948404307e+01;-6.021220921867546139e+01;-6.018571077005236702e+01;-6.015917983309855543e+01;-6.0132613…
6.900000000000000577e-01;-6.054540122218937626e+01;-6.051887479579966822e+01;-6.049237609508517011e+01;-6.046590149014071613e+01;-6.043944701381807505e+01;-6.041300841511448994e+01;-6.038658121645123344e+01;-6.036016077431101223e+01;-6.033374234157690097e+01;-6.030732113234585512e+01;-6.028089238652174231e+01;-6.025445143462161468e+01;-6.022799376124525139e+01;-6.020151506661363072e+01;-6.0175011…
6.925000000000000044e-01;-6.059089904831007800e+01;-6.056421187218185054e+01;-6.053756215971036170e+01;-6.051094768345328134e+01;-6.048436572803921507e+01;-6.045781312644996319e+01;-6.043128630246515343e+01;-6.040478131893927127e+01;-6.037829393041758408e+01;-6.035181964100641494e+01;-6.032535376488921486e+01;-6.029889148998804416e+01;-6.027242794323667852e+01;-6.024595825685133121e+01;-6.0219477…
6.950000000000000622e-01;-6.063912702291218437e+01;-6.061225536287995652e+01;-6.058542547722876037e+01;-6.055863691977130969e+01;-6.053188867435072495e+01;-6.050517916786054684e+01;-6.047850629087029262e+01;-6.045186742581985584e+01;-6.042525948154963800e+01;-6.039867893534153609e+01;-6.037212188005685221e+01;-6.034558407706606431e+01;-6.031906101357765237e+01;-6.029254796386504012e+01;-6.0266040…
6.975000000000000089e-01;-6.069000469098639883e+01;-6.066294456072419905e+01;-6.063592433478603994e+01;-6.060894546938818195e+01;-6.058200885179672923e+01;-6.055511478714119988e+01;-6.052826299321122860e+01;-6.050145260354839394e+01;-6.047468217792315670e+01;-6.044794972171763447e+01;-6.042125271207577697e+01;-6.039458813181667551e+01;-6.036795250996447493e+01;-6.034134196862499522e+01;-6.0314752…
7.000000000000000666e-01;-6.074338206706421772e+01;-6.071614980925880900e+01;-6.068894955894978693e+01;-6.066178451439121488e+01;-6.063465739165509660e+01;-6.060757038602710622e+01;-6.058052514059464499e+01;-6.055352272269952607e+01;-6.052656360769152855e+01;-6.049964767189138826e+01;-6.047277419294786682e+01;-6.044594185895297755e+01;-6.041914878548962520e+01;-6.039239254066119145e+01;-6.0365670…
7.025000000000000133e-01;-6.079904458795432731e+01;-6.077167446659134953e+01;-6.074432348140582150e+01;-6.071699614728157712e+01;-6.068969665968574390e+01;-6.066242883521433527e+01;-6.063519605741849006e+01;-6.060800122890786668e+01;-6.058084672949181737e+01;-6.055373438264818731e+01;-6.052666542883535072e+01;-6.049964050740151578e+01;-6.047265964662203430e+01;-6.044572226228286382e+01;-6.0418827…
7.049999999999999600e-01;-6.085672716313011676e+01;-6.082926629949184161e+01;-6.080180853758795934e+01;-6.077435907397570958e+01;-6.074692300327535577e+01;-6.071950524575233032e+01;-6.069211047735221598e+01;-6.066474306342445999e+01;-6.063740699615167529e+01;-6.061010583829676790e+01;-6.058284267207815788e+01;-6.055562005528945235e+01;-6.052843998454092400e+01;-6.050130386641411917e+01;-6.0474212…
7.075000000000000178e-01;-6.091613528247176390e+01;-6.088863665264783265e+01;-6.086112424533177290e+01;-6.083360318215806473e+01;-6.080607872474239883e+01;-6.077855619954778632e+01;-6.075104092181368287e+01;-6.072353811989504635e+01;-6.069605286017165469e+01;-6.066858997535310039e+01;-6.064115399520314043e+01;-6.061374908208232171e+01;-6.058637897147639251e+01;-6.055904691862952660e+01;-6.0531755…
7.099999999999999645e-01;-6.097697012612907486e+01;-6.094948462731633043e+01;-6.092197012029492953e+01;-6.089443088237061374e+01;-6.086687156192077452e+01;-6.083929711176718769e+01;-6.081171271813364143e+01;-6.078412372648600126e+01;-6.075653556441208991e+01;-6.072895366442754295e+01;-6.070138338582313509e+01;-6.067382993810725367e+01;-6.064629830639785268e+01;-6.061879318011591522e+01;-6.0591318…
7.125000000000000222e-01;-6.103895403140959530e+01;-6.101152277449166661e+01;-6.098405122952402735e+01;-6.095654216174472140e+01;-6.092899889252122847e+01;-6.090142525177324728e+01;-6.087382552294650395e+01;-6.084620438161750400e+01;-6.081856682771998379e+01;-6.079091811416327573e+01;-6.076326367089884428e+01;-6.073560902697973063e+01;-6.070795973101078147e+01;-6.068032127143690957e+01;-6.0652698…
7.149999999999999689e-01;-6.110185260285859243e+01;-6.107450057198262527e+01;-6.104710268935961892e+01;-6.101965974509653989e+01;-6.099217319472366938e+01;-6.096464513884949099e+01;-6.093707829328621273e+01;-6.090947595035852657e+01;-6.088184193106715725e+01;-6.085418053058590715e+01;-6.082649645592994858e+01;-6.079879475815212686e+01;-6.077108075934247466e+01;-6.074335997580541147e+01;-6.0715638…
7.175000000000000266e-01;-6.116549023159053888e+01;-6.113822226312358765e+01;-6.111090955030549310e+01;-6.108355072497091953e+01;-6.105614509852990324e+01;-6.102869267326183689e+01;-6.100119414334211854e+01;-6.097365088584748349e+01;-6.094606494097843097e+01;-6.091843898354380826e+01;-6.089077628418715449e+01;-6.086308066235731218e+01;-6.083535643101185997e+01;-6.080760833418103317e+01;-6.0779841…
7.199999999999999734e-01;-6.122975676128511680e+01;-6.120255645790841470e+01;-6.117531917685533926e+01;-6.114804152339318932e+01;-6.112072069578340461e+01;-6.109335452797884614e+01;-6.106594152284660737e+01;-6.103848087566891678e+01;-6.101097248667764461e+01;-6.098341696415432978e+01;-6.095581561612475952e+01;-6.092817043217539208e+01;-6.090048405496119699e+01;-6.087275974213501684e+01;-6.0845001…
7.225000000000000311e-01;-6.129460435831524734e+01;-6.126743611924521815e+01;-6.124024433638084730e+01;-6.121302402320127101e+01;-6.118577060834648762e+01;-6.115848000470511181e+01;-6.113114867129481667e+01;-6.110377366724696913e+01;-6.107635269619749607e+01;-6.104888414210331860e+01;-6.102136709404013004e+01;-6.099380136098325522e+01;-6.096618747564947682e+01;-6.093852668763547342e+01;-6.0910820…
7.249999999999999778e-01;-6.136003510406418826e+01;-6.133284898852716083e+01;-6.130565659075448082e+01;-6.127845201294348954e+01;-6.125122952677777022e+01;-6.122398365975583800e+01;-6.119670927775557345e+01;-6.116940166283146141e+01;-6.114205658419636791e+01;-6.111467036297973010e+01;-6.108723992789867907e+01;-6.105976286235238604e+01;-6.103223744152985830e+01;-6.100466265925172138e+01;-6.0977038…
7.275000000000000355e-01;-6.142608119402779465e+01;-6.139881991665503591e+01;-6.137157101828142913e+01;-6.134432852153088334e+01;-6.131708633897932259e+01;-6.128983836473412339e+01;-6.126257856638361687e+01;-6.123530107617614959e+01;-6.120800027919040076e+01;-6.118067089881663634e+01;-6.115330807638877531e+01;-6.112590744510011831e+01;-6.109846519638963969e+01;-6.107097813806579722e+01;-6.1043443…
7.299999999999999822e-01;-6.149278068700822075e+01;-6.146538773564912361e+01;-6.143802455345613112e+01;-6.141068594871705244e+01;-6.138336634588803520e+01;-6.135605986931204114e+01;-6.132876043154485046e+01;-6.130146182520859810e+01;-6.127415781613492385e+01;-6.124684223804316474e+01;-6.121950908546687486e+01;-6.119215260485938757e+01;-6.116476738181091122e+01;-6.113734842332641506e+01;-6.1109891…
7.325000000000000400e-01;-6.156015234654809376e+01;-6.153258005843861156e+01;-6.150505112622769843e+01;-6.147756191892661093e+01;-6.145010819325199236e+01;-6.142268515710804877e+01;-6.139528754141728939e+01;-6.136790967947092668e+01;-6.134054559175143595e+01;-6.131318907660911321e+01;-6.128583380356744925e+01;-6.125847340919317219e+01;-6.123110159339765346e+01;-6.120371221498726300e+01;-6.1176299…
7.349999999999999867e-01;-6.162817318830796154e+01;-6.160038963563888359e+01;-6.157265719017188843e+01;-6.154497435422307916e+01;-6.151733886867032197e+01;-6.148974774629061102e+01;-6.146219731616064053e+01;-6.143468327870129997e+01;-6.140720076967415508e+01;-6.137974443384096901e+01;-6.135230850530231805e+01;-6.132488689466359943e+01;-6.129747328102735082e+01;-6.127006120770401765e+01;-6.1242644…
7.375000000000000444e-01;-6.169676190939267713e+01;-6.166875562002280731e+01;-6.164080111520252814e+01;-6.161289931515044316e+01;-6.158505033255971739e+01;-6.155725346974627854e+01;-6.152950722814680518e+01;-6.150180933026714314e+01;-6.147415675286613634e+01;-6.144654577256788031e+01;-6.141897202130845557e+01;-6.139143055215774325e+01;-6.136391591382836452e+01;-6.133642223303426988e+01;-6.1308943…
7.399999999999999911e-01;-6.176577051567228693e+01;-6.173755235864995683e+01;-6.170937932960853800e+01;-6.168125471618829891e+01;-6.165318106559679734e+01;-6.162516014430916300e+01;-6.159719290974486938e+01;-6.156927949459044669e+01;-6.154141920309682234e+01;-6.151361052112254413e+01;-6.148585113782145584e+01;-6.145813798004071060e+01;-6.143046725819671394e+01;-6.140283452322363900e+01;-6.1375234…
7.425000000000000488e-01;-6.183498531272672238e+01;-6.180658726810417392e+01;-6.177822113200190302e+01;-6.174989217200494096e+01;-6.172160509034473108e+01;-6.169336395003544027e+01;-6.166517211091537831e+01;-6.163703217681366198e+01;-6.160894595371839699e+01;-6.158091442132434423e+01;-6.155293771639865241e+01;-6.152501512962798813e+01;-6.149714511526000393e+01;-6.146932531367752972e+01;-6.1441552…
7.449999999999999956e-01;-6.190413713938364992e+01;-6.187560809753194491e+01;-6.184709289534319510e+01;-6.181859810042566750e+01;-6.179012997772907312e+01;-6.176169439087510682e+01;-6.173329670979799744e+01;-6.170494172637580732e+01;-6.167663357841067295e+01;-6.164837568489921438e+01;-6.162017069155447047e+01;-6.159202042884441397e+01;-6.156392588243247133e+01;-6.153588717675291520e+01;-6.1507903…
7.475000000000000533e-01;-6.197291946048537170e+01;-6.194431860535429735e+01;-6.191571110720548887e+01;-6.188710394784915536e+01;-6.185850412327351222e+01;-6.182991853288578454e+01;-6.180135387033450911e+01;-6.177281651789294159e+01;-6.174431244510867600e+01;-6.171584711510314492e+01;-6.168742539792133783e+01;-6.165905149372694893e+01;-6.163072886626119384e+01;-6.160246018787297118e+01;-6.1574247…
7.500000000000000000e-01;-6.204101185361067650e+01;-6.201240052557878357e+01;-6.198376248957544021e+01;-6.195510416826256517e+01;-6.192643232683560939e+01;-6.189775396531864970e+01;-6.186907620716422684e+01;-6.184040618621490637e+01;-6.181175093287986044e+01;-6.178311726316002961e+01;-6.175451167020889187e+01;-6.172594022160809857e+01;-6.169740846319649563e+01;-6.166892133124299846e+01;-6.1640483…
7.525000000000000577e-01;-6.210810566414657075e+01;-6.207953882448377669e+01;-6.205092846691891140e+01;-6.202227952910980235e+01;-6.199359758489750050e+01;-6.196488875520886097e+01;-6.193615961016532623e+01;-6.190741706427431268e+01;-6.187866826546031973e+01;-6.184992048157024414e+01;-6.182118098411565654e+01;-6.179245693260089922e+01;-6.176375526051472065e+01;-6.173508256509373382e+01;-6.1706445…
7.550000000000000044e-01;-6.217392827593799609e+01;-6.214544677025064345e+01;-6.211691063343160835e+01;-6.208832257282481493e+01;-6.205968614759377999e+01;-6.203100571193472490e+01;-6.200228634534600758e+01;-6.197353377139225472e+01;-6.194475426536706664e+01;-6.191595455421428795e+01;-6.188714170829812389e+01;-6.185832302827851237e+01;-6.182950592817216773e+01;-6.180069781679750918e+01;-6.1771905…
7.575000000000000622e-01;-6.223826261336886034e+01;-6.220988733743843113e+01;-6.218145370515286174e+01;-6.215296174028431153e+01;-6.212441242221437676e+01;-6.209580767115551225e+01;-6.206715031791574688e+01;-6.203844405899485537e+01;-6.200969339683667414e+01;-6.198090356806223156e+01;-6.195208045885295434e+01;-6.192323051037125481e+01;-6.189436061503808162e+01;-6.186547800568852296e+01;-6.1836590…
7.600000000000000089e-01;-6.230095914956198300e+01;-6.227268796402873363e+01;-6.224436277134831386e+01;-6.221598082311643907e+01;-6.218754029959994512e+01;-6.215904034099668252e+01;-6.213048106283633132e+01;-6.210186355553841508e+01;-6.207318986721973175e+01;-6.204446297184453840e+01;-6.201568672125821990e+01;-6.198686578337850506e+01;-6.195800556685138361e+01;-6.192911213374781454e+01;-6.1900192…
7.625000000000000666e-01;-6.236193876010074177e+01;-6.233374661417628460e+01;-6.230551245215863787e+01;-6.227723105123953928e+01;-6.224889795903966672e+01;-6.222050956843011704e+01;-6.219206317836459874e+01;-6.216355703996111970e+01;-6.213499038614848757e+01;-6.210636344614712812e+01;-6.207767744257434828e+01;-6.204893457266790335e+01;-6.202013797323012056e+01;-6.199129167020059583e+01;-6.1962400…
7.650000000000000133e-01;-6.242118607537782538e+01;-6.239302834176946533e+01;-6.236484671859513185e+01;-6.233663415940768004e+01;-6.230838411691672718e+01;-6.228009065255680099e+01;-6.225174853601362912e+01;-6.222335333328772577e+01;-6.219490148091071546e+01;-6.216639034679380416e+01;-6.213781827473888342e+01;-6.210918461327342754e+01;-6.208048972761253026e+01;-6.205173499485431421e+01;-6.2022922…
7.675000000000000711e-01;-6.247873434340665000e+01;-6.245055290827018979e+01;-6.242236946409308018e+01;-6.239417606042049869e+01;-6.236596489638376539e+01;-6.233772845101584892e+01;-6.230945960903324021e+01;-6.228115178022440546e+01;-6.225279900954693346e+01;-6.222439607778150616e+01;-6.219593858912234197e+01;-6.216742304560928289e+01;-6.213884690643417485e+01;-6.211020863141092718e+01;-6.2081507…
7.700000000000000178e-01;-6.253464400718399219e+01;-6.250637527119070569e+01;-6.247812722676471964e+01;-6.244989208516592782e+01;-6.242166182568826116e+01;-6.239342832946618245e+01;-6.236518351506863667e+01;-6.233691947386709842e+01;-6.230862860203120590e+01;-6.228030372862338737e+01;-6.225193823573265206e+01;-6.222352616998996666e+01;-6.219506234287563728e+01;-6.216654241840363682e+01;-6.2137962…
7.724999999999999645e-01;-6.258897804939585541e+01;-6.256056173559431954e+01;-6.253218654706206081e+01;-6.250384592468372347e+01;-6.247553271528552443e+01;-6.244723929078303115e+01;-6.241895767539556061e+01;-6.239067967906595413e+01;-6.236239703398879897e+01;-6.233410153365156248e+01;-6.230578517016341777e+01;-6.227744026893105200e+01;-6.224905961771175100e+01;-6.222063658814516174e+01;-6.2192165…
7.750000000000000222e-01;-6.264177755139341741e+01;-6.261316511532211138e+01;-6.258460915080918596e+01;-6.255610525334354577e+01;-6.252764813130242771e+01;-6.249923169382840626e+01;-6.247084915217489254e+01;-6.244249313309410354e+01;-6.241415580150979281e+01;-6.238582899212814681e+01;-6.235750434589235169e+01;-6.232917345037382262e+01;-6.230082798104782427e+01;-6.227245984136175139e+01;-6.2244061…
7.774999999999999689e-01;-6.269304082092739350e+01;-6.266420232451839922e+01;-6.263542838747114416e+01;-6.260671741491862008e+01;-6.257806674205696140e+01;-6.254947267785767906e+01;-6.252093056605814070e+01;-6.249243486266871628e+01;-6.246397922782283274e+01;-6.243555663215529705e+01;-6.240715947402015473e+01;-6.237877970698556140e+01;-6.235040897477588828e+01;-6.232203875169175689e+01;-6.2293660…
7.800000000000000266e-01;-6.274270890493637864e+01;-6.271363743077262143e+01;-6.268463012045528160e+01;-6.265568848131249524e+01;-6.262681290561010883e+01;-6.259800266262232782e+01;-6.256925590967422579e+01;-6.254056972221304989e+01;-6.251194014149496070e+01;-6.248336224082446932e+01;-6.245483020728700296e+01;-6.242633743902302967e+01;-6.239787665571009256e+01;-6.236944002070294601e+01;-6.2341019…
7.824999999999999734e-01;-6.279065941445310983e+01;-6.276137242675154937e+01;-6.273214061901463623e+01;-6.270296848452712624e+01;-6.267385950420197105e+01;-6.264481608602045526e+01;-6.261583952273262099e+01;-6.258692996875914361e+01;-6.255808643573563188e+01;-6.252930680852465173e+01;-6.250058787941800631e+01;-6.247192540138424732e+01;-6.244331415873755020e+01;-6.241474805434214090e+01;-6.2386220…
7.850000000000000311e-01;-6.283670947469626356e+01;-6.280724693414700965e+01;-6.277782304463607943e+01;-6.274844476662340753e+01;-6.271911828980438486e+01;-6.268984892576795431e+01;-6.266064101577445911e+01;-6.263149785544563741e+01;-6.260242163666367787e+01;-6.257341340943278851e+01;-6.254447306227832115e+01;-6.251559932295152322e+01;-6.248678977866315876e+01;-6.245804091579291395e+01;-6.2429348…
7.874999999999999778e-01;-6.288062741417444101e+01;-6.285104687726644102e+01;-6.282148298793080698e+01;-6.279194431157368683e+01;-6.276243899594145859e+01;-6.273297462925143009e+01;-6.270355810813310882e+01;-6.267419551788644583e+01;-6.264489202611209606e+01;-6.261565179333111786e+01;-6.258647789999827182e+01;-6.255737229260080312e+01;-6.252833574895834090e+01;-6.249936786358522056e+01;-6.2470467…
7.900000000000000355e-01;-6.292215166317419772e+01;-6.289252099358947845e+01;-6.286288233293396388e+01;-6.283324475189313318e+01;-6.280361732489527071e+01;-6.277400897113505351e+01;-6.274442829848040049e+01;-6.271488345324271307e+01;-6.268538197742305584e+01;-6.265593067774238989e+01;-6.262653550656757062e+01;-6.259720145825209414e+01;-6.256793248184848721e+01;-6.253873141195035146e+01;-6.2509599…
7.924999999999999822e-01;-6.296101437930200007e+01;-6.293140302146490228e+01;-6.290175964121772267e+01;-6.287209261829994489e+01;-6.284241077182987567e+01;-6.281272320479921234e+01;-6.278303914372131800e+01;-6.275336777655790854e+01;-6.272371809079847083e+01;-6.269409871641365584e+01;-6.266451777427953829e+01;-6.263498273421420492e+01;-6.260550028426951741e+01;-6.257607621381036722e+01;-6.2546715…
7.950000000000000400e-01;-6.299696667638373526e+01;-6.296743664628920101e+01;-6.293785438717377190e+01;-6.290822645341002328e+01;-6.287856023043979548e+01;-6.284886380385739102e+01;-6.281914581612418402e+01;-6.278941531379754792e+01;-6.275968158704617395e+01;-6.272995400622236417e+01;-6.270024185626255786e+01;-6.267055417337421375e+01;-6.264089958608096964e+01;-6.261128616370422151e+01;-6.2581721…
7.974999999999999867e-01;-6.302980209627002495e+01;-6.300039989968551879e+01;-6.297093185001698146e+01;-6.294140175849150864e+01;-6.291181456071812050e+01;-6.288217622909343163e+01;-6.285249366659795101e+01;-6.282277458423499894e+01;-6.279302736339295876e+01;-6.276326090754363207e+01;-6.273348448384992793e+01;-6.270370755907758564e+01;-6.267393963196844453e+01;-6.264419006537590917e+01;-6.2614467…
8.000000000000000444e-01;-6.305937517955601379e+01;-6.303012575741897194e+01;-6.300080535822304029e+01;-6.297141447834639649e+01;-6.294195489067594451e+01;-6.291242961389031763e+01;-6.288284285914430427e+01;-6.285319995544853100e+01;-6.282350725418233850e+01;-6.279377201640133421e+01;-6.276400228293282879e+01;-6.273420673117971091e+01;-6.270439452048282902e+01;-6.267457512917637530e+01;-6.2644758…
8.024999999999999911e-01;-6.308561264799998014e+01;-6.305651618175765805e+01;-6.302735292040773629e+01;-6.299811990458721311e+01;-6.296881543778324897e+01;-6.293943911869031638e+01;-6.290999184991869697e+01;-6.288047582318824880e+01;-6.285089448035341775e+01;-6.282125245285960347e+01;-6.279155547871410903e+01;-6.276181030004028827e+01;-6.273202454237071635e+01;-6.270220657824265231e+01;-6.2672365…
8.050000000000000488e-01;-6.310851572565213985e+01;-6.307954774583329538e+01;-6.305052603170224046e+01;-6.302144448485900341e+01;-6.299229808798928332e+01;-6.296308299799200370e+01;-6.293379661761269972e+01;-6.290443764452512454e+01;-6.287500609601991641e+01;-6.284550331067229223e+01;-6.281593192494864297e+01;-6.278629582669150722e+01;-6.275660008562933712e+01;-6.272685086254762155e+01;-6.2697055…
8.074999999999999956e-01;-6.312815335134322936e+01;-6.309926813749042651e+01;-6.307034951684396162e+01;-6.304138899042947486e+01;-6.301237881119654816e+01;-6.298331212724247052e+01;-6.295418310868539891e+01;-6.292498705608490894e+01;-6.289572048746499178e+01;-6.286638120409767794e+01;-6.283696833183132213e+01;-6.280748233865360675e+01;-6.277792502744519254e+01;-6.274829950439274739e+01;-6.2718610…
8.100000000000000533e-01;-6.314464728676453831e+01;-6.311578409507027487e+01;-6.308691250386418403e+01;-6.305802268017273349e+01;-6.302910510739887684e+01;-6.300015076098584643e+01;-6.297115127519958833e+01;-6.294209909818697213e+01;-6.291298763150982865e+01;-6.288381135329547078e+01;-6.285456592073639115e+01;-6.282524825144420788e+01;-6.279585658141514415e+01;-6.276639049883237220e+01;-6.2736850…
8.125000000000000000e-01;-6.315815121258478371e+01;-6.312924248710501729e+01;-6.310035182890934635e+01;-6.307146932758959679e+01;-6.304258490282029470e+01;-6.301368849021046969e+01;-6.298477022707924533e+01;-6.295582063497691649e+01;-6.292683079466843310e+01;-6.289779251204663524e+01;-6.286869846993759836e+01;-6.283954236435897656e+01;-6.281031902196082939e+01;-6.278102449673983187e+01;-6.2751656…
8.150000000000000577e-01;-6.316882667371131532e+01;-6.313980714155661644e+01;-6.311083017324800437e+01;-6.308188706421424286e+01;-6.305296846560629831e+01;-6.302406455645662220e+01;-6.299516522475100544e+01;-6.296626025434378704e+01;-6.293733951338155919e+01;-6.290839314246503733e+01;-6.287941173712796683e+01;-6.285038652262621639e+01;-6.282130951705936184e+01;-6.279217368005735267e+01;-6.2762973…
8.175000000000000044e-01;-6.317681908809351654e+01;-6.314763453913019475e+01;-6.311851188865853146e+01;-6.308944478146712953e+01;-6.306042581710600103e+01;-6.303144668592874211e+01;-6.300249832207611433e+01;-6.297357107086141070e+01;-6.294465486660052278e+01;-6.291573941933667413e+01;-6.288681440508710807e+01;-6.285786965748557265e+01;-6.282889535655137081e+01;-6.279988221135512561e+01;-6.2770821…
8.200000000000000622e-01;-6.318223694642193777e+01;-6.315285155880012269e+01;-6.312353970146710225e+01;-6.309429822410186262e+01;-6.306512265607008061e+01;-6.303600728818072696e+01;-6.300694527745554296e+01;-6.297792877325144900e+01;-6.294894906153160008e+01;-6.291999672637587793e+01;-6.289106182382268884e+01;-6.286213406625071798e+01;-6.283320301318578771e+01;-6.280425826529114630e+01;-6.2775289…
8.225000000000000089e-01;-6.318513684219173854e+01;-6.315553811924051075e+01;-6.312601529194350292e+01;-6.309656887056743813e+01;-6.306719793297666854e+01;-6.303790014041709355e+01;-6.300867177967091948e+01;-6.297950783105176242e+01;-6.295040206007173111e+01;-6.292134713285312841e+01;-6.289233475119193173e+01;-6.286335580622149166e+01;-6.283440054713154410e+01;-6.280545876213126633e+01;-6.2776519…
8.250000000000000666e-01;-6.318551616932382586e+01;-6.315571686814643471e+01;-6.312598617725144123e+01;-6.309632826121564619e+01;-6.306674592033000692e+01;-6.303724053667622940e+01;-6.300781204676182767e+01;-6.297845894144223422e+01;-6.294917829217030203e+01;-6.291996580485698587e+01;-6.289081589832356656e+01;-6.286172180734710224e+01;-6.283267570766614796e+01;-6.280366886094733303e+01;-6.2774691…
8.275000000000000133e-01;-6.318331432092519151e+01;-6.315335113681012302e+01;-6.312344047599354724e+01;-6.309358968413231850e+01;-6.306380498599037310e+01;-6.303409136663961476e+01;-6.300445247611327204e+01;-6.297489055949824888e+01;-6.294540641276191195e+01;-6.291599936691315520e+01;-6.288666729869419925e+01;-6.285740666905830665e+01;-6.282821258795092945e+01;-6.279907890449301533e+01;-6.2769998…
8.300000000000000711e-01;-6.317842214089648678e+01;-6.314835131934935930e+01;-6.311831011506457401e+01;-6.308830816795527596e+01;-6.305835438875984522e+01;-6.302845678845655897e+01;-6.299862232496558079e+01;-6.296885677024136641e+01;-6.293916459921922524e+01;-6.290954890449771142e+01;-6.288001133618892169e+01;-6.285055206951528817e+01;-6.282116979994117401e+01;-6.279186176620471826e+01;-6.2762623…
8.325000000000000178e-01;-6.317069834268345119e+01;-6.314058877697159744e+01;-6.311048197599403409e+01;-6.308038867988409493e+01;-6.305031939328090118e+01;-6.302028418304092838e+01;-6.299029248461506825e+01;-6.296035292102786229e+01;-6.293047313686486888e+01;-6.290065965225168299e+01;-6.287091773737907374e+01;-6.284125131140669396e+01;-6.281166286679385280e+01;-6.278215342073004734e+01;-6.2752722…
8.349999999999999645e-01;-6.315999073282561227e+01;-6.312991542548959956e+01;-6.309981548697246012e+01;-6.306970140408899539e+01;-6.303958396307784540e+01;-6.300947404049370704e+01;-6.297938239263913118e+01;-6.294931944789325229e+01;-6.291929510492447974e+01;-6.288931854254921916e+01;-6.285939804266127595e+01;-6.282954083110448096e+01;-6.279975293864811192e+01;-6.277003908494669560e+01;-6.2740402…
8.375000000000000222e-01;-6.314615946500229171e+01;-6.311618644712048365e+01;-6.308616435946984069e+01;-6.305610209412265732e+01;-6.302600935083508205e+01;-6.299589644782506070e+01;-6.296577412069307655e+01;-6.293565331375443606e+01;-6.290554496687994401e+01;-6.287545980393440459e+01;-6.284540812472629057e+01;-6.281539960602504635e+01;-6.278544311462791683e+01;-6.275554653632475777e+01;-6.2725716…
8.399999999999999689e-01;-6.312909928502325130e+01;-6.309928316601674680e+01;-6.306939964201109206e+01;-6.303945485493800049e+01;-6.300945616960354556e+01;-6.297941202941736805e+01;-6.294933179097350262e+01;-6.291922554111887678e+01;-6.288910389918474664e+01;-6.285897781026057629e+01;-6.282885833142860577e+01;-6.279875641672506958e+01;-6.276868270421361728e+01;-6.273864730960846714e+01;-6.2708659…
8.425000000000000266e-01;-6.310875785518065584e+01;-6.307913310205699275e+01;-6.304943109136026180e+01;-6.301965439847363371e+01;-6.298980708787610894e+01;-6.295989463376933060e+01;-6.292992381269417734e+01;-6.289990257064523149e+01;-6.286983986641779154e+01;-6.283974549630226392e+01;-6.280962990151846270e+01;-6.277950396381741882e+01;-6.274937879252908601e+01;-6.271926550759253871e+01;-6.2689175…
8.449999999999999734e-01;-6.308514776441332117e+01;-6.305572458627786148e+01;-6.302622407823879058e+01;-6.299664488225700865e+01;-6.296698720927336979e+01;-6.293725283661832037e+01;-6.290744507403023533e+01;-6.287756869929985726e+01;-6.284762986391694994e+01;-6.281763597258341747e+01;-6.278759553695785200e+01;-6.275751800817430137e+01;-6.272741359076269418e+01;-6.269729304205807097e+01;-6.2667167…
8.475000000000000311e-01;-6.305835067744268230e+01;-6.302911404576369847e+01;-6.299980983488582353e+01;-6.297043288802484540e+01;-6.294097949770361566e+01;-6.291144748189628899e+01;-6.288183622945986428e+01;-6.285214671422384214e+01;-6.282238147651588633e+01;-6.279254457440561765e+01;-6.276264150361918581e+01;-6.273267908932368897e+01;-6.270266535126336294e+01;-6.267260934535432426e+01;-6.2642520…
8.499999999999999778e-01;-6.302851313487340690e+01;-6.299942505038976037e+01;-6.297028774217049829e+01;-6.294109287658561414e+01;-6.291183326318338942e+01;-6.288250300114012248e+01;-6.285309759973026189e+01;-6.282361407062204961e+01;-6.279405098916824812e+01;-6.276440852528050840e+01;-6.273468844123205201e+01;-6.270489405795720472e+01;-6.267503018982545626e+01;-6.264510304958962195e+01;-6.2615120…
8.525000000000000355e-01;-6.299583463263084582e+01;-6.296683931745131702e+01;-6.293781942035492705e+01;-6.290876446124351418e+01;-6.287966464834462244e+01;-6.285051107722906494e+01;-6.282129591203877794e+01;-6.279201254547425037e+01;-6.276265573332516112e+01;-6.273322170257354458e+01;-6.270370822884152062e+01;-6.267411468306295319e+01;-6.264444204569946351e+01;-6.261469288854971182e+01;-6.2584871…
8.549999999999999822e-01;-6.296054961857763743e+01;-6.293158093041575540e+01;-6.290261547414446142e+01;-6.287364193014344238e+01;-6.284464912069080356e+01;-6.281562623688871838e+01;-6.278656305836800300e+01;-6.275745016154616707e+01;-6.272827911125616396e+01;-6.269904263357159380e+01;-6.266973476429151191e+01;-6.264035097145968223e+01;-6.261088824866624236e+01;-6.258134517751989989e+01;-6.2551721…
8.575000000000000400e-01;-6.292290580378288212e+01;-6.289389589175254258e+01;-6.286491669076134059e+01;-6.283595745852908010e+01;-6.280700702546195657e+01;-6.277805402118106315e+01;-6.274908710540231738e+01;-6.272009519874206518e+01;-6.269106770784138405e+01;-6.266199474194989705e+01;-6.263286731456680911e+01;-6.260367752740776126e+01;-6.257441873218133566e+01;-6.254508566713208495e+01;-6.2515674…
8.599999999999999867e-01;-6.288314159967403327e+01;-6.285402968174562943e+01;-6.282497216811115237e+01;-6.279596024158393419e+01;-6.276698413707387658e+01;-6.273803333940384874e+01;-6.270909679659464331e+01;-6.268016314457572946e+01;-6.265122093787350366e+01;-6.262225888332788770e+01;-6.259326607012131660e+01;-6.256423219282326897e+01;-6.253514776215146753e+01;-6.250600429940170244e+01;-6.2476794…
8.625000000000000444e-01;-6.284146552357988469e+01;-6.281220567568911406e+01;-6.278301717696094641e+01;-6.275389424540888683e+01;-6.272482974425534508e+01;-6.269581532619865527e+01;-6.266684160245949897e+01;-6.263789833346636016e+01;-6.260897463643593142e+01;-6.258005920739854133e+01;-6.255114055121376282e+01;-6.252220721631449152e+01;-6.249324802867083406e+01;-6.246425232047525355e+01;-6.2435210…
8.649999999999999911e-01;-6.279804008486443934e+01;-6.276860708031620817e+01;-6.273925351338354517e+01;-6.270997737208418954e+01;-6.268077504743295236e+01;-6.265164140574530194e+01;-6.262256989212261971e+01;-6.259355266328796574e+01;-6.256458074618144138e+01;-6.253564422087825392e+01;-6.250673242216066683e+01;-6.247783415709570676e+01;-6.244893793348203559e+01;-6.242003219481251364e+01;-6.2391105…
8.675000000000000488e-01;-6.275297203750108110e+01;-6.272336453609668894e+01;-6.269383470658667079e+01;-6.266438457557101316e+01;-6.263501452610286435e+01;-6.260572328817953291e+01;-6.257650796314816688e+01;-6.254736408176485440e+01;-6.251828569378594125e+01;-6.248926548905684797e+01;-6.246029494563907747e+01;-6.243136450343111221e+01;-6.240246375903821985e+01;-6.237358167824357480e+01;-6.2344706…
8.699999999999999956e-01;-6.270631005544112213e+01;-6.267655077835924260e+01;-6.264685778374911962e+01;-6.261723690505655071e+01;-6.258769248876417635e+01;-6.255822730297794720e+01;-6.252884247862266420e+01;-6.249953748465274828e+01;-6.247031013678800804e+01;-6.244115664137984822e+01;-6.241207167144377621e+01;-6.238304847477847659e+01;-6.235407901122581364e+01;-6.232515411659362314e+01;-6.2296263…
8.725000000000000533e-01;-6.265804995905892838e+01;-6.262818285739082569e+01;-6.259836245186196635e+01;-6.256859767724180443e+01;-6.253889632396460740e+01;-6.250926487463749481e+01;-6.247970836786575433e+01;-6.245023029239318646e+01;-6.242083251269082211e+01;-6.239151522930779947e+01;-6.236227697264720149e+01;-6.233311463175538591e+01;-6.230402351674342043e+01;-6.227499745386150920e+01;-6.2246028…
8.750000000000000000e-01;-6.260814669971814794e+01;-6.257823149047795397e+01;-6.254833763973777394e+01;-6.251847608869270800e+01;-6.248865712286975338e+01;-6.245889015539114553e+01;-6.242918352876840515e+01;-6.239954433955912094e+01;-6.236997828846222092e+01;-6.234048956076105696e+01;-6.231108073736957920e+01;-6.228175273977075221e+01;-6.225250480913451412e+01;-6.222333452030770218e+01;-6.2194237…
8.775000000000000577e-01;-6.255653149506247246e+01;-6.252663625868773778e+01;-6.249673445341780820e+01;-6.246683767570780077e+01;-6.243695744235955658e+01;-6.240710494641052719e+01;-6.237729082019174598e+01;-6.234752491079220249e+01;-6.231781607158977465e+01;-6.228817197605926026e+01;-6.225859895549571377e+01;-6.222910186549591316e+01;-6.219968398308659374e+01;-6.217034693686555613e+01;-6.2141090…
8.800000000000000044e-01;-6.250313188991725610e+01;-6.247332466134652407e+01;-6.244348383099270450e+01;-6.241362020979289582e+01;-6.238374512165677288e+01;-6.235387016195539189e+01;-6.232400695054109008e+01;-6.229416688486541887e+01;-6.226436089742474422e+01;-6.223459922457659843e+01;-6.220489118936767170e+01;-6.217524500444135782e+01;-6.214566759827000908e+01;-6.211616446857617291e+01;-6.2086739…
8.825000000000000622e-01;-6.244789217049819285e+01;-6.241823258179554301e+01;-6.238851662340533721e+01;-6.235875297058984756e+01;-6.232895134655705505e+01;-6.229912231398360234e+01;-6.226927704871247471e+01;-6.223942710085739805e+01;-6.220958414748281484e+01;-6.217975974412770768e+01;-6.214996507828405470e+01;-6.212021073162706841e+01;-6.209050645518211553e+01;-6.206086096243667072e+01;-6.2031281…
8.850000000000000089e-01;-6.239079153152179202e+01;-6.236132355830700646e+01;-6.233178354400982357e+01;-6.230217693975600213e+01;-6.227251065362375471e+01;-6.224279290215392280e+01;-6.221303303358946835e+01;-6.218324132707281393e+01;-6.215342877123767096e+01;-6.212360682900389008e+01;-6.209378719152022086e+01;-6.206398152815542346e+01;-6.203420123709824452e+01;-6.200445720220383805e+01;-6.1974759…
8.875000000000000666e-01;-6.233185769937028908e+01;-6.230260442206068205e+01;-6.227327246292897911e+01;-6.224386336152686283e+01;-6.221438034419441721e+01;-6.218482825534799474e+01;-6.215521345342308734e+01;-6.212554367412739253e+01;-6.209582786309305646e+01;-6.206607598360653810e+01;-6.203629880153098242e+01;-6.200650765373795537e+01;-6.197671420432713063e+01;-6.194693019426570402e+01;-6.1917167…
8.900000000000000133e-01;-6.227117431780868628e+01;-6.224213534684210458e+01;-6.221302087719558216e+01;-6.218382833897946682e+01;-6.215455686907817778e+01;-6.212520733201539258e+01;-6.209578230281682210e+01;-6.206628601258218225e+01;-6.203672425704895943e+01;-6.200710427214521303e+01;-6.197743457722381777e+01;-6.194772479105580487e+01;-6.191798542391111226e+01;-6.188822765067000375e+01;-6.1858463…
8.925000000000000711e-01;-6.220888122821192212e+01;-6.218003309396525680e+01;-6.215112202483645376e+01;-6.212214165864573800e+01;-6.209308714637047188e+01;-6.206395526091760217e+01;-6.203474447009778459e+01;-6.200545497246504567e+01;-6.197608869428195533e+01;-6.194664924959064223e+01;-6.191714186223730110e+01;-6.188757325317062907e+01;-6.185795149481268851e+01;-6.182828583612205620e+01;-6.1798586…
8.950000000000000178e-01;-6.214516770921292022e+01;-6.211646713091027294e+01;-6.208772394732171307e+01;-6.205892879506301796e+01;-6.203007344046451976e+01;-6.200115096325461650e+01;-6.197215591126587242e+01;-6.194308442296662065e+01;-6.191393431412302562e+01;-6.188470512849723093e+01;-6.185539814941205350e+01;-6.182601637345437950e+01;-6.179656444619516265e+01;-6.176704856173832070e+01;-6.1737476…
8.974999999999999645e-01;-6.208025964819951525e+01;-6.205164922681482409e+01;-6.202302172374565004e+01;-6.199436593781759086e+01;-6.196567127232209771e+01;-6.193692797102202263e+01;-6.190812733572961690e+01;-6.187926192084287891e+01;-6.185032569953263959e+01;-6.182131419964508723e+01;-6.179222460424359298e+01;-6.176305581600598060e+01;-6.173380848330385362e+01;-6.170448498772167767e+01;-6.1675089…
9.000000000000000222e-01;-6.201440237197769534e+01;-6.198581795143773832e+01;-6.195724397146139495e+01;-6.192866878098890027e+01;-6.190008073207013695e+01;-6.187146843902307580e+01;-6.184282103206531644e+01;-6.181412840001527087e+01;-6.178538141570029296e+01;-6.175657214078162838e+01;-6.172769400338870582e+01;-6.169874194600296136e+01;-6.166971253952230114e+01;-6.164060406124644942e+01;-6.1611416…
9.024999999999999689e-01;-6.194784136749393610e+01;-6.191922011512210133e+01;-6.189063541111365652e+01;-6.186207659286619531e+01;-6.183353239810151791e+01;-6.180499121521184236e+01;-6.177644134168710366e+01;-6.174787124514264036e+01;-6.171926982021279429e+01;-6.169062663732176333e+01;-6.166193217577034602e+01;-6.163317803732173417e+01;-6.160435713473874841e+01;-6.157546385131248456e+01;-6.1546494…
9.050000000000000266e-01;-6.188080332078300927e+01;-6.185209151229859259e+01;-6.182343773945309096e+01;-6.179483363912279259e+01;-6.176626971847338154e+01;-6.173773556572169241e+01;-6.170922008162031602e+01;-6.168071172680640046e+01;-6.165219877861802900e+01;-6.162366959341785844e+01;-6.159511286659530782e+01;-6.156651788584717622e+01;-6.153787477131773187e+01;-6.150917469748107180e+01;-6.1480410…
9.074999999999999734e-01;-6.181347978634693163e+01;-6.178463934379495015e+01;-6.175587119528574931e+01;-6.172717030122772286e+01;-6.169853009973913771e+01;-6.166994265192660407e+01;-6.164139881806232069e+01;-6.161288846103013839e+01;-6.158440067162798925e+01;-6.155592401249627699e+01;-6.152744677327443412e+01;-6.149895723272970116e+01;-6.147044392127153856e+01;-6.144189587825827914e+01;-6.1413302…
9.100000000000000311e-01;-6.174601540527984156e+01;-6.171702841231213199e+01;-6.168811904308953586e+01;-6.165928619567674218e+01;-6.163052703847355218e+01;-6.160183707197157332e+01;-6.157321022794270249e+01;-6.154463900411431609e+01;-6.151611463042189598e+01;-6.148762726493586683e+01;-6.145916621312103700e+01;-6.143072016700580207e+01;-6.140227745820753569e+01;-6.137382631946611866e+01;-6.1345355…
9.124999999999999778e-01;-6.167850198407020201e+01;-6.164937266468194821e+01;-6.162031677530389828e+01;-6.159133728318160905e+01;-6.156243542919385447e+01;-6.153361069795361971e+01;-6.150486082746943595e+01;-6.147618185837878002e+01;-6.144756822069509639e+01;-6.141901285793169052e+01;-6.139050738380963423e+01;-6.136204226953352503e+01;-6.133360705673354119e+01;-6.130519059164021201e+01;-6.1276781…
9.150000000000000355e-01;-6.161097900916321635e+01;-6.158173296955531839e+01;-6.155254721526611661e+01;-6.152342841695859477e+01;-6.149438173327735058e+01;-6.146541069202708485e+01;-6.143651710834283364e+01;-6.140770104188736411e+01;-6.137896079302105079e+01;-6.135029293982155707e+01;-6.132169241302922558e+01;-6.129315260871919691e+01;-6.126466553542715587e+01;-6.123622199275808242e+01;-6.1207811…
9.174999999999999822e-01;-6.154344039249096454e+01;-6.151412125513266460e+01;-6.148484196958570180e+01;-6.145561209154032412e+01;-6.142644006523312328e+01;-6.139733302911324841e+01;-6.136829665143910262e+01;-6.133933499971585945e+01;-6.131045044586598181e+01;-6.128164361106243518e+01;-6.125291334929377740e+01;-6.122425677149544754e+01;-6.119566930890159995e+01;-6.116714481449076146e+01;-6.1138675…
9.200000000000000400e-01;-6.147584650562937014e+01;-6.144651037421071038e+01;-6.141718891662081603e+01;-6.138789340157568120e+01;-6.135863452566929510e+01;-6.132942216626020837e+01;-6.130026515343893578e+01;-6.127117106649820499e+01;-6.124214605847416948e+01;-6.121319471455910843e+01;-6.118431994536535967e+01;-6.115552291891364689e+01;-6.112680303202547805e+01;-6.109815792202503815e+01;-6.1069583…
9.224999999999999867e-01;-6.140813994353607796e+01;-6.137884839398074632e+01;-6.134954470896802547e+01;-6.132024048691958740e+01;-6.129094736736645643e+01;-6.126167676064564915e+01;-6.123243958321540958e+01;-6.120324600496079626e+01;-6.117410521325750494e+01;-6.114502520106691463e+01;-6.111601258165880068e+01;-6.108707243565991973e+01;-6.105820819302162761e+01;-6.102942155282075021e+01;-6.1000712…
9.250000000000000444e-01;-6.134026303040392492e+01;-6.131107549740701756e+01;-6.128185068755090015e+01;-6.125259910349893744e+01;-6.122333190131666214e+01;-6.119406063002132612e+01;-6.116479696223549212e+01;-6.113555242255038280e+01;-6.110633811891563028e+01;-6.107716448520692154e+01;-6.104804103868894316e+01;-6.101897615947070364e+01;-6.098997689613297268e+01;-6.096104880221298572e+01;-6.0932195…
9.274999999999999911e-01;-6.127217489080427981e+01;-6.124314138952517794e+01;-6.121405021659862200e+01;-6.118490948710062582e+01;-6.115572850507650315e+01;-6.112651754541819571e+01;-6.109728761306830336e+01;-6.106805018559653320e+01;-6.103881694424909909e+01;-6.100959950176001456e+01;-6.098040913109960570e+01;-6.095125650303991449e+01;-6.092215143777693243e+01;-6.089310267661814180e+01;-6.0864117…
9.300000000000000488e-01;-6.120386598584565974e+01;-6.117502106314441335e+01;-6.114610529903074365e+01;-6.111712342324383940e+01;-6.108808174616476094e+01;-6.105898801077047722e+01;-6.102985121066961227e+01;-6.100068137893713782e+01;-6.097148935184618779e+01;-6.094228651511561168e+01;-6.091308453654047383e+01;-6.088389509291370416e+01;-6.085472959685127847e+01;-6.082559893022124697e+01;-6.0796513…
9.324999999999999956e-01;-6.113536835224594057e+01;-6.110672700393437395e+01;-6.107801044274222591e+01;-6.104921943378138138e+01;-6.102035652084695272e+01;-6.099142596776196967e+01;-6.096243365862888908e+01;-6.093338695975120345e+01;-6.090429454562499245e+01;-6.087516619518289218e+01;-6.084601256107318079e+01;-6.081684491910529289e+01;-6.078767490306358212e+01;-6.075851423152389685e+01;-6.0729374…
9.350000000000000533e-01;-6.106676034247693963e+01;-6.103831638089097567e+01;-6.100980211124037567e+01;-6.098121424504191168e+01;-6.095255125131627949e+01;-6.092381339552530761e+01;-6.089500273534285668e+01;-6.086612307369011887e+01;-6.083717986924445142e+01;-6.080818010856052780e+01;-6.077913214082916227e+01;-6.075004548087812850e+01;-6.072093058442903413e+01;-6.069179860137932536e+01;-6.0662661…
9.375000000000000000e-01;-6.099816537373670400e+01;-6.096989241641732349e+01;-6.094156266393686394e+01;-6.091316918539543934e+01;-6.088470656906569900e+01;-6.085617105481922096e+01;-6.082756062676088504e+01;-6.079887506410667442e+01;-6.077011594812020689e+01;-6.074128662685585311e+01;-6.071239213651661970e+01;-6.068343908292610678e+01;-6.065443548528163831e+01;-6.062539058636168221e+01;-6.0596314…
9.400000000000000577e-01;-6.092974495596326534e+01;-6.090159987413821341e+01;-6.087341839765787199e+01;-6.084519081128750173e+01;-6.081690849292743906e+01;-6.078856412361437833e+01;-6.076015186615092034e+01;-6.073166750826941751e+01;-6.070310856587618531e+01;-6.067447434570884468e+01;-6.064576596383097495e+01;-6.061698632105051843e+01;-6.058814003514838475e+01;-6.055923333194677838e+01;-6.0530273…
9.425000000000000044e-01;-6.086168697987279330e+01;-6.083361534029820206e+01;-6.080553204580829885e+01;-6.077742579308982585e+01;-6.074928581104253311e+01;-6.072110212272272634e+01;-6.069286578829989764e+01;-6.066456912335483764e+01;-6.063620588622923435e+01;-6.060777143164895620e+01;-6.057926282482060287e+01;-6.055067891469142438e+01;-6.052202036384693429e+01;-6.049328963466058440e+01;-6.0464490…
9.450000000000000622e-01;-6.079419081050247797e+01;-6.076613360645474415e+01;-6.073809077369289611e+01;-6.071005080585359792e+01;-6.068200210215839263e+01;-6.065393324928148644e+01;-6.062583329899854334e+01;-6.059769203511545754e+01;-6.056950022222211061e+01;-6.054124983196776100e+01;-6.051293423929131876e+01;-6.048454838524268951e+01;-6.045608890165287619e+01;-6.042755419490489999e+01;-6.0398944…
9.475000000000000089e-01;-6.072745108099967126e+01;-6.069935190651722223e+01;-6.067129123812126323e+01;-6.064325876969504492e+01;-6.061524348501301773e+01;-6.058723392517841688e+01;-6.055921846715150991e+01;-6.053118560687342153e+01;-6.050312423917117144e+01;-6.047502392938718430e+01;-6.044687516808523498e+01;-6.041866960402569475e+01;-6.039040024894394065e+01;-6.036206164939191865e+01;-6.0333650…
9.500000000000000666e-01;-6.066164218140841058e+01;-6.063345397065905473e+01;-6.060532359331179464e+01;-6.057724319482119313e+01;-6.054920368041094036e+01;-6.052119493558069507e+01;-6.049320607170558617e+01;-6.046522569105223965e+01;-6.043724216386572579e+01;-6.040924391256584158e+01;-6.038121969412927115e+01;-6.035315887519330857e+01;-6.032505169240000953e+01;-6.029688949187908520e+01;-6.0268664…
9.525000000000000133e-01;-6.059690529030536510e+01;-6.056859581905189316e+01;-6.054035639443233663e+01;-6.051218256317645938e+01;-6.048406825103603524e+01;-6.045600590953430498e+01;-6.042798669886187923e+01;-6.040000070275999633e+01;-6.037203716926757124e+01;-6.034408477327896492e+01;-6.031613189253345553e+01;-6.028816689176218802e+01;-6.026017840731751107e+01;-6.023215562561242109e+01;-6.0204088…
9.550000000000000711e-01;-6.053333943660354777e+01;-6.050489495003537854e+01;-6.047652418099016813e+01;-6.044822661352053217e+01;-6.041999992504575800e+01;-6.039184004125146998e+01;-6.036374123396829106e+01;-6.033569625990764251e+01;-6.030769653595222479e+01;-6.027973234854919582e+01;-6.025179309010606943e+01;-6.022386751810860517e+01;-6.019594402991508275e+01;-6.016801094682498530e+01;-6.0140056…
9.575000000000000178e-01;-6.047099755955095191e+01;-6.044242412614232052e+01;-6.041391914991891809e+01;-6.038548611240695152e+01;-6.035712672052355998e+01;-6.032884086230894383e+01;-6.030062660745083747e+01;-6.027248025281346600e+01;-6.024439641088672914e+01;-6.021636814080973465e+01;-6.018838711672646014e+01;-6.016044383085970537e+01;-6.013252782561671239e+01;-6.010462794938423770e+01;-6.0076732…
9.599999999999999645e-01;-6.040988792347985736e+01;-6.038121038899056003e+01;-6.035258780766721998e+01;-6.032402723679216194e+01;-6.029553420572761269e+01;-6.026711257681176903e+01;-6.023876444757559057e+01;-6.021049009687931175e+01;-6.018228797526312235e+01;-6.015415474155209097e+01;-6.012608534270371052e+01;-6.009807313643339910e+01;-6.007011005285800564e+01;-6.004218679152673133e+01;-6.0014293…
9.625000000000000222e-01;-6.034998061033935102e+01;-6.032123930884608143e+01;-6.029253288730898674e+01;-6.026387112587944017e+01;-6.023526270978468489e+01;-6.020671501100464695e+01;-6.017823390281105134e+01;-6.014982361194920202e+01;-6.012148661104767200e+01;-6.009322355570941454e+01;-6.006503326564378398e+01;-6.003691275177664721e+01;-6.000885728786232676e+01;-5.998086052513816924e+01;-5.9952914…
9.649999999999999689e-01;-6.029121822545025111e+01;-6.026246386519876808e+01;-6.023372019885165685e+01;-6.020499854708076271e+01;-6.017630970422988668e+01;-6.014766366607581460e+01;-6.011906937786107363e+01;-6.009053450910512595e+01;-6.006206525972673660e+01;-6.003366620411409116e+01;-6.000534017476360304e+01;-5.997708818982922452e+01;-5.994890942550877355e+01;-5.992080123420971915e+01;-5.9892759…
9.675000000000000266e-01;-6.023352947205577124e+01;-6.020481682509085175e+01;-6.017608951416442409e+01;-6.014735903003401063e+01;-6.011863697382403871e+01;-6.008993476311279380e+01;-6.006126334293548297e+01;-6.003263290925551132e+01;-6.000405265080357253e+01;-5.997553051762089638e+01;-5.994707301982887770e+01;-5.991868506311583076e+01;-5.989036982413720978e+01;-5.986212866915472119e+01;-5.9833961…
9.699999999999999734e-01;-6.017684392990429387e+01;-6.014822509222700830e+01;-6.011956813157966906e+01;-6.009088331516715442e+01;-6.006218164875551935e+01;-6.003347459657920382e+01;-6.000477378981263143e+01;-5.997609073135465962e+01;-5.994743650341584384e+01;-5.991882148723804136e+01;-5.989025509977574302e+01;-5.986174555547349740e+01;-5.983329965822036201e+01;-5.980492262891547739e+01;-5.9776617…
9.725000000000000311e-01;-6.012110624945125892e+01;-6.009262428588723282e+01;-6.006408546846141405e+01;-6.003549759288665655e+01;-6.000686973654221390e+01;-5.997821202668629326e+01;-5.994953538187489528e+01;-5.992085123360634213e+01;-5.989217123437395429e+01;-5.986350696158052642e+01;-5.983486962266685083e+01;-5.980626977050878423e+01;-5.977771703543047010e+01;-5.974921988085534252e+01;-5.9720785…
9.749999999999999778e-01;-6.006628806340116711e+01;-6.003797180087075702e+01;-6.000958692744458745e+01;-5.998113781736132921e+01;-5.995263051744633032e+01;-5.992407259277312903e+01;-5.989547293313158605e+01;-5.986684152571068296e+01;-5.983818919895817601e+01;-5.980952734625836342e+01;-5.978086763440461482e+01;-5.975222170596374838e+01;-5.972360088234106001e+01;-5.969501587542265497e+01;-5.9666476…
9.775000000000000355e-01;-6.001239621342095631e+01;-5.998425680209030020e+01;-5.995604538826570717e+01;-5.992776238911148567e+01;-5.989941008410677625e+01;-5.987099255814926124e+01;-5.984251559768603101e+01;-5.981398654295760764e+01;-5.978541409929767525e+01;-5.975680811443368157e+01;-5.972817932548579023e+01;-5.969953908386710140e+01;-5.967089906444431335e+01;-5.964227096680858153e+01;-5.9613666…
9.799999999999999822e-01;-5.995947635710172108e+01;-5.993150599784317478e+01;-5.990346898230417594e+01;-5.987536171497804816e+01;-5.984718242673767463e+01;-5.981893122351507230e+01;-5.979061008594776894e+01;-5.976222282033246813e+01;-5.973377496124535924e+01;-5.970527363037886914e+01;-5.967672735322874900e+01;-5.964814584006948905e+01;-5.961953973621815805e+01;-5.959092034847962083e+01;-5.9562299…
9.825000000000000400e-01;-5.990761159924317525e+01;-5.987978456611070044e+01;-5.985190427510781319e+01;-5.982396354883051970e+01;-5.979595677800539022e+01;-5.976788007084607557e+01;-5.973973135738927454e+01;-5.971151044634158467e+01;-5.968321903198110334e+01;-5.965486065286487616e+01;-5.962644060137155577e+01;-5.959796578807225842e+01;-5.956944456379449093e+01;-5.954088650445583397e+01;-5.9512302…
9.849999999999999867e-01;-5.985691640610695430e+01;-5.982919220972092234e+01;-5.980143455388513019e+01;-5.977363354294362807e+01;-5.974578039957886944e+01;-5.971786769746940138e+01;-5.968988955855902390e+01;-5.966184180997134945e+01;-5.963372209543858560e+01;-5.960552994016002515e+01;-5.957726676530663212e+01;-5.954893585334321671e+01;-5.952054226437213913e+01;-5.949209270609961209e+01;-5.9463595…
9.875000000000000444e-01;-5.980752663032820493e+01;-5.977985490950301539e+01;-5.975217351731405557e+01;-5.972447103027963067e+01;-5.969673655610910856e+01;-5.966896002200097371e+01;-5.964113244161434579e+01;-5.961324615388888049e+01;-5.958529502640193698e+01;-5.955727461968108827e+01;-5.952918230603869176e+01;-5.950101734126982933e+01;-5.947278088657031958e+01;-5.944447598044699532e+01;-5.9416107…
9.899999999999999911e-01;-5.975958692492763902e+01;-5.973191345252822515e+01;-5.970425521534866675e+01;-5.967660063451704389e+01;-5.964893800851359629e+01;-5.962125582263804802e+01;-5.959354305390330353e+01;-5.956578946353968718e+01;-5.953798586839162965e+01;-5.951012438579031993e+01;-5.948219864333150753e+01;-5.945420394943297282e+01;-5.942613741936967386e+01;-5.939799805374406105e+01;-5.9369786…
9.925000000000000488e-01;-5.971323710424013598e+01;-5.968551017266842962e+01;-5.965782151729604976e+01;-5.963016079320265561e+01;-5.960251689061805536e+01;-5.957487822851571480e+01;-5.954723306103932146e+01;-5.951956978893256434e+01;-5.949187726678442090e+01;-5.946414509972741058e+01;-5.943636391966193600e+01;-5.940852563509722017e+01;-5.938062364718294361e+01;-5.935265302645768060e+01;-5.9324610…
9.949999999999999956e-01;-5.966859909094345227e+01;-5.964077551412412248e+01;-5.961300864730084470e+01;-5.958529062044807745e+01;-5.955761224467973847e+01;-5.952996325477590744e+01;-5.950233258053832230e+01;-5.947470864009004288e+01;-5.944707964643893661e+01;-5.941943392098572474e+01;-5.939176020363242969e+01;-5.936404795269666579e+01;-5.933628762588358541e+01;-5.930847093510465839e+01;-5.9280591…
9.975000000000000533e-01;-5.962576597270015810e+01;-5.959781600372754440e+01;-5.956993439342586072e+01;-5.954211669303603571e+01;-5.951435673499889845e+01;-5.948664679515162845e+01;-5.945897779648214510e+01;-5.943133954933734486e+01;-5.940372102081361305e+01;-5.937611062801835971e+01;-5.934849654541353914e+01;-5.932086701955246610e+01;-5.929321068209279133e+01;-5.926551685304076500e+01;-5.9237775…
1.000000000000000000e+00;-5.958479440404984473e+01;-5.955670500886660790e+01;-5.952868747231828195e+01;-5.950074130808005179e+01;-5.947286411294886221e+01;-5.944505162869272397e+01;-5.941729785345813752e+01;-5.938959520004473092e+01;-5.936193469591466965e+01;-5.933430622147085387e+01;-5.930669877825984315e+01;-5.927910078147819206e+01;-5.925150036827517397e+01;-5.922388571396218993e+01;-5.9196245…
