# Supplementary material for: Femtosecond tunable solitons up to 4.8 µm using soliton self-frequency shift in an InF3 fiber
Source: Sci Rep. 2022 Sep 23;12:15898. doi: 10.1038/s41598-022-19658-8 (PMC9508244; doi:10.1038/s41598-022-19658-8)
Supplement: Supplementary file 1 — Supplementary Information. [file 41598_2022_19658_MOESM1_ESM.zip › Raw data/Fig10_11/fig11right_main_soliton_propagation_Pout170mW_timedomain.csv]

# Distance [m]; Delay [ps]; Power density [dB]
------------------------;-1.998962370677818789e+00;-1.992858668782614195e+00;-1.986754966887409379e+00;-1.980651264992217664e+00;-1.974547563097012848e+00;-1.968443861201821132e+00;-1.962340159306616316e+00;-1.956236457411411500e+00;-1.950132755516219785e+00;-1.944029053621014969e+00;-1.937925351725823253e+00;-1.931821649830618437e+00;-1.925717947935426722e+00;-1.919614246040221905e+00;-1.9135105…
0.000000000000000000e+00;-1.056595153184519376e+02;-1.051929738041912969e+02;-1.047264322926466349e+02;-1.042598907777384341e+02;-1.037933492648116101e+02;-1.033268077500827644e+02;-1.028602662361048345e+02;-1.023937247266362363e+02;-1.019271832129361854e+02;-1.014606416983572359e+02;-1.009941001853179046e+02;-1.005275586725945800e+02;-1.000610171595488112e+02;-9.959447564627853922e+01;-9.9127934…
2.500000000000000052e-03;-1.056590427214853634e+02;-1.051925877451473355e+02;-1.047261352575513769e+02;-1.042596839772439807e+02;-1.037932327175676761e+02;-1.033267805304439122e+02;-1.028603265000768943e+02;-1.023938698762134152e+02;-1.019274098882779498e+02;-1.014609459015766788e+02;-1.009944772941225466e+02;-1.005280035820913724e+02;-1.000615243290698118e+02;-9.959503923695521621e+01;-9.9128548…
5.000000000000000104e-03;-1.056585608334016229e+02;-1.051921908749238526e+02;-1.047258262711341814e+02;-1.042594642650673507e+02;-1.037931024453723694e+02;-1.033267387536334638e+02;-1.028603714192757650e+02;-1.023939989103442514e+02;-1.019276198361050660e+02;-1.014612329260096146e+02;-1.009948370195724294e+02;-1.005284310860120769e+02;-1.000620142593667197e+02;-9.959558585511666706e+01;-9.9129145…
7.499999999999999722e-03;-1.056580700327649254e+02;-1.051917833780799754e+02;-1.047255052601745859e+02;-1.042592314092531751e+02;-1.037929581577040636e+02;-1.033266821953091750e+02;-1.028604008483576706e+02;-1.023941117316844043e+02;-1.019278128907116354e+02;-1.014615024735657869e+02;-1.009951789000322435e+02;-1.005288406276584965e+02;-1.000624864032119490e+02;-9.959611508077210829e+01;-9.9129725…
1.000000000000000021e-02;-1.056575708002428371e+02;-1.051913658787194379e+02;-1.047251726647663475e+02;-1.042589855172642785e+02;-1.037927995488477251e+02;-1.033266103053412053e+02;-1.028604141348328085e+02;-1.023942077966945305e+02;-1.019279886684375356e+02;-1.014617543304962339e+02;-1.009955027661049485e+02;-1.005292320211558490e+02;-1.000629404693572440e+02;-9.959662657777437289e+01;-9.9130289…
1.250000000000000069e-02;-1.056570629340640721e+02;-1.051909385206294587e+02;-1.047248288501075706e+02;-1.042587269764832882e+02;-1.037926267639090554e+02;-1.033265228460588503e+02;-1.028604106620561254e+02;-1.023942862912925165e+02;-1.019281463730300743e+02;-1.014619879300863090e+02;-1.009958083421061019e+02;-1.005296052397914508e+02;-1.000633765435227645e+02;-9.959712041329937904e+01;-9.9130835…
1.499999999999999944e-02;-1.056565460568960049e+02;-1.051905006908965134e+02;-1.047244733280751916e+02;-1.042584555280451610e+02;-1.037924398039195495e+02;-1.033264198682522306e+02;-1.028603903705639482e+02;-1.023943468669752974e+02;-1.019282854160667142e+02;-1.014622025504649230e+02;-1.009960950231524635e+02;-1.005299599262574048e+02;-1.000637945967613689e+02;-9.959759676795147243e+01;-9.9131364…
1.750000000000000167e-02;-1.056560206310583681e+02;-1.051900521486632556e+02;-1.047241053359714016e+02;-1.042581701635221947e+02;-1.037922378139594315e+02;-1.033263008532111371e+02;-1.028603531363234254e+02;-1.023943895963141983e+02;-1.019284058817337950e+02;-1.014623980752070196e+02;-1.009963624892573648e+02;-1.005302956298544927e+02;-1.000641942437093377e+02;-9.959805544601434235e+01;-9.9131876…
2.000000000000000042e-02;-1.056554872936612810e+02;-1.051895934299649866e+02;-1.047237249144278337e+02;-1.042578703543413354e+02;-1.037920198129010885e+02;-1.033261647179532758e+02;-1.028602980924911776e+02;-1.023944140849840210e+02;-1.019285078215216203e+02;-1.014625748532702119e+02;-1.009966110937472763e+02;-1.005306125137524731e+02;-1.000645753653722352e+02;-9.959849612050503254e+01;-9.9132371…
2.249999999999999917e-02;-1.056549453867221899e+02;-1.051891244123076490e+02;-1.047233322904851605e+02;-1.042575563982324525e+02;-1.037917857734877458e+02;-1.033260110272554613e+02;-1.028602244471259439e+02;-1.023944195032731272e+02;-1.019285906424933472e+02;-1.014627327633196217e+02;-1.009968411315665833e+02;-1.005309111276409055e+02;-1.000649384284225505e+02;-9.959891898247852282e+01;-9.9132849…
2.500000000000000139e-02;-1.056543935713701075e+02;-1.051886436991676845e+02;-1.047229265117625232e+02;-1.042572279996843889e+02;-1.037915359450940684e+02;-1.033258402342962086e+02;-1.028601324862485740e+02;-1.023944057781788644e+02;-1.019286539359661674e+02;-1.014628712828595525e+02;-1.009970522362892353e+02;-1.005311914248406708e+02;-1.000652836962328109e+02;-9.959932440712100288e+01;-9.9133309…
2.750000000000000014e-02;-1.056538317175175479e+02;-1.051881503154695281e+02;-1.047225061682518543e+02;-1.042568837923168701e+02;-1.037912695440325876e+02;-1.033256522769259931e+02;-1.028600228002999586e+02;-1.023943737137879992e+02;-1.019286983739425807e+02;-1.014629906281221849e+02;-1.009972441804520713e+02;-1.005314528740825040e+02;-1.000656106259346956e+02;-9.959971200991722640e+01;-9.9133752…
2.999999999999999889e-02;-1.056532604534489224e+02;-1.051876447211774632e+02;-1.047220712041144282e+02;-1.042565230921098731e+02;-1.037909855624562567e+02;-1.033254462456389717e+02;-1.028598950173619357e+02;-1.023943236109057153e+02;-1.019287247797635274e+02;-1.014630917311962008e+02;-1.009974176132380421e+02;-1.005316955290305856e+02;-1.000659186913370178e+02;-9.960008086513713010e+01;-9.9134176…
3.250000000000000111e-02;-1.056526789436516225e+02;-1.051871270598799413e+02;-1.047216223572332865e+02;-1.042561467585695567e+02;-1.037906844645769411e+02;-1.033252220768396370e+02;-1.028597486448919796e+02;-1.023942549430580016e+02;-1.019287329032266456e+02;-1.014631748056679896e+02;-1.009975730410898791e+02;-1.005319199167803248e+02;-1.000662080511747121e+02;-9.960043059421715839e+01;-9.9134581…
3.500000000000000333e-02;-1.056520853078613555e+02;-1.051865958978227127e+02;-1.047211591448898105e+02;-1.042557553949277462e+02;-1.037903675248047932e+02;-1.033249811641517510e+02;-1.028595845847025032e+02;-1.023941678916449121e+02;-1.019287222522350334e+02;-1.014632390713830290e+02;-1.009977097463915072e+02;-1.005321256610838816e+02;-1.000664786243041107e+02;-9.960076124043879986e+01;-9.9134967…
3.749999999999999861e-02;-1.056514793375112902e+02;-1.051860502933192834e+02;-1.047206804047488191e+02;-1.042553482570491781e+02;-1.037900348488558961e+02;-1.033247244595373218e+02;-1.028594042554753401e+02;-1.023940637396010800e+02;-1.019286934488474969e+02;-1.014632842537796478e+02;-1.009978267257837672e+02;-1.005323114180379207e+02;-1.000667292025248685e+02;-9.960107202678044303e+01;-9.9135333…
4.000000000000000083e-02;-1.056508624954726372e+02;-1.051854915334819083e+02;-1.047201868042272395e+02;-1.042549252115232008e+02;-1.037896859005979167e+02;-1.033244514603229192e+02;-1.028592076496030217e+02;-1.023939429841362596e+02;-1.019286472873360481e+02;-1.014633109385978713e+02;-1.009979239848635189e+02;-1.005324764288481276e+02;-1.000669584817386806e+02;-9.960136146491146292e+01;-9.9135678…
4.250000000000000305e-02;-1.056502350427546588e+02;-1.051849211392529213e+02;-1.047196804730965312e+02;-1.042544881290058925e+02;-1.037893216749011884e+02;-1.033241621004679587e+02;-1.028589939399476663e+02;-1.023938045582961109e+02;-1.019285829945791022e+02;-1.014633188381626780e+02;-1.009980016316865914e+02;-1.005326208233159235e+02;-1.000671662724437141e+02;-9.960162887515443231e+01;-9.9136001…
4.499999999999999833e-02;-1.056495958451498751e+02;-1.051843387555247489e+02;-1.047191621467381140e+02;-1.042540387111928339e+02;-1.037889441356585252e+02;-1.033238578658197326e+02;-1.028587635358546635e+02;-1.023936477540810444e+02;-1.019284990386579892e+02;-1.014633062744448182e+02;-1.009980583599304538e+02;-1.005327440039943099e+02;-1.000673525741988215e+02;-9.960187455653468191e+01;-9.9136302…
4.750000000000000056e-02;-1.056489455733537852e+02;-1.051837440971856239e+02;-1.047186311076539766e+02;-1.042535765579736733e+02;-1.037885535493048081e+02;-1.033235396902334742e+02;-1.028585175069732998e+02;-1.023934732118691500e+02;-1.019283951582996508e+02;-1.014632720821495298e+02;-1.009980924344869209e+02;-1.005328442935252298e+02;-1.000675162666007623e+02;-9.960209823867243983e+01;-9.9136582…
5.000000000000000278e-02;-1.056482871333343354e+02;-1.051831392602447011e+02;-1.047180881035881015e+02;-1.042531011111092312e+02;-1.037881486632104497e+02;-1.033232063365177567e+02;-1.028582551902789675e+02;-1.023932809251308242e+02;-1.019282717174351802e+02;-1.014632164877497047e+02;-1.009981035675604346e+02;-1.005329208011716844e+02;-1.000676561410844414e+02;-9.960229884207512896e+01;-9.9136840…
5.249999999999999806e-02;-1.056476221167681473e+02;-1.051825266355040185e+02;-1.047175355294960752e+02;-1.042526137773540285e+02;-1.037877294921982099e+02;-1.033228564724938394e+02;-1.028579746015642939e+02;-1.023930689815092734e+02;-1.019281275680581871e+02;-1.014631392374717933e+02;-1.009980922250545490e+02;-1.005329741546922975e+02;-1.000677725806875458e+02;-9.960247623571773090e+01;-9.9137075…
5.500000000000000028e-02;-1.056469497044677297e+02;-1.051819059584138643e+02;-1.047169740495692167e+02;-1.042521158879949894e+02;-1.037872973330141519e+02;-1.033224906107942189e+02;-1.028576750818777583e+02;-1.023928357078111731e+02;-1.019279606508350469e+02;-1.014630386408561691e+02;-1.009980576718679401e+02;-1.005330047036120220e+02;-1.000678667074719499e+02;-9.960263172116756891e+01;-9.9137289…
5.750000000000000250e-02;-1.056462701338224974e+02;-1.051812760656317067e+02;-1.047164019146785847e+02;-1.042516061089274046e+02;-1.037868517119642036e+02;-1.033221091205398778e+02;-1.028573572682315387e+02;-1.023925814423546399e+02;-1.019277705578441982e+02;-1.014629136982938320e+02;-1.009979986942092012e+02;-1.005330116657552395e+02;-1.000679385142221633e+02;-9.960276613267446066e+01;-9.9137483…
5.999999999999999778e-02;-1.056455860060847840e+02;-1.051806380265808514e+02;-1.047158183476598623e+02;-1.042510823479316429e+02;-1.037863900978146887e+02;-1.033217100869113096e+02;-1.028570203790036999e+02;-1.023923066037995682e+02;-1.019275583834994023e+02;-1.014627655311015388e+02;-1.009979158963148791e+02;-1.005329950134662056e+02;-1.000679875301063504e+02;-9.960287900711531961e+01;-9.9137657…
6.250000000000000000e-02;-1.056448984633069017e+02;-1.051799934523057090e+02;-1.047152245931226844e+02;-1.042505446879021918e+02;-1.037859112846649907e+02;-1.033212913834357494e+02;-1.028566622927423282e+02;-1.023920098955109523e+02;-1.019273241836234547e+02;-1.014625954172948497e+02;-1.009978112169927300e+02;-1.005329565089730863e+02;-1.000680147430838787e+02;-9.960297029060116358e+01;-9.9137809…
6.500000000000000222e-02;-1.056442053091807338e+02;-1.051793408595843573e+02;-1.047146204422950433e+02;-1.042499938339643961e+02;-1.037854162487944052e+02;-1.033208534638909555e+02;-1.028562827044442258e+02;-1.023916903806240697e+02;-1.019270670677559565e+02;-1.014624030678665463e+02;-1.009976853491001094e+02;-1.005328976085706785e+02;-1.000680218533117340e+02;-9.960304114880088378e+01;-9.9137941…
6.750000000000000444e-02;-1.056435046830669080e+02;-1.051786771524517548e+02;-1.047140029257616334e+02;-1.042494280789259875e+02;-1.037849050133714570e+02;-1.033203977840578887e+02;-1.028558836469482571e+02;-1.023913497956322090e+02;-1.019267879067216143e+02;-1.014621884700684689e+02;-1.009975378171329226e+02;-1.005328179047040038e+02;-1.000680088834772619e+02;-9.960309201987016081e+01;-9.9138052…
7.000000000000000666e-02;-1.056427974210812550e+02;-1.051780017778803256e+02;-1.047133701063954732e+02;-1.042488450544014142e+02;-1.037843757549780150e+02;-1.033199239911702847e+02;-1.028554663922187444e+02;-1.023909906295084369e+02;-1.019264894146324423e+02;-1.014619536971208618e+02;-1.009973693866890017e+02;-1.005327169130736422e+02;-1.000679744669297975e+02;-9.960312138573554819e+01;-9.9138141…
7.249999999999999500e-02;-1.056420837043424115e+02;-1.051773159268537796e+02;-1.047127232824189491e+02;-1.042482454475475038e+02;-1.037838283103120460e+02;-1.033194315090465096e+02;-1.028550305802001930e+02;-1.023906133936910408e+02;-1.019261730558226304e+02;-1.014617008312484643e+02;-1.009971819418150858e+02;-1.005325956163744081e+02;-1.000679182259274711e+02;-9.960312762133055742e+01;-9.9138206…
7.499999999999999722e-02;-1.056413605799553466e+02;-1.051766185589056732e+02;-1.047120636335608310e+02;-1.042476319152683288e+02;-1.037832657199196831e+02;-1.033189226292703466e+02;-1.028545772969649619e+02;-1.023902180514418916e+02;-1.019258383613735788e+02;-1.014614295142997662e+02;-1.009969756961309315e+02;-1.005324545381530044e+02;-1.000678406011761723e+02;-9.960311050268882127e+01;-9.9138246…
7.749999999999999944e-02;-1.056406257398027719e+02;-1.051759072942015791e+02;-1.047113900408305938e+02;-1.042470052681923534e+02;-1.037826907343094831e+02;-1.033184010148661258e+02;-1.028541100276296163e+02;-1.023898067043027851e+02;-1.019254857051139709e+02;-1.014611385995724078e+02;-1.009967487357573077e+02;-1.005322918461648953e+02;-1.000677403918041080e+02;-9.960306950166926754e+01;-9.9138260…
8.000000000000000167e-02;-1.056398810178889391e+02;-1.051751829744442404e+02;-1.047107024957469719e+02;-1.042463652559234930e+02;-1.037821036795100582e+02;-1.033178681222551774e+02;-1.028536311160784464e+02;-1.023893819972752652e+02;-1.019251169729478903e+02;-1.014608285340844134e+02;-1.009964998585681286e+02;-1.005321050966108345e+02;-1.000676148038544397e+02;-9.960300232180037483e+01;-9.9138248…
8.250000000000000389e-02;-1.056391291110033421e+02;-1.051744496155074415e+02;-1.047100046975787677e+02;-1.042457145078809475e+02;-1.037815055712674166e+02;-1.033173239252790268e+02;-1.028531401135313530e+02;-1.023889437726417526e+02;-1.019247324777232535e+02;-1.014604998125339961e+02;-1.009962291908216514e+02;-1.005318936187188967e+02;-1.000674621977223921e+02;-9.960290689754474158e+01;-9.9138208…
8.500000000000000611e-02;-1.056383699909905260e+02;-1.051737095149906196e+02;-1.047093007715438091e+02;-1.042450577135748233e+02;-1.037809002836855967e+02;-1.033167702997288160e+02;-1.028526367596246871e+02;-1.023884901161650873e+02;-1.019243296539266765e+02;-1.014601503411602437e+02;-1.009959354795136477e+02;-1.005316571782144450e+02;-1.000672827844224173e+02;-9.960278342425878861e+01;-9.9138139…
8.750000000000000833e-02;-1.056376039832143192e+02;-1.051729627043481798e+02;-1.047085917971728861e+02;-1.042443971400421390e+02;-1.037802909616870011e+02;-1.033162102307458809e+02;-1.028521226384819727e+02;-1.023880206550563798e+02;-1.019239062330452583e+02;-1.014597767462004754e+02;-1.009956155985063617e+02;-1.005313936984475731e+02;-1.000670763229325502e+02;-9.960263302169900612e+01;-9.9138043…
8.999999999999999667e-02;-1.056368354864996491e+02;-1.051722117182974330e+02;-1.047078783680704959e+02;-1.042437323828482647e+02;-1.037796770521067060e+02;-1.033156435956747146e+02;-1.028515982273334828e+02;-1.023875356483913208e+02;-1.019234620363859420e+02;-1.014593776906415599e+02;-1.009952675893956808e+02;-1.005311011451876197e+02;-1.000668414672606588e+02;-9.960245590390387349e+01;-9.9137923…
9.249999999999999889e-02;-1.056360700432459794e+02;-1.051714618393823031e+02;-1.047071640349734736e+02;-1.042430642718468619e+02;-1.037790572112695884e+02;-1.033150674351780509e+02;-1.028510604491818583e+02;-1.023870329856237191e+02;-1.019229960032080839e+02;-1.014589535497174069e+02;-1.009948921005807279e+02;-1.005307803513978371e+02;-1.000665788362393727e+02;-9.960225244096952224e+01;-9.9137778…
9.500000000000000111e-02;-1.056353096314184938e+02;-1.051707158779857139e+02;-1.047064519848937181e+02;-1.042423954489137117e+02;-1.037784318374486645e+02;-1.033144804115420072e+02;-1.028505058148484181e+02;-1.023865088553486373e+02;-1.019225051487021005e+02;-1.014585030679827469e+02;-1.009944902772662232e+02;-1.005304339012087524e+02;-1.000662918153500129e+02;-9.960202567540139285e+01;-9.9137611…
9.750000000000000333e-02;-1.056345539102859021e+02;-1.051699727460793383e+02;-1.047057407749781675e+02;-1.042417254018725714e+02;-1.037778011494331878e+02;-1.033138824663903392e+02;-1.028499340030391807e+02;-1.023859616500169381e+02;-1.019219876792012940e+02;-1.014580247532856561e+02;-1.009940618741177474e+02;-1.005300637027599606e+02;-1.000659834632581067e+02;-9.960177985524127564e+01;-9.9137426…
1.000000000000000056e-01;-1.056338054974157359e+02;-1.051692311384816492e+02;-1.047050272466103422e+02;-1.042410494359316289e+02;-1.037771618090013703e+02;-1.033132717002858669e+02;-1.028493449327513645e+02;-1.023853929560401212e+02;-1.019214450729816832e+02;-1.014575205473879578e+02;-1.009936082142814087e+02;-1.005296709383388247e+02;-1.000656558377837939e+02;-9.960151669924562157e+01;-9.9137224…
1.025000000000000078e-01;-1.056330674774763025e+02;-1.051684920432166734e+02;-1.047043099388004919e+02;-1.042403646738796112e+02;-1.037765089809300179e+02;-1.033126446851172773e+02;-1.028487366579761897e+02;-1.023848031787220947e+02;-1.019208808651312523e+02;-1.014569942777716847e+02;-1.009931343610805925e+02;-1.005292590996773896e+02;-1.000653111050305029e+02;-9.960123732407508612e+01;-9.9137005…
1.049999999999999961e-01;-1.056323367619025220e+02;-1.051677545596538579e+02;-1.047035881085965343e+02;-1.042396704603224293e+02;-1.037758426629222015e+02;-1.033119996935110407e+02;-1.028481086976495504e+02;-1.023841921029463151e+02;-1.019202965514567154e+02;-1.014564498828816141e+02;-1.009926445453149881e+02;-1.005288337831312475e+02;-1.000649527045268314e+02;-9.960094377374359453e+01;-9.9136770…
1.074999999999999983e-01;-1.056316083532604182e+02;-1.051670119962472256e+02;-1.047028583283505299e+02;-1.042389653896506161e+02;-1.037751641928972077e+02;-1.033113404402506177e+02;-1.028474637627911648e+02;-1.023835636891006402e+02;-1.019196938303976196e+02;-1.014558900094742739e+02;-1.009921412242269554e+02;-1.005283971631585160e+02;-1.000645841568536554e+02;-9.960063700948907695e+01;-9.9136518…
1.100000000000000006e-01;-1.056308788649899100e+02;-1.051662597662161431e+02;-1.047021143962419529e+02;-1.042382474998059365e+02;-1.037744724848897704e+02;-1.033106708778321803e+02;-1.028468078269641524e+02;-1.023829236342076143e+02;-1.019190797553564494e+02;-1.014553173275875224e+02;-1.009916270415824897e+02;-1.005279494281661954e+02;-1.000642040770232057e+02;-9.960031699386937021e+01;-9.9136248…
1.125000000000000028e-01;-1.056301458489872545e+02;-1.051654977669708160e+02;-1.047013560177744438e+02;-1.042375149256986617e+02;-1.037737699309553108e+02;-1.033099914515851481e+02;-1.028461461317739065e+02;-1.023822776170658813e+02;-1.019184599169433483e+02;-1.014547385725854980e+02;-1.009911038020214136e+02;-1.005274924222058388e+02;-1.000638098775074809e+02;-9.959998003384788490e+01;-9.9135955…
1.150000000000000050e-01;-1.056294083296464805e+02;-1.051647238426560875e+02;-1.047005877207979694e+02;-1.042367723367531482e+02;-1.037730609883961108e+02;-1.033093086611237084e+02;-1.028454805704779886e+02;-1.023816308612497323e+02;-1.019178362636812949e+02;-1.014541564374798810e+02;-1.009905752503193526e+02;-1.005270244788623302e+02;-1.000634032336602672e+02;-9.959962122083922509e+01;-9.9135636…
1.175000000000000072e-01;-1.056286601957748132e+02;-1.051639385937127429e+02;-1.046998085657890698e+02;-1.042360290063482466e+02;-1.037723524519355180e+02;-1.033086309475966402e+02;-1.028448204461423643e+02;-1.023809837899812862e+02;-1.019172136734353558e+02;-1.014535676254211296e+02;-1.009900395678817375e+02;-1.005265455269876185e+02;-1.000629788152232322e+02;-9.959924192570522905e+01;-9.9135287…
1.199999999999999956e-01;-1.056278991330284498e+02;-1.051631418449576927e+02;-1.046990241104153085e+02;-1.042352841052309316e+02;-1.037716558901305319e+02;-1.033079638311260737e+02;-1.028441731327773709e+02;-1.023803449179673350e+02;-1.019165899273652371e+02;-1.014529749506745304e+02;-1.009894897807465242e+02;-1.005260510282774788e+02;-1.000625329090417637e+02;-9.959883620651864078e+01;-9.9134910…
1.224999999999999978e-01;-1.056271368958658599e+02;-1.051623374997192286e+02;-1.046982402736176425e+02;-1.042345473165913745e+02;-1.037709709359487249e+02;-1.033073168497343062e+02;-1.028435389246378548e+02;-1.023797181850964080e+02;-1.019159674246586462e+02;-1.014523743501109436e+02;-1.009889270576251192e+02;-1.005255322176299018e+02;-1.000620630099783881e+02;-9.959839926399462229e+01;-9.9134499…
1.250000000000000000e-01;-1.056263729614626499e+02;-1.051615410084731650e+02;-1.046974631979300341e+02;-1.042338303223189797e+02;-1.037703061650239533e+02;-1.033066891821814863e+02;-1.028429239717141996e+02;-1.023790955005138699e+02;-1.019153467157739783e+02;-1.014517619173464027e+02;-1.009883447597198938e+02;-1.005249923274845969e+02;-1.000615611514863588e+02;-9.959793337379193190e+01;-9.9134053…
1.275000000000000022e-01;-1.056256139681966602e+02;-1.051607529466705842e+02;-1.046967101470567485e+02;-1.042331340496947547e+02;-1.037696743524220864e+02;-1.033060861345578871e+02;-1.028423232291671070e+02;-1.023784808735162528e+02;-1.019147142327092297e+02;-1.014511342111431560e+02;-1.009877385276481476e+02;-1.005244238821395015e+02;-1.000610328424923807e+02;-9.959743671639830609e+01;-9.9133579…
1.300000000000000044e-01;-1.056248731535893910e+02;-1.051599822528527426e+02;-1.046959781135648626e+02;-1.042324726338570144e+02;-1.037690709125883188e+02;-1.033055120215423273e+02;-1.028417392292153210e+02;-1.023778660483680483e+02;-1.019140705779672942e+02;-1.014504814548543266e+02;-1.009871029709218249e+02;-1.005238255335681856e+02;-1.000604755142215510e+02;-9.959691434296658485e+01;-9.9133082…
1.325000000000000067e-01;-1.056241563581298237e+02;-1.051592396702066026e+02;-1.046952763876645918e+02;-1.042318409563037420e+02;-1.037684986657471740e+02;-1.033049608639711749e+02;-1.028411661214831838e+02;-1.023772493218619530e+02;-1.019134100039936754e+02;-1.014498020693810076e+02;-1.009864369538718876e+02;-1.005231952755488010e+02;-1.000598927379087257e+02;-9.959636898145951989e+01;-9.9132566…
1.350000000000000089e-01;-1.056234774341372429e+02;-1.051585343729472868e+02;-1.046946084422603320e+02;-1.042312432473174511e+02;-1.037679524616942075e+02;-1.033044262304126164e+02;-1.028405978695024316e+02;-1.023766204240131685e+02;-1.019127299170610570e+02;-1.014490941427181951e+02;-1.009857420915582225e+02;-1.005225401310282507e+02;-1.000592867359186471e+02;-9.959580986331845054e+01;-9.9132035…
1.375000000000000111e-01;-1.056228395364870494e+02;-1.051578667364481845e+02;-1.046939785189382235e+02;-1.042306744604249786e+02;-1.037674324536428401e+02;-1.033039018533328317e+02;-1.028400271411562130e+02;-1.023759775826538743e+02;-1.019120209762680105e+02;-1.014483602703703014e+02;-1.009850192158796744e+02;-1.005218657833833333e+02;-1.000586699431873683e+02;-9.959524081473367119e+01;-9.9131500…
1.400000000000000133e-01;-1.056222505191093717e+02;-1.051572319465580705e+02;-1.046933767888793199e+02;-1.042301329023945868e+02;-1.037669260031554472e+02;-1.033033888680333945e+02;-1.028394492729657514e+02;-1.023753176417330053e+02;-1.019112894184865894e+02;-1.014475961502259196e+02;-1.009842774827992997e+02;-1.005211755398363209e+02;-1.000580484646822583e+02;-9.959467421874731485e+01;-9.9130964…
1.425000000000000155e-01;-1.056217033362713806e+02;-1.051566337132773441e+02;-1.046927936212156141e+02;-1.042296042210198550e+02;-1.037664308439706673e+02;-1.033028725693629326e+02;-1.028388692053262048e+02;-1.023746411090529165e+02;-1.019105382932847448e+02;-1.014468152407186778e+02;-1.009835181746656758e+02;-1.005204815131095017e+02;-1.000574266440673057e+02;-9.959411242436360112e+01;-9.9130434…
1.449999999999999900e-01;-1.056212053500791370e+02;-1.051560560038604990e+02;-1.046922295329119095e+02;-1.042290802245865677e+02;-1.037659360165002056e+02;-1.033023562430026914e+02;-1.028382777867918065e+02;-1.023739563874544700e+02;-1.019097743469646531e+02;-1.014460236984227492e+02;-1.009827562690161784e+02;-1.005197893156923072e+02;-1.000568140255013958e+02;-9.959355797562824364e+01;-9.9129907…
1.474999999999999922e-01;-1.056207395544690399e+02;-1.051554985889384284e+02;-1.046916675530784744e+02;-1.042285605766997492e+02;-1.037654417788515957e+02;-1.033018388025404732e+02;-1.028376836901411764e+02;-1.023732648663729492e+02;-1.019090070948556104e+02;-1.014452304679192594e+02;-1.009819993983294921e+02;-1.005191072252281117e+02;-1.000562147184364505e+02;-9.959301619850498355e+01;-9.9129382…
1.499999999999999944e-01;-1.056202945918484915e+02;-1.051549450116807094e+02;-1.046911029365670913e+02;-1.042280368597519100e+02;-1.037649507071490973e+02;-1.033013268000840696e+02;-1.028370987159028687e+02;-1.023725794198852412e+02;-1.019082436293960683e+02;-1.014444452167398225e+02;-1.009812516434321736e+02;-1.005184402656640259e+02;-1.000556298843591776e+02;-9.959248407297813799e+01;-9.9128858…
1.524999999999999967e-01;-1.056198651923993452e+02;-1.051543834837012668e+02;-1.046905294256134908e+02;-1.042275092471520850e+02;-1.037644638503904275e+02;-1.033008306711745377e+02;-1.028365312939395579e+02;-1.023719153211090998e+02;-1.019074987922272300e+02;-1.014436744280688885e+02;-1.009805191787148431e+02;-1.005177865530622938e+02;-1.000550570846774292e+02;-9.959195720629303139e+01;-9.9128328…
1.549999999999999989e-01;-1.056194418894544498e+02;-1.051538174849588216e+02;-1.046899452454216259e+02;-1.042269817133424823e+02;-1.037639911638229933e+02;-1.033003584874320495e+02;-1.028359955288631369e+02;-1.023712812384721929e+02;-1.019067818376216508e+02;-1.014429272125653654e+02;-1.009798045594028650e+02;-1.005171447723224674e+02;-1.000544897232734627e+02;-9.959142871932044727e+01;-9.9127785…
1.575000000000000011e-01;-1.056190183716657032e+02;-1.051532424699420289e+02;-1.046893603615117172e+02;-1.042264658771156007e+02;-1.037635456200955133e+02;-1.032999248598984536e+02;-1.028355037538186565e+02;-1.023706879221935822e+02;-1.019060961912145729e+02;-1.014422028294731035e+02;-1.009791054948952080e+02;-1.005165124948381958e+02;-1.000539227917357721e+02;-9.959088983217674240e+01;-9.9127222…
1.600000000000000033e-01;-1.056185932758616559e+02;-1.051526602279411122e+02;-1.046887796823382502e+02;-1.042259756538495594e+02;-1.037631448912085688e+02;-1.032995470492749917e+02;-1.028350665688518148e+02;-1.023701427155034338e+02;-1.019054461902517659e+02;-1.014414979381394488e+02;-1.009784129382151434e+02;-1.005158778294602655e+02;-1.000533486226713364e+02;-9.959033724233557905e+01;-9.9126636…
1.625000000000000056e-01;-1.056181726858715137e+02;-1.051520853106082427e+02;-1.046882159521103262e+02;-1.042255210615863916e+02;-1.037628003645380801e+02;-1.032992379969974479e+02;-1.028346969296841280e+02;-1.023696495293475550e+02;-1.019048285762534931e+02;-1.014408069008118076e+02;-1.009777183663803015e+02;-1.005152306918630529e+02;-1.000527565188507140e+02;-9.958976487279123546e+01;-9.9126029…
1.650000000000000078e-01;-1.056177697757035929e+02;-1.051515309460910572e+02;-1.046876892015585838e+02;-1.042251211444210668e+02;-1.037625237336261108e+02;-1.032990019990363635e+02;-1.028343947308282793e+02;-1.023692072852175841e+02;-1.019042383384068557e+02;-1.014401210639132387e+02;-1.009770124371674882e+02;-1.005145633097413054e+02;-1.000521411103694049e+02;-9.958916980921648587e+01;-9.9125401…
1.675000000000000100e-01;-1.056174033654916968e+02;-1.051510182432680693e+02;-1.046872165842532212e+02;-1.042247907268291129e+02;-1.037623260591328886e+02;-1.032988434108057874e+02;-1.028341557534038770e+02;-1.023688062341858256e+02;-1.019036645002688886e+02;-1.014394288925367249e+02;-1.009762858689128961e+02;-1.005138699954527368e+02;-1.000515025667685904e+02;-9.958855803836721066e+01;-9.9124763…
1.700000000000000122e-01;-1.056170901945432945e+02;-1.051505645650517096e+02;-1.046868121668714622e+02;-1.042245382752386433e+02;-1.037622114019332855e+02;-1.032987613002390503e+02;-1.028339750173933282e+02;-1.023684357989908591e+02;-1.019030928582437099e+02;-1.014387181496611277e+02;-1.009755313472356022e+02;-1.005131498978605720e+02;-1.000508447419218498e+02;-9.958793703173174094e+01;-9.9124124…
1.725000000000000144e-01;-1.056168538243500450e+02;-1.051501848591345976e+02;-1.046864841536485216e+02;-1.042243655492360546e+02;-1.037621742716402764e+02;-1.032987451772851273e+02;-1.028338396527185523e+02;-1.023680857682361420e+02;-1.019025169670055959e+02;-1.014379842020655786e+02;-1.009747449091440643e+02;-1.005124019829353017e+02;-1.000501736188388833e+02;-9.958732024381775716e+01;-9.9123503…
1.750000000000000167e-01;-1.056167177239684918e+02;-1.051498963759768230e+02;-1.046862369192440525e+02;-1.042242643670383160e+02;-1.037621997811505139e+02;-1.032987803170343142e+02;-1.028337375560254827e+02;-1.023677454662015975e+02;-1.019019282482944959e+02;-1.014372242046595574e+02;-1.009739327403563749e+02;-1.005116389708790621e+02;-1.000495021445361488e+02;-9.958671797027044192e+01;-9.9122908…
1.774999999999999911e-01;-1.056166927687456649e+02;-1.051497002629729707e+02;-1.046860668780998225e+02;-1.042242285386144829e+02;-1.037622772984739896e+02;-1.032988492787615229e+02;-1.028336497049919274e+02;-1.023674032282539201e+02;-1.019013268930107330e+02;-1.014364463698480563e+02;-1.009731044127252630e+02;-1.005108712622793234e+02;-1.000488449029004414e+02;-9.958614820386907240e+01;-9.9122355…
1.799999999999999933e-01;-1.056167837107686438e+02;-1.051495955418589006e+02;-1.046859630147356910e+02;-1.042242371607667337e+02;-1.037623852513387135e+02;-1.032989400922802616e+02;-1.028335736335484683e+02;-1.023670592754144479e+02;-1.019007131465336897e+02;-1.014356554569809532e+02;-1.009722735805264762e+02;-1.005101179212377929e+02;-1.000482197289444599e+02;-9.958562428197764405e+01;-9.9121854…
1.824999999999999956e-01;-1.056169871531617588e+02;-1.051495624421491755e+02;-1.046859020486751177e+02;-1.042242726405651752e+02;-1.037625103205725594e+02;-1.032990406817590952e+02;-1.028335026856957626e+02;-1.023667183253742650e+02;-1.019001022880540717e+02;-1.014348703936120586e+02;-1.009714572636300147e+02;-1.005093931927033992e+02;-1.000476386294026838e+02;-9.958515560673939149e+01;-9.9121410…
1.849999999999999978e-01;-1.056172953158773709e+02;-1.051495923876062619e+02;-1.046858676208019006e+02;-1.042243121874639940e+02;-1.037626331347662614e+02;-1.032991432172660780e+02;-1.028334411362792196e+02;-1.023663936573365163e+02;-1.018995133785723652e+02;-1.014341127204739053e+02;-1.009706751155753182e+02;-1.005087124084953842e+02;-1.000471123636121149e+02;-9.958474796066340673e+01;-9.9121024…
1.875000000000000000e-01;-1.056176894994817701e+02;-1.051496631761045535e+02;-1.046858411007504372e+02;-1.042243437468941920e+02;-1.037627485545562678e+02;-1.032992504286998923e+02;-1.028333991734968009e+02;-1.023661005454525821e+02;-1.018989647026261167e+02;-1.014334035072900804e+02;-1.009699493556242231e+02;-1.005080929150745703e+02;-1.000466472310243660e+02;-9.958439673723562180e+01;-9.9120684…
1.900000000000000022e-01;-1.056181443896192889e+02;-1.051497524178029153e+02;-1.046858080653569516e+02;-1.042243632653452892e+02;-1.037628606882590532e+02;-1.032993714317996705e+02;-1.028333921455961217e+02;-1.023658623169573616e+02;-1.018984835594682750e+02;-1.014327647294474559e+02;-1.009692910429456845e+02;-1.005075373832464436e+02;-1.000462426691152586e+02;-9.958409847721509323e+01;-9.9120382…
1.925000000000000044e-01;-1.056186438029116630e+02;-1.051498485215611964e+02;-1.046857578943649116e+02;-1.042243638167773554e+02;-1.037629751708088435e+02;-1.032995280007393148e+02;-1.028334504106438487e+02;-1.023657064716225591e+02;-1.018980900308721687e+02;-1.014322110974624280e+02;-1.009687100608477124e+02;-1.005070468910111572e+02;-1.000458885404044196e+02;-9.958383577292971722e+01;-9.9120100…
1.950000000000000067e-01;-1.056191703843212224e+02;-1.051499403956511145e+02;-1.046856936324299880e+02;-1.042243612527822307e+02;-1.037631115575280347e+02;-1.032997384860049976e+02;-1.028335941073648598e+02;-1.023656578349002331e+02;-1.018978085727253671e+02;-1.014317573626235145e+02;-1.009682068835366522e+02;-1.005066105386904809e+02;-1.000455680405583223e+02;-9.958358978527739680e+01;-9.9119821…
1.975000000000000089e-01;-1.056197205092326215e+02;-1.051500401688628870e+02;-1.046856317067338580e+02;-1.042243734142511471e+02;-1.037632925398912818e+02;-1.033000304509367595e+02;-1.028338492209845043e+02;-1.023657344770165594e+02;-1.018976479393545844e+02;-1.014314048442485898e+02;-1.009677760227635588e+02;-1.005062154936178729e+02;-1.000452619682709212e+02;-9.958333931182940546e+01;-9.9119526…
2.000000000000000111e-01;-1.056202925385565692e+02;-1.051501573263801816e+02;-1.046855956499247498e+02;-1.042244329288223668e+02;-1.037635506143377597e+02;-1.033004300721553932e+02;-1.028342342176808870e+02;-1.023659471807357022e+02;-1.018976100450562399e+02;-1.014311453029054348e+02;-1.009674002006061642e+02;-1.005058398771853234e+02;-1.000449498818368568e+02;-9.958306971520983097e+01;-9.9119209…
2.025000000000000133e-01;-1.056209049873822750e+02;-1.051503208039765696e+02;-1.046856164418426403e+02;-1.042245685405222275e+02;-1.037639115204565741e+02;-1.033009588828074357e+02;-1.028347632618101528e+02;-1.023662988349105945e+02;-1.018976855520899818e+02;-1.014309605545464734e+02;-1.009670583009666132e+02;-1.005054637772080071e+02;-1.000446141949732350e+02;-9.958276651292786141e+01;-9.9118860…
2.050000000000000155e-01;-1.056215898620740887e+02;-1.051505682256913019e+02;-1.046857318515561843e+02;-1.042248127091524310e+02;-1.037643967902023832e+02;-1.033016238849758963e+02;-1.028354305454652149e+02;-1.023667770893607099e+02;-1.018978611591114145e+02;-1.014308364914413687e+02;-1.009667320086069822e+02;-1.005050643464999780e+02;-1.000442342017177566e+02;-9.958242062270744555e+01;-9.9118488…
2.075000000000000178e-01;-1.056223886382504560e+02;-1.051509488062536377e+02;-1.046859844521003282e+02;-1.042251901360576767e+02;-1.037650119823656638e+02;-1.033024187621831800e+02;-1.028362247723830194e+02;-1.023673663909178515e+02;-1.018981144278645843e+02;-1.014307454096176571e+02;-1.009663964855633651e+02;-1.005046287511955683e+02;-1.000438116160724746e+02;-9.958204289487292726e+01;-9.9118104…
2.099999999999999922e-01;-1.056233462594945252e+02;-1.051514973691090233e+02;-1.046863973696206926e+02;-1.042257161394041134e+02;-1.037657646469686199e+02;-1.033033376084802342e+02;-1.028371221322528726e+02;-1.023680300046263767e+02;-1.018984092462991811e+02;-1.014306650080936834e+02;-1.009660468357075729e+02;-1.005041628088419543e+02;-1.000433532546746278e+02;-9.958163762129274232e+01;-9.9117715…
2.124999999999999944e-01;-1.056244976823216177e+02;-1.051522478957797375e+02;-1.046869977508183354e+02;-1.042263991786488759e+02;-1.037666374448129289e+02;-1.033043432652366107e+02;-1.028380821718634905e+02;-1.023687398313158923e+02;-1.018987342664399733e+02;-1.014305930784256304e+02;-1.009656794911418842e+02;-1.005036589921058408e+02;-1.000428561034564581e+02;-9.958121822421722413e+01;-9.9117355…
2.149999999999999967e-01;-1.056258960581108539e+02;-1.051532350056338458e+02;-1.046877865734406186e+02;-1.042272091610303448e+02;-1.037675875197742243e+02;-1.033054000589916086e+02;-1.028390846583333769e+02;-1.023694846622214385e+02;-1.018990762545823543e+02;-1.014305115417717076e+02;-1.009652817336001931e+02;-1.005031247697686183e+02;-1.000423532311848049e+02;-9.958083135734811719e+01;-9.9117062…
2.174999999999999989e-01;-1.056275594999831924e+02;-1.051544483571524040e+02;-1.046887395133177989e+02;-1.042281236686611692e+02;-1.037685984464196736e+02;-1.033064885766031864e+02;-1.028400969673949419e+02;-1.023702213085792039e+02;-1.018994004094867165e+02;-1.014304170156367206e+02;-1.009648897699588446e+02;-1.005026189910761047e+02;-1.000418933152233905e+02;-9.958049061886953268e+01;-9.9116815…
2.200000000000000011e-01;-1.056294703321369184e+02;-1.051558795246792783e+02;-1.046898582363233032e+02;-1.042291366598006448e+02;-1.037696369486623951e+02;-1.033075481196677288e+02;-1.028410564679748234e+02;-1.023709210010163559e+02;-1.018997303703402224e+02;-1.014303698820980344e+02;-1.009645601164859698e+02;-1.005021600381495404e+02;-1.000414567275748823e+02;-9.958017316607921998e+01;-9.9116629…
2.225000000000000033e-01;-1.056316481960163713e+02;-1.051575371611193077e+02;-1.046911120635154049e+02;-1.042301742855096194e+02;-1.037706172449831854e+02;-1.033085286969466097e+02;-1.028419766269382052e+02;-1.023716442602847678e+02;-1.019001238763275694e+02;-1.014303822436879159e+02;-1.009642600298039383e+02;-1.005017156965425613e+02;-1.000410626457927776e+02;-9.957995880394767596e+01;-9.9116597…
2.250000000000000056e-01;-1.056340758544757961e+02;-1.051593418091201926e+02;-1.046923954196098805e+02;-1.042311658094535289e+02;-1.037715418569546273e+02;-1.033094890381009350e+02;-1.028429123750893268e+02;-1.023723898429116161e+02;-1.019005259230576144e+02;-1.014304040939474021e+02;-1.009640110283380068e+02;-1.005013927771987312e+02;-1.000408436020368583e+02;-9.957991310565851961e+01;-9.9116664…
2.275000000000000078e-01;-1.056366235285205448e+02;-1.051612079132031567e+02;-1.046937149898887185e+02;-1.042321850825938299e+02;-1.037724717808358150e+02;-1.033104088141412262e+02;-1.028437670020552162e+02;-1.023730654027262119e+02;-1.019009423443667401e+02;-1.014305659862590971e+02;-1.009639965619311965e+02;-1.005013045230926139e+02;-1.000407612116889169e+02;-9.957987247602409298e+01;-9.9116661…
2.300000000000000100e-01;-1.056392887087866228e+02;-1.051632238938336030e+02;-1.046951487246372210e+02;-1.042332062130196277e+02;-1.037732745291612702e+02;-1.033111472761855367e+02;-1.028445159239167026e+02;-1.023738100339707273e+02;-1.019015989400211311e+02;-1.014310290203811178e+02;-1.009642001974937955e+02;-1.005012719419509040e+02;-1.000406109681450175e+02;-9.957976575996197255e+01;-9.9116709…
2.325000000000000122e-01;-1.056421652169630789e+02;-1.051653489052241355e+02;-1.046965132114696360e+02;-1.042340248515783827e+02;-1.037738866083099936e+02;-1.033118540822024158e+02;-1.028454376976073377e+02;-1.023748438391190234e+02;-1.019025041269260470e+02;-1.014315891762798572e+02;-1.009643638672802837e+02;-1.005011864360682381e+02;-1.000405291156440626e+02;-9.957988348817102064e+01;-9.9117037…
2.350000000000000144e-01;-1.056450126334965347e+02;-1.051672939044411237e+02;-1.046976811878889180e+02;-1.042347858177174089e+02;-1.037746401584595617e+02;-1.033128210450727948e+02;-1.028465779617272204e+02;-1.023759381139451818e+02;-1.019033320517366406e+02;-1.014320804363585040e+02;-1.009646274913442028e+02;-1.005014132230889743e+02;-1.000408460888562558e+02;-9.958026426955640886e+01;-9.9117325…
2.375000000000000167e-01;-1.056476079320884907e+02;-1.051691810716662872e+02;-1.046990435241853845e+02;-1.042358742399153613e+02;-1.037756383376708129e+02;-1.033137962079892560e+02;-1.028475208142815944e+02;-1.023768353757166665e+02;-1.019042022746022127e+02;-1.014329463746262547e+02;-1.009654580515706357e+02;-1.005020996632073604e+02;-1.000412497869236574e+02;-9.958031192033138268e+01;-9.9117080…
2.399999999999999911e-01;-1.056503791128208860e+02;-1.051714936923343089e+02;-1.047007821934865603e+02;-1.042370320348820769e+02;-1.037763719285608772e+02;-1.033144071630607499e+02;-1.028483383850817177e+02;-1.023780481177972348e+02;-1.019057371729944208e+02;-1.014344819714785473e+02;-1.009665850510981500e+02;-1.005025500192433583e+02;-1.000410609040872458e+02;-9.957981775701968274e+01;-9.9116720…
2.424999999999999933e-01;-1.056536005579492041e+02;-1.051739621871774091e+02;-1.047022639362316312e+02;-1.042377267433846555e+02;-1.037768304622081104e+02;-1.033152337065273372e+02;-1.028498466046573299e+02;-1.023800794838093964e+02;-1.019077574888035684e+02;-1.014359007177432801e+02;-1.009671051275792593e+02;-1.005023360978736662e+02;-1.000406263328579826e+02;-9.957970066936786679e+01;-9.9117149…
2.449999999999999956e-01;-1.056564960094586212e+02;-1.051758303176220295e+02;-1.047033198696101124e+02;-1.042385613244928066e+02;-1.037780385466833479e+02;-1.033170542388608908e+02;-1.028520372904840343e+02;-1.023820964093890211e+02;-1.019091163226364358e+02;-1.014364821136461217e+02;-1.009672102167057375e+02;-1.005024652135183629e+02;-1.000411336926922843e+02;-9.958055274890411113e+01;-9.9117943…
2.474999999999999978e-01;-1.056586477160921476e+02;-1.051776579479185330e+02;-1.047051812956643033e+02;-1.042406549363109889e+02;-1.037802539965165352e+02;-1.033190555984494665e+02;-1.028535156867200726e+02;-1.023830114733210763e+02;-1.019097507669845584e+02;-1.014372602453382797e+02;-1.009683937256381938e+02;-1.005039329487571678e+02;-1.000424074547703555e+02;-9.958107505232432288e+01;-9.9117443…
2.500000000000000000e-01;-1.056614529302082275e+02;-1.051809520862596372e+02;-1.047084803039363408e+02;-1.042433182329634462e+02;-1.037818693034621447e+02;-1.033197269246003316e+02;-1.028538513116133259e+02;-1.023837896273188477e+02;-1.019114474212251764e+02;-1.014397228604324823e+02;-1.009708719727499897e+02;-1.005054756884760678e+02;-1.000424146066107483e+02;-9.957968494177853813e+01;-9.9115513…
2.525000000000000022e-01;-1.056660302283190447e+02;-1.051852588604822358e+02;-1.047114368560941386e+02;-1.042445548021975696e+02;-1.037819543028430473e+02;-1.033198425394331537e+02;-1.028550940163195548e+02;-1.023865036713339975e+02;-1.019149885711807570e+02;-1.014428014361861727e+02;-1.009722870021357863e+02;-1.005048214899916275e+02;-1.000403495194591983e+02;-9.957759704444269744e+01;-9.9114762…
2.550000000000000044e-01;-1.056705235506550622e+02;-1.051880455789910229e+02;-1.047124432669192799e+02;-1.042447428402067544e+02;-1.037827120313379936e+02;-1.033221190605210040e+02;-1.028587970641912648e+02;-1.023905209994975820e+02;-1.019178284488315711e+02;-1.014434784707431447e+02;-1.009709297223551374e+02;-1.005026380193098845e+02;-1.000389644385012531e+02;-9.957813513976410036e+01;-9.9117198…
2.575000000000000067e-01;-1.056724806879269210e+02;-1.051890425328950442e+02;-1.047136652560726304e+02;-1.042472328343340564e+02;-1.037866568959761366e+02;-1.033266526153609561e+02;-1.028624576001175370e+02;-1.023921070505345483e+02;-1.019171480096372022e+02;-1.014415332777282828e+02;-1.009694015460007961e+02;-1.005029542718037874e+02;-1.000414705746741362e+02;-9.958185019153809492e+01;-9.9120313…
2.600000000000000089e-01;-1.056737511224466033e+02;-1.051921394160835774e+02;-1.047187410480095195e+02;-1.042531976037873847e+02;-1.037916777989254768e+02;-1.033291431124589366e+02;-1.028620033208385394e+02;-1.023897797899761741e+02;-1.019149936002565227e+02;-1.014414895109361510e+02;-1.009722279290171514e+02;-1.005077623128462960e+02;-1.000461353514477025e+02;-9.958412024872409063e+01;-9.9119046…
2.625000000000000111e-01;-1.056791948293107737e+02;-1.051999432892096564e+02;-1.047263913327795990e+02;-1.042580547764014085e+02;-1.037924071979012126e+02;-1.033264859347686127e+02;-1.028584324236975363e+02;-1.023882022723466747e+02;-1.019171930739330776e+02;-1.014471414065789929e+02;-1.009790173687137127e+02;-1.005125672225924802e+02;-1.000466810195176492e+02;-9.958023971394035811e+01;-9.9112859…
2.650000000000000133e-01;-1.056889209592752366e+02;-1.052080357550600240e+02;-1.047300349077541171e+02;-1.042567254211474790e+02;-1.037881795736708312e+02;-1.033229274432417952e+02;-1.028586808541368356e+02;-1.023932584974399873e+02;-1.019253373597912571e+02;-1.014547949414343009e+02;-1.009826217066012077e+02;-1.005105063594167518e+02;-1.000402202745787008e+02;-9.957296239553890871e+01;-9.9108878…
2.675000000000000155e-01;-1.056954463798437303e+02;-1.052091384143796233e+02;-1.047266696437921212e+02;-1.042522593048343396e+02;-1.037865627575404233e+02;-1.033265297284212494e+02;-1.028669487096374837e+02;-1.024029132340096737e+02;-1.019320503967867211e+02;-1.014554952504977479e+02;-1.009772132607139241e+02;-1.005020520714372765e+02;-1.000334675540786122e+02;-9.957196129801481277e+01;-9.9114890…
2.700000000000000178e-01;-1.056928033326523888e+02;-1.052041614621889067e+02;-1.047237295784584035e+02;-1.042547184941136891e+02;-1.037948926681025483e+02;-1.033379073106802366e+02;-1.028765928852557181e+02;-1.024065378095478565e+02;-1.019281814578832268e+02;-1.014464022941465089e+02;-1.009679135395439999e+02;-1.004978731273958203e+02;-1.000373842448344277e+02;-9.958300787406815857e+01;-9.9128440…
2.725000000000000200e-01;-1.056872325681361815e+02;-1.052046359205252060e+02;-1.047319900970200024e+02;-1.042683990988221296e+02;-1.038085365316255491e+02;-1.033456350780520268e+02;-1.028751338608153105e+02;-1.023970478619127391e+02;-1.019158439157622098e+02;-1.014379805357055062e+02;-1.009684755851927918e+02;-1.005082658533178943e+02;-1.000536456808099217e+02;-9.959805373966268860e+01;-9.9135346…
2.750000000000000222e-01;-1.056929187292678591e+02;-1.052194801327654261e+02;-1.047503325873286286e+02;-1.042824252446953324e+02;-1.038121707838353558e+02;-1.033377071029567418e+02;-1.028601373126787735e+02;-1.023830535783543496e+02;-1.019106295264010242e+02;-1.014452765004124899e+02;-1.009860666218500000e+02;-1.005288247914973709e+02;-1.000680187072133265e+02;-9.959958429293047288e+01;-9.9123177…
2.775000000000000244e-01;-1.057138812859987809e+02;-1.052402021922590336e+02;-1.047617116763667724e+02;-1.042796462672701807e+02;-1.037972847569239576e+02;-1.033187709859069230e+02;-1.028473618702710581e+02;-1.023839097089441594e+02;-1.019262257604998609e+02;-1.014696319332244201e+02;-1.010086707316720691e+02;-1.005394714053320797e+02;-1.000617275751188373e+02;-9.957915825576264979e+01;-9.9098049…
2.800000000000000266e-01;-1.057332144673941343e+02;-1.052450186202450908e+02;-1.047503394913553763e+02;-1.042583625664879605e+02;-1.037773750055901445e+02;-1.033111507561350919e+02;-1.028573819203323865e+02;-1.024086679766473793e+02;-1.019555912011952756e+02;-1.014907067906101759e+02;-1.010118433550176462e+02;-1.005231684334755755e+02;-1.000333887340886179e+02;-9.955191886520822209e+01;-9.9084840…
2.825000000000000289e-01;-1.057273663835655952e+02;-1.052235445308822506e+02;-1.047243813990031214e+02;-1.042415183632733715e+02;-1.037793322588021852e+02;-1.033330967236658324e+02;-1.028911212502375463e+02;-1.024399604076555192e+02;-1.019705480937459896e+02;-1.014824416318799365e+02;-1.009840093242877543e+02;-1.004884716051979012e+02;-1.000078961901285197e+02;-9.954798902914950531e+01;-9.9105710…
2.850000000000000311e-01;-1.056957562470815191e+02;-1.051959867932783368e+02;-1.047152868158487422e+02;-1.042571795858257531e+02;-1.038148676247004829e+02;-1.033741688969092962e+02;-1.029200278155132366e+02;-1.024437688102613038e+02;-1.019474297666048415e+02;-1.014428137512523165e+02;-1.009458816068844840e+02;-1.004695023645661252e+02;-1.000178387763449592e+02;-9.958441967754554014e+01;-9.9154533…
2.875000000000000333e-01;-1.056712580811853570e+02;-1.051995937728677291e+02;-1.047477245844249438e+02;-1.043060805849062831e+02;-1.038597084454809760e+02;-1.033952816059963311e+02;-1.029078882261021874e+02;-1.024037994670676142e+02;-1.018976460293875732e+02;-1.014057289569873603e+02;-1.009388413192017566e+02;-1.004974710011128138e+02;-1.000710243151690548e+02;-9.964161562859764842e+01;-9.9191538…
2.899999999999999800e-01;-1.056924056404172205e+02;-1.052502018025914623e+02;-1.048072673706709992e+02;-1.043489156481099656e+02;-1.038667405814361047e+02;-1.033632585023910480e+02;-1.028511978937363267e+02;-1.023478516476222069e+02;-1.018676775242868047e+02;-1.014163438118220597e+02;-1.009880132769208956e+02;-1.005667368762648550e+02;-1.001321998251380165e+02;-9.966841825496936735e+01;-9.9171512…
2.924999999999999822e-01;-1.057603959734452559e+02;-1.053148352679362318e+02;-1.048401428188931561e+02;-1.043351101775633936e+02;-1.038123137679618253e+02;-1.032924888119385969e+02;-1.027954992394122939e+02;-1.023324597558393947e+02;-1.019015934667075527e+02;-1.014884207964382625e+02;-1.010703561943573305e+02;-1.006252625098253048e+02;-1.001413180154437725e+02;-9.962308639116483278e+01;-9.9089795…
2.949999999999999845e-01;-1.058218174190545682e+02;-1.053281643761335005e+02;-1.047990270396372523e+02;-1.042576998347345238e+02;-1.037326528342647123e+02;-1.032454986363589597e+02;-1.028029829873354117e+02;-1.023946909468943147e+02;-1.019963304058769893e+02;-1.015782293485102343e+02;-1.011174323171609046e+02;-1.006085237863821931e+02;-1.000666799546873165e+02;-9.952067728915338307e+01;-9.9000452…
2.974999999999999867e-01;-1.058055430748551373e+02;-1.052547713608747415e+02;-1.047006350525166454e+02;-1.041767420219407825e+02;-1.037042041756598394e+02;-1.032841595963881218e+02;-1.028971667456568326e+02;-1.025094045846611550e+02;-1.020853181114425468e+02;-1.016033435007694976e+02;-1.010667606657926854e+02;-1.005023071244311694e+02;-9.994752911749914404e+01;-9.943520729075196130e+01;-9.8982125…
2.999999999999999889e-01;-1.056979152591632385e+02;-1.051407100661299410e+02;-1.046282393291714072e+02;-1.041773332379788144e+02;-1.037814160485628463e+02;-1.034116779624017965e+02;-1.030261992009097014e+02;-1.025867281628576393e+02;-1.020770835405405421e+02;-1.015118911495619045e+02;-1.009292120808858897e+02;-1.003728897577578891e+02;-9.987568336078011555e+01;-9.944913781998860713e+01;-9.9080277…
3.024999999999999911e-01;-1.055773387971664334e+02;-1.050888125759758225e+02;-1.046683943977046880e+02;-1.042986541028584213e+02;-1.039404843844487232e+02;-1.035458681029990089e+02;-1.030787571794803910e+02;-1.025339929324970853e+02;-1.019405068926256916e+02;-1.013465424755389392e+02;-1.007986231155794030e+02;-1.003257435864389038e+02;-9.993149534713981552e+01;-9.959241951657268999e+01;-9.9262692…
3.049999999999999933e-01;-1.055595744463295773e+02;-1.051784662166437698e+02;-1.048367273548312539e+02;-1.044834232097882563e+02;-1.040667195042752127e+02;-1.035587824339942529e+02;-1.029717984948872243e+02;-1.023515619243029846e+02;-1.017546751951180397e+02;-1.012264509849370739e+02;-1.007882474369260564e+02;-1.004325810078247514e+02;-1.001233080629439343e+02;-9.980285677465226968e+01;-9.9411014…
3.074999999999999956e-01;-1.057073813974189989e+02;-1.053932401890003234e+02;-1.050364951678692904e+02;-1.045844641642871267e+02;-1.040240935966105837e+02;-1.033904178857460465e+02;-1.027470336530849409e+02;-1.021563498989908396e+02;-1.016590265792817860e+02;-1.012655641171447769e+02;-1.009543487906925208e+02;-1.006738733821240430e+02;-1.003539193491914716e+02;-9.993138711813300290e+01;-9.9382774…
3.099999999999999978e-01;-1.059636752140406202e+02;-1.055919065565869914e+02;-1.050913996805112447e+02;-1.044706636385945160e+02;-1.037907379101192760e+02;-1.031312117896188170e+02;-1.025568096676035026e+02;-1.021007775408286022e+02;-1.017605529457595424e+02;-1.014978151410317935e+02;-1.012429675472173898e+02;-1.009125274936172758e+02;-1.004446153168161402e+02;-9.983474133773682979e+01;-9.9139074…
3.125000000000000000e-01;-1.061395842208356157e+02;-1.055773258366536282e+02;-1.048930046829034666e+02;-1.041734099625523982e+02;-1.035091682725873454e+02;-1.029628361411455018e+02;-1.025579186680828059e+02;-1.022773280748178450e+02;-1.020639411265624972e+02;-1.018277620279368989e+02;-1.014726901874921055e+02;-1.009442421015670277e+02;-1.002647323588482777e+02;-9.951864067570213024e+01;-9.8804561…
3.150000000000000022e-01;-1.060320282396878753e+02;-1.052855867526916001e+02;-1.045386291601039943e+02;-1.038854275471611572e+02;-1.033812645474362171e+02;-1.030375818901263756e+02;-1.028212775268464156e+02;-1.026542716648614260e+02;-1.024245125110429058e+02;-1.020264191937435925e+02;-1.014221435589976466e+02;-1.006684546422477666e+02;-9.987754721418197335e+01;-9.915721586739545046e+01;-9.8578576…
3.175000000000000044e-01;-1.056452218871872901e+02;-1.048871526466146662e+02;-1.042636653860580793e+02;-1.038178661087584089e+02;-1.035465544417810833e+02;-1.033982260255068155e+02;-1.032707505321222925e+02;-1.030290329181965490e+02;-1.025648764608829993e+02;-1.018699161494831458e+02;-1.010417848365347169e+02;-1.002161619539383821e+02;-9.950303535089011575e+01;-9.896542902114453000e+01;-9.8621328…
3.200000000000000067e-01;-1.052218342688443613e+02;-1.046475295183821288e+02;-1.042772505047375660e+02;-1.040903999025384650e+02;-1.040131743174534620e+02;-1.039145557100348327e+02;-1.036362813740307587e+02;-1.030793051864835945e+02;-1.022805978291104623e+02;-1.013820819858144517e+02;-1.005353173575127528e+02;-9.984496772272235887e+01;-9.936245926783060156e+01;-9.909383525505033674e+01;-9.9000140…
3.225000000000000089e-01;-1.050418864431360930e+02;-1.047637596920583860e+02;-1.046734813718652788e+02;-1.046692945106738080e+02;-1.045843717200227019e+02;-1.042390415127151755e+02;-1.035612220587129571e+02;-1.026498035856876641e+02;-1.016892786144089058e+02;-1.008370545491690677e+02;-1.001859088128531994e+02;-9.977338056536700606e+01;-9.959279556037830616e+01;-9.958931798977184258e+01;-9.9643561…
3.250000000000000111e-01;-1.052827739734294568e+02;-1.052998658454156100e+02;-1.053676296653867439e+02;-1.052747682049472928e+02;-1.048263589001774960e+02;-1.040020053236950730e+02;-1.029757693619502987e+02;-1.019660529006458347e+02;-1.011250853501255307e+02;-1.005292945516070660e+02;-1.002017036052736643e+02;-1.001226075196094314e+02;-1.002187167045082106e+02;-1.003377932177124165e+02;-1.0025099…
3.275000000000000133e-01;-1.059746396535809936e+02;-1.061075092830562170e+02;-1.059752928047743978e+02;-1.053828292906096920e+02;-1.043926411658461575e+02;-1.032585485528864808e+02;-1.022169607094919854e+02;-1.014045563971334332e+02;-1.008795043578927420e+02;-1.006513950307207210e+02;-1.006877902933313038e+02;-1.008934396120299652e+02;-1.010732735602198602e+02;-1.009460311370470720e+02;-1.0031637…
3.300000000000000155e-01;-1.068871128533038473e+02;-1.066705064418178779e+02;-1.058897500859273748e+02;-1.047245326686411033e+02;-1.034992033879821065e+02;-1.024470906776310244e+02;-1.016811606373781416e+02;-1.012417355525007849e+02;-1.011273908971298283e+02;-1.012937918810846583e+02;-1.016190266029086473e+02;-1.018511234386446063e+02;-1.016461697203584720e+02;-1.008348778755191120e+02;-9.9617197…
3.325000000000000178e-01;-1.073405913771670583e+02;-1.063282162230356960e+02;-1.049914954694386751e+02;-1.036996949221529150e+02;-1.026610773994736547e+02;-1.019601104726973517e+02;-1.016214038128768635e+02;-1.016356723943703599e+02;-1.019477218229771154e+02;-1.024023256067244603e+02;-1.026707147998923233e+02;-1.023379281323582575e+02;-1.013033254186744898e+02;-9.991014938548885027e+01;-9.8548424…
3.350000000000000200e-01;-1.066830022300262470e+02;-1.051919222585411546e+02;-1.038634042706635086e+02;-1.028629040854572168e+02;-1.022455264258239254e+02;-1.020234515480167374e+02;-1.021829520670678306e+02;-1.026587768948227364e+02;-1.032522859183442279e+02;-1.035292377104063064e+02;-1.030027124498892732e+02;-1.017070769489783402e+02;-1.001463969994107970e+02;-9.872659934960815065e+01;-9.7624156…
3.375000000000000222e-01;-1.053296912015320288e+02;-1.039956339796233920e+02;-1.030563371967660515e+02;-1.025404730770861761e+02;-1.024519599792797777e+02;-1.027762619172355443e+02;-1.034384018108584655e+02;-1.041803412521829273e+02;-1.044203315123915985e+02;-1.036174077594103551e+02;-1.020335061325364165e+02;-1.003249597221093836e+02;-9.887166449391150991e+01;-9.780032892625980878e+01;-9.7140754…
3.400000000000000244e-01;-1.041034067056633461e+02;-1.032454592253805004e+02;-1.028474956124839537e+02;-1.029102831085239842e+02;-1.034228260227346254e+02;-1.043005131727318258e+02;-1.052001741914218655e+02;-1.053309033389949434e+02;-1.041557688013258769e+02;-1.022745292929900813e+02;-1.004477587385333237e+02;-9.898663711641663099e+01;-9.796330723804604190e+01;-9.738496979370877682e+01;-9.7251841…
3.425000000000000266e-01;-1.034347520631937982e+02;-1.031692044860214565e+02;-1.034015990808105983e+02;-1.041304934989834692e+02;-1.052623584204802256e+02;-1.063267904158675492e+02;-1.062356706114972980e+02;-1.045907698811515871e+02;-1.024279079544760123e+02;-1.005195379854252167e+02;-9.907519005921743371e+01;-9.811490671368808592e+01;-9.762861950249200049e+01;-9.761628126026229779e+01;-9.8090643…
3.450000000000000289e-01;-1.035084709492637813e+02;-1.039294988607617825e+02;-1.049087058874929426e+02;-1.063466231626427998e+02;-1.075744947754144931e+02;-1.070904082911276305e+02;-1.048983673203591138e+02;-1.024968965655187958e+02;-1.005469307432461079e+02;-9.914148765175669098e+01;-9.825684877205651446e+01;-9.787196154814203908e+01;-9.799097203985283500e+01;-9.864223202616236108e+01;-9.9846294…
3.475000000000000311e-01;-1.044982360651876547e+02;-1.057697666015884010e+02;-1.075854786380165962e+02;-1.089518655404164633e+02;-1.078279615635633490e+02;-1.050625889460778097e+02;-1.024888151707774995e+02;-1.005371199414044554e+02;-9.918968611584810446e+01;-9.839078822127147816e+01;-9.811493623930215335e+01;-9.837518943913786984e+01;-9.922233615239619553e+01;-1.007158846818873599e+02;-1.0269506…
3.500000000000000333e-01;-1.067301299209245258e+02;-1.090278305883745986e+02;-1.104480015666290171e+02;-1.083653540932602368e+02;-1.050803459560475517e+02;-1.024134949244042616e+02;-1.004967222608741650e+02;-9.922331497959227420e+01;-9.851807726790936215e+01;-9.835721217399884608e+01;-9.876756523131911081e+01;-9.983083067333839722e+01;-1.016675794512286473e+02;-1.041464847365635507e+02;-1.0523242…
3.524999999999999800e-01;-1.107528291372125295e+02;-1.119962369792241361e+02;-1.086291450891418862e+02;-1.049631681334644071e+02;-1.022821406837097982e+02;-1.004313063561928629e+02;-9.924485509303600850e+01;-9.863939621210801079e+01;-9.859798245055705479e+01;-9.916598044345889207e+01;-1.004661723660167070e+02;-1.027134883494308610e+02;-1.058715915091738111e+02;-1.067104207933165867e+02;-1.0290222…
3.549999999999999822e-01;-1.133975496114526322e+02;-1.085898822884281287e+02;-1.047341473233121292e+02;-1.021064766627198708e+02;-1.003454871493550371e+02;-9.925570400199117671e+01;-9.875448809757088497e+01;-9.883561794406838885e+01;-9.956717805231063778e+01;-1.011245381059532775e+02;-1.038658055579925872e+02;-1.080024247544756832e+02;-1.080845918469787392e+02;-1.029744625879551165e+02;-9.9096704…
3.574999999999999845e-01;-1.082775033598536538e+02;-1.044215365641291839e+02;-1.018978642247797239e+02;-1.002432184269150639e+02;-9.925645272031287902e+01;-9.886214184126077953e+01;-9.906737083701770530e+01;-9.996618107180307788e+01;-1.017982304213868758e+02;-1.051325657901590347e+02;-1.107998399599043324e+02;-1.090382419221900250e+02;-1.028190176510511122e+02;-9.889989723996934856e+01;-9.6317943…
3.599999999999999867e-01;-1.040523958095231478e+02;-1.016663634988912577e+02;-1.001279478904988878e+02;-9.924725093307390011e+01;-9.896040573649892735e+01;-9.928926718596727596e+01;-1.003556907828588720e+02;-1.024732658574739332e+02;-1.065052628617366963e+02;-1.149038163781538060e+02;-1.092081095824937620e+02;-1.024722945500366791e+02;-9.863983689215721995e+01;-9.615313704947938334e+01;-9.4502791…
3.624999999999999889e-01;-1.014199692694820385e+02;-1.000025070692810090e+02;-9.922803638097829548e+01;-9.904689956335954548e+01;-9.949623387849179323e+01;-1.007256756637067383e+02;-1.031263716682801288e+02;-1.079275645166429456e+02;-1.228404921651623738e+02;-1.085434049846780766e+02;-1.019872747849347263e+02;-9.833253460637774879e+01;-9.596378415971537379e+01;-9.440169609249332439e+01;-9.3456717…
3.649999999999999911e-01;-9.986885655831892450e+01;-9.919852022675880221e+01;-9.911904260050242499e+01;-9.968238435589101698e+01;-1.010633425488949229e+02;-1.037223138929278150e+02;-1.092320050323623235e+02;-1.290973942244115165e+02;-1.073683780395553953e+02;-1.014160708653577956e+02;-9.799215572073674707e+01;-9.575487585680343727e+01;-9.428487633798133061e+01;-9.341402285292049612e+01;-9.3082968…
3.674999999999999933e-01;-9.915801890333969482e+01;-9.917410589747572658e+01;-9.984132963397236438e+01;-1.013536069268334643e+02;-1.042136477266704162e+02;-1.100806645072328962e+02;-1.169978973252940762e+02;-1.060287735268368436e+02;-1.008000713605506604e+02;-9.763009739165482870e+01;-9.553062742247081474e+01;-9.415375368456638228e+01;-9.335548525395080333e+01;-9.308764589995882943e+01;-9.3370451…
3.699999999999999956e-01;-9.920914667998174252e+01;-9.996645467293411969e+01;-1.015801571837643138e+02;-1.045461338686144472e+02;-1.101046907233752279e+02;-1.121469733455388962e+02;-1.047123346678399258e+02;-1.001680391709938078e+02;-9.725485006916142083e+01;-9.529433235333031860e+01;-9.400953310353881420e+01;-9.328101618811899698e+01;-9.307147267104276978e+01;-9.340676282060564972e+01;-9.4389702…
3.724999999999999978e-01;-1.000511865746605622e+02;-1.017271617216205613e+02;-1.046719882860738267e+02;-1.092896937557292176e+02;-1.090657877032988523e+02;-1.034888964740512733e+02;-9.953830683276996183e+01;-9.687242274179322976e+01;-9.504835792265109262e+01;-9.385311358935653914e+01;-9.319056850232237821e+01;-9.303344483172666912e+01;-9.341141120048048663e+01;-9.442472056375595457e+01;-9.6293628…
3.750000000000000000e-01;-1.017814707857422434e+02;-1.045672012043279864e+02;-1.079936393239379129e+02;-1.068040356827214339e+02;-1.023736407496029130e+02;-9.892181313606732829e+01;-9.648700037293335185e+01;-9.479431675235261423e+01;-9.368505246420541255e+01;-9.308407295344566990e+01;-9.297282772012968621e+01;-9.338273003745058531e+01;-9.440629590990550923e+01;-9.622628434077276438e+01;-9.9096322…
3.775000000000000022e-01;-1.042420638853314756e+02;-1.065626652940809294e+02;-1.050154481773542301e+02;-1.013610295067155960e+02;-9.832454218691681547e+01;-9.610152210199915146e+01;-9.453333685861377944e+01;-9.350564082528605070e+01;-9.296140022136444259e+01;-9.288913145289832585e+01;-9.331977693441095312e+01;-9.433328764508246422e+01;-9.606298384443977056e+01;-9.856845357947602793e+01;-1.0065653…
3.800000000000000044e-01;-1.051731693406298973e+02;-1.035342484349335450e+02;-1.004390800861097688e+02;-9.774917906944922663e+01;-9.571803500268802622e+01;-9.426629741039916155e+01;-9.331505552163129380e+01;-9.282239903512964929e+01;-9.278208443989088039e+01;-9.322235316842841257e+01;-9.420654673841461602e+01;-9.581201777879924464e+01;-9.792752562960257023e+01;-9.926975779023084101e+01;-9.7651807…
3.825000000000000067e-01;-1.022682223589059589e+02;-9.959492072315008215e+01;-9.719622907986155269e+01;-9.533785563943565933e+01;-9.399394845212165706e+01;-9.311350808294105263e+01;-9.266699755157563345e+01;-9.265164756964935577e+01;-9.309096091395130657e+01;-9.402877751747936941e+01;-9.548585890352123329e+01;-9.722238330327606093e+01;-9.803415155056023877e+01;-9.653083454512604078e+01;-9.3910021…
3.850000000000000089e-01;-9.881685212886067404e+01;-9.666484815501762284e+01;-9.496165138032777975e+01;-9.371690965284841468e+01;-9.290132104490064080e+01;-9.249531659539309203e+01;-9.249807505376863048e+01;-9.292674158829481712e+01;-9.380416921338414227e+01;-9.509905400443392409e+01;-9.648975465277614205e+01;-9.692747960576888033e+01;-9.553451993229501227e+01;-9.323695565144006991e+01;-9.1051553…
3.875000000000000111e-01;-9.615350619891982831e+01;-9.458955730291052078e+01;-9.343561463473393758e+01;-9.267890687283242812e+01;-9.230772903732136569e+01;-9.232198616827604098e+01;-9.273142434282077318e+01;-9.353791750433293828e+01;-9.466623662360606772e+01;-9.575433122436663780e+01;-9.592834142280307219e+01;-9.463664091421703972e+01;-9.259980560481999134e+01;-9.061330373562277885e+01;-8.8963209…
3.900000000000000133e-01;-9.422136641141989344e+01;-9.315029284127425058e+01;-9.244669426788888700e+01;-9.210483546447920844e+01;-9.212438997544985853e+01;-9.250727185517391149e+01;-9.323575774452675091e+01;-9.420070346400891026e+01;-9.503130357679694384e+01;-9.501872120449669978e+01;-9.381808541816683089e+01;-9.199526923852191373e+01;-9.018265320805272722e+01;-8.864691021634983770e+01;-8.7452945…
3.925000000000000155e-01;-9.286102798167229366e+01;-9.220507211941763615e+01;-9.188738495541051066e+01;-9.190663605345078224e+01;-9.225699159621220247e+01;-9.290357655439719053e+01;-9.371367772835876053e+01;-9.432918021980320589e+01;-9.418404710586231943e+01;-9.306461175108228190e+01;-9.142002682890219489e+01;-8.975990732841607667e+01;-8.832863600065843457e+01;-8.720142534390875255e+01;-8.6391595…
3.950000000000000178e-01;-9.195439266810170409e+01;-9.165619320238002388e+01;-9.167030601693396363e+01;-9.198359677518905642e+01;-9.254711804424999855e+01;-9.321414459429328758e+01;-9.365208561961651412e+01;-9.341260333731234766e+01;-9.236540168246318672e+01;-9.087099688276771303e+01;-8.934502552083750970e+01;-8.800905237019154015e+01;-8.694379137952662973e+01;-8.617059967609844762e+01;-8.5692144…
3.975000000000000200e-01;-9.141210444993532747e+01;-9.141708865324122257e+01;-9.169022442584443411e+01;-9.217176429592292664e+01;-9.270904453153156055e+01;-9.300143368441823100e+01;-9.269489258755596950e+01;-9.171205635702783354e+01;-9.034545113761797097e+01;-8.893778904360044635e+01;-8.768863713376804014e+01;-8.668072829127426360e+01;-8.594123973475925027e+01;-8.547659319141816070e+01;-8.5286252…
4.000000000000000222e-01;-9.114869084586749182e+01;-9.137995050193630675e+01;-9.178236400236764325e+01;-9.220360643216167773e+01;-9.237708277012174563e+01;-9.202313863401373339e+01;-9.109788606734863947e+01;-8.984101074935411191e+01;-8.853792486263998285e+01;-8.736775630651918334e+01;-8.641282577344924221e+01;-8.570428430709816325e+01;-8.525142118262211000e+01;-8.505412765337284497e+01;-8.5104314…
4.025000000000000244e-01;-9.105565371891907489e+01;-9.138311228713101286e+01;-9.170167383793403815e+01;-9.177808349069734106e+01;-9.139094724827735661e+01;-9.051743586123313889e+01;-8.935557738190782118e+01;-8.814515855748810225e+01;-8.704673491255203999e+01;-8.614061489878017142e+01;-8.546044636714933063e+01;-8.501759816783379620e+01;-8.481220629832058933e+01;-8.483426965396290598e+01;-8.5055410…
4.050000000000000266e-01;-9.097749970780941453e+01;-9.120597070596717515e+01;-9.120311616893447137e+01;-9.079307093439041410e+01;-8.996619541123860131e+01;-8.888726179834407048e+01;-8.775920914174642462e+01;-8.672589096560763267e+01;-8.586461208559606462e+01;-8.521039748792240687e+01;-8.477603870959910637e+01;-8.456175616063725897e+01;-8.455604008753044809e+01;-8.472805374751358443e+01;-8.5010212…
4.075000000000000289e-01;-9.071831335690917797e+01;-9.065070829336252700e+01;-9.022521638411046752e+01;-8.944043083026210184e+01;-8.843434970053657196e+01;-8.737976233729804676e+01;-8.640552657388694513e+01;-8.558534314447983604e+01;-8.495479719695057952e+01;-8.452760238857111119e+01;-8.430394880926996848e+01;-8.427117618388027154e+01;-8.439697573643107376e+01;-8.461480546998527075e+01;-8.4806347…
4.100000000000000311e-01;-9.011932130370630034e+01;-8.968385405647838127e+01;-8.893707083376099831e+01;-8.799531127124639340e+01;-8.700646213398701434e+01;-8.608589632718212670e+01;-8.530333298679499876e+01;-8.469431222144470439e+01;-8.427311425774803411e+01;-8.403985419773805177e+01;-8.398104877010362657e+01;-8.406371525814481060e+01;-8.422344435368952986e+01;-8.435201973120030061e+01;-8.4304495…
4.125000000000000333e-01;-8.916602993423390444e+01;-8.845359322010091319e+01;-8.756882526484534424e+01;-8.663893794965275674e+01;-8.576718771897004956e+01;-8.501907298643395450e+01;-8.442960830821563434e+01;-8.401338230416263286e+01;-8.377045821369414114e+01;-8.368684947523237838e+01;-8.372953740774512710e+01;-8.383696424537521352e+01;-8.391071751685883839e+01;-8.382485573378886556e+01;-8.3472210…
4.150000000000000355e-01;-8.798789847516678719e+01;-8.715378092718393077e+01;-8.627685000897052703e+01;-8.544953301519248612e+01;-8.473299423150221799e+01;-8.416132111101605062e+01;-8.374919451157005312e+01;-8.349668369702837367e+01;-8.338961600939126129e+01;-8.339545764180635956e+01;-8.345593870388439939e+01;-8.348189938951564670e+01;-8.336367725996876743e+01;-8.301020130247862028e+01;-8.2400371…
4.174999999999999822e-01;-8.674924414396363659e+01;-8.591992274393592766e+01;-8.513304491818558972e+01;-8.444546624197151630e+01;-8.389002719814160969e+01;-8.348129629793450590e+01;-8.321939749475666304e+01;-8.309026581609607831e+01;-8.306228598584716849e+01;-8.308072254952909930e+01;-8.306497900921741007e+01;-8.291930314340550012e+01;-8.256573714376797568e+01;-8.198514530699759462e+01;-8.1228772…
4.199999999999999845e-01;-8.556794540827881690e+01;-8.481785204049486993e+01;-8.415682170767419734e+01;-8.361623502108784578e+01;-8.321036321220734067e+01;-8.293939822332610845e+01;-8.278961947431054114e+01;-8.273067973089530369e+01;-8.271150514581921698e+01;-8.265933540989961159e+01;-8.249028234999649101e+01;-8.213713751252421957e+01;-8.158239701473162597e+01;-8.086807536489169479e+01;-8.0072137…
4.224999999999999867e-01;-8.450410952337068693e+01;-8.386738834787961139e+01;-8.334040179993026243e+01;-8.293698893027156771e+01;-8.265739518666661922e+01;-8.248840351284900407e+01;-8.240118531234921306e+01;-8.234836920489183854e+01;-8.226433466485305246e+01;-8.207532019853312022e+01;-8.172296502290907938e+01;-8.119114027000742340e+01;-8.051433930194428967e+01;-7.975950233253773547e+01;-7.8998230…
4.249999999999999889e-01;-8.357750335041816925e+01;-8.306296169497755955e+01;-8.266169731310783675e+01;-8.237399765436789778e+01;-8.218723987510836082e+01;-8.207425676953195648e+01;-8.199133791332306487e+01;-8.187936207508143127e+01;-8.167325130888001183e+01;-8.132196362587012572e+01;-8.081051962987527304e+01;-8.016725434797555749e+01;-7.944973376580568925e+01;-7.872179948297090846e+01;-7.8037147…
4.274999999999999911e-01;-8.278434332102668236e+01;-8.238496847120518396e+01;-8.208972499450982241e+01;-8.188663937571843121e+01;-8.175025531191229788e+01;-8.164039777436985901e+01;-8.150385014670749229e+01;-8.128303468076657623e+01;-8.093301822517946675e+01;-8.043977415211224979e+01;-7.982654701240608119e+01;-7.914291771967603495e+01;-7.844577733439371059e+01;-7.778463409775636705e+01;-7.7195501…
4.299999999999999933e-01;-8.210726015664494071e+01;-8.180503273871821079e+01;-8.158701177016985184e+01;-8.142944542299630939e+01;-8.129549861744740724e+01;-8.113728857745417145e+01;-8.090375747261438732e+01;-8.055513883065043501e+01;-8.007821037666722930e+01;-7.949196247854580122e+01;-7.883913791021042528e+01;-7.817042403515826265e+01;-7.753134991460387937e+01;-7.695606936682798960e+01;-7.6466394…
4.324999999999999956e-01;-8.152033868895942703e+01;-8.128869268475874321e+01;-8.111200305938112365e+01;-8.095654450786670964e+01;-8.077921284065743635e+01;-8.053463075608610211e+01;-8.018745979614618591e+01;-7.972519453945422185e+01;-7.916324812566665514e+01;-7.853846444754051959e+01;-7.789598754497166055e+01;-7.727760811509932637e+01;-7.671558680190199198e+01;-7.623111946624148061e+01;-7.5834951…
4.349999999999999978e-01;-8.099197386107900343e+01;-8.079804062988949909e+01;-8.062339346794489359e+01;-8.042918232133143874e+01;-8.017496840503768851e+01;-7.982923680491214213e+01;-7.938016002431241702e+01;-7.884015148618091473e+01;-7.824094024453270890e+01;-7.762269551019754488e+01;-7.702370923636561884e+01;-7.647436208391224000e+01;-7.599515230743755012e+01;-7.559685713595101220e+01;-7.5281124…
4.375000000000000000e-01;-8.048763796108093516e+01;-8.029587397757316580e+01;-8.008676581848980902e+01;-7.982415587810528734e+01;-7.947982969824933264e+01;-7.904261502868223488e+01;-7.852243283313066513e+01;-7.794657848316025195e+01;-7.735074204706276646e+01;-7.676993499751057470e+01;-7.623269072348760744e+01;-7.575876411153048196e+01;-7.535890140649532043e+01;-7.503521530387507710e+01;-7.4781316…
4.400000000000000022e-01;-7.997381088374692126e+01;-7.975154449239798282e+01;-7.948162445161409551e+01;-7.913867360849698684e+01;-7.871213760150570238e+01;-7.820988077559246676e+01;-7.765537436935632343e+01;-7.708028250829664785e+01;-7.651653574710354633e+01;-7.599085186517662294e+01;-7.552221184220699968e+01;-7.512128945507811295e+01;-7.479061806816429225e+01;-7.452470781484379359e+01;-7.4309894…
4.425000000000000044e-01;-7.942312854904403707e+01;-7.914684264633979183e+01;-7.880525117223538700e+01;-7.838835642932453140e+01;-7.790231771695563623e+01;-7.736732307439380918e+01;-7.681144194481652221e+01;-7.626372301234951578e+01;-7.574909713159530611e+01;-7.528573824435640915e+01;-7.488421318999678533e+01;-7.454744418483572588e+01;-7.427078739879615910e+01;-7.404198953352049273e+01;-7.3841278…
4.450000000000000067e-01;-7.881932476013712119e+01;-7.847907924866564144e+01;-7.807092744085211677e+01;-7.759958988638969402e+01;-7.708243074887239743e+01;-7.654433217931035927e+01;-7.601167469606809846e+01;-7.550764207546504281e+01;-7.504956258227764465e+01;-7.464785325485220824e+01;-7.430579530541571387e+01;-7.401954777319160428e+01;-7.377816946014958432e+01;-7.356382824962481948e+01;-7.3352780…
4.475000000000000089e-01;-7.815971356241990975e+01;-7.775952058654459620e+01;-7.730154919637234912e+01;-7.680071072586090963e+01;-7.627906504012358369e+01;-7.576055018182130141e+01;-7.526666878385002235e+01;-7.481387185257878514e+01;-7.441237182339978062e+01;-7.406576724829835712e+01;-7.377097914726708439e+01;-7.351829525148362166e+01;-7.329165460261181408e+01;-7.306962794122695470e+01;-7.2827731…
4.500000000000000111e-01;-7.745382328216271617e+01;-7.700804083477936501e+01;-7.652216923093067180e+01;-7.601575248955269615e+01;-7.551050429729603763e+01;-7.502633883073676202e+01;-7.457882129477012256e+01;-7.417790390496351449e+01;-7.382744460110896512e+01;-7.352507485595096171e+01;-7.326223689385241755e+01;-7.302449850477989912e+01;-7.279251179706056973e+01;-7.254411215734585028e+01;-7.2257850…
4.525000000000000133e-01;-7.671890545517777582e+01;-7.624679297195369543e+01;-7.575449506512914866e+01;-7.526169026352907565e+01;-7.478680741275979926e+01;-7.434454525818379977e+01;-7.394455596245508389e+01;-7.359089197068558974e+01;-7.328182712010993782e+01;-7.300987935761285996e+01;-7.276212291582595526e+01;-7.252109706071250628e+01;-7.226670935140187169e+01;-7.197934783135291070e+01;-7.1643844…
4.550000000000000155e-01;-7.597454913657287534e+01;-7.549536906470960673e+01;-7.501425044765643690e+01;-7.454822856017484867e+01;-7.411117121580997491e+01;-7.371241471704634307e+01;-7.335615066825587860e+01;-7.304121781809234903e+01;-7.276111873216362369e+01;-7.250431770366184026e+01;-7.225507872727230563e+01;-7.199517730554634909e+01;-7.170665340719867231e+01;-7.137529656493833841e+01;-7.0993925…
4.575000000000000178e-01;-7.523842394056201499e+01;-7.476830341418956039e+01;-7.431074814929655759e+01;-7.387882682039580118e+01;-7.348156069470238094e+01;-7.312324529581084676e+01;-7.280321305032573775e+01;-7.251585214319223383e+01;-7.225089574509760837e+01;-7.199418647764159118e+01;-7.172920038672882015e+01;-7.143947699060367995e+01;-7.111169869337737737e+01;-7.073863538150223462e+01;-7.0320895…
4.600000000000000200e-01;-7.452393893711297324e+01;-7.407449135004623031e+01;-7.364763519711829076e+01;-7.325207672263181280e+01;-7.289219637309663824e+01;-7.256776718757251388e+01;-7.227397002213852772e+01;-7.200168200879505775e+01;-7.173818111334961145e+01;-7.146849797150697725e+01;-7.117754999832487783e+01;-7.085286080020824784e+01;-7.048721536133417942e+01;-7.008034352049372728e+01;-6.9638963…
4.625000000000000222e-01;-7.383955573562261065e+01;-7.341770323275864030e+01;-7.302404543549906180e+01;-7.266302983302708185e+01;-7.233483407541943677e+01;-7.203535730852868824e+01;-7.175650363740328430e+01;-7.148684345233837689e+01;-7.121282225699562218e+01;-7.092063155972310540e+01;-7.059860048032152235e+01;-7.023958576910129636e+01;-6.984258753773363537e+01;-6.941297115574366217e+01;-6.8961225…
4.650000000000000244e-01;-7.318911323522027601e+01;-7.279753862795600128e+01;-7.243577652398806777e+01;-7.210437705551132126e+01;-7.179990281184430501e+01;-7.151518826640851501e+01;-7.123996282253627044e+01;-7.096194810282497656e+01;-7.066850877442466583e+01;-7.034875127611658741e+01;-6.999566168250892417e+01;-6.960764108507730441e+01;-6.918887265660076480e+01;-6.874838300319099460e+01;-6.8298179…
4.675000000000000266e-01;-7.257260780273605860e+01;-7.221046265964389477e+01;-7.187637012413824777e+01;-7.156750929711448350e+01;-7.127757134514753545e+01;-7.099733290710248923e+01;-7.071566098064099037e+01;-7.042098863289973565e+01;-7.010316580396140296e+01;-6.975536225407081758e+01;-6.937550361502579221e+01;-6.896674352524671292e+01;-6.853678921115670164e+01;-6.809633830964253320e+01;-6.7657164…
4.700000000000000289e-01;-7.198709947654268149e+01;-7.165078942469656909e+01;-7.133809596168917722e+01;-7.104350595596089590e+01;-7.075875712160781461e+01;-7.047375110927210073e+01;-7.017788652853749909e+01;-6.986171037827308794e+01;-6.951861633191066403e+01;-6.914616981213943347e+01;-6.874664092441547325e+01;-6.832654913616580927e+01;-6.789537614673741928e+01;-6.746387319895472956e+01;-6.7042425…
4.725000000000000311e-01;-7.142760217185498561e+01;-7.111159093911422246e+01;-7.081286639838090480e+01;-7.052405805772905012e+01;-7.023601722746236931e+01;-6.993901949671891316e+01;-6.962425482650482422e+01;-6.928535975358397536e+01;-6.891963689261874038e+01;-6.852861239814313876e+01;-6.811774837701426577e+01;-6.769539978818478687e+01;-6.727134065702598775e+01;-6.685525687629586855e+01;-6.6455502…
4.750000000000000333e-01;-7.088791966859253080e+01;-7.058554180099687869e+01;-7.029308216809751286e+01;-7.000227574150979137e+01;-6.970420875602195565e+01;-6.939066537755073227e+01;-6.905552667572835901e+01;-6.869590410672903147e+01;-6.831270404376900274e+01;-6.791046140947159415e+01;-6.749649828510938221e+01;-6.707965610888044239e+01;-6.666892919291304054e+01;-6.627227420291578142e+01;-6.5895738…
4.775000000000000355e-01;-7.036142422144672537e+01;-7.006569474276324172e+01;-6.977236664951925604e+01;-6.947328866888629761e+01;-6.916080616918770829e+01;-6.882904228823666415e+01;-6.847496542851391155e+01;-6.809896166990381516e+01;-6.770476005793113927e+01;-6.729875018904793649e+01;-6.688889393690065788e+01;-6.648350242668595911e+01;-6.609011847632531556e+01;-6.571465151924863335e+01;-6.5360808…
4.799999999999999822e-01;-6.984176817080265209e+01;-6.954615024148667146e+01;-6.924611403201255655e+01;-6.893454798628771130e+01;-6.860582325263717962e+01;-6.825680203589313066e+01;-6.788742458897225163e+01;-6.750071586732300943e+01;-6.710223198571702596e+01;-6.669911969963565923e+01;-6.629902487167912284e+01;-6.590905958257546615e+01;-6.553496391174854807e+01;-6.518051920918217945e+01;-6.4847209…
4.824999999999999845e-01;-6.932349606378311080e+01;-6.902255881364084189e+01;-6.871177685782515709e+01;-6.838578597320977792e+01;-6.804138152125415218e+01;-6.767811778889233665e+01;-6.729839482071822943e+01;-6.690702138650146935e+01;-6.651039833131504508e+01;-6.611553803427125331e+01;-6.572911378062131860e+01;-6.535666339108854572e+01;-6.500200311112141094e+01;-6.466686185028953560e+01;-6.4350722…
4.849999999999999867e-01;-6.880250637043135953e+01;-6.849239497225853768e+01;-6.816885619657946904e+01;-6.782866531590133263e+01;-6.747104978306366263e+01;-6.709784923971652404e+01;-6.671319291797486528e+01;-6.632279816552367890e+01;-6.593308445976134635e+01;-6.555029257456769187e+01;-6.517973242856166394e+01;-6.482521257780302903e+01;-6.448866190599370896e+01;-6.416993940394485207e+01;-6.3866827…
4.874999999999999889e-01;-6.827631256743745780e+01;-6.795497201758462325e+01;-6.761861882535586687e+01;-6.726621881877888143e+01;-6.689911426084105983e+01;-6.652080970444592367e+01;-6.613638742588817365e+01;-6.575171236319503976e+01;-6.537261005580043616e+01;-6.500415059649944283e+01;-6.465009780134485595e+01;-6.431253213484275477e+01;-6.399164095451204304e+01;-6.368567587983310574e+01;-6.3391085…
4.899999999999999911e-01;-6.774407765228306744e+01;-6.741121625542592710e+01;-6.706362306431046250e+01;-6.670221258234546724e+01;-6.632991868132150159e+01;-6.595122609682030657e+01;-6.557147306953694965e+01;-6.519608804376403555e+01;-6.482990133881700956e+01;-6.447660764928376409e+01;-6.413839463423360598e+01;-6.381572631360838699e+01;-6.350727515930918798e+01;-6.321001255215627879e+01;-6.2919474…
4.924999999999999933e-01;-6.720643625591299042e+01;-6.686326688468905388e+01;-6.650716431047392518e+01;-6.614055379830080028e+01;-6.576736006786825328e+01;-6.539241316559019879e+01;-6.502075449851994904e+01;-6.465697753672256454e+01;-6.430469581123087153e+01;-6.396617136756390209e+01;-6.364209593237472262e+01;-6.333151000662712704e+01;-6.303186104063883022e+01;-6.273921767513762404e+01;-6.2448654…
4.949999999999999956e-01;-6.666515819630474482e+01;-6.631399428543369368e+01;-6.595274524560163343e+01;-6.558482284599264744e+01;-6.521456781695501093e+01;-6.484663611187643539e+01;-6.448538087114587825e+01;-6.413432669667874109e+01;-6.379578966597571821e+01;-6.347065081640604234e+01;-6.315826749125904627e+01;-6.285651187635990311e+01;-6.256194442884017093e+01;-6.227013907526246328e+01;-6.1976162…
4.974999999999999978e-01;-6.612273095400169609e+01;-6.576652746426017870e+01;-6.540364396025915994e+01;-6.503796109535349501e+01;-6.467375103989107288e+01;-6.431511498851764941e+01;-6.396547570883011957e+01;-6.362718836337742800e+01;-6.330129737765841469e+01;-6.298743529770092664e+01;-6.268384817247395091e+01;-6.238754168559717073e+01;-6.209455693934725673e+01;-6.180038388087200474e+01;-6.1500494…
5.000000000000000000e-01;-6.558193937601730283e+01;-6.522385736836787373e+01;-6.486261342156791443e+01;-6.450210795061741464e+01;-6.414617785240706382e+01;-6.379812309574934659e+01;-6.346031895204086481e+01;-6.313395373256089016e+01;-6.281890593936154232e+01;-6.251375300291009296e+01;-6.221589827082163282e+01;-6.192181180156735820e+01;-6.162738809604179124e+01;-6.132841301669092360e+01;-6.1021099…
5.025000000000000577e-01;-6.504550292235357745e+01;-6.468855016269641567e+01;-6.433171242059701456e+01;-6.397855960098614503e+01;-6.363224606897042435e+01;-6.329514019724819462e+01;-6.296855172452384863e+01;-6.265258318275577665e+01;-6.234611301364001434e+01;-6.204690161135305004e+01;-6.175180701301390229e+01;-6.145710176534056046e+01;-6.115888254813060598e+01;-6.085354667185139022e+01;-6.0538277…
5.050000000000000044e-01;-6.451580421712689883e+01;-6.416257557234840192e+01;-6.381224787071118243e+01;-6.346781557130036333e+01;-6.313161013799300747e+01;-6.280503234508785937e+01;-6.248838491482520396e+01;-6.218082495701634116e+01;-6.188044079904712191e+01;-6.158444261083513283e+01;-6.128944964590672129e+01;-6.099185687227589625e+01;-6.068825862342827548e+01;-6.037588834177672936e+01;-6.0053008…
5.075000000000000622e-01;-6.399471764884953728e+01;-6.364723633540796754e+01;-6.330480053245806715e+01;-6.296968189285625073e+01;-6.264333773910561831e+01;-6.232623940184222278e+01;-6.201779936120200887e+01;-6.171641320393063523e+01;-6.141961787852217469e+01;-6.112435099011239004e+01;-6.082728628217306266e+01;-6.052521713242410328e+01;-6.021545374809213769e+01;-5.989618571257794599e+01;-5.9566747…
5.100000000000000089e-01;-6.348352914520703649e+01;-6.314317617091867163e+01;-6.280930685396989333e+01;-6.248340619098682680e+01;-6.216607744943559766e+01;-6.185695767616919483e+01;-6.155472889072722609e+01;-6.125723796602805038e+01;-6.096172159762004839e+01;-6.066511344902767178e+01;-6.036439903690855857e+01;-6.005698056656665784e+01;-5.974101131780771112e+01;-5.941565344981096786e+01;-5.9081211…
5.124999999999999556e-01;-6.298292920536178485e+01;-6.265044263873016206e+01;-6.232517426364759672e+01;-6.200782670071824043e+01;-6.169822474295050085e+01;-6.139530871728090489e+01;-6.109721900087247093e+01;-6.080148033955953935e+01;-6.050527490309939083e+01;-6.020577184037131246e+01;-5.990047020675626044e+01;-5.958751245153487730e+01;-5.926592981869562493e+01;-5.893578433619580181e+01;-5.8598179…
5.150000000000000133e-01;-6.249305900672457881e+01;-6.216858433687467311e+01;-6.185141275497463198e+01;-6.154152252898541064e+01;-6.123807724455119228e+01;-6.093948718573535217e+01;-6.064355490339330856e+01;-6.034770734961740146e+01;-6.004929453403850914e+01;-5.974591368097230770e+01;-5.943571071784936777e+01;-5.911761773872959935e+01;-5.879149692290523888e+01;-5.845817160713802707e+01;-5.8119336…
5.174999999999999600e-01;-6.201359115379020892e+01;-6.169676626651695983e+01;-6.138677030521742495e+01;-6.108295604772418130e+01;-6.078397225179550389e+01;-6.048788188650090092e+01;-6.019235394909294712e+01;-5.989492358731868649e+01;-5.959329169688804484e+01;-5.928561703944833994e+01;-5.897075308519478654e+01;-5.864839610505945444e+01;-5.831912900525296806e+01;-5.798435861378733591e+01;-5.7646153…
5.200000000000000178e-01;-6.154383001511614282e+01;-6.123389127720127334e+01;-6.092986305473491626e+01;-6.063060050669254508e+01;-6.033440088273771806e+01;-6.003916535504446017e+01;-5.974261961508521068e+01;-5.944258019277360461e+01;-5.913723098119854171e+01;-5.882536155194368632e+01;-5.850652549421751303e+01;-5.818109781200389818e+01;-5.785023134874584372e+01;-5.751572435168026232e+01;-5.7179816…
5.224999999999999645e-01;-6.108282006444393630e+01;-6.077871865719923505e+01;-6.047929341763931177e+01;-6.018304742184498934e+01;-5.988809451721295574e+01;-5.959234928763678596e+01;-5.929375721825508805e+01;-5.899054569364565026e+01;-5.868145718987484116e+01;-5.836591969886313791e+01;-5.804412306105441388e+01;-5.771699462623112709e+01;-5.738608800678715482e+01;-5.705340674049562466e+01;-5.6721184…
5.250000000000000222e-01;-6.062945350401824385e+01;-6.032997314446519255e+01;-6.003375084369400838e+01;-5.973908961966361630e+01;-5.944408090225180530e+01;-5.914680564006893349e+01;-5.884555485212128190e+01;-5.853904664843227579e+01;-5.822660208267081572e+01;-5.790824245400675352e+01;-5.758468942210452468e+01;-5.725727488274593924e+01;-5.692778443010819700e+01;-5.659826078196364563e+01;-5.6270788…
5.274999999999999689e-01;-6.018257057073803651e+01;-5.988643921431670947e+01;-5.959209127831486086e+01;-5.929777737490178424e+01;-5.900170947786172349e+01;-5.870225606548019215e+01;-5.839813605388378903e+01;-5.808858825150903016e+01;-5.777348338001834804e+01;-5.745335132937704969e+01;-5.712931761391966745e+01;-5.680296667849606251e+01;-5.647616149720317225e+01;-5.615084602234521327e+01;-5.5828848…
5.300000000000000266e-01;-5.974104750158414134e+01;-5.944703681334326006e+01;-5.915339280426799462e+01;-5.885844698419933252e+01;-5.856064792715542211e+01;-5.825873500031736540e+01;-5.795189277304678654e+01;-5.763986565284538699e+01;-5.732300692953714361e+01;-5.700224548737440955e+01;-5.667897483350090226e+01;-5.635488906849257518e+01;-5.603179680270894636e+01;-5.571143674813815494e+01;-5.5395307…
5.324999999999999734e-01;-5.930386843761733928e+01;-5.901087605463018804e+01;-5.871698662238448208e+01;-5.842072322691557673e+01;-5.812085426315974246e+01;-5.781653361965567939e+01;-5.750740797689054062e+01;-5.719367580611940838e+01;-5.687608028579579411e+01;-5.655582887435151207e+01;-5.623445193601706649e+01;-5.591362837099304528e+01;-5.559500778407383592e+01;-5.528004850531725367e+01;-5.4969879…
5.350000000000000311e-01;-5.887017881053586876e+01;-5.857728988795610547e+01;-5.828246437168285610e+01;-5.798449918892502808e+01;-5.768253051257821795e+01;-5.737613273753132148e+01;-5.706537667759270249e+01;-5.675083760229799879e+01;-5.643354283665273385e+01;-5.611485899003532296e+01;-5.579633584263883961e+01;-5.547953522065255783e+01;-5.516587108898833947e+01;-5.485647531323891712e+01;-5.4552092…
5.374999999999999778e-01;-5.843931910386758233e+01;-5.814584537532940089e+01;-5.784966456900004772e+01;-5.754989851839293635e+01;-5.724606495445137710e+01;-5.693813246849072129e+01;-5.662653259650034698e+01;-5.631212545809883352e+01;-5.599611466194567555e+01;-5.567991636516251219e+01;-5.536500145246325388e+01;-5.505273755812026337e+01;-5.474425306334254060e+01;-5.444033294885488772e+01;-5.4141346…
5.400000000000000355e-01;-5.801083930330201355e+01;-5.771633576848613956e+01;-5.741864239863449626e+01;-5.711722609692968433e+01;-5.681196983703351577e+01;-5.650318529628993502e+01;-5.619158554970690034e+01;-5.587821895179826015e+01;-5.556436394552210345e+01;-5.525139219770716181e+01;-5.494061899709787156e+01;-5.463316495707331200e+01;-5.432984701041824849e+01;-5.403110464992673201e+01;-5.3736958…
5.424999999999999822e-01;-5.758449573834585777e+01;-5.728875689203693611e+01;-5.698962797399979507e+01;-5.668691323392553727e+01;-5.638082065385000874e+01;-5.607193746907001497e+01;-5.576117241505706801e+01;-5.544966892753275545e+01;-5.513869113961746393e+01;-5.482949079328413688e+01;-5.452317277177213839e+01;-5.422058025359326194e+01;-5.392221369901304229e+01;-5.362818641834300593e+01;-5.3338212…
5.450000000000000400e-01;-5.716023320463801838e+01;-5.686327219970097246e+01;-5.656297843020530536e+01;-5.625946290456514021e+01;-5.595320167439244585e+01;-5.564498174335825809e+01;-5.533582258016484445e+01;-5.502687891180765689e+01;-5.471932717180465033e+01;-5.441424326233192232e+01;-5.411248754693395568e+01;-5.381461512480538545e+01;-5.352082235035052804e+01;-5.323092976989974545e+01;-5.2944395…
5.474999999999999867e-01;-5.673815608228690621e+01;-5.644017119252785619e+01;-5.613912882780073943e+01;-5.583539945437837559e+01;-5.552966081475914706e+01;-5.522282274353980824e+01;-5.491593727083265719e+01;-5.461009972394307965e+01;-5.430634264857105364e+01;-5.400552912614923429e+01;-5.370825950009668048e+01;-5.341480692406129549e+01;-5.312508996292703500e+01;-5.283868030291458240e+01;-5.2554838…
5.500000000000000444e-01;-5.631849253367590080e+01;-5.601982567213453024e+01;-5.571854600005828217e+01;-5.541522584765205295e+01;-5.511067538075466388e+01;-5.480585479356263789e+01;-5.450178116765841452e+01;-5.419943471547564684e+01;-5.389966506693671988e+01;-5.360310288746811125e+01;-5.331008907252343221e+01;-5.302063465606981651e+01;-5.273441734108169499e+01;-5.245081088754745480e+01;-5.2168938…
5.524999999999999911e-01;-5.590155577057085168e+01;-5.560264765352310690e+01;-5.530168836122803810e+01;-5.499939018386150025e+01;-5.469662891672605554e+01;-5.439435108841901467e+01;-5.409348418851601537e+01;-5.379485300289636740e+01;-5.349910132550226649e+01;-5.320662309644749399e+01;-5.291751367988956645e+01;-5.263155245819152839e+01;-5.234822060933772292e+01;-5.206674865156583110e+01;-5.1786184…
5.550000000000000488e-01;-5.548770590051194063e+01;-5.518905184496033201e+01;-5.488897351729043805e+01;-5.458826201920439303e+01;-5.428779843405543204e+01;-5.398846249389141150e+01;-5.369105114240675647e+01;-5.339620822452958038e+01;-5.310436320574525126e+01;-5.281568190557396747e+01;-5.253003866032741342e+01;-5.224701935938368536e+01;-5.196595735653900761e+01;-5.168599529293046402e+01;-5.1406162…
5.574999999999999956e-01;-5.507731512591384870e+01;-5.477942459484984994e+01;-5.448075444681289525e+01;-5.418211811018569790e+01;-5.388435068196393019e+01;-5.358822401374376199e+01;-5.329437703362632561e+01;-5.300326064398956305e+01;-5.271509389069802154e+01;-5.242983352134362462e+01;-5.214716522910751451e+01;-5.186652443969421000e+01;-5.158714689120310481e+01;-5.130814059898099799e+01;-5.1028567…
5.600000000000000533e-01;-5.467073821672283884e+01;-5.437410025511645273e+01;-5.407730415762401321e+01;-5.378113656956546151e+01;-5.348634580741798317e+01;-5.319356694958428022e+01;-5.290326600694999826e+01;-5.261570076137548568e+01;-5.233089396517202374e+01;-5.204862032175562092e+01;-5.176841454098334339e+01;-5.148960682937143929e+01;-5.121138441324976753e+01;-5.093286939475176212e+01;-5.0653200…
5.625000000000000000e-01;-5.426828933427449897e+01;-5.397334510970657817e+01;-5.367880810712723871e+01;-5.338539807091638068e+01;-5.309374666646833418e+01;-5.280433491230219545e+01;-5.251745219788063679e+01;-5.223317292801656464e+01;-5.195134568112259643e+01;-5.167159572693732628e+01;-5.139334726031087541e+01;-5.111587028402097843e+01;-5.083834921624611525e+01;-5.055996245844612247e+01;-5.0279960…
5.650000000000000577e-01;-5.387022554574710398e+01;-5.357734841283081551e+01;-5.328536329180120390e+01;-5.299489260001696778e+01;-5.270643212024614854e+01;-5.242030205737854232e+01;-5.213662103882221288e+01;-5.185529776762930965e+01;-5.157603457120814028e+01;-5.129834319674117182e+01;-5.102157831918441389e+01;-5.074499235490910110e+01;-5.046780731932557984e+01;-5.018929220705640404e+01;-4.9908833…
5.675000000000000044e-01;-5.347673679186871709e+01;-5.318621967956740093e+01;-5.289698272341786378e+01;-5.260953026277532274e+01;-5.232421281119322742e+01;-5.204119216472509635e+01;-5.176042985012189490e+01;-5.148169248316472135e+01;-5.120456775951826955e+01;-5.092849098963200305e+01;-5.065278680790396493e+01;-5.037672843908465836e+01;-5.009960917513188861e+01;-4.982081415021589521e+01;-4.9539880…
5.700000000000000622e-01;-5.308794166918887214e+01;-5.279999115198827297e+01;-5.251360396991067603e+01;-5.222915476686370795e+01;-5.194684811685473136e+01;-5.166669743184338870e+01;-5.138852680436006182e+01;-5.111198838040888859e+01;-5.083658856118425007e+01;-5.056172255856932907e+01;-5.028672118353416209e+01;-5.001091122434709035e+01;-4.973368329212413386e+01;-4.945455522319441855e+01;-4.9173219…
5.725000000000000089e-01;-5.270388814650861775e+01;-5.241862428835126053e+01;-5.213510050224661541e+01;-5.185355835289202275e+01;-5.157406319192360655e+01;-5.129649608324443477e+01;-5.102056758784882362e+01;-5.074584517029351360e+01;-5.047178718914334894e+01;-5.019778268125818244e+01;-4.992320019338681192e+01;-4.964744622579060263e+01;-4.937002673052652568e+01;-4.909060013598748640e+01;-4.8809012…
5.750000000000000666e-01;-5.232455822162912540e+01;-5.204201914573588539e+01;-5.176129471388308190e+01;-5.148249713611526346e+01;-5.120556521827182195e+01;-5.093026811323997549e+01;-5.065622929638122685e+01;-5.038296182392361544e+01;-5.010990759592377231e+01;-4.983647962176515733e+01;-4.956211008287872488e+01;-4.928630423157880358e+01;-4.900869347381308927e+01;-4.872907681799514990e+01;-4.8447442…
5.775000000000000133e-01;-5.194987550865476322e+01;-5.167002561134935945e+01;-5.139197163204980257e+01;-5.111570600870494729e+01;-5.084105818370836971e+01;-5.056770867818386961e+01;-5.029522129645857831e+01;-5.002308394500775535e+01;-4.975075066305134186e+01;-4.947768378695565161e+01;-4.920339878252663368e+01;-4.892751153373336592e+01;-4.864978164708877273e+01;-4.837014191205734903e+01;-4.8088707…
5.799999999999999600e-01;-5.157971479952833249e+01;-5.130245555770508759e+01;-5.102689250081006378e+01;-5.075291243317293777e+01;-5.048025569657247758e+01;-5.020853883932376505e+01;-4.993729296261383865e+01;-4.966600779461317927e+01;-4.939417410445177126e+01;-4.912132346351215517e+01;-4.884706783914307238e+01;-4.857113881616611195e+01;-4.829342046405132294e+01;-4.801396709948808450e+01;-4.7733000…
5.825000000000000178e-01;-5.121391274059721610e+01;-5.093909513655400190e+01;-5.066580757565147763e+01;-5.039384862428092049e+01;-5.012289151268899445e+01;-4.985251352577569861e+01;-4.958223836428857823e+01;-4.931158125109100610e+01;-4.904008956891684079e+01;-4.876737829473882613e+01;-4.849316286814497801e+01;-4.821728951151620635e+01;-4.793975765024887892e+01;-4.766072684566631068e+01;-4.7380504…
5.849999999999999645e-01;-5.085227888239258931e+01;-5.057971657173135327e+01;-5.030846762475021450e+01;-5.003826177323205826e+01;-4.976872760434801535e+01;-4.949942673644130053e+01;-4.922989811553181028e+01;-4.895970210610138196e+01;-4.868845750701205333e+01;-4.841587118173008264e+01;-4.814176326362095182e+01;-4.786608833213271197e+01;-4.758894792973482879e+01;-4.731058796182772141e+01;-4.7031378…
5.875000000000000222e-01;-5.049460648377013428e+01;-5.022408895185200350e+01;-4.995463377976722086e+01;-4.968592211372747158e+01;-4.941755974022689912e+01;-4.914911412741300012e+01;-4.888015871075528196e+01;-4.861031417971985746e+01;-4.833928040667791493e+01;-4.806685927613433051e+01;-4.779297182328684812e+01;-4.751767054524550815e+01;-4.724114299042945220e+01;-4.696370119763911788e+01;-4.6685755…
5.899999999999999689e-01;-5.014068257470792389e+01;-4.987198765425646485e+01;-4.960408551250992559e+01;-4.933662876193344005e+01;-4.906922066946007988e+01;-4.880145323874322116e+01;-4.853294975022758706e+01;-4.826340178021710869e+01;-4.799259499795538630e+01;-4.772042467548162392e+01;-4.744690483875945120e+01;-4.717217241664865668e+01;-4.689648317934296529e+01;-4.662019492197779869e+01;-4.6343737…
5.925000000000000266e-01;-4.979029690288527377e+01;-4.952320215350576404e+01;-4.925662663342185965e+01;-4.899021337712738244e+01;-4.872358110724309199e+01;-4.845636169800383186e+01;-4.818823950891897567e+01;-4.791898304074697990e+01;-4.764846398581819642e+01;-4.737666534550049846e+01;-4.710368307900456841e+01;-4.682972310434322338e+01;-4.655509103474727084e+01;-4.628017082384672420e+01;-4.6005392…
5.949999999999999734e-01;-4.944324950579611766e+01;-4.917754208193197485e+01;-4.891208931444090524e+01;-4.864654178481961821e+01;-4.838054879795454610e+01;-4.811379379204317530e+01;-4.784602932234658113e+01;-4.757710264233581654e+01;-4.730696780229784792e+01;-4.703568668809992204e+01;-4.676342396663486767e+01;-4.649043815145377323e+01;-4.621706664445491697e+01;-4.594370147536909599e+01;-4.5670755…
5.975000000000000311e-01;-4.909935675576416969e+01;-4.883484151305729881e+01;-4.857033623290844560e+01;-4.830551378162866882e+01;-4.804006598533027272e+01;-4.777373582216253567e+01;-4.750634725174969475e+01;-4.723782438374668402e+01;-4.696819678494581041e+01;-4.669759406311663952e+01;-4.642623512466714431e+01;-4.615441461290223657e+01;-4.588248472762045083e+01;-4.561082953940860563e+01;-4.5339832…
5.999999999999999778e-01;-4.875845581832579256e+01;-4.849496152707631325e+01;-4.823126101090672080e+01;-4.796706139935966462e+01;-4.770210564973388756e+01;-4.743620065465931646e+01;-4.716924145276806257e+01;-4.690122398956664540e+01;-4.663224409578680252e+01;-4.636248646589685762e+01;-4.609220936568603832e+01;-4.582172775829108957e+01;-4.555139327071739785e+01;-4.528156836993077405e+01;-4.5012595…
6.025000000000000355e-01;-4.842040754573061179e+01;-4.815779118819486371e+01;-4.789478718067318397e+01;-4.763114594228454024e+01;-4.736666688130880232e+01;-4.710122185491933067e+01;-4.683477361598062316e+01;-4.656738246595718778e+01;-4.629919959892450265e+01;-4.603045146597199988e+01;-4.576142110900995874e+01;-4.549242922686231339e+01;-4.522381350725731863e+01;-4.495590373882898660e+01;-4.4688993…
6.049999999999999822e-01;-4.808509789778599952e+01;-4.782324711906390746e+01;-4.756086594280371571e+01;-4.729775412429570736e+01;-4.703376974514245745e+01;-4.676884775305722997e+01;-4.650301278144497985e+01;-4.623638022931693570e+01;-4.596914482385614775e+01;-4.570156142746564853e+01;-4.543392414467311369e+01;-4.516654646704133569e+01;-4.489974101139140572e+01;-4.463379642582982143e+01;-4.4368951…
6.075000000000000400e-01;-4.775243804056682251e+01;-4.749127189867629539e+01;-4.722947300172910445e+01;-4.696689362490231900e+01;-4.670344996150488726e+01;-4.643913573481836465e+01;-4.617402975960561662e+01;-4.590829215412775710e+01;-4.564214906281067385e+01;-4.537587096327499125e+01;-4.510975061306925227e+01;-4.484408326694618552e+01;-4.457914767329662453e+01;-4.431518542440826991e+01;-4.4052379…
6.099999999999999867e-01;-4.742236331403202598e+01;-4.716183153440172759e+01;-4.690060476610392470e+01;-4.663858836109622530e+01;-4.637575367893212785e+01;-4.611214698863953743e+01;-4.584789231910881568e+01;-4.558318361504316130e+01;-4.531826658715087319e+01;-4.505341552546171613e+01;-4.478891103751375624e+01;-4.452502117051993480e+01;-4.426198433148868361e+01;-4.399999153979328526e+01;-4.3739168…
6.125000000000000444e-01;-4.709483128348970382e+01;-4.683491226561881149e+01;-4.657427418905756156e+01;-4.631287373941050589e+01;-4.605073256655148839e+01;-4.578794187530002091e+01;-4.552466123400173359e+01;-4.526110753576858770e+01;-4.499753491865912736e+01;-4.473421100205253254e+01;-4.447139523173084541e+01;-4.420932157457389167e+01;-4.394818385185657661e+01;-4.368812118083397422e+01;-4.3429203…
6.149999999999999911e-01;-4.676981909946380256e+01;-4.651051694659898317e+01;-4.625050649616586185e+01;-4.598979211068477468e+01;-4.572843939934703172e+01;-4.546657602764011585e+01;-4.520438722345328131e+01;-4.494210240591083050e+01;-4.467997405433192171e+01;-4.441825417096558937e+01;-4.415717390236118689e+01;-4.389692831361909242e+01;-4.363766446393626097e+01;-4.337947017459789834e+01;-4.3122363…
6.175000000000000488e-01;-4.644732038970640531e+01;-4.618866123652772160e+01;-4.592933501215837566e+01;-4.566938860177216952e+01;-4.540892425637711938e+01;-4.514809723505394601e+01;-4.488710877048134762e+01;-4.462619118931685591e+01;-4.436558651873213677e+01;-4.410552385234714734e+01;-4.384620077171459229e+01;-4.358777055701631298e+01;-4.333033319059742894e+01;-4.307392746118444649e+01;-4.2818523…
6.199999999999999956e-01;-4.612734189570745968e+01;-4.586936979818440818e+01;-4.561079725711419997e+01;-4.535170744869042636e+01;-4.509223140066677615e+01;-4.483254312123509777e+01;-4.457285076953872505e+01;-4.431338102353435460e+01;-4.405435810586194378e+01;-4.379598259985112918e+01;-4.353841505640120602e+01;-4.328176586239163726e+01;-4.302608923323754198e+01;-4.277137855579339742e+01;-4.2517562…
6.225000000000000533e-01;-4.580990004411883376e+01;-4.555267267432392231e+01;-4.529493144263413740e+01;-4.503678891091983871e+01;-4.477839686433390654e+01;-4.451993958461790868e+01;-4.426162392534378398e+01;-4.400366359549084905e+01;-4.374625917095060856e+01;-4.348957877985998977e+01;-4.323374415252025926e+01;-4.297882324958973044e+01;-4.272482719899891634e+01;-4.247170869191204190e+01;-4.2219361…
6.250000000000000000e-01;-4.549501761352262008e+01;-4.523860197380899706e+01;-4.498177345847380337e+01;-4.472466680724935628e+01;-4.446744672710656232e+01;-4.421029994198578095e+01;-4.395342480566306165e+01;-4.369701607085027462e+01;-4.344124633654914902e+01;-4.318624890097255076e+01;-4.293210639740594559e+01;-4.267884618127227725e+01;-4.242644007933776606e+01;-4.217480558294626292e+01;-4.1923807…
6.275000000000000577e-01;-4.518272062544296830e+01;-4.492718896100157622e+01;-4.467135440103759692e+01;-4.441536667898386526e+01;-4.415939604949127073e+01;-4.390362469746925456e+01;-4.364823644085448251e+01;-4.339340245302648214e+01;-4.313926448441159067e+01;-4.288592007112736582e+01;-4.263341379867060255e+01;-4.238173535965533034e+01;-4.213082191210130389e+01;-4.188056176090707083e+01;-4.1630798…
6.300000000000000044e-01;-4.487303555774433050e+01;-4.461846160755948176e+01;-4.436369866040638499e+01;-4.410890455657033726e+01;-4.385424840066144725e+01;-4.359990184810095570e+01;-4.334602936161337539e+01;-4.309277525338296044e+01;-4.284024891552167702e+01;-4.258851247489916148e+01;-4.233757464028514050e+01;-4.208739127036028549e+01;-4.183787008175707456e+01;-4.158887647144065625e+01;-4.1340239…
6.325000000000000622e-01;-4.456598694879285461e+01;-4.431244263622780011e+01;-4.405882255556804239e+01;-4.380528628290654325e+01;-4.355199590573512580e+01;-4.329910763106256866e+01;-4.304676296906543342e+01;-4.279507736426442222e+01;-4.254412757497408393e+01;-4.229394177999699878e+01;-4.204449589295621337e+01;-4.179571642307245583e+01;-4.154748723162602175e+01;-4.129965712335180683e+01;-4.1052047…
6.350000000000000089e-01;-4.426159543130818008e+01;-4.400914806078184682e+01;-4.375673348728479795e+01;-4.350450733235231837e+01;-4.325261972854764281e+01;-4.300120761551899307e+01;-4.275038713657104950e+01;-4.250024403822560970e+01;-4.225082325478979328e+01;-4.200212139999844396e+01;-4.175408537390562458e+01;-4.150661725542534697e+01;-4.125958277782939376e+01;-4.101282030590344618e+01;-4.0766149…
6.375000000000000666e-01;-4.395987620814076280e+01;-4.370858620340970901e+01;-4.345742956231299559e+01;-4.320655305639948551e+01;-4.295609090455880619e+01;-4.270615804536341642e+01;-4.245684394976401421e+01;-4.220820488796623238e+01;-4.196025570263078208e+01;-4.171296455806952963e+01;-4.146625361899484830e+01;-4.122000568260241948e+01;-4.097407402827748513e+01;-4.072829239836146797e+01;-4.0482484…
6.400000000000000133e-01;-4.366083796130083527e+01;-4.341075715299552940e+01;-4.316089963040208488e+01;-4.291139928192406217e+01;-4.266237144093932443e+01;-4.241390734705240106e+01;-4.216606950236978690e+01;-4.191888583383529010e+01;-4.167234357778829690e+01;-4.142638611096548118e+01;-4.118091544591591457e+01;-4.093580029062493253e+01;-4.069088692318594980e+01;-4.044600980595362216e+01;-4.0201000…
6.424999999999999600e-01;-4.336448217047716014e+01;-4.311565261657057846e+01;-4.286712366842724720e+01;-4.261901318606366829e+01;-4.237141560447919630e+01;-4.212439772577614150e+01;-4.187799567791348920e+01;-4.163221093973479725e+01;-4.138700620960395327e+01;-4.114230410565100016e+01;-4.089799119975691610e+01;-4.065392718358140201e+01;-4.040995642459438386e+01;-4.016591886457345595e+01;-3.9921659…
6.450000000000000178e-01;-4.307080280571582875e+01;-4.282325611027084733e+01;-4.257607344444583219e+01;-4.232935437338337437e+01;-4.208317132319412224e+01;-4.183756678185046951e+01;-4.159255185963368007e+01;-4.134810409248481022e+01;-4.110416512749551288e+01;-4.086064105345644748e+01;-4.061740768273632796e+01;-4.037432050384899185e+01;-4.013122659011958149e+01;-3.988797546258899729e+01;-3.9644427…
6.474999999999999645e-01;-4.277978634922448009e+01;-4.253354343250216374e+01;-4.228771339676164587e+01;-4.204237608744050902e+01;-4.179758163548023475e+01;-4.155334908845192388e+01;-4.130966652123433391e+01;-4.106649049160051135e+01;-4.082374534492248586e+01;-4.058132491906555117e+01;-4.033909878005556493e+01;-4.009692265150474100e+01;-3.985465037038612479e+01;-3.961214443017712483e+01;-3.9369283…
6.500000000000000222e-01;-4.249141209518016638e+01;-4.224648336007639671e+01;-4.200200166587131179e+01;-4.175802649589998339e+01;-4.151458613089448590e+01;-4.127167768261952574e+01;-4.102926866159174324e+01;-4.078729792647241936e+01;-4.054567638957153264e+01;-4.030428983184752667e+01;-4.006300580304396419e+01;-3.982168423579571481e+01;-3.958018917264761427e+01;-3.933839874612935716e+01;-3.9096212…
6.524999999999999689e-01;-4.220565267495592821e+01;-4.196203850891706821e+01;-4.171889122079416978e+01;-4.147624999538348334e+01;-4.123412233640667068e+01;-4.099248543304595671e+01;-4.075128905785027200e+01;-4.051045782778642490e+01;-4.026989308023396319e+01;-4.002947653402741679e+01;-3.978907757702537396e+01;-3.954856379641916675e+01;-3.930781223550278014e+01;-3.906671861088479858e+01;-3.8825203…
6.550000000000000266e-01;-4.192247475689316616e+01;-4.168016630539003131e+01;-4.143833102699848325e+01;-4.119698848886943665e+01;-4.095612701018531965e+01;-4.071570625794184650e+01;-4.047566132204701006e+01;-4.023590609002894780e+01;-3.999633605884208265e+01;-3.975683258561434741e+01;-3.951727030465944779e+01;-3.927752733442630273e+01;-3.903749586014025397e+01;-3.879709043286809589e+01;-3.8556252…
6.574999999999999734e-01;-4.164183987208314619e+01;-4.140082002030333541e+01;-4.116026721117192722e+01;-4.092018259675750613e+01;-4.068053731286950381e+01;-4.044127617408220488e+01;-4.020232275470899452e+01;-3.996358367044102522e+01;-3.972495209366449131e+01;-3.948631235136431172e+01;-3.924754723784952404e+01;-3.900854769192206106e+01;-3.876922254117666711e+01;-3.852950577159485590e+01;-3.8289360…
6.600000000000000311e-01;-4.136370531991200750e+01;-4.112394982293064061e+01;-4.088464418593333249e+01;-4.064577277189687976e+01;-4.040729183502541133e+01;-4.016913416574930551e+01;-3.993121499522560924e+01;-3.969343697565476958e+01;-3.945569417518910171e+01;-3.921787679924838699e+01;-3.897987819323384429e+01;-3.874160381888992077e+01;-3.850298003633731980e+01;-3.826396027540464218e+01;-3.8024527…
6.624999999999999778e-01;-4.108802511096634191e+01;-4.084950381711096412e+01;-4.061140570405154193e+01;-4.037370029706794128e+01;-4.013633146847958955e+01;-3.989922287019283687e+01;-3.966228447488319375e+01;-3.942541805127114429e+01;-3.918852142888614054e+01;-3.895149314201703561e+01;-3.871423894728580706e+01;-3.847667996427013293e+01;-3.823876041055931552e+01;-3.800045264554172064e+01;-3.7761758…
6.650000000000000355e-01;-4.081475091106068476e+01;-4.057742902769030025e+01;-4.034049581744896074e+01;-4.010390814931619730e+01;-3.986760011583862706e+01;-3.963148908353205968e+01;-3.939548268474690929e+01;-3.915948459385660385e+01;-3.892339887071920401e+01;-3.868713435293810221e+01;-3.845061054544105161e+01;-3.821376482625522897e+01;-3.797655908658077806e+01;-3.773898365313135628e+01;-3.7501057…
6.674999999999999822e-01;-4.054383295656720065e+01;-4.030767231281466678e+01;-4.007185972310199418e+01;-3.983634172125353246e+01;-3.960104523752842454e+01;-3.936588409567557534e+01;-3.913076627528829476e+01;-3.889559980854711796e+01;-3.866029703293137487e+01;-3.842477858589079176e+01;-3.818897855658411800e+01;-3.795285069235933406e+01;-3.771637392956192514e+01;-3.747955523083351181e+01;-3.7242428…
6.700000000000000400e-01;-4.027522091632916812e+01;-4.004018118425324246e+01;-3.980544448512689115e+01;-3.957094939575152637e+01;-3.933661824022239273e+01;-3.910236386598258918e+01;-3.886809700687435054e+01;-3.863373213736471001e+01;-3.839919148875415544e+01;-3.816440852944143813e+01;-3.792933230131354350e+01;-3.769393259499660331e+01;-3.745820438731984581e+01;-3.722216965536391342e+01;-3.6985875…
6.724999999999999867e-01;-4.000886467974435590e+01;-3.977490452282465583e+01;-3.954119962797079069e+01;-3.930768297641782993e+01;-3.907427471559928733e+01;-3.884088905440502515e+01;-3.860744157128048926e+01;-3.837385488296915526e+01;-3.814006230367844097e+01;-3.790601072303551433e+01;-3.767166407995166821e+01;-3.743700750421220391e+01;-3.720205070239680367e+01;-3.696682883100559991e+01;-3.6731400…
6.750000000000000444e-01;-3.974471505569992758e+01;-3.951179318011770647e+01;-3.927907759957848555e+01;-3.904649798022923335e+01;-3.881397454235998623e+01;-3.858142492610154761e+01;-3.834877130568541759e+01;-3.811594575167837462e+01;-3.788289343846963675e+01;-3.764957486020520605e+01;-3.741596842293876790e+01;-3.718207357571574789e+01;-3.694791320798553613e+01;-3.671353367944986701e+01;-3.6479001…
6.774999999999999911e-01;-3.948272437300857263e+01;-3.925080046260982414e+01;-3.901903410665456562e+01;-3.878735380106529362e+01;-3.855568186646085138e+01;-3.832394114926754014e+01;-3.809206182172198396e+01;-3.785998633910405431e+01;-3.762767212653557891e+01;-3.739509309974658890e+01;-3.716224138173011937e+01;-3.692912946825087062e+01;-3.669579171616862112e+01;-3.646228363794192262e+01;-3.6228678…
6.800000000000000488e-01;-3.922284697778848539e+01;-3.899188249945850515e+01;-3.876102832830403599e+01;-3.853021375509083413e+01;-3.829936497507303272e+01;-3.806841150569698584e+01;-3.783729257165122561e+01;-3.760596158102036668e+01;-3.737438824655925629e+01;-3.714255940242786380e+01;-3.691047987374859929e+01;-3.667817373940059156e+01;-3.644568500285428314e+01;-3.621307626487610776e+01;-3.5980424…
6.824999999999999956e-01;-3.896503962640926488e+01;-3.873499849857512345e+01;-3.850502301789660464e+01;-3.827504502168586953e+01;-3.804499608077092176e+01;-3.781481353272384638e+01;-3.758444637173793268e+01;-3.735385918960701446e+01;-3.712303370895486410e+01;-3.689196890834208631e+01;-3.666068109164341138e+01;-3.642920432491332861e+01;-3.619759038954083508e+01;-3.596590694860483950e+01;-3.5734233…
6.850000000000000533e-01;-3.870926177500534493e+01;-3.848011089754204050e+01;-3.825098450474074951e+01;-3.802181849541513969e+01;-3.779255103361965951e+01;-3.756312811485559422e+01;-3.733350890079264417e+01;-3.710366909205731645e+01;-3.687360187121732480e+01;-3.664331736687705643e+01;-3.641284198447885956e+01;-3.618221810391126070e+01;-3.595150341913438297e+01;-3.572076871231684692e+01;-3.5490093…
6.875000000000000000e-01;-3.845547576987092242e+01;-3.822718541748317733e+01;-3.799888260765939663e+01;-3.777050856450266281e+01;-3.754200897882802934e+01;-3.731333904312239724e+01;-3.708446819054677945e+01;-3.685538288575579458e+01;-3.662608699344127672e+01;-3.639660062736543722e+01;-3.616695881528552547e+01;-3.593721055022125910e+01;-3.570741762148949050e+01;-3.547765210641875910e+01;-3.5247991…
6.900000000000000577e-01;-3.820364694618326951e+01;-3.797619103033604659e+01;-3.774869047317545778e+01;-3.752109283054505795e+01;-3.729335197606430086e+01;-3.706543255863224573e+01;-3.683731412309669651e+01;-3.660899332240647652e+01;-3.638048374262932327e+01;-3.615181419501447380e+01;-3.592302679584825853e+01;-3.569417546734376856e+01;-3.546532436287581902e+01;-3.523654517943915465e+01;-3.5007912…
6.925000000000000044e-01;-3.795374364414825408e+01;-3.772709985176425107e+01;-3.750038435220707811e+01;-3.727355178387393408e+01;-3.704656459483629050e+01;-3.681939689410925354e+01;-3.659203794797797826e+01;-3.636449383136946523e+01;-3.613678675242263694e+01;-3.590895285457318664e+01;-3.568103979707740336e+01;-3.545310480190117630e+01;-3.522521277173966325e+01;-3.499743351788752221e+01;-3.4769837…
6.950000000000000622e-01;-3.770573715205143372e+01;-3.747988697208066355e+01;-3.725394332951836418e+01;-3.702786844908042241e+01;-3.680163349931059713e+01;-3.657522182507285180e+01;-3.634863182837427331e+01;-3.612187808930574562e+01;-3.589499024261488813e+01;-3.566801036257934499e+01;-3.544099013195088332e+01;-3.521398852914946787e+01;-3.498706973165570133e+01;-3.476030034451047612e+01;-3.4533745…
6.975000000000000089e-01;-3.745960158596472667e+01;-3.723453023690376540e+01;-3.700934901904023633e+01;-3.678402801425549029e+01;-3.655854703517854887e+01;-3.633289824087364650e+01;-3.610708842371195004e+01;-3.588113964039532533e+01;-3.565508769985179072e+01;-3.542897920694495895e+01;-3.520286840706000930e+01;-3.497681460367421380e+01;-3.475087993221015381e+01;-3.452512666416662768e+01;-3.4299613…
7.000000000000000666e-01;-3.721531371706252855e+01;-3.699100998888062009e+01;-3.676658523658987576e+01;-3.654201745536389723e+01;-3.631729482919747909e+01;-3.609241774442698159e+01;-3.586740051455888079e+01;-3.564227156952431841e+01;-3.541707161865406306e+01;-3.519185043037047222e+01;-3.496666343721377501e+01;-3.474156896810596606e+01;-3.451662596907818426e+01;-3.429189144731606831e+01;-3.4067417…
7.025000000000000133e-01;-3.697285275791135462e+01;-3.674930878215511854e+01;-3.652563766083335395e+01;-3.630182516528429915e+01;-3.607786740950068349e+01;-3.585377228705560526e+01;-3.562956067404790161e+01;-3.540526622983596639e+01;-3.518093330091696203e+01;-3.495661351277200168e+01;-3.473236221615947272e+01;-3.450823561168822096e+01;-3.428428848463392598e+01;-3.406057184223146095e+01;-3.3837129…
7.049999999999999600e-01;-3.673220011840911781e+01;-3.650941108065390495e+01;-3.628649349279896086e+01;-3.606344059600868945e+01;-3.584025585286985205e+01;-3.561695384241386364e+01;-3.539356098769557235e+01;-3.517011502439417114e+01;-3.494666271130570578e+01;-3.472325630765736548e+01;-3.449994993618874872e+01;-3.427679667015294029e+01;-3.405384634014154699e+01;-3.383114340741188641e+01;-3.3608724…
7.075000000000000178e-01;-3.649333914067070594e+01;-3.627130294970159241e+01;-3.604914112296957285e+01;-3.582685392159459070e+01;-3.560445146418537377e+01;-3.538195412186712474e+01;-3.515939282148239187e+01;-3.493680823979723726e+01;-3.471424838475799390e+01;-3.449176502721950044e+01;-3.426941004989780026e+01;-3.404723255885311772e+01;-3.382527681095235295e+01;-3.360358035591275438e+01;-3.3382171…
7.099999999999999645e-01;-3.625625482151454548e+01;-3.603497174872065045e+01;-3.581356981286018737e+01;-3.559205572759366021e+01;-3.537044549207438848e+01;-3.514876433302961800e+01;-3.492704663712915192e+01;-3.470533492829981981e+01;-3.448367738098744439e+01;-3.426212427001524219e+01;-3.404072436745168062e+01;-3.381952213214593428e+01;-3.359855579728404251e+01;-3.337785580428704435e+01;-3.3157442…
7.125000000000000222e-01;-3.602093353102381457e+01;-3.580040583204926463e+01;-3.557976939632170144e+01;-3.535903673063423724e+01;-3.513822888291447555e+01;-3.491737498193332101e+01;-3.469651185313739461e+01;-3.447568283479945705e+01;-3.425493528042963476e+01;-3.403431708459439164e+01;-3.381387318237236883e+01;-3.359364286226070107e+01;-3.337365804437322936e+01;-3.315394202032626936e+01;-3.2934508…
7.149999999999999689e-01;-3.578736273483486485e+01;-3.556759426432461169e+01;-3.534773000511172825e+01;-3.512778753042973534e+01;-3.490779207352709079e+01;-3.468777571765562584e+01;-3.446777674910136113e+01;-3.424783836492291300e+01;-3.402800621651945789e+01;-3.380832506269063487e+01;-3.358883541891554358e+01;-3.336957103098228572e+01;-3.315055736612863768e+01;-3.293181066489505326e+01;-3.2713336…
7.175000000000000266e-01;-3.555553072611530752e+01;-3.533652655562532630e+01;-3.511744182246230395e+01;-3.489829839595984851e+01;-3.467912482207979252e+01;-3.445995521699105524e+01;-3.424082840960806351e+01;-3.402178658976527004e+01;-3.380287293926816261e+01;-3.358412845647408318e+01;-3.336558879505527386e+01;-3.314728192806923346e+01;-3.292922686684384104e+01;-3.271143302358195371e+01;-3.2493899…
7.199999999999999734e-01;-3.532542637175458822e+01;-3.510719241974189231e+01;-3.488889486698823106e+01;-3.467055908684145038e+01;-3.445221607642354655e+01;-3.423390110653792817e+01;-3.401565270346671355e+01;-3.379751128209260713e+01;-3.357951690476118500e+01;-3.336170631462378822e+01;-3.314410999605857455e+01;-3.292675005159294699e+01;-3.270963915646105846e+01;-3.249278022443133551e+01;-3.2276166…
7.225000000000000311e-01;-3.509703887667712507e+01;-3.487958155771727320e+01;-3.466207880758859261e+01;-3.444455870938536179e+01;-3.422705387844133895e+01;-3.400959991954709238e+01;-3.379223429434172488e+01;-3.357499497898030683e+01;-3.335791838501481266e+01;-3.314103663185155568e+01;-3.292437485399780428e+01;-3.270794930636886022e+01;-3.249176655624482635e+01;-3.227582343925376307e+01;-3.2060107…
7.249999999999999778e-01;-3.487035756981213552e+01;-3.465368346849324155e+01;-3.443698280927502253e+01;-3.422028560577383871e+01;-3.400362530177663700e+01;-3.378703708432752961e+01;-3.357055667904121066e+01;-3.335421906652808843e+01;-3.313805659326938269e+01;-3.292209650685069278e+01;-3.270635852863521364e+01;-3.249085319691247520e+01;-3.227558129251722363e+01;-3.206053406715056298e+01;-3.1845693…
7.275000000000000355e-01;-3.464537171410465533e+01;-3.442948728791698443e+01;-3.421359540973761426e+01;-3.399772727448212351e+01;-3.378191641973550219e+01;-3.356619694027184408e+01;-3.335060224932436768e+01;-3.313516388259016310e+01;-3.291990982074097616e+01;-3.270486230463469468e+01;-3.249003568583581369e+01;-3.227543501168720752e+01;-3.206105567626524788e+01;-3.184688389943902465e+01;-3.1632897…
7.299999999999999822e-01;-3.442207034152546896e+01;-3.420698165630593479e+01;-3.399190442593886985e+01;-3.377687032018685898e+01;-3.356191230039854645e+01;-3.334706277748139769e+01;-3.313235237279428702e+01;-3.291780883323418294e+01;-3.270345558105687189e+01;-3.248930982009009227e+01;-3.227538067075032302e+01;-3.206166799628795161e+01;-3.184816226694088925e+01;-3.163484526523315665e+01;-3.1421691…
7.325000000000000400e-01;-3.420044211332047013e+01;-3.398615461357135814e+01;-3.377189688904928033e+01;-3.355770043097773225e+01;-3.334359702619182286e+01;-3.312961689662441955e+01;-3.291578748887183536e+01;-3.270213251876042193e+01;-3.248867075860633946e+01;-3.227541443978679325e+01;-3.206236767373572860e+01;-3.184952551428544609e+01;-3.163687401968697799e+01;-3.142439115751196255e+01;-3.1212048…
7.349999999999999867e-01;-3.398047520565843627e+01;-3.376699352068293791e+01;-3.355355900538556568e+01;-3.334020237993571101e+01;-3.312695373486770478e+01;-3.291384068590159018e+01;-3.270088721662260411e+01;-3.248811286588037461e+01;-3.227553175743763347e+01;-3.206315129919101992e+01;-3.185097088707957269e+01;-3.163898119484869298e+01;-3.142716441605798749e+01;-3.121549534036681095e+01;-3.1003942…
7.375000000000000444e-01;-3.376215722055582091e+01;-3.354948500635266129e+01;-3.333687614110166209e+01;-3.312436004797039857e+01;-3.291196467836760320e+01;-3.269971471177304068e+01;-3.248763047148180050e+01;-3.227572726342859255e+01;-3.206401464830412351e+01;-3.185249543306806785e+01;-3.164116465081539076e+01;-3.143000906634232194e+01;-3.121900757846886165e+01;-3.100813243860869761e+01;-3.0797350…
7.399999999999999911e-01;-3.354547512106881868e+01;-3.333361493752902049e+01;-3.312183282871194479e+01;-3.291015646528217076e+01;-3.269861129636736052e+01;-3.248721882001591155e+01;-3.227599558775868616e+01;-3.206495269916600677e+01;-3.185409531206558853e+01;-3.164342191782217739e+01;-3.143292358671530096e+01;-3.122258367536259271e+01;-3.101237836855821683e+01;-3.080227801082413919e+01;-3.0592248…
7.425000000000000488e-01;-3.333041518905950085e+01;-3.311936841158167510e+01;-3.290841279318465951e+01;-3.269757386907538432e+01;-3.248687430188312675e+01;-3.227633224424420177e+01;-3.206596044403629975e+01;-3.185576589517620150e+01;-3.164574957775062458e+01;-3.143590600490281872e+01;-3.122622272027797763e+01;-3.101668019149914102e+01;-3.080725247003212175e+01;-3.059790860688659464e+01;-3.0388614…
7.449999999999999956e-01;-3.311696300384714675e+01;-3.290672976773851843e+01;-3.269659899487791677e+01;-3.248659377494892198e+01;-3.227673377662538456e+01;-3.206703371972757566e+01;-3.185750258932792178e+01;-3.164814343983917411e+01;-3.143895335363115251e+01;-3.122992324438120804e+01;-3.102103759071490074e+01;-3.081227449853138722e+01;-3.060360645719543982e+01;-3.039500181133922041e+01;-3.0186426…
7.475000000000000533e-01;-3.290510344037969048e+01;-3.269568261567945200e+01;-3.248637368666077663e+01;-3.227719705912430470e+01;-3.206816927354364566e+01;-3.185930160050176951e+01;-3.165059936845825206e+01;-3.144206191511106141e+01;-3.123368275026125573e+01;-3.102544959797863910e+01;-3.081734434878942963e+01;-3.060934327275472810e+01;-3.040141785053788226e+01;-3.019353627444669996e+01;-2.9985665…
7.500000000000000000e-01;-3.269482068529785579e+01;-3.248620987951801453e+01;-3.227771848311893876e+01;-3.206936404905923865e+01;-3.186115992406060471e+01;-3.165311397759283096e+01;-3.144522804515609593e+01;-3.123749801830499351e+01;-3.102991419511065629e+01;-3.082246154144238304e+01;-3.061511984265369790e+01;-3.040786404892397599e+01;-3.020066516048465743e+01;-2.999349173261331103e+01;-2.9786311…
7.525000000000000577e-01;-3.248609826879366125e+01;-3.227829385514770877e+01;-3.207061443996567363e+01;-3.186307462062672613e+01;-3.165568454807062082e+01;-3.144844879645281921e+01;-3.124136592128115097e+01;-3.103442867741138400e+01;-3.082762453861935015e+01;-3.062093615666665869e+01;-3.041434169237034979e+01;-3.020781527465254968e+01;-3.000132792027111606e+01;-2.979484901943596142e+01;-2.9588348…
7.550000000000000044e-01;-3.227891911008433112e+01;-3.207191627862785310e+01;-3.186504214159122483e+01;-3.165830830015582364e+01;-3.145172176532010155e+01;-3.124528397238108113e+01;-3.103899045104019905e+01;-3.083283115909180339e+01;-3.062679115131049201e+01;-3.042085121387357560e+01;-3.021498835402439909e+01;-3.000917635447426335e+01;-2.980338670920865241e+01;-2.959759006860639374e+01;-2.9391758…
7.575000000000000622e-01;-3.207326557475401074e+01;-3.186705840350985497e+01;-3.166098179454811401e+01;-3.145504436944511539e+01;-3.124925010681770488e+01;-3.104359750306226573e+01;-3.083807934963553876e+01;-3.063268316891761245e+01;-3.042739201170565622e+01;-3.022218524397390382e+01;-3.001703917410075562e+01;-2.981192768475452581e+01;-2.960682316780879475e+01;-2.940169791010439582e+01;-2.9196525…
7.600000000000000089e-01;-3.186911954250391688e+01;-3.166370108551232221e+01;-3.145841332521133182e+01;-3.125326197196401168e+01;-3.104824812474395657e+01;-3.084336757724245359e+01;-3.063861069599208875e+01;-3.043396294393462043e+01;-3.022940578531807887e+01;-3.002491760145327504e+01;-2.982047443459363123e+01;-2.961605068026212706e+01;-2.941162000595259940e+01;-2.920715666108687003e+01;-2.9002637…
7.625000000000000666e-01;-3.166646248361092120e+01;-3.146182487314808540e+01;-3.125731648035074173e+01;-3.105294021894759737e+01;-3.084869449960383392e+01;-3.064457267853281408e+01;-3.044056302898759370e+01;-3.023664933758236728e+01;-3.003281189522069639e+01;-2.982902851847696013e+01;-2.962527538958210016e+01;-2.942152779308322152e+01;-2.921776100487896599e+01;-2.901395151245582227e+01;-2.8810078…
7.650000000000000133e-01;-3.146527554218412703e+01;-3.126141010262583819e+01;-3.105767092939108664e+01;-3.085405829454627735e+01;-3.065056814392901430e+01;-3.044719168364855477e+01;-3.024391543665097970e+01;-3.004072189675230931e+01;-2.983759058446192469e+01;-2.963449915098312104e+01;-2.943142429423338768e+01;-2.922834252480356909e+01;-2.902523101373899550e+01;-2.882206871170859941e+01;-2.8618837…
7.675000000000000711e-01;-3.126553962458910263e+01;-3.106243699534136127e+01;-3.085945636689643834e+01;-3.065659555901308408e+01;-3.045384830198624115e+01;-3.025120395487183345e+01;-3.004864763820179263e+01;-2.984616093089460875e+01;-2.964372297043325588e+01;-2.944131161715782241e+01;-2.923890442702111514e+01;-2.903647943295323586e+01;-2.883401594162349113e+01;-2.863149554270490427e+01;-2.8428903…
7.700000000000000178e-01;-3.106723549185901589e+01;-3.086488575668798617e+01;-3.066265261396214470e+01;-3.046053164881214670e+01;-3.025851464480519226e+01;-3.005658942652223686e+01;-2.985474005908099215e+01;-2.965294757347852794e+01;-2.945119109142752123e+01;-2.924944902854923612e+01;-2.904770010553429316e+01;-2.884592413231982988e+01;-2.864410274586660776e+01;-2.844222030308555560e+01;-2.8240264…
7.724999999999999645e-01;-3.087034385495041278e+01;-3.066873667526766667e+01;-3.046723971766436279e+01;-3.026584657275573775e+01;-3.006454735974127601e+01;-2.986332868498982407e+01;-2.966217389895954071e+01;-2.946106383615605750e+01;-2.925997794594003665e+01;-2.905889551430547257e+01;-2.885779669623822130e+01;-2.865666329143403246e+01;-2.845547941697104477e+01;-2.825423227978580343e+01;-2.8052913…
7.750000000000000222e-01;-3.067484547144417562e+01;-3.047397022151313450e+01;-3.027319804792747249e+01;-3.007252080374842507e+01;-2.987192723414290896e+01;-2.967140304190370870e+01;-2.947093119250060766e+01;-2.927049265574424552e+01;-2.907006752513140668e+01;-2.886963623913548815e+01;-2.866918061870511281e+01;-2.846868462452952997e+01;-2.826813496025735262e+01;-2.806752172266291723e+01;-2.7866839…
7.774999999999999689e-01;-3.048072124230410651e+01;-3.028056714449763120e+01;-3.008050839097963447e+01;-2.988053536570207314e+01;-2.968063573299561497e+01;-2.948079460038030319e+01;-2.928099486275378638e+01;-2.908121793391897469e+01;-2.888144483854974354e+01;-2.868165741535273838e+01;-2.848183934484401902e+01;-2.828197687944214067e+01;-2.808205937445652012e+01;-2.788207981612993791e+01;-2.7682035…
7.800000000000000266e-01;-3.028795230769585700e+01;-3.008850856588732370e+01;-2.988915203845299828e+01;-2.968987191498654710e+01;-2.949065507029610345e+01;-2.929148631443591810e+01;-2.909234876737860276e+01;-2.889322456976148956e+01;-2.869409593314624374e+01;-2.849494630900255032e+01;-2.829576139327216211e+01;-2.809652982174707603e+01;-2.789724362750550313e+01;-2.769789864885861164e+01;-2.7498495…
7.824999999999999734e-01;-3.009652014110248430e+01;-2.989777607037236251e+01;-2.969911087142314088e+01;-2.950051281575350970e+01;-2.930196827368734347e+01;-2.910346204138854631e+01;-2.890497773785740065e+01;-2.870649848545468430e+01;-2.850800790580000665e+01;-2.830949124017933727e+01;-2.811093631877970722e+01;-2.791233421504707479e+01;-2.771367962955541486e+01;-2.751497118154436450e+01;-2.7316211…
7.850000000000000311e-01;-2.990640664080334687e+01;-2.970835179198157405e+01;-2.951036743901866544e+01;-2.931244120875536652e+01;-2.911455924193806766e+01;-2.891670658694387441e+01;-2.871886761157707113e+01;-2.852102664526825748e+01;-2.832316890966509959e+01;-2.812528157774261928e+01;-2.792735469692125960e+01;-2.772938179724673091e+01;-2.753136020289550956e+01;-2.733329121245597904e+01;-2.7135180…
7.874999999999999778e-01;-2.971759421759490749e+01;-2.952021849548786747e+01;-2.932290503115011404e+01;-2.912564107350070230e+01;-2.892841279518398778e+01;-2.873120574277500694e+01;-2.853400525655337105e+01;-2.833679706768744921e+01;-2.813956815437821746e+01;-2.794230772865189749e+01;-2.774500810391856120e+01;-2.754766525280228251e+01;-2.735027904850534242e+01;-2.715285334028210684e+01;-2.6955396…
7.900000000000000355e-01;-2.953006587786619264e+01;-2.933335965200980411e+01;-2.913670774468627300e+01;-2.894009728339064225e+01;-2.874351471786253853e+01;-2.854694631667387483e+01;-2.835037858881895545e+01;-2.815379883057746468e+01;-2.795719589993052168e+01;-2.776056112178677537e+01;-2.756388909188260072e+01;-2.736717818098984267e+01;-2.717043070917778991e+01;-2.697365292395037528e+01;-2.6776854…
7.924999999999999822e-01;-2.934380530143316790e+01;-2.914775950821978512e+01;-2.895176054245379405e+01;-2.875579565330294685e+01;-2.855985179405805496e+01;-2.836391615525389653e+01;-2.816797658258674986e+01;-2.797202206945841851e+01;-2.777604344416042537e+01;-2.758003418606587331e+01;-2.738399115911824921e+01;-2.718791506001445057e+01;-2.699181052906545730e+01;-2.679568603924803227e+01;-2.6599553…
7.950000000000000400e-01;-2.915879691354409431e+01;-2.896340314877827282e+01;-2.876804930472614785e+01;-2.857272297923688598e+01;-2.837741183484232010e+01;-2.818210415892523102e+01;-2.798678927315599552e+01;-2.779145796902979981e+01;-2.759610310398885957e+01;-2.740072032281906900e+01;-2.720530871526895211e+01;-2.700987120661110552e+01;-2.681441460933086418e+01;-2.661894943197668795e+01;-2.6423489…
7.974999999999999867e-01;-2.897502595024219474e+01;-2.878027655151648290e+01;-2.858556087297375115e+01;-2.839086706989962750e+01;-2.819618369747188780e+01;-2.800150028889741094e+01;-2.780680775230970170e+01;-2.761209874781745555e+01;-2.741736819042596096e+01;-2.722261387251095144e+01;-2.702783704130354892e+01;-2.683304273092439374e+01;-2.663823975951441980e+01;-2.644344046721426622e+01;-2.6248660…
8.000000000000000444e-01;-2.879247851634936950e+01;-2.859836663469780405e+01;-2.840428308548698055e+01;-2.821021677009855466e+01;-2.801615729641004293e+01;-2.782209556619847390e+01;-2.762802415606509499e+01;-2.743393763572748867e+01;-2.723983297718389096e+01;-2.704571007575949793e+01;-2.685157224436704837e+01;-2.665742648666222792e+01;-2.646328344444890845e+01;-2.626915707434468317e+01;-2.6075064…
8.024999999999999911e-01;-2.861114163554620404e+01;-2.841766129586852685e+01;-2.822420480435783929e+01;-2.803076197560056215e+01;-2.783732360610983037e+01;-2.764388206276253612e+01;-2.745043164488031096e+01;-2.725696884449398283e+01;-2.706349266272224696e+01;-2.687000502842950667e+01;-2.667651120734051773e+01;-2.648302001647305204e+01;-2.628954372671369555e+01;-2.609609768775575844e+01;-2.5902699…
8.050000000000000488e-01;-2.843100329225373812e+01;-2.823814944201615518e+01;-2.804531593356649211e+01;-2.785249363914168796e+01;-2.765967465527044311e+01;-2.746685288451815410e+01;-2.727402437638104260e+01;-2.708118753114853305e+01;-2.688834332578768027e+01;-2.669549563071114306e+01;-2.650265153292037468e+01;-2.630982149236048429e+01;-2.611701920454858339e+01;-2.592426118322198647e+01;-2.5731566…
8.074999999999999956e-01;-2.825205246486636668e+01;-2.805982101086737757e+01;-2.786760742808790781e+01;-2.767540376751681208e+01;-2.748320351242868043e+01;-2.729100214627436216e+01;-2.709879747052519150e+01;-2.690658975457896673e+01;-2.671438187461395586e+01;-2.652217953031677311e+01;-2.632999148221154329e+01;-2.613782965100081412e+01;-2.594570894504105851e+01;-2.575364680987880206e+01;-2.5561662…
8.100000000000000533e-01;-2.807427914981376560e+01;-2.788266698299674218e+01;-2.769107129393593425e+01;-2.749948540980325618e+01;-2.730790426297200923e+01;-2.711632493842609293e+01;-2.692474696712589832e+01;-2.673317242509345348e+01;-2.654160598980911701e+01;-2.635005505995308539e+01;-2.615852990802961386e+01;-2.596704372408238726e+01;-2.577561241258545266e+01;-2.558425411770050673e+01;-2.5392988…
8.125000000000000000e-01;-2.789767437611714485e+01;-2.770667938440759670e+01;-2.751570057892466536e+01;-2.732473263670789265e+01;-2.713377197772043559e+01;-2.694281728568563850e+01;-2.675186977587325288e+01;-2.656093324704080416e+01;-2.637001406089749622e+01;-2.617912116908112452e+01;-2.598826618305723457e+01;-2.579746336389577976e+01;-2.560672939285361238e+01;-2.541608288063588361e+01;-2.5225543…
8.150000000000000577e-01;-2.772223021035418711e+01;-2.753185127949596023e+01;-2.734148935401854175e+01;-2.715114051092615810e+01;-2.696080267310318490e+01;-2.677047609802792039e+01;-2.658016361914881998e+01;-2.638987065473353155e+01;-2.619960511669611947e+01;-2.600937735004291085e+01;-2.581920012290940392e+01;-2.562908856434594540e+01;-2.543905991254426979e+01;-2.524913301575162805e+01;-2.5059327…
8.175000000000000044e-01;-2.754793975198197487e+01;-2.735817675450762820e+01;-2.716843268538404033e+01;-2.697870504857708340e+01;-2.678899326295383077e+01;-2.659929911393206936e+01;-2.640962696785148012e+01;-2.621998374203584703e+01;-2.603037874987650824e+01;-2.584082355884480364e+01;-2.565133190430042731e+01;-2.546191957750956902e+01;-2.527260415512405345e+01;-2.508340449871211320e+01;-2.4894340…
8.200000000000000622e-01;-2.737479711885792000e+01;-2.718565089152742331e+01;-2.699652659739139438e+01;-2.680742317202067326e+01;-2.661834150217983108e+01;-2.642928483608858770e+01;-2.624025897037404320e+01;-2.605127218582747517e+01;-2.586233503607842721e+01;-2.567346013102951474e+01;-2.548466197872972216e+01;-2.529595682607943274e+01;-2.510736237281413707e+01;-2.491889727588234038e+01;-2.4730580…
8.225000000000000089e-01;-2.720279742286804137e+01;-2.701426973300569756e+01;-2.682576802670744343e+01;-2.663729265436726834e+01;-2.644884592272116208e+01;-2.626043245997894360e+01;-2.607205937506459037e+01;-2.588373616360147977e+01;-2.569547444784592471e+01;-2.550728769302160259e+01;-2.531919098217216657e+01;-2.513120081222508162e+01;-2.494333479531535502e+01;-2.475561117346126849e+01;-2.4568048…
8.250000000000000666e-01;-2.703193673583900036e+01;-2.684403023694769530e+01;-2.665615476762429736e+01;-2.646831205592218339e+01;-2.628050576217830425e+01;-2.609274179581893094e+01;-2.590502844667743432e+01;-2.571737626566011414e+01;-2.552979776375677190e+01;-2.534230706927665366e+01;-2.515491964118454149e+01;-2.496765202339044620e+01;-2.478052153587276507e+01;-2.459354580428053083e+01;-2.4406742…
8.275000000000000133e-01;-2.686221204605593726e+01;-2.667493022315490236e+01;-2.648768540895057555e+01;-2.630048065285778947e+01;-2.611332088543101548e+01;-2.592621318429429422e+01;-2.573916687737827758e+01;-2.555219340250680204e+01;-2.536530597331461934e+01;-2.517851918573921211e+01;-2.499184867585278269e+01;-2.480531083548154214e+01;-2.461892249525606147e+01;-2.443270047293106373e+01;-2.4246660…
8.300000000000000711e-01;-2.669362120563598495e+01;-2.650696831093741324e+01;-2.632035926302454243e+01;-2.613379835862782130e+01;-2.594729169969085092e+01;-2.576084740650078331e+01;-2.557447569274455290e+01;-2.538818870800506389e+01;-2.520200017827885475e+01;-2.501592497028027395e+01;-2.482997870020424713e+01;-2.464417741399678974e+01;-2.445853726416625662e+01;-2.427307407982766208e+01;-2.4087802…
8.325000000000000178e-01;-2.652616286902608422e+01;-2.634014384869444569e+01;-2.615417628734641653e+01;-2.596826563875998062e+01;-2.578241906364325686e+01;-2.559664558867289941e+01;-2.541095615329298951e+01;-2.522536343882023147e+01;-2.503988149100373306e+01;-2.485452525079873709e+01;-2.466931012082805807e+01;-2.448425161381600290e+01;-2.429936502473482918e+01;-2.411466502481352592e+01;-2.3930165…
8.349999999999999645e-01;-2.635983642304351804e+01;-2.617445683574711168e+01;-2.598913699930616872e+01;-2.580388341960587439e+01;-2.561870419137552446e+01;-2.543360910244470574e+01;-2.524860965222838871e+01;-2.506371887075662741e+01;-2.487895093036357252e+01;-2.469432065159441336e+01;-2.450984303439287970e+01;-2.432553287843136758e+01;-2.414140445191495843e+01;-2.395747111107102256e+01;-2.3773744…
8.375000000000000222e-01;-2.619464190909894441e+01;-2.600990783705377751e+01;-2.582524238455910393e+01;-2.564065299159007694e+01;-2.545614855168940593e+01;-2.527173946135943083e+01;-2.508743761021138141e+01;-2.490325619278188540e+01;-2.471920931598322113e+01;-2.453531148864847822e+01;-2.435157712469704450e+01;-2.416802013930986348e+01;-2.398465361555309627e+01;-2.380148945017832673e+01;-2.3618537…
8.399999999999999689e-01;-2.603057993824068461e+01;-2.584649789155042754e+01;-2.566249379980565948e+01;-2.547857590766075120e+01;-2.529475376344653270e+01;-2.511103821426761229e+01;-2.492744136784823183e+01;-2.474397639954442951e+01;-2.456065716160792078e+01;-2.437749766461556788e+01;-2.419451155996115688e+01;-2.401171171605141907e+01;-2.382910988382402806e+01;-2.364671636908472152e+01;-2.3464539…
8.425000000000000266e-01;-2.586765159962153504e+01;-2.568422841482114194e+01;-2.550089287078582956e+01;-2.531765387777091547e+01;-2.513452148773365735e+01;-2.495150683633404753e+01;-2.476862207659478798e+01;-2.458588018307637313e+01;-2.440329456839177169e+01;-2.422087856435865305e+01;-2.403864489120373094e+01;-2.385660521812418366e+01;-2.367476982874234182e+01;-2.349314731969688097e+01;-2.3311744…
8.449999999999999734e-01;-2.570585836303776262e+01;-2.552310109676915317e+01;-2.534044138622384423e+01;-2.515788866022884207e+01;-2.497545331773250155e+01;-2.479314661850341395e+01;-2.461098058883562700e+01;-2.442896782440744730e+01;-2.424712111880423038e+01;-2.406545295179097366e+01;-2.388397495253180125e+01;-2.370269744902850917e+01;-2.352162913456541915e+01;-2.334077679181876874e+01;-2.3160144…
8.475000000000000311e-01;-2.554520197638913004e+01;-2.536311779506287678e+01;-2.518114118845888427e+01;-2.499928195066484804e+01;-2.481755066709960289e+01;-2.463595855630681086e+01;-2.445451734804314015e+01;-2.427323908590363288e+01;-2.409213577190458366e+01;-2.391121886870910984e+01;-2.373049876403832315e+01;-2.354998431366111333e+01;-2.336968250991934326e+01;-2.318959823027121558e+01;-2.3009733…
8.499999999999999778e-01;-2.538568435894233843e+01;-2.520428042526859613e+01;-2.502299406161384354e+01;-2.484183526939483855e+01;-2.466081465762699310e+01;-2.447994323879482437e+01;-2.429923227983592682e+01;-2.411869310521106513e+01;-2.393833676082091699e+01;-2.375817353639279261e+01;-2.357821243802956346e+01;-2.339846072956078160e+01;-2.321892360436076075e+01;-2.303960395698031149e+01;-2.2860502…
8.525000000000000355e-01;-2.522730749125305394e+01;-2.504659084859366303e+01;-2.486600161825275634e+01;-2.468554984809042097e+01;-2.450524600698670952e+01;-2.432510073834098208e+01;-2.414512468469843753e+01;-2.396532829157887079e+01;-2.378572149326119956e+01;-2.360631326079966286e+01;-2.342711108934199871e+01;-2.324812054273864703e+01;-2.306934493002853515e+01;-2.289078509866467925e+01;-2.2712439…
8.549999999999999822e-01;-2.507007330253733812e+01;-2.489005075805743061e+01;-2.471016518541641815e+01;-2.453042651668361529e+01;-2.435084491748069979e+01;-2.417143050216240852e+01;-2.399219313309812662e+01;-2.381314222527873525e+01;-2.363428645578059317e+01;-2.345563334211394135e+01;-2.327718875053772507e+01;-2.309895644884463195e+01;-2.292093778907645785e+01;-2.274313152077365885e+01;-2.2565533…
8.575000000000000400e-01;-2.491398355640029649e+01;-2.473466156392745319e+01;-2.455548569082876753e+01;-2.437646559133606061e+01;-2.419761096667227918e+01;-2.401893124643848765e+01;-2.384043536383682138e+01;-2.366213156084760527e+01;-2.348402712246762647e+01;-2.330612798930921414e+01;-2.312843829267244544e+01;-2.295095992040216615e+01;-2.277369220759791446e+01;-2.259663176831721643e+01;-2.2419772…
8.599999999999999867e-01;-2.475903973589408835e+01;-2.458042427934872265e+01;-2.440196355013753404e+01;-2.422366676425658483e+01;-2.404554300065784744e+01;-2.386760085381376228e+01;-2.368984818646143253e+01;-2.351229193497125536e+01;-2.333493786878427301e+01;-2.315779024035544253e+01;-2.298085135220551578e+01;-2.280412114069353890e+01;-2.262759687668710740e+01;-2.245127301425781496e+01;-2.2275141…
8.625000000000000444e-01;-2.460524292883105346e+01;-2.442733940709706175e+01;-2.424959855608044634e+01;-2.407202899619740677e+01;-2.389463903074825168e+01;-2.371743627500758578e+01;-2.354042738842623805e+01;-2.336361787971876680e+01;-2.318701189128748297e+01;-2.301061188877352492e+01;-2.283441826469178437e+01;-2.265842894484217496e+01;-2.248263910113440645e+01;-2.230704101598018241e+01;-2.2131624…
8.649999999999999911e-01;-2.445259371419064109e+01;-2.427540682833937424e+01;-2.409838977047431285e+01;-2.392155041249555936e+01;-2.374489613433643598e+01;-2.356843343522712075e+01;-2.339216764767257573e+01;-2.321610274176784117e+01;-2.304024113387235673e+01;-2.286458341717738207e+01;-2.268912800586461742e+01;-2.251387076866933157e+01;-2.233880475625926465e+01;-2.216392008028191185e+01;-2.1989203…
8.675000000000000488e-01;-2.430109205045364718e+01;-2.412462569415617253e+01;-2.394833541979016900e+01;-2.377222820345481580e+01;-2.359631036076359933e+01;-2.342058714614380932e+01;-2.324506245127241044e+01;-2.306973860819954325e+01;-2.289461622107651095e+01;-2.271969393835298945e+01;-2.254496814068169641e+01;-2.237043260587063997e+01;-2.219607825339368290e+01;-2.202189303732818360e+01;-2.1847861…
8.699999999999999956e-01;-2.415073716676466375e+01;-2.397499432065414027e+01;-2.379943279504193399e+01;-2.362405852974534781e+01;-2.344887664286163798e+01;-2.327389102412521638e+01;-2.309910402083154679e+01;-2.292451623947893324e+01;-2.275012639898010391e+01;-2.257593114433482384e+01;-2.240192478076748372e+01;-2.222809897397432621e+01;-2.205444251447488213e+01;-2.188094122400332253e+01;-2.1707578…
8.725000000000000533e-01;-2.400152745777191399e+01;-2.382651008848554142e+01;-2.365167815675480156e+01;-2.347703643349711200e+01;-2.330258871477875005e+01;-2.312833741530621623e+01;-2.295428324523108543e+01;-2.278042501021420208e+01;-2.260675948425295445e+01;-2.243328126396289690e+01;-2.225998255066315323e+01;-2.208685288942678682e+01;-2.191387895609264191e+01;-2.174104447701659026e+01;-2.1568330…
8.750000000000000000e-01;-2.385346038291874038e+01;-2.367916934754359204e+01;-2.350506664574261251e+01;-2.333115575577524226e+01;-2.315743903669383741e+01;-2.298391732802871701e+01;-2.281058962119731248e+01;-2.263745285816469277e+01;-2.246450182183022193e+01;-2.229172902939036760e+01;-2.211912456329668686e+01;-2.194667585215637473e+01;-2.177436748326126903e+01;-2.160218113598816814e+01;-2.1430095…
8.775000000000000577e-01;-2.370653237086715492e+01;-2.353296732748384912e+01;-2.335959220035762840e+01;-2.318640906107872723e+01;-2.301341872703234870e+01;-2.284062037319371186e+01;-2.266801120216200971e+01;-2.249558624190942169e+01;-2.232333825159810914e+01;-2.215125765191514162e+01;-2.197933240504870867e+01;-2.180754783994622059e+01;-2.163588649319378732e+01;-2.146432805671631883e+01;-2.1292849…
8.800000000000000044e-01;-2.356073872976921280e+01;-2.338789805469676608e+01;-2.321524748076045341e+01;-2.304278756940106376e+01;-2.287051750271423955e+01;-2.269843471303809679e+01;-2.252653455587491749e+01;-2.235481010756018705e+01;-2.218325208440565888e+01;-2.201184880741695693e+01;-2.184058613067794141e+01;-2.166944731288606008e+01;-2.149841288931657957e+01;-2.132746063480660581e+01;-2.1156565…
8.825000000000000622e-01;-2.341607356406942131e+01;-2.324395427635132094e+01;-2.307202380075845838e+01;-2.290028109631826680e+01;-2.272872362786026912e+01;-2.255734701876022541e+01;-2.238614473118948922e+01;-2.221510786490765099e+01;-2.204422508773098954e+01;-2.187348263164999906e+01;-2.170286426829857263e+01;-2.153235122805645219e+01;-2.136192210566930072e+01;-2.119155283979782212e+01;-2.1021216…
8.850000000000000089e-01;-2.327252969844532871e+01;-2.310112739209575849e+01;-2.292991106774742960e+01;-2.275887800157367735e+01;-2.258802387135163769e+01;-2.241734243732329901e+01;-2.224682523432764469e+01;-2.207646137330479874e+01;-2.190623748128527382e+01;-2.173613772563203739e+01;-2.156614383458164141e+01;-2.139623506455135882e+01;-2.122638814174122146e+01;-2.105657725979152772e+01;-2.0886774…
8.875000000000000666e-01;-2.313009860939884987e+01;-2.295940739390064778e+01;-2.278889773122982376e+01;-2.261856514659940132e+01;-2.244840347362413979e+01;-2.227840456775258815e+01;-2.210855801486802719e+01;-2.193885093749079473e+01;-2.176926794275280130e+01;-2.159979117131292625e+01;-2.143040036033029594e+01;-2.126107285892296161e+01;-2.109178360775324634e+01;-2.092250515653482879e+01;-2.0753207…
8.900000000000000133e-01;-2.298877036497666282e+01;-2.281878281446147128e+01;-2.264897074027951263e+01;-2.247932786133132765e+01;-2.230984612304137471e+01;-2.214051544722827813e+01;-2.197132346170505102e+01;-2.180225531352684953e+01;-2.163329362376959253e+01;-2.146441855760016182e+01;-2.129560792649391132e+01;-2.112683725109514299e+01;-2.095807978037505848e+01;-2.078930653085786417e+01;-2.0620486…
8.925000000000000711e-01;-2.284853357308946542e+01;-2.267924068454844644e+01;-2.251011551028157953e+01;-2.234114992059113547e+01;-2.217233394208950870e+01;-2.200365554720569605e+01;-2.183510040917612827e+01;-2.166665172499690684e+01;-2.149829017623488525e+01;-2.132999401676391571e+01;-2.116173921059279905e+01;-2.099349954067968227e+01;-2.082524666878996200e+01;-2.065695019833650292e+01;-2.0488577…
8.950000000000000178e-01;-2.270937533883673254e+01;-2.254076649968265400e+01;-2.237231589925259101e+01;-2.220401353027449431e+01;-2.203584748357402390e+01;-2.186780377970566747e+01;-2.169986615348578596e+01;-2.153201588958107848e+01;-2.136423178901327447e+01;-2.119649027121618445e+01;-2.102876554346861937e+01;-2.086102975355446887e+01;-2.069325309091485465e+01;-2.052540387494961394e+01;-2.0357448…
8.974999999999999645e-01;-2.257128123115920815e+01;-2.240334419642469399e+01;-2.223555419401121114e+01;-2.206789932356871020e+01;-2.190036573698353450e+01;-2.173293751387311801e+01;-2.156559647947145208e+01;-2.139832205600829340e+01;-2.123109123501955153e+01;-2.106387869061883578e+01;-2.089665697626725205e+01;-2.072939671852371291e+01;-2.056206675951590057e+01;-2.039463427240453086e+01;-2.0227064…
9.000000000000000222e-01;-2.243423525908257687e+01;-2.226695613850485955e+01;-2.209981110639094481e+01;-2.193278636736274478e+01;-2.176586614514431517e+01;-2.159903260287442706e+01;-2.143226569772015466e+01;-2.126554305133959133e+01;-2.109883992858302193e+01;-2.093212935919127915e+01;-2.076538235747881345e+01;-2.059856815383909279e+01;-2.043165437792139016e+01;-2.026460720273567162e+01;-2.0097391…
9.024999999999999689e-01;-2.229821985778787052e+01;-2.213158311295821790e+01;-2.196506577961115170e+01;-2.179865217893508955e+01;-2.163232463122844962e+01;-2.146606342116854549e+01;-2.129984669201892444e+01;-2.113365033850526231e+01;-2.096744799294422990e+01;-2.080121115299282053e+01;-2.063490941977109117e+01;-2.046851076327039110e+01;-2.030198174497646590e+01;-2.013528769175916722e+01;-1.9968392…
9.050000000000000266e-01;-2.216321588471281601e+01;-2.199720433642027473e+01;-2.183129580489454469e+01;-2.166547275295008745e+01;-2.149971563609582859e+01;-2.133400291210078592e+01;-2.116831097706086950e+01;-2.100261408396314167e+01;-2.083688433769637527e+01;-2.067109182693039315e+01;-2.050520487628013200e+01;-2.033919034132919279e+01;-2.017301386877854341e+01;-2.000664010086125444e+01;-1.9840032…
9.074999999999999734e-01;-2.202920262581450217e+01;-2.186379747168799881e+01;-2.169847724839392100e+01;-2.153322259875956490e+01;-2.136801216591072361e+01;-2.120282264570089126e+01;-2.103762876624560718e+01;-2.087240323529194796e+01;-2.070711674592930507e+01;-2.054173811118005233e+01;-2.037623452598008456e+01;-2.021057188717740161e+01;-2.004471508865647067e+01;-1.987862825651736642e+01;-1.9712274…
9.100000000000000311e-01;-2.189615781206320477e+01;-2.173133865456646419e+01;-2.156658468842245924e+01;-2.140187478797529153e+01;-2.123718584993906688e+01;-2.107249288653077812e+01;-2.090776904935244573e+01;-2.074298560843253014e+01;-2.057811197075179876e+01;-2.041311581665365793e+01;-2.024796336769196614e+01;-2.008261972671299844e+01;-1.991704920478845864e+01;-1.975121558685250989e+01;-1.9585082…
9.124999999999999778e-01;-2.176405764619027039e+01;-2.159980253098648717e+01;-2.143559126291814465e+01;-2.127140101219653445e+01;-2.110720700837944719e+01;-2.094298267138389846e+01;-2.077869967982833188e+01;-2.061432798425158808e+01;-2.044983584078840622e+01;-2.028518994904218431e+01;-2.012035572221443402e+01;-1.995529764224605884e+01;-1.978997961481071854e+01;-1.962436526450479946e+01;-1.9458418…
9.150000000000000355e-01;-2.163287683968571073e+01;-2.146916230431740757e+01;-2.130546872701949113e+01;-2.114177165072108977e+01;-2.097804473000645942e+01;-2.081425989657430975e+01;-2.065038747137445085e+01;-2.048639621404866418e+01;-2.032225337420096878e+01;-2.015792483090489640e+01;-1.999337536196995302e+01;-1.982856900909964182e+01;-1.966346945668020396e+01;-1.949804035499475319e+01;-1.9332245…
9.174999999999999822e-01;-2.150258865998574009e+01;-2.133938979278230619e+01;-2.117618752059065201e+01;-2.101295584801831495e+01;-2.084966695934009095e+01;-2.068629141447054920e+01;-2.052279830344485845e+01;-2.035915533356519447e+01;-2.019532890073006826e+01;-2.003128423122766577e+01;-1.986698564750383511e+01;-1.970239693838377448e+01;-1.953748175697403155e+01;-1.937220396971327219e+01;-1.9206527…
9.200000000000000400e-01;-2.137316498773213880e+01;-2.121045549680718878e+01;-2.104771684548977362e+01;-2.088492160069281312e+01;-2.072204059301072476e+01;-2.055904313888242285e+01;-2.039589723519253184e+01;-2.023256968497490149e+01;-2.006902619117621001e+01;-1.990523150180111855e+01;-1.974114967010898170e+01;-1.957674442514698399e+01;-1.941197958374277022e+01;-1.924681942257845080e+01;-1.9081228…
9.224999999999999867e-01;-2.124457638392474834e+01;-2.108232867607924632e+01;-2.092002475230677305e+01;-2.075763585361945474e+01;-2.059513158494123175e+01;-2.043248015884600477e+01;-2.026964862733724715e+01;-2.010660304626063777e+01;-1.994330859365760844e+01;-1.977972971969686000e+01;-1.961583039980054366e+01;-1.945157450104144559e+01;-1.928692620298504323e+01;-1.912185038935402659e+01;-1.8956312…
9.250000000000000444e-01;-2.111679216674892956e+01;-2.095497743604041929e+01;-2.079307823623402740e+01;-2.063106460485866123e+01;-2.046890505988874054e+01;-2.030656686029848146e+01;-2.014401627138927253e+01;-1.998121876732802704e+01;-1.981813917592421603e+01;-1.965474183504666073e+01;-1.949099083776709307e+01;-1.932685039058574006e+01;-1.916228523776115367e+01;-1.899726106857889363e+01;-1.8831744…
9.274999999999999911e-01;-2.098978049780682653e+01;-2.082836882348042451e+01;-2.066684334167987558e+01;-2.050517301889112431e+01;-2.034332543484015332e+01;-2.018126705506536922e+01;-2.001896352557491099e+01;-1.985637991215087439e+01;-1.969348087294799399e+01;-1.953023082326759763e+01;-1.936659417237789782e+01;-1.920253567002516704e+01;-1.903802082889744796e+01;-1.887301634302675168e+01;-1.8707490…
9.300000000000000488e-01;-2.086350847743379333e+01;-2.070246893085766260e+01;-2.054128527517830349e+01;-2.037992554766522346e+01;-2.021835654766834978e+01;-2.005654411651014613e+01;-1.989445345676140420e+01;-1.973204940616864889e+01;-1.956929663894526072e+01;-1.940615984082899459e+01;-1.924260393777160516e+01;-1.907859442775882286e+01;-1.891409779619194964e+01;-1.874908194054786748e+01;-1.8583516…
9.324999999999999956e-01;-2.073794224870657388e+01;-2.057724300890376412e+01;-2.041636852610370667e+01;-2.025528605889060785e+01;-2.009396179241584335e+01;-1.993236112113314107e+01;-1.977044898759238123e+01;-1.960819018809491610e+01;-1.944554960293510959e+01;-1.928249238359831708e+01;-1.911898417400302108e+01;-1.895499142525487457e+01;-1.879048179899206161e+01;-1.862542459314101606e+01;-1.8459791…
9.350000000000000533e-01;-2.061304710969599796e+01;-2.045265558700414843e+01;-2.029205699461597234e+01;-2.013121797095057985e+01;-1.997010426051663146e+01;-1.980868099535511107e+01;-1.964691304799814731e+01;-1.948476536522973390e+01;-1.932220322686221436e+01;-1.915919244675512090e+01;-1.899569958769277633e+01;-1.883169225734711461e+01;-1.866713949500421421e+01;-1.850201219307638212e+01;-1.8336283…
9.375000000000000000e-01;-2.048878763346128196e+01;-2.032867060078207544e+01;-2.016831412620921782e+01;-2.000768439373654672e+01;-1.984674688718736846e+01;-1.968546666666658851e+01;-1.952380873019680863e+01;-1.936173837132379205e+01;-1.919922146527698459e+01;-1.903622468520132216e+01;-1.887271571207065790e+01;-1.870866351078496947e+01;-1.854403869617853218e+01;-1.837881394490610987e+01;-1.8212964…
9.400000000000000577e-01;-2.036512779522177041e+01;-2.020525152626396093e+01;-2.004510305216257393e+01;-1.988464827464662221e+01;-1.972385260217834002e+01;-1.956268121825402062e+01;-1.940109944624152050e+01;-1.923907312599866160e+01;-1.907656892552200389e+01;-1.891355457338155333e+01;-1.874999906528369209e+01;-1.858587291987510071e+01;-1.842114852050530160e+01;-1.825580051219989031e+01;-1.8089806…
9.425000000000000044e-01;-2.024203110610196532e+01;-2.008236151994447738e+01;-1.992238673515406333e+01;-1.976207254892819165e+01;-1.960138448398816635e+01;-1.944028804616701223e+01;-1.927874908712305668e+01;-1.911673419468618818e+01;-1.895421102734894703e+01;-1.879114856339468531e+01;-1.862751730582804299e+01;-1.846328951806229668e+01;-1.829843953856603633e+01;-1.813294415786684510e+01;-1.7966782…
9.450000000000000622e-01;-2.011946075274745027e+01;-1.995996356401460048e+01;-1.980012811923568705e+01;-1.963992029350956869e+01;-1.947930591662648325e+01;-1.931825101803164557e+01;-1.915672218238226066e+01;-1.899468694800269120e+01;-1.883211416085629608e+01;-1.866897424027702002e+01;-1.850523938396933943e+01;-1.834088378430758937e+01;-1.817588391370404821e+01;-1.801021887695563350e+01;-1.7843870…
9.475000000000000089e-01;-1.999737974207094027e+01;-1.983802061593184973e+01;-1.967829028330383423e+01;-1.951815488340149329e+01;-1.935758074795169037e+01;-1.919653463229448320e+01;-1.903498405916630176e+01;-1.887289771945236794e+01;-1.871024584161860460e+01;-1.854700047331611401e+01;-1.838313568802165321e+01;-1.821862778315117026e+01;-1.805345553472946207e+01;-1.788760052088011321e+01;-1.7721047…
9.500000000000000666e-01;-1.987575105032167855e+01;-1.971649576147008887e+01;-1.955683659713960054e+01;-1.939674014969698845e+01;-1.923617344857540701e+01;-1.907510417694737725e+01;-1.891350099964222764e+01;-1.875133396034333089e+01;-1.858857486187110908e+01;-1.842519756226068850e+01;-1.826117818436711815e+01;-1.809649529737803775e+01;-1.793113014012064710e+01;-1.776506691209579003e+01;-1.7598293…
9.525000000000000133e-01;-1.975453777564352364e+01;-1.959535237034313226e+01;-1.943573087905251029e+01;-1.927564053815105893e+01;-1.911504927027288048e+01;-1.895392588664667599e+01;-1.879224039566797444e+01;-1.862996439080514222e+01;-1.846707143663770267e+01;-1.830353737732128394e+01;-1.813934055013162805e+01;-1.797446195224327781e+01;-1.780888543274418723e+01;-1.764259794832077333e+01;-1.7475589…
9.550000000000000711e-01;-1.963370329321684338e+01;-1.947455425345867042e+01;-1.931493755413608326e+01;-1.915482126729589396e+01;-1.899417440281895963e+01;-1.883296709711809314e+01;-1.867117089960008514e+01;-1.850875914579584247e+01;-1.834570734370730349e+01;-1.818199349189517733e+01;-1.801759829749106956e+01;-1.785250533027976516e+01;-1.768670118418086545e+01;-1.752017569547736286e+01;-1.7352922…
9.575000000000000178e-01;-1.951321141202319609e+01;-1.935406582079701110e+01;-1.919442181210387588e+01;-1.903424848504131006e+01;-1.887351612816257784e+01;-1.871219639574271909e+01;-1.855026257012323398e+01;-1.838768991499519245e+01;-1.822445605638976929e+01;-1.806054130699526183e+01;-1.789592888865009712e+01;-1.773060507579855383e+01;-1.756455932784583140e+01;-1.739778446863462591e+01;-1.7230276…
9.599999999999999645e-01;-1.939302653223334616e+01;-1.923385223887162354e+01;-1.907414976363081038e+01;-1.891388942267340667e+01;-1.875304297086089633e+01;-1.859158376723787853e+01;-1.842948701202129413e+01;-1.826673007551343986e+01;-1.810329286801488990e+01;-1.793915816641063543e+01;-1.777431184059404501e+01;-1.760874298828325379e+01;-1.744244404019824302e+01;-1.727541090034779714e+01;-1.7107643…
9.625000000000000222e-01;-1.927311380221144077e+01;-1.911387958671319254e+01;-1.895408859411119096e+01;-1.879371254514340350e+01;-1.863272484367249149e+01;-1.847110073336132885e+01;-1.830881750884553227e+01;-1.814585481641204368e+01;-1.798219500721125996e+01;-1.781782346169152831e+01;-1.765272881879863576e+01;-1.748690310395442182e+01;-1.732034180944538804e+01;-1.715304399592263707e+01;-1.6985012…
9.649999999999999689e-01;-1.915343927410194524e+01;-1.899411500932032482e+01;-1.883420671375200328e+01;-1.867368769655782046e+01;-1.851253318722040930e+01;-1.835072048557890767e+01;-1.818822914747213559e+01;-1.802504125408395907e+01;-1.786114174308719171e+01;-1.769651872615354904e+01;-1.753116371917286287e+01;-1.736507176489508097e+01;-1.719824149124283252e+01;-1.703067517524595331e+01;-1.6862378…
9.675000000000000266e-01;-1.903397005692250943e+01;-1.887452686750742714e+01;-1.871447390293632651e+01;-1.855378623981308550e+01;-1.839244110268538179e+01;-1.823041800967572357e+01;-1.806769893357609647e+01;-1.790426853759877446e+01;-1.774011447950513443e+01;-1.757522771720212873e+01;-1.740960273764450861e+01;-1.724323767524542461e+01;-1.707613435102273414e+01;-1.690829830094051900e+01;-1.6739738…
9.699999999999999734e-01;-1.891467446608332992e+01;-1.875508488305529653e+01;-1.859486145179040761e+01;-1.843398118934257823e+01;-1.827242347654148347e+01;-1.811017020137720834e+01;-1.794720589713918812e+01;-1.778351794319311807e+01;-1.761909683772286428e+01;-1.745393648635832662e+01;-1.728803442689797265e+01;-1.712139194411880538e+01;-1.695401409272836446e+01;-1.678590969275013123e+01;-1.6617091…
9.725000000000000311e-01;-1.879552216826695243e+01;-1.863576027809917690e+01;-1.847534229289599850e+01;-1.831424733596677967e+01;-1.815245709639026472e+01;-1.798995597210681652e+01;-1.782673118719709038e+01;-1.766277295719575946e+01;-1.749807472678144293e+01;-1.733263343647732313e+01;-1.716644973988318412e+01;-1.699952811499698768e+01;-1.683187687386784503e+01;-1.666350812821022842e+01;-1.6494437…
9.749999999999999778e-01;-1.867648432064657271e+01;-1.851652590773685603e+01;-1.835589112615369700e+01;-1.819456136288153303e+01;-1.803252075699402823e+01;-1.786975634407847480e+01;-1.770625815512968515e+01;-1.754201934679555563e+01;-1.737703640115266879e+01;-1.721130936577953108e+01;-1.704484205984163125e+01;-1.687764218148933537e+01;-1.670972130691009383e+01;-1.654109482978055112e+01;-1.6371781…
9.775000000000000355e-01;-1.855753370341449937e+01;-1.839735638488690128e+01;-1.823648453487380294e+01;-1.807490195191623172e+01;-1.791259535569689021e+01;-1.774955453398509420e+01;-1.758577242586720502e+01;-1.742124521815586391e+01;-1.725597250528311477e+01;-1.708995749846114620e+01;-1.692320721673317507e+01;-1.675573258946472777e+01;-1.658754844717663346e+01;-1.641867343873280660e+01;-1.6249129…
9.799999999999999822e-01;-1.843864484461956010e+01;-1.827822819644301688e+01;-1.811710109221890974e+01;-1.795524987927228366e+01;-1.779266397653793774e+01;-1.762933602468245198e+01;-1.746526195650094593e+01;-1.730044106147456162e+01;-1.713487610476960654e+01;-1.696857350176796331e+01;-1.680154349010074810e+01;-1.663380022573041117e+01;-1.646536176752325531e+01;-1.629624997620667770e+01;-1.6126490…
9.825000000000000400e-01;-1.831979413637387211e+01;-1.815911980983464247e+01;-1.799772145718615945e+01;-1.783558810002707418e+01;-1.767271196244902498e+01;-1.750908862437876934e+01;-1.734471708192753070e+01;-1.717959978273335864e+01;-1.701374270402880384e+01;-1.684715548952549469e+01;-1.667985159851119903e+01;-1.651184839354552381e+01;-1.634316712024032014e+01;-1.617383279198844193e+01;-1.6003874…
9.849999999999999867e-01;-1.820095994157940567e+01;-1.804001176920302640e+01;-1.787832845939254867e+01;-1.771590182076080566e+01;-1.755272697502004320e+01;-1.738880251294742507e+01;-1.722413054728574977e+01;-1.705871672202651723e+01;-1.689257025046956429e+01;-1.672570401225560488e+01;-1.655813467582538223e+01;-1.638988277536249782e+01;-1.622097268670386683e+01;-1.605143250167115809e+01;-1.5881293…
9.875000000000000444e-01;-1.808212269039033515e+01;-1.792088678049782047e+01;-1.775890717206916847e+01;-1.759617855979501755e+01;-1.743269904141655857e+01;-1.726847027507456644e+01;-1.710349752704088999e+01;-1.693778965847901929e+01;-1.677135912532492057e+01;-1.660422203416140974e+01;-1.643639823469478500e+01;-1.626791138329772224e+01;-1.609878891539803192e+01;-1.592906191293711871e+01;-1.5758764…
9.899999999999999911e-01;-1.796326496567969855e+01;-1.780172978488046098e+01;-1.763944497276651902e+01;-1.747640819466458240e+01;-1.731262058818789740e+01;-1.714808692009264135e+01;-1.698281563069448197e+01;-1.681681880186614109e+01;-1.665011212140251118e+01;-1.648271489738037943e+01;-1.631465011781153152e+01;-1.614594449797003506e+01;-1.597662844903396007e+01;-1.580673594177006969e+01;-1.5636304…
9.925000000000000488e-01;-1.784437157687278841e+01;-1.768252801989728695e+01;-1.751993159136027955e+01;-1.735658299655579739e+01;-1.719248646183322649e+01;-1.702764988849717653e+01;-1.686208489523583864e+01;-1.669580677117615863e+01;-1.652883440811868354e+01;-1.636119027400499704e+01;-1.619290043753721520e+01;-1.602399459644275836e+01;-1.585450604159726318e+01;-1.568447151950489271e+01;-1.5513931…
9.949999999999999956e-01;-1.772542962164955327e+01;-1.756327106801591498e+01;-1.740035914505312675e+01;-1.723669765152926203e+01;-1.707229393609719992e+01;-1.690715904527231572e+01;-1.674130776460465242e+01;-1.657475856050234242e+01;-1.640753348430970959e+01;-1.623965810646082275e+01;-1.607116150460670312e+01;-1.590207627007484348e+01;-1.573243846622542641e+01;-1.556228749168642267e+01;-1.5391665…
9.975000000000000533e-01;-1.760642853512613826e+01;-1.744395089225936601e+01;-1.728072216022347973e+01;-1.711674926848791856e+01;-1.695204270607152353e+01;-1.678661666023967669e+01;-1.662048905652571307e+01;-1.645368149277165415e+01;-1.628621911944507872e+01;-1.611813053696367604e+01;-1.594944774669914977e+01;-1.578020613314081899e+01;-1.561044441484775724e+01;-1.544020450974478642e+01;-1.5269531…
1.000000000000000000e+00;-1.748736012622018166e+01;-1.732456185879173205e+01;-1.716101758110820796e+01;-1.699673737400044615e+01;-1.683173486932388485e+01;-1.666602737576369364e+01;-1.649963591717490630e+01;-1.633258516189495779e+01;-1.616490328395337883e+01;-1.599662182686735790e+01;-1.582777561776761033e+01;-1.565840272316379789e+01;-1.548854439056745136e+01;-1.531824491649554787e+01;-1.5147551…
