# Supplementary material for: Femtosecond tunable solitons up to 4.8 µm using soliton self-frequency shift in an InF3 fiber
Source: Sci Rep. 2022 Sep 23;12:15898. doi: 10.1038/s41598-022-19658-8 (PMC9508244; doi:10.1038/s41598-022-19658-8)
Supplement: Supplementary file 1 — Supplementary Information. [file 41598_2022_19658_MOESM1_ESM.zip › Raw data/Fig14a_FiberLosses/InF3_7umlosses.csv]

0.899989207979279	203.934835496743
0.913340848159883	231.927601099244
0.940195165174717	274.118696462617
0.940195165174717	243.580036384988
0.942521129640568	228.854492071812
0.968106738764938	233.304479435248
0.968106738764938	220.207532020411
0.998344276821011	234.520024801887
1.02287262936999	222.532861676333
1.0518414595356	219.53542440562
1.07975303312582	214.23188952227
1.10766460671604	204.505591693269
1.13524389966828	195.562176712502
1.14953196710137	178.550663120766
1.17910494388149	177.214584086124
1.20369371109192	167.991033912044
1.21047223610669	159.047391068158
1.23791861680374	152.869679722841
1.26583019039396	143.452486892186
1.28583348480029	136.939630123123
1.31002351524514	131.792404855861
1.33727052755941	122.541101960649
1.35421684009633	112.641386169111
1.38096543145362	105.637763963283
1.39841016494751	99.3060965558441
1.42166980960603	93.3368132835192
1.44841840096333	84.4581795127982
1.47516699232062	79.3765506589038
1.49377470804743	74.123317812593
1.52168628163766	70.1550191990507
1.54860101331394	64.1867934599995
1.5775094288181	60.3590970201567
1.60542100240832	56.2267929360313
1.63333257599854	53.1515808329724
1.66124414958876	49.3917843196676
1.68450379424728	44.3260515565
1.70277922933612	40.1358321347432
1.71739957740718	36.9853293687599
1.73741948584541	34.1625931043459
1.76358658608624	31.8432157542863
1.79033517744354	29.0707070044927
1.81010587540328	26.7677236582314
1.8380174489935	24.9656595290751
1.86592902258372	22.6946313416692
1.89384059617394	20.8329809713536
1.92175216976416	19.0307368492086
1.94733777888853	17.6068816775518
1.97059742354705	16.3134763150222
1.99618303267142	15.0303078232211
2.02409460626164	13.7805050774904
2.05200617985186	12.6191868608705
2.07991775344208	11.58402953494
2.1078293270323	10.7251929122003
2.13574090062252	10.0768051960315
2.1659784386786	9.44680104977923
2.21017176352978	8.49140260331102
2.23808333712	7.91974203803372
2.26599491071022	7.35052808598717
2.29390648430044	6.92306390893417
2.32181805789067	6.55242770804597
2.34972963148089	6.38632070005495
2.3746506793293	6.74991878568959
2.38927102740037	7.66255093515156
2.39857488526377	9.86046005250343
2.39923944653973	8.64404896260888
2.41651803971463	11.3754909496945
2.426486458854	12.9813779797229
2.4357903167174	14.4854147697175
2.44586949606943	15.9193754953496
2.47067978370518	17.0267741072924
2.4985913572954	17.0893461968797
2.52417696641977	16.3734270899037
2.53813275321488	14.8840006078073
2.54278468214658	13.520138894859
2.54836699686463	12.2183433296634
2.55596514745308	10.8438707629704
2.56072783659744	8.92950321202516
2.56418355523242	7.90233054730892
2.56759496978234	6.9911164594102
2.57348741309583	6.21225922758996
2.57162664152315	5.58125446228035
2.57651116690144	4.9385882866817
2.58000011360021	4.39833445344327
2.58093049938655	4.05931770614919
2.58996853273958	3.65618102134844
2.60093379379288	3.32011108710126
2.6288453673831	3.18102262010229
2.65675694097332	3.0440366379553
2.68466851456354	3.01809359562082
2.71258008815376	2.98871503098815
2.74049166174399	3.07020268246789
2.75677341300495	3.33638924801545
2.77072919980006	3.73020499044183
2.78080837915208	4.24510600836856
2.79011223701549	4.77382937034325
2.7994160948789	5.32265200311435
2.80860919252964	5.97096294443443
2.8219004180488	6.7723578753036
2.83818216930976	7.53019591088545
2.85512848184668	8.28047976039371
2.88004952969509	8.92794358203667
2.89167935202435	9.44449115651397
2.91493899668287	9.47137858280879
2.94517653473894	9.64168366059417
2.97541407279501	9.41144468484872
3.00099968191938	9.31831301180164
3.02891125550961	8.60638365461658
3.04286704230472	7.99759176640397
3.07077861589494	7.541713947904
3.09869018948516	6.97404086363759
3.12660176307538	6.33963970299545
3.1545133366656	5.84098290176148
3.18009894578997	5.36446763678661
3.20568455491434	4.95219374351642
3.22894419957286	4.57943668647528
3.25685577316308	4.2711385775361
3.2847673467533	3.97872791768273
3.31267892034352	3.73362733207633
3.34059049393374	3.564117687666
3.36850206752396	3.46528112093031
3.39641364111419	3.44416024910001
3.42432521470441	3.42735627612759
3.45223678829463	3.3445582328627
3.48014836188485	3.33638924801545
3.50805993547507	3.33638924801545
3.53597150906529	3.29181517849955
3.56388308265551	3.32417316645681
3.59179465624574	3.44416024910001
3.61970622983596	3.59036153985511
3.64761780342618	3.84481595080018
3.6755293770164	4.11730393483551
3.70344095060662	4.45789176606595
3.73135252419684	4.82665339078314
3.75926409778706	5.26439965817825
3.78717567137728	5.70685015480442
3.81508724496751	6.17137643048419
3.84266653791975	6.66555906520241
3.86567697209978	7.19271506659915
3.88951810787476	7.81011370441891
3.91200243104466	8.53999363375981
3.93324623983278	9.4847640068029
3.95823978527493	9.97206308245159
3.98410732948607	10.8085707004833
4.00581633116735	12.2273104529554
4.02830065433725	13.4585620685221
4.0484590130413	14.8174199353022
4.0709433362112	16.1231049716158
4.09387070023174	17.7961114558688
4.11203537510792	19.4780317563742
4.13440893806516	21.2000791076902
4.15855466442495	23.1996574990557
4.17793770164038	25.2650715444984
4.19732073885581	27.5087582897432
4.21681453628391	30.2756303127845
4.22678295542327	33.8259131790715
4.23298552733221	37.1926421193117
4.24306470668423	41.1150706035784
4.25702049347934	44.7891432924534
4.27911715590494	47.8755295686731
4.30520118598627	49.4435766887604
4.31982153405734	55.2893807784888
4.33178363702458	62.5268548635819
4.35005907211341	69.7913973351783
4.36944210932885	76.9554889363691
4.38960046803289	83.5338494978403
4.4161829190712	92.2427783995926
4.43960870404871	99.5249012703199
4.46070852456036	108.854970733931
4.48961694006452	118.396055807318
4.5134580758395	128.425233532261
4.54112043895124	140.427797104916
4.57102569636933	151.474201549315
4.59494990230381	164.334089134499
4.62394138796746	178.005698744623
4.64678568182851	195.357324452305
4.67336813286681	208.801014162727
4.69529865497341	227.419896865605
4.71656461580406	248.87000133121
4.74381162811832	272.914725772728
4.77438144681237	297.718327106465
4.80129617848866	323.473997440405
4.82754634888899	348.766941405638
4.8508059935475	377.287661071622
4.87340107693006	410.44634939472
4.89666072158858	446.987477425383
4.92523685645476	484.174151986693
4.95248386876902	521.7590081144
4.97729415640478	565.610643105821
