# Supplementary material for: Femtosecond tunable solitons up to 4.8 µm using soliton self-frequency shift in an InF3 fiber
Source: Sci Rep. 2022 Sep 23;12:15898. doi: 10.1038/s41598-022-19658-8 (PMC9508244; doi:10.1038/s41598-022-19658-8)
Supplement: Supplementary file 1 — Supplementary Information. [file 41598_2022_19658_MOESM1_ESM.zip › Raw data/Fig14a_FiberLosses/ZBLANer7pct_losses.csv]

1.02691644079215	981.727199120724
1.02975129649359	942.667325190184
1.02975129649359	910.426717465293
1.03258615219503	854.155584405104
1.03258615219503	824.942208278723
1.03258615219503	796.727972543487
1.03258615219503	769.478705129831
1.03400358004574	745.319700466548
1.03542100789646	717.744190691513
1.03542100789646	693.196284679987
1.03542100789646	669.487953125999
1.03967329144862	589.286847076695
1.04109071929934	569.13237097856
1.04109071929934	549.667207578995
1.04109071929934	530.867781370799
1.04250814715006	509.746202348948
1.04109071929934	495.17584250742
1.04203567119982	474.555971741335
1.0453430028515	461.883586850541
1.0453430028515	440.941779200032
1.04676043070222	420.949473372398
1.04676043070222	401.863618943021
1.05526499780653	280.482825631196
1.05526499780653	270.889900838857
1.05526499780653	261.625068170749
1.05526499780653	252.677106394107
1.05526499780653	244.035178058816
1.05526499780653	235.688816371483
1.05526499780653	225.002682466004
1.06376956491085	148.192484522074
1.07227413201516	92.1033789515664
1.07699889151756	75.0367608361627
1.07794384341804	71.3581406649041
1.07794384341804	68.9175873968775
1.07794384341804	66.5605046368907
1.07794384341804	64.2840375709129
1.08077869911948	60.6616259420506
1.08361355482091	52.1701863477499
1.10062268902954	44.4357532004025
1.10770982828314	43.4586993584615
1.11337953968602	42.0942445483909
1.11904925108889	40.7726289616797
1.12471896249177	39.150412781374
1.13038867389465	37.9212234631393
1.13605838529752	36.5182053118218
1.14314552455112	35.5086936056408
1.15165009165543	35.5086936056408
1.16015465875975	36.4124558451201
1.16582437016262	37.4838784365185
1.17432893726694	38.5122980389257
1.18283350437125	39.1882765076578
1.19133807147557	39.7991005211573
1.19984263857988	40.0306062014785
1.2083472056842	40.4194453916251
1.21685177278851	41.4481953899029
1.22441138799235	42.6677926920548
1.23102605129571	44.3499270029436
1.23527833484786	46.3217260703057
1.24236547410146	49.3733668473139
1.23953061840002	47.5466396599441
1.24661775765362	51.7182740444734
1.25087004120577	54.1222053008758
1.25228746905649	55.9305779940508
1.25653975260865	58.5869091955492
1.25937460831009	60.8966384763215
1.26079203616081	62.8098138724277
1.26504431971296	67.5979770190943
1.26362689186225	65.034074794792
1.2678791754144	69.9917994083763
1.27071403111584	72.6106384153493
1.27354888681728	75.6192951352025
1.274966314668	78.2971735235636
1.27827364631968	81.6992539851822
1.28205345392159	88.4388717711125
1.29055802102591	102.238846831747
1.29622773242879	112.833331576865
1.29906258813022	116.153409218109
1.3047322995331	135.059028060895
1.31323686663742	192.387622217119
1.31323686663742	180.496638262855
1.31890657804029	219.842703422245
1.32741114514461	341.624659848094
1.32741114514461	331.859811769208
1.33308085654748	435.856402818388
1.33308085654748	416.094668020006
1.33591571224892	524.745289458019
1.33591571224892	506.798229471096
1.33591571224892	489.464985308049
1.33591571224892	467.272636703773
1.34016799580108	569.13237097856
1.34300285150252	693.196284679987
1.34300285150252	669.487953125999
1.3415854236518	646.590481349388
1.3415854236518	624.476136754247
1.3415854236518	603.118135240206
1.34583770720396	801.362425304964
1.34442027935324	769.478705129831
1.34442027935324	743.161402703183
1.34442027935324	717.744190691513
1.35150741860683	976.049657742051
1.35008999075611	937.215675536509
1.35008999075611	905.161522240705
1.35008999075611	874.203668089623
1.35008999075611	849.21581735105
1.70728180913734	948.150686310839
1.70869923698806	910.426717465293
1.70822676103782	874.203668089623
1.71011666483878	844.304618041555
1.71153409268949	806.023836015879
1.71153409268949	778.456636411652
1.71153409268949	751.832275542537
1.71106161673926	723.316267688909
1.71484142434117	690.521098993454
1.71436894839093	661.766756393862
1.71578637624165	639.133360891409
1.71767628004261	607.800333621842
1.71720380409237	582.49060876248
1.71720380409237	562.56857400143
1.71578637624165	552.864543176396
1.71862123194309	537.061707764221
1.72003865979381	518.693408172853
1.72003865979381	500.953331418824
1.72003865979381	483.819991357957
1.72145608764453	467.272636703773
1.72287351549525	451.291225894289
1.72287351549525	435.856402818388
1.72429094334597	417.706683209336
1.72570837119669	401.863618943021
1.72570837119669	388.119292656297
1.72570837119669	374.845042525192
1.72570837119669	362.02479125443
1.72854322689812	341.624659848094
1.72854322689812	329.940594480611
1.72712579904741	324.249281728289
1.73137808259956	311.348410612853
1.72996065474884	305.97780387522
1.73279551045028	297.231869750672
1.73279551045028	287.066103037549
1.73279551045028	277.24802048411
1.734212938301	264.677591740251
1.73374046235076	254.638719334437
1.73704779400244	241.22072320484
1.73704779400244	232.970620009216
1.73704779400244	225.002682466004
1.74035512565412	213.972096962533
1.73846522185316	208.661279632346
1.73988264970388	202.696997965848
1.7413000775546	195.764462782122
1.74271750540532	186.888499571688
1.74271750540532	180.496638262855
1.74271750540532	174.32338800331
1.74413493325603	169.013529617626
1.74696978895747	162.603069073793
1.74696978895747	157.041805174236
1.74696978895747	151.670744672049
1.74838721680819	145.636237151888
1.74838721680819	140.655263835987
1.74838721680819	135.844647126787
1.74791474085795	130.439810838597
1.75122207250963	125.250016187453
1.75122207250963	120.966281585088
1.75122207250963	116.829057000862
1.75122207250963	112.833331576865
1.75263950036035	109.185153370566
1.75452940416131	104.234697140309
1.75405692821107	99.8942067531135
1.75405692821107	96.477678092521
1.75405692821107	93.177999732542
1.75405692821107	89.9911752211897
1.75736425986275	86.2438066222839
1.75689178391251	82.4928435600014
1.75689178391251	79.6714670910628
1.75689178391251	76.9465858432362
1.75830921176323	73.8851203514845
1.75830921176323	71.3581406649041
1.75689178391251	69.5197866433179
1.76019911556419	66.8183703408533
1.75972663961395	63.9122690351893
1.76114406746466	61.607153051825
1.76114406746466	59.5000978887636
1.76114406746466	57.576313867173
1.76256149531538	55.2855312922875
1.76256149531538	53.3946848827153
1.76327020924074	51.2702763281315
1.76539635101682	49.8047894410628
1.76539635101682	48.1013924564838
1.76681377886754	46.0983777474078
1.76681377886754	44.5217454891419
1.76539635101682	43.4586993584615
1.7687036826685	41.689293619415
1.76775873076802	39.7991005211573
1.7710660624197	38.1418058009683
1.7710660624197	36.9442832989568
1.77437339407138	35.4401097305086
1.7746096320465	33.7679068886081
1.77673577382258	32.4243868280979
1.77815320167329	31.3154251525312
1.78098805737473	30.0114035016355
1.78098805737473	28.9849694015945
1.78240548522545	27.8856076928988
1.78382291307617	27.0362172035099
1.78665776877761	25.7854567623352
1.78892565333876	24.3183350858045
1.79232748018049	22.9613082994839
1.78949262447905	22.4998925972976
1.79516233588192	21.688391725353
1.79516233588192	20.9466168583183
1.79799719158336	20.1521392729982
1.79799719158336	19.6329726308901
1.80012333335944	19.0165643090201
1.80366690298624	18.154353043518
1.80366690298624	17.4320477617601
1.80721047261304	16.8358461127689
1.81004532831448	16.1894578448495
1.81288018401591	15.5003134500331
1.81500632579199	14.9340456699841
1.81840815263372	14.4121296636284
1.82351089289631	13.7826444909314
1.82705446252311	13.2342759047016
1.83343288785134	12.9683283972752
1.83485031570206	12.6464526752839
1.84108699824522	12.3230324486874
1.84845762306896	12.0964262013639
1.85469430561213	11.91077407595
1.86249015879108	11.8190192610585
1.87170343982076	11.8190192610585
1.88020800692507	11.8190192610585
1.88942128795475	11.7506673085302
1.8972171411337	11.6827106501724
1.90572170823802	11.6827106501724
1.91422627534233	11.6827106501724
1.92273084244665	11.6827106501724
1.93194412347632	11.6151469999131
1.94044869058064	11.4811896454301
1.94753582983423	11.3817364668956
1.95178811338639	11.120719482533
1.95887525263999	10.9924643548244
1.96312753619214	10.7403745348787
1.9709233893711	10.647338497749
1.9709233893711	10.3630155104923
1.97886098533513	10.2831838753845
1.98566463901858	10.0357117717695
1.9936022349826	9.93148387621214
1.9936022349826	9.68498305936265
2.00153983094663	9.59181253381737
2.00834348463008	9.32845915680619
2.01557236666875	9.13040301276767
2.01911593629555	8.91239629520439
2.02535261883871	8.68111343211833
2.03258150087738	8.5165368156362
2.03683378442954	8.27310389659605
2.04392092368313	8.15400931990474
2.04817320723529	7.96701369499845
2.05540208927396	7.87513021924733
2.06234748574248	7.7168766610211
2.06943462499608	7.69453011949373
2.07864790602575	7.69453011949373
2.08715247313007	7.69453011949373
2.09565704023438	7.69453011949373
2.10345289341334	7.60578919363157
2.11054003266693	7.45294813964251
2.11833588584589	7.36699337592809
2.12613173902484	7.26094261571042
2.13251016435308	7.14950396377506
2.1410147314574	7.09442765986911
2.14951929856171	7.09442765986911
2.15802386566602	7.09442765986911
2.16581971884498	7.13569493175167
2.17503299987465	7.2539270904497
2.18410453811926	7.53553390407914
2.18070271127753	7.30317848129561
2.19204213408328	7.78430643454726
2.18920727838185	7.5618032646454
2.19771184548616	8.13039692905208
2.20338155688904	8.5412706383212
2.20692512651584	8.89518229455914
2.20975998221727	9.29066236268335
2.21259483791871	9.63362783315646
2.21472097969479	10.1941081477425
2.22095766223795	10.9098927954273
2.22039069109767	10.4031634376206
2.21755583539623	9.8740479503161
2.22379251793939	11.5479740849013
2.22039069109767	10.1645880360361
2.22662737364083	12.2517656785492
2.22946222934227	12.9683283972752
2.23229708504371	13.8066471872788
2.23527368353022	14.6056757055599
2.23796679644658	15.6130991643373
2.2373998253063	14.991902475919
2.23456496960486	13.2727110386859
2.24023468100774	16.5934875021312
2.24363650784946	17.5334474924985
2.24590439241061	18.9614961172235
2.24684934431109	18.2246858189843
2.24306953670917	16.0725086377759
2.24930621925234	19.9428451925014
2.25157410381349	21.1705377946274
2.25497593065521	22.2662154542094
2.25724381521637	23.4321864668488
2.25440895951493	20.5058551752191
2.2600786709178	25.1211625739527
2.2600786709178	24.2619818996075
2.2636222405446	26.1241624841359
2.26645709624604	27.2461079778695
2.26929195194748	28.6230037857497
2.27212680764892	29.722690736785
2.27779651905179	31.1343212549785
2.27992266082787	32.3617601901777
2.27708780512643	30.0694817177006
2.28559237223075	33.5239746968694
2.29409693933506	34.2015464540796
2.30260150643938	34.7615146380711
2.31110607354369	34.7615146380711
2.32031935457337	34.5604812573928
2.32811520775232	34.3606104963694
2.33661977485664	34.3606104963694
2.34512434196095	34.0629695692717
2.35362890906527	33.9643299774444
2.36270044730987	33.6505987161287
2.37120501441418	33.2625067547599
2.37843389645285	32.8026999832991
2.38537929292138	32.1994964474613
2.39260817496004	31.5890581414549
2.3968604585122	30.6861304844071
2.4039475977658	30.5086659344459
2.40819988131795	29.6366197300771
2.41528702057155	29.1254026363726
2.41953930412371	28.4162372819615
2.4266264433773	28.1292710678584
2.43087872692946	27.2856435214873
2.43796586618306	26.8538895630318
2.44150943580985	26.1620700255069
2.44717914721273	25.6363338717121
2.45284885861561	24.9035562505996
2.45851857001848	23.9127211505415
2.46362131028107	22.9479945916778
2.46759010826309	21.9584167451062
2.47340156245103	20.8053564445915
2.47269284852567	21.6046918031378
2.47552770422711	20.3282278962763
2.47836255992855	19.6899909323833
2.48119741562999	18.8846684490142
2.48403227133143	18.154353043518
2.48403227133143	17.6866540870167
2.48615841310751	17.1313535235086
2.4897019827343	16.3546177387874
2.49253683843574	15.6130991643373
2.49537169413718	15.0791082302337
2.49537169413718	14.5915636966535
2.49891526376398	14.1061401341059
2.50104140554006	13.5318135740032
2.50444323238178	12.9683283972752
2.50897900150408	12.3516550956321
2.5129477994861	11.7643060021144
2.51592439797261	11.2178919046274
2.52088539545013	10.709272544254
2.52088539545013	11.024388794313
2.52428722229185	10.31903172219
2.52995693369473	9.86260068649913
2.52938996255444	10.2831838753845
2.5356266450976	9.41543024704102
2.53505967395732	9.81694418884027
2.54129635650048	8.96770527594506
2.54072938536019	9.37184381556158
2.54710781068843	8.5165368156362
2.54639909676307	8.84373952553589
2.54994266638987	8.17769028613037
2.55490366386739	7.73031572544493
2.55490366386739	8.05996922579894
2.55773851956882	7.58376433933755
2.5598646613449	7.30317848129561
2.5634082309717	7.04522184002477
2.5669518005985	6.79243576470601
2.57191279807601	6.48446664150583
2.57191279807601	6.7727662203352
2.57758250947889	6.26874521755298
2.57758250947889	6.05434491949912
2.58041736518033	5.89267170569466
2.58552010544292	5.73088215988759
2.58892193228464	5.52846082823456
2.59246550191144	5.35488603007617
2.6002613550904	5.2472776801743
2.6002613550904	5.09729181733462
2.60805720826935	5.06781307289522
2.61443563359759	4.99485991526408
2.6229402007019	5.00936604400573
2.63201173894651	4.96309412495355
2.63994933491053	4.95159308401674
2.64902087315514	4.90585481846573
2.65766718304452	4.89448641889952
2.66603000736377	4.97462187930164
2.67396760332779	5.10320811122503
2.68176345650675	5.2169315349506
2.69097673753642	5.26251688344788
2.69948130464074	5.37043775073839
2.70741890060476	5.56707316063625
2.71422255428822	5.8247115918418
2.71719915277473	6.09250618079474
2.72216015025224	6.38185978384686
2.72556197709397	6.71020563131981
2.72216015025224	6.10134672947231
2.72839683279541	7.14397714706157
2.73137343128192	7.55084658691254
2.73406654419828	8.07869007673367
2.73066471735656	7.78430643454726
2.73690139989972	8.59095398905122
2.73987799838623	9.07759991129978
2.7425711113026	9.74885542814848
2.74200414016231	9.34470481798367
2.74483899586375	10.2831838753845
2.74200414016231	8.74174478103661
2.74767385156519	11.024388794313
2.74767385156519	10.6679432797199
2.75121742119199	11.853344190668
2.75050870726663	11.392744140215
2.74767385156519	9.98925389868135
2.75391053410835	12.7298559072934
2.75334356296806	12.2021243115014
2.75050870726663	10.2831838753845
2.75688713259486	13.4665675625973
2.75901327437094	14.437228618496
2.75901327437094	13.9434541849443
2.76241510121267	15.1844249824721
2.76539169969918	15.9564042469505
2.76808481261554	17.1313535235086
2.76751784147526	16.545436059321
2.77106141110205	17.8930140082725
2.77375452401842	18.7536873976774
2.77658937971986	19.8275113921439
2.77956597820637	20.7451082661893
2.78169211998245	21.6046918031378
2.78452697568389	22.3697708370455
2.78807054531068	23.2966730488876
2.79090540101212	24.1216695946342
2.79643336962993	25.1211625739527
2.79870125419108	26.3142510482073
2.80437096559395	27.3648867964612
2.81004067699683	28.4162372819615
2.81571038839971	29.3798992921957
2.82421495550402	30.597269547618
2.83271952260834	31.1945725470179
2.84122408971265	31.7728071784929
2.84972865681697	32.2992545135513
2.85823322392128	32.5185540995883
2.8667377910256	32.8026999832991
2.87524235812991	32.8026999832991
2.88374692523423	32.8026999832991
2.89225149233854	32.8026999832991
2.90075605944286	32.8026999832991
2.90855191262181	32.4243868280979
2.91776519365149	32.1746051100995
2.9262697607558	31.7728071784929
2.93477432786012	31.5585367825787
2.94327889496443	31.0441624467699
2.95178346206874	30.7158081088004
2.9595793152477	30.1568098470959
2.96879259627737	29.6366197300771
2.97658844945633	29.2099889606065
2.98296687478457	28.5401172539528
2.99076272796352	28.1292710678584
2.99430629759032	27.4576282012318
3.00210215076927	27.2461079778695
3.00635443432143	26.6212738885646
3.01344157357503	26.3142510482073
3.01981999890326	25.7107872029197
3.02761585208222	25.340670333048
3.0321043736095	24.8314404998394
3.03895527488797	24.7595335819646
3.04249884451477	24.1683499685958
3.05029469769373	23.9127211505415
3.05454698124588	23.2292105126045
3.06177586328455	22.8948169128807
3.068579516968	22.2662154542094
3.07595014179174	21.8567656254286
3.08218682433491	21.3555251452908
3.08998267751386	21.0481039816033
3.09447119904114	20.6251348044254
3.10132210031961	20.3872653659863
3.11053538134929	19.9968969859
3.1190399484536	19.6140032459597
3.12683580163256	19.2384410243138
3.13534036873687	19.0165643090201
3.14171879406511	18.7247040915252
3.14951464724407	18.580458071337
3.15801921434838	18.3661698657433
3.16652378145269	18.154353043518
3.17573706248237	17.9970951137934
3.18424162958668	17.9449791022257
3.192746196691	17.9449791022257
3.20125076379531	17.9449791022257
3.20975533089963	17.9449791022257
3.21825989800394	17.9449791022257
3.22676446510826	18.0145007306153
3.23526903221257	18.154353043518
3.24306488539153	18.2599543208608
3.25298688034656	18.580458071337
3.26078273352552	18.8700699395593
3.26928730062983	19.1641959609791
3.27850058165951	19.4629064972817
3.28629643483846	19.7662730068732
3.29480100194278	20.1911377923047
3.30387254018738	20.4820821557681
3.31237710729169	20.9628218530657
3.31960598933036	21.5421289083589
3.32938624150032	22.214617670851
3.33732383746435	22.8948169128807
3.34582840456867	23.7744286962523
3.35206508711183	24.6592135850987
3.36000268307586	25.4142649948577
3.36850725018017	26.2126989924451
3.37474393272334	27.0571333142468
3.38211455754708	27.8209880206642
3.39189480971704	28.7894997084587
3.39912369175571	29.4823195291333
3.40819523000031	30.597269547618
3.41599108317926	31.2247419034192
3.42520436420894	32.1746051100995
3.43441764523861	33.0893287228892
3.44221349841757	33.9643299774444
3.45071806552188	35.1670963488995
3.4592226326262	36.3070126078624
3.46545931516936	37.4404223132036
3.47339691113339	38.5868272280237
3.4819014782377	40.2634585172593
3.49040604534202	40.5760365833018
