# Supplementary material for: Femtosecond tunable solitons up to 4.8 µm using soliton self-frequency shift in an InF3 fiber
Source: Sci Rep. 2022 Sep 23;12:15898. doi: 10.1038/s41598-022-19658-8 (PMC9508244; doi:10.1038/s41598-022-19658-8)
Supplement: Supplementary file 1 — Supplementary Information. [file 41598_2022_19658_MOESM1_ESM.zip › Raw data/Fig2_Ampli4m/0.0A.CSV]

75CSV
// AQ6376 OPTICAL SPECTRUM ANALYZER //
35
CTRWL	2800.000000
SPAN	400.000000
START WL	2600.000000
STOP WL	3000.000000
WLFREQ	0
REFL	-12.0
LSCL	7.0
RESLN	2.000
AVG	1
SMPLAUTO	1
SMPL	1001
SMPLINTVL	0.4000
HI1_CHOP
MEAS
LSUNT	0
NMSKH	OFF
RESCOR	0
SMOOTH	0
MEASWL	0
SWPSPD	1
MODELNAME	AQ6376
CHGPT	0
RESCAL0_0	10243
RESCAL0_1	0
RESCAL0_2	0
RESCAL1_0	10243
RESCAL1_1	0
RESCAL1_2	0
RESPARM	10243
FREQPARM	10243
WNUMPARM	10243
[TRACE DATA]
2600.0000	-210.000
2600.4000	-210.000
2600.8000	-65.363
2601.2000	-69.658
2601.6000	-210.000
2602.0000	-66.292
2602.4000	-62.155
2602.8000	-210.000
2603.2000	-62.385
2603.6000	-64.947
2604.0000	-67.628
2604.4000	-66.056
2604.8000	-67.844
2605.2000	-61.110
2605.6000	-70.513
2606.0000	-62.421
2606.4000	-66.784
2606.8000	-210.000
2607.2000	-59.744
2607.6000	-60.583
2608.0000	-60.651
2608.4000	-62.917
2608.8000	-210.000
2609.2000	-58.831
2609.6000	-62.422
2610.0000	-60.584
2610.4000	-210.000
2610.8000	-210.000
2611.2000	-62.108
2611.6000	-210.000
2612.0000	-66.177
2612.4000	-210.000
2612.8000	-81.097
2613.2000	-61.894
2613.6000	-63.943
2614.0000	-210.000
2614.4000	-60.058
2614.8000	-71.884
2615.2000	-210.000
2615.6000	-69.008
2616.0000	-57.632
2616.4000	-210.000
2616.8000	-62.402
2617.2000	-210.000
2617.6000	-210.000
2618.0000	-210.000
2618.4000	-65.924
2618.8000	-59.996
2619.2000	-210.000
2619.6000	-64.845
2620.0000	-210.000
2620.4000	-210.000
2620.8000	-73.823
2621.2000	-210.000
2621.6000	-70.657
2622.0000	-62.001
2622.4000	-62.974
2622.8000	-210.000
2623.2000	-210.000
2623.6000	-210.000
2624.0000	-63.295
2624.4000	-64.798
2624.8000	-69.137
2625.2000	-67.909
2625.6000	-210.000
2626.0000	-70.067
2626.4000	-210.000
2626.8000	-210.000
2627.2000	-61.856
2627.6000	-61.842
2628.0000	-62.360
2628.4000	-67.353
2628.8000	-63.484
2629.2000	-61.458
2629.6000	-65.869
2630.0000	-62.419
2630.4000	-72.472
2630.8000	-65.195
2631.2000	-68.445
2631.6000	-210.000
2632.0000	-210.000
2632.4000	-210.000
2632.8000	-66.913
2633.2000	-65.287
2633.6000	-61.072
2634.0000	-62.629
2634.4000	-210.000
2634.8000	-210.000
2635.2000	-210.000
2635.6000	-59.190
2636.0000	-62.900
2636.4000	-57.820
2636.8000	-66.105
2637.2000	-210.000
2637.6000	-60.745
2638.0000	-67.986
2638.4000	-210.000
2638.8000	-65.330
2639.2000	-64.833
2639.6000	-210.000
2640.0000	-65.275
2640.4000	-65.847
2640.8000	-210.000
2641.2000	-210.000
2641.6000	-210.000
2642.0000	-210.000
2642.4000	-64.570
2642.8000	-210.000
2643.2000	-210.000
2643.6000	-69.913
2644.0000	-63.827
2644.4000	-59.028
2644.8000	-62.061
2645.2000	-210.000
2645.6000	-62.177
2646.0000	-70.288
2646.4000	-210.000
2646.8000	-210.000
2647.2000	-210.000
2647.6000	-210.000
2648.0000	-210.000
2648.4000	-68.987
2648.8000	-60.462
2649.2000	-74.024
2649.6000	-210.000
2650.0000	-210.000
2650.4000	-61.532
2650.8000	-65.657
2651.2000	-60.235
2651.6000	-59.145
2652.0000	-61.363
2652.4000	-210.000
2652.8000	-210.000
2653.2000	-210.000
2653.6000	-210.000
2654.0000	-60.743
2654.4000	-65.770
2654.8000	-64.744
2655.2000	-63.185
2655.6000	-60.269
2656.0000	-59.107
2656.4000	-210.000
2656.8000	-62.860
2657.2000	-63.672
2657.6000	-70.854
2658.0000	-210.000
2658.4000	-210.000
2658.8000	-210.000
2659.2000	-210.000
2659.6000	-210.000
2660.0000	-210.000
2660.4000	-63.430
2660.8000	-210.000
2661.2000	-61.133
2661.6000	-66.534
2662.0000	-210.000
2662.4000	-62.772
2662.8000	-210.000
2663.2000	-64.481
2663.6000	-210.000
2664.0000	-210.000
2664.4000	-78.550
2664.8000	-70.850
2665.2000	-63.597
2665.6000	-210.000
2666.0000	-65.822
2666.4000	-210.000
2666.8000	-210.000
2667.2000	-210.000
2667.6000	-210.000
2668.0000	-210.000
2668.4000	-210.000
2668.8000	-63.516
2669.2000	-64.508
2669.6000	-210.000
2670.0000	-74.133
2670.4000	-210.000
2670.8000	-210.000
2671.2000	-210.000
2671.6000	-70.548
2672.0000	-210.000
2672.4000	-62.445
2672.8000	-210.000
2673.2000	-65.531
2673.6000	-63.743
2674.0000	-63.229
2674.4000	-62.619
2674.8000	-210.000
2675.2000	-68.533
2675.6000	-73.297
2676.0000	-64.178
2676.4000	-210.000
2676.8000	-210.000
2677.2000	-67.913
2677.6000	-64.671
2678.0000	-210.000
2678.4000	-63.524
2678.8000	-210.000
2679.2000	-62.712
2679.6000	-210.000
2680.0000	-210.000
2680.4000	-210.000
2680.8000	-210.000
2681.2000	-63.331
2681.6000	-210.000
2682.0000	-210.000
2682.4000	-210.000
2682.8000	-66.660
2683.2000	-65.726
2683.6000	-210.000
2684.0000	-210.000
2684.4000	-210.000
2684.8000	-210.000
2685.2000	-210.000
2685.6000	-61.045
2686.0000	-65.584
2686.4000	-210.000
2686.8000	-65.606
2687.2000	-63.538
2687.6000	-62.765
2688.0000	-61.607
2688.4000	-210.000
2688.8000	-69.944
2689.2000	-64.572
2689.6000	-63.426
2690.0000	-210.000
2690.4000	-74.800
2690.8000	-60.870
2691.2000	-59.016
2691.6000	-60.117
2692.0000	-62.205
2692.4000	-61.739
2692.8000	-73.224
2693.2000	-210.000
2693.6000	-61.531
2694.0000	-60.573
2694.4000	-65.466
2694.8000	-64.696
2695.2000	-59.424
2695.6000	-61.392
2696.0000	-61.449
2696.4000	-60.243
2696.8000	-61.195
2697.2000	-60.902
2697.6000	-60.554
2698.0000	-61.421
2698.4000	-59.935
2698.8000	-57.302
2699.2000	-58.941
2699.6000	-59.758
2700.0000	-57.702
2700.4000	-59.737
2700.8000	-59.319
2701.2000	-58.389
2701.6000	-58.285
2702.0000	-57.202
2702.4000	-58.761
2702.8000	-57.491
2703.2000	-56.220
2703.6000	-57.584
2704.0000	-56.470
2704.4000	-56.300
2704.8000	-56.218
2705.2000	-56.667
2705.6000	-55.872
2706.0000	-56.096
2706.4000	-55.833
2706.8000	-57.537
2707.2000	-55.469
2707.6000	-56.251
2708.0000	-56.793
2708.4000	-56.226
2708.8000	-57.003
2709.2000	-55.491
2709.6000	-56.510
2710.0000	-55.542
2710.4000	-54.835
2710.8000	-53.784
2711.2000	-53.636
2711.6000	-52.735
2712.0000	-52.507
2712.4000	-52.755
2712.8000	-51.582
2713.2000	-51.264
2713.6000	-51.075
2714.0000	-50.910
2714.4000	-50.689
2714.8000	-50.461
2715.2000	-50.567
2715.6000	-50.583
2716.0000	-50.537
2716.4000	-50.363
2716.8000	-50.462
2717.2000	-50.471
2717.6000	-50.287
2718.0000	-50.076
2718.4000	-49.896
2718.8000	-50.047
2719.2000	-50.439
2719.6000	-50.315
2720.0000	-50.299
2720.4000	-50.372
2720.8000	-49.940
2721.2000	-49.313
2721.6000	-48.509
2722.0000	-48.466
2722.4000	-48.321
2722.8000	-47.893
2723.2000	-47.682
2723.6000	-47.770
2724.0000	-47.288
2724.4000	-46.842
2724.8000	-45.994
2725.2000	-45.289
2725.6000	-44.481
2726.0000	-43.757
2726.4000	-43.150
2726.8000	-42.723
2727.2000	-42.367
2727.6000	-42.001
2728.0000	-41.593
2728.4000	-41.492
2728.8000	-41.377
2729.2000	-41.258
2729.6000	-41.265
2730.0000	-41.338
2730.4000	-41.207
2730.8000	-41.102
2731.2000	-40.789
2731.6000	-40.468
2732.0000	-40.131
2732.4000	-39.873
2732.8000	-39.663
2733.2000	-39.497
2733.6000	-39.523
2734.0000	-39.622
2734.4000	-39.821
2734.8000	-40.022
2735.2000	-40.225
2735.6000	-40.419
2736.0000	-40.531
2736.4000	-40.758
2736.8000	-41.043
2737.2000	-41.292
2737.6000	-41.500
2738.0000	-41.486
2738.4000	-41.145
2738.8000	-40.833
2739.2000	-40.300
2739.6000	-39.844
2740.0000	-39.152
2740.4000	-38.673
2740.8000	-38.270
2741.2000	-37.770
2741.6000	-37.350
2742.0000	-37.027
2742.4000	-36.689
2742.8000	-36.174
2743.2000	-35.642
2743.6000	-35.117
2744.0000	-34.477
2744.4000	-33.761
2744.8000	-32.935
2745.2000	-32.177
2745.6000	-31.387
2746.0000	-30.675
2746.4000	-30.036
2746.8000	-29.535
2747.2000	-28.988
2747.6000	-28.676
2748.0000	-28.440
2748.4000	-28.296
2748.8000	-28.350
2749.2000	-28.458
2749.6000	-28.804
2750.0000	-29.242
2750.4000	-29.861
2750.8000	-30.529
2751.2000	-31.062
2751.6000	-31.284
2752.0000	-31.260
2752.4000	-30.889
2752.8000	-30.238
2753.2000	-29.436
2753.6000	-28.571
2754.0000	-27.749
2754.4000	-26.868
2754.8000	-26.074
2755.2000	-25.259
2755.6000	-24.500
2756.0000	-23.810
2756.4000	-23.283
2756.8000	-22.845
2757.2000	-22.574
2757.6000	-22.507
2758.0000	-22.483
2758.4000	-22.679
2758.8000	-23.033
2759.2000	-23.525
2759.6000	-24.279
2760.0000	-25.060
2760.4000	-25.994
2760.8000	-26.804
2761.2000	-27.436
2761.6000	-27.655
2762.0000	-27.652
2762.4000	-27.379
2762.8000	-26.889
2763.2000	-26.116
2763.6000	-25.006
2764.0000	-23.632
2764.4000	-22.199
2764.8000	-20.566
2765.2000	-19.788
2765.6000	-18.824
2766.0000	-17.877
2766.4000	-16.991
2766.8000	-16.210
2767.2000	-15.481
2767.6000	-14.727
2768.0000	-14.344
2768.4000	-13.908
2768.8000	-13.637
2769.2000	-13.519
2769.6000	-13.642
2770.0000	-13.923
2770.4000	-14.298
2770.8000	-14.834
2771.2000	-15.379
2771.6000	-15.907
2772.0000	-16.379
2772.4000	-16.859
2772.8000	-17.360
2773.2000	-17.778
2773.6000	-18.091
2774.0000	-18.412
2774.4000	-18.755
2774.8000	-19.006
2775.2000	-19.224
2775.6000	-19.302
2776.0000	-19.298
2776.4000	-19.172
2776.8000	-18.870
2777.2000	-18.573
2777.6000	-18.255
2778.0000	-17.883
2778.4000	-17.447
2778.8000	-17.006
2779.2000	-16.551
2779.6000	-16.140
2780.0000	-15.726
2780.4000	-15.295
2780.8000	-14.925
2781.2000	-14.545
2781.6000	-14.166
2782.0000	-13.809
2782.4000	-13.502
2782.8000	-13.250
2783.2000	-12.975
2783.6000	-12.685
2784.0000	-12.348
2784.4000	-11.966
2784.8000	-11.439
2785.2000	-11.081
2785.6000	-10.542
2786.0000	-9.915
2786.4000	-9.260
2786.8000	-8.631
2787.2000	-8.030
2787.6000	-7.444
2788.0000	-6.878
2788.4000	-6.586
2788.8000	-6.240
2789.2000	-5.980
2789.6000	-5.808
2790.0000	-5.701
2790.4000	-5.630
2790.8000	-5.584
2791.2000	-5.541
2791.6000	-5.507
2792.0000	-5.495
2792.4000	-5.526
2792.8000	-5.567
2793.2000	-5.593
2793.6000	-5.617
2794.0000	-5.655
2794.4000	-5.739
2794.8000	-5.856
2795.2000	-5.975
2795.6000	-6.110
2796.0000	-6.270
2796.4000	-6.408
2796.8000	-6.560
2797.2000	-6.784
2797.6000	-7.030
2798.0000	-7.323
2798.4000	-7.658
2798.8000	-8.057
2799.2000	-8.515
2799.6000	-9.029
2800.0000	-9.598
2800.4000	-10.218
2800.8000	-10.830
2801.2000	-11.391
2801.6000	-11.861
2802.0000	-12.216
2802.4000	-12.401
2802.8000	-12.470
2803.2000	-12.394
2803.6000	-12.264
2804.0000	-12.181
2804.4000	-12.167
2804.8000	-12.202
2805.2000	-12.301
2805.6000	-12.466
2806.0000	-12.742
2806.4000	-13.080
2806.8000	-13.409
2807.2000	-13.730
2807.6000	-14.100
2808.0000	-14.478
2808.4000	-14.915
2808.8000	-15.190
2809.2000	-15.535
2809.6000	-15.896
2810.0000	-16.220
2810.4000	-16.563
2810.8000	-16.923
2811.2000	-17.268
2811.6000	-17.561
2812.0000	-17.713
2812.4000	-17.820
2812.8000	-17.861
2813.2000	-17.819
2813.6000	-17.585
2814.0000	-17.304
2814.4000	-16.930
2814.8000	-16.478
2815.2000	-16.106
2815.6000	-15.697
2816.0000	-15.397
2816.4000	-15.109
2816.8000	-14.971
2817.2000	-14.912
2817.6000	-14.914
2818.0000	-14.989
2818.4000	-15.289
2818.8000	-15.601
2819.2000	-15.996
2819.6000	-16.657
2820.0000	-17.398
2820.4000	-18.305
2820.8000	-19.389
2821.2000	-20.575
2821.6000	-21.437
2822.0000	-22.462
2822.4000	-23.526
2822.8000	-24.250
2823.2000	-25.383
2823.6000	-25.990
2824.0000	-26.669
2824.4000	-27.101
2824.8000	-27.451
2825.2000	-27.637
2825.6000	-27.651
2826.0000	-27.419
2826.4000	-27.273
2826.8000	-26.979
2827.2000	-26.490
2827.6000	-25.965
2828.0000	-25.433
2828.4000	-24.951
2828.8000	-24.464
2829.2000	-24.084
2829.6000	-23.736
2830.0000	-23.400
2830.4000	-23.103
2830.8000	-23.006
2831.2000	-22.883
2831.6000	-22.890
2832.0000	-23.100
2832.4000	-23.385
2832.8000	-24.010
2833.2000	-24.786
2833.6000	-25.875
2834.0000	-27.240
2834.4000	-28.721
2834.8000	-30.131
2835.2000	-31.588
2835.6000	-32.788
2836.0000	-33.555
2836.4000	-33.956
2836.8000	-33.889
2837.2000	-33.549
2837.6000	-32.983
2838.0000	-32.333
2838.4000	-31.688
2838.8000	-31.066
2839.2000	-30.486
2839.6000	-30.025
2840.0000	-29.556
2840.4000	-29.247
2840.8000	-29.066
2841.2000	-28.866
2841.6000	-28.919
2842.0000	-29.088
2842.4000	-29.474
2842.8000	-30.101
2843.2000	-30.991
2843.6000	-32.168
2844.0000	-33.523
2844.4000	-34.984
2844.8000	-36.309
2845.2000	-37.220
2845.6000	-37.537
2846.0000	-37.468
2846.4000	-37.049
2846.8000	-36.665
2847.2000	-36.186
2847.6000	-35.674
2848.0000	-35.228
2848.4000	-34.922
2848.8000	-34.505
2849.2000	-34.282
2849.6000	-34.266
2850.0000	-34.410
2850.4000	-34.790
2850.8000	-35.409
2851.2000	-36.324
2851.6000	-37.407
2852.0000	-38.737
2852.4000	-39.975
2852.8000	-40.901
2853.2000	-41.300
2853.6000	-41.132
2854.0000	-40.775
2854.4000	-40.183
2854.8000	-39.722
2855.2000	-39.238
2855.6000	-38.808
2856.0000	-38.597
2856.4000	-38.472
2856.8000	-38.494
2857.2000	-38.805
2857.6000	-39.304
2858.0000	-40.020
2858.4000	-40.948
2858.8000	-41.762
2859.2000	-42.854
2859.6000	-43.765
2860.0000	-44.093
2860.4000	-44.054
2860.8000	-43.755
2861.2000	-43.450
2861.6000	-43.090
2862.0000	-42.742
2862.4000	-42.352
2862.8000	-42.275
2863.2000	-42.231
2863.6000	-42.439
2864.0000	-42.918
2864.4000	-43.487
2864.8000	-44.391
2865.2000	-45.411
2865.6000	-46.421
2866.0000	-47.044
2866.4000	-47.350
2866.8000	-47.336
2867.2000	-47.027
2867.6000	-46.589
2868.0000	-46.322
2868.4000	-46.141
2868.8000	-45.984
2869.2000	-46.009
2869.6000	-46.347
2870.0000	-46.950
2870.4000	-47.484
2870.8000	-48.508
2871.2000	-49.291
2871.6000	-50.156
2872.0000	-50.224
2872.4000	-50.178
2872.8000	-49.763
2873.2000	-49.370
2873.6000	-49.414
2874.0000	-49.263
2874.4000	-49.218
2874.8000	-49.319
2875.2000	-49.524
2875.6000	-50.101
2876.0000	-50.903
2876.4000	-51.644
2876.8000	-51.965
2877.2000	-52.740
2877.6000	-53.309
2878.0000	-52.536
2878.4000	-52.342
2878.8000	-52.261
2879.2000	-51.971
2879.6000	-52.298
2880.0000	-52.226
2880.4000	-52.363
2880.8000	-53.152
2881.2000	-53.673
2881.6000	-54.721
2882.0000	-55.694
2882.4000	-55.942
2882.8000	-56.068
2883.2000	-55.577
2883.6000	-55.049
2884.0000	-54.886
2884.4000	-55.308
2884.8000	-55.334
2885.2000	-56.327
2885.6000	-56.165
2886.0000	-57.305
2886.4000	-56.781
2886.8000	-57.132
2887.2000	-57.671
2887.6000	-57.778
2888.0000	-57.079
2888.4000	-57.738
2888.8000	-55.920
2889.2000	-60.346
2889.6000	-58.707
2890.0000	-59.139
2890.4000	-58.834
2890.8000	-58.043
2891.2000	-61.745
2891.6000	-58.461
2892.0000	-60.364
2892.4000	-59.692
2892.8000	-59.071
2893.2000	-58.574
2893.6000	-58.838
2894.0000	-59.487
2894.4000	-58.947
2894.8000	-59.687
2895.2000	-60.517
2895.6000	-62.467
2896.0000	-63.332
2896.4000	-60.664
2896.8000	-62.102
2897.2000	-62.073
2897.6000	-62.141
2898.0000	-60.880
2898.4000	-60.377
2898.8000	-63.457
2899.2000	-68.649
2899.6000	-63.373
2900.0000	-59.954
2900.4000	-60.387
2900.8000	-62.918
2901.2000	-60.258
2901.6000	-64.535
2902.0000	-64.408
2902.4000	-61.159
2902.8000	-61.218
2903.2000	-62.440
2903.6000	-210.000
2904.0000	-61.748
2904.4000	-62.411
2904.8000	-62.697
2905.2000	-60.330
2905.6000	-59.191
2906.0000	-210.000
2906.4000	-60.315
2906.8000	-61.299
2907.2000	-62.860
2907.6000	-210.000
2908.0000	-70.132
2908.4000	-66.397
2908.8000	-210.000
2909.2000	-63.960
2909.6000	-210.000
2910.0000	-71.850
2910.4000	-66.393
2910.8000	-210.000
2911.2000	-67.128
2911.6000	-210.000
2912.0000	-72.532
2912.4000	-69.492
2912.8000	-210.000
2913.2000	-210.000
2913.6000	-61.710
2914.0000	-63.204
2914.4000	-210.000
2914.8000	-210.000
2915.2000	-210.000
2915.6000	-66.231
2916.0000	-210.000
2916.4000	-210.000
2916.8000	-210.000
2917.2000	-72.562
2917.6000	-66.554
2918.0000	-75.953
2918.4000	-210.000
2918.8000	-210.000
2919.2000	-210.000
2919.6000	-60.743
2920.0000	-210.000
2920.4000	-210.000
2920.8000	-210.000
2921.2000	-66.586
2921.6000	-68.303
2922.0000	-210.000
2922.4000	-210.000
2922.8000	-71.154
2923.2000	-210.000
2923.6000	-210.000
2924.0000	-210.000
2924.4000	-65.874
2924.8000	-210.000
2925.2000	-210.000
2925.6000	-60.502
2926.0000	-210.000
2926.4000	-64.044
2926.8000	-68.054
2927.2000	-63.731
2927.6000	-62.303
2928.0000	-68.686
2928.4000	-65.571
2928.8000	-210.000
2929.2000	-66.443
2929.6000	-63.908
2930.0000	-62.373
2930.4000	-62.460
2930.8000	-210.000
2931.2000	-210.000
2931.6000	-68.252
2932.0000	-210.000
2932.4000	-64.376
2932.8000	-61.826
2933.2000	-68.338
2933.6000	-210.000
2934.0000	-65.666
2934.4000	-210.000
2934.8000	-210.000
2935.2000	-66.952
2935.6000	-68.538
2936.0000	-67.015
2936.4000	-210.000
2936.8000	-210.000
2937.2000	-65.431
2937.6000	-210.000
2938.0000	-64.040
2938.4000	-63.792
2938.8000	-74.649
2939.2000	-66.680
2939.6000	-62.481
2940.0000	-210.000
2940.4000	-210.000
2940.8000	-210.000
2941.2000	-62.157
2941.6000	-63.028
2942.0000	-68.203
2942.4000	-210.000
2942.8000	-210.000
2943.2000	-75.404
2943.6000	-65.449
2944.0000	-63.676
2944.4000	-72.668
2944.8000	-62.832
2945.2000	-210.000
2945.6000	-210.000
2946.0000	-210.000
2946.4000	-68.315
2946.8000	-64.301
2947.2000	-210.000
2947.6000	-210.000
2948.0000	-65.333
2948.4000	-63.094
2948.8000	-59.583
2949.2000	-210.000
2949.6000	-210.000
2950.0000	-210.000
2950.4000	-69.156
2950.8000	-67.607
2951.2000	-210.000
2951.6000	-210.000
2952.0000	-70.846
2952.4000	-64.390
2952.8000	-210.000
2953.2000	-210.000
2953.6000	-65.239
2954.0000	-210.000
2954.4000	-65.418
2954.8000	-64.830
2955.2000	-77.760
2955.6000	-67.512
2956.0000	-61.609
2956.4000	-64.191
2956.8000	-210.000
2957.2000	-210.000
2957.6000	-210.000
2958.0000	-210.000
2958.4000	-62.592
2958.8000	-66.456
2959.2000	-210.000
2959.6000	-72.861
2960.0000	-210.000
2960.4000	-68.418
2960.8000	-210.000
2961.2000	-210.000
2961.6000	-68.471
2962.0000	-210.000
2962.4000	-210.000
2962.8000	-210.000
2963.2000	-210.000
2963.6000	-210.000
2964.0000	-63.083
2964.4000	-210.000
2964.8000	-70.994
2965.2000	-210.000
2965.6000	-210.000
2966.0000	-210.000
2966.4000	-210.000
2966.8000	-210.000
2967.2000	-210.000
2967.6000	-68.277
2968.0000	-210.000
2968.4000	-210.000
2968.8000	-61.590
2969.2000	-210.000
2969.6000	-66.540
2970.0000	-64.065
2970.4000	-71.933
2970.8000	-210.000
2971.2000	-63.572
2971.6000	-63.556
2972.0000	-210.000
2972.4000	-210.000
2972.8000	-67.961
2973.2000	-210.000
2973.6000	-68.468
2974.0000	-63.455
2974.4000	-74.012
2974.8000	-210.000
2975.2000	-72.142
2975.6000	-210.000
2976.0000	-74.876
2976.4000	-210.000
2976.8000	-210.000
2977.2000	-210.000
2977.6000	-210.000
2978.0000	-64.365
2978.4000	-64.804
2978.8000	-61.308
2979.2000	-67.713
2979.6000	-63.241
2980.0000	-61.612
2980.4000	-65.423
2980.8000	-210.000
2981.2000	-63.626
2981.6000	-63.882
2982.0000	-210.000
2982.4000	-71.816
2982.8000	-61.861
2983.2000	-70.499
2983.6000	-65.661
2984.0000	-62.999
2984.4000	-210.000
2984.8000	-210.000
2985.2000	-210.000
2985.6000	-210.000
2986.0000	-210.000
2986.4000	-210.000
2986.8000	-66.396
2987.2000	-210.000
2987.6000	-210.000
2988.0000	-210.000
2988.4000	-210.000
2988.8000	-210.000
2989.2000	-67.375
2989.6000	-67.566
2990.0000	-64.959
2990.4000	-62.921
2990.8000	-64.119
2991.2000	-68.362
2991.6000	-210.000
2992.0000	-210.000
2992.4000	-72.602
2992.8000	-210.000
2993.2000	-210.000
2993.6000	-62.485
2994.0000	-210.000
2994.4000	-210.000
2994.8000	-210.000
2995.2000	-210.000
2995.6000	-64.311
2996.0000	-210.000
2996.4000	-210.000
2996.8000	-210.000
2997.2000	-210.000
2997.6000	-210.000
2998.0000	-210.000
2998.4000	-210.000
2998.8000	-210.000
2999.2000	-210.000
2999.6000	-64.773
3000.0000	-66.589
