# Supplementary material for: Femtosecond tunable solitons up to 4.8 µm using soliton self-frequency shift in an InF3 fiber
Source: Sci Rep. 2022 Sep 23;12:15898. doi: 10.1038/s41598-022-19658-8 (PMC9508244; doi:10.1038/s41598-022-19658-8)
Supplement: Supplementary file 1 — Supplementary Information. [file 41598_2022_19658_MOESM1_ESM.zip › Raw data/Fig2_Ampli4m/1.0A.CSV]

75CSV
// AQ6376 OPTICAL SPECTRUM ANALYZER //
35
CTRWL	2800.000000
SPAN	400.000000
START WL	2600.000000
STOP WL	3000.000000
WLFREQ	0
REFL	-12.0
LSCL	7.0
RESLN	2.000
AVG	1
SMPLAUTO	1
SMPL	1001
SMPLINTVL	0.4000
HI1_CHOP
MEAS
LSUNT	0
NMSKH	OFF
RESCOR	0
SMOOTH	0
MEASWL	0
SWPSPD	1
MODELNAME	AQ6376
CHGPT	0
RESCAL0_0	10243
RESCAL0_1	0
RESCAL0_2	0
RESCAL1_0	10243
RESCAL1_1	0
RESCAL1_2	0
RESPARM	10243
FREQPARM	10243
WNUMPARM	10243
[TRACE DATA]
2600.0000	-64.072
2600.4000	-65.772
2600.8000	-67.710
2601.2000	-62.694
2601.6000	-68.870
2602.0000	-61.438
2602.4000	-210.000
2602.8000	-210.000
2603.2000	-59.596
2603.6000	-67.518
2604.0000	-210.000
2604.4000	-210.000
2604.8000	-210.000
2605.2000	-210.000
2605.6000	-210.000
2606.0000	-62.211
2606.4000	-60.086
2606.8000	-59.335
2607.2000	-59.804
2607.6000	-63.576
2608.0000	-67.283
2608.4000	-59.266
2608.8000	-65.649
2609.2000	-210.000
2609.6000	-210.000
2610.0000	-210.000
2610.4000	-210.000
2610.8000	-60.956
2611.2000	-210.000
2611.6000	-210.000
2612.0000	-58.686
2612.4000	-60.537
2612.8000	-65.466
2613.2000	-59.110
2613.6000	-210.000
2614.0000	-210.000
2614.4000	-210.000
2614.8000	-210.000
2615.2000	-63.567
2615.6000	-210.000
2616.0000	-210.000
2616.4000	-62.884
2616.8000	-59.776
2617.2000	-210.000
2617.6000	-210.000
2618.0000	-58.943
2618.4000	-59.445
2618.8000	-60.585
2619.2000	-60.711
2619.6000	-210.000
2620.0000	-210.000
2620.4000	-210.000
2620.8000	-62.052
2621.2000	-210.000
2621.6000	-59.796
2622.0000	-210.000
2622.4000	-72.079
2622.8000	-210.000
2623.2000	-210.000
2623.6000	-64.811
2624.0000	-210.000
2624.4000	-210.000
2624.8000	-210.000
2625.2000	-64.578
2625.6000	-210.000
2626.0000	-210.000
2626.4000	-62.129
2626.8000	-59.595
2627.2000	-210.000
2627.6000	-210.000
2628.0000	-60.538
2628.4000	-210.000
2628.8000	-65.621
2629.2000	-64.791
2629.6000	-65.622
2630.0000	-75.725
2630.4000	-59.930
2630.8000	-59.132
2631.2000	-60.925
2631.6000	-65.049
2632.0000	-63.870
2632.4000	-61.752
2632.8000	-210.000
2633.2000	-62.559
2633.6000	-66.846
2634.0000	-61.118
2634.4000	-64.101
2634.8000	-61.480
2635.2000	-210.000
2635.6000	-67.120
2636.0000	-61.721
2636.4000	-61.297
2636.8000	-59.977
2637.2000	-59.705
2637.6000	-58.433
2638.0000	-58.569
2638.4000	-61.159
2638.8000	-61.870
2639.2000	-61.715
2639.6000	-70.397
2640.0000	-61.210
2640.4000	-61.291
2640.8000	-63.005
2641.2000	-210.000
2641.6000	-59.947
2642.0000	-58.667
2642.4000	-210.000
2642.8000	-210.000
2643.2000	-210.000
2643.6000	-68.039
2644.0000	-66.337
2644.4000	-60.079
2644.8000	-67.306
2645.2000	-59.450
2645.6000	-60.373
2646.0000	-60.449
2646.4000	-210.000
2646.8000	-62.341
2647.2000	-65.384
2647.6000	-62.253
2648.0000	-61.845
2648.4000	-61.889
2648.8000	-61.079
2649.2000	-59.305
2649.6000	-210.000
2650.0000	-60.351
2650.4000	-210.000
2650.8000	-63.530
2651.2000	-210.000
2651.6000	-210.000
2652.0000	-59.581
2652.4000	-210.000
2652.8000	-60.916
2653.2000	-67.711
2653.6000	-210.000
2654.0000	-210.000
2654.4000	-64.578
2654.8000	-61.973
2655.2000	-68.563
2655.6000	-60.198
2656.0000	-59.666
2656.4000	-59.970
2656.8000	-60.629
2657.2000	-210.000
2657.6000	-64.343
2658.0000	-58.746
2658.4000	-60.099
2658.8000	-210.000
2659.2000	-60.435
2659.6000	-210.000
2660.0000	-63.857
2660.4000	-210.000
2660.8000	-63.923
2661.2000	-59.810
2661.6000	-66.146
2662.0000	-59.788
2662.4000	-71.825
2662.8000	-59.838
2663.2000	-210.000
2663.6000	-63.016
2664.0000	-71.473
2664.4000	-69.005
2664.8000	-60.593
2665.2000	-62.497
2665.6000	-60.624
2666.0000	-62.509
2666.4000	-61.410
2666.8000	-63.238
2667.2000	-210.000
2667.6000	-71.608
2668.0000	-63.811
2668.4000	-63.604
2668.8000	-60.555
2669.2000	-69.221
2669.6000	-210.000
2670.0000	-66.991
2670.4000	-210.000
2670.8000	-210.000
2671.2000	-65.438
2671.6000	-71.843
2672.0000	-63.268
2672.4000	-63.196
2672.8000	-62.554
2673.2000	-61.822
2673.6000	-63.213
2674.0000	-62.275
2674.4000	-60.656
2674.8000	-61.171
2675.2000	-61.936
2675.6000	-60.490
2676.0000	-62.932
2676.4000	-67.174
2676.8000	-64.984
2677.2000	-57.972
2677.6000	-59.530
2678.0000	-60.908
2678.4000	-210.000
2678.8000	-61.070
2679.2000	-210.000
2679.6000	-70.290
2680.0000	-210.000
2680.4000	-64.447
2680.8000	-60.635
2681.2000	-60.836
2681.6000	-63.127
2682.0000	-65.015
2682.4000	-64.360
2682.8000	-68.377
2683.2000	-60.074
2683.6000	-66.361
2684.0000	-210.000
2684.4000	-61.132
2684.8000	-63.606
2685.2000	-65.306
2685.6000	-60.608
2686.0000	-60.798
2686.4000	-60.265
2686.8000	-58.768
2687.2000	-61.074
2687.6000	-62.532
2688.0000	-58.978
2688.4000	-59.513
2688.8000	-59.613
2689.2000	-59.061
2689.6000	-58.348
2690.0000	-59.724
2690.4000	-59.652
2690.8000	-60.111
2691.2000	-57.881
2691.6000	-59.107
2692.0000	-61.312
2692.4000	-59.700
2692.8000	-61.439
2693.2000	-58.405
2693.6000	-210.000
2694.0000	-66.099
2694.4000	-60.719
2694.8000	-62.123
2695.2000	-59.730
2695.6000	-59.573
2696.0000	-60.726
2696.4000	-210.000
2696.8000	-59.266
2697.2000	-57.233
2697.6000	-59.250
2698.0000	-58.454
2698.4000	-63.221
2698.8000	-59.666
2699.2000	-60.295
2699.6000	-57.826
2700.0000	-58.740
2700.4000	-57.518
2700.8000	-57.970
2701.2000	-59.473
2701.6000	-60.491
2702.0000	-59.010
2702.4000	-56.830
2702.8000	-58.345
2703.2000	-58.230
2703.6000	-57.682
2704.0000	-57.207
2704.4000	-57.585
2704.8000	-59.019
2705.2000	-56.385
2705.6000	-57.296
2706.0000	-57.522
2706.4000	-58.201
2706.8000	-57.360
2707.2000	-58.331
2707.6000	-57.165
2708.0000	-57.945
2708.4000	-57.961
2708.8000	-57.495
2709.2000	-59.252
2709.6000	-57.219
2710.0000	-57.257
2710.4000	-57.663
2710.8000	-56.839
2711.2000	-58.425
2711.6000	-56.389
2712.0000	-55.940
2712.4000	-55.504
2712.8000	-54.496
2713.2000	-53.751
2713.6000	-54.589
2714.0000	-55.023
2714.4000	-53.787
2714.8000	-53.839
2715.2000	-53.571
2715.6000	-53.452
2716.0000	-53.314
2716.4000	-53.380
2716.8000	-53.183
2717.2000	-53.557
2717.6000	-53.275
2718.0000	-52.713
2718.4000	-52.413
2718.8000	-52.780
2719.2000	-53.231
2719.6000	-53.389
2720.0000	-53.183
2720.4000	-52.940
2720.8000	-52.462
2721.2000	-52.177
2721.6000	-51.709
2722.0000	-51.088
2722.4000	-50.742
2722.8000	-50.944
2723.2000	-50.632
2723.6000	-50.503
2724.0000	-49.819
2724.4000	-49.437
2724.8000	-48.520
2725.2000	-47.665
2725.6000	-46.992
2726.0000	-46.266
2726.4000	-45.684
2726.8000	-45.177
2727.2000	-44.692
2727.6000	-44.268
2728.0000	-43.927
2728.4000	-43.550
2728.8000	-43.215
2729.2000	-43.068
2729.6000	-42.837
2730.0000	-42.694
2730.4000	-42.536
2730.8000	-42.235
2731.2000	-41.756
2731.6000	-41.425
2732.0000	-40.983
2732.4000	-40.700
2732.8000	-40.524
2733.2000	-40.368
2733.6000	-40.456
2734.0000	-40.670
2734.4000	-40.928
2734.8000	-41.316
2735.2000	-41.567
2735.6000	-41.642
2736.0000	-41.800
2736.4000	-41.969
2736.8000	-42.116
2737.2000	-42.188
2737.6000	-42.321
2738.0000	-42.304
2738.4000	-42.189
2738.8000	-41.766
2739.2000	-41.406
2739.6000	-40.928
2740.0000	-40.469
2740.4000	-40.107
2740.8000	-39.657
2741.2000	-39.265
2741.6000	-38.811
2742.0000	-38.370
2742.4000	-37.920
2742.8000	-37.158
2743.2000	-36.421
2743.6000	-35.660
2744.0000	-34.841
2744.4000	-33.997
2744.8000	-33.200
2745.2000	-32.335
2745.6000	-31.489
2746.0000	-30.745
2746.4000	-30.116
2746.8000	-29.581
2747.2000	-29.109
2747.6000	-28.678
2748.0000	-28.366
2748.4000	-28.133
2748.8000	-28.023
2749.2000	-28.012
2749.6000	-28.047
2750.0000	-28.253
2750.4000	-28.510
2750.8000	-28.789
2751.2000	-28.984
2751.6000	-28.944
2752.0000	-28.840
2752.4000	-28.611
2752.8000	-28.300
2753.2000	-27.883
2753.6000	-27.369
2754.0000	-26.808
2754.4000	-26.148
2754.8000	-25.486
2755.2000	-24.769
2755.6000	-24.109
2756.0000	-23.414
2756.4000	-22.862
2756.8000	-22.474
2757.2000	-22.149
2757.6000	-21.973
2758.0000	-21.960
2758.4000	-22.045
2758.8000	-22.310
2759.2000	-22.848
2759.6000	-23.489
2760.0000	-24.308
2760.4000	-25.155
2760.8000	-25.998
2761.2000	-26.681
2761.6000	-26.996
2762.0000	-26.893
2762.4000	-26.601
2762.8000	-26.117
2763.2000	-25.020
2763.6000	-23.614
2764.0000	-21.332
2764.4000	-20.005
2764.8000	-18.593
2765.2000	-17.477
2765.6000	-16.459
2766.0000	-15.462
2766.4000	-14.561
2766.8000	-13.600
2767.2000	-13.111
2767.6000	-12.480
2768.0000	-11.910
2768.4000	-11.536
2768.8000	-11.319
2769.2000	-11.373
2769.6000	-11.653
2770.0000	-12.124
2770.4000	-12.820
2770.8000	-13.702
2771.2000	-14.741
2771.6000	-15.702
2772.0000	-16.579
2772.4000	-17.628
2772.8000	-18.781
2773.2000	-19.822
2773.6000	-20.609
2774.0000	-21.368
2774.4000	-21.964
2774.8000	-22.230
2775.2000	-22.106
2775.6000	-21.660
2776.0000	-21.171
2776.4000	-20.505
2776.8000	-19.677
2777.2000	-18.938
2777.6000	-18.222
2778.0000	-17.432
2778.4000	-16.628
2778.8000	-15.876
2779.2000	-15.266
2779.6000	-14.664
2780.0000	-14.077
2780.4000	-13.500
2780.8000	-13.025
2781.2000	-12.588
2781.6000	-12.178
2782.0000	-11.776
2782.4000	-11.273
2782.8000	-11.017
2783.2000	-10.609
2783.6000	-10.169
2784.0000	-9.568
2784.4000	-8.951
2784.8000	-8.321
2785.2000	-7.518
2785.6000	-7.092
2786.0000	-6.370
2786.4000	-5.663
2786.8000	-5.033
2787.2000	-4.512
2787.6000	-4.044
2788.0000	-3.633
2788.4000	-3.270
2788.8000	-3.007
2789.2000	-2.863
2789.6000	-2.822
2790.0000	-2.773
2790.4000	-2.714
2790.8000	-2.686
2791.2000	-2.665
2791.6000	-2.698
2792.0000	-2.690
2792.4000	-2.694
2792.8000	-2.701
2793.2000	-2.744
2793.6000	-2.778
2794.0000	-2.839
2794.4000	-2.896
2794.8000	-2.967
2795.2000	-3.106
2795.6000	-3.257
2796.0000	-3.449
2796.4000	-3.565
2796.8000	-3.698
2797.2000	-3.918
2797.6000	-4.196
2798.0000	-4.543
2798.4000	-4.869
2798.8000	-5.242
2799.2000	-5.692
2799.6000	-6.207
2800.0000	-6.753
2800.4000	-7.273
2800.8000	-7.701
2801.2000	-8.033
2801.6000	-8.300
2802.0000	-8.477
2802.4000	-8.491
2802.8000	-8.357
2803.2000	-8.257
2803.6000	-8.162
2804.0000	-8.215
2804.4000	-8.248
2804.8000	-8.343
2805.2000	-8.523
2805.6000	-8.852
2806.0000	-9.304
2806.4000	-9.754
2806.8000	-10.217
2807.2000	-10.689
2807.6000	-11.276
2808.0000	-11.890
2808.4000	-12.446
2808.8000	-13.065
2809.2000	-13.663
2809.6000	-14.304
2810.0000	-15.223
2810.4000	-15.797
2810.8000	-16.574
2811.2000	-17.370
2811.6000	-18.030
2812.0000	-18.455
2812.4000	-18.800
2812.8000	-18.918
2813.2000	-18.788
2813.6000	-18.266
2814.0000	-17.599
2814.4000	-16.831
2814.8000	-16.051
2815.2000	-15.366
2815.6000	-14.759
2816.0000	-14.245
2816.4000	-13.850
2816.8000	-13.444
2817.2000	-13.195
2817.6000	-13.058
2818.0000	-13.151
2818.4000	-13.358
2818.8000	-13.648
2819.2000	-14.064
2819.6000	-14.724
2820.0000	-15.622
2820.4000	-16.628
2820.8000	-17.907
2821.2000	-19.363
2821.6000	-20.394
2822.0000	-21.727
2822.4000	-23.128
2822.8000	-24.130
2823.2000	-25.794
2823.6000	-26.611
2824.0000	-27.345
2824.4000	-27.810
2824.8000	-28.109
2825.2000	-28.072
2825.6000	-27.826
2826.0000	-27.160
2826.4000	-26.800
2826.8000	-26.256
2827.2000	-25.541
2827.6000	-24.809
2828.0000	-24.196
2828.4000	-23.590
2828.8000	-23.041
2829.2000	-22.595
2829.6000	-22.167
2830.0000	-21.791
2830.4000	-21.572
2830.8000	-21.445
2831.2000	-21.347
2831.6000	-21.384
2832.0000	-21.691
2832.4000	-22.140
2832.8000	-22.753
2833.2000	-23.720
2833.6000	-24.544
2834.0000	-26.355
2834.4000	-27.642
2834.8000	-29.104
2835.2000	-30.653
2835.6000	-31.894
2836.0000	-32.582
2836.4000	-32.835
2836.8000	-32.614
2837.2000	-32.307
2837.6000	-31.749
2838.0000	-31.028
2838.4000	-30.321
2838.8000	-29.689
2839.2000	-29.058
2839.6000	-28.611
2840.0000	-28.149
2840.4000	-27.787
2840.8000	-27.588
2841.2000	-27.406
2841.6000	-27.380
2842.0000	-27.696
2842.4000	-28.120
2842.8000	-28.686
2843.2000	-29.639
2843.6000	-30.835
2844.0000	-32.259
2844.4000	-33.808
2844.8000	-35.229
2845.2000	-36.085
2845.6000	-36.333
2846.0000	-36.171
2846.4000	-35.881
2846.8000	-35.353
2847.2000	-34.844
2847.6000	-34.412
2848.0000	-33.929
2848.4000	-33.629
2848.8000	-33.195
2849.2000	-32.937
2849.6000	-32.869
2850.0000	-33.086
2850.4000	-33.493
2850.8000	-34.149
2851.2000	-35.035
2851.6000	-36.226
2852.0000	-37.592
2852.4000	-38.837
2852.8000	-39.892
2853.2000	-40.195
2853.6000	-39.979
2854.0000	-39.548
2854.4000	-38.969
2854.8000	-38.409
2855.2000	-37.987
2855.6000	-37.567
2856.0000	-37.303
2856.4000	-37.176
2856.8000	-37.184
2857.2000	-37.527
2857.6000	-38.057
2858.0000	-38.816
2858.4000	-39.845
2858.8000	-40.754
2859.2000	-41.829
2859.6000	-42.829
2860.0000	-43.106
2860.4000	-43.054
2860.8000	-42.884
2861.2000	-42.414
2861.6000	-41.976
2862.0000	-41.708
2862.4000	-41.420
2862.8000	-41.331
2863.2000	-41.338
2863.6000	-41.612
2864.0000	-42.075
2864.4000	-42.710
2864.8000	-43.532
2865.2000	-44.580
2865.6000	-45.581
2866.0000	-46.086
2866.4000	-46.336
2866.8000	-46.247
2867.2000	-45.835
2867.6000	-45.533
2868.0000	-45.302
2868.4000	-45.135
2868.8000	-45.211
2869.2000	-45.174
2869.6000	-45.463
2870.0000	-45.914
2870.4000	-46.712
2870.8000	-47.786
2871.2000	-48.665
2871.6000	-49.176
2872.0000	-49.345
2872.4000	-49.122
2872.8000	-48.968
2873.2000	-48.751
2873.6000	-48.484
2874.0000	-48.334
2874.4000	-48.076
2874.8000	-48.337
2875.2000	-48.932
2875.6000	-49.696
2876.0000	-50.318
2876.4000	-51.125
2876.8000	-51.686
2877.2000	-51.856
2877.6000	-51.865
2878.0000	-51.955
2878.4000	-51.748
2878.8000	-51.186
2879.2000	-51.130
2879.6000	-51.239
2880.0000	-51.415
2880.4000	-52.053
2880.8000	-52.377
2881.2000	-53.147
2881.6000	-53.648
2882.0000	-54.576
2882.4000	-54.735
2882.8000	-54.633
2883.2000	-53.954
2883.6000	-53.590
2884.0000	-53.945
2884.4000	-54.180
2884.8000	-54.093
2885.2000	-55.246
2885.6000	-55.617
2886.0000	-55.324
2886.4000	-56.089
2886.8000	-56.421
2887.2000	-58.456
2887.6000	-56.727
2888.0000	-56.608
2888.4000	-56.600
2888.8000	-55.671
2889.2000	-56.776
2889.6000	-57.451
2890.0000	-58.285
2890.4000	-57.858
2890.8000	-58.699
2891.2000	-58.896
2891.6000	-58.980
2892.0000	-58.986
2892.4000	-58.322
2892.8000	-58.981
2893.2000	-60.238
2893.6000	-60.269
2894.0000	-58.952
2894.4000	-60.304
2894.8000	-59.868
2895.2000	-59.525
2895.6000	-60.499
2896.0000	-59.016
2896.4000	-61.590
2896.8000	-59.923
2897.2000	-60.373
2897.6000	-62.404
2898.0000	-60.150
2898.4000	-59.218
2898.8000	-64.355
2899.2000	-64.053
2899.6000	-62.897
2900.0000	-62.008
2900.4000	-62.042
2900.8000	-70.383
2901.2000	-63.144
2901.6000	-61.968
2902.0000	-61.189
2902.4000	-59.717
2902.8000	-61.447
2903.2000	-66.488
2903.6000	-62.335
2904.0000	-63.815
2904.4000	-59.723
2904.8000	-61.595
2905.2000	-65.997
2905.6000	-61.610
2906.0000	-65.540
2906.4000	-63.286
2906.8000	-72.213
2907.2000	-63.416
2907.6000	-61.388
2908.0000	-62.822
2908.4000	-62.895
2908.8000	-210.000
2909.2000	-63.204
2909.6000	-60.920
2910.0000	-210.000
2910.4000	-64.954
2910.8000	-64.968
2911.2000	-210.000
2911.6000	-60.901
2912.0000	-60.051
2912.4000	-61.033
2912.8000	-62.940
2913.2000	-63.085
2913.6000	-61.382
2914.0000	-210.000
2914.4000	-63.015
2914.8000	-77.840
2915.2000	-64.319
2915.6000	-75.855
2916.0000	-64.851
2916.4000	-66.500
2916.8000	-63.055
2917.2000	-62.924
2917.6000	-65.933
2918.0000	-64.564
2918.4000	-60.468
2918.8000	-62.825
2919.2000	-66.139
2919.6000	-210.000
2920.0000	-67.037
2920.4000	-210.000
2920.8000	-65.675
2921.2000	-70.686
2921.6000	-65.438
2922.0000	-60.927
2922.4000	-63.390
2922.8000	-210.000
2923.2000	-210.000
2923.6000	-65.622
2924.0000	-63.835
2924.4000	-64.452
2924.8000	-210.000
2925.2000	-63.975
2925.6000	-63.493
2926.0000	-65.410
2926.4000	-64.632
2926.8000	-63.879
2927.2000	-210.000
2927.6000	-64.108
2928.0000	-64.777
2928.4000	-210.000
2928.8000	-71.084
2929.2000	-64.384
2929.6000	-63.990
2930.0000	-64.838
2930.4000	-65.268
2930.8000	-71.846
2931.2000	-63.464
2931.6000	-62.987
2932.0000	-210.000
2932.4000	-62.626
2932.8000	-61.218
2933.2000	-62.170
2933.6000	-210.000
2934.0000	-210.000
2934.4000	-64.123
2934.8000	-63.759
2935.2000	-86.058
2935.6000	-210.000
2936.0000	-61.929
2936.4000	-67.203
2936.8000	-210.000
2937.2000	-62.708
2937.6000	-210.000
2938.0000	-67.028
2938.4000	-210.000
2938.8000	-210.000
2939.2000	-210.000
2939.6000	-64.723
2940.0000	-62.178
2940.4000	-63.539
2940.8000	-62.920
2941.2000	-210.000
2941.6000	-62.900
2942.0000	-210.000
2942.4000	-63.084
2942.8000	-210.000
2943.2000	-62.849
2943.6000	-67.792
2944.0000	-66.024
2944.4000	-210.000
2944.8000	-210.000
2945.2000	-210.000
2945.6000	-67.536
2946.0000	-62.408
2946.4000	-68.964
2946.8000	-61.268
2947.2000	-62.128
2947.6000	-61.370
2948.0000	-210.000
2948.4000	-63.048
2948.8000	-210.000
2949.2000	-210.000
2949.6000	-71.846
2950.0000	-67.332
2950.4000	-63.260
2950.8000	-210.000
2951.2000	-210.000
2951.6000	-68.742
2952.0000	-210.000
2952.4000	-210.000
2952.8000	-63.247
2953.2000	-64.937
2953.6000	-69.510
2954.0000	-210.000
2954.4000	-210.000
2954.8000	-210.000
2955.2000	-210.000
2955.6000	-66.494
2956.0000	-210.000
2956.4000	-210.000
2956.8000	-210.000
2957.2000	-64.333
2957.6000	-210.000
2958.0000	-60.209
2958.4000	-63.415
2958.8000	-74.490
2959.2000	-63.117
2959.6000	-210.000
2960.0000	-210.000
2960.4000	-65.061
2960.8000	-65.898
2961.2000	-64.722
2961.6000	-65.319
2962.0000	-210.000
2962.4000	-210.000
2962.8000	-70.203
2963.2000	-73.180
2963.6000	-210.000
2964.0000	-64.046
2964.4000	-64.837
2964.8000	-210.000
2965.2000	-62.538
2965.6000	-210.000
2966.0000	-210.000
2966.4000	-63.587
2966.8000	-210.000
2967.2000	-210.000
2967.6000	-62.724
2968.0000	-210.000
2968.4000	-74.080
2968.8000	-62.257
2969.2000	-69.877
2969.6000	-61.778
2970.0000	-66.588
2970.4000	-210.000
2970.8000	-65.498
2971.2000	-210.000
2971.6000	-64.556
2972.0000	-210.000
2972.4000	-210.000
2972.8000	-210.000
2973.2000	-63.225
2973.6000	-67.995
2974.0000	-210.000
2974.4000	-64.981
2974.8000	-62.702
2975.2000	-64.443
2975.6000	-60.895
2976.0000	-64.297
2976.4000	-65.395
2976.8000	-63.412
2977.2000	-70.411
2977.6000	-63.220
2978.0000	-63.444
2978.4000	-61.224
2978.8000	-61.746
2979.2000	-210.000
2979.6000	-65.080
2980.0000	-62.765
2980.4000	-69.870
2980.8000	-210.000
2981.2000	-210.000
2981.6000	-210.000
2982.0000	-210.000
2982.4000	-64.425
2982.8000	-64.380
2983.2000	-210.000
2983.6000	-68.192
2984.0000	-210.000
2984.4000	-210.000
2984.8000	-210.000
2985.2000	-210.000
2985.6000	-67.152
2986.0000	-210.000
2986.4000	-210.000
2986.8000	-66.400
2987.2000	-63.007
2987.6000	-66.684
2988.0000	-210.000
2988.4000	-65.990
2988.8000	-67.139
2989.2000	-210.000
2989.6000	-61.698
2990.0000	-210.000
2990.4000	-210.000
2990.8000	-66.831
2991.2000	-75.269
2991.6000	-60.928
2992.0000	-64.446
2992.4000	-66.667
2992.8000	-210.000
2993.2000	-210.000
2993.6000	-210.000
2994.0000	-210.000
2994.4000	-64.116
2994.8000	-210.000
2995.2000	-210.000
2995.6000	-63.194
2996.0000	-60.654
2996.4000	-63.477
2996.8000	-210.000
2997.2000	-64.528
2997.6000	-210.000
2998.0000	-210.000
2998.4000	-66.768
2998.8000	-210.000
2999.2000	-210.000
2999.6000	-210.000
3000.0000	-210.000
