# Supplementary material for: Femtosecond tunable solitons up to 4.8 µm using soliton self-frequency shift in an InF3 fiber
Source: Sci Rep. 2022 Sep 23;12:15898. doi: 10.1038/s41598-022-19658-8 (PMC9508244; doi:10.1038/s41598-022-19658-8)
Supplement: Supplementary file 1 — Supplementary Information. [file 41598_2022_19658_MOESM1_ESM.zip › Raw data/Fig2_Ampli4m/1.5A.CSV]

75CSV
// AQ6376 OPTICAL SPECTRUM ANALYZER //
35
CTRWL	2800.000000
SPAN	400.000000
START WL	2600.000000
STOP WL	3000.000000
WLFREQ	0
REFL	-12.0
LSCL	7.0
RESLN	2.000
AVG	1
SMPLAUTO	1
SMPL	1001
SMPLINTVL	0.4000
HI1_CHOP
MEAS
LSUNT	0
NMSKH	OFF
RESCOR	0
SMOOTH	0
MEASWL	0
SWPSPD	1
MODELNAME	AQ6376
CHGPT	0
RESCAL0_0	10243
RESCAL0_1	0
RESCAL0_2	0
RESCAL1_0	10243
RESCAL1_1	0
RESCAL1_2	0
RESPARM	10243
FREQPARM	10243
WNUMPARM	10243
[TRACE DATA]
2600.0000	-210.000
2600.4000	-62.841
2600.8000	-62.126
2601.2000	-62.881
2601.6000	-61.491
2602.0000	-63.532
2602.4000	-66.125
2602.8000	-210.000
2603.2000	-59.502
2603.6000	-60.003
2604.0000	-72.438
2604.4000	-65.059
2604.8000	-56.181
2605.2000	-210.000
2605.6000	-70.605
2606.0000	-63.281
2606.4000	-210.000
2606.8000	-65.714
2607.2000	-61.619
2607.6000	-61.333
2608.0000	-60.716
2608.4000	-63.068
2608.8000	-64.135
2609.2000	-59.067
2609.6000	-60.635
2610.0000	-59.014
2610.4000	-62.934
2610.8000	-64.281
2611.2000	-210.000
2611.6000	-210.000
2612.0000	-66.028
2612.4000	-74.741
2612.8000	-61.211
2613.2000	-63.715
2613.6000	-61.985
2614.0000	-64.662
2614.4000	-61.423
2614.8000	-77.132
2615.2000	-73.259
2615.6000	-62.071
2616.0000	-64.096
2616.4000	-210.000
2616.8000	-60.890
2617.2000	-210.000
2617.6000	-71.613
2618.0000	-58.233
2618.4000	-210.000
2618.8000	-210.000
2619.2000	-210.000
2619.6000	-70.093
2620.0000	-210.000
2620.4000	-61.466
2620.8000	-62.835
2621.2000	-64.563
2621.6000	-67.566
2622.0000	-210.000
2622.4000	-60.308
2622.8000	-61.906
2623.2000	-63.402
2623.6000	-210.000
2624.0000	-66.876
2624.4000	-63.289
2624.8000	-62.433
2625.2000	-62.134
2625.6000	-62.791
2626.0000	-210.000
2626.4000	-67.047
2626.8000	-65.287
2627.2000	-63.370
2627.6000	-62.126
2628.0000	-58.911
2628.4000	-61.072
2628.8000	-62.756
2629.2000	-61.761
2629.6000	-210.000
2630.0000	-62.221
2630.4000	-210.000
2630.8000	-61.550
2631.2000	-62.842
2631.6000	-210.000
2632.0000	-62.937
2632.4000	-210.000
2632.8000	-62.701
2633.2000	-63.554
2633.6000	-71.042
2634.0000	-76.780
2634.4000	-69.781
2634.8000	-62.563
2635.2000	-62.795
2635.6000	-62.015
2636.0000	-61.989
2636.4000	-59.003
2636.8000	-58.184
2637.2000	-58.960
2637.6000	-210.000
2638.0000	-59.944
2638.4000	-60.903
2638.8000	-60.288
2639.2000	-60.127
2639.6000	-62.446
2640.0000	-60.540
2640.4000	-60.861
2640.8000	-58.295
2641.2000	-58.128
2641.6000	-60.401
2642.0000	-63.319
2642.4000	-70.021
2642.8000	-62.939
2643.2000	-57.960
2643.6000	-59.147
2644.0000	-58.317
2644.4000	-57.739
2644.8000	-210.000
2645.2000	-58.140
2645.6000	-58.223
2646.0000	-60.077
2646.4000	-61.790
2646.8000	-60.167
2647.2000	-210.000
2647.6000	-60.398
2648.0000	-60.758
2648.4000	-60.563
2648.8000	-66.026
2649.2000	-61.182
2649.6000	-60.103
2650.0000	-61.010
2650.4000	-58.592
2650.8000	-59.419
2651.2000	-59.481
2651.6000	-59.702
2652.0000	-60.786
2652.4000	-58.124
2652.8000	-58.673
2653.2000	-57.885
2653.6000	-59.901
2654.0000	-58.481
2654.4000	-57.908
2654.8000	-57.991
2655.2000	-58.360
2655.6000	-57.240
2656.0000	-58.292
2656.4000	-61.863
2656.8000	-57.425
2657.2000	-56.505
2657.6000	-58.861
2658.0000	-60.095
2658.4000	-58.031
2658.8000	-58.023
2659.2000	-57.147
2659.6000	-57.430
2660.0000	-57.880
2660.4000	-57.810
2660.8000	-57.629
2661.2000	-57.904
2661.6000	-57.774
2662.0000	-57.986
2662.4000	-57.038
2662.8000	-56.914
2663.2000	-58.453
2663.6000	-56.197
2664.0000	-56.879
2664.4000	-63.236
2664.8000	-60.236
2665.2000	-58.022
2665.6000	-58.766
2666.0000	-59.544
2666.4000	-58.209
2666.8000	-57.195
2667.2000	-56.868
2667.6000	-55.232
2668.0000	-56.532
2668.4000	-56.236
2668.8000	-56.211
2669.2000	-55.885
2669.6000	-54.998
2670.0000	-56.457
2670.4000	-54.714
2670.8000	-54.693
2671.2000	-54.107
2671.6000	-53.083
2672.0000	-54.094
2672.4000	-53.780
2672.8000	-54.023
2673.2000	-53.233
2673.6000	-53.389
2674.0000	-53.397
2674.4000	-53.861
2674.8000	-53.827
2675.2000	-53.328
2675.6000	-53.671
2676.0000	-53.937
2676.4000	-53.926
2676.8000	-52.754
2677.2000	-52.135
2677.6000	-51.794
2678.0000	-51.495
2678.4000	-51.396
2678.8000	-51.472
2679.2000	-50.421
2679.6000	-49.848
2680.0000	-49.992
2680.4000	-49.925
2680.8000	-49.375
2681.2000	-48.668
2681.6000	-48.898
2682.0000	-48.955
2682.4000	-49.166
2682.8000	-48.406
2683.2000	-48.902
2683.6000	-48.091
2684.0000	-48.301
2684.4000	-48.192
2684.8000	-47.375
2685.2000	-47.155
2685.6000	-46.697
2686.0000	-47.014
2686.4000	-46.446
2686.8000	-46.038
2687.2000	-45.481
2687.6000	-45.342
2688.0000	-45.502
2688.4000	-45.269
2688.8000	-45.132
2689.2000	-44.699
2689.6000	-44.605
2690.0000	-44.415
2690.4000	-44.976
2690.8000	-45.024
2691.2000	-44.384
2691.6000	-44.705
2692.0000	-45.028
2692.4000	-45.514
2692.8000	-44.882
2693.2000	-44.493
2693.6000	-44.383
2694.0000	-44.320
2694.4000	-44.083
2694.8000	-43.417
2695.2000	-42.531
2695.6000	-42.063
2696.0000	-42.344
2696.4000	-42.017
2696.8000	-41.641
2697.2000	-40.875
2697.6000	-40.761
2698.0000	-40.696
2698.4000	-41.062
2698.8000	-40.488
2699.2000	-40.122
2699.6000	-40.013
2700.0000	-40.039
2700.4000	-40.347
2700.8000	-39.448
2701.2000	-39.456
2701.6000	-38.882
2702.0000	-38.824
2702.4000	-39.156
2702.8000	-38.308
2703.2000	-38.002
2703.6000	-37.738
2704.0000	-38.066
2704.4000	-38.153
2704.8000	-38.012
2705.2000	-37.470
2705.6000	-37.670
2706.0000	-37.834
2706.4000	-38.401
2706.8000	-38.185
2707.2000	-37.915
2707.6000	-38.122
2708.0000	-38.523
2708.4000	-38.930
2708.8000	-38.239
2709.2000	-37.798
2709.6000	-37.103
2710.0000	-37.149
2710.4000	-36.808
2710.8000	-36.002
2711.2000	-35.246
2711.6000	-34.833
2712.0000	-34.673
2712.4000	-34.424
2712.8000	-34.124
2713.2000	-33.801
2713.6000	-33.310
2714.0000	-33.369
2714.4000	-33.534
2714.8000	-33.590
2715.2000	-33.106
2715.6000	-33.136
2716.0000	-33.513
2716.4000	-33.876
2716.8000	-33.732
2717.2000	-33.572
2717.6000	-33.549
2718.0000	-33.727
2718.4000	-34.239
2718.8000	-34.219
2719.2000	-33.820
2719.6000	-33.962
2720.0000	-34.331
2720.4000	-33.893
2720.8000	-33.542
2721.2000	-32.472
2721.6000	-32.275
2722.0000	-31.898
2722.4000	-31.933
2722.8000	-31.528
2723.2000	-30.935
2723.6000	-30.696
2724.0000	-30.436
2724.4000	-30.453
2724.8000	-29.435
2725.2000	-28.880
2725.6000	-28.302
2726.0000	-28.207
2726.4000	-27.922
2726.8000	-27.532
2727.2000	-27.131
2727.6000	-26.688
2728.0000	-26.699
2728.4000	-26.623
2728.8000	-26.487
2729.2000	-25.802
2729.6000	-25.867
2730.0000	-25.686
2730.4000	-25.866
2730.8000	-25.727
2731.2000	-25.068
2731.6000	-25.159
2732.0000	-25.003
2732.4000	-25.400
2732.8000	-24.944
2733.2000	-24.869
2733.6000	-24.818
2734.0000	-25.136
2734.4000	-25.523
2734.8000	-25.156
2735.2000	-24.882
2735.6000	-24.623
2736.0000	-24.892
2736.4000	-25.103
2736.8000	-25.032
2737.2000	-25.159
2737.6000	-25.578
2738.0000	-26.038
2738.4000	-26.459
2738.8000	-26.065
2739.2000	-25.631
2739.6000	-25.046
2740.0000	-24.776
2740.4000	-24.275
2740.8000	-23.406
2741.2000	-22.771
2741.6000	-22.205
2742.0000	-21.931
2742.4000	-21.913
2742.8000	-21.381
2743.2000	-20.617
2743.6000	-20.227
2744.0000	-20.220
2744.4000	-20.128
2744.8000	-19.779
2745.2000	-19.464
2745.6000	-19.167
2746.0000	-19.020
2746.4000	-19.031
2746.8000	-18.817
2747.2000	-18.490
2747.6000	-18.253
2748.0000	-18.431
2748.4000	-18.567
2748.8000	-17.978
2749.2000	-17.768
2749.6000	-17.409
2750.0000	-17.582
2750.4000	-17.663
2750.8000	-17.567
2751.2000	-17.293
2751.6000	-17.336
2752.0000	-17.826
2752.4000	-17.991
2752.8000	-17.992
2753.2000	-17.642
2753.6000	-17.958
2754.0000	-18.061
2754.4000	-18.049
2754.8000	-17.752
2755.2000	-17.112
2755.6000	-16.619
2756.0000	-16.186
2756.4000	-15.808
2756.8000	-15.357
2757.2000	-15.064
2757.6000	-14.914
2758.0000	-15.120
2758.4000	-15.398
2758.8000	-15.398
2759.2000	-15.427
2759.6000	-15.394
2760.0000	-15.582
2760.4000	-15.347
2760.8000	-15.131
2761.2000	-14.683
2761.6000	-14.379
2762.0000	-14.103
2762.4000	-13.843
2762.8000	-13.580
2763.2000	-13.078
2763.6000	-12.856
2764.0000	-12.582
2764.4000	-12.382
2764.8000	-11.759
2765.2000	-11.173
2765.6000	-10.904
2766.0000	-10.440
2766.4000	-9.954
2766.8000	-9.264
2767.2000	-8.535
2767.6000	-7.930
2768.0000	-7.318
2768.4000	-6.517
2768.8000	-6.191
2769.2000	-5.688
2769.6000	-5.389
2770.0000	-5.180
2770.4000	-5.001
2770.8000	-4.879
2771.2000	-4.835
2771.6000	-4.786
2772.0000	-4.767
2772.4000	-4.832
2772.8000	-4.866
2773.2000	-4.956
2773.6000	-5.040
2774.0000	-5.340
2774.4000	-5.596
2774.8000	-5.777
2775.2000	-5.986
2775.6000	-6.191
2776.0000	-6.391
2776.4000	-6.523
2776.8000	-6.512
2777.2000	-6.356
2777.6000	-6.305
2778.0000	-6.179
2778.4000	-6.190
2778.8000	-5.965
2779.2000	-5.772
2779.6000	-5.627
2780.0000	-5.653
2780.4000	-5.688
2780.8000	-5.452
2781.2000	-5.396
2781.6000	-5.150
2782.0000	-5.201
2782.4000	-5.052
2782.8000	-4.817
2783.2000	-4.495
2783.6000	-4.212
2784.0000	-4.114
2784.4000	-3.805
2784.8000	-3.562
2785.2000	-3.326
2785.6000	-3.202
2786.0000	-3.124
2786.4000	-3.004
2786.8000	-2.874
2787.2000	-2.760
2787.6000	-2.539
2788.0000	-2.244
2788.4000	-2.068
2788.8000	-1.972
2789.2000	-1.969
2789.6000	-1.888
2790.0000	-1.722
2790.4000	-1.707
2790.8000	-1.707
2791.2000	-1.729
2791.6000	-1.565
2792.0000	-1.462
2792.4000	-1.398
2792.8000	-1.423
2793.2000	-1.410
2793.6000	-1.341
2794.0000	-1.241
2794.4000	-1.221
2794.8000	-1.341
2795.2000	-1.357
2795.6000	-1.350
2796.0000	-1.358
2796.4000	-1.401
2796.8000	-1.544
2797.2000	-1.709
2797.6000	-1.833
2798.0000	-1.900
2798.4000	-2.065
2798.8000	-2.296
2799.2000	-2.606
2799.6000	-2.837
2800.0000	-3.051
2800.4000	-3.259
2800.8000	-3.406
2801.2000	-3.428
2801.6000	-3.370
2802.0000	-3.205
2802.4000	-2.991
2802.8000	-2.714
2803.2000	-2.465
2803.6000	-2.240
2804.0000	-2.059
2804.4000	-1.921
2804.8000	-1.789
2805.2000	-1.717
2805.6000	-1.662
2806.0000	-1.678
2806.4000	-1.672
2806.8000	-1.652
2807.2000	-1.650
2807.6000	-1.670
2808.0000	-1.707
2808.4000	-1.719
2808.8000	-1.733
2809.2000	-1.768
2809.6000	-1.827
2810.0000	-1.900
2810.4000	-1.998
2810.8000	-2.111
2811.2000	-2.267
2811.6000	-2.452
2812.0000	-2.673
2812.4000	-2.929
2812.8000	-3.226
2813.2000	-3.547
2813.6000	-3.901
2814.0000	-4.272
2814.4000	-4.535
2814.8000	-4.727
2815.2000	-4.814
2815.6000	-4.897
2816.0000	-4.887
2816.4000	-4.658
2816.8000	-4.391
2817.2000	-4.167
2817.6000	-3.940
2818.0000	-3.847
2818.4000	-3.652
2818.8000	-3.514
2819.2000	-3.533
2819.6000	-3.673
2820.0000	-3.986
2820.4000	-4.156
2820.8000	-4.480
2821.2000	-4.794
2821.6000	-5.145
2822.0000	-5.335
2822.4000	-5.564
2822.8000	-5.668
2823.2000	-5.803
2823.6000	-6.017
2824.0000	-6.193
2824.4000	-6.353
2824.8000	-6.538
2825.2000	-6.647
2825.6000	-6.881
2826.0000	-7.163
2826.4000	-7.405
2826.8000	-7.437
2827.2000	-7.567
2827.6000	-7.719
2828.0000	-7.837
2828.4000	-7.778
2828.8000	-7.681
2829.2000	-7.599
2829.6000	-7.571
2830.0000	-7.684
2830.4000	-7.620
2830.8000	-7.633
2831.2000	-7.771
2831.6000	-8.083
2832.0000	-8.460
2832.4000	-8.904
2832.8000	-9.348
2833.2000	-9.882
2833.6000	-10.402
2834.0000	-10.950
2834.4000	-11.107
2834.8000	-10.948
2835.2000	-10.983
2835.6000	-11.103
2836.0000	-11.294
2836.4000	-11.087
2836.8000	-11.127
2837.2000	-11.219
2837.6000	-11.419
2838.0000	-11.562
2838.4000	-11.520
2838.8000	-11.391
2839.2000	-11.465
2839.6000	-11.711
2840.0000	-11.904
2840.4000	-12.063
2840.8000	-12.253
2841.2000	-12.678
2841.6000	-13.005
2842.0000	-13.387
2842.4000	-13.379
2842.8000	-13.363
2843.2000	-13.380
2843.6000	-13.484
2844.0000	-13.700
2844.4000	-13.577
2844.8000	-13.839
2845.2000	-14.019
2845.6000	-14.519
2846.0000	-14.763
2846.4000	-14.890
2846.8000	-15.065
2847.2000	-15.387
2847.6000	-15.829
2848.0000	-16.048
2848.4000	-16.175
2848.8000	-16.240
2849.2000	-16.218
2849.6000	-16.436
2850.0000	-16.597
2850.4000	-16.364
2850.8000	-16.541
2851.2000	-16.773
2851.6000	-17.405
2852.0000	-17.672
2852.4000	-17.920
2852.8000	-18.152
2853.2000	-18.403
2853.6000	-18.976
2854.0000	-18.908
2854.4000	-18.862
2854.8000	-18.712
2855.2000	-18.926
2855.6000	-18.997
2856.0000	-19.061
2856.4000	-19.113
2856.8000	-19.146
2857.2000	-19.461
2857.6000	-19.887
2858.0000	-20.201
2858.4000	-20.216
2858.8000	-20.405
2859.2000	-20.594
2859.6000	-20.937
2860.0000	-20.862
2860.4000	-20.896
2860.8000	-20.890
2861.2000	-21.055
2861.6000	-21.562
2862.0000	-21.647
2862.4000	-21.733
2862.8000	-21.769
2863.2000	-22.200
2863.6000	-22.551
2864.0000	-22.704
2864.4000	-22.665
2864.8000	-22.568
2865.2000	-22.859
2865.6000	-23.252
2866.0000	-23.699
2866.4000	-23.546
2866.8000	-23.745
2867.2000	-24.117
2867.6000	-24.424
2868.0000	-24.570
2868.4000	-24.434
2868.8000	-24.550
2869.2000	-24.711
2869.6000	-25.099
2870.0000	-25.215
2870.4000	-25.312
2870.8000	-25.410
2871.2000	-26.065
2871.6000	-26.083
2872.0000	-26.362
2872.4000	-26.227
2872.8000	-26.311
2873.2000	-26.339
2873.6000	-26.729
2874.0000	-27.072
2874.4000	-26.966
2874.8000	-27.075
2875.2000	-27.350
2875.6000	-27.959
2876.0000	-27.760
2876.4000	-27.796
2876.8000	-27.878
2877.2000	-28.279
2877.6000	-28.704
2878.0000	-28.726
2878.4000	-28.692
2878.8000	-28.844
2879.2000	-29.340
2879.6000	-29.712
2880.0000	-29.597
2880.4000	-29.358
2880.8000	-29.694
2881.2000	-29.895
2881.6000	-30.393
2882.0000	-30.388
2882.4000	-30.360
2882.8000	-30.595
2883.2000	-31.051
2883.6000	-31.552
2884.0000	-31.256
2884.4000	-31.375
2884.8000	-31.318
2885.2000	-31.856
2885.6000	-32.067
2886.0000	-32.053
2886.4000	-32.150
2886.8000	-32.326
2887.2000	-32.804
2887.6000	-33.068
2888.0000	-32.954
2888.4000	-32.977
2888.8000	-33.156
2889.2000	-33.591
2889.6000	-34.002
2890.0000	-33.602
2890.4000	-33.849
2890.8000	-33.809
2891.2000	-34.509
2891.6000	-34.620
2892.0000	-34.478
2892.4000	-34.573
2892.8000	-34.764
2893.2000	-35.561
2893.6000	-35.460
2894.0000	-35.335
2894.4000	-35.339
2894.8000	-35.764
2895.2000	-36.286
2895.6000	-36.262
2896.0000	-36.404
2896.4000	-36.300
2896.8000	-36.675
2897.2000	-37.111
2897.6000	-37.369
2898.0000	-37.176
2898.4000	-37.409
2898.8000	-37.692
2899.2000	-38.233
2899.6000	-38.219
2900.0000	-38.297
2900.4000	-38.183
2900.8000	-38.693
2901.2000	-39.057
2901.6000	-39.044
2902.0000	-38.988
2902.4000	-38.786
2902.8000	-39.419
2903.2000	-39.697
2903.6000	-39.900
2904.0000	-39.613
2904.4000	-39.818
2904.8000	-40.157
2905.2000	-40.613
2905.6000	-40.673
2906.0000	-40.304
2906.4000	-40.560
2906.8000	-41.031
2907.2000	-41.713
2907.6000	-41.246
2908.0000	-41.258
2908.4000	-41.470
2908.8000	-41.931
2909.2000	-42.277
2909.6000	-42.253
2910.0000	-41.912
2910.4000	-42.236
2910.8000	-42.671
2911.2000	-42.964
2911.6000	-43.016
2912.0000	-42.731
2912.4000	-43.013
2912.8000	-43.395
2913.2000	-43.901
2913.6000	-43.715
2914.0000	-43.735
2914.4000	-43.821
2914.8000	-44.292
2915.2000	-44.710
2915.6000	-44.560
2916.0000	-44.638
2916.4000	-44.703
2916.8000	-45.509
2917.2000	-45.744
2917.6000	-45.412
2918.0000	-45.317
2918.4000	-45.637
2918.8000	-46.214
2919.2000	-46.493
2919.6000	-46.306
2920.0000	-46.405
2920.4000	-46.768
2920.8000	-47.175
2921.2000	-47.851
2921.6000	-47.040
2922.0000	-47.367
2922.4000	-47.448
2922.8000	-48.122
2923.2000	-48.215
2923.6000	-48.088
2924.0000	-48.216
2924.4000	-48.031
2924.8000	-49.115
2925.2000	-48.772
2925.6000	-48.730
2926.0000	-48.701
2926.4000	-49.142
2926.8000	-49.560
2927.2000	-49.675
2927.6000	-49.534
2928.0000	-49.534
2928.4000	-49.969
2928.8000	-50.697
2929.2000	-50.440
2929.6000	-50.083
2930.0000	-50.208
2930.4000	-50.690
2930.8000	-51.717
2931.2000	-50.921
2931.6000	-51.389
2932.0000	-51.097
2932.4000	-51.557
2932.8000	-52.294
2933.2000	-52.637
2933.6000	-52.146
2934.0000	-51.941
2934.4000	-52.584
2934.8000	-52.901
2935.2000	-53.161
2935.6000	-52.898
2936.0000	-52.074
2936.4000	-53.167
2936.8000	-53.664
2937.2000	-54.223
2937.6000	-53.526
2938.0000	-53.378
2938.4000	-54.497
2938.8000	-54.850
2939.2000	-54.405
2939.6000	-54.447
2940.0000	-54.891
2940.4000	-54.947
2940.8000	-54.949
2941.2000	-55.238
2941.6000	-54.536
2942.0000	-55.429
2942.4000	-56.333
2942.8000	-56.069
2943.2000	-56.141
2943.6000	-55.805
2944.0000	-56.580
2944.4000	-56.902
2944.8000	-57.453
2945.2000	-56.775
2945.6000	-55.890
2946.0000	-56.718
2946.4000	-57.235
2946.8000	-54.586
2947.2000	-56.604
2947.6000	-56.608
2948.0000	-57.817
2948.4000	-57.730
2948.8000	-58.903
2949.2000	-58.254
2949.6000	-57.162
2950.0000	-58.738
2950.4000	-58.145
2950.8000	-57.906
2951.2000	-57.242
2951.6000	-57.440
2952.0000	-58.099
2952.4000	-59.720
2952.8000	-60.817
2953.2000	-60.059
2953.6000	-58.592
2954.0000	-58.497
2954.4000	-60.076
2954.8000	-58.834
2955.2000	-60.636
2955.6000	-59.844
2956.0000	-60.643
2956.4000	-60.205
2956.8000	-60.517
2957.2000	-67.902
2957.6000	-60.997
2958.0000	-60.296
2958.4000	-66.194
2958.8000	-61.674
2959.2000	-65.469
2959.6000	-60.576
2960.0000	-61.658
2960.4000	-62.062
2960.8000	-61.825
2961.2000	-60.997
2961.6000	-62.731
2962.0000	-66.234
2962.4000	-61.333
2962.8000	-60.661
2963.2000	-60.727
2963.6000	-63.294
2964.0000	-61.142
2964.4000	-61.529
2964.8000	-61.914
2965.2000	-63.434
2965.6000	-67.314
2966.0000	-66.667
2966.4000	-62.941
2966.8000	-65.036
2967.2000	-62.776
2967.6000	-74.164
2968.0000	-64.418
2968.4000	-64.514
2968.8000	-61.249
2969.2000	-65.274
2969.6000	-64.273
2970.0000	-210.000
2970.4000	-210.000
2970.8000	-61.054
2971.2000	-210.000
2971.6000	-210.000
2972.0000	-64.403
2972.4000	-64.188
2972.8000	-210.000
2973.2000	-210.000
2973.6000	-66.943
2974.0000	-210.000
2974.4000	-65.002
2974.8000	-62.060
2975.2000	-60.805
2975.6000	-62.663
2976.0000	-210.000
2976.4000	-62.812
2976.8000	-62.050
2977.2000	-63.918
2977.6000	-64.737
2978.0000	-71.265
2978.4000	-61.480
2978.8000	-64.465
2979.2000	-210.000
2979.6000	-70.158
2980.0000	-61.429
2980.4000	-66.936
2980.8000	-62.842
2981.2000	-80.862
2981.6000	-60.990
2982.0000	-65.182
2982.4000	-64.837
2982.8000	-210.000
2983.2000	-64.596
2983.6000	-60.465
2984.0000	-67.712
2984.4000	-71.611
2984.8000	-73.281
2985.2000	-210.000
2985.6000	-210.000
2986.0000	-66.524
2986.4000	-63.865
2986.8000	-210.000
2987.2000	-210.000
2987.6000	-210.000
2988.0000	-210.000
2988.4000	-210.000
2988.8000	-70.893
2989.2000	-62.498
2989.6000	-210.000
2990.0000	-210.000
2990.4000	-210.000
2990.8000	-210.000
2991.2000	-69.673
2991.6000	-62.690
2992.0000	-210.000
2992.4000	-62.253
2992.8000	-65.243
2993.2000	-78.637
2993.6000	-61.068
2994.0000	-210.000
2994.4000	-82.708
2994.8000	-210.000
2995.2000	-62.063
2995.6000	-72.962
2996.0000	-74.195
2996.4000	-65.259
2996.8000	-63.778
2997.2000	-210.000
2997.6000	-69.688
2998.0000	-73.499
2998.4000	-210.000
2998.8000	-65.550
2999.2000	-69.528
2999.6000	-210.000
3000.0000	-210.000
