# Supplementary material for: Femtosecond tunable solitons up to 4.8 µm using soliton self-frequency shift in an InF3 fiber
Source: Sci Rep. 2022 Sep 23;12:15898. doi: 10.1038/s41598-022-19658-8 (PMC9508244; doi:10.1038/s41598-022-19658-8)
Supplement: Supplementary file 1 — Supplementary Information. [file 41598_2022_19658_MOESM1_ESM.zip › Raw data/Fig2_Ampli4m/2.0A.CSV]

75CSV
// AQ6376 OPTICAL SPECTRUM ANALYZER //
35
CTRWL	3025.000000
SPAN	950.000000
START WL	2550.000000
STOP WL	3500.000000
WLFREQ	0
REFL	-12.0
LSCL	7.0
RESLN	2.000
AVG	1
SMPLAUTO	1
SMPL	2376
SMPLINTVL	0.4000
HI1_CHOP
MEAS
LSUNT	0
NMSKH	OFF
RESCOR	0
SMOOTH	0
MEASWL	0
SWPSPD	1
MODELNAME	AQ6376
CHGPT	0
RESCAL0_0	10243
RESCAL0_1	0
RESCAL0_2	0
RESCAL1_0	10243
RESCAL1_1	0
RESCAL1_2	0
RESPARM	10243
FREQPARM	10243
WNUMPARM	10243
[TRACE DATA]
2550.0000	-210.000
2550.4000	-74.706
2550.8000	-64.473
2551.2000	-210.000
2551.6000	-64.188
2552.0000	-210.000
2552.4000	-61.275
2552.8000	-58.837
2553.2000	-210.000
2553.6000	-210.000
2554.0000	-210.000
2554.4000	-60.591
2554.8000	-62.025
2555.2000	-61.099
2555.6000	-58.721
2556.0000	-61.420
2556.4000	-59.636
2556.8000	-60.373
2557.2000	-210.000
2557.6000	-57.889
2558.0000	-210.000
2558.4000	-59.797
2558.8000	-210.000
2559.2000	-210.000
2559.6000	-210.000
2560.0000	-67.835
2560.4000	-62.172
2560.8000	-58.460
2561.2000	-210.000
2561.6000	-66.153
2562.0000	-63.343
2562.4000	-67.779
2562.8000	-210.000
2563.2000	-210.000
2563.6000	-210.000
2564.0000	-60.558
2564.4000	-65.985
2564.8000	-57.981
2565.2000	-59.698
2565.6000	-67.584
2566.0000	-59.989
2566.4000	-61.037
2566.8000	-210.000
2567.2000	-81.524
2567.6000	-64.115
2568.0000	-62.341
2568.4000	-60.055
2568.8000	-60.396
2569.2000	-61.045
2569.6000	-58.780
2570.0000	-59.651
2570.4000	-210.000
2570.8000	-61.403
2571.2000	-60.170
2571.6000	-65.695
2572.0000	-69.852
2572.4000	-61.712
2572.8000	-59.628
2573.2000	-59.624
2573.6000	-57.693
2574.0000	-69.083
2574.4000	-210.000
2574.8000	-65.504
2575.2000	-62.426
2575.6000	-210.000
2576.0000	-66.118
2576.4000	-61.257
2576.8000	-59.291
2577.2000	-56.214
2577.6000	-54.981
2578.0000	-62.984
2578.4000	-61.515
2578.8000	-210.000
2579.2000	-210.000
2579.6000	-57.868
2580.0000	-61.106
2580.4000	-62.191
2580.8000	-210.000
2581.2000	-69.507
2581.6000	-210.000
2582.0000	-210.000
2582.4000	-210.000
2582.8000	-210.000
2583.2000	-59.473
2583.6000	-210.000
2584.0000	-59.951
2584.4000	-60.759
2584.8000	-61.403
2585.2000	-57.566
2585.6000	-59.316
2586.0000	-60.919
2586.4000	-61.516
2586.8000	-59.330
2587.2000	-66.221
2587.6000	-210.000
2588.0000	-58.391
2588.4000	-59.869
2588.8000	-58.960
2589.2000	-65.343
2589.6000	-58.463
2590.0000	-57.465
2590.4000	-59.429
2590.8000	-58.242
2591.2000	-58.370
2591.6000	-60.095
2592.0000	-60.795
2592.4000	-66.961
2592.8000	-210.000
2593.2000	-69.929
2593.6000	-210.000
2594.0000	-210.000
2594.4000	-54.284
2594.8000	-210.000
2595.2000	-58.172
2595.6000	-63.419
2596.0000	-63.403
2596.4000	-56.414
2596.8000	-58.506
2597.2000	-61.858
2597.6000	-57.847
2598.0000	-56.996
2598.4000	-57.495
2598.8000	-57.320
2599.2000	-56.816
2599.6000	-61.538
2600.0000	-58.949
2600.4000	-59.989
2600.8000	-55.690
2601.2000	-55.959
2601.6000	-57.190
2602.0000	-61.555
2602.4000	-59.102
2602.8000	-59.032
2603.2000	-58.214
2603.6000	-57.480
2604.0000	-57.081
2604.4000	-60.504
2604.8000	-59.915
2605.2000	-57.285
2605.6000	-57.498
2606.0000	-56.952
2606.4000	-55.681
2606.8000	-56.701
2607.2000	-57.105
2607.6000	-56.832
2608.0000	-55.613
2608.4000	-55.254
2608.8000	-55.239
2609.2000	-56.129
2609.6000	-55.509
2610.0000	-56.217
2610.4000	-55.850
2610.8000	-55.007
2611.2000	-57.495
2611.6000	-55.755
2612.0000	-54.271
2612.4000	-54.916
2612.8000	-55.246
2613.2000	-54.955
2613.6000	-55.104
2614.0000	-56.477
2614.4000	-56.044
2614.8000	-55.343
2615.2000	-55.889
2615.6000	-56.265
2616.0000	-57.037
2616.4000	-56.887
2616.8000	-55.340
2617.2000	-55.166
2617.6000	-55.196
2618.0000	-55.352
2618.4000	-54.657
2618.8000	-53.615
2619.2000	-53.037
2619.6000	-53.242
2620.0000	-52.890
2620.4000	-53.918
2620.8000	-52.020
2621.2000	-51.512
2621.6000	-51.541
2622.0000	-51.536
2622.4000	-52.168
2622.8000	-51.377
2623.2000	-51.201
2623.6000	-51.415
2624.0000	-51.691
2624.4000	-52.074
2624.8000	-51.746
2625.2000	-51.744
2625.6000	-51.521
2626.0000	-51.959
2626.4000	-52.019
2626.8000	-51.773
2627.2000	-51.144
2627.6000	-51.265
2628.0000	-51.342
2628.4000	-51.540
2628.8000	-51.557
2629.2000	-51.498
2629.6000	-51.763
2630.0000	-51.705
2630.4000	-51.388
2630.8000	-51.069
2631.2000	-50.177
2631.6000	-49.888
2632.0000	-49.990
2632.4000	-49.713
2632.8000	-49.396
2633.2000	-48.587
2633.6000	-48.538
2634.0000	-48.330
2634.4000	-48.379
2634.8000	-47.526
2635.2000	-47.389
2635.6000	-47.020
2636.0000	-46.936
2636.4000	-47.382
2636.8000	-46.917
2637.2000	-46.906
2637.6000	-46.519
2638.0000	-46.763
2638.4000	-46.760
2638.8000	-46.566
2639.2000	-46.363
2639.6000	-46.320
2640.0000	-46.263
2640.4000	-46.510
2640.8000	-46.527
2641.2000	-46.280
2641.6000	-46.070
2642.0000	-45.965
2642.4000	-46.211
2642.8000	-45.921
2643.2000	-45.688
2643.6000	-45.402
2644.0000	-45.299
2644.4000	-45.637
2644.8000	-45.341
2645.2000	-45.061
2645.6000	-44.704
2646.0000	-44.698
2646.4000	-44.597
2646.8000	-44.286
2647.2000	-44.113
2647.6000	-43.700
2648.0000	-43.838
2648.4000	-43.828
2648.8000	-43.981
2649.2000	-43.559
2649.6000	-43.774
2650.0000	-43.793
2650.4000	-44.048
2650.8000	-44.062
2651.2000	-43.892
2651.6000	-43.989
2652.0000	-43.780
2652.4000	-43.975
2652.8000	-43.521
2653.2000	-43.332
2653.6000	-42.842
2654.0000	-42.769
2654.4000	-42.778
2654.8000	-42.700
2655.2000	-42.566
2655.6000	-42.240
2656.0000	-42.257
2656.4000	-42.083
2656.8000	-42.088
2657.2000	-42.008
2657.6000	-41.905
2658.0000	-42.120
2658.4000	-42.273
2658.8000	-42.434
2659.2000	-42.111
2659.6000	-42.006
2660.0000	-42.072
2660.4000	-42.126
2660.8000	-41.965
2661.2000	-41.717
2661.6000	-41.763
2662.0000	-41.927
2662.4000	-42.206
2662.8000	-42.446
2663.2000	-42.564
2663.6000	-42.452
2664.0000	-42.973
2664.4000	-43.218
2664.8000	-43.550
2665.2000	-43.374
2665.6000	-43.152
2666.0000	-42.962
2666.4000	-42.742
2666.8000	-42.487
2667.2000	-41.927
2667.6000	-41.650
2668.0000	-41.435
2668.4000	-41.368
2668.8000	-41.237
2669.2000	-41.054
2669.6000	-40.934
2670.0000	-40.746
2670.4000	-40.595
2670.8000	-40.141
2671.2000	-39.607
2671.6000	-39.186
2672.0000	-39.124
2672.4000	-39.097
2672.8000	-39.179
2673.2000	-38.932
2673.6000	-39.170
2674.0000	-39.227
2674.4000	-39.722
2674.8000	-39.802
2675.2000	-39.776
2675.6000	-39.934
2676.0000	-39.706
2676.4000	-39.862
2676.8000	-39.550
2677.2000	-39.045
2677.6000	-38.456
2678.0000	-37.990
2678.4000	-37.749
2678.8000	-37.445
2679.2000	-36.970
2679.6000	-36.425
2680.0000	-36.253
2680.4000	-36.021
2680.8000	-35.876
2681.2000	-35.681
2681.6000	-35.562
2682.0000	-35.594
2682.4000	-35.692
2682.8000	-35.789
2683.2000	-35.524
2683.6000	-35.417
2684.0000	-35.212
2684.4000	-35.174
2684.8000	-34.873
2685.2000	-34.678
2685.6000	-34.438
2686.0000	-34.249
2686.4000	-34.150
2686.8000	-33.822
2687.2000	-33.493
2687.6000	-33.208
2688.0000	-33.155
2688.4000	-33.104
2688.8000	-33.029
2689.2000	-32.804
2689.6000	-32.729
2690.0000	-32.778
2690.4000	-32.896
2690.8000	-33.022
2691.2000	-33.024
2691.6000	-33.127
2692.0000	-33.299
2692.4000	-33.489
2692.8000	-33.710
2693.2000	-33.604
2693.6000	-33.418
2694.0000	-33.123
2694.4000	-32.899
2694.8000	-32.505
2695.2000	-31.983
2695.6000	-31.489
2696.0000	-31.202
2696.4000	-31.011
2696.8000	-30.802
2697.2000	-30.483
2697.6000	-30.317
2698.0000	-30.181
2698.4000	-30.299
2698.8000	-30.293
2699.2000	-30.060
2699.6000	-29.987
2700.0000	-29.909
2700.4000	-29.987
2700.8000	-29.739
2701.2000	-29.514
2701.6000	-29.195
2702.0000	-28.999
2702.4000	-28.867
2702.8000	-28.609
2703.2000	-28.447
2703.6000	-28.312
2704.0000	-28.359
2704.4000	-28.413
2704.8000	-28.486
2705.2000	-28.304
2705.6000	-28.332
2706.0000	-28.494
2706.4000	-28.617
2706.8000	-28.827
2707.2000	-28.786
2707.6000	-29.019
2708.0000	-29.075
2708.4000	-29.365
2708.8000	-29.337
2709.2000	-29.240
2709.6000	-28.843
2710.0000	-28.552
2710.4000	-28.273
2710.8000	-27.786
2711.2000	-27.358
2711.6000	-26.729
2712.0000	-26.405
2712.4000	-26.096
2712.8000	-25.910
2713.2000	-25.668
2713.6000	-25.496
2714.0000	-25.471
2714.4000	-25.504
2714.8000	-25.533
2715.2000	-25.509
2715.6000	-25.514
2716.0000	-25.777
2716.4000	-26.045
2716.8000	-26.247
2717.2000	-26.325
2717.6000	-26.432
2718.0000	-26.550
2718.4000	-26.815
2718.8000	-26.945
2719.2000	-26.981
2719.6000	-27.049
2720.0000	-27.035
2720.4000	-26.879
2720.8000	-26.582
2721.2000	-25.888
2721.6000	-25.543
2722.0000	-25.202
2722.4000	-25.090
2722.8000	-24.987
2723.2000	-24.821
2723.6000	-24.701
2724.0000	-24.505
2724.4000	-24.297
2724.8000	-23.942
2725.2000	-23.397
2725.6000	-22.807
2726.0000	-22.396
2726.4000	-22.054
2726.8000	-21.772
2727.2000	-21.426
2727.6000	-21.168
2728.0000	-21.069
2728.4000	-20.969
2728.8000	-20.909
2729.2000	-20.744
2729.6000	-20.671
2730.0000	-20.594
2730.4000	-20.726
2730.8000	-20.723
2731.2000	-20.535
2731.6000	-20.536
2732.0000	-20.446
2732.4000	-20.693
2732.8000	-20.591
2733.2000	-20.654
2733.6000	-20.667
2734.0000	-20.795
2734.4000	-21.006
2734.8000	-20.867
2735.2000	-20.752
2735.6000	-20.630
2736.0000	-20.623
2736.4000	-20.834
2736.8000	-21.040
2737.2000	-21.276
2737.6000	-21.625
2738.0000	-22.089
2738.4000	-22.466
2738.8000	-22.468
2739.2000	-22.237
2739.6000	-21.802
2740.0000	-21.420
2740.4000	-21.096
2740.8000	-20.564
2741.2000	-19.947
2741.6000	-19.309
2742.0000	-19.058
2742.4000	-18.630
2742.8000	-18.283
2743.2000	-17.938
2743.6000	-17.713
2744.0000	-17.605
2744.4000	-17.561
2744.8000	-17.458
2745.2000	-17.317
2745.6000	-17.221
2746.0000	-17.099
2746.4000	-17.015
2746.8000	-16.882
2747.2000	-16.752
2747.6000	-16.618
2748.0000	-16.476
2748.4000	-16.252
2748.8000	-16.101
2749.2000	-15.937
2749.6000	-15.819
2750.0000	-15.627
2750.4000	-15.484
2750.8000	-15.374
2751.2000	-15.311
2751.6000	-15.228
2752.0000	-15.183
2752.4000	-15.210
2752.8000	-15.361
2753.2000	-15.453
2753.6000	-15.755
2754.0000	-16.111
2754.4000	-16.460
2754.8000	-16.579
2755.2000	-16.420
2755.6000	-16.125
2756.0000	-15.678
2756.4000	-15.212
2756.8000	-14.916
2757.2000	-14.661
2757.6000	-14.558
2758.0000	-14.497
2758.4000	-14.575
2758.8000	-14.641
2759.2000	-14.790
2759.6000	-14.916
2760.0000	-15.032
2760.4000	-15.051
2760.8000	-15.181
2761.2000	-15.275
2761.6000	-15.260
2762.0000	-14.993
2762.4000	-14.702
2762.8000	-14.557
2763.2000	-14.167
2763.6000	-13.796
2764.0000	-12.846
2764.4000	-11.947
2764.8000	-11.227
2765.2000	-10.884
2765.6000	-10.254
2766.0000	-9.197
2766.4000	-8.509
2766.8000	-8.032
2767.2000	-7.692
2767.6000	-7.127
2768.0000	-6.369
2768.4000	-5.943
2768.8000	-5.616
2769.2000	-5.456
2769.6000	-5.259
2770.0000	-5.237
2770.4000	-5.293
2770.8000	-5.441
2771.2000	-5.763
2771.6000	-6.062
2772.0000	-6.493
2772.4000	-7.014
2772.8000	-7.429
2773.2000	-7.757
2773.6000	-7.800
2774.0000	-7.747
2774.4000	-7.573
2774.8000	-7.349
2775.2000	-7.089
2775.6000	-6.792
2776.0000	-6.405
2776.4000	-6.036
2776.8000	-5.664
2777.2000	-5.375
2777.6000	-5.013
2778.0000	-4.668
2778.4000	-4.366
2778.8000	-4.066
2779.2000	-3.798
2779.6000	-3.459
2780.0000	-3.209
2780.4000	-2.859
2780.8000	-2.531
2781.2000	-2.254
2781.6000	-1.991
2782.0000	-1.830
2782.4000	-1.693
2782.8000	-1.516
2783.2000	-1.376
2783.6000	-1.308
2784.0000	-1.339
2784.4000	-1.325
2784.8000	-1.372
2785.2000	-1.497
2785.6000	-1.750
2786.0000	-2.172
2786.4000	-2.655
2786.8000	-3.088
2787.2000	-3.412
2787.6000	-3.545
2788.0000	-3.655
2788.4000	-3.452
2788.8000	-3.324
2789.2000	-3.173
2789.6000	-3.041
2790.0000	-2.963
2790.4000	-2.782
2790.8000	-2.589
2791.2000	-2.412
2791.6000	-2.250
2792.0000	-2.084
2792.4000	-1.977
2792.8000	-1.824
2793.2000	-1.731
2793.6000	-1.595
2794.0000	-1.514
2794.4000	-1.469
2794.8000	-1.453
2795.2000	-1.446
2795.6000	-1.437
2796.0000	-1.464
2796.4000	-1.498
2796.8000	-1.555
2797.2000	-1.625
2797.6000	-1.689
2798.0000	-1.812
2798.4000	-1.962
2798.8000	-2.109
2799.2000	-2.356
2799.6000	-2.626
2800.0000	-2.955
2800.4000	-3.266
2800.8000	-3.629
2801.2000	-3.943
2801.6000	-4.211
2802.0000	-4.425
2802.4000	-4.609
2802.8000	-4.761
2803.2000	-4.798
2803.6000	-4.696
2804.0000	-4.507
2804.4000	-4.379
2804.8000	-4.227
2805.2000	-4.087
2805.6000	-3.905
2806.0000	-3.751
2806.4000	-3.647
2806.8000	-3.546
2807.2000	-3.485
2807.6000	-3.289
2808.0000	-3.199
2808.4000	-3.021
2808.8000	-3.008
2809.2000	-2.899
2809.6000	-2.804
2810.0000	-2.667
2810.4000	-2.604
2810.8000	-2.613
2811.2000	-2.584
2811.6000	-2.527
2812.0000	-2.402
2812.4000	-2.382
2812.8000	-2.349
2813.2000	-2.305
2813.6000	-2.214
2814.0000	-2.137
2814.4000	-2.037
2814.8000	-1.934
2815.2000	-1.813
2815.6000	-1.702
2816.0000	-1.624
2816.4000	-1.545
2816.8000	-1.522
2817.2000	-1.499
2817.6000	-1.521
2818.0000	-1.529
2818.4000	-1.584
2818.8000	-1.623
2819.2000	-1.651
2819.6000	-1.688
2820.0000	-1.709
2820.4000	-1.720
2820.8000	-1.725
2821.2000	-1.705
2821.6000	-1.639
2822.0000	-1.585
2822.4000	-1.543
2822.8000	-1.525
2823.2000	-1.487
2823.6000	-1.465
2824.0000	-1.441
2824.4000	-1.440
2824.8000	-1.454
2825.2000	-1.454
2825.6000	-1.467
2826.0000	-1.461
2826.4000	-1.500
2826.8000	-1.521
2827.2000	-1.526
2827.6000	-1.507
2828.0000	-1.482
2828.4000	-1.489
2828.8000	-1.480
2829.2000	-1.476
2829.6000	-1.485
2830.0000	-1.505
2830.4000	-1.545
2830.8000	-1.583
2831.2000	-1.625
2831.6000	-1.661
2832.0000	-1.705
2832.4000	-1.771
2832.8000	-1.845
2833.2000	-1.918
2833.6000	-1.977
2834.0000	-2.046
2834.4000	-2.103
2834.8000	-2.128
2835.2000	-2.152
2835.6000	-2.161
2836.0000	-2.188
2836.4000	-2.210
2836.8000	-2.251
2837.2000	-2.281
2837.6000	-2.298
2838.0000	-2.303
2838.4000	-2.291
2838.8000	-2.268
2839.2000	-2.246
2839.6000	-2.230
2840.0000	-2.228
2840.4000	-2.235
2840.8000	-2.256
2841.2000	-2.286
2841.6000	-2.317
2842.0000	-2.351
2842.4000	-2.365
2842.8000	-2.399
2843.2000	-2.455
2843.6000	-2.531
2844.0000	-2.583
2844.4000	-2.650
2844.8000	-2.709
2845.2000	-2.803
2845.6000	-2.881
2846.0000	-2.956
2846.4000	-3.010
2846.8000	-3.077
2847.2000	-3.156
2847.6000	-3.262
2848.0000	-3.311
2848.4000	-3.341
2848.8000	-3.412
2849.2000	-3.467
2849.6000	-3.542
2850.0000	-3.542
2850.4000	-3.563
2850.8000	-3.601
2851.2000	-3.754
2851.6000	-3.874
2852.0000	-3.971
2852.4000	-4.045
2852.8000	-4.168
2853.2000	-4.340
2853.6000	-4.391
2854.0000	-4.415
2854.4000	-4.369
2854.8000	-4.392
2855.2000	-4.397
2855.6000	-4.417
2856.0000	-4.397
2856.4000	-4.327
2856.8000	-4.398
2857.2000	-4.490
2857.6000	-4.654
2858.0000	-4.618
2858.4000	-4.653
2858.8000	-4.763
2859.2000	-4.882
2859.6000	-4.975
2860.0000	-4.970
2860.4000	-4.934
2860.8000	-5.012
2861.2000	-5.128
2861.6000	-5.123
2862.0000	-5.203
2862.4000	-5.217
2862.8000	-5.329
2863.2000	-5.442
2863.6000	-5.608
2864.0000	-5.607
2864.4000	-5.760
2864.8000	-5.804
2865.2000	-5.982
2865.6000	-6.116
2866.0000	-6.110
2866.4000	-6.200
2866.8000	-6.263
2867.2000	-6.498
2867.6000	-6.500
2868.0000	-6.518
2868.4000	-6.577
2868.8000	-6.716
2869.2000	-6.937
2869.6000	-6.971
2870.0000	-7.084
2870.4000	-7.096
2870.8000	-7.258
2871.2000	-7.439
2871.6000	-7.503
2872.0000	-7.459
2872.4000	-7.517
2872.8000	-7.580
2873.2000	-7.715
2873.6000	-7.741
2874.0000	-7.729
2874.4000	-7.783
2874.8000	-7.866
2875.2000	-8.120
2875.6000	-8.094
2876.0000	-8.162
2876.4000	-8.232
2876.8000	-8.484
2877.2000	-8.580
2877.6000	-8.649
2878.0000	-8.683
2878.4000	-8.763
2878.8000	-8.876
2879.2000	-9.052
2879.6000	-9.116
2880.0000	-9.142
2880.4000	-9.252
2880.8000	-9.430
2881.2000	-9.652
2881.6000	-9.637
2882.0000	-9.748
2882.4000	-9.801
2882.8000	-10.008
2883.2000	-10.165
2883.6000	-10.230
2884.0000	-10.303
2884.4000	-10.370
2884.8000	-10.606
2885.2000	-10.760
2885.6000	-10.779
2886.0000	-10.826
2886.4000	-10.940
2886.8000	-11.148
2887.2000	-11.303
2887.6000	-11.386
2888.0000	-11.353
2888.4000	-11.496
2888.8000	-11.664
2889.2000	-11.810
2889.6000	-11.766
2890.0000	-11.809
2890.4000	-11.913
2890.8000	-12.134
2891.2000	-12.196
2891.6000	-12.305
2892.0000	-12.292
2892.4000	-12.489
2892.8000	-12.635
2893.2000	-12.740
2893.6000	-12.834
2894.0000	-12.778
2894.4000	-12.928
2894.8000	-13.088
2895.2000	-13.259
2895.6000	-13.278
2896.0000	-13.401
2896.4000	-13.531
2896.8000	-13.718
2897.2000	-13.910
2897.6000	-13.920
2898.0000	-14.021
2898.4000	-14.167
2898.8000	-14.471
2899.2000	-14.595
2899.6000	-14.640
2900.0000	-14.778
2900.4000	-14.972
2900.8000	-15.115
2901.2000	-15.175
2901.6000	-15.125
2902.0000	-15.117
2902.4000	-15.183
2902.8000	-15.347
2903.2000	-15.516
2903.6000	-15.438
2904.0000	-15.579
2904.4000	-15.693
2904.8000	-15.915
2905.2000	-15.951
2905.6000	-15.940
2906.0000	-16.004
2906.4000	-16.128
2906.8000	-16.394
2907.2000	-16.362
2907.6000	-16.430
2908.0000	-16.489
2908.4000	-16.695
2908.8000	-16.835
2909.2000	-16.915
2909.6000	-16.947
2910.0000	-17.059
2910.4000	-17.186
2910.8000	-17.394
2911.2000	-17.426
2911.6000	-17.438
2912.0000	-17.607
2912.4000	-17.716
2912.8000	-18.040
2913.2000	-17.936
2913.6000	-18.046
2914.0000	-18.135
2914.4000	-18.306
2914.8000	-18.524
2915.2000	-18.501
2915.6000	-18.524
2916.0000	-18.668
2916.4000	-18.880
2916.8000	-19.077
2917.2000	-19.041
2917.6000	-19.078
2918.0000	-19.170
2918.4000	-19.395
2918.8000	-19.569
2919.2000	-19.600
2919.6000	-19.680
2920.0000	-19.809
2920.4000	-20.087
2920.8000	-20.274
2921.2000	-20.227
2921.6000	-20.383
2922.0000	-20.412
2922.4000	-20.754
2922.8000	-20.782
2923.2000	-20.810
2923.6000	-20.825
2924.0000	-20.909
2924.4000	-21.113
2924.8000	-21.096
2925.2000	-21.168
2925.6000	-21.126
2926.0000	-21.278
2926.4000	-21.493
2926.8000	-21.632
2927.2000	-21.559
2927.6000	-21.650
2928.0000	-21.788
2928.4000	-22.047
2928.8000	-22.137
2929.2000	-22.142
2929.6000	-22.221
2930.0000	-22.481
2930.4000	-22.649
2930.8000	-22.681
2931.2000	-22.700
2931.6000	-22.721
2932.0000	-23.070
2932.4000	-23.152
2932.8000	-23.201
2933.2000	-23.163
2933.6000	-23.274
2934.0000	-23.491
2934.4000	-23.644
2934.8000	-23.686
2935.2000	-23.685
2935.6000	-23.796
2936.0000	-24.041
2936.4000	-24.266
2936.8000	-24.224
2937.2000	-24.222
2937.6000	-24.321
2938.0000	-24.598
2938.4000	-24.644
2938.8000	-24.732
2939.2000	-24.697
2939.6000	-24.924
2940.0000	-25.152
2940.4000	-25.223
2940.8000	-25.258
2941.2000	-25.265
2941.6000	-25.482
2942.0000	-25.722
2942.4000	-25.874
2942.8000	-25.791
2943.2000	-25.869
2943.6000	-26.011
2944.0000	-26.199
2944.4000	-26.331
2944.8000	-26.268
2945.2000	-26.321
2945.6000	-26.474
2946.0000	-26.825
2946.4000	-26.877
2946.8000	-26.834
2947.2000	-26.880
2947.6000	-27.168
2948.0000	-27.261
2948.4000	-27.375
2948.8000	-27.279
2949.2000	-27.329
2949.6000	-27.542
2950.0000	-27.735
2950.4000	-27.845
2950.8000	-27.794
2951.2000	-27.897
2951.6000	-28.052
2952.0000	-28.288
2952.4000	-28.357
2952.8000	-28.368
2953.2000	-28.477
2953.6000	-28.613
2954.0000	-28.861
2954.4000	-28.868
2954.8000	-28.812
2955.2000	-28.895
2955.6000	-29.118
2956.0000	-29.289
2956.4000	-29.349
2956.8000	-29.301
2957.2000	-29.484
2957.6000	-29.626
2958.0000	-29.864
2958.4000	-29.916
2958.8000	-29.810
2959.2000	-29.986
2959.6000	-30.128
2960.0000	-30.406
2960.4000	-30.266
2960.8000	-30.410
2961.2000	-30.496
2961.6000	-30.824
2962.0000	-30.870
2962.4000	-30.777
2962.8000	-30.899
2963.2000	-31.130
2963.6000	-31.244
2964.0000	-31.402
2964.4000	-31.327
2964.8000	-31.457
2965.2000	-31.604
2965.6000	-31.815
2966.0000	-31.928
2966.4000	-31.835
2966.8000	-32.012
2967.2000	-32.152
2967.6000	-32.458
2968.0000	-32.372
2968.4000	-32.478
2968.8000	-32.555
2969.2000	-32.683
2969.6000	-33.019
2970.0000	-32.973
2970.4000	-32.939
2970.8000	-33.067
2971.2000	-33.323
2971.6000	-33.537
2972.0000	-33.448
2972.4000	-33.415
2972.8000	-33.601
2973.2000	-33.743
2973.6000	-33.989
2974.0000	-33.890
2974.4000	-33.900
2974.8000	-33.999
2975.2000	-34.232
2975.6000	-34.537
2976.0000	-34.253
2976.4000	-34.414
2976.8000	-34.450
2977.2000	-34.748
2977.6000	-34.847
2978.0000	-34.896
2978.4000	-34.913
2978.8000	-34.987
2979.2000	-35.307
2979.6000	-35.382
2980.0000	-35.419
2980.4000	-35.364
2980.8000	-35.498
2981.2000	-35.710
2981.6000	-35.814
2982.0000	-35.840
2982.4000	-35.910
2982.8000	-36.095
2983.2000	-36.389
2983.6000	-36.276
2984.0000	-36.402
2984.4000	-36.406
2984.8000	-36.673
2985.2000	-36.902
2985.6000	-36.894
2986.0000	-36.901
2986.4000	-36.916
2986.8000	-37.310
2987.2000	-37.407
2987.6000	-37.394
2988.0000	-37.354
2988.4000	-37.483
2988.8000	-37.695
2989.2000	-37.853
2989.6000	-37.895
2990.0000	-37.854
2990.4000	-37.964
2990.8000	-38.270
2991.2000	-38.528
2991.6000	-38.396
2992.0000	-38.436
2992.4000	-38.463
2992.8000	-38.806
2993.2000	-38.843
2993.6000	-38.945
2994.0000	-38.870
2994.4000	-39.048
2994.8000	-39.351
2995.2000	-39.377
2995.6000	-39.515
2996.0000	-39.404
2996.4000	-39.673
2996.8000	-39.808
2997.2000	-39.944
2997.6000	-39.885
2998.0000	-39.950
2998.4000	-40.138
2998.8000	-40.374
2999.2000	-40.518
2999.6000	-40.312
3000.0000	-40.417
3000.4000	-40.640
3000.8000	-40.869
3001.2000	-40.884
3001.6000	-40.753
3002.0000	-40.992
3002.4000	-41.225
3002.8000	-41.425
3003.2000	-41.381
3003.6000	-41.311
3004.0000	-41.491
3004.4000	-41.680
3004.8000	-42.020
3005.2000	-41.982
3005.6000	-41.896
3006.0000	-42.075
3006.4000	-42.323
3006.8000	-42.560
3007.2000	-42.304
3007.6000	-42.387
3008.0000	-42.493
3008.4000	-42.777
3008.8000	-42.859
3009.2000	-42.807
3009.6000	-42.911
3010.0000	-43.112
3010.4000	-43.322
3010.8000	-43.416
3011.2000	-43.384
3011.6000	-43.292
3012.0000	-43.532
3012.4000	-43.770
3012.8000	-43.849
3013.2000	-43.681
3013.6000	-43.848
3014.0000	-43.983
3014.4000	-44.327
3014.8000	-44.372
3015.2000	-44.384
3015.6000	-44.383
3016.0000	-44.439
3016.4000	-44.831
3016.8000	-44.804
3017.2000	-44.849
3017.6000	-44.874
3018.0000	-45.262
3018.4000	-45.411
3018.8000	-45.304
3019.2000	-45.273
3019.6000	-45.444
3020.0000	-45.663
3020.4000	-45.853
3020.8000	-45.839
3021.2000	-45.912
3021.6000	-45.877
3022.0000	-46.322
3022.4000	-46.413
3022.8000	-46.276
3023.2000	-46.259
3023.6000	-46.328
3024.0000	-46.652
3024.4000	-46.550
3024.8000	-46.804
3025.2000	-46.772
3025.6000	-46.924
3026.0000	-47.232
3026.4000	-47.249
3026.8000	-47.324
3027.2000	-47.238
3027.6000	-47.335
3028.0000	-47.595
3028.4000	-47.878
3028.8000	-47.436
3029.2000	-47.699
3029.6000	-47.910
3030.0000	-48.221
3030.4000	-48.261
3030.8000	-48.186
3031.2000	-48.097
3031.6000	-48.498
3032.0000	-48.720
3032.4000	-48.683
3032.8000	-48.776
3033.2000	-48.817
3033.6000	-49.144
3034.0000	-49.231
3034.4000	-49.175
3034.8000	-49.110
3035.2000	-49.433
3035.6000	-49.731
3036.0000	-49.677
3036.4000	-49.657
3036.8000	-49.684
3037.2000	-50.208
3037.6000	-50.084
3038.0000	-50.317
3038.4000	-50.276
3038.8000	-50.180
3039.2000	-50.183
3039.6000	-50.499
3040.0000	-50.564
3040.4000	-50.697
3040.8000	-50.737
3041.2000	-50.889
3041.6000	-51.222
3042.0000	-51.346
3042.4000	-51.289
3042.8000	-51.133
3043.2000	-51.248
3043.6000	-51.336
3044.0000	-51.757
3044.4000	-51.466
3044.8000	-51.960
3045.2000	-51.836
3045.6000	-52.339
3046.0000	-52.051
3046.4000	-52.066
3046.8000	-52.079
3047.2000	-52.213
3047.6000	-52.403
3048.0000	-52.311
3048.4000	-52.207
3048.8000	-52.480
3049.2000	-52.844
3049.6000	-53.097
3050.0000	-53.206
3050.4000	-52.908
3050.8000	-53.175
3051.2000	-53.398
3051.6000	-53.110
3052.0000	-53.222
3052.4000	-53.702
3052.8000	-53.624
3053.2000	-53.914
3053.6000	-53.908
3054.0000	-53.997
3054.4000	-53.998
3054.8000	-54.283
3055.2000	-55.085
3055.6000	-55.164
3056.0000	-54.130
3056.4000	-53.785
3056.8000	-54.421
3057.2000	-55.052
3057.6000	-54.658
3058.0000	-55.286
3058.4000	-55.406
3058.8000	-55.064
3059.2000	-55.434
3059.6000	-54.908
3060.0000	-54.753
3060.4000	-55.446
3060.8000	-55.842
3061.2000	-55.330
3061.6000	-55.213
3062.0000	-55.835
3062.4000	-55.454
3062.8000	-55.702
3063.2000	-56.136
3063.6000	-55.770
3064.0000	-56.316
3064.4000	-56.163
3064.8000	-57.380
3065.2000	-56.554
3065.6000	-56.016
3066.0000	-56.894
3066.4000	-56.062
3066.8000	-56.788
3067.2000	-58.104
3067.6000	-57.617
3068.0000	-56.715
3068.4000	-56.697
3068.8000	-56.838
3069.2000	-57.716
3069.6000	-57.200
3070.0000	-57.581
3070.4000	-57.820
3070.8000	-58.270
3071.2000	-58.476
3071.6000	-58.081
3072.0000	-58.442
3072.4000	-58.108
3072.8000	-58.077
3073.2000	-60.604
3073.6000	-57.718
3074.0000	-57.783
3074.4000	-58.245
3074.8000	-58.956
3075.2000	-58.421
3075.6000	-58.245
3076.0000	-57.829
3076.4000	-57.877
3076.8000	-60.154
3077.2000	-60.371
3077.6000	-58.463
3078.0000	-61.172
3078.4000	-59.441
3078.8000	-59.265
3079.2000	-58.887
3079.6000	-57.822
3080.0000	-59.409
3080.4000	-58.903
3080.8000	-60.843
3081.2000	-59.919
3081.6000	-60.639
3082.0000	-59.903
3082.4000	-61.129
3082.8000	-61.651
3083.2000	-59.219
3083.6000	-59.354
3084.0000	-59.167
3084.4000	-58.907
3084.8000	-61.764
3085.2000	-61.996
3085.6000	-61.278
3086.0000	-60.114
3086.4000	-59.446
3086.8000	-60.031
3087.2000	-60.486
3087.6000	-60.630
3088.0000	-64.570
3088.4000	-210.000
3088.8000	-61.823
3089.2000	-61.124
3089.6000	-60.009
3090.0000	-60.232
3090.4000	-61.165
3090.8000	-61.556
3091.2000	-62.310
3091.6000	-61.486
3092.0000	-61.487
3092.4000	-61.353
3092.8000	-61.832
3093.2000	-62.220
3093.6000	-62.639
3094.0000	-62.455
3094.4000	-66.454
3094.8000	-64.216
3095.2000	-66.730
3095.6000	-60.537
3096.0000	-64.686
3096.4000	-64.558
3096.8000	-64.212
3097.2000	-60.898
3097.6000	-59.085
3098.0000	-60.856
3098.4000	-67.423
3098.8000	-60.070
3099.2000	-65.928
3099.6000	-62.537
3100.0000	-60.910
3100.4000	-61.352
3100.8000	-61.311
3101.2000	-63.134
3101.6000	-62.976
3102.0000	-61.218
3102.4000	-61.311
3102.8000	-69.924
3103.2000	-65.255
3103.6000	-65.471
3104.0000	-210.000
3104.4000	-67.023
3104.8000	-210.000
3105.2000	-69.439
3105.6000	-67.260
3106.0000	-61.749
3106.4000	-61.578
3106.8000	-73.790
3107.2000	-62.076
3107.6000	-67.518
3108.0000	-210.000
3108.4000	-63.519
3108.8000	-62.795
3109.2000	-210.000
3109.6000	-64.918
3110.0000	-65.234
3110.4000	-67.404
3110.8000	-63.797
3111.2000	-62.916
3111.6000	-210.000
3112.0000	-210.000
3112.4000	-62.044
3112.8000	-68.755
3113.2000	-210.000
3113.6000	-65.096
3114.0000	-62.237
3114.4000	-72.221
3114.8000	-73.044
3115.2000	-63.124
3115.6000	-210.000
3116.0000	-64.338
3116.4000	-210.000
3116.8000	-62.064
3117.2000	-74.330
3117.6000	-68.496
3118.0000	-61.913
3118.4000	-60.278
3118.8000	-71.639
3119.2000	-81.196
3119.6000	-210.000
3120.0000	-61.385
3120.4000	-66.083
3120.8000	-67.343
3121.2000	-70.198
3121.6000	-63.310
3122.0000	-61.396
3122.4000	-61.190
3122.8000	-70.944
3123.2000	-210.000
3123.6000	-61.585
3124.0000	-68.300
3124.4000	-61.943
3124.8000	-75.942
3125.2000	-210.000
3125.6000	-210.000
3126.0000	-64.608
3126.4000	-63.178
3126.8000	-210.000
3127.2000	-210.000
3127.6000	-65.287
3128.0000	-210.000
3128.4000	-210.000
3128.8000	-62.742
3129.2000	-210.000
3129.6000	-210.000
3130.0000	-72.564
3130.4000	-72.402
3130.8000	-67.557
3131.2000	-68.478
3131.6000	-64.357
3132.0000	-210.000
3132.4000	-63.558
3132.8000	-67.025
3133.2000	-64.370
3133.6000	-210.000
3134.0000	-61.627
3134.4000	-60.716
3134.8000	-67.275
3135.2000	-66.996
3135.6000	-66.672
3136.0000	-62.871
3136.4000	-73.158
3136.8000	-210.000
3137.2000	-210.000
3137.6000	-69.059
3138.0000	-66.623
3138.4000	-210.000
3138.8000	-63.973
3139.2000	-210.000
3139.6000	-61.878
3140.0000	-62.111
3140.4000	-66.759
3140.8000	-210.000
3141.2000	-66.255
3141.6000	-64.777
3142.0000	-67.304
3142.4000	-210.000
3142.8000	-210.000
3143.2000	-62.718
3143.6000	-64.355
3144.0000	-69.333
3144.4000	-210.000
3144.8000	-67.077
3145.2000	-210.000
3145.6000	-64.154
3146.0000	-63.605
3146.4000	-210.000
3146.8000	-210.000
3147.2000	-63.349
3147.6000	-210.000
3148.0000	-210.000
3148.4000	-210.000
3148.8000	-210.000
3149.2000	-210.000
3149.6000	-210.000
3150.0000	-75.917
3150.4000	-63.084
3150.8000	-210.000
3151.2000	-210.000
3151.6000	-210.000
3152.0000	-210.000
3152.4000	-210.000
3152.8000	-65.047
3153.2000	-64.088
3153.6000	-210.000
3154.0000	-210.000
3154.4000	-210.000
3154.8000	-67.940
3155.2000	-70.402
3155.6000	-65.103
3156.0000	-210.000
3156.4000	-210.000
3156.8000	-67.912
3157.2000	-210.000
3157.6000	-210.000
3158.0000	-67.215
3158.4000	-210.000
3158.8000	-63.185
3159.2000	-75.383
3159.6000	-210.000
3160.0000	-67.397
3160.4000	-66.573
3160.8000	-210.000
3161.2000	-64.751
3161.6000	-63.601
3162.0000	-210.000
3162.4000	-64.052
3162.8000	-65.398
3163.2000	-210.000
3163.6000	-63.266
3164.0000	-210.000
3164.4000	-210.000
3164.8000	-61.762
3165.2000	-75.218
3165.6000	-210.000
3166.0000	-210.000
3166.4000	-70.398
3166.8000	-210.000
3167.2000	-62.687
3167.6000	-63.700
3168.0000	-210.000
3168.4000	-210.000
3168.8000	-66.276
3169.2000	-67.645
3169.6000	-62.665
3170.0000	-67.613
3170.4000	-68.704
3170.8000	-210.000
3171.2000	-210.000
3171.6000	-63.029
3172.0000	-66.775
3172.4000	-66.042
3172.8000	-63.034
3173.2000	-63.058
3173.6000	-70.449
3174.0000	-210.000
3174.4000	-210.000
3174.8000	-67.790
3175.2000	-69.585
3175.6000	-74.716
3176.0000	-71.193
3176.4000	-69.334
3176.8000	-210.000
3177.2000	-210.000
3177.6000	-210.000
3178.0000	-210.000
3178.4000	-68.766
3178.8000	-65.632
3179.2000	-66.636
3179.6000	-210.000
3180.0000	-210.000
3180.4000	-69.467
3180.8000	-71.301
3181.2000	-210.000
3181.6000	-70.434
3182.0000	-68.941
3182.4000	-74.555
3182.8000	-71.820
3183.2000	-69.961
3183.6000	-210.000
3184.0000	-210.000
3184.4000	-62.427
3184.8000	-210.000
3185.2000	-210.000
3185.6000	-210.000
3186.0000	-210.000
3186.4000	-210.000
3186.8000	-71.196
3187.2000	-65.912
3187.6000	-210.000
3188.0000	-210.000
3188.4000	-72.055
3188.8000	-210.000
3189.2000	-64.402
3189.6000	-71.416
3190.0000	-210.000
3190.4000	-61.675
3190.8000	-64.613
3191.2000	-210.000
3191.6000	-210.000
3192.0000	-210.000
3192.4000	-210.000
3192.8000	-210.000
3193.2000	-210.000
3193.6000	-73.933
3194.0000	-63.290
3194.4000	-210.000
3194.8000	-65.549
3195.2000	-66.021
3195.6000	-210.000
3196.0000	-210.000
3196.4000	-66.634
3196.8000	-62.161
3197.2000	-69.848
3197.6000	-210.000
3198.0000	-210.000
3198.4000	-210.000
3198.8000	-63.725
3199.2000	-210.000
3199.6000	-66.498
3200.0000	-210.000
3200.4000	-62.358
3200.8000	-210.000
3201.2000	-210.000
3201.6000	-210.000
3202.0000	-67.068
3202.4000	-210.000
3202.8000	-63.927
3203.2000	-210.000
3203.6000	-70.117
3204.0000	-73.316
3204.4000	-63.908
3204.8000	-210.000
3205.2000	-210.000
3205.6000	-210.000
3206.0000	-210.000
3206.4000	-66.452
3206.8000	-65.776
3207.2000	-63.865
3207.6000	-65.004
3208.0000	-64.496
3208.4000	-66.009
3208.8000	-66.396
3209.2000	-210.000
3209.6000	-77.471
3210.0000	-210.000
3210.4000	-210.000
3210.8000	-210.000
3211.2000	-210.000
3211.6000	-67.939
3212.0000	-62.802
3212.4000	-61.901
3212.8000	-63.119
3213.2000	-64.557
3213.6000	-64.442
3214.0000	-68.237
3214.4000	-62.243
3214.8000	-210.000
3215.2000	-210.000
3215.6000	-63.592
3216.0000	-67.413
3216.4000	-210.000
3216.8000	-210.000
3217.2000	-210.000
3217.6000	-84.112
3218.0000	-68.645
3218.4000	-210.000
3218.8000	-69.083
3219.2000	-210.000
3219.6000	-68.664
3220.0000	-82.096
3220.4000	-64.415
3220.8000	-210.000
3221.2000	-76.415
3221.6000	-210.000
3222.0000	-210.000
3222.4000	-81.570
3222.8000	-210.000
3223.2000	-210.000
3223.6000	-210.000
3224.0000	-71.075
3224.4000	-63.881
3224.8000	-69.670
3225.2000	-210.000
3225.6000	-62.582
3226.0000	-210.000
3226.4000	-210.000
3226.8000	-210.000
3227.2000	-210.000
3227.6000	-210.000
3228.0000	-210.000
3228.4000	-69.944
3228.8000	-210.000
3229.2000	-64.300
3229.6000	-210.000
3230.0000	-210.000
3230.4000	-70.438
3230.8000	-72.474
3231.2000	-210.000
3231.6000	-71.615
3232.0000	-210.000
3232.4000	-64.736
3232.8000	-210.000
3233.2000	-210.000
3233.6000	-210.000
3234.0000	-66.525
3234.4000	-210.000
3234.8000	-210.000
3235.2000	-210.000
3235.6000	-210.000
3236.0000	-63.893
3236.4000	-210.000
3236.8000	-210.000
3237.2000	-210.000
3237.6000	-210.000
3238.0000	-210.000
3238.4000	-210.000
3238.8000	-210.000
3239.2000	-210.000
3239.6000	-69.713
3240.0000	-210.000
3240.4000	-210.000
3240.8000	-210.000
3241.2000	-70.751
3241.6000	-65.046
3242.0000	-210.000
3242.4000	-210.000
3242.8000	-68.152
3243.2000	-210.000
3243.6000	-66.630
3244.0000	-210.000
3244.4000	-72.310
3244.8000	-210.000
3245.2000	-210.000
3245.6000	-67.454
3246.0000	-66.505
3246.4000	-210.000
3246.8000	-64.233
3247.2000	-210.000
3247.6000	-67.577
3248.0000	-210.000
3248.4000	-210.000
3248.8000	-210.000
3249.2000	-210.000
3249.6000	-210.000
3250.0000	-71.506
3250.4000	-210.000
3250.8000	-73.493
3251.2000	-61.406
3251.6000	-210.000
3252.0000	-62.349
3252.4000	-210.000
3252.8000	-68.696
3253.2000	-67.375
3253.6000	-63.137
3254.0000	-69.028
3254.4000	-59.550
3254.8000	-210.000
3255.2000	-61.021
3255.6000	-210.000
3256.0000	-210.000
3256.4000	-210.000
3256.8000	-97.474
3257.2000	-70.048
3257.6000	-67.998
3258.0000	-210.000
3258.4000	-210.000
3258.8000	-210.000
3259.2000	-65.096
3259.6000	-210.000
3260.0000	-67.083
3260.4000	-210.000
3260.8000	-210.000
3261.2000	-210.000
3261.6000	-210.000
3262.0000	-75.618
3262.4000	-210.000
3262.8000	-63.256
3263.2000	-210.000
3263.6000	-210.000
3264.0000	-210.000
3264.4000	-210.000
3264.8000	-65.619
3265.2000	-210.000
3265.6000	-210.000
3266.0000	-63.256
3266.4000	-210.000
3266.8000	-65.514
3267.2000	-63.941
3267.6000	-68.218
3268.0000	-66.082
3268.4000	-65.825
3268.8000	-210.000
3269.2000	-210.000
3269.6000	-210.000
3270.0000	-62.932
3270.4000	-63.027
3270.8000	-64.794
3271.2000	-210.000
3271.6000	-73.165
3272.0000	-210.000
3272.4000	-210.000
3272.8000	-210.000
3273.2000	-210.000
3273.6000	-66.879
3274.0000	-66.456
3274.4000	-210.000
3274.8000	-71.273
3275.2000	-64.639
3275.6000	-210.000
3276.0000	-210.000
3276.4000	-64.752
3276.8000	-73.647
3277.2000	-62.486
3277.6000	-66.220
3278.0000	-210.000
3278.4000	-210.000
3278.8000	-210.000
3279.2000	-65.853
3279.6000	-210.000
3280.0000	-210.000
3280.4000	-68.466
3280.8000	-69.243
3281.2000	-64.600
3281.6000	-66.948
3282.0000	-65.560
3282.4000	-62.533
3282.8000	-210.000
3283.2000	-210.000
3283.6000	-210.000
3284.0000	-210.000
3284.4000	-63.620
3284.8000	-210.000
3285.2000	-210.000
3285.6000	-77.395
3286.0000	-210.000
3286.4000	-210.000
3286.8000	-66.186
3287.2000	-64.167
3287.6000	-70.350
3288.0000	-66.292
3288.4000	-210.000
3288.8000	-62.542
3289.2000	-71.565
3289.6000	-74.401
3290.0000	-210.000
3290.4000	-63.560
3290.8000	-210.000
3291.2000	-210.000
3291.6000	-69.844
3292.0000	-64.442
3292.4000	-63.688
3292.8000	-63.790
3293.2000	-210.000
3293.6000	-63.813
3294.0000	-210.000
3294.4000	-210.000
3294.8000	-63.528
3295.2000	-210.000
3295.6000	-210.000
3296.0000	-61.116
3296.4000	-210.000
3296.8000	-210.000
3297.2000	-210.000
3297.6000	-210.000
3298.0000	-210.000
3298.4000	-210.000
3298.8000	-67.164
3299.2000	-66.270
3299.6000	-210.000
3300.0000	-210.000
3300.4000	-62.528
3300.8000	-66.500
3301.2000	-70.904
3301.6000	-210.000
3302.0000	-210.000
3302.4000	-65.262
3302.8000	-70.830
3303.2000	-210.000
3303.6000	-210.000
3304.0000	-67.662
3304.4000	-65.421
3304.8000	-210.000
3305.2000	-69.612
3305.6000	-64.995
3306.0000	-63.734
3306.4000	-210.000
3306.8000	-210.000
3307.2000	-69.627
3307.6000	-210.000
3308.0000	-61.803
3308.4000	-66.181
3308.8000	-210.000
3309.2000	-70.203
3309.6000	-62.893
3310.0000	-210.000
3310.4000	-64.029
3310.8000	-69.223
3311.2000	-210.000
3311.6000	-61.790
3312.0000	-65.528
3312.4000	-210.000
3312.8000	-210.000
3313.2000	-69.382
3313.6000	-210.000
3314.0000	-63.020
3314.4000	-210.000
3314.8000	-210.000
3315.2000	-210.000
3315.6000	-210.000
3316.0000	-210.000
3316.4000	-66.724
3316.8000	-61.139
3317.2000	-63.496
3317.6000	-210.000
3318.0000	-210.000
3318.4000	-63.965
3318.8000	-69.033
3319.2000	-65.074
3319.6000	-210.000
3320.0000	-210.000
3320.4000	-210.000
3320.8000	-72.191
3321.2000	-210.000
3321.6000	-210.000
3322.0000	-210.000
3322.4000	-210.000
3322.8000	-210.000
3323.2000	-210.000
3323.6000	-63.962
3324.0000	-210.000
3324.4000	-210.000
3324.8000	-210.000
3325.2000	-210.000
3325.6000	-64.876
3326.0000	-210.000
3326.4000	-67.920
3326.8000	-210.000
3327.2000	-210.000
3327.6000	-63.160
3328.0000	-210.000
3328.4000	-66.478
3328.8000	-210.000
3329.2000	-62.039
3329.6000	-210.000
3330.0000	-68.618
3330.4000	-210.000
3330.8000	-63.396
3331.2000	-210.000
3331.6000	-210.000
3332.0000	-210.000
3332.4000	-67.060
3332.8000	-210.000
3333.2000	-60.015
3333.6000	-210.000
3334.0000	-210.000
3334.4000	-61.753
3334.8000	-210.000
3335.2000	-64.051
3335.6000	-210.000
[truncated: 411 more rows]
