# Supplementary material for: Femtosecond tunable solitons up to 4.8 µm using soliton self-frequency shift in an InF3 fiber
Source: Sci Rep. 2022 Sep 23;12:15898. doi: 10.1038/s41598-022-19658-8 (PMC9508244; doi:10.1038/s41598-022-19658-8)
Supplement: Supplementary file 1 — Supplementary Information. [file 41598_2022_19658_MOESM1_ESM.zip › Raw data/Fig2_Ampli4m/2.5A.CSV]

75CSV
// AQ6376 OPTICAL SPECTRUM ANALYZER //
35
CTRWL	3000.000000
SPAN	1000.000000
START WL	2500.000000
STOP WL	3500.000000
WLFREQ	0
REFL	-12.0
LSCL	7.0
RESLN	2.000
AVG	1
SMPLAUTO	1
SMPL	2501
SMPLINTVL	0.4000
HI1_CHOP
MEAS
LSUNT	0
NMSKH	OFF
RESCOR	0
SMOOTH	0
MEASWL	0
SWPSPD	1
MODELNAME	AQ6376
CHGPT	0
RESCAL0_0	10243
RESCAL0_1	0
RESCAL0_2	0
RESCAL1_0	10243
RESCAL1_1	0
RESCAL1_2	0
RESPARM	10243
FREQPARM	10243
WNUMPARM	10243
[TRACE DATA]
2500.0000	-210.000
2500.4000	-210.000
2500.8000	-210.000
2501.2000	-63.909
2501.6000	-59.376
2502.0000	-210.000
2502.4000	-210.000
2502.8000	-57.560
2503.2000	-210.000
2503.6000	-58.897
2504.0000	-210.000
2504.4000	-64.106
2504.8000	-62.034
2505.2000	-210.000
2505.6000	-210.000
2506.0000	-60.929
2506.4000	-59.928
2506.8000	-210.000
2507.2000	-66.635
2507.6000	-210.000
2508.0000	-60.721
2508.4000	-63.902
2508.8000	-63.286
2509.2000	-60.224
2509.6000	-210.000
2510.0000	-210.000
2510.4000	-61.621
2510.8000	-61.986
2511.2000	-61.039
2511.6000	-210.000
2512.0000	-63.215
2512.4000	-210.000
2512.8000	-64.040
2513.2000	-66.077
2513.6000	-72.013
2514.0000	-210.000
2514.4000	-61.858
2514.8000	-210.000
2515.2000	-210.000
2515.6000	-210.000
2516.0000	-58.661
2516.4000	-62.566
2516.8000	-65.871
2517.2000	-69.263
2517.6000	-62.400
2518.0000	-56.148
2518.4000	-57.498
2518.8000	-57.306
2519.2000	-210.000
2519.6000	-58.500
2520.0000	-64.697
2520.4000	-210.000
2520.8000	-59.424
2521.2000	-210.000
2521.6000	-210.000
2522.0000	-210.000
2522.4000	-57.574
2522.8000	-60.387
2523.2000	-68.979
2523.6000	-210.000
2524.0000	-210.000
2524.4000	-210.000
2524.8000	-210.000
2525.2000	-210.000
2525.6000	-210.000
2526.0000	-74.247
2526.4000	-210.000
2526.8000	-210.000
2527.2000	-60.344
2527.6000	-62.212
2528.0000	-210.000
2528.4000	-57.579
2528.8000	-68.754
2529.2000	-210.000
2529.6000	-59.090
2530.0000	-210.000
2530.4000	-59.562
2530.8000	-210.000
2531.2000	-58.727
2531.6000	-210.000
2532.0000	-64.048
2532.4000	-59.496
2532.8000	-58.171
2533.2000	-57.576
2533.6000	-58.771
2534.0000	-61.211
2534.4000	-60.229
2534.8000	-60.443
2535.2000	-58.293
2535.6000	-60.710
2536.0000	-210.000
2536.4000	-210.000
2536.8000	-63.086
2537.2000	-71.556
2537.6000	-66.079
2538.0000	-210.000
2538.4000	-67.492
2538.8000	-210.000
2539.2000	-63.416
2539.6000	-61.722
2540.0000	-60.244
2540.4000	-63.644
2540.8000	-68.835
2541.2000	-65.982
2541.6000	-61.471
2542.0000	-58.535
2542.4000	-62.549
2542.8000	-57.744
2543.2000	-60.528
2543.6000	-66.881
2544.0000	-210.000
2544.4000	-210.000
2544.8000	-62.951
2545.2000	-61.972
2545.6000	-72.946
2546.0000	-67.415
2546.4000	-64.920
2546.8000	-63.336
2547.2000	-64.488
2547.6000	-64.931
2548.0000	-63.285
2548.4000	-63.255
2548.8000	-210.000
2549.2000	-210.000
2549.6000	-71.833
2550.0000	-59.906
2550.4000	-59.354
2550.8000	-63.971
2551.2000	-62.787
2551.6000	-210.000
2552.0000	-60.963
2552.4000	-59.465
2552.8000	-67.854
2553.2000	-59.161
2553.6000	-210.000
2554.0000	-210.000
2554.4000	-78.763
2554.8000	-60.146
2555.2000	-56.916
2555.6000	-57.048
2556.0000	-58.954
2556.4000	-58.734
2556.8000	-210.000
2557.2000	-65.131
2557.6000	-57.649
2558.0000	-61.132
2558.4000	-76.714
2558.8000	-62.754
2559.2000	-73.658
2559.6000	-61.147
2560.0000	-60.699
2560.4000	-60.299
2560.8000	-210.000
2561.2000	-60.889
2561.6000	-61.842
2562.0000	-61.270
2562.4000	-58.767
2562.8000	-57.023
2563.2000	-59.388
2563.6000	-58.144
2564.0000	-56.772
2564.4000	-59.310
2564.8000	-59.101
2565.2000	-210.000
2565.6000	-57.586
2566.0000	-59.281
2566.4000	-59.372
2566.8000	-58.078
2567.2000	-56.850
2567.6000	-62.150
2568.0000	-60.952
2568.4000	-56.140
2568.8000	-57.076
2569.2000	-58.573
2569.6000	-54.653
2570.0000	-59.107
2570.4000	-56.354
2570.8000	-59.103
2571.2000	-58.027
2571.6000	-62.499
2572.0000	-57.962
2572.4000	-59.194
2572.8000	-56.343
2573.2000	-57.293
2573.6000	-56.987
2574.0000	-57.634
2574.4000	-58.163
2574.8000	-58.203
2575.2000	-56.033
2575.6000	-56.096
2576.0000	-58.007
2576.4000	-59.132
2576.8000	-58.670
2577.2000	-57.897
2577.6000	-56.255
2578.0000	-56.743
2578.4000	-56.461
2578.8000	-56.815
2579.2000	-56.494
2579.6000	-56.102
2580.0000	-56.686
2580.4000	-55.896
2580.8000	-56.093
2581.2000	-54.816
2581.6000	-54.682
2582.0000	-57.441
2582.4000	-56.535
2582.8000	-57.453
2583.2000	-54.843
2583.6000	-55.787
2584.0000	-56.479
2584.4000	-55.554
2584.8000	-55.400
2585.2000	-55.091
2585.6000	-57.351
2586.0000	-55.907
2586.4000	-56.394
2586.8000	-54.618
2587.2000	-54.832
2587.6000	-55.557
2588.0000	-56.456
2588.4000	-54.990
2588.8000	-54.995
2589.2000	-53.491
2589.6000	-53.675
2590.0000	-53.594
2590.4000	-53.905
2590.8000	-53.816
2591.2000	-53.658
2591.6000	-53.706
2592.0000	-54.777
2592.4000	-54.981
2592.8000	-55.341
2593.2000	-55.257
2593.6000	-55.132
2594.0000	-55.116
2594.4000	-56.404
2594.8000	-53.708
2595.2000	-54.056
2595.6000	-53.643
2596.0000	-52.780
2596.4000	-52.675
2596.8000	-51.807
2597.2000	-51.688
2597.6000	-50.909
2598.0000	-51.661
2598.4000	-51.708
2598.8000	-51.474
2599.2000	-50.797
2599.6000	-51.685
2600.0000	-51.865
2600.4000	-51.918
2600.8000	-51.952
2601.2000	-51.010
2601.6000	-51.997
2602.0000	-52.169
2602.4000	-52.322
2602.8000	-51.641
2603.2000	-52.184
2603.6000	-52.298
2604.0000	-52.366
2604.4000	-52.467
2604.8000	-52.072
2605.2000	-51.286
2605.6000	-50.982
2606.0000	-51.509
2606.4000	-50.725
2606.8000	-50.425
2607.2000	-50.277
2607.6000	-50.054
2608.0000	-49.783
2608.4000	-49.637
2608.8000	-49.591
2609.2000	-49.092
2609.6000	-49.442
2610.0000	-48.966
2610.4000	-49.132
2610.8000	-48.674
2611.2000	-48.670
2611.6000	-49.009
2612.0000	-49.158
2612.4000	-48.787
2612.8000	-48.630
2613.2000	-49.104
2613.6000	-49.192
2614.0000	-49.147
2614.4000	-48.933
2614.8000	-48.780
2615.2000	-49.235
2615.6000	-49.677
2616.0000	-50.279
2616.4000	-49.822
2616.8000	-49.149
2617.2000	-48.785
2617.6000	-49.304
2618.0000	-48.800
2618.4000	-48.143
2618.8000	-47.369
2619.2000	-47.426
2619.6000	-47.858
2620.0000	-47.290
2620.4000	-46.801
2620.8000	-46.230
2621.2000	-46.182
2621.6000	-46.227
2622.0000	-46.032
2622.4000	-45.816
2622.8000	-45.783
2623.2000	-45.691
2623.6000	-45.769
2624.0000	-46.391
2624.4000	-45.825
2624.8000	-45.969
2625.2000	-46.241
2625.6000	-46.890
2626.0000	-46.815
2626.4000	-46.519
2626.8000	-46.401
2627.2000	-46.481
2627.6000	-46.599
2628.0000	-46.512
2628.4000	-46.215
2628.8000	-45.901
2629.2000	-46.435
2629.6000	-46.952
2630.0000	-46.718
2630.4000	-45.926
2630.8000	-45.669
2631.2000	-45.198
2631.6000	-45.150
2632.0000	-44.937
2632.4000	-44.047
2632.8000	-43.915
2633.2000	-43.987
2633.6000	-44.117
2634.0000	-43.739
2634.4000	-43.107
2634.8000	-42.797
2635.2000	-42.868
2635.6000	-42.804
2636.0000	-42.592
2636.4000	-42.145
2636.8000	-42.034
2637.2000	-42.622
2637.6000	-42.283
2638.0000	-42.373
2638.4000	-41.768
2638.8000	-42.151
2639.2000	-42.065
2639.6000	-42.541
2640.0000	-42.107
2640.4000	-41.752
2640.8000	-41.915
2641.2000	-42.141
2641.6000	-42.373
2642.0000	-42.177
2642.4000	-41.652
2642.8000	-41.400
2643.2000	-41.510
2643.6000	-41.733
2644.0000	-41.384
2644.4000	-41.122
2644.8000	-40.754
2645.2000	-41.409
2645.6000	-41.249
2646.0000	-41.016
2646.4000	-40.228
2646.8000	-40.057
2647.2000	-40.316
2647.6000	-40.247
2648.0000	-40.242
2648.4000	-39.638
2648.8000	-39.899
2649.2000	-39.888
2649.6000	-40.336
2650.0000	-39.924
2650.4000	-40.081
2650.8000	-40.104
2651.2000	-40.365
2651.6000	-40.521
2652.0000	-40.253
2652.4000	-40.127
2652.8000	-39.982
2653.2000	-40.011
2653.6000	-39.686
2654.0000	-39.287
2654.4000	-38.819
2654.8000	-39.495
2655.2000	-39.214
2655.6000	-39.488
2656.0000	-38.913
2656.4000	-38.253
2656.8000	-38.785
2657.2000	-38.832
2657.6000	-38.929
2658.0000	-38.719
2658.4000	-38.561
2658.8000	-38.787
2659.2000	-39.169
2659.6000	-39.256
2660.0000	-38.883
2660.4000	-38.490
2660.8000	-38.527
2661.2000	-39.009
2661.6000	-38.918
2662.0000	-38.879
2662.4000	-38.791
2662.8000	-39.088
2663.2000	-39.583
2663.6000	-39.900
2664.0000	-39.714
2664.4000	-40.330
2664.8000	-40.538
2665.2000	-40.819
2665.6000	-40.590
2666.0000	-39.837
2666.4000	-39.982
2666.8000	-39.659
2667.2000	-39.551
2667.6000	-39.234
2668.0000	-38.521
2668.4000	-38.640
2668.8000	-38.681
2669.2000	-38.919
2669.6000	-38.454
2670.0000	-38.013
2670.4000	-37.880
2670.8000	-38.018
2671.2000	-37.630
2671.6000	-37.143
2672.0000	-36.587
2672.4000	-36.242
2672.8000	-36.808
2673.2000	-37.132
2673.6000	-37.090
2674.0000	-36.820
2674.4000	-37.262
2674.8000	-37.530
2675.2000	-38.122
2675.6000	-38.113
2676.0000	-37.716
2676.4000	-37.578
2676.8000	-37.430
2677.2000	-37.214
2677.6000	-36.722
2678.0000	-36.071
2678.4000	-35.732
2678.8000	-35.595
2679.2000	-35.375
2679.6000	-34.798
2680.0000	-34.349
2680.4000	-34.153
2680.8000	-34.243
2681.2000	-34.117
2681.6000	-33.857
2682.0000	-33.665
2682.4000	-34.157
2682.8000	-34.105
2683.2000	-34.431
2683.6000	-33.715
2684.0000	-33.628
2684.4000	-33.582
2684.8000	-33.708
2685.2000	-33.456
2685.6000	-33.006
2686.0000	-32.783
2686.4000	-32.781
2686.8000	-32.897
2687.2000	-32.279
2687.6000	-32.009
2688.0000	-31.720
2688.4000	-31.837
2688.8000	-32.058
2689.2000	-31.715
2689.6000	-31.664
2690.0000	-31.354
2690.4000	-31.834
2690.8000	-31.956
2691.2000	-32.075
2691.6000	-32.126
2692.0000	-32.111
2692.4000	-32.549
2692.8000	-32.717
2693.2000	-32.889
2693.6000	-32.270
2694.0000	-32.279
2694.4000	-32.062
2694.8000	-31.888
2695.2000	-31.188
2695.6000	-30.798
2696.0000	-30.437
2696.4000	-30.365
2696.8000	-30.302
2697.2000	-30.018
2697.6000	-29.549
2698.0000	-29.440
2698.4000	-29.749
2698.8000	-29.801
2699.2000	-29.629
2699.6000	-29.231
2700.0000	-29.307
2700.4000	-29.526
2700.8000	-29.529
2701.2000	-29.072
2701.6000	-28.750
2702.0000	-28.708
2702.4000	-28.727
2702.8000	-28.616
2703.2000	-28.271
2703.6000	-28.171
2704.0000	-28.005
2704.4000	-28.323
2704.8000	-28.344
2705.2000	-28.145
2705.6000	-28.296
2706.0000	-28.192
2706.4000	-28.816
2706.8000	-28.750
2707.2000	-28.908
2707.6000	-28.716
2708.0000	-29.485
2708.4000	-29.596
2708.8000	-29.430
2709.2000	-29.082
2709.6000	-28.963
2710.0000	-28.904
2710.4000	-28.650
2710.8000	-28.060
2711.2000	-27.349
2711.6000	-27.078
2712.0000	-27.087
2712.4000	-26.542
2712.8000	-26.257
2713.2000	-25.923
2713.6000	-25.911
2714.0000	-25.933
2714.4000	-26.393
2714.8000	-26.102
2715.2000	-26.127
2715.6000	-26.095
2716.0000	-26.389
2716.4000	-26.848
2716.8000	-26.934
2717.2000	-26.967
2717.6000	-27.104
2718.0000	-27.613
2718.4000	-27.754
2718.8000	-27.857
2719.2000	-27.919
2719.6000	-28.083
2720.0000	-28.364
2720.4000	-28.301
2720.8000	-27.798
2721.2000	-27.147
2721.6000	-26.803
2722.0000	-26.887
2722.4000	-26.530
2722.8000	-26.065
2723.2000	-25.870
2723.6000	-26.071
2724.0000	-26.277
2724.4000	-25.680
2724.8000	-25.132
2725.2000	-24.361
2725.6000	-24.036
2726.0000	-24.166
2726.4000	-23.480
2726.8000	-23.053
2727.2000	-22.316
2727.6000	-22.714
2728.0000	-22.746
2728.4000	-22.416
2728.8000	-22.150
2729.2000	-22.112
2729.6000	-22.153
2730.0000	-22.107
2730.4000	-22.107
2730.8000	-21.924
2731.2000	-21.887
2731.6000	-22.070
2732.0000	-22.129
2732.4000	-22.092
2732.8000	-21.981
2733.2000	-22.265
2733.6000	-22.490
2734.0000	-22.524
2734.4000	-22.605
2734.8000	-22.397
2735.2000	-22.465
2735.6000	-22.652
2736.0000	-22.734
2736.4000	-22.825
2736.8000	-22.909
2737.2000	-23.674
2737.6000	-24.342
2738.0000	-24.864
2738.4000	-25.005
2738.8000	-24.996
2739.2000	-24.380
2739.6000	-24.317
2740.0000	-23.538
2740.4000	-22.377
2740.8000	-22.149
2741.2000	-21.577
2741.6000	-20.983
2742.0000	-20.222
2742.4000	-19.892
2742.8000	-19.012
2743.2000	-18.541
2743.6000	-18.325
2744.0000	-18.078
2744.4000	-18.046
2744.8000	-17.504
2745.2000	-17.674
2745.6000	-17.584
2746.0000	-17.444
2746.4000	-17.326
2746.8000	-17.212
2747.2000	-17.214
2747.6000	-17.178
2748.0000	-17.129
2748.4000	-16.993
2748.8000	-16.963
2749.2000	-16.948
2749.6000	-16.981
2750.0000	-17.031
2750.4000	-17.162
2750.8000	-17.274
2751.2000	-17.340
2751.6000	-17.315
2752.0000	-17.303
2752.4000	-17.286
2752.8000	-17.351
2753.2000	-17.598
2753.6000	-17.834
2754.0000	-18.142
2754.4000	-18.008
2754.8000	-17.802
2755.2000	-17.787
2755.6000	-17.332
2756.0000	-16.336
2756.4000	-15.659
2756.8000	-15.122
2757.2000	-15.253
2757.6000	-14.958
2758.0000	-14.732
2758.4000	-14.398
2758.8000	-14.241
2759.2000	-14.575
2759.6000	-14.181
2760.0000	-14.012
2760.4000	-13.876
2760.8000	-14.313
2761.2000	-14.897
2761.6000	-15.071
2762.0000	-15.341
2762.4000	-15.083
2762.8000	-15.483
2763.2000	-15.471
2763.6000	-15.272
2764.0000	-14.726
2764.4000	-14.220
2764.8000	-13.967
2765.2000	-13.663
2765.6000	-12.908
2766.0000	-11.759
2766.4000	-10.777
2766.8000	-10.227
2767.2000	-9.554
2767.6000	-8.798
2768.0000	-8.119
2768.4000	-7.509
2768.8000	-6.967
2769.2000	-6.346
2769.6000	-5.940
2770.0000	-5.812
2770.4000	-5.505
2770.8000	-5.474
2771.2000	-5.483
2771.6000	-5.693
2772.0000	-5.877
2772.4000	-6.132
2772.8000	-6.188
2773.2000	-6.106
2773.6000	-5.853
2774.0000	-5.648
2774.4000	-5.528
2774.8000	-5.435
2775.2000	-5.421
2775.6000	-5.762
2776.0000	-6.013
2776.4000	-5.997
2776.8000	-6.027
2777.2000	-6.345
2777.6000	-6.612
2778.0000	-6.736
2778.4000	-6.327
2778.8000	-5.874
2779.2000	-5.436
2779.6000	-4.903
2780.0000	-4.189
2780.4000	-3.571
2780.8000	-2.991
2781.2000	-2.437
2781.6000	-1.969
2782.0000	-1.646
2782.4000	-1.410
2782.8000	-1.264
2783.2000	-1.103
2783.6000	-1.001
2784.0000	-0.964
2784.4000	-1.021
2784.8000	-1.125
2785.2000	-1.284
2785.6000	-1.674
2786.0000	-2.019
2786.4000	-2.536
2786.8000	-2.996
2787.2000	-3.730
2787.6000	-4.377
2788.0000	-4.670
2788.4000	-4.890
2788.8000	-5.026
2789.2000	-5.002
2789.6000	-4.895
2790.0000	-4.562
2790.4000	-4.162
2790.8000	-3.792
2791.2000	-3.462
2791.6000	-3.061
2792.0000	-2.868
2792.4000	-2.360
2792.8000	-2.160
2793.2000	-1.963
2793.6000	-1.869
2794.0000	-1.704
2794.4000	-1.511
2794.8000	-1.506
2795.2000	-1.511
2795.6000	-1.467
2796.0000	-1.432
2796.4000	-1.458
2796.8000	-1.471
2797.2000	-1.555
2797.6000	-1.484
2798.0000	-1.635
2798.4000	-1.807
2798.8000	-1.965
2799.2000	-2.064
2799.6000	-2.123
2800.0000	-2.604
2800.4000	-2.886
2800.8000	-3.111
2801.2000	-3.021
2801.6000	-3.119
2802.0000	-3.263
2802.4000	-3.251
2802.8000	-3.238
2803.2000	-3.232
2803.6000	-3.236
2804.0000	-3.249
2804.4000	-3.410
2804.8000	-3.482
2805.2000	-3.656
2805.6000	-3.703
2806.0000	-3.781
2806.4000	-3.829
2806.8000	-3.808
2807.2000	-3.695
2807.6000	-3.549
2808.0000	-3.409
2808.4000	-3.271
2808.8000	-3.115
2809.2000	-2.993
2809.6000	-2.875
2810.0000	-2.823
2810.4000	-2.785
2810.8000	-2.824
2811.2000	-2.878
2811.6000	-2.980
2812.0000	-3.139
2812.4000	-3.293
2812.8000	-3.565
2813.2000	-3.793
2813.6000	-4.160
2814.0000	-4.519
2814.4000	-4.887
2814.8000	-5.222
2815.2000	-5.364
2815.6000	-6.015
2816.0000	-6.374
2816.4000	-6.854
2816.8000	-6.998
2817.2000	-7.435
2817.6000	-8.101
2818.0000	-8.372
2818.4000	-8.545
2818.8000	-8.540
2819.2000	-8.432
2819.6000	-8.064
2820.0000	-7.507
2820.4000	-7.400
2820.8000	-7.130
2821.2000	-6.884
2821.6000	-6.215
2822.0000	-5.992
2822.4000	-5.750
2822.8000	-5.652
2823.2000	-5.535
2823.6000	-5.202
2824.0000	-5.183
2824.4000	-5.086
2824.8000	-5.024
2825.2000	-4.943
2825.6000	-4.896
2826.0000	-4.849
2826.4000	-4.789
2826.8000	-4.732
2827.2000	-4.779
2827.6000	-4.767
2828.0000	-4.810
2828.4000	-4.682
2828.8000	-4.638
2829.2000	-4.757
2829.6000	-4.802
2830.0000	-4.846
2830.4000	-4.839
2830.8000	-4.852
2831.2000	-4.833
2831.6000	-4.745
2832.0000	-4.625
2832.4000	-4.490
2832.8000	-4.360
2833.2000	-4.134
2833.6000	-4.044
2834.0000	-3.941
2834.4000	-3.911
2834.8000	-3.845
2835.2000	-3.783
2835.6000	-3.745
2836.0000	-3.710
2836.4000	-3.663
2836.8000	-3.611
2837.2000	-3.538
2837.6000	-3.458
2838.0000	-3.360
2838.4000	-3.247
2838.8000	-3.103
2839.2000	-2.953
2839.6000	-2.825
2840.0000	-2.737
2840.4000	-2.654
2840.8000	-2.613
2841.2000	-2.578
2841.6000	-2.572
2842.0000	-2.559
2842.4000	-2.560
2842.8000	-2.614
2843.2000	-2.630
2843.6000	-2.645
2844.0000	-2.639
2844.4000	-2.648
2844.8000	-2.654
2845.2000	-2.647
2845.6000	-2.633
2846.0000	-2.628
2846.4000	-2.626
2846.8000	-2.632
2847.2000	-2.624
2847.6000	-2.613
2848.0000	-2.604
2848.4000	-2.586
2848.8000	-2.552
2849.2000	-2.498
2849.6000	-2.430
2850.0000	-2.367
2850.4000	-2.310
2850.8000	-2.262
2851.2000	-2.250
2851.6000	-2.258
2852.0000	-2.288
2852.4000	-2.328
2852.8000	-2.361
2853.2000	-2.375
2853.6000	-2.367
2854.0000	-2.340
2854.4000	-2.278
2854.8000	-2.211
2855.2000	-2.145
2855.6000	-2.083
2856.0000	-2.033
2856.4000	-1.995
2856.8000	-1.954
2857.2000	-1.926
2857.6000	-1.895
2858.0000	-1.876
2858.4000	-1.849
2858.8000	-1.834
2859.2000	-1.818
2859.6000	-1.807
2860.0000	-1.787
2860.4000	-1.751
2860.8000	-1.721
2861.2000	-1.701
2861.6000	-1.693
2862.0000	-1.680
2862.4000	-1.666
2862.8000	-1.668
2863.2000	-1.666
2863.6000	-1.670
2864.0000	-1.652
2864.4000	-1.644
2864.8000	-1.641
2865.2000	-1.641
2865.6000	-1.629
2866.0000	-1.625
2866.4000	-1.615
2866.8000	-1.604
2867.2000	-1.598
2867.6000	-1.589
2868.0000	-1.561
2868.4000	-1.555
2868.8000	-1.549
2869.2000	-1.568
2869.6000	-1.562
2870.0000	-1.555
2870.4000	-1.557
2870.8000	-1.555
2871.2000	-1.571
2871.6000	-1.527
2872.0000	-1.503
2872.4000	-1.480
2872.8000	-1.456
2873.2000	-1.427
2873.6000	-1.411
2874.0000	-1.393
2874.4000	-1.387
2874.8000	-1.392
2875.2000	-1.392
2875.6000	-1.405
2876.0000	-1.409
2876.4000	-1.419
2876.8000	-1.431
2877.2000	-1.437
2877.6000	-1.436
2878.0000	-1.442
2878.4000	-1.448
2878.8000	-1.453
2879.2000	-1.459
2879.6000	-1.473
2880.0000	-1.492
2880.4000	-1.512
2880.8000	-1.533
2881.2000	-1.549
2881.6000	-1.570
2882.0000	-1.596
2882.4000	-1.624
2882.8000	-1.652
2883.2000	-1.684
2883.6000	-1.723
2884.0000	-1.761
2884.4000	-1.793
2884.8000	-1.824
2885.2000	-1.852
2885.6000	-1.898
2886.0000	-1.936
2886.4000	-1.984
2886.8000	-2.031
2887.2000	-2.082
2887.6000	-2.137
2888.0000	-2.183
2888.4000	-2.222
2888.8000	-2.248
2889.2000	-2.280
2889.6000	-2.317
2890.0000	-2.366
2890.4000	-2.407
2890.8000	-2.452
2891.2000	-2.499
2891.6000	-2.551
2892.0000	-2.605
2892.4000	-2.661
2892.8000	-2.708
2893.2000	-2.760
2893.6000	-2.807
2894.0000	-2.859
2894.4000	-2.921
2894.8000	-2.968
2895.2000	-2.997
2895.6000	-3.056
2896.0000	-3.122
2896.4000	-3.215
2896.8000	-3.253
2897.2000	-3.304
2897.6000	-3.348
2898.0000	-3.471
2898.4000	-3.539
2898.8000	-3.610
2899.2000	-3.648
2899.6000	-3.714
2900.0000	-3.801
2900.4000	-3.819
2900.8000	-3.794
2901.2000	-3.741
2901.6000	-3.734
2902.0000	-3.697
2902.4000	-3.701
2902.8000	-3.676
2903.2000	-3.682
2903.6000	-3.725
2904.0000	-3.782
2904.4000	-3.779
2904.8000	-3.735
2905.2000	-3.739
2905.6000	-3.753
2906.0000	-3.823
2906.4000	-3.749
2906.8000	-3.794
2907.2000	-3.778
2907.6000	-3.871
2908.0000	-3.921
2908.4000	-3.915
2908.8000	-3.946
2909.2000	-3.962
2909.6000	-4.083
2910.0000	-4.155
2910.4000	-4.171
2910.8000	-4.184
2911.2000	-4.264
2911.6000	-4.372
2912.0000	-4.448
2912.4000	-4.494
2912.8000	-4.544
2913.2000	-4.621
2913.6000	-4.732
2914.0000	-4.798
2914.4000	-4.858
2914.8000	-4.908
2915.2000	-4.992
2915.6000	-5.099
2916.0000	-5.159
2916.4000	-5.248
2916.8000	-5.306
2917.2000	-5.419
2917.6000	-5.499
2918.0000	-5.580
2918.4000	-5.664
2918.8000	-5.748
2919.2000	-5.861
2919.6000	-5.975
2920.0000	-6.093
2920.4000	-6.172
2920.8000	-6.284
2921.2000	-6.402
2921.6000	-6.514
2922.0000	-6.609
2922.4000	-6.662
2922.8000	-6.738
2923.2000	-6.812
2923.6000	-6.888
2924.0000	-6.896
2924.4000	-6.934
2924.8000	-6.962
2925.2000	-7.050
2925.6000	-7.109
2926.0000	-7.190
2926.4000	-7.233
2926.8000	-7.337
2927.2000	-7.416
2927.6000	-7.485
2928.0000	-7.551
2928.4000	-7.625
2928.8000	-7.722
2929.2000	-7.804
2929.6000	-7.873
2930.0000	-7.936
2930.4000	-8.001
2930.8000	-8.106
2931.2000	-8.198
2931.6000	-8.221
2932.0000	-8.294
2932.4000	-8.361
2932.8000	-8.495
2933.2000	-8.548
2933.6000	-8.587
2934.0000	-8.649
2934.4000	-8.718
2934.8000	-8.864
2935.2000	-8.881
2935.6000	-8.926
2936.0000	-8.982
2936.4000	-9.094
2936.8000	-9.184
2937.2000	-9.270
2937.6000	-9.288
2938.0000	-9.362
2938.4000	-9.454
2938.8000	-9.555
2939.2000	-9.607
2939.6000	-9.638
2940.0000	-9.737
2940.4000	-9.801
2940.8000	-9.933
2941.2000	-9.963
2941.6000	-10.046
2942.0000	-10.123
2942.4000	-10.248
2942.8000	-10.352
2943.2000	-10.391
2943.6000	-10.480
2944.0000	-10.529
2944.4000	-10.671
2944.8000	-10.706
2945.2000	-10.739
2945.6000	-10.843
2946.0000	-10.964
2946.4000	-11.105
2946.8000	-11.182
2947.2000	-11.193
2947.6000	-11.272
2948.0000	-11.317
2948.4000	-11.422
2948.8000	-11.452
2949.2000	-11.491
2949.6000	-11.538
2950.0000	-11.656
2950.4000	-11.780
2950.8000	-11.814
2951.2000	-11.884
2951.6000	-11.961
2952.0000	-12.076
2952.4000	-12.151
2952.8000	-12.234
2953.2000	-12.301
2953.6000	-12.382
2954.0000	-12.491
2954.4000	-12.531
2954.8000	-12.559
2955.2000	-12.585
2955.6000	-12.680
2956.0000	-12.762
2956.4000	-12.829
2956.8000	-12.894
2957.2000	-12.981
2957.6000	-13.056
2958.0000	-13.179
2958.4000	-13.238
2958.8000	-13.304
2959.2000	-13.382
2959.6000	-13.465
2960.0000	-13.592
2960.4000	-13.629
2960.8000	-13.700
2961.2000	-13.770
2961.6000	-13.881
2962.0000	-13.977
2962.4000	-14.047
2962.8000	-14.112
2963.2000	-14.186
2963.6000	-14.298
2964.0000	-14.389
2964.4000	-14.471
2964.8000	-14.567
2965.2000	-14.653
2965.6000	-14.771
2966.0000	-14.852
2966.4000	-14.929
2966.8000	-15.017
2967.2000	-15.108
2967.6000	-15.221
2968.0000	-15.294
2968.4000	-15.390
2968.8000	-15.484
2969.2000	-15.555
2969.6000	-15.643
2970.0000	-15.709
2970.4000	-15.787
2970.8000	-15.849
2971.2000	-15.944
2971.6000	-16.021
2972.0000	-16.108
2972.4000	-16.143
2972.8000	-16.206
2973.2000	-16.313
2973.6000	-16.391
2974.0000	-16.463
2974.4000	-16.526
2974.8000	-16.593
2975.2000	-16.703
2975.6000	-16.784
2976.0000	-16.833
2976.4000	-16.903
2976.8000	-16.986
2977.2000	-17.089
2977.6000	-17.163
2978.0000	-17.240
2978.4000	-17.298
2978.8000	-17.388
2979.2000	-17.482
2979.6000	-17.553
2980.0000	-17.624
2980.4000	-17.700
2980.8000	-17.805
2981.2000	-17.885
2981.6000	-17.957
2982.0000	-18.023
2982.4000	-18.102
2982.8000	-18.186
2983.2000	-18.279
2983.6000	-18.346
2984.0000	-18.423
2984.4000	-18.501
2984.8000	-18.594
2985.2000	-18.677
2985.6000	-18.751
2986.0000	-18.823
2986.4000	-18.904
2986.8000	-18.995
2987.2000	-19.069
2987.6000	-19.143
2988.0000	-19.215
2988.4000	-19.300
2988.8000	-19.386
2989.2000	-19.471
2989.6000	-19.552
2990.0000	-19.632
2990.4000	-19.715
2990.8000	-19.806
2991.2000	-19.889
2991.6000	-19.970
2992.0000	-20.053
2992.4000	-20.134
2992.8000	-20.223
2993.2000	-20.310
2993.6000	-20.395
2994.0000	-20.481
2994.4000	-20.565
2994.8000	-20.679
2995.2000	-20.791
2995.6000	-20.875
2996.0000	-20.955
2996.4000	-21.030
2996.8000	-21.108
2997.2000	-21.182
2997.6000	-21.247
2998.0000	-21.311
2998.4000	-21.377
2998.8000	-21.452
2999.2000	-21.532
2999.6000	-21.600
3000.0000	-21.667
3000.4000	-21.747
3000.8000	-21.830
3001.2000	-21.912
3001.6000	-21.992
3002.0000	-22.063
3002.4000	-22.147
3002.8000	-22.237
3003.2000	-22.319
3003.6000	-22.408
3004.0000	-22.467
3004.4000	-22.568
3004.8000	-22.640
3005.2000	-22.731
3005.6000	-22.803
3006.0000	-22.864
3006.4000	-22.942
3006.8000	-23.017
3007.2000	-23.101
3007.6000	-23.166
3008.0000	-23.248
3008.4000	-23.355
3008.8000	-23.432
3009.2000	-23.511
3009.6000	-23.551
3010.0000	-23.617
3010.4000	-23.720
3010.8000	-23.792
3011.2000	-23.876
3011.6000	-23.929
3012.0000	-24.012
3012.4000	-24.103
3012.8000	-24.196
3013.2000	-24.292
3013.6000	-24.336
3014.0000	-24.428
3014.4000	-24.517
3014.8000	-24.628
3015.2000	-24.693
3015.6000	-24.766
3016.0000	-24.846
3016.4000	-24.947
3016.8000	-25.058
3017.2000	-25.140
3017.6000	-25.221
3018.0000	-25.300
3018.4000	-25.399
3018.8000	-25.470
3019.2000	-25.543
3019.6000	-25.619
3020.0000	-25.716
3020.4000	-25.815
3020.8000	-25.933
3021.2000	-25.962
3021.6000	-26.077
3022.0000	-26.127
3022.4000	-26.218
3022.8000	-26.260
3023.2000	-26.305
3023.6000	-26.366
3024.0000	-26.432
3024.4000	-26.522
3024.8000	-26.559
3025.2000	-26.636
3025.6000	-26.737
3026.0000	-26.840
3026.4000	-26.949
3026.8000	-27.005
3027.2000	-27.062
3027.6000	-27.171
3028.0000	-27.256
3028.4000	-27.376
3028.8000	-27.400
3029.2000	-27.474
3029.6000	-27.561
3030.0000	-27.686
3030.4000	-27.760
3030.8000	-27.814
3031.2000	-27.917
3031.6000	-27.983
3032.0000	-28.115
3032.4000	-28.183
3032.8000	-28.249
3033.2000	-28.341
3033.6000	-28.422
3034.0000	-28.505
3034.4000	-28.545
3034.8000	-28.630
3035.2000	-28.733
3035.6000	-28.848
3036.0000	-28.928
3036.4000	-28.968
3036.8000	-29.026
3037.2000	-29.170
3037.6000	-29.226
3038.0000	-29.319
3038.4000	-29.327
3038.8000	-29.424
3039.2000	-29.490
3039.6000	-29.627
3040.0000	-29.693
3040.4000	-29.714
3040.8000	-29.803
3041.2000	-29.929
3041.6000	-30.024
3042.0000	-30.065
3042.4000	-30.140
3042.8000	-30.256
3043.2000	-30.377
3043.6000	-30.458
3044.0000	-30.502
3044.4000	-30.585
3044.8000	-30.682
3045.2000	-30.778
3045.6000	-30.857
3046.0000	-30.870
3046.4000	-30.961
3046.8000	-31.039
3047.2000	-31.152
3047.6000	-31.245
3048.0000	-31.191
3048.4000	-31.380
3048.8000	-31.432
3049.2000	-31.556
3049.6000	-31.595
3050.0000	-31.639
3050.4000	-31.778
3050.8000	-31.893
3051.2000	-32.004
3051.6000	-32.019
3052.0000	-32.042
3052.4000	-32.147
3052.8000	-32.271
3053.2000	-32.383
3053.6000	-32.418
3054.0000	-32.458
3054.4000	-32.653
3054.8000	-32.701
3055.2000	-32.756
3055.6000	-32.731
3056.0000	-32.838
3056.4000	-32.929
3056.8000	-33.063
3057.2000	-33.079
3057.6000	-33.091
3058.0000	-33.218
3058.4000	-33.301
3058.8000	-33.417
3059.2000	-33.446
3059.6000	-33.517
3060.0000	-33.642
3060.4000	-33.718
3060.8000	-33.841
3061.2000	-33.852
3061.6000	-33.903
3062.0000	-34.017
3062.4000	-34.154
3062.8000	-34.222
3063.2000	-34.201
3063.6000	-34.318
3064.0000	-34.477
3064.4000	-34.568
3064.8000	-34.604
3065.2000	-34.554
3065.6000	-34.740
3066.0000	-34.852
3066.4000	-35.000
3066.8000	-34.957
3067.2000	-35.048
3067.6000	-35.093
3068.0000	-35.263
3068.4000	-35.348
3068.8000	-35.386
3069.2000	-35.415
3069.6000	-35.522
3070.0000	-35.669
3070.4000	-35.737
3070.8000	-35.773
3071.2000	-35.777
3071.6000	-35.956
3072.0000	-36.029
3072.4000	-36.095
3072.8000	-36.114
3073.2000	-36.244
3073.6000	-36.308
3074.0000	-36.404
3074.4000	-36.336
3074.8000	-36.404
3075.2000	-36.526
3075.6000	-36.654
3076.0000	-36.738
3076.4000	-36.705
3076.8000	-36.753
3077.2000	-36.898
3077.6000	-37.096
3078.0000	-37.136
3078.4000	-37.154
3078.8000	-37.188
3079.2000	-37.380
3079.6000	-37.520
3080.0000	-37.628
3080.4000	-37.637
3080.8000	-37.656
3081.2000	-37.857
3081.6000	-37.979
3082.0000	-37.962
3082.4000	-37.975
3082.8000	-38.128
3083.2000	-38.243
3083.6000	-38.332
3084.0000	-38.244
3084.4000	-38.378
3084.8000	-38.476
3085.2000	-38.608
3085.6000	-38.695
3086.0000	-38.639
3086.4000	-38.780
3086.8000	-38.750
3087.2000	-38.963
3087.6000	-38.992
3088.0000	-38.966
3088.4000	-38.937
3088.8000	-39.205
3089.2000	-39.256
3089.6000	-39.281
3090.0000	-39.249
3090.4000	-39.495
3090.8000	-39.571
3091.2000	-39.707
3091.6000	-39.600
3092.0000	-39.722
3092.4000	-39.769
3092.8000	-40.006
3093.2000	-40.120
3093.6000	-40.104
3094.0000	-40.124
3094.4000	-40.193
3094.8000	-40.441
3095.2000	-40.420
3095.6000	-40.479
3096.0000	-40.588
3096.4000	-40.686
3096.8000	-40.847
3097.2000	-40.854
3097.6000	-40.851
3098.0000	-40.916
3098.4000	-41.114
3098.8000	-41.226
3099.2000	-41.180
3099.6000	-41.222
3100.0000	-41.440
3100.4000	-41.489
3100.8000	-41.625
3101.2000	-41.417
3101.6000	-41.585
3102.0000	-41.679
3102.4000	-41.912
3102.8000	-41.797
3103.2000	-41.893
3103.6000	-41.906
3104.0000	-42.079
3104.4000	-42.224
3104.8000	-42.270
3105.2000	-42.227
3105.6000	-42.266
3106.0000	-42.454
3106.4000	-42.546
3106.8000	-42.621
3107.2000	-42.618
3107.6000	-42.802
3108.0000	-42.981
3108.4000	-43.086
3108.8000	-43.088
3109.2000	-43.238
3109.6000	-43.304
3110.0000	-43.464
3110.4000	-43.500
3110.8000	-43.392
3111.2000	-43.549
3111.6000	-43.635
3112.0000	-43.935
3112.4000	-43.745
3112.8000	-43.741
3113.2000	-43.822
3113.6000	-44.044
3114.0000	-44.109
3114.4000	-44.121
3114.8000	-44.041
3115.2000	-44.362
3115.6000	-44.451
3116.0000	-44.377
3116.4000	-44.309
3116.8000	-44.426
3117.2000	-44.488
3117.6000	-44.744
3118.0000	-44.727
3118.4000	-44.671
3118.8000	-44.734
3119.2000	-44.899
3119.6000	-45.090
3120.0000	-44.995
3120.4000	-45.046
3120.8000	-45.193
3121.2000	-45.354
3121.6000	-45.489
3122.0000	-45.453
3122.4000	-45.508
3122.8000	-45.678
3123.2000	-45.782
3123.6000	-45.825
3124.0000	-45.898
3124.4000	-46.029
3124.8000	-46.290
3125.2000	-46.377
3125.6000	-46.366
3126.0000	-46.299
3126.4000	-46.471
3126.8000	-46.591
3127.2000	-46.692
3127.6000	-46.691
3128.0000	-46.521
3128.4000	-46.572
3128.8000	-46.800
3129.2000	-46.840
3129.6000	-46.948
3130.0000	-46.755
3130.4000	-46.972
3130.8000	-47.173
3131.2000	-47.144
3131.6000	-47.125
3132.0000	-47.200
3132.4000	-47.378
3132.8000	-47.464
3133.2000	-47.594
3133.6000	-47.592
3134.0000	-47.647
3134.4000	-47.748
3134.8000	-48.020
3135.2000	-48.016
3135.6000	-48.044
3136.0000	-48.195
3136.4000	-48.341
3136.8000	-48.412
3137.2000	-48.318
3137.6000	-48.548
3138.0000	-48.578
3138.4000	-48.730
3138.8000	-48.706
3139.2000	-48.597
3139.6000	-48.617
3140.0000	-48.972
3140.4000	-48.974
3140.8000	-49.062
3141.2000	-49.056
3141.6000	-48.959
3142.0000	-49.262
3142.4000	-49.412
3142.8000	-49.326
3143.2000	-49.301
3143.6000	-49.376
3144.0000	-49.647
3144.4000	-49.839
3144.8000	-49.683
3145.2000	-49.805
3145.6000	-49.860
3146.0000	-50.299
3146.4000	-50.234
3146.8000	-50.202
3147.2000	-50.166
3147.6000	-50.498
3148.0000	-50.603
3148.4000	-50.460
3148.8000	-50.408
3149.2000	-50.472
3149.6000	-50.728
3150.0000	-50.814
3150.4000	-50.769
3150.8000	-50.332
3151.2000	-50.940
3151.6000	-51.023
3152.0000	-51.250
3152.4000	-51.315
3152.8000	-51.192
3153.2000	-51.480
3153.6000	-51.296
3154.0000	-51.419
3154.4000	-51.456
3154.8000	-51.419
3155.2000	-51.684
3155.6000	-51.634
3156.0000	-51.594
3156.4000	-51.702
3156.8000	-51.747
3157.2000	-52.403
3157.6000	-52.194
3158.0000	-52.100
3158.4000	-52.237
3158.8000	-52.193
3159.2000	-52.429
3159.6000	-52.682
3160.0000	-52.713
3160.4000	-52.717
3160.8000	-52.533
3161.2000	-52.775
3161.6000	-52.400
3162.0000	-52.720
3162.4000	-52.827
3162.8000	-52.986
3163.2000	-53.139
3163.6000	-53.277
3164.0000	-52.602
3164.4000	-52.836
3164.8000	-53.311
3165.2000	-53.452
3165.6000	-53.344
3166.0000	-53.433
3166.4000	-53.377
3166.8000	-53.580
3167.2000	-54.184
3167.6000	-53.610
3168.0000	-53.911
3168.4000	-54.723
3168.8000	-54.313
3169.2000	-54.164
3169.6000	-53.320
3170.0000	-54.018
3170.4000	-54.068
3170.8000	-54.463
3171.2000	-54.460
3171.6000	-54.644
3172.0000	-54.052
3172.4000	-54.937
3172.8000	-54.616
3173.2000	-54.992
3173.6000	-54.110
3174.0000	-54.509
3174.4000	-54.680
3174.8000	-55.175
3175.2000	-54.703
3175.6000	-54.782
3176.0000	-55.395
3176.4000	-55.661
3176.8000	-54.960
3177.2000	-55.048
3177.6000	-55.361
3178.0000	-56.139
3178.4000	-55.990
3178.8000	-55.542
3179.2000	-55.742
3179.6000	-55.488
3180.0000	-56.556
3180.4000	-56.951
3180.8000	-56.674
3181.2000	-55.819
3181.6000	-56.758
3182.0000	-56.359
3182.4000	-56.911
3182.8000	-56.852
3183.2000	-56.494
3183.6000	-57.074
3184.0000	-56.943
3184.4000	-56.908
3184.8000	-57.659
3185.2000	-57.709
3185.6000	-57.962
3186.0000	-57.092
3186.4000	-57.411
3186.8000	-56.742
3187.2000	-57.293
3187.6000	-57.384
3188.0000	-57.911
3188.4000	-57.217
3188.8000	-56.417
3189.2000	-57.842
3189.6000	-59.194
3190.0000	-57.698
3190.4000	-57.848
3190.8000	-58.494
3191.2000	-59.060
3191.6000	-58.221
3192.0000	-58.003
3192.4000	-58.734
3192.8000	-58.826
3193.2000	-57.280
3193.6000	-57.480
3194.0000	-58.352
3194.4000	-58.539
3194.8000	-60.420
3195.2000	-61.554
3195.6000	-59.265
3196.0000	-58.291
3196.4000	-58.449
3196.8000	-59.261
3197.2000	-59.019
3197.6000	-58.748
3198.0000	-60.105
3198.4000	-60.811
3198.8000	-60.885
3199.2000	-60.307
3199.6000	-59.134
3200.0000	-59.984
3200.4000	-59.409
3200.8000	-60.184
3201.2000	-60.713
3201.6000	-62.098
3202.0000	-60.659
3202.4000	-59.157
3202.8000	-60.688
3203.2000	-59.621
3203.6000	-60.228
3204.0000	-61.102
3204.4000	-61.428
3204.8000	-59.598
3205.2000	-61.056
3205.6000	-61.210
3206.0000	-58.824
3206.4000	-61.626
3206.8000	-62.487
3207.2000	-60.065
3207.6000	-59.544
3208.0000	-63.013
3208.4000	-61.459
3208.8000	-59.865
3209.2000	-59.873
3209.6000	-61.791
3210.0000	-62.201
3210.4000	-61.123
3210.8000	-60.078
3211.2000	-61.308
3211.6000	-63.393
3212.0000	-61.485
3212.4000	-60.823
3212.8000	-63.025
3213.2000	-63.576
3213.6000	-58.155
3214.0000	-67.648
3214.4000	-59.681
3214.8000	-64.260
3215.2000	-68.997
3215.6000	-67.231
3216.0000	-62.798
3216.4000	-71.704
3216.8000	-62.574
3217.2000	-60.885
3217.6000	-61.273
3218.0000	-72.418
3218.4000	-64.310
3218.8000	-62.628
3219.2000	-63.101
3219.6000	-64.301
3220.0000	-60.043
3220.4000	-60.918
3220.8000	-61.016
3221.2000	-78.199
3221.6000	-61.562
3222.0000	-60.347
3222.4000	-61.334
3222.8000	-62.498
3223.2000	-65.969
3223.6000	-61.903
3224.0000	-61.647
3224.4000	-65.155
3224.8000	-62.547
3225.2000	-59.689
3225.6000	-70.162
3226.0000	-62.012
3226.4000	-67.121
3226.8000	-62.841
3227.2000	-210.000
3227.6000	-210.000
3228.0000	-64.371
3228.4000	-64.861
3228.8000	-61.812
3229.2000	-62.176
3229.6000	-64.845
3230.0000	-67.754
3230.4000	-73.761
3230.8000	-64.426
3231.2000	-78.919
3231.6000	-62.182
3232.0000	-62.830
3232.4000	-64.069
3232.8000	-65.892
3233.2000	-62.972
3233.6000	-64.542
3234.0000	-210.000
3234.4000	-59.998
3234.8000	-62.366
3235.2000	-65.364
3235.6000	-74.664
3236.0000	-210.000
3236.4000	-210.000
3236.8000	-210.000
3237.2000	-63.525
3237.6000	-210.000
3238.0000	-65.003
3238.4000	-210.000
3238.8000	-210.000
3239.2000	-69.806
3239.6000	-65.046
3240.0000	-68.417
3240.4000	-66.389
3240.8000	-61.885
3241.2000	-210.000
3241.6000	-67.855
3242.0000	-66.136
3242.4000	-62.556
3242.8000	-68.927
3243.2000	-210.000
3243.6000	-61.920
3244.0000	-62.994
3244.4000	-65.530
3244.8000	-62.546
3245.2000	-62.374
3245.6000	-65.495
3246.0000	-62.848
3246.4000	-64.341
3246.8000	-69.995
3247.2000	-210.000
3247.6000	-67.472
3248.0000	-61.783
3248.4000	-64.724
3248.8000	-61.406
3249.2000	-210.000
3249.6000	-70.272
3250.0000	-74.100
3250.4000	-210.000
3250.8000	-210.000
3251.2000	-64.767
3251.6000	-210.000
3252.0000	-66.357
3252.4000	-210.000
3252.8000	-67.029
3253.2000	-73.045
3253.6000	-62.950
3254.0000	-210.000
3254.4000	-210.000
3254.8000	-210.000
3255.2000	-210.000
3255.6000	-65.032
3256.0000	-65.131
3256.4000	-64.783
3256.8000	-63.804
3257.2000	-67.119
3257.6000	-65.796
3258.0000	-63.624
3258.4000	-72.849
3258.8000	-65.784
3259.2000	-210.000
3259.6000	-65.467
3260.0000	-210.000
3260.4000	-210.000
3260.8000	-210.000
3261.2000	-210.000
3261.6000	-210.000
3262.0000	-64.147
3262.4000	-210.000
3262.8000	-65.991
3263.2000	-62.626
3263.6000	-210.000
3264.0000	-62.867
3264.4000	-64.946
3264.8000	-65.935
3265.2000	-61.949
3265.6000	-210.000
3266.0000	-210.000
3266.4000	-79.365
3266.8000	-76.520
3267.2000	-65.085
3267.6000	-62.472
3268.0000	-210.000
3268.4000	-210.000
3268.8000	-210.000
3269.2000	-210.000
3269.6000	-210.000
3270.0000	-210.000
3270.4000	-210.000
3270.8000	-210.000
3271.2000	-210.000
3271.6000	-210.000
3272.0000	-210.000
3272.4000	-68.925
3272.8000	-63.625
3273.2000	-68.790
3273.6000	-210.000
3274.0000	-67.022
3274.4000	-210.000
3274.8000	-67.430
3275.2000	-210.000
3275.6000	-67.455
3276.0000	-64.097
3276.4000	-210.000
3276.8000	-210.000
3277.2000	-210.000
3277.6000	-80.778
3278.0000	-210.000
3278.4000	-210.000
3278.8000	-210.000
3279.2000	-210.000
3279.6000	-210.000
3280.0000	-64.735
3280.4000	-79.148
3280.8000	-63.683
3281.2000	-65.298
3281.6000	-64.490
3282.0000	-68.065
3282.4000	-64.774
3282.8000	-65.839
3283.2000	-62.466
3283.6000	-65.678
3284.0000	-61.197
3284.4000	-63.543
3284.8000	-210.000
3285.2000	-64.217
3285.6000	-65.205
[truncated: 536 more rows]
