# Supplementary material for: Femtosecond tunable solitons up to 4.8 µm using soliton self-frequency shift in an InF3 fiber
Source: Sci Rep. 2022 Sep 23;12:15898. doi: 10.1038/s41598-022-19658-8 (PMC9508244; doi:10.1038/s41598-022-19658-8)
Supplement: Supplementary file 1 — Supplementary Information. [file 41598_2022_19658_MOESM1_ESM.zip › Raw data/Fig2_Ampli4m/3.0A.CSV]

75CSV
// AQ6376 OPTICAL SPECTRUM ANALYZER //
35
CTRWL	3000.000000
SPAN	1000.000000
START WL	2500.000000
STOP WL	3500.000000
WLFREQ	0
REFL	-12.0
LSCL	7.0
RESLN	2.000
AVG	1
SMPLAUTO	1
SMPL	2501
SMPLINTVL	0.4000
HI1_CHOP
MEAS
LSUNT	0
NMSKH	OFF
RESCOR	0
SMOOTH	0
MEASWL	0
SWPSPD	1
MODELNAME	AQ6376
CHGPT	0
RESCAL0_0	10243
RESCAL0_1	0
RESCAL0_2	0
RESCAL1_0	10243
RESCAL1_1	0
RESCAL1_2	0
RESPARM	10243
FREQPARM	10243
WNUMPARM	10243
[TRACE DATA]
2500.0000	-60.309
2500.4000	-60.536
2500.8000	-60.063
2501.2000	-210.000
2501.6000	-210.000
2502.0000	-65.188
2502.4000	-68.222
2502.8000	-69.011
2503.2000	-62.589
2503.6000	-67.190
2504.0000	-210.000
2504.4000	-210.000
2504.8000	-210.000
2505.2000	-210.000
2505.6000	-61.628
2506.0000	-210.000
2506.4000	-210.000
2506.8000	-210.000
2507.2000	-210.000
2507.6000	-63.842
2508.0000	-75.660
2508.4000	-61.398
2508.8000	-210.000
2509.2000	-55.348
2509.6000	-210.000
2510.0000	-59.254
2510.4000	-59.212
2510.8000	-61.533
2511.2000	-210.000
2511.6000	-210.000
2512.0000	-210.000
2512.4000	-59.225
2512.8000	-57.491
2513.2000	-57.312
2513.6000	-58.875
2514.0000	-210.000
2514.4000	-210.000
2514.8000	-64.441
2515.2000	-210.000
2515.6000	-61.178
2516.0000	-63.393
2516.4000	-64.731
2516.8000	-210.000
2517.2000	-66.523
2517.6000	-210.000
2518.0000	-60.302
2518.4000	-210.000
2518.8000	-60.890
2519.2000	-60.249
2519.6000	-60.731
2520.0000	-210.000
2520.4000	-210.000
2520.8000	-210.000
2521.2000	-65.488
2521.6000	-210.000
2522.0000	-210.000
2522.4000	-65.583
2522.8000	-57.638
2523.2000	-61.002
2523.6000	-210.000
2524.0000	-210.000
2524.4000	-64.573
2524.8000	-62.847
2525.2000	-210.000
2525.6000	-210.000
2526.0000	-210.000
2526.4000	-59.067
2526.8000	-65.775
2527.2000	-64.789
2527.6000	-210.000
2528.0000	-60.680
2528.4000	-56.852
2528.8000	-210.000
2529.2000	-61.237
2529.6000	-64.497
2530.0000	-71.644
2530.4000	-63.002
2530.8000	-210.000
2531.2000	-58.605
2531.6000	-210.000
2532.0000	-210.000
2532.4000	-65.217
2532.8000	-68.700
2533.2000	-210.000
2533.6000	-67.015
2534.0000	-59.791
2534.4000	-63.716
2534.8000	-60.034
2535.2000	-65.496
2535.6000	-68.963
2536.0000	-210.000
2536.4000	-210.000
2536.8000	-58.778
2537.2000	-63.480
2537.6000	-64.881
2538.0000	-63.345
2538.4000	-210.000
2538.8000	-210.000
2539.2000	-210.000
2539.6000	-64.522
2540.0000	-210.000
2540.4000	-210.000
2540.8000	-63.244
2541.2000	-60.850
2541.6000	-210.000
2542.0000	-210.000
2542.4000	-210.000
2542.8000	-210.000
2543.2000	-58.815
2543.6000	-58.292
2544.0000	-61.475
2544.4000	-58.151
2544.8000	-210.000
2545.2000	-57.812
2545.6000	-59.310
2546.0000	-60.019
2546.4000	-59.723
2546.8000	-61.107
2547.2000	-62.905
2547.6000	-210.000
2548.0000	-61.798
2548.4000	-59.780
2548.8000	-62.065
2549.2000	-59.184
2549.6000	-59.335
2550.0000	-63.968
2550.4000	-210.000
2550.8000	-210.000
2551.2000	-64.065
2551.6000	-62.260
2552.0000	-59.220
2552.4000	-210.000
2552.8000	-63.428
2553.2000	-58.894
2553.6000	-65.066
2554.0000	-210.000
2554.4000	-210.000
2554.8000	-58.216
2555.2000	-58.617
2555.6000	-59.782
2556.0000	-61.953
2556.4000	-66.732
2556.8000	-56.005
2557.2000	-210.000
2557.6000	-59.731
2558.0000	-65.036
2558.4000	-58.871
2558.8000	-63.646
2559.2000	-67.596
2559.6000	-210.000
2560.0000	-59.882
2560.4000	-210.000
2560.8000	-57.871
2561.2000	-58.637
2561.6000	-210.000
2562.0000	-64.706
2562.4000	-61.802
2562.8000	-58.169
2563.2000	-59.712
2563.6000	-210.000
2564.0000	-62.265
2564.4000	-65.149
2564.8000	-57.336
2565.2000	-210.000
2565.6000	-59.204
2566.0000	-60.633
2566.4000	-210.000
2566.8000	-58.891
2567.2000	-56.331
2567.6000	-59.123
2568.0000	-61.328
2568.4000	-63.221
2568.8000	-210.000
2569.2000	-58.741
2569.6000	-56.493
2570.0000	-58.593
2570.4000	-58.805
2570.8000	-60.536
2571.2000	-57.847
2571.6000	-59.406
2572.0000	-57.849
2572.4000	-59.892
2572.8000	-210.000
2573.2000	-59.214
2573.6000	-65.639
2574.0000	-61.909
2574.4000	-61.069
2574.8000	-56.882
2575.2000	-57.582
2575.6000	-59.366
2576.0000	-62.719
2576.4000	-210.000
2576.8000	-68.166
2577.2000	-71.458
2577.6000	-61.062
2578.0000	-58.394
2578.4000	-58.778
2578.8000	-60.864
2579.2000	-210.000
2579.6000	-57.907
2580.0000	-58.718
2580.4000	-60.221
2580.8000	-59.961
2581.2000	-58.823
2581.6000	-58.002
2582.0000	-59.164
2582.4000	-58.952
2582.8000	-58.475
2583.2000	-60.552
2583.6000	-58.462
2584.0000	-57.660
2584.4000	-58.719
2584.8000	-58.377
2585.2000	-58.496
2585.6000	-56.484
2586.0000	-55.791
2586.4000	-56.504
2586.8000	-57.237
2587.2000	-58.485
2587.6000	-55.512
2588.0000	-56.856
2588.4000	-57.102
2588.8000	-57.002
2589.2000	-56.304
2589.6000	-56.818
2590.0000	-57.704
2590.4000	-57.149
2590.8000	-57.284
2591.2000	-56.553
2591.6000	-58.498
2592.0000	-58.584
2592.4000	-61.072
2592.8000	-56.445
2593.2000	-56.055
2593.6000	-58.584
2594.0000	-57.130
2594.4000	-63.670
2594.8000	-59.066
2595.2000	-57.648
2595.6000	-56.520
2596.0000	-55.263
2596.4000	-56.755
2596.8000	-55.331
2597.2000	-55.164
2597.6000	-55.132
2598.0000	-55.937
2598.4000	-57.228
2598.8000	-54.747
2599.2000	-55.625
2599.6000	-54.066
2600.0000	-55.547
2600.4000	-56.715
2600.8000	-56.403
2601.2000	-56.025
2601.6000	-54.427
2602.0000	-56.911
2602.4000	-55.644
2602.8000	-56.379
2603.2000	-54.589
2603.6000	-56.123
2604.0000	-55.817
2604.4000	-56.641
2604.8000	-56.225
2605.2000	-55.742
2605.6000	-54.951
2606.0000	-55.428
2606.4000	-55.903
2606.8000	-53.688
2607.2000	-55.709
2607.6000	-54.006
2608.0000	-55.967
2608.4000	-53.843
2608.8000	-53.606
2609.2000	-52.664
2609.6000	-54.363
2610.0000	-53.590
2610.4000	-54.015
2610.8000	-51.718
2611.2000	-52.438
2611.6000	-51.984
2612.0000	-53.218
2612.4000	-55.097
2612.8000	-52.077
2613.2000	-52.557
2613.6000	-52.077
2614.0000	-52.987
2614.4000	-52.823
2614.8000	-53.150
2615.2000	-52.143
2615.6000	-53.740
2616.0000	-54.628
2616.4000	-53.752
2616.8000	-53.872
2617.2000	-52.496
2617.6000	-53.745
2618.0000	-53.614
2618.4000	-52.304
2618.8000	-52.730
2619.2000	-50.789
2619.6000	-52.351
2620.0000	-52.374
2620.4000	-51.116
2620.8000	-51.097
2621.2000	-49.864
2621.6000	-50.913
2622.0000	-50.314
2622.4000	-50.904
2622.8000	-49.645
2623.2000	-50.111
2623.6000	-50.532
2624.0000	-50.377
2624.4000	-50.647
2624.8000	-50.284
2625.2000	-51.146
2625.6000	-50.998
2626.0000	-52.011
2626.4000	-51.037
2626.8000	-51.218
2627.2000	-50.884
2627.6000	-51.416
2628.0000	-51.447
2628.4000	-50.424
2628.8000	-50.755
2629.2000	-50.760
2629.6000	-51.342
2630.0000	-51.749
2630.4000	-50.455
2630.8000	-49.274
2631.2000	-50.019
2631.6000	-49.716
2632.0000	-48.959
2632.4000	-48.125
2632.8000	-48.155
2633.2000	-47.974
2633.6000	-48.986
2634.0000	-48.207
2634.4000	-46.980
2634.8000	-47.231
2635.2000	-47.541
2635.6000	-48.031
2636.0000	-46.508
2636.4000	-46.794
2636.8000	-46.691
2637.2000	-47.109
2637.6000	-47.326
2638.0000	-46.732
2638.4000	-46.128
2638.8000	-46.481
2639.2000	-47.957
2639.6000	-47.001
2640.0000	-46.853
2640.4000	-45.885
2640.8000	-46.626
2641.2000	-46.963
2641.6000	-47.319
2642.0000	-46.081
2642.4000	-45.752
2642.8000	-45.972
2643.2000	-46.006
2643.6000	-47.037
2644.0000	-45.887
2644.4000	-45.705
2644.8000	-45.232
2645.2000	-46.338
2645.6000	-45.814
2646.0000	-44.863
2646.4000	-44.924
2646.8000	-44.971
2647.2000	-45.603
2647.6000	-44.655
2648.0000	-44.404
2648.4000	-44.792
2648.8000	-44.494
2649.2000	-44.992
2649.6000	-44.892
2650.0000	-44.228
2650.4000	-44.674
2650.8000	-45.233
2651.2000	-45.615
2651.6000	-45.070
2652.0000	-44.281
2652.4000	-44.566
2652.8000	-44.976
2653.2000	-44.351
2653.6000	-43.869
2654.0000	-43.421
2654.4000	-44.370
2654.8000	-44.715
2655.2000	-43.947
2655.6000	-43.492
2656.0000	-43.017
2656.4000	-43.640
2656.8000	-43.906
2657.2000	-43.792
2657.6000	-43.266
2658.0000	-42.984
2658.4000	-43.920
2658.8000	-43.862
2659.2000	-43.564
2659.6000	-43.812
2660.0000	-43.530
2660.4000	-44.194
2660.8000	-43.830
2661.2000	-44.134
2661.6000	-43.228
2662.0000	-43.528
2662.4000	-44.559
2662.8000	-44.376
2663.2000	-44.439
2663.6000	-44.284
2664.0000	-44.910
2664.4000	-45.494
2664.8000	-45.902
2665.2000	-45.857
2665.6000	-44.622
2666.0000	-45.116
2666.4000	-44.697
2666.8000	-44.409
2667.2000	-43.811
2667.6000	-43.284
2668.0000	-43.482
2668.4000	-43.742
2668.8000	-43.635
2669.2000	-43.024
2669.6000	-42.605
2670.0000	-42.992
2670.4000	-42.943
2670.8000	-42.594
2671.2000	-41.660
2671.6000	-41.465
2672.0000	-41.936
2672.4000	-41.493
2672.8000	-41.628
2673.2000	-41.379
2673.6000	-40.931
2674.0000	-42.483
2674.4000	-42.055
2674.8000	-42.669
2675.2000	-41.847
2675.6000	-42.521
2676.0000	-43.227
2676.4000	-42.994
2676.8000	-42.769
2677.2000	-41.467
2677.6000	-40.990
2678.0000	-41.038
2678.4000	-40.876
2678.8000	-40.212
2679.2000	-39.590
2679.6000	-39.665
2680.0000	-39.915
2680.4000	-39.768
2680.8000	-39.107
2681.2000	-38.940
2681.6000	-38.563
2682.0000	-39.430
2682.4000	-39.575
2682.8000	-39.296
2683.2000	-38.618
2683.6000	-39.357
2684.0000	-39.289
2684.4000	-38.357
2684.8000	-38.042
2685.2000	-38.035
2685.6000	-38.104
2686.0000	-38.441
2686.4000	-37.339
2686.8000	-36.946
2687.2000	-37.152
2687.6000	-37.490
2688.0000	-37.625
2688.4000	-36.423
2688.8000	-36.948
2689.2000	-36.680
2689.6000	-37.962
2690.0000	-36.759
2690.4000	-36.743
2690.8000	-37.102
2691.2000	-36.533
2691.6000	-38.070
2692.0000	-37.592
2692.4000	-37.623
2692.8000	-37.814
2693.2000	-37.529
2693.6000	-38.577
2694.0000	-38.054
2694.4000	-37.359
2694.8000	-36.587
2695.2000	-37.044
2695.6000	-36.803
2696.0000	-35.950
2696.4000	-35.438
2696.8000	-35.575
2697.2000	-35.788
2697.6000	-35.565
2698.0000	-35.797
2698.4000	-34.548
2698.8000	-34.545
2699.2000	-34.825
2699.6000	-35.146
2700.0000	-34.750
2700.4000	-34.610
2700.8000	-34.873
2701.2000	-35.163
2701.6000	-35.138
2702.0000	-34.404
2702.4000	-33.893
2702.8000	-33.467
2703.2000	-34.690
2703.6000	-33.944
2704.0000	-33.629
2704.4000	-33.041
2704.8000	-33.961
2705.2000	-34.468
2705.6000	-33.829
2706.0000	-34.003
2706.4000	-33.933
2706.8000	-34.679
2707.2000	-35.477
2707.6000	-35.241
2708.0000	-34.690
2708.4000	-35.231
2708.8000	-35.534
2709.2000	-35.843
2709.6000	-35.026
2710.0000	-34.533
2710.4000	-34.117
2710.8000	-34.472
2711.2000	-33.938
2711.6000	-33.072
2712.0000	-32.721
2712.4000	-32.616
2712.8000	-33.144
2713.2000	-32.737
2713.6000	-32.631
2714.0000	-31.895
2714.4000	-32.458
2714.8000	-32.787
2715.2000	-32.948
2715.6000	-32.510
2716.0000	-32.101
2716.4000	-32.831
2716.8000	-33.452
2717.2000	-33.666
2717.6000	-33.242
2718.0000	-32.896
2718.4000	-33.355
2718.8000	-34.197
2719.2000	-33.791
2719.6000	-33.416
2720.0000	-34.148
2720.4000	-33.871
2720.8000	-34.775
2721.2000	-33.069
2721.6000	-32.470
2722.0000	-32.316
2722.4000	-32.331
2722.8000	-32.996
2723.2000	-31.954
2723.6000	-31.524
2724.0000	-31.109
2724.4000	-31.411
2724.8000	-30.967
2725.2000	-29.882
2725.6000	-29.519
2726.0000	-29.470
2726.4000	-29.162
2726.8000	-28.943
2727.2000	-27.984
2727.6000	-28.423
2728.0000	-27.938
2728.4000	-28.297
2728.8000	-28.106
2729.2000	-27.373
2729.6000	-27.691
2730.0000	-27.723
2730.4000	-28.179
2730.8000	-27.731
2731.2000	-27.917
2731.6000	-27.859
2732.0000	-28.319
2732.4000	-27.939
2732.8000	-27.918
2733.2000	-27.339
2733.6000	-27.517
2734.0000	-27.562
2734.4000	-27.659
2734.8000	-27.535
2735.2000	-27.259
2735.6000	-27.502
2736.0000	-27.761
2736.4000	-27.699
2736.8000	-27.625
2737.2000	-27.812
2737.6000	-28.439
2738.0000	-28.392
2738.4000	-28.338
2738.8000	-27.859
2739.2000	-27.615
2739.6000	-27.626
2740.0000	-26.907
2740.4000	-26.731
2740.8000	-25.865
2741.2000	-25.560
2741.6000	-25.581
2742.0000	-25.389
2742.4000	-24.737
2742.8000	-24.101
2743.2000	-24.139
2743.6000	-24.088
2744.0000	-24.057
2744.4000	-24.131
2744.8000	-23.867
2745.2000	-24.168
2745.6000	-24.319
2746.0000	-24.194
2746.4000	-24.116
2746.8000	-23.392
2747.2000	-23.855
2747.6000	-23.617
2748.0000	-23.591
2748.4000	-23.008
2748.8000	-23.019
2749.2000	-23.423
2749.6000	-23.398
2750.0000	-23.912
2750.4000	-23.984
2750.8000	-24.442
2751.2000	-24.887
2751.6000	-25.306
2752.0000	-25.082
2752.4000	-24.591
2752.8000	-24.321
2753.2000	-24.899
2753.6000	-24.082
2754.0000	-23.774
2754.4000	-22.951
2754.8000	-22.549
2755.2000	-22.290
2755.6000	-21.385
2756.0000	-20.874
2756.4000	-20.149
2756.8000	-19.790
2757.2000	-19.191
2757.6000	-18.959
2758.0000	-18.562
2758.4000	-18.479
2758.8000	-18.404
2759.2000	-18.396
2759.6000	-18.233
2760.0000	-18.023
2760.4000	-17.963
2760.8000	-17.811
2761.2000	-17.764
2761.6000	-17.706
2762.0000	-17.897
2762.4000	-17.421
2762.8000	-17.030
2763.2000	-16.551
2763.6000	-16.097
2764.0000	-15.317
2764.4000	-13.846
2764.8000	-12.705
2765.2000	-11.783
2765.6000	-10.819
2766.0000	-10.188
2766.4000	-9.365
2766.8000	-8.581
2767.2000	-7.880
2767.6000	-7.259
2768.0000	-6.673
2768.4000	-6.174
2768.8000	-5.873
2769.2000	-5.628
2769.6000	-5.598
2770.0000	-5.761
2770.4000	-6.107
2770.8000	-6.407
2771.2000	-6.629
2771.6000	-6.652
2772.0000	-6.756
2772.4000	-6.666
2772.8000	-6.584
2773.2000	-6.351
2773.6000	-6.231
2774.0000	-6.169
2774.4000	-6.069
2774.8000	-5.834
2775.2000	-5.594
2775.6000	-5.311
2776.0000	-4.977
2776.4000	-4.618
2776.8000	-4.195
2777.2000	-3.811
2777.6000	-3.378
2778.0000	-3.230
2778.4000	-3.065
2778.8000	-2.894
2779.2000	-2.735
2779.6000	-2.744
2780.0000	-2.844
2780.4000	-2.852
2780.8000	-2.845
2781.2000	-2.810
2781.6000	-2.739
2782.0000	-2.610
2782.4000	-2.499
2782.8000	-2.360
2783.2000	-2.312
2783.6000	-2.291
2784.0000	-2.309
2784.4000	-2.275
2784.8000	-2.220
2785.2000	-2.311
2785.6000	-2.298
2786.0000	-2.355
2786.4000	-2.307
2786.8000	-2.311
2787.2000	-2.353
2787.6000	-2.334
2788.0000	-2.245
2788.4000	-2.102
2788.8000	-1.877
2789.2000	-1.706
2789.6000	-1.289
2790.0000	-1.107
2790.4000	-0.976
2790.8000	-0.905
2791.2000	-0.860
2791.6000	-0.814
2792.0000	-0.759
2792.4000	-0.762
2792.8000	-0.779
2793.2000	-0.728
2793.6000	-0.691
2794.0000	-0.661
2794.4000	-0.650
2794.8000	-0.615
2795.2000	-0.555
2795.6000	-0.485
2796.0000	-0.427
2796.4000	-0.414
2796.8000	-0.392
2797.2000	-0.390
2797.6000	-0.327
2798.0000	-0.429
2798.4000	-0.556
2798.8000	-0.725
2799.2000	-0.879
2799.6000	-1.125
2800.0000	-1.502
2800.4000	-1.929
2800.8000	-2.358
2801.2000	-2.776
2801.6000	-3.220
2802.0000	-3.513
2802.4000	-3.639
2802.8000	-3.936
2803.2000	-4.176
2803.6000	-4.397
2804.0000	-4.293
2804.4000	-4.427
2804.8000	-4.370
2805.2000	-4.534
2805.6000	-4.332
2806.0000	-4.058
2806.4000	-4.046
2806.8000	-4.065
2807.2000	-4.502
2807.6000	-4.612
2808.0000	-4.846
2808.4000	-5.333
2808.8000	-5.933
2809.2000	-6.535
2809.6000	-6.934
2810.0000	-6.919
2810.4000	-6.876
2810.8000	-7.163
2811.2000	-7.188
2811.6000	-6.314
2812.0000	-5.669
2812.4000	-5.744
2812.8000	-5.912
2813.2000	-6.033
2813.6000	-5.752
2814.0000	-5.952
2814.4000	-6.240
2814.8000	-6.858
2815.2000	-7.383
2815.6000	-7.167
2816.0000	-7.322
2816.4000	-7.814
2816.8000	-8.416
2817.2000	-8.608
2817.6000	-8.823
2818.0000	-9.312
2818.4000	-9.816
2818.8000	-10.271
2819.2000	-10.711
2819.6000	-11.467
2820.0000	-11.843
2820.4000	-11.799
2820.8000	-11.932
2821.2000	-12.060
2821.6000	-12.628
2822.0000	-11.921
2822.4000	-11.461
2822.8000	-10.913
2823.2000	-10.877
2823.6000	-10.805
2824.0000	-10.458
2824.4000	-10.175
2824.8000	-9.982
2825.2000	-11.065
2825.6000	-11.259
2826.0000	-11.284
2826.4000	-11.339
2826.8000	-11.940
2827.2000	-13.196
2827.6000	-13.655
2828.0000	-13.503
2828.4000	-13.322
2828.8000	-13.442
2829.2000	-13.711
2829.6000	-13.327
2830.0000	-12.415
2830.4000	-11.714
2830.8000	-11.771
2831.2000	-11.743
2831.6000	-10.727
2832.0000	-10.389
2832.4000	-9.492
2832.8000	-9.510
2833.2000	-9.341
2833.6000	-8.779
2834.0000	-8.510
2834.4000	-8.326
2834.8000	-8.444
2835.2000	-8.308
2835.6000	-8.155
2836.0000	-8.097
2836.4000	-8.159
2836.8000	-8.347
2837.2000	-8.399
2837.6000	-8.391
2838.0000	-8.394
2838.4000	-8.486
2838.8000	-8.572
2839.2000	-8.617
2839.6000	-8.567
2840.0000	-8.587
2840.4000	-8.660
2840.8000	-8.778
2841.2000	-8.799
2841.6000	-8.674
2842.0000	-8.546
2842.4000	-8.596
2842.8000	-8.591
2843.2000	-8.143
2843.6000	-7.946
2844.0000	-7.792
2844.4000	-7.913
2844.8000	-7.783
2845.2000	-7.670
2845.6000	-7.664
2846.0000	-7.718
2846.4000	-7.838
2846.8000	-7.828
2847.2000	-7.746
2847.6000	-7.748
2848.0000	-7.858
2848.4000	-7.964
2848.8000	-7.945
2849.2000	-7.709
2849.6000	-7.653
2850.0000	-7.608
2850.4000	-7.748
2850.8000	-7.439
2851.2000	-7.204
2851.6000	-7.177
2852.0000	-7.297
2852.4000	-7.590
2852.8000	-7.259
2853.2000	-7.291
2853.6000	-7.295
2854.0000	-7.410
2854.4000	-7.127
2854.8000	-7.003
2855.2000	-6.824
2855.6000	-6.870
2856.0000	-6.697
2856.4000	-6.577
2856.8000	-6.399
2857.2000	-6.334
2857.6000	-6.400
2858.0000	-6.364
2858.4000	-6.309
2858.8000	-6.226
2859.2000	-6.274
2859.6000	-6.253
2860.0000	-6.226
2860.4000	-6.067
2860.8000	-6.004
2861.2000	-5.930
2861.6000	-5.891
2862.0000	-5.854
2862.4000	-5.795
2862.8000	-5.779
2863.2000	-5.768
2863.6000	-5.751
2864.0000	-5.726
2864.4000	-5.692
2864.8000	-5.653
2865.2000	-5.604
2865.6000	-5.547
2866.0000	-5.494
2866.4000	-5.435
2866.8000	-5.367
2867.2000	-5.287
2867.6000	-5.203
2868.0000	-5.127
2868.4000	-5.050
2868.8000	-4.980
2869.2000	-4.915
2869.6000	-4.854
2870.0000	-4.820
2870.4000	-4.760
2870.8000	-4.721
2871.2000	-4.641
2871.6000	-4.561
2872.0000	-4.497
2872.4000	-4.393
2872.8000	-4.287
2873.2000	-4.156
2873.6000	-4.109
2874.0000	-4.050
2874.4000	-3.991
2874.8000	-3.913
2875.2000	-3.862
2875.6000	-3.838
2876.0000	-3.824
2876.4000	-3.762
2876.8000	-3.691
2877.2000	-3.622
2877.6000	-3.590
2878.0000	-3.530
2878.4000	-3.449
2878.8000	-3.380
2879.2000	-3.327
2879.6000	-3.300
2880.0000	-3.257
2880.4000	-3.212
2880.8000	-3.165
2881.2000	-3.136
2881.6000	-3.140
2882.0000	-3.089
2882.4000	-3.048
2882.8000	-2.982
2883.2000	-2.990
2883.6000	-2.965
2884.0000	-2.930
2884.4000	-2.857
2884.8000	-2.828
2885.2000	-2.797
2885.6000	-2.780
2886.0000	-2.729
2886.4000	-2.680
2886.8000	-2.670
2887.2000	-2.650
2887.6000	-2.633
2888.0000	-2.562
2888.4000	-2.529
2888.8000	-2.484
2889.2000	-2.461
2889.6000	-2.428
2890.0000	-2.351
2890.4000	-2.333
2890.8000	-2.296
2891.2000	-2.297
2891.6000	-2.261
2892.0000	-2.217
2892.4000	-2.194
2892.8000	-2.170
2893.2000	-2.169
2893.6000	-2.133
2894.0000	-2.088
2894.4000	-2.071
2894.8000	-2.068
2895.2000	-2.071
2895.6000	-2.056
2896.0000	-2.038
2896.4000	-2.040
2896.8000	-2.047
2897.2000	-2.061
2897.6000	-2.038
2898.0000	-2.050
2898.4000	-2.078
2898.8000	-2.123
2899.2000	-2.124
2899.6000	-2.124
2900.0000	-2.131
2900.4000	-2.125
2900.8000	-2.114
2901.2000	-2.053
2901.6000	-2.009
2902.0000	-1.981
2902.4000	-1.953
2902.8000	-1.952
2903.2000	-1.930
2903.6000	-1.923
2904.0000	-1.923
2904.4000	-1.927
2904.8000	-1.906
2905.2000	-1.876
2905.6000	-1.865
2906.0000	-1.853
2906.4000	-1.851
2906.8000	-1.847
2907.2000	-1.823
2907.6000	-1.828
2908.0000	-1.827
2908.4000	-1.838
2908.8000	-1.813
2909.2000	-1.811
2909.6000	-1.810
2910.0000	-1.811
2910.4000	-1.812
2910.8000	-1.803
2911.2000	-1.795
2911.6000	-1.791
2912.0000	-1.792
2912.4000	-1.787
2912.8000	-1.779
2913.2000	-1.768
2913.6000	-1.758
2914.0000	-1.747
2914.4000	-1.732
2914.8000	-1.717
2915.2000	-1.700
2915.6000	-1.683
2916.0000	-1.666
2916.4000	-1.654
2916.8000	-1.643
2917.2000	-1.627
2917.6000	-1.613
2918.0000	-1.599
2918.4000	-1.596
2918.8000	-1.591
2919.2000	-1.584
2919.6000	-1.576
2920.0000	-1.572
2920.4000	-1.572
2920.8000	-1.572
2921.2000	-1.564
2921.6000	-1.559
2922.0000	-1.552
2922.4000	-1.547
2922.8000	-1.540
2923.2000	-1.516
2923.6000	-1.489
2924.0000	-1.465
2924.4000	-1.445
2924.8000	-1.435
2925.2000	-1.411
2925.6000	-1.405
2926.0000	-1.408
2926.4000	-1.413
2926.8000	-1.416
2927.2000	-1.420
2927.6000	-1.430
2928.0000	-1.443
2928.4000	-1.458
2928.8000	-1.471
2929.2000	-1.487
2929.6000	-1.502
2930.0000	-1.521
2930.4000	-1.542
2930.8000	-1.559
2931.2000	-1.579
2931.6000	-1.602
2932.0000	-1.626
2932.4000	-1.655
2932.8000	-1.675
2933.2000	-1.701
2933.6000	-1.726
2934.0000	-1.755
2934.4000	-1.781
2934.8000	-1.800
2935.2000	-1.822
2935.6000	-1.849
2936.0000	-1.875
2936.4000	-1.884
2936.8000	-1.902
2937.2000	-1.917
2937.6000	-1.937
2938.0000	-1.949
2938.4000	-1.951
2938.8000	-1.962
2939.2000	-1.958
2939.6000	-1.973
2940.0000	-1.979
2940.4000	-1.964
2940.8000	-1.980
2941.2000	-1.977
2941.6000	-1.991
2942.0000	-2.004
2942.4000	-2.001
2942.8000	-2.002
2943.2000	-2.017
2943.6000	-2.011
2944.0000	-2.015
2944.4000	-2.001
2944.8000	-2.004
2945.2000	-2.006
2945.6000	-2.046
2946.0000	-2.034
2946.4000	-2.060
2946.8000	-2.084
2947.2000	-2.117
2947.6000	-2.114
2948.0000	-2.113
2948.4000	-2.128
2948.8000	-2.153
2949.2000	-2.177
2949.6000	-2.216
2950.0000	-2.237
2950.4000	-2.284
2950.8000	-2.332
2951.2000	-2.371
2951.6000	-2.417
2952.0000	-2.449
2952.4000	-2.513
2952.8000	-2.565
2953.2000	-2.623
2953.6000	-2.650
2954.0000	-2.686
2954.4000	-2.733
2954.8000	-2.771
2955.2000	-2.817
2955.6000	-2.815
2956.0000	-2.849
2956.4000	-2.890
2956.8000	-2.939
2957.2000	-2.957
2957.6000	-2.980
2958.0000	-3.013
2958.4000	-3.065
2958.8000	-3.108
2959.2000	-3.118
2959.6000	-3.135
2960.0000	-3.178
2960.4000	-3.227
2960.8000	-3.263
2961.2000	-3.271
2961.6000	-3.303
2962.0000	-3.351
2962.4000	-3.414
2962.8000	-3.444
2963.2000	-3.467
2963.6000	-3.517
2964.0000	-3.572
2964.4000	-3.634
2964.8000	-3.680
2965.2000	-3.726
2965.6000	-3.789
2966.0000	-3.878
2966.4000	-3.911
2966.8000	-3.967
2967.2000	-4.008
2967.6000	-4.098
2968.0000	-4.172
2968.4000	-4.211
2968.8000	-4.250
2969.2000	-4.323
2969.6000	-4.395
2970.0000	-4.480
2970.4000	-4.526
2970.8000	-4.555
2971.2000	-4.590
2971.6000	-4.676
2972.0000	-4.727
2972.4000	-4.754
2972.8000	-4.793
2973.2000	-4.844
2973.6000	-4.955
2974.0000	-4.990
2974.4000	-5.040
2974.8000	-5.079
2975.2000	-5.126
2975.6000	-5.217
2976.0000	-5.258
2976.4000	-5.298
2976.8000	-5.333
2977.2000	-5.427
2977.6000	-5.478
2978.0000	-5.497
2978.4000	-5.560
2978.8000	-5.577
2979.2000	-5.672
2979.6000	-5.721
2980.0000	-5.782
2980.4000	-5.777
2980.8000	-5.864
2981.2000	-5.930
2981.6000	-5.978
2982.0000	-6.020
2982.4000	-6.053
2982.8000	-6.146
2983.2000	-6.220
2983.6000	-6.272
2984.0000	-6.316
2984.4000	-6.377
2984.8000	-6.446
2985.2000	-6.562
2985.6000	-6.577
2986.0000	-6.651
2986.4000	-6.709
2986.8000	-6.810
2987.2000	-6.895
2987.6000	-6.914
2988.0000	-6.980
2988.4000	-7.055
2988.8000	-7.172
2989.2000	-7.220
2989.6000	-7.249
2990.0000	-7.334
2990.4000	-7.394
2990.8000	-7.508
2991.2000	-7.548
2991.6000	-7.583
2992.0000	-7.651
2992.4000	-7.727
2992.8000	-7.839
2993.2000	-7.842
2993.6000	-7.885
2994.0000	-7.975
2994.4000	-8.027
2994.8000	-8.172
2995.2000	-8.169
2995.6000	-8.259
2996.0000	-8.332
2996.4000	-8.420
2996.8000	-8.454
2997.2000	-8.478
2997.6000	-8.534
2998.0000	-8.616
2998.4000	-8.685
2998.8000	-8.720
2999.2000	-8.752
2999.6000	-8.843
3000.0000	-8.902
3000.4000	-8.997
3000.8000	-9.012
3001.2000	-9.101
3001.6000	-9.174
3002.0000	-9.281
3002.4000	-9.363
3002.8000	-9.389
3003.2000	-9.483
3003.6000	-9.574
3004.0000	-9.649
3004.4000	-9.745
3004.8000	-9.764
3005.2000	-9.858
3005.6000	-9.925
3006.0000	-10.021
3006.4000	-10.080
3006.8000	-10.091
3007.2000	-10.165
3007.6000	-10.245
3008.0000	-10.348
3008.4000	-10.404
3008.8000	-10.448
3009.2000	-10.547
3009.6000	-10.602
3010.0000	-10.645
3010.4000	-10.678
3010.8000	-10.751
3011.2000	-10.860
3011.6000	-10.920
3012.0000	-10.973
3012.4000	-11.002
3012.8000	-11.098
3013.2000	-11.169
3013.6000	-11.245
3014.0000	-11.323
3014.4000	-11.343
3014.8000	-11.442
3015.2000	-11.524
3015.6000	-11.639
3016.0000	-11.631
3016.4000	-11.719
3016.8000	-11.831
3017.2000	-11.936
3017.6000	-12.019
3018.0000	-12.040
3018.4000	-12.127
3018.8000	-12.218
3019.2000	-12.297
3019.6000	-12.348
3020.0000	-12.392
3020.4000	-12.504
3020.8000	-12.640
3021.2000	-12.703
3021.6000	-12.750
3022.0000	-12.811
3022.4000	-12.903
3022.8000	-12.943
3023.2000	-12.987
3023.6000	-13.030
3024.0000	-13.082
3024.4000	-13.176
3024.8000	-13.237
3025.2000	-13.318
3025.6000	-13.341
3026.0000	-13.421
3026.4000	-13.521
3026.8000	-13.631
3027.2000	-13.662
3027.6000	-13.718
3028.0000	-13.798
3028.4000	-13.899
3028.8000	-13.957
3029.2000	-14.034
3029.6000	-14.082
3030.0000	-14.167
3030.4000	-14.268
3030.8000	-14.322
3031.2000	-14.389
3031.6000	-14.443
3032.0000	-14.568
3032.4000	-14.642
3032.8000	-14.711
3033.2000	-14.748
3033.6000	-14.847
3034.0000	-14.930
3034.4000	-14.994
3034.8000	-15.068
3035.2000	-15.150
3035.6000	-15.234
3036.0000	-15.336
3036.4000	-15.427
3036.8000	-15.447
3037.2000	-15.540
3037.6000	-15.594
3038.0000	-15.686
3038.4000	-15.708
3038.8000	-15.763
3039.2000	-15.816
3039.6000	-15.916
3040.0000	-16.000
3040.4000	-16.045
3040.8000	-16.099
3041.2000	-16.179
3041.6000	-16.271
3042.0000	-16.332
3042.4000	-16.402
3042.8000	-16.501
3043.2000	-16.587
3043.6000	-16.668
3044.0000	-16.721
3044.4000	-16.786
3044.8000	-16.864
3045.2000	-16.950
3045.6000	-17.030
3046.0000	-17.072
3046.4000	-17.147
3046.8000	-17.211
3047.2000	-17.312
3047.6000	-17.376
3048.0000	-17.435
3048.4000	-17.510
3048.8000	-17.592
3049.2000	-17.687
3049.6000	-17.749
3050.0000	-17.828
3050.4000	-17.907
3050.8000	-17.992
3051.2000	-18.094
3051.6000	-18.155
3052.0000	-18.220
3052.4000	-18.283
3052.8000	-18.361
3053.2000	-18.443
3053.6000	-18.515
3054.0000	-18.585
3054.4000	-18.643
3054.8000	-18.698
3055.2000	-18.751
3055.6000	-18.785
3056.0000	-18.843
3056.4000	-18.906
3056.8000	-18.983
3057.2000	-19.037
3057.6000	-19.104
3058.0000	-19.168
3058.4000	-19.252
3058.8000	-19.329
3059.2000	-19.388
3059.6000	-19.458
3060.0000	-19.535
3060.4000	-19.618
3060.8000	-19.695
3061.2000	-19.754
3061.6000	-19.832
3062.0000	-19.903
3062.4000	-19.983
3062.8000	-20.070
3063.2000	-20.151
3063.6000	-20.224
3064.0000	-20.293
3064.4000	-20.368
3064.8000	-20.434
3065.2000	-20.506
3065.6000	-20.577
3066.0000	-20.653
3066.4000	-20.719
3066.8000	-20.784
3067.2000	-20.861
3067.6000	-20.927
3068.0000	-21.002
3068.4000	-21.082
3068.8000	-21.153
3069.2000	-21.234
3069.6000	-21.306
3070.0000	-21.389
3070.4000	-21.463
3070.8000	-21.528
3071.2000	-21.602
3071.6000	-21.678
3072.0000	-21.753
3072.4000	-21.844
3072.8000	-21.922
3073.2000	-21.974
3073.6000	-22.027
3074.0000	-22.080
3074.4000	-22.152
3074.8000	-22.216
3075.2000	-22.276
3075.6000	-22.342
3076.0000	-22.414
3076.4000	-22.505
3076.8000	-22.576
3077.2000	-22.646
3077.6000	-22.711
3078.0000	-22.809
3078.4000	-22.890
3078.8000	-22.954
3079.2000	-23.021
3079.6000	-23.116
3080.0000	-23.204
3080.4000	-23.293
3080.8000	-23.358
3081.2000	-23.412
3081.6000	-23.511
3082.0000	-23.586
3082.4000	-23.632
3082.8000	-23.660
3083.2000	-23.739
3083.6000	-23.816
3084.0000	-23.893
3084.4000	-23.952
3084.8000	-24.008
3085.2000	-24.083
3085.6000	-24.179
3086.0000	-24.263
3086.4000	-24.310
3086.8000	-24.368
3087.2000	-24.445
3087.6000	-24.541
3088.0000	-24.617
3088.4000	-24.678
3088.8000	-24.708
3089.2000	-24.834
3089.6000	-24.894
3090.0000	-24.993
3090.4000	-25.013
3090.8000	-25.145
3091.2000	-25.193
3091.6000	-25.297
3092.0000	-25.323
3092.4000	-25.403
3092.8000	-25.486
3093.2000	-25.575
3093.6000	-25.648
3094.0000	-25.684
3094.4000	-25.755
3094.8000	-25.835
3095.2000	-25.935
3095.6000	-26.010
3096.0000	-26.052
3096.4000	-26.076
3096.8000	-26.209
3097.2000	-26.271
3097.6000	-26.347
3098.0000	-26.332
3098.4000	-26.443
3098.8000	-26.553
3099.2000	-26.621
3099.6000	-26.631
3100.0000	-26.714
3100.4000	-26.822
3100.8000	-26.898
3101.2000	-26.968
3101.6000	-27.090
3102.0000	-27.091
3102.4000	-27.204
3102.8000	-27.279
3103.2000	-27.318
3103.6000	-27.403
3104.0000	-27.477
3104.4000	-27.591
3104.8000	-27.660
3105.2000	-27.707
3105.6000	-27.745
3106.0000	-27.810
3106.4000	-27.929
3106.8000	-27.943
3107.2000	-28.018
3107.6000	-28.060
3108.0000	-28.213
3108.4000	-28.267
3108.8000	-28.355
3109.2000	-28.367
3109.6000	-28.532
3110.0000	-28.605
3110.4000	-28.711
3110.8000	-28.710
3111.2000	-28.763
3111.6000	-28.808
3112.0000	-28.957
3112.4000	-28.986
3112.8000	-29.044
3113.2000	-29.055
3113.6000	-29.163
3114.0000	-29.280
3114.4000	-29.328
3114.8000	-29.370
3115.2000	-29.464
3115.6000	-29.580
3116.0000	-29.608
3116.4000	-29.648
3116.8000	-29.730
3117.2000	-29.757
3117.6000	-29.908
3118.0000	-29.911
3118.4000	-29.969
3118.8000	-29.928
3119.2000	-30.154
3119.6000	-30.286
3120.0000	-30.260
3120.4000	-30.234
3120.8000	-30.458
3121.2000	-30.475
3121.6000	-30.617
3122.0000	-30.556
3122.4000	-30.710
3122.8000	-30.778
3123.2000	-30.986
3123.6000	-30.935
3124.0000	-31.031
3124.4000	-31.045
3124.8000	-31.241
3125.2000	-31.306
3125.6000	-31.345
3126.0000	-31.403
3126.4000	-31.514
3126.8000	-31.622
3127.2000	-31.736
3127.6000	-31.714
3128.0000	-31.709
3128.4000	-31.854
3128.8000	-31.878
3129.2000	-32.015
3129.6000	-31.903
3130.0000	-32.063
3130.4000	-32.196
3130.8000	-32.314
3131.2000	-32.364
3131.6000	-32.256
3132.0000	-32.473
3132.4000	-32.592
3132.8000	-32.688
3133.2000	-32.556
3133.6000	-32.611
3134.0000	-32.800
3134.4000	-32.965
3134.8000	-32.991
3135.2000	-33.012
3135.6000	-33.053
3136.0000	-33.215
3136.4000	-33.276
3136.8000	-33.421
3137.2000	-33.371
3137.6000	-33.492
3138.0000	-33.658
3138.4000	-33.718
3138.8000	-33.682
3139.2000	-33.758
3139.6000	-33.888
3140.0000	-34.044
3140.4000	-34.029
3140.8000	-33.984
3141.2000	-34.059
3141.6000	-34.255
3142.0000	-34.303
3142.4000	-34.382
3142.8000	-34.303
3143.2000	-34.479
3143.6000	-34.596
3144.0000	-34.715
3144.4000	-34.713
3144.8000	-34.741
3145.2000	-34.981
3145.6000	-35.112
3146.0000	-35.053
3146.4000	-35.094
3146.8000	-35.031
3147.2000	-35.321
3147.6000	-35.355
3148.0000	-35.329
3148.4000	-35.340
3148.8000	-35.441
3149.2000	-35.547
3149.6000	-35.640
3150.0000	-35.601
3150.4000	-35.538
3150.8000	-35.799
3151.2000	-35.878
3151.6000	-35.966
3152.0000	-35.919
3152.4000	-36.094
3152.8000	-36.245
3153.2000	-36.332
3153.6000	-36.256
3154.0000	-36.446
3154.4000	-36.465
3154.8000	-36.617
3155.2000	-36.662
3155.6000	-36.646
3156.0000	-36.716
3156.4000	-36.716
3156.8000	-36.982
3157.2000	-36.903
3157.6000	-36.823
3158.0000	-36.865
3158.4000	-37.202
3158.8000	-37.294
3159.2000	-37.161
3159.6000	-37.300
3160.0000	-37.436
3160.4000	-37.572
3160.8000	-37.625
3161.2000	-37.438
3161.6000	-37.593
3162.0000	-37.804
3162.4000	-37.946
3162.8000	-38.004
3163.2000	-37.826
3163.6000	-38.127
3164.0000	-38.206
3164.4000	-38.300
3164.8000	-38.328
3165.2000	-38.382
3165.6000	-38.579
3166.0000	-38.594
3166.4000	-38.699
3166.8000	-38.615
3167.2000	-38.560
3167.6000	-38.801
3168.0000	-38.921
3168.4000	-38.949
3168.8000	-38.926
3169.2000	-39.050
3169.6000	-39.135
3170.0000	-39.303
3170.4000	-39.279
3170.8000	-39.117
3171.2000	-39.482
3171.6000	-39.584
3172.0000	-39.582
3172.4000	-39.601
3172.8000	-39.765
3173.2000	-39.852
3173.6000	-39.951
3174.0000	-39.815
3174.4000	-40.011
3174.8000	-40.124
3175.2000	-40.191
3175.6000	-40.294
3176.0000	-40.367
3176.4000	-40.496
3176.8000	-40.517
3177.2000	-40.652
3177.6000	-40.631
3178.0000	-40.689
3178.4000	-40.665
3178.8000	-40.868
3179.2000	-40.892
3179.6000	-41.056
3180.0000	-40.657
3180.4000	-41.121
3180.8000	-41.128
3181.2000	-41.270
3181.6000	-41.201
3182.0000	-41.349
3182.4000	-41.503
3182.8000	-41.521
3183.2000	-41.634
3183.6000	-41.381
3184.0000	-41.553
3184.4000	-41.792
3184.8000	-41.807
3185.2000	-41.881
3185.6000	-41.900
3186.0000	-41.817
3186.4000	-42.132
3186.8000	-42.217
3187.2000	-42.288
3187.6000	-42.214
3188.0000	-42.452
3188.4000	-42.602
3188.8000	-42.612
3189.2000	-42.497
3189.6000	-42.603
3190.0000	-42.892
3190.4000	-43.040
3190.8000	-42.789
3191.2000	-42.944
3191.6000	-43.153
3192.0000	-43.324
3192.4000	-43.296
3192.8000	-43.125
3193.2000	-43.169
3193.6000	-43.308
3194.0000	-43.631
3194.4000	-43.409
3194.8000	-43.541
3195.2000	-43.368
3195.6000	-43.786
3196.0000	-43.865
3196.4000	-43.996
3196.8000	-43.848
3197.2000	-44.077
3197.6000	-44.235
3198.0000	-44.304
3198.4000	-44.315
3198.8000	-44.321
3199.2000	-44.506
3199.6000	-44.583
3200.0000	-44.462
3200.4000	-44.659
3200.8000	-44.707
3201.2000	-44.906
3201.6000	-45.085
3202.0000	-44.839
3202.4000	-44.864
3202.8000	-45.056
3203.2000	-45.168
3203.6000	-45.060
3204.0000	-45.151
3204.4000	-45.419
3204.8000	-45.553
3205.2000	-45.621
3205.6000	-45.526
3206.0000	-45.701
3206.4000	-45.624
3206.8000	-45.828
3207.2000	-45.838
3207.6000	-45.907
3208.0000	-45.999
3208.4000	-46.078
3208.8000	-46.296
3209.2000	-46.176
3209.6000	-46.172
3210.0000	-46.261
3210.4000	-46.309
3210.8000	-46.273
3211.2000	-46.150
3211.6000	-46.475
3212.0000	-46.513
3212.4000	-46.507
3212.8000	-46.776
3213.2000	-46.766
3213.6000	-46.963
3214.0000	-46.958
3214.4000	-47.103
3214.8000	-47.265
3215.2000	-46.970
3215.6000	-47.477
3216.0000	-47.577
3216.4000	-47.684
3216.8000	-47.457
3217.2000	-47.534
3217.6000	-47.565
3218.0000	-47.762
3218.4000	-47.815
3218.8000	-47.478
3219.2000	-47.988
3219.6000	-47.956
3220.0000	-48.101
3220.4000	-48.307
3220.8000	-48.112
3221.2000	-48.199
3221.6000	-48.444
3222.0000	-48.619
3222.4000	-48.369
3222.8000	-48.250
3223.2000	-48.780
3223.6000	-48.647
3224.0000	-48.592
3224.4000	-48.758
3224.8000	-49.017
3225.2000	-48.987
3225.6000	-49.085
3226.0000	-48.847
3226.4000	-48.989
3226.8000	-49.061
3227.2000	-49.241
3227.6000	-49.236
3228.0000	-49.313
3228.4000	-48.999
3228.8000	-49.507
3229.2000	-49.751
3229.6000	-49.535
3230.0000	-49.410
3230.4000	-49.595
3230.8000	-49.865
3231.2000	-50.052
3231.6000	-49.894
3232.0000	-50.057
3232.4000	-50.026
3232.8000	-50.359
3233.2000	-50.318
3233.6000	-50.129
3234.0000	-50.326
3234.4000	-50.296
3234.8000	-50.628
3235.2000	-50.574
3235.6000	-50.518
3236.0000	-50.558
3236.4000	-50.854
3236.8000	-50.913
3237.2000	-50.654
3237.6000	-50.635
3238.0000	-50.909
3238.4000	-51.542
3238.8000	-51.304
3239.2000	-51.173
3239.6000	-51.575
3240.0000	-51.660
3240.4000	-51.801
3240.8000	-51.655
3241.2000	-51.654
3241.6000	-51.884
3242.0000	-51.904
3242.4000	-52.060
3242.8000	-51.870
3243.2000	-51.999
3243.6000	-52.335
3244.0000	-52.203
3244.4000	-52.383
3244.8000	-52.343
3245.2000	-52.514
3245.6000	-52.760
3246.0000	-52.786
3246.4000	-52.578
3246.8000	-52.706
3247.2000	-52.759
3247.6000	-52.520
3248.0000	-52.647
3248.4000	-53.029
3248.8000	-52.937
3249.2000	-53.013
3249.6000	-53.208
3250.0000	-53.314
3250.4000	-52.830
3250.8000	-53.194
3251.2000	-53.275
3251.6000	-53.438
3252.0000	-53.233
3252.4000	-53.558
3252.8000	-54.101
3253.2000	-53.639
3253.6000	-53.859
3254.0000	-53.862
3254.4000	-53.326
3254.8000	-53.954
3255.2000	-53.636
3255.6000	-54.224
3256.0000	-53.961
3256.4000	-54.101
3256.8000	-54.621
3257.2000	-54.369
3257.6000	-53.619
3258.0000	-54.499
3258.4000	-54.354
3258.8000	-55.073
3259.2000	-54.820
3259.6000	-54.422
3260.0000	-55.043
3260.4000	-55.073
3260.8000	-55.200
3261.2000	-54.603
3261.6000	-54.720
3262.0000	-54.932
3262.4000	-55.361
3262.8000	-55.770
3263.2000	-55.261
3263.6000	-55.824
3264.0000	-56.166
3264.4000	-56.125
3264.8000	-55.226
3265.2000	-55.274
3265.6000	-55.873
3266.0000	-56.016
3266.4000	-56.027
3266.8000	-55.952
3267.2000	-56.712
3267.6000	-56.336
3268.0000	-56.597
3268.4000	-56.252
3268.8000	-55.603
3269.2000	-55.951
3269.6000	-56.386
3270.0000	-56.901
3270.4000	-56.714
3270.8000	-56.085
3271.2000	-56.584
3271.6000	-56.920
3272.0000	-56.001
3272.4000	-56.106
3272.8000	-56.758
3273.2000	-57.064
3273.6000	-57.353
3274.0000	-55.793
3274.4000	-56.638
3274.8000	-57.382
3275.2000	-57.231
3275.6000	-57.746
3276.0000	-56.634
3276.4000	-56.994
3276.8000	-56.883
3277.2000	-58.231
3277.6000	-57.073
3278.0000	-57.205
3278.4000	-58.560
3278.8000	-58.476
3279.2000	-58.966
3279.6000	-58.021
3280.0000	-58.813
3280.4000	-57.799
3280.8000	-57.935
3281.2000	-57.084
3281.6000	-58.281
3282.0000	-58.913
3282.4000	-58.783
3282.8000	-58.374
3283.2000	-58.687
3283.6000	-58.405
3284.0000	-58.983
3284.4000	-58.555
3284.8000	-58.299
3285.2000	-58.947
3285.6000	-59.891
[truncated: 536 more rows]
