# Supplementary material for: Femtosecond tunable solitons up to 4.8 µm using soliton self-frequency shift in an InF3 fiber
Source: Sci Rep. 2022 Sep 23;12:15898. doi: 10.1038/s41598-022-19658-8 (PMC9508244; doi:10.1038/s41598-022-19658-8)
Supplement: Supplementary file 1 — Supplementary Information. [file 41598_2022_19658_MOESM1_ESM.zip › Raw data/Fig2_Ampli4m/3.5A.CSV]

75CSV
// AQ6376 OPTICAL SPECTRUM ANALYZER //
35
CTRWL	3250.000000
SPAN	1500.000000
START WL	2500.000000
STOP WL	4000.000000
WLFREQ	0
REFL	-12.0
LSCL	7.0
RESLN	2.000
AVG	1
SMPLAUTO	1
SMPL	3751
SMPLINTVL	0.4000
HI1_CHOP
MEAS
LSUNT	0
NMSKH	OFF
RESCOR	0
SMOOTH	0
MEASWL	0
SWPSPD	1
MODELNAME	AQ6376
CHGPT	0
RESCAL0_0	10243
RESCAL0_1	0
RESCAL0_2	0
RESCAL1_0	10243
RESCAL1_1	0
RESCAL1_2	0
RESPARM	10243
FREQPARM	10243
WNUMPARM	10243
[TRACE DATA]
2500.0000	-64.863
2500.4000	-69.135
2500.8000	-59.752
2501.2000	-77.026
2501.6000	-67.582
2502.0000	-69.262
2502.4000	-63.502
2502.8000	-210.000
2503.2000	-210.000
2503.6000	-210.000
2504.0000	-210.000
2504.4000	-72.199
2504.8000	-210.000
2505.2000	-76.281
2505.6000	-58.773
2506.0000	-59.052
2506.4000	-210.000
2506.8000	-61.630
2507.2000	-64.447
2507.6000	-58.262
2508.0000	-58.525
2508.4000	-62.312
2508.8000	-59.182
2509.2000	-210.000
2509.6000	-66.765
2510.0000	-65.362
2510.4000	-210.000
2510.8000	-62.074
2511.2000	-78.588
2511.6000	-59.618
2512.0000	-63.279
2512.4000	-74.578
2512.8000	-62.774
2513.2000	-210.000
2513.6000	-64.655
2514.0000	-210.000
2514.4000	-210.000
2514.8000	-210.000
2515.2000	-210.000
2515.6000	-61.271
2516.0000	-60.068
2516.4000	-61.667
2516.8000	-60.251
2517.2000	-59.791
2517.6000	-60.956
2518.0000	-59.901
2518.4000	-60.842
2518.8000	-62.991
2519.2000	-210.000
2519.6000	-210.000
2520.0000	-210.000
2520.4000	-63.839
2520.8000	-210.000
2521.2000	-58.738
2521.6000	-61.352
2522.0000	-210.000
2522.4000	-210.000
2522.8000	-62.865
2523.2000	-59.250
2523.6000	-71.621
2524.0000	-56.758
2524.4000	-64.102
2524.8000	-210.000
2525.2000	-61.720
2525.6000	-210.000
2526.0000	-67.733
2526.4000	-210.000
2526.8000	-210.000
2527.2000	-210.000
2527.6000	-66.243
2528.0000	-210.000
2528.4000	-210.000
2528.8000	-210.000
2529.2000	-210.000
2529.6000	-63.063
2530.0000	-59.921
2530.4000	-59.734
2530.8000	-66.293
2531.2000	-59.277
2531.6000	-58.986
2532.0000	-57.993
2532.4000	-73.567
2532.8000	-60.728
2533.2000	-210.000
2533.6000	-58.415
2534.0000	-70.537
2534.4000	-210.000
2534.8000	-64.835
2535.2000	-70.671
2535.6000	-61.590
2536.0000	-210.000
2536.4000	-210.000
2536.8000	-72.416
2537.2000	-210.000
2537.6000	-210.000
2538.0000	-63.130
2538.4000	-62.564
2538.8000	-63.657
2539.2000	-210.000
2539.6000	-61.416
2540.0000	-60.137
2540.4000	-58.201
2540.8000	-62.192
2541.2000	-59.096
2541.6000	-210.000
2542.0000	-210.000
2542.4000	-210.000
2542.8000	-58.897
2543.2000	-60.247
2543.6000	-210.000
2544.0000	-210.000
2544.4000	-65.653
2544.8000	-61.791
2545.2000	-210.000
2545.6000	-63.318
2546.0000	-58.016
2546.4000	-60.477
2546.8000	-64.345
2547.2000	-210.000
2547.6000	-58.817
2548.0000	-65.203
2548.4000	-60.283
2548.8000	-58.260
2549.2000	-57.508
2549.6000	-62.551
2550.0000	-61.037
2550.4000	-66.138
2550.8000	-60.758
2551.2000	-60.702
2551.6000	-210.000
2552.0000	-210.000
2552.4000	-210.000
2552.8000	-210.000
2553.2000	-66.865
2553.6000	-60.203
2554.0000	-59.847
2554.4000	-210.000
2554.8000	-55.596
2555.2000	-54.586
2555.6000	-57.399
2556.0000	-210.000
2556.4000	-61.521
2556.8000	-58.667
2557.2000	-58.266
2557.6000	-210.000
2558.0000	-61.384
2558.4000	-59.743
2558.8000	-58.572
2559.2000	-64.837
2559.6000	-59.741
2560.0000	-65.262
2560.4000	-62.486
2560.8000	-210.000
2561.2000	-210.000
2561.6000	-73.913
2562.0000	-62.981
2562.4000	-62.882
2562.8000	-210.000
2563.2000	-210.000
2563.6000	-210.000
2564.0000	-210.000
2564.4000	-61.610
2564.8000	-61.345
2565.2000	-58.961
2565.6000	-57.249
2566.0000	-60.034
2566.4000	-63.464
2566.8000	-68.795
2567.2000	-57.715
2567.6000	-58.692
2568.0000	-210.000
2568.4000	-67.322
2568.8000	-61.862
2569.2000	-58.279
2569.6000	-57.618
2570.0000	-58.447
2570.4000	-58.189
2570.8000	-61.767
2571.2000	-59.931
2571.6000	-67.119
2572.0000	-59.531
2572.4000	-60.746
2572.8000	-66.325
2573.2000	-60.672
2573.6000	-60.048
2574.0000	-210.000
2574.4000	-66.587
2574.8000	-59.004
2575.2000	-73.008
2575.6000	-59.412
2576.0000	-59.414
2576.4000	-57.983
2576.8000	-59.325
2577.2000	-60.646
2577.6000	-58.659
2578.0000	-56.968
2578.4000	-58.912
2578.8000	-66.155
2579.2000	-58.278
2579.6000	-61.843
2580.0000	-57.927
2580.4000	-210.000
2580.8000	-58.335
2581.2000	-210.000
2581.6000	-63.566
2582.0000	-59.710
2582.4000	-64.837
2582.8000	-59.091
2583.2000	-58.708
2583.6000	-59.774
2584.0000	-63.054
2584.4000	-60.882
2584.8000	-58.876
2585.2000	-62.139
2585.6000	-60.987
2586.0000	-57.953
2586.4000	-57.581
2586.8000	-80.103
2587.2000	-57.201
2587.6000	-55.908
2588.0000	-57.772
2588.4000	-58.883
2588.8000	-59.570
2589.2000	-57.886
2589.6000	-58.177
2590.0000	-59.099
2590.4000	-56.315
2590.8000	-57.312
2591.2000	-57.933
2591.6000	-57.615
2592.0000	-57.893
2592.4000	-59.488
2592.8000	-66.821
2593.2000	-58.598
2593.6000	-58.672
2594.0000	-58.233
2594.4000	-59.947
2594.8000	-57.536
2595.2000	-63.459
2595.6000	-59.600
2596.0000	-56.926
2596.4000	-57.719
2596.8000	-56.097
2597.2000	-55.791
2597.6000	-56.887
2598.0000	-58.515
2598.4000	-56.821
2598.8000	-56.317
2599.2000	-56.409
2599.6000	-57.142
2600.0000	-55.939
2600.4000	-57.013
2600.8000	-55.703
2601.2000	-55.989
2601.6000	-58.059
2602.0000	-56.608
2602.4000	-61.738
2602.8000	-58.836
2603.2000	-56.751
2603.6000	-57.978
2604.0000	-59.332
2604.4000	-61.723
2604.8000	-56.768
2605.2000	-57.193
2605.6000	-55.244
2606.0000	-57.255
2606.4000	-59.792
2606.8000	-56.003
2607.2000	-55.838
2607.6000	-55.605
2608.0000	-56.305
2608.4000	-55.349
2608.8000	-54.907
2609.2000	-56.958
2609.6000	-54.854
2610.0000	-55.949
2610.4000	-56.147
2610.8000	-56.679
2611.2000	-53.821
2611.6000	-55.568
2612.0000	-55.990
2612.4000	-55.893
2612.8000	-54.325
2613.2000	-54.128
2613.6000	-54.403
2614.0000	-55.179
2614.4000	-53.844
2614.8000	-54.319
2615.2000	-54.922
2615.6000	-54.945
2616.0000	-56.235
2616.4000	-55.987
2616.8000	-55.295
2617.2000	-57.613
2617.6000	-55.549
2618.0000	-55.175
2618.4000	-54.261
2618.8000	-54.059
2619.2000	-54.854
2619.6000	-54.404
2620.0000	-54.052
2620.4000	-52.898
2620.8000	-53.126
2621.2000	-53.327
2621.6000	-53.581
2622.0000	-53.040
2622.4000	-52.188
2622.8000	-53.249
2623.2000	-53.945
2623.6000	-54.582
2624.0000	-51.610
2624.4000	-52.997
2624.8000	-53.533
2625.2000	-53.559
2625.6000	-54.221
2626.0000	-53.388
2626.4000	-53.433
2626.8000	-52.971
2627.2000	-53.700
2627.6000	-53.896
2628.0000	-53.556
2628.4000	-52.871
2628.8000	-53.927
2629.2000	-54.217
2629.6000	-53.511
2630.0000	-53.049
2630.4000	-53.291
2630.8000	-53.094
2631.2000	-52.606
2631.6000	-52.066
2632.0000	-51.382
2632.4000	-51.324
2632.8000	-52.849
2633.2000	-51.319
2633.6000	-50.654
2634.0000	-49.942
2634.4000	-50.070
2634.8000	-52.502
2635.2000	-49.680
2635.6000	-50.203
2636.0000	-48.889
2636.4000	-50.120
2636.8000	-51.021
2637.2000	-49.217
2637.6000	-49.253
2638.0000	-48.967
2638.4000	-50.436
2638.8000	-50.304
2639.2000	-49.466
2639.6000	-48.526
2640.0000	-48.949
2640.4000	-49.549
2640.8000	-50.906
2641.2000	-49.516
2641.6000	-48.969
2642.0000	-49.475
2642.4000	-49.202
2642.8000	-50.314
2643.2000	-49.024
2643.6000	-49.039
2644.0000	-48.684
2644.4000	-49.969
2644.8000	-50.103
2645.2000	-48.261
2645.6000	-49.052
2646.0000	-48.781
2646.4000	-50.149
2646.8000	-48.452
2647.2000	-47.542
2647.6000	-47.457
2648.0000	-47.880
2648.4000	-48.923
2648.8000	-47.786
2649.2000	-47.551
2649.6000	-47.423
2650.0000	-48.884
2650.4000	-49.232
2650.8000	-47.696
2651.2000	-47.508
2651.6000	-48.375
2652.0000	-48.368
2652.4000	-48.537
2652.8000	-47.715
2653.2000	-47.259
2653.6000	-47.025
2654.0000	-48.051
2654.4000	-47.263
2654.8000	-46.566
2655.2000	-46.365
2655.6000	-47.102
2656.0000	-47.685
2656.4000	-47.563
2656.8000	-46.388
2657.2000	-46.505
2657.6000	-46.887
2658.0000	-47.768
2658.4000	-47.228
2658.8000	-46.774
2659.2000	-46.765
2659.6000	-47.898
2660.0000	-47.399
2660.4000	-47.594
2660.8000	-46.498
2661.2000	-46.609
2661.6000	-47.662
2662.0000	-47.843
2662.4000	-46.944
2662.8000	-46.918
2663.2000	-47.701
2663.6000	-48.255
2664.0000	-48.383
2664.4000	-47.877
2664.8000	-48.093
2665.2000	-48.603
2665.6000	-49.890
2666.0000	-48.490
2666.4000	-47.698
2666.8000	-47.498
2667.2000	-47.772
2667.6000	-48.120
2668.0000	-46.819
2668.4000	-46.769
2668.8000	-46.339
2669.2000	-47.991
2669.6000	-47.741
2670.0000	-46.271
2670.4000	-46.341
2670.8000	-45.730
2671.2000	-47.730
2671.6000	-45.561
2672.0000	-44.902
2672.4000	-45.671
2672.8000	-44.906
2673.2000	-47.187
2673.6000	-45.715
2674.0000	-45.557
2674.4000	-45.144
2674.8000	-46.572
2675.2000	-46.439
2675.6000	-46.767
2676.0000	-46.370
2676.4000	-46.038
2676.8000	-46.309
2677.2000	-45.799
2677.6000	-45.162
2678.0000	-44.236
2678.4000	-44.031
2678.8000	-43.883
2679.2000	-44.177
2679.6000	-42.804
2680.0000	-42.437
2680.4000	-42.559
2680.8000	-42.977
2681.2000	-43.140
2681.6000	-42.254
2682.0000	-42.065
2682.4000	-42.611
2682.8000	-43.862
2683.2000	-42.306
2683.6000	-42.060
2684.0000	-41.677
2684.4000	-42.648
2684.8000	-42.614
2685.2000	-42.274
2685.6000	-41.026
2686.0000	-41.217
2686.4000	-41.523
2686.8000	-41.292
2687.2000	-41.180
2687.6000	-39.925
2688.0000	-40.495
2688.4000	-40.316
2688.8000	-40.304
2689.2000	-40.203
2689.6000	-39.883
2690.0000	-40.414
2690.4000	-40.202
2690.8000	-40.863
2691.2000	-39.926
2691.6000	-40.320
2692.0000	-40.540
2692.4000	-42.038
2692.8000	-41.245
2693.2000	-40.869
2693.6000	-40.898
2694.0000	-41.251
2694.4000	-42.350
2694.8000	-40.442
2695.2000	-40.395
2695.6000	-39.340
2696.0000	-41.004
2696.4000	-39.696
2696.8000	-39.028
2697.2000	-38.373
2697.6000	-38.155
2698.0000	-39.352
2698.4000	-38.771
2698.8000	-38.699
2699.2000	-37.920
2699.6000	-38.662
2700.0000	-39.362
2700.4000	-38.640
2700.8000	-38.393
2701.2000	-38.022
2701.6000	-38.809
2702.0000	-38.163
2702.4000	-37.809
2702.8000	-37.066
2703.2000	-36.525
2703.6000	-37.547
2704.0000	-37.423
2704.4000	-36.852
2704.8000	-37.132
2705.2000	-37.124
2705.6000	-38.693
2706.0000	-38.068
2706.4000	-37.720
2706.8000	-37.435
2707.2000	-38.265
2707.6000	-39.686
2708.0000	-38.083
2708.4000	-38.640
2708.8000	-37.995
2709.2000	-39.133
2709.6000	-38.650
2710.0000	-38.036
2710.4000	-37.286
2710.8000	-36.719
2711.2000	-37.597
2711.6000	-36.450
2712.0000	-35.715
2712.4000	-35.287
2712.8000	-35.723
2713.2000	-35.089
2713.6000	-35.648
2714.0000	-34.675
2714.4000	-34.487
2714.8000	-34.917
2715.2000	-35.164
2715.6000	-35.925
2716.0000	-35.057
2716.4000	-35.500
2716.8000	-35.752
2717.2000	-36.856
2717.6000	-36.690
2718.0000	-36.163
2718.4000	-36.362
2718.8000	-36.610
2719.2000	-38.283
2719.6000	-36.326
2720.0000	-36.151
2720.4000	-36.304
2720.8000	-36.272
2721.2000	-35.812
2721.6000	-34.875
2722.0000	-34.355
2722.4000	-34.327
2722.8000	-34.741
2723.2000	-34.359
2723.6000	-33.893
2724.0000	-33.804
2724.4000	-33.994
2724.8000	-33.312
2725.2000	-32.609
2725.6000	-31.953
2726.0000	-32.044
2726.4000	-32.185
2726.8000	-31.658
2727.2000	-31.319
2727.6000	-30.721
2728.0000	-30.858
2728.4000	-31.298
2728.8000	-31.242
2729.2000	-30.389
2729.6000	-30.352
2730.0000	-30.456
2730.4000	-31.094
2730.8000	-30.547
2731.2000	-29.637
2731.6000	-29.371
2732.0000	-29.722
2732.4000	-30.272
2732.8000	-29.767
2733.2000	-29.495
2733.6000	-29.781
2734.0000	-30.460
2734.4000	-30.006
2734.8000	-29.733
2735.2000	-29.707
2735.6000	-29.847
2736.0000	-30.201
2736.4000	-29.993
2736.8000	-30.174
2737.2000	-30.369
2737.6000	-30.803
2738.0000	-31.215
2738.4000	-30.901
2738.8000	-30.916
2739.2000	-31.074
2739.6000	-31.116
2740.0000	-30.647
2740.4000	-29.877
2740.8000	-29.361
2741.2000	-28.830
2741.6000	-29.121
2742.0000	-28.664
2742.4000	-28.074
2742.8000	-27.447
2743.2000	-27.198
2743.6000	-27.308
2744.0000	-26.957
2744.4000	-26.157
2744.8000	-25.648
2745.2000	-25.635
2745.6000	-25.522
2746.0000	-25.204
2746.4000	-25.085
2746.8000	-24.821
2747.2000	-24.985
2747.6000	-25.005
2748.0000	-24.641
2748.4000	-24.453
2748.8000	-24.635
2749.2000	-25.641
2749.6000	-26.335
2750.0000	-26.224
2750.4000	-25.421
2750.8000	-26.561
2751.2000	-26.584
2751.6000	-26.742
2752.0000	-25.701
2752.4000	-25.407
2752.8000	-25.575
2753.2000	-25.657
2753.6000	-25.531
2754.0000	-24.771
2754.4000	-24.707
2754.8000	-24.204
2755.2000	-23.532
2755.6000	-22.516
2756.0000	-21.545
2756.4000	-21.007
2756.8000	-20.372
2757.2000	-20.117
2757.6000	-19.473
2758.0000	-18.742
2758.4000	-18.798
2758.8000	-18.577
2759.2000	-18.335
2759.6000	-18.015
2760.0000	-17.706
2760.4000	-17.907
2760.8000	-17.779
2761.2000	-17.508
2761.6000	-17.056
2762.0000	-16.824
2762.4000	-16.479
2762.8000	-15.849
2763.2000	-14.917
2763.6000	-13.830
2764.0000	-13.292
2764.4000	-12.190
2764.8000	-11.313
2765.2000	-10.434
2765.6000	-9.589
2766.0000	-8.876
2766.4000	-8.351
2766.8000	-7.611
2767.2000	-6.820
2767.6000	-5.935
2768.0000	-5.647
2768.4000	-5.335
2768.8000	-4.982
2769.2000	-4.900
2769.6000	-5.152
2770.0000	-5.596
2770.4000	-6.246
2770.8000	-7.066
2771.2000	-8.096
2771.6000	-8.720
2772.0000	-8.826
2772.4000	-9.238
2772.8000	-9.226
2773.2000	-8.978
2773.6000	-8.417
2774.0000	-7.581
2774.4000	-6.832
2774.8000	-6.124
2775.2000	-5.421
2775.6000	-4.792
2776.0000	-4.288
2776.4000	-3.847
2776.8000	-3.487
2777.2000	-3.134
2777.6000	-2.829
2778.0000	-2.569
2778.4000	-2.439
2778.8000	-2.324
2779.2000	-2.328
2779.6000	-2.391
2780.0000	-2.555
2780.4000	-2.744
2780.8000	-2.880
2781.2000	-2.990
2781.6000	-3.028
2782.0000	-3.025
2782.4000	-2.965
2782.8000	-2.904
2783.2000	-2.822
2783.6000	-2.691
2784.0000	-2.526
2784.4000	-2.293
2784.8000	-2.004
2785.2000	-1.686
2785.6000	-1.300
2786.0000	-1.101
2786.4000	-0.990
2786.8000	-0.879
2787.2000	-0.733
2787.6000	-0.662
2788.0000	-0.580
2788.4000	-0.499
2788.8000	-0.432
2789.2000	-0.343
2789.6000	-0.305
2790.0000	-0.262
2790.4000	-0.286
2790.8000	-0.298
2791.2000	-0.345
2791.6000	-0.380
2792.0000	-0.409
2792.4000	-0.411
2792.8000	-0.389
2793.2000	-0.336
2793.6000	-0.276
2794.0000	-0.233
2794.4000	-0.213
2794.8000	-0.194
2795.2000	-0.192
2795.6000	-0.204
2796.0000	-0.231
2796.4000	-0.281
2796.8000	-0.313
2797.2000	-0.347
2797.6000	-0.356
2798.0000	-0.378
2798.4000	-0.401
2798.8000	-0.422
2799.2000	-0.484
2799.6000	-0.565
2800.0000	-0.674
2800.4000	-0.808
2800.8000	-0.979
2801.2000	-1.159
2801.6000	-1.364
2802.0000	-1.569
2802.4000	-1.747
2802.8000	-1.935
2803.2000	-2.122
2803.6000	-2.324
2804.0000	-2.536
2804.4000	-2.859
2804.8000	-3.077
2805.2000	-3.271
2805.6000	-3.523
2806.0000	-3.730
2806.4000	-3.980
2806.8000	-4.138
2807.2000	-4.285
2807.6000	-4.266
2808.0000	-4.299
2808.4000	-4.346
2808.8000	-4.412
2809.2000	-4.678
2809.6000	-4.940
2810.0000	-5.144
2810.4000	-5.792
2810.8000	-6.390
2811.2000	-7.044
2811.6000	-7.674
2812.0000	-8.203
2812.4000	-8.577
2812.8000	-8.718
2813.2000	-8.716
2813.6000	-8.580
2814.0000	-8.297
2814.4000	-7.940
2814.8000	-7.746
2815.2000	-7.279
2815.6000	-6.972
2816.0000	-6.749
2816.4000	-6.607
2816.8000	-6.613
2817.2000	-6.655
2817.6000	-6.696
2818.0000	-7.100
2818.4000	-7.721
2818.8000	-8.146
2819.2000	-8.664
2819.6000	-9.398
2820.0000	-9.797
2820.4000	-10.144
2820.8000	-10.469
2821.2000	-10.733
2821.6000	-10.408
2822.0000	-9.973
2822.4000	-9.711
2822.8000	-9.823
2823.2000	-10.537
2823.6000	-10.291
2824.0000	-10.792
2824.4000	-11.465
2824.8000	-12.556
2825.2000	-13.835
2825.6000	-14.705
2826.0000	-15.220
2826.4000	-15.923
2826.8000	-16.805
2827.2000	-17.399
2827.6000	-17.341
2828.0000	-17.142
2828.4000	-18.255
2828.8000	-19.986
2829.2000	-20.542
2829.6000	-18.502
2830.0000	-19.460
2830.4000	-18.725
2830.8000	-18.314
2831.2000	-17.056
2831.6000	-15.934
2832.0000	-15.635
2832.4000	-15.025
2832.8000	-14.442
2833.2000	-14.036
2833.6000	-13.678
2834.0000	-13.347
2834.4000	-13.114
2834.8000	-13.059
2835.2000	-13.129
2835.6000	-13.373
2836.0000	-13.879
2836.4000	-14.915
2836.8000	-15.157
2837.2000	-15.677
2837.6000	-16.217
2838.0000	-16.757
2838.4000	-16.650
2838.8000	-16.340
2839.2000	-15.902
2839.6000	-15.521
2840.0000	-15.088
2840.4000	-14.496
2840.8000	-13.970
2841.2000	-13.388
2841.6000	-12.725
2842.0000	-12.176
2842.4000	-11.720
2842.8000	-11.564
2843.2000	-11.453
2843.6000	-11.416
2844.0000	-11.487
2844.4000	-11.697
2844.8000	-11.962
2845.2000	-12.292
2845.6000	-12.477
2846.0000	-12.865
2846.4000	-13.088
2846.8000	-13.354
2847.2000	-13.614
2847.6000	-13.860
2848.0000	-14.185
2848.4000	-14.416
2848.8000	-14.597
2849.2000	-14.682
2849.6000	-14.321
2850.0000	-14.447
2850.4000	-14.388
2850.8000	-14.092
2851.2000	-13.753
2851.6000	-13.407
2852.0000	-13.373
2852.4000	-13.133
2852.8000	-12.935
2853.2000	-12.729
2853.6000	-12.558
2854.0000	-12.388
2854.4000	-12.209
2854.8000	-12.153
2855.2000	-12.126
2855.6000	-12.041
2856.0000	-12.028
2856.4000	-12.140
2856.8000	-12.337
2857.2000	-12.643
2857.6000	-12.703
2858.0000	-12.879
2858.4000	-13.098
2858.8000	-13.217
2859.2000	-13.232
2859.6000	-13.207
2860.0000	-13.147
2860.4000	-13.012
2860.8000	-12.868
2861.2000	-12.740
2861.6000	-12.661
2862.0000	-12.456
2862.4000	-12.189
2862.8000	-12.028
2863.2000	-11.973
2863.6000	-11.954
2864.0000	-11.637
2864.4000	-11.424
2864.8000	-11.303
2865.2000	-11.372
2865.6000	-11.263
2866.0000	-10.938
2866.4000	-10.832
2866.8000	-10.742
2867.2000	-10.692
2867.6000	-10.608
2868.0000	-10.470
2868.4000	-10.364
2868.8000	-10.420
2869.2000	-10.449
2869.6000	-10.446
2870.0000	-10.405
2870.4000	-10.411
2870.8000	-10.464
2871.2000	-10.431
2871.6000	-10.414
2872.0000	-10.371
2872.4000	-10.340
2872.8000	-10.287
2873.2000	-10.272
2873.6000	-10.287
2874.0000	-10.299
2874.4000	-10.329
2874.8000	-10.329
2875.2000	-10.368
2875.6000	-10.397
2876.0000	-10.425
2876.4000	-10.421
2876.8000	-10.427
2877.2000	-10.421
2877.6000	-10.386
2878.0000	-10.350
2878.4000	-10.323
2878.8000	-10.279
2879.2000	-10.205
2879.6000	-10.107
2880.0000	-10.005
2880.4000	-10.026
2880.8000	-9.922
2881.2000	-9.806
2881.6000	-9.655
2882.0000	-9.591
2882.4000	-9.576
2882.8000	-9.441
2883.2000	-9.269
2883.6000	-9.104
2884.0000	-9.101
2884.4000	-8.919
2884.8000	-8.759
2885.2000	-8.543
2885.6000	-8.462
2886.0000	-8.431
2886.4000	-8.329
2886.8000	-8.143
2887.2000	-7.995
2887.6000	-7.869
2888.0000	-7.927
2888.4000	-7.790
2888.8000	-7.529
2889.2000	-7.433
2889.6000	-7.455
2890.0000	-7.399
2890.4000	-7.208
2890.8000	-7.107
2891.2000	-7.045
2891.6000	-6.998
2892.0000	-6.915
2892.4000	-6.849
2892.8000	-6.749
2893.2000	-6.706
2893.6000	-6.678
2894.0000	-6.612
2894.4000	-6.561
2894.8000	-6.484
2895.2000	-6.490
2895.6000	-6.453
2896.0000	-6.440
2896.4000	-6.414
2896.8000	-6.413
2897.2000	-6.422
2897.6000	-6.421
2898.0000	-6.428
2898.4000	-6.437
2898.8000	-6.462
2899.2000	-6.482
2899.6000	-6.487
2900.0000	-6.483
2900.4000	-6.443
2900.8000	-6.379
2901.2000	-6.297
2901.6000	-6.207
2902.0000	-6.116
2902.4000	-6.046
2902.8000	-6.011
2903.2000	-5.976
2903.6000	-5.935
2904.0000	-5.896
2904.4000	-5.850
2904.8000	-5.804
2905.2000	-5.733
2905.6000	-5.667
2906.0000	-5.593
2906.4000	-5.550
2906.8000	-5.511
2907.2000	-5.454
2907.6000	-5.397
2908.0000	-5.354
2908.4000	-5.328
2908.8000	-5.292
2909.2000	-5.236
2909.6000	-5.173
2910.0000	-5.149
2910.4000	-5.121
2910.8000	-5.080
2911.2000	-5.006
2911.6000	-4.967
2912.0000	-4.935
2912.4000	-4.923
2912.8000	-4.889
2913.2000	-4.810
2913.6000	-4.777
2914.0000	-4.742
2914.4000	-4.712
2914.8000	-4.636
2915.2000	-4.591
2915.6000	-4.540
2916.0000	-4.507
2916.4000	-4.470
2916.8000	-4.395
2917.2000	-4.357
2917.6000	-4.328
2918.0000	-4.285
2918.4000	-4.256
2918.8000	-4.224
2919.2000	-4.167
2919.6000	-4.182
2920.0000	-4.150
2920.4000	-4.132
2920.8000	-4.091
2921.2000	-4.066
2921.6000	-4.081
2922.0000	-4.048
2922.4000	-4.003
2922.8000	-3.919
2923.2000	-3.898
2923.6000	-3.853
2924.0000	-3.771
2924.4000	-3.679
2924.8000	-3.609
2925.2000	-3.563
2925.6000	-3.509
2926.0000	-3.445
2926.4000	-3.403
2926.8000	-3.376
2927.2000	-3.362
2927.6000	-3.317
2928.0000	-3.254
2928.4000	-3.231
2928.8000	-3.201
2929.2000	-3.192
2929.6000	-3.145
2930.0000	-3.093
2930.4000	-3.053
2930.8000	-3.041
2931.2000	-3.016
2931.6000	-2.975
2932.0000	-2.920
2932.4000	-2.906
2932.8000	-2.896
2933.2000	-2.862
2933.6000	-2.809
2934.0000	-2.767
2934.4000	-2.751
2934.8000	-2.724
2935.2000	-2.700
2935.6000	-2.650
2936.0000	-2.627
2936.4000	-2.601
2936.8000	-2.583
2937.2000	-2.548
2937.6000	-2.496
2938.0000	-2.474
2938.4000	-2.444
2938.8000	-2.413
2939.2000	-2.376
2939.6000	-2.336
2940.0000	-2.310
2940.4000	-2.282
2940.8000	-2.252
2941.2000	-2.221
2941.6000	-2.193
2942.0000	-2.174
2942.4000	-2.155
2942.8000	-2.131
2943.2000	-2.097
2943.6000	-2.058
2944.0000	-2.031
2944.4000	-1.999
2944.8000	-1.967
2945.2000	-1.936
2945.6000	-1.922
2946.0000	-1.904
2946.4000	-1.877
2946.8000	-1.844
2947.2000	-1.811
2947.6000	-1.781
2948.0000	-1.742
2948.4000	-1.718
2948.8000	-1.685
2949.2000	-1.668
2949.6000	-1.657
2950.0000	-1.645
2950.4000	-1.631
2950.8000	-1.620
2951.2000	-1.612
2951.6000	-1.607
2952.0000	-1.601
2952.4000	-1.595
2952.8000	-1.591
2953.2000	-1.589
2953.6000	-1.588
2954.0000	-1.580
2954.4000	-1.570
2954.8000	-1.571
2955.2000	-1.568
2955.6000	-1.565
2956.0000	-1.563
2956.4000	-1.558
2956.8000	-1.570
2957.2000	-1.577
2957.6000	-1.580
2958.0000	-1.577
2958.4000	-1.577
2958.8000	-1.597
2959.2000	-1.594
2959.6000	-1.596
2960.0000	-1.592
2960.4000	-1.597
2960.8000	-1.604
2961.2000	-1.600
2961.6000	-1.599
2962.0000	-1.592
2962.4000	-1.597
2962.8000	-1.595
2963.2000	-1.588
2963.6000	-1.579
2964.0000	-1.573
2964.4000	-1.569
2964.8000	-1.558
2965.2000	-1.544
2965.6000	-1.537
2966.0000	-1.531
2966.4000	-1.524
2966.8000	-1.514
2967.2000	-1.505
2967.6000	-1.498
2968.0000	-1.490
2968.4000	-1.480
2968.8000	-1.471
2969.2000	-1.463
2969.6000	-1.457
2970.0000	-1.449
2970.4000	-1.441
2970.8000	-1.432
2971.2000	-1.423
2971.6000	-1.417
2972.0000	-1.411
2972.4000	-1.407
2972.8000	-1.406
2973.2000	-1.406
2973.6000	-1.408
2974.0000	-1.412
2974.4000	-1.418
2974.8000	-1.423
2975.2000	-1.426
2975.6000	-1.431
2976.0000	-1.438
2976.4000	-1.448
2976.8000	-1.459
2977.2000	-1.463
2977.6000	-1.473
2978.0000	-1.483
2978.4000	-1.496
2978.8000	-1.507
2979.2000	-1.510
2979.6000	-1.512
2980.0000	-1.516
2980.4000	-1.524
2980.8000	-1.524
2981.2000	-1.520
2981.6000	-1.521
2982.0000	-1.525
2982.4000	-1.532
2982.8000	-1.528
2983.2000	-1.526
2983.6000	-1.529
2984.0000	-1.538
2984.4000	-1.545
2984.8000	-1.540
2985.2000	-1.546
2985.6000	-1.551
2986.0000	-1.566
2986.4000	-1.569
2986.8000	-1.573
2987.2000	-1.577
2987.6000	-1.595
2988.0000	-1.613
2988.4000	-1.621
2988.8000	-1.625
2989.2000	-1.643
2989.6000	-1.669
2990.0000	-1.683
2990.4000	-1.697
2990.8000	-1.704
2991.2000	-1.725
2991.6000	-1.757
2992.0000	-1.780
2992.4000	-1.795
2992.8000	-1.802
2993.2000	-1.831
2993.6000	-1.862
2994.0000	-1.886
2994.4000	-1.894
2994.8000	-1.919
2995.2000	-1.962
2995.6000	-1.990
2996.0000	-1.993
2996.4000	-2.004
2996.8000	-2.014
2997.2000	-2.049
2997.6000	-2.049
2998.0000	-2.063
2998.4000	-2.074
2998.8000	-2.086
2999.2000	-2.111
2999.6000	-2.115
3000.0000	-2.133
3000.4000	-2.147
3000.8000	-2.185
3001.2000	-2.221
3001.6000	-2.224
3002.0000	-2.249
3002.4000	-2.278
3002.8000	-2.324
3003.2000	-2.350
3003.6000	-2.370
3004.0000	-2.409
3004.4000	-2.437
3004.8000	-2.490
3005.2000	-2.528
3005.6000	-2.536
3006.0000	-2.577
3006.4000	-2.602
3006.8000	-2.654
3007.2000	-2.675
3007.6000	-2.689
3008.0000	-2.734
3008.4000	-2.791
3008.8000	-2.815
3009.2000	-2.835
3009.6000	-2.867
3010.0000	-2.904
3010.4000	-2.943
3010.8000	-2.971
3011.2000	-2.980
3011.6000	-3.026
3012.0000	-3.078
3012.4000	-3.115
3012.8000	-3.135
3013.2000	-3.137
3013.6000	-3.214
3014.0000	-3.248
3014.4000	-3.290
3014.8000	-3.295
3015.2000	-3.332
3015.6000	-3.404
3016.0000	-3.457
3016.4000	-3.504
3016.8000	-3.508
3017.2000	-3.573
3017.6000	-3.656
3018.0000	-3.714
3018.4000	-3.746
3018.8000	-3.778
3019.2000	-3.834
3019.6000	-3.898
3020.0000	-3.958
3020.4000	-3.989
3020.8000	-4.044
3021.2000	-4.140
3021.6000	-4.167
3022.0000	-4.183
3022.4000	-4.212
3022.8000	-4.232
3023.2000	-4.340
3023.6000	-4.324
3024.0000	-4.346
3024.4000	-4.368
3024.8000	-4.433
3025.2000	-4.542
3025.6000	-4.539
3026.0000	-4.569
3026.4000	-4.619
3026.8000	-4.700
3027.2000	-4.774
3027.6000	-4.802
3028.0000	-4.807
3028.4000	-4.878
3028.8000	-4.949
3029.2000	-5.029
3029.6000	-5.048
3030.0000	-5.097
3030.4000	-5.167
3030.8000	-5.265
3031.2000	-5.324
3031.6000	-5.375
3032.0000	-5.448
3032.4000	-5.498
3032.8000	-5.583
3033.2000	-5.595
3033.6000	-5.627
3034.0000	-5.707
3034.4000	-5.804
3034.8000	-5.830
3035.2000	-5.872
3035.6000	-5.928
3036.0000	-6.032
3036.4000	-6.099
3036.8000	-6.145
3037.2000	-6.177
3037.6000	-6.236
3038.0000	-6.326
3038.4000	-6.385
3038.8000	-6.402
3039.2000	-6.421
3039.6000	-6.516
3040.0000	-6.606
3040.4000	-6.664
3040.8000	-6.671
3041.2000	-6.721
3041.6000	-6.811
3042.0000	-6.880
3042.4000	-6.923
3042.8000	-6.979
3043.2000	-7.048
3043.6000	-7.152
3044.0000	-7.214
3044.4000	-7.216
3044.8000	-7.280
3045.2000	-7.338
3045.6000	-7.452
3046.0000	-7.424
3046.4000	-7.463
3046.8000	-7.527
3047.2000	-7.640
3047.6000	-7.676
3048.0000	-7.716
3048.4000	-7.755
3048.8000	-7.828
3049.2000	-7.950
3049.6000	-8.019
3050.0000	-8.062
3050.4000	-8.136
3050.8000	-8.243
3051.2000	-8.343
3051.6000	-8.413
3052.0000	-8.425
3052.4000	-8.519
3052.8000	-8.599
3053.2000	-8.695
3053.6000	-8.739
3054.0000	-8.814
3054.4000	-8.872
3054.8000	-8.953
3055.2000	-8.995
3055.6000	-8.987
3056.0000	-9.041
3056.4000	-9.128
3056.8000	-9.238
3057.2000	-9.213
3057.6000	-9.248
3058.0000	-9.314
3058.4000	-9.414
3058.8000	-9.435
3059.2000	-9.465
3059.6000	-9.501
3060.0000	-9.576
3060.4000	-9.717
3060.8000	-9.728
3061.2000	-9.753
3061.6000	-9.789
3062.0000	-9.901
3062.4000	-9.965
3062.8000	-10.061
3063.2000	-10.083
3063.6000	-10.215
3064.0000	-10.285
3064.4000	-10.331
3064.8000	-10.406
3065.2000	-10.474
3065.6000	-10.559
3066.0000	-10.641
3066.4000	-10.707
3066.8000	-10.748
3067.2000	-10.850
3067.6000	-10.931
3068.0000	-11.050
3068.4000	-11.031
3068.8000	-11.143
3069.2000	-11.218
3069.6000	-11.323
3070.0000	-11.374
3070.4000	-11.382
3070.8000	-11.472
3071.2000	-11.536
3071.6000	-11.669
3072.0000	-11.659
3072.4000	-11.709
3072.8000	-11.782
3073.2000	-11.910
3073.6000	-11.917
3074.0000	-11.922
3074.4000	-11.972
3074.8000	-12.055
3075.2000	-12.127
3075.6000	-12.191
3076.0000	-12.226
3076.4000	-12.309
3076.8000	-12.415
3077.2000	-12.478
3077.6000	-12.552
3078.0000	-12.582
3078.4000	-12.720
3078.8000	-12.804
3079.2000	-12.874
3079.6000	-12.910
3080.0000	-12.986
3080.4000	-13.112
3080.8000	-13.194
3081.2000	-13.271
3081.6000	-13.291
3082.0000	-13.370
3082.4000	-13.474
3082.8000	-13.501
3083.2000	-13.503
3083.6000	-13.556
3084.0000	-13.649
3084.4000	-13.790
3084.8000	-13.778
3085.2000	-13.819
3085.6000	-13.868
3086.0000	-13.994
3086.4000	-14.033
3086.8000	-14.053
3087.2000	-14.119
3087.6000	-14.178
3088.0000	-14.298
3088.4000	-14.375
3088.8000	-14.403
3089.2000	-14.448
3089.6000	-14.532
3090.0000	-14.651
3090.4000	-14.711
3090.8000	-14.746
3091.2000	-14.843
3091.6000	-14.962
3092.0000	-15.055
3092.4000	-15.061
3092.8000	-15.138
3093.2000	-15.210
3093.6000	-15.323
3094.0000	-15.404
3094.4000	-15.411
3094.8000	-15.468
3095.2000	-15.602
3095.6000	-15.689
3096.0000	-15.679
3096.4000	-15.700
3096.8000	-15.770
3097.2000	-15.863
3097.6000	-15.927
3098.0000	-15.969
3098.4000	-16.010
3098.8000	-16.099
3099.2000	-16.192
3099.6000	-16.215
3100.0000	-16.240
3100.4000	-16.351
3100.8000	-16.451
3101.2000	-16.516
3101.6000	-16.549
3102.0000	-16.613
3102.4000	-16.740
3102.8000	-16.822
3103.2000	-16.896
3103.6000	-16.927
3104.0000	-17.023
3104.4000	-17.111
3104.8000	-17.221
3105.2000	-17.308
3105.6000	-17.299
3106.0000	-17.370
3106.4000	-17.483
3106.8000	-17.571
3107.2000	-17.566
3107.6000	-17.640
3108.0000	-17.770
3108.4000	-17.861
3108.8000	-17.877
3109.2000	-17.970
3109.6000	-18.026
3110.0000	-18.151
3110.4000	-18.186
3110.8000	-18.233
3111.2000	-18.265
3111.6000	-18.344
3112.0000	-18.447
3112.4000	-18.460
3112.8000	-18.500
3113.2000	-18.563
3113.6000	-18.686
3114.0000	-18.759
3114.4000	-18.815
3114.8000	-18.874
3115.2000	-18.947
3115.6000	-19.085
3116.0000	-19.133
3116.4000	-19.098
3116.8000	-19.169
3117.2000	-19.248
3117.6000	-19.383
3118.0000	-19.388
3118.4000	-19.426
3118.8000	-19.490
3119.2000	-19.594
3119.6000	-19.712
3120.0000	-19.691
3120.4000	-19.745
3120.8000	-19.827
3121.2000	-19.952
3121.6000	-19.996
3122.0000	-20.046
3122.4000	-20.098
3122.8000	-20.238
3123.2000	-20.311
3123.6000	-20.354
3124.0000	-20.409
3124.4000	-20.506
3124.8000	-20.600
3125.2000	-20.685
3125.6000	-20.690
3126.0000	-20.776
3126.4000	-20.885
3126.8000	-20.969
3127.2000	-21.018
3127.6000	-20.998
3128.0000	-21.065
3128.4000	-21.161
3128.8000	-21.200
3129.2000	-21.265
3129.6000	-21.266
3130.0000	-21.371
3130.4000	-21.486
3130.8000	-21.556
3131.2000	-21.587
3131.6000	-21.640
3132.0000	-21.763
3132.4000	-21.856
3132.8000	-21.867
3133.2000	-21.909
3133.6000	-21.983
3134.0000	-22.117
3134.4000	-22.128
3134.8000	-22.199
3135.2000	-22.245
3135.6000	-22.344
3136.0000	-22.492
3136.4000	-22.517
3136.8000	-22.573
3137.2000	-22.601
3137.6000	-22.797
3138.0000	-22.861
3138.4000	-22.881
3138.8000	-22.952
3139.2000	-23.036
3139.6000	-23.155
3140.0000	-23.126
3140.4000	-23.147
3140.8000	-23.235
3141.2000	-23.299
3141.6000	-23.414
3142.0000	-23.414
3142.4000	-23.448
3142.8000	-23.530
3143.2000	-23.643
3143.6000	-23.735
3144.0000	-23.739
3144.4000	-23.805
3144.8000	-23.951
3145.2000	-24.080
3145.6000	-24.113
3146.0000	-24.115
3146.4000	-24.215
3146.8000	-24.302
3147.2000	-24.330
3147.6000	-24.340
3148.0000	-24.352
3148.4000	-24.489
3148.8000	-24.593
3149.2000	-24.647
3149.6000	-24.621
3150.0000	-24.680
3150.4000	-24.880
3150.8000	-24.940
3151.2000	-24.955
3151.6000	-24.960
3152.0000	-25.106
3152.4000	-25.191
3152.8000	-25.231
3153.2000	-25.232
3153.6000	-25.318
3154.0000	-25.393
3154.4000	-25.492
3154.8000	-25.512
3155.2000	-25.571
3155.6000	-25.606
3156.0000	-25.788
3156.4000	-25.828
3156.8000	-25.815
3157.2000	-25.855
3157.6000	-25.949
3158.0000	-26.108
3158.4000	-26.088
3158.8000	-26.140
3159.2000	-26.215
3159.6000	-26.381
3160.0000	-26.415
3160.4000	-26.439
3160.8000	-26.474
3161.2000	-26.551
3161.6000	-26.648
3162.0000	-26.711
3162.4000	-26.731
3162.8000	-26.837
3163.2000	-26.925
3163.6000	-27.039
3164.0000	-27.041
3164.4000	-27.063
3164.8000	-27.156
3165.2000	-27.283
3165.6000	-27.375
3166.0000	-27.321
3166.4000	-27.436
3166.8000	-27.511
3167.2000	-27.600
3167.6000	-27.594
3168.0000	-27.649
3168.4000	-27.701
3168.8000	-27.886
3169.2000	-27.908
3169.6000	-27.861
3170.0000	-27.951
3170.4000	-28.042
3170.8000	-28.224
3171.2000	-28.192
3171.6000	-28.228
3172.0000	-28.337
3172.4000	-28.504
3172.8000	-28.506
3173.2000	-28.526
3173.6000	-28.550
3174.0000	-28.734
3174.4000	-28.771
3174.8000	-28.849
3175.2000	-28.846
3175.6000	-28.892
3176.0000	-29.030
3176.4000	-29.148
3176.8000	-29.156
3177.2000	-29.160
3177.6000	-29.272
3178.0000	-29.345
3178.4000	-29.423
3178.8000	-29.453
3179.2000	-29.489
3179.6000	-29.636
3180.0000	-29.755
3180.4000	-29.702
3180.8000	-29.762
3181.2000	-29.850
3181.6000	-30.081
3182.0000	-30.002
3182.4000	-29.999
3182.8000	-30.054
3183.2000	-30.144
3183.6000	-30.422
3184.0000	-30.317
3184.4000	-30.336
3184.8000	-30.408
3185.2000	-30.665
3185.6000	-30.597
3186.0000	-30.604
3186.4000	-30.692
3186.8000	-30.808
3187.2000	-30.956
3187.6000	-30.969
3188.0000	-31.031
3188.4000	-31.055
3188.8000	-31.224
3189.2000	-31.338
3189.6000	-31.327
3190.0000	-31.366
3190.4000	-31.488
3190.8000	-31.689
3191.2000	-31.742
3191.6000	-31.616
3192.0000	-31.707
3192.4000	-31.817
3192.8000	-31.977
3193.2000	-31.840
3193.6000	-31.907
3194.0000	-31.988
3194.4000	-32.110
3194.8000	-32.244
3195.2000	-32.148
3195.6000	-32.185
3196.0000	-32.277
3196.4000	-32.486
3196.8000	-32.465
3197.2000	-32.487
3197.6000	-32.573
3198.0000	-32.743
3198.4000	-32.832
3198.8000	-32.837
3199.2000	-32.785
3199.6000	-33.048
3200.0000	-33.090
3200.4000	-33.205
3200.8000	-33.170
3201.2000	-33.228
3201.6000	-33.371
3202.0000	-33.478
3202.4000	-33.458
3202.8000	-33.429
3203.2000	-33.603
3203.6000	-33.702
3204.0000	-33.721
3204.4000	-33.635
3204.8000	-33.728
3205.2000	-33.955
3205.6000	-34.182
3206.0000	-33.988
3206.4000	-33.970
3206.8000	-34.029
3207.2000	-34.285
3207.6000	-34.306
3208.0000	-34.254
3208.4000	-34.280
3208.8000	-34.508
3209.2000	-34.515
3209.6000	-34.516
3210.0000	-34.552
3210.4000	-34.590
3210.8000	-34.745
3211.2000	-34.755
3211.6000	-34.772
3212.0000	-34.763
3212.4000	-34.960
3212.8000	-35.042
3213.2000	-35.105
3213.6000	-35.088
3214.0000	-35.121
3214.4000	-35.298
3214.8000	-35.481
3215.2000	-35.275
3215.6000	-35.426
3216.0000	-35.492
3216.4000	-35.755
3216.8000	-35.743
3217.2000	-35.593
3217.6000	-35.794
3218.0000	-35.845
3218.4000	-36.095
3218.8000	-35.876
3219.2000	-35.908
3219.6000	-36.067
3220.0000	-36.284
3220.4000	-36.289
3220.8000	-36.268
3221.2000	-36.328
3221.6000	-36.558
3222.0000	-36.620
3222.4000	-36.641
3222.8000	-36.498
3223.2000	-36.723
3223.6000	-36.907
3224.0000	-36.892
3224.4000	-36.952
3224.8000	-36.867
3225.2000	-37.129
3225.6000	-37.246
3226.0000	-37.167
3226.4000	-37.177
3226.8000	-37.323
3227.2000	-37.474
3227.6000	-37.578
3228.0000	-37.396
3228.4000	-37.464
3228.8000	-37.663
3229.2000	-37.887
3229.6000	-37.860
3230.0000	-37.687
3230.4000	-37.781
3230.8000	-38.018
3231.2000	-37.911
3231.6000	-37.978
3232.0000	-37.916
3232.4000	-38.059
3232.8000	-38.198
3233.2000	-38.196
3233.6000	-38.253
3234.0000	-38.083
3234.4000	-38.427
3234.8000	-38.511
3235.2000	-38.479
3235.6000	-38.472
3236.0000	-38.652
3236.4000	-38.853
3236.8000	-38.797
3237.2000	-38.795
3237.6000	-38.838
3238.0000	-38.959
3238.4000	-39.162
3238.8000	-39.090
3239.2000	-39.105
3239.6000	-39.122
3240.0000	-39.352
3240.4000	-39.623
3240.8000	-39.284
3241.2000	-39.444
3241.6000	-39.566
3242.0000	-39.903
3242.4000	-39.700
3242.8000	-39.681
3243.2000	-39.874
3243.6000	-39.994
3244.0000	-40.108
3244.4000	-39.984
3244.8000	-39.995
3245.2000	-40.213
3245.6000	-40.322
3246.0000	-40.492
3246.4000	-40.226
3246.8000	-40.397
3247.2000	-40.699
3247.6000	-40.593
3248.0000	-40.447
3248.4000	-40.528
3248.8000	-40.743
3249.2000	-40.962
3249.6000	-40.965
3250.0000	-40.741
3250.4000	-40.791
3250.8000	-41.131
3251.2000	-41.200
3251.6000	-41.274
3252.0000	-41.134
3252.4000	-41.310
3252.8000	-41.402
3253.2000	-41.415
3253.6000	-41.243
3254.0000	-41.344
3254.4000	-41.645
3254.8000	-41.821
3255.2000	-41.699
3255.6000	-41.597
3256.0000	-41.644
3256.4000	-42.014
3256.8000	-41.956
3257.2000	-41.929
3257.6000	-41.907
3258.0000	-42.350
3258.4000	-42.271
3258.8000	-42.335
3259.2000	-42.315
3259.6000	-42.442
3260.0000	-42.855
3260.4000	-42.641
3260.8000	-42.584
3261.2000	-42.559
3261.6000	-42.714
3262.0000	-43.085
3262.4000	-42.904
3262.8000	-42.869
3263.2000	-42.889
3263.6000	-43.264
3264.0000	-43.253
3264.4000	-42.908
3264.8000	-43.093
3265.2000	-43.126
3265.6000	-43.551
3266.0000	-43.420
3266.4000	-43.288
3266.8000	-43.535
3267.2000	-43.741
3267.6000	-43.651
3268.0000	-43.587
3268.4000	-43.584
3268.8000	-43.833
3269.2000	-43.948
3269.6000	-43.967
3270.0000	-43.745
3270.4000	-43.927
3270.8000	-44.285
3271.2000	-44.453
3271.6000	-44.132
3272.0000	-44.058
3272.4000	-44.305
3272.8000	-44.611
3273.2000	-44.281
3273.6000	-44.188
3274.0000	-44.393
3274.4000	-44.537
3274.8000	-44.741
3275.2000	-44.576
3275.6000	-44.486
3276.0000	-44.570
3276.4000	-44.836
3276.8000	-44.887
3277.2000	-44.760
3277.6000	-45.036
3278.0000	-45.318
3278.4000	-45.222
3278.8000	-45.208
3279.2000	-45.187
3279.6000	-45.402
3280.0000	-45.844
3280.4000	-45.542
3280.8000	-45.448
3281.2000	-45.377
3281.6000	-45.952
3282.0000	-45.950
3282.4000	-45.767
3282.8000	-45.603
3283.2000	-45.863
3283.6000	-46.374
3284.0000	-46.080
3284.4000	-46.085
3284.8000	-45.849
3285.2000	-46.179
3285.6000	-46.630
[truncated: 1,786 more rows]
