# Supplementary material for: Femtosecond tunable solitons up to 4.8 µm using soliton self-frequency shift in an InF3 fiber
Source: Sci Rep. 2022 Sep 23;12:15898. doi: 10.1038/s41598-022-19658-8 (PMC9508244; doi:10.1038/s41598-022-19658-8)
Supplement: Supplementary file 1 — Supplementary Information. [file 41598_2022_19658_MOESM1_ESM.zip › Raw data/Fig2_Ampli4m/4.0A.CSV]

75CSV
// AQ6376 OPTICAL SPECTRUM ANALYZER //
35
CTRWL	3250.000000
SPAN	1500.000000
START WL	2500.000000
STOP WL	4000.000000
WLFREQ	0
REFL	-12.0
LSCL	7.0
RESLN	2.000
AVG	1
SMPLAUTO	1
SMPL	3751
SMPLINTVL	0.4000
HI1_CHOP
MEAS
LSUNT	0
NMSKH	OFF
RESCOR	0
SMOOTH	0
MEASWL	0
SWPSPD	1
MODELNAME	AQ6376
CHGPT	0
RESCAL0_0	10243
RESCAL0_1	0
RESCAL0_2	0
RESCAL1_0	10243
RESCAL1_1	0
RESCAL1_2	0
RESPARM	10243
FREQPARM	10243
WNUMPARM	10243
[TRACE DATA]
2500.0000	-210.000
2500.4000	-69.691
2500.8000	-63.245
2501.2000	-210.000
2501.6000	-66.528
2502.0000	-210.000
2502.4000	-63.536
2502.8000	-210.000
2503.2000	-61.344
2503.6000	-78.826
2504.0000	-64.037
2504.4000	-210.000
2504.8000	-210.000
2505.2000	-62.180
2505.6000	-62.600
2506.0000	-63.559
2506.4000	-210.000
2506.8000	-210.000
2507.2000	-64.522
2507.6000	-59.166
2508.0000	-60.303
2508.4000	-60.305
2508.8000	-64.032
2509.2000	-69.916
2509.6000	-210.000
2510.0000	-59.253
2510.4000	-70.653
2510.8000	-63.844
2511.2000	-60.120
2511.6000	-60.941
2512.0000	-64.213
2512.4000	-210.000
2512.8000	-61.558
2513.2000	-68.252
2513.6000	-62.189
2514.0000	-60.964
2514.4000	-62.797
2514.8000	-59.865
2515.2000	-60.311
2515.6000	-210.000
2516.0000	-67.700
2516.4000	-69.897
2516.8000	-70.654
2517.2000	-80.797
2517.6000	-59.835
2518.0000	-210.000
2518.4000	-59.709
2518.8000	-58.220
2519.2000	-60.500
2519.6000	-59.321
2520.0000	-60.836
2520.4000	-210.000
2520.8000	-210.000
2521.2000	-210.000
2521.6000	-210.000
2522.0000	-210.000
2522.4000	-77.520
2522.8000	-59.514
2523.2000	-63.784
2523.6000	-210.000
2524.0000	-210.000
2524.4000	-62.588
2524.8000	-210.000
2525.2000	-70.409
2525.6000	-210.000
2526.0000	-61.669
2526.4000	-210.000
2526.8000	-59.096
2527.2000	-62.323
2527.6000	-210.000
2528.0000	-63.689
2528.4000	-62.708
2528.8000	-210.000
2529.2000	-210.000
2529.6000	-210.000
2530.0000	-60.986
2530.4000	-210.000
2530.8000	-210.000
2531.2000	-65.008
2531.6000	-61.651
2532.0000	-210.000
2532.4000	-210.000
2532.8000	-210.000
2533.2000	-61.663
2533.6000	-68.918
2534.0000	-79.708
2534.4000	-210.000
2534.8000	-58.204
2535.2000	-61.979
2535.6000	-210.000
2536.0000	-210.000
2536.4000	-72.270
2536.8000	-69.062
2537.2000	-60.594
2537.6000	-58.434
2538.0000	-58.844
2538.4000	-69.462
2538.8000	-63.292
2539.2000	-58.342
2539.6000	-210.000
2540.0000	-65.262
2540.4000	-210.000
2540.8000	-64.940
2541.2000	-82.598
2541.6000	-67.676
2542.0000	-210.000
2542.4000	-210.000
2542.8000	-67.663
2543.2000	-210.000
2543.6000	-210.000
2544.0000	-210.000
2544.4000	-210.000
2544.8000	-210.000
2545.2000	-68.763
2545.6000	-210.000
2546.0000	-58.469
2546.4000	-59.222
2546.8000	-210.000
2547.2000	-210.000
2547.6000	-210.000
2548.0000	-58.356
2548.4000	-61.161
2548.8000	-60.596
2549.2000	-65.953
2549.6000	-61.883
2550.0000	-210.000
2550.4000	-210.000
2550.8000	-210.000
2551.2000	-60.535
2551.6000	-88.911
2552.0000	-210.000
2552.4000	-66.197
2552.8000	-66.403
2553.2000	-64.005
2553.6000	-62.560
2554.0000	-65.461
2554.4000	-65.277
2554.8000	-210.000
2555.2000	-62.649
2555.6000	-60.795
2556.0000	-59.702
2556.4000	-60.468
2556.8000	-210.000
2557.2000	-62.360
2557.6000	-62.034
2558.0000	-62.811
2558.4000	-57.713
2558.8000	-59.673
2559.2000	-210.000
2559.6000	-59.879
2560.0000	-62.464
2560.4000	-210.000
2560.8000	-57.161
2561.2000	-57.940
2561.6000	-210.000
2562.0000	-210.000
2562.4000	-75.550
2562.8000	-63.880
2563.2000	-62.268
2563.6000	-60.223
2564.0000	-59.847
2564.4000	-59.938
2564.8000	-210.000
2565.2000	-210.000
2565.6000	-60.323
2566.0000	-58.315
2566.4000	-58.007
2566.8000	-61.271
2567.2000	-210.000
2567.6000	-68.576
2568.0000	-66.873
2568.4000	-59.209
2568.8000	-210.000
2569.2000	-210.000
2569.6000	-210.000
2570.0000	-210.000
2570.4000	-58.294
2570.8000	-58.808
2571.2000	-210.000
2571.6000	-59.906
2572.0000	-59.217
2572.4000	-60.393
2572.8000	-64.719
2573.2000	-58.017
2573.6000	-62.654
2574.0000	-210.000
2574.4000	-64.012
2574.8000	-210.000
2575.2000	-64.716
2575.6000	-60.996
2576.0000	-64.822
2576.4000	-61.674
2576.8000	-210.000
2577.2000	-60.248
2577.6000	-59.687
2578.0000	-60.141
2578.4000	-58.280
2578.8000	-59.089
2579.2000	-59.972
2579.6000	-210.000
2580.0000	-65.102
2580.4000	-210.000
2580.8000	-60.514
2581.2000	-63.287
2581.6000	-210.000
2582.0000	-62.650
2582.4000	-57.709
2582.8000	-65.194
2583.2000	-61.998
2583.6000	-60.346
2584.0000	-210.000
2584.4000	-62.199
2584.8000	-58.726
2585.2000	-58.160
2585.6000	-59.714
2586.0000	-60.015
2586.4000	-61.797
2586.8000	-61.336
2587.2000	-63.422
2587.6000	-62.890
2588.0000	-210.000
2588.4000	-59.610
2588.8000	-63.612
2589.2000	-57.781
2589.6000	-70.058
2590.0000	-58.806
2590.4000	-56.875
2590.8000	-59.578
2591.2000	-57.530
2591.6000	-60.524
2592.0000	-60.328
2592.4000	-58.958
2592.8000	-72.689
2593.2000	-66.620
2593.6000	-65.263
2594.0000	-58.405
2594.4000	-64.535
2594.8000	-65.834
2595.2000	-61.405
2595.6000	-58.315
2596.0000	-60.295
2596.4000	-58.834
2596.8000	-66.057
2597.2000	-58.376
2597.6000	-58.035
2598.0000	-56.775
2598.4000	-57.715
2598.8000	-62.583
2599.2000	-58.719
2599.6000	-57.464
2600.0000	-61.050
2600.4000	-69.204
2600.8000	-56.938
2601.2000	-56.529
2601.6000	-65.209
2602.0000	-59.678
2602.4000	-58.845
2602.8000	-58.344
2603.2000	-58.640
2603.6000	-57.530
2604.0000	-61.377
2604.4000	-58.418
2604.8000	-57.866
2605.2000	-56.719
2605.6000	-58.060
2606.0000	-59.995
2606.4000	-60.353
2606.8000	-60.795
2607.2000	-57.987
2607.6000	-57.341
2608.0000	-57.049
2608.4000	-56.773
2608.8000	-59.069
2609.2000	-56.485
2609.6000	-56.514
2610.0000	-57.742
2610.4000	-56.684
2610.8000	-55.473
2611.2000	-57.386
2611.6000	-58.653
2612.0000	-57.197
2612.4000	-56.759
2612.8000	-56.781
2613.2000	-57.257
2613.6000	-56.572
2614.0000	-55.836
2614.4000	-58.848
2614.8000	-57.731
2615.2000	-57.080
2615.6000	-56.051
2616.0000	-59.478
2616.4000	-65.789
2616.8000	-58.276
2617.2000	-57.316
2617.6000	-61.158
2618.0000	-57.904
2618.4000	-55.826
2618.8000	-56.001
2619.2000	-56.972
2619.6000	-55.492
2620.0000	-54.817
2620.4000	-56.408
2620.8000	-56.149
2621.2000	-55.461
2621.6000	-53.992
2622.0000	-54.935
2622.4000	-54.589
2622.8000	-55.953
2623.2000	-54.488
2623.6000	-54.543
2624.0000	-54.382
2624.4000	-55.335
2624.8000	-53.929
2625.2000	-54.996
2625.6000	-55.286
2626.0000	-55.770
2626.4000	-55.980
2626.8000	-56.751
2627.2000	-55.147
2627.6000	-54.858
2628.0000	-55.861
2628.4000	-56.282
2628.8000	-56.211
2629.2000	-55.025
2629.6000	-55.439
2630.0000	-56.635
2630.4000	-55.652
2630.8000	-56.544
2631.2000	-54.508
2631.6000	-54.572
2632.0000	-54.281
2632.4000	-55.224
2632.8000	-54.625
2633.2000	-53.185
2633.6000	-53.148
2634.0000	-53.423
2634.4000	-53.231
2634.8000	-52.444
2635.2000	-52.301
2635.6000	-51.882
2636.0000	-52.105
2636.4000	-52.634
2636.8000	-52.262
2637.2000	-51.391
2637.6000	-52.333
2638.0000	-52.559
2638.4000	-51.792
2638.8000	-51.486
2639.2000	-50.948
2639.6000	-51.741
2640.0000	-52.081
2640.4000	-52.000
2640.8000	-51.789
2641.2000	-52.013
2641.6000	-51.899
2642.0000	-51.986
2642.4000	-51.581
2642.8000	-51.397
2643.2000	-52.181
2643.6000	-51.528
2644.0000	-51.379
2644.4000	-51.394
2644.8000	-51.664
2645.2000	-50.655
2645.6000	-51.132
2646.0000	-50.759
2646.4000	-50.568
2646.8000	-50.624
2647.2000	-50.018
2647.6000	-50.553
2648.0000	-50.014
2648.4000	-49.767
2648.8000	-49.643
2649.2000	-50.098
2649.6000	-50.729
2650.0000	-50.072
2650.4000	-50.167
2650.8000	-50.268
2651.2000	-50.056
2651.6000	-50.269
2652.0000	-50.441
2652.4000	-50.237
2652.8000	-50.078
2653.2000	-49.780
2653.6000	-50.075
2654.0000	-50.393
2654.4000	-49.392
2654.8000	-49.670
2655.2000	-49.238
2655.6000	-49.700
2656.0000	-49.069
2656.4000	-49.353
2656.8000	-49.305
2657.2000	-49.301
2657.6000	-49.225
2658.0000	-48.975
2658.4000	-49.367
2658.8000	-48.905
2659.2000	-49.263
2659.6000	-49.216
2660.0000	-49.356
2660.4000	-49.430
2660.8000	-49.106
2661.2000	-49.076
2661.6000	-49.240
2662.0000	-49.377
2662.4000	-49.779
2662.8000	-49.800
2663.2000	-49.986
2663.6000	-50.368
2664.0000	-50.832
2664.4000	-51.422
2664.8000	-50.899
2665.2000	-51.212
2665.6000	-51.177
2666.0000	-50.505
2666.4000	-50.194
2666.8000	-49.981
2667.2000	-49.860
2667.6000	-49.494
2668.0000	-49.233
2668.4000	-49.101
2668.8000	-48.891
2669.2000	-49.218
2669.6000	-49.511
2670.0000	-48.989
2670.4000	-48.620
2670.8000	-48.236
2671.2000	-48.295
2671.6000	-47.773
2672.0000	-47.456
2672.4000	-47.776
2672.8000	-47.522
2673.2000	-48.923
2673.6000	-47.963
2674.0000	-48.253
2674.4000	-48.510
2674.8000	-48.621
2675.2000	-48.764
2675.6000	-48.769
2676.0000	-48.557
2676.4000	-48.420
2676.8000	-48.553
2677.2000	-47.762
2677.6000	-47.400
2678.0000	-47.117
2678.4000	-46.798
2678.8000	-46.515
2679.2000	-46.089
2679.6000	-45.848
2680.0000	-45.566
2680.4000	-45.451
2680.8000	-45.068
2681.2000	-45.184
2681.6000	-44.978
2682.0000	-45.004
2682.4000	-45.552
2682.8000	-45.798
2683.2000	-45.224
2683.6000	-45.077
2684.0000	-45.206
2684.4000	-45.079
2684.8000	-44.843
2685.2000	-44.544
2685.6000	-44.349
2686.0000	-44.372
2686.4000	-44.080
2686.8000	-43.929
2687.2000	-43.446
2687.6000	-43.398
2688.0000	-43.367
2688.4000	-43.273
2688.8000	-42.960
2689.2000	-42.891
2689.6000	-43.082
2690.0000	-42.812
2690.4000	-43.083
2690.8000	-42.862
2691.2000	-43.195
2691.6000	-43.434
2692.0000	-43.521
2692.4000	-43.511
2692.8000	-43.644
2693.2000	-43.656
2693.6000	-43.746
2694.0000	-43.891
2694.4000	-43.462
2694.8000	-43.025
2695.2000	-42.608
2695.6000	-42.656
2696.0000	-42.286
2696.4000	-41.793
2696.8000	-41.598
2697.2000	-41.390
2697.6000	-41.247
2698.0000	-41.187
2698.4000	-41.182
2698.8000	-41.117
2699.2000	-41.315
2699.6000	-41.220
2700.0000	-41.543
2700.4000	-41.327
2700.8000	-41.178
2701.2000	-40.966
2701.6000	-40.772
2702.0000	-40.357
2702.4000	-40.040
2702.8000	-39.799
2703.2000	-40.181
2703.6000	-39.704
2704.0000	-39.766
2704.4000	-39.777
2704.8000	-39.992
2705.2000	-39.999
2705.6000	-39.907
2706.0000	-40.066
2706.4000	-39.966
2706.8000	-39.990
2707.2000	-40.449
2707.6000	-40.321
2708.0000	-40.620
2708.4000	-40.541
2708.8000	-40.316
2709.2000	-40.146
2709.6000	-39.974
2710.0000	-39.588
2710.4000	-39.149
2710.8000	-38.833
2711.2000	-38.569
2711.6000	-38.131
2712.0000	-37.845
2712.4000	-37.558
2712.8000	-37.593
2713.2000	-37.857
2713.6000	-37.561
2714.0000	-37.648
2714.4000	-38.043
2714.8000	-37.644
2715.2000	-37.796
2715.6000	-37.727
2716.0000	-38.201
2716.4000	-38.545
2716.8000	-38.598
2717.2000	-38.798
2717.6000	-38.672
2718.0000	-38.689
2718.4000	-38.819
2718.8000	-38.927
2719.2000	-38.946
2719.6000	-39.020
2720.0000	-38.986
2720.4000	-38.651
2720.8000	-38.304
2721.2000	-37.783
2721.6000	-37.090
2722.0000	-36.549
2722.4000	-36.193
2722.8000	-35.891
2723.2000	-35.671
2723.6000	-35.242
2724.0000	-34.770
2724.4000	-34.213
2724.8000	-33.550
2725.2000	-33.052
2725.6000	-32.474
2726.0000	-32.051
2726.4000	-31.610
2726.8000	-31.270
2727.2000	-31.096
2727.6000	-31.202
2728.0000	-30.938
2728.4000	-30.889
2728.8000	-30.913
2729.2000	-30.903
2729.6000	-31.153
2730.0000	-31.374
2730.4000	-31.617
2730.8000	-32.010
2731.2000	-32.376
2731.6000	-32.319
2732.0000	-32.463
2732.4000	-32.228
2732.8000	-32.132
2733.2000	-32.305
2733.6000	-31.952
2734.0000	-31.645
2734.4000	-31.412
2734.8000	-30.959
2735.2000	-30.755
2735.6000	-30.585
2736.0000	-30.657
2736.4000	-30.746
2736.8000	-31.086
2737.2000	-31.410
2737.6000	-31.900
2738.0000	-32.190
2738.4000	-31.926
2738.8000	-31.577
2739.2000	-31.224
2739.6000	-30.720
2740.0000	-30.085
2740.4000	-29.332
2740.8000	-28.712
2741.2000	-28.143
2741.6000	-27.573
2742.0000	-27.120
2742.4000	-26.643
2742.8000	-26.097
2743.2000	-25.615
2743.6000	-25.387
2744.0000	-25.106
2744.4000	-24.930
2744.8000	-24.885
2745.2000	-24.825
2745.6000	-24.481
2746.0000	-24.204
2746.4000	-23.714
2746.8000	-23.276
2747.2000	-22.860
2747.6000	-22.395
2748.0000	-22.043
2748.4000	-21.765
2748.8000	-21.459
2749.2000	-21.315
2749.6000	-21.245
2750.0000	-21.140
2750.4000	-21.202
2750.8000	-21.337
2751.2000	-21.362
2751.6000	-21.366
2752.0000	-21.281
2752.4000	-21.287
2752.8000	-21.429
2753.2000	-21.479
2753.6000	-21.669
2754.0000	-21.915
2754.4000	-21.779
2754.8000	-21.357
2755.2000	-20.848
2755.6000	-20.120
2756.0000	-19.425
2756.4000	-18.636
2756.8000	-18.082
2757.2000	-17.602
2757.6000	-17.066
2758.0000	-16.702
2758.4000	-16.263
2758.8000	-15.981
2759.2000	-15.655
2759.6000	-15.493
2760.0000	-15.369
2760.4000	-15.323
2760.8000	-15.299
2761.2000	-15.180
2761.6000	-15.233
2762.0000	-14.978
2762.4000	-14.576
2762.8000	-14.139
2763.2000	-13.553
2763.6000	-13.012
2764.0000	-12.252
2764.4000	-11.050
2764.8000	-10.411
2765.2000	-9.685
2765.6000	-9.098
2766.0000	-8.559
2766.4000	-8.032
2766.8000	-7.504
2767.2000	-6.861
2767.6000	-6.468
2768.0000	-6.026
2768.4000	-5.617
2768.8000	-5.336
2769.2000	-5.181
2769.6000	-5.199
2770.0000	-5.476
2770.4000	-5.739
2770.8000	-6.350
2771.2000	-6.828
2771.6000	-7.198
2772.0000	-7.391
2772.4000	-7.709
2772.8000	-8.189
2773.2000	-8.644
2773.6000	-9.367
2774.0000	-10.103
2774.4000	-10.886
2774.8000	-11.475
2775.2000	-11.546
2775.6000	-11.601
2776.0000	-11.001
2776.4000	-10.595
2776.8000	-10.101
2777.2000	-9.506
2777.6000	-9.112
2778.0000	-8.656
2778.4000	-8.404
2778.8000	-7.876
2779.2000	-7.649
2779.6000	-7.143
2780.0000	-6.514
2780.4000	-5.549
2780.8000	-4.562
2781.2000	-3.643
2781.6000	-2.959
2782.0000	-2.166
2782.4000	-1.627
2782.8000	-1.096
2783.2000	-0.796
2783.6000	-0.500
2784.0000	-0.236
2784.4000	-0.049
2784.8000	+0.154
2785.2000	+0.267
2785.6000	+0.319
2786.0000	+0.330
2786.4000	+0.367
2786.8000	+0.370
2787.2000	+0.337
2787.6000	+0.299
2788.0000	+0.286
2788.4000	+0.288
2788.8000	+0.276
2789.2000	+0.274
2789.6000	+0.268
2790.0000	+0.244
2790.4000	+0.194
2790.8000	+0.149
2791.2000	+0.129
2791.6000	+0.105
2792.0000	+0.078
2792.4000	+0.039
2792.8000	-0.010
2793.2000	-0.054
2793.6000	-0.103
2794.0000	-0.168
2794.4000	-0.226
2794.8000	-0.277
2795.2000	-0.305
2795.6000	-0.346
2796.0000	-0.381
2796.4000	-0.395
2796.8000	-0.423
2797.2000	-0.420
2797.6000	-0.419
2798.0000	-0.381
2798.4000	-0.348
2798.8000	-0.312
2799.2000	-0.283
2799.6000	-0.260
2800.0000	-0.242
2800.4000	-0.245
2800.8000	-0.270
2801.2000	-0.332
2801.6000	-0.434
2802.0000	-0.563
2802.4000	-0.705
2802.8000	-0.924
2803.2000	-1.238
2803.6000	-1.584
2804.0000	-1.931
2804.4000	-2.336
2804.8000	-2.610
2805.2000	-2.615
2805.6000	-2.535
2806.0000	-2.401
2806.4000	-2.327
2806.8000	-2.286
2807.2000	-2.294
2807.6000	-2.364
2808.0000	-2.533
2808.4000	-2.746
2808.8000	-3.017
2809.2000	-3.340
2809.6000	-3.764
2810.0000	-4.244
2810.4000	-4.773
2810.8000	-5.389
2811.2000	-5.760
2811.6000	-6.083
2812.0000	-6.128
2812.4000	-5.891
2812.8000	-5.516
2813.2000	-5.042
2813.6000	-4.491
2814.0000	-4.159
2814.4000	-3.687
2814.8000	-3.339
2815.2000	-3.066
2815.6000	-2.866
2816.0000	-2.785
2816.4000	-2.826
2816.8000	-3.021
2817.2000	-3.421
2817.6000	-3.924
2818.0000	-4.557
2818.4000	-5.180
2818.8000	-5.739
2819.2000	-6.182
2819.6000	-6.339
2820.0000	-6.335
2820.4000	-6.306
2820.8000	-6.253
2821.2000	-6.231
2821.6000	-6.297
2822.0000	-6.460
2822.4000	-6.774
2822.8000	-7.221
2823.2000	-7.812
2823.6000	-8.515
2824.0000	-9.222
2824.4000	-9.917
2824.8000	-10.512
2825.2000	-10.842
2825.6000	-11.052
2826.0000	-11.122
2826.4000	-11.190
2826.8000	-11.278
2827.2000	-11.301
2827.6000	-11.331
2828.0000	-11.333
2828.4000	-11.277
2828.8000	-11.298
2829.2000	-11.418
2829.6000	-11.497
2830.0000	-11.635
2830.4000	-11.676
2830.8000	-11.626
2831.2000	-11.389
2831.6000	-11.323
2832.0000	-11.296
2832.4000	-11.608
2832.8000	-11.934
2833.2000	-12.413
2833.6000	-13.150
2834.0000	-13.855
2834.4000	-14.534
2834.8000	-15.515
2835.2000	-15.989
2835.6000	-16.595
2836.0000	-16.877
2836.4000	-17.413
2836.8000	-17.857
2837.2000	-18.286
2837.6000	-17.018
2838.0000	-16.407
2838.4000	-17.204
2838.8000	-16.730
2839.2000	-16.318
2839.6000	-15.371
2840.0000	-15.254
2840.4000	-15.206
2840.8000	-15.231
2841.2000	-15.285
2841.6000	-15.470
2842.0000	-16.237
2842.4000	-16.957
2842.8000	-17.785
2843.2000	-18.551
2843.6000	-18.971
2844.0000	-19.213
2844.4000	-19.236
2844.8000	-19.119
2845.2000	-18.985
2845.6000	-18.931
2846.0000	-18.840
2846.4000	-18.660
2846.8000	-18.416
2847.2000	-18.232
2847.6000	-18.193
2848.0000	-18.135
2848.4000	-18.348
2848.8000	-18.594
2849.2000	-18.697
2849.6000	-18.983
2850.0000	-19.083
2850.4000	-19.051
2850.8000	-18.761
2851.2000	-19.004
2851.6000	-19.193
2852.0000	-19.489
2852.4000	-19.886
2852.8000	-20.306
2853.2000	-20.313
2853.6000	-20.164
2854.0000	-20.090
2854.4000	-20.054
2854.8000	-19.906
2855.2000	-19.617
2855.6000	-19.291
2856.0000	-18.687
2856.4000	-18.214
2856.8000	-18.053
2857.2000	-17.868
2857.6000	-17.656
2858.0000	-17.835
2858.4000	-17.771
2858.8000	-17.663
2859.2000	-17.477
2859.6000	-17.950
2860.0000	-18.282
2860.4000	-18.502
2860.8000	-18.251
2861.2000	-18.719
2861.6000	-18.896
2862.0000	-19.168
2862.4000	-19.018
2862.8000	-18.962
2863.2000	-18.618
2863.6000	-18.316
2864.0000	-17.855
2864.4000	-18.101
2864.8000	-17.850
2865.2000	-17.761
2865.6000	-17.701
2866.0000	-17.694
2866.4000	-17.614
2866.8000	-17.806
2867.2000	-18.106
2867.6000	-18.530
2868.0000	-18.582
2868.4000	-18.565
2868.8000	-18.770
2869.2000	-18.555
2869.6000	-18.387
2870.0000	-18.299
2870.4000	-18.151
2870.8000	-17.821
2871.2000	-17.438
2871.6000	-17.199
2872.0000	-16.929
2872.4000	-16.776
2872.8000	-16.385
2873.2000	-16.284
2873.6000	-16.221
2874.0000	-16.206
2874.4000	-16.295
2874.8000	-16.453
2875.2000	-16.569
2875.6000	-16.626
2876.0000	-16.500
2876.4000	-16.786
2876.8000	-16.926
2877.2000	-16.976
2877.6000	-16.913
2878.0000	-16.989
2878.4000	-16.918
2878.8000	-16.825
2879.2000	-16.739
2879.6000	-16.622
2880.0000	-16.491
2880.4000	-16.253
2880.8000	-16.031
2881.2000	-15.976
2881.6000	-15.783
2882.0000	-15.537
2882.4000	-15.359
2882.8000	-15.289
2883.2000	-15.214
2883.6000	-15.130
2884.0000	-15.082
2884.4000	-15.060
2884.8000	-15.023
2885.2000	-14.984
2885.6000	-14.981
2886.0000	-15.109
2886.4000	-15.148
2886.8000	-15.143
2887.2000	-15.265
2887.6000	-15.416
2888.0000	-15.465
2888.4000	-15.558
2888.8000	-15.492
2889.2000	-15.523
2889.6000	-15.479
2890.0000	-15.379
2890.4000	-15.335
2890.8000	-15.303
2891.2000	-15.003
2891.6000	-14.831
2892.0000	-14.620
2892.4000	-14.415
2892.8000	-14.327
2893.2000	-14.039
2893.6000	-13.687
2894.0000	-13.521
2894.4000	-13.437
2894.8000	-13.285
2895.2000	-13.097
2895.6000	-12.959
2896.0000	-12.937
2896.4000	-12.916
2896.8000	-12.916
2897.2000	-12.979
2897.6000	-13.010
2898.0000	-13.025
2898.4000	-13.143
2898.8000	-13.380
2899.2000	-13.488
2899.6000	-13.575
2900.0000	-13.675
2900.4000	-13.730
2900.8000	-13.922
2901.2000	-13.866
2901.6000	-13.844
2902.0000	-13.782
2902.4000	-13.704
2902.8000	-13.637
2903.2000	-13.578
2903.6000	-13.488
2904.0000	-13.325
2904.4000	-13.053
2904.8000	-12.919
2905.2000	-12.838
2905.6000	-12.571
2906.0000	-12.215
2906.4000	-11.778
2906.8000	-11.652
2907.2000	-11.742
2907.6000	-11.467
2908.0000	-11.247
2908.4000	-10.997
2908.8000	-10.930
2909.2000	-10.924
2909.6000	-10.840
2910.0000	-10.707
2910.4000	-10.605
2910.8000	-10.596
2911.2000	-10.526
2911.6000	-10.488
2912.0000	-10.468
2912.4000	-10.455
2912.8000	-10.426
2913.2000	-10.437
2913.6000	-10.487
2914.0000	-10.529
2914.4000	-10.534
2914.8000	-10.580
2915.2000	-10.533
2915.6000	-10.653
2916.0000	-10.685
2916.4000	-10.658
2916.8000	-10.664
2917.2000	-10.714
2917.6000	-10.810
2918.0000	-10.813
2918.4000	-10.797
2918.8000	-10.773
2919.2000	-10.827
2919.6000	-10.817
2920.0000	-10.807
2920.4000	-10.792
2920.8000	-10.749
2921.2000	-10.671
2921.6000	-10.607
2922.0000	-10.580
2922.4000	-10.497
2922.8000	-10.389
2923.2000	-10.189
2923.6000	-10.092
2924.0000	-10.010
2924.4000	-9.877
2924.8000	-9.662
2925.2000	-9.409
2925.6000	-9.350
2926.0000	-9.237
2926.4000	-9.125
2926.8000	-8.861
2927.2000	-8.881
2927.6000	-8.871
2928.0000	-8.801
2928.4000	-8.563
2928.8000	-8.518
2929.2000	-8.498
2929.6000	-8.445
2930.0000	-8.321
2930.4000	-8.200
2930.8000	-8.121
2931.2000	-8.113
2931.6000	-8.027
2932.0000	-7.874
2932.4000	-7.796
2932.8000	-7.722
2933.2000	-7.748
2933.6000	-7.661
2934.0000	-7.549
2934.4000	-7.543
2934.8000	-7.469
2935.2000	-7.480
2935.6000	-7.374
2936.0000	-7.278
2936.4000	-7.250
2936.8000	-7.246
2937.2000	-7.213
2937.6000	-7.138
2938.0000	-7.020
2938.4000	-7.013
2938.8000	-7.000
2939.2000	-6.939
2939.6000	-6.878
2940.0000	-6.794
2940.4000	-6.819
2940.8000	-6.767
2941.2000	-6.722
2941.6000	-6.651
2942.0000	-6.635
2942.4000	-6.608
2942.8000	-6.574
2943.2000	-6.513
2943.6000	-6.412
2944.0000	-6.399
2944.4000	-6.346
2944.8000	-6.280
2945.2000	-6.185
2945.6000	-6.176
2946.0000	-6.139
2946.4000	-6.080
2946.8000	-6.008
2947.2000	-5.915
2947.6000	-5.861
2948.0000	-5.818
2948.4000	-5.722
2948.8000	-5.633
2949.2000	-5.579
2949.6000	-5.546
2950.0000	-5.508
2950.4000	-5.440
2950.8000	-5.379
2951.2000	-5.352
2951.6000	-5.333
2952.0000	-5.275
2952.4000	-5.220
2952.8000	-5.164
2953.2000	-5.126
2953.6000	-5.077
2954.0000	-5.017
2954.4000	-4.936
2954.8000	-4.880
2955.2000	-4.827
2955.6000	-4.773
2956.0000	-4.708
2956.4000	-4.628
2956.8000	-4.604
2957.2000	-4.549
2957.6000	-4.501
2958.0000	-4.446
2958.4000	-4.381
2958.8000	-4.352
2959.2000	-4.303
2959.6000	-4.250
2960.0000	-4.181
2960.4000	-4.142
2960.8000	-4.101
2961.2000	-4.054
2961.6000	-3.999
2962.0000	-3.944
2962.4000	-3.894
2962.8000	-3.851
2963.2000	-3.804
2963.6000	-3.756
2964.0000	-3.706
2964.4000	-3.651
2964.8000	-3.593
2965.2000	-3.546
2965.6000	-3.507
2966.0000	-3.466
2966.4000	-3.434
2966.8000	-3.386
2967.2000	-3.346
2967.6000	-3.311
2968.0000	-3.275
2968.4000	-3.234
2968.8000	-3.192
2969.2000	-3.146
2969.6000	-3.106
2970.0000	-3.070
2970.4000	-3.024
2970.8000	-2.967
2971.2000	-2.915
2971.6000	-2.875
2972.0000	-2.830
2972.4000	-2.778
2972.8000	-2.730
2973.2000	-2.695
2973.6000	-2.657
2974.0000	-2.624
2974.4000	-2.584
2974.8000	-2.538
2975.2000	-2.510
2975.6000	-2.477
2976.0000	-2.444
2976.4000	-2.400
2976.8000	-2.365
2977.2000	-2.345
2977.6000	-2.330
2978.0000	-2.299
2978.4000	-2.273
2978.8000	-2.247
2979.2000	-2.235
2979.6000	-2.211
2980.0000	-2.180
2980.4000	-2.145
2980.8000	-2.131
2981.2000	-2.114
2981.6000	-2.099
2982.0000	-2.063
2982.4000	-2.052
2982.8000	-2.055
2983.2000	-2.044
2983.6000	-2.033
2984.0000	-2.013
2984.4000	-2.007
2984.8000	-2.005
2985.2000	-1.993
2985.6000	-1.979
2986.0000	-1.968
2986.4000	-1.974
2986.8000	-1.960
2987.2000	-1.951
2987.6000	-1.927
2988.0000	-1.925
2988.4000	-1.918
2988.8000	-1.909
2989.2000	-1.882
2989.6000	-1.861
2990.0000	-1.852
2990.4000	-1.841
2990.8000	-1.831
2991.2000	-1.803
2991.6000	-1.793
2992.0000	-1.778
2992.4000	-1.766
2992.8000	-1.739
2993.2000	-1.721
2993.6000	-1.702
2994.0000	-1.686
2994.4000	-1.674
2994.8000	-1.647
2995.2000	-1.632
2995.6000	-1.614
2996.0000	-1.603
2996.4000	-1.584
2996.8000	-1.560
2997.2000	-1.540
2997.6000	-1.528
2998.0000	-1.506
2998.4000	-1.485
2998.8000	-1.469
2999.2000	-1.462
2999.6000	-1.454
3000.0000	-1.441
3000.4000	-1.434
3000.8000	-1.429
3001.2000	-1.432
3001.6000	-1.431
3002.0000	-1.427
3002.4000	-1.424
3002.8000	-1.430
3003.2000	-1.433
3003.6000	-1.432
3004.0000	-1.430
3004.4000	-1.434
3004.8000	-1.434
3005.2000	-1.436
3005.6000	-1.432
3006.0000	-1.428
3006.4000	-1.423
3006.8000	-1.421
3007.2000	-1.421
3007.6000	-1.411
3008.0000	-1.401
3008.4000	-1.396
3008.8000	-1.389
3009.2000	-1.381
3009.6000	-1.370
3010.0000	-1.362
3010.4000	-1.358
3010.8000	-1.351
3011.2000	-1.344
3011.6000	-1.337
3012.0000	-1.331
3012.4000	-1.329
3012.8000	-1.327
3013.2000	-1.325
3013.6000	-1.323
3014.0000	-1.322
3014.4000	-1.322
3014.8000	-1.323
3015.2000	-1.326
3015.6000	-1.328
3016.0000	-1.330
3016.4000	-1.336
3016.8000	-1.344
3017.2000	-1.353
3017.6000	-1.358
3018.0000	-1.360
3018.4000	-1.364
3018.8000	-1.370
3019.2000	-1.370
3019.6000	-1.372
3020.0000	-1.374
3020.4000	-1.381
3020.8000	-1.386
3021.2000	-1.388
3021.6000	-1.384
3022.0000	-1.381
3022.4000	-1.377
3022.8000	-1.372
3023.2000	-1.366
3023.6000	-1.359
3024.0000	-1.360
3024.4000	-1.361
3024.8000	-1.363
3025.2000	-1.363
3025.6000	-1.367
3026.0000	-1.371
3026.4000	-1.381
3026.8000	-1.381
3027.2000	-1.389
3027.6000	-1.395
3028.0000	-1.406
3028.4000	-1.417
3028.8000	-1.417
3029.2000	-1.433
3029.6000	-1.442
3030.0000	-1.458
3030.4000	-1.467
3030.8000	-1.478
3031.2000	-1.491
3031.6000	-1.513
3032.0000	-1.524
3032.4000	-1.536
3032.8000	-1.547
3033.2000	-1.561
3033.6000	-1.574
3034.0000	-1.584
3034.4000	-1.591
3034.8000	-1.607
3035.2000	-1.630
3035.6000	-1.642
3036.0000	-1.656
3036.4000	-1.662
3036.8000	-1.683
3037.2000	-1.690
3037.6000	-1.692
3038.0000	-1.699
3038.4000	-1.702
3038.8000	-1.722
3039.2000	-1.731
3039.6000	-1.736
3040.0000	-1.745
3040.4000	-1.765
3040.8000	-1.789
3041.2000	-1.799
3041.6000	-1.803
3042.0000	-1.827
3042.4000	-1.846
3042.8000	-1.884
3043.2000	-1.887
3043.6000	-1.908
3044.0000	-1.938
3044.4000	-1.969
3044.8000	-1.993
3045.2000	-2.002
3045.6000	-2.019
3046.0000	-2.041
3046.4000	-2.067
3046.8000	-2.085
3047.2000	-2.097
3047.6000	-2.117
3048.0000	-2.147
3048.4000	-2.171
3048.8000	-2.181
3049.2000	-2.217
3049.6000	-2.239
3050.0000	-2.272
3050.4000	-2.307
3050.8000	-2.320
3051.2000	-2.367
3051.6000	-2.403
3052.0000	-2.455
3052.4000	-2.455
3052.8000	-2.476
3053.2000	-2.517
3053.6000	-2.574
3054.0000	-2.595
3054.4000	-2.607
3054.8000	-2.637
3055.2000	-2.660
3055.6000	-2.687
3056.0000	-2.704
3056.4000	-2.730
3056.8000	-2.752
3057.2000	-2.795
3057.6000	-2.825
3058.0000	-2.846
3058.4000	-2.876
3058.8000	-2.925
3059.2000	-2.965
3059.6000	-2.976
3060.0000	-3.014
3060.4000	-3.034
3060.8000	-3.110
3061.2000	-3.133
3061.6000	-3.156
3062.0000	-3.176
3062.4000	-3.222
3062.8000	-3.296
3063.2000	-3.331
3063.6000	-3.366
3064.0000	-3.409
3064.4000	-3.471
3064.8000	-3.515
3065.2000	-3.543
3065.6000	-3.575
3066.0000	-3.683
3066.4000	-3.686
3066.8000	-3.770
3067.2000	-3.773
3067.6000	-3.803
3068.0000	-3.869
3068.4000	-3.929
3068.8000	-3.961
3069.2000	-4.006
3069.6000	-4.064
3070.0000	-4.156
3070.4000	-4.242
3070.8000	-4.198
3071.2000	-4.268
3071.6000	-4.308
3072.0000	-4.393
3072.4000	-4.431
3072.8000	-4.455
3073.2000	-4.494
3073.6000	-4.567
3074.0000	-4.589
3074.4000	-4.589
3074.8000	-4.628
3075.2000	-4.679
3075.6000	-4.763
3076.0000	-4.778
3076.4000	-4.827
3076.8000	-4.873
3077.2000	-4.959
3077.6000	-5.004
3078.0000	-5.057
3078.4000	-5.097
3078.8000	-5.195
3079.2000	-5.282
3079.6000	-5.322
3080.0000	-5.378
3080.4000	-5.442
3080.8000	-5.574
3081.2000	-5.606
3081.6000	-5.675
3082.0000	-5.697
3082.4000	-5.757
3082.8000	-5.805
3083.2000	-5.873
3083.6000	-5.892
3084.0000	-5.927
3084.4000	-5.995
3084.8000	-6.052
3085.2000	-6.065
3085.6000	-6.109
3086.0000	-6.157
3086.4000	-6.238
3086.8000	-6.302
3087.2000	-6.307
3087.6000	-6.373
3088.0000	-6.450
3088.4000	-6.532
3088.8000	-6.591
3089.2000	-6.654
3089.6000	-6.695
3090.0000	-6.808
3090.4000	-6.874
3090.8000	-6.931
3091.2000	-7.001
3091.6000	-7.081
3092.0000	-7.185
3092.4000	-7.214
3092.8000	-7.243
3093.2000	-7.350
3093.6000	-7.407
3094.0000	-7.463
3094.4000	-7.473
3094.8000	-7.515
3095.2000	-7.579
3095.6000	-7.643
3096.0000	-7.716
3096.4000	-7.720
3096.8000	-7.759
3097.2000	-7.830
3097.6000	-7.900
3098.0000	-7.950
3098.4000	-8.001
3098.8000	-8.073
3099.2000	-8.182
3099.6000	-8.248
3100.0000	-8.281
3100.4000	-8.360
3100.8000	-8.446
3101.2000	-8.542
3101.6000	-8.586
3102.0000	-8.624
3102.4000	-8.701
3102.8000	-8.802
3103.2000	-8.871
3103.6000	-8.909
3104.0000	-8.955
3104.4000	-9.044
3104.8000	-9.155
3105.2000	-9.183
3105.6000	-9.227
3106.0000	-9.262
3106.4000	-9.349
3106.8000	-9.371
3107.2000	-9.448
3107.6000	-9.470
3108.0000	-9.587
3108.4000	-9.639
3108.8000	-9.709
3109.2000	-9.768
3109.6000	-9.847
3110.0000	-9.949
3110.4000	-10.051
3110.8000	-10.035
3111.2000	-10.108
3111.6000	-10.164
3112.0000	-10.223
3112.4000	-10.279
3112.8000	-10.281
3113.2000	-10.361
3113.6000	-10.435
3114.0000	-10.546
3114.4000	-10.630
3114.8000	-10.649
3115.2000	-10.724
3115.6000	-10.805
3116.0000	-10.844
3116.4000	-10.878
3116.8000	-10.927
3117.2000	-10.993
3117.6000	-11.127
3118.0000	-11.114
3118.4000	-11.165
3118.8000	-11.247
3119.2000	-11.355
3119.6000	-11.403
3120.0000	-11.431
3120.4000	-11.504
3120.8000	-11.573
3121.2000	-11.656
3121.6000	-11.769
3122.0000	-11.758
3122.4000	-11.908
3122.8000	-12.013
3123.2000	-12.080
3123.6000	-12.057
3124.0000	-12.127
3124.4000	-12.235
3124.8000	-12.386
3125.2000	-12.367
3125.6000	-12.408
3126.0000	-12.545
3126.4000	-12.583
3126.8000	-12.670
3127.2000	-12.739
3127.6000	-12.740
3128.0000	-12.817
3128.4000	-12.898
3128.8000	-12.996
3129.2000	-13.023
3129.6000	-13.070
3130.0000	-13.167
3130.4000	-13.221
3130.8000	-13.283
3131.2000	-13.348
3131.6000	-13.420
3132.0000	-13.503
3132.4000	-13.552
3132.8000	-13.578
3133.2000	-13.591
3133.6000	-13.710
3134.0000	-13.795
3134.4000	-13.847
3134.8000	-13.950
3135.2000	-13.933
3135.6000	-14.124
3136.0000	-14.125
3136.4000	-14.202
3136.8000	-14.226
3137.2000	-14.362
3137.6000	-14.475
3138.0000	-14.508
3138.4000	-14.609
3138.8000	-14.656
3139.2000	-14.805
3139.6000	-14.837
3140.0000	-14.800
3140.4000	-14.941
3140.8000	-14.904
3141.2000	-15.062
3141.6000	-15.010
3142.0000	-15.061
3142.4000	-15.182
3142.8000	-15.220
3143.2000	-15.310
3143.6000	-15.351
3144.0000	-15.424
3144.4000	-15.531
3144.8000	-15.689
3145.2000	-15.738
3145.6000	-15.767
3146.0000	-15.867
3146.4000	-15.935
3146.8000	-15.964
3147.2000	-15.980
3147.6000	-16.040
3148.0000	-16.076
3148.4000	-16.181
3148.8000	-16.164
3149.2000	-16.321
3149.6000	-16.292
3150.0000	-16.431
3150.4000	-16.422
3150.8000	-16.585
3151.2000	-16.570
3151.6000	-16.686
3152.0000	-16.771
3152.4000	-16.830
3152.8000	-16.938
3153.2000	-16.915
3153.6000	-17.054
3154.0000	-17.073
3154.4000	-17.225
3154.8000	-17.176
3155.2000	-17.324
3155.6000	-17.412
3156.0000	-17.423
3156.4000	-17.481
3156.8000	-17.484
3157.2000	-17.610
3157.6000	-17.666
3158.0000	-17.756
3158.4000	-17.741
3158.8000	-17.835
3159.2000	-17.934
3159.6000	-17.955
3160.0000	-18.039
3160.4000	-18.066
3160.8000	-18.268
3161.2000	-18.291
3161.6000	-18.372
3162.0000	-18.392
3162.4000	-18.427
3162.8000	-18.650
3163.2000	-18.593
3163.6000	-18.642
3164.0000	-18.750
3164.4000	-18.874
3164.8000	-18.897
3165.2000	-18.916
3165.6000	-18.969
3166.0000	-19.056
3166.4000	-19.230
3166.8000	-19.311
3167.2000	-19.264
3167.6000	-19.394
3168.0000	-19.422
3168.4000	-19.619
3168.8000	-19.596
3169.2000	-19.694
3169.6000	-19.632
3170.0000	-19.724
3170.4000	-19.757
3170.8000	-19.820
3171.2000	-19.866
3171.6000	-19.993
3172.0000	-20.080
3172.4000	-20.173
3172.8000	-20.225
3173.2000	-20.250
3173.6000	-20.372
3174.0000	-20.541
3174.4000	-20.451
3174.8000	-20.505
3175.2000	-20.636
3175.6000	-20.687
3176.0000	-20.756
3176.4000	-20.750
3176.8000	-20.829
3177.2000	-20.934
3177.6000	-20.997
3178.0000	-21.050
3178.4000	-21.121
3178.8000	-21.211
3179.2000	-21.331
3179.6000	-21.303
3180.0000	-21.457
3180.4000	-21.451
3180.8000	-21.565
3181.2000	-21.581
3181.6000	-21.700
3182.0000	-21.732
3182.4000	-21.837
3182.8000	-21.845
3183.2000	-21.914
3183.6000	-21.944
3184.0000	-22.103
3184.4000	-22.168
3184.8000	-22.227
3185.2000	-22.281
3185.6000	-22.326
3186.0000	-22.425
3186.4000	-22.486
3186.8000	-22.652
3187.2000	-22.591
3187.6000	-22.708
3188.0000	-22.733
3188.4000	-22.864
3188.8000	-22.865
3189.2000	-22.970
3189.6000	-22.999
3190.0000	-23.089
3190.4000	-23.263
3190.8000	-23.272
3191.2000	-23.417
3191.6000	-23.436
3192.0000	-23.451
3192.4000	-23.487
3192.8000	-23.500
3193.2000	-23.596
3193.6000	-23.618
3194.0000	-23.671
3194.4000	-23.764
3194.8000	-23.841
3195.2000	-24.053
3195.6000	-24.136
3196.0000	-24.031
3196.4000	-24.158
3196.8000	-24.178
3197.2000	-24.282
3197.6000	-24.336
3198.0000	-24.384
3198.4000	-24.454
3198.8000	-24.594
3199.2000	-24.668
3199.6000	-24.678
3200.0000	-24.706
3200.4000	-24.816
3200.8000	-24.921
3201.2000	-24.984
3201.6000	-25.081
3202.0000	-25.061
3202.4000	-25.274
3202.8000	-25.211
3203.2000	-25.258
3203.6000	-25.314
3204.0000	-25.425
3204.4000	-25.540
3204.8000	-25.584
3205.2000	-25.597
3205.6000	-25.677
3206.0000	-25.879
3206.4000	-25.876
3206.8000	-26.020
3207.2000	-25.900
3207.6000	-26.050
3208.0000	-26.111
3208.4000	-26.216
3208.8000	-26.238
3209.2000	-26.270
3209.6000	-26.494
3210.0000	-26.364
3210.4000	-26.512
3210.8000	-26.466
3211.2000	-26.539
3211.6000	-26.576
3212.0000	-26.734
3212.4000	-26.730
3212.8000	-26.778
3213.2000	-26.909
3213.6000	-26.946
3214.0000	-26.986
3214.4000	-27.157
3214.8000	-27.200
3215.2000	-27.344
3215.6000	-27.303
3216.0000	-27.318
3216.4000	-27.514
3216.8000	-27.460
3217.2000	-27.567
3217.6000	-27.588
3218.0000	-27.711
3218.4000	-27.703
3218.8000	-27.823
3219.2000	-27.947
3219.6000	-27.869
3220.0000	-28.098
3220.4000	-28.110
3220.8000	-28.197
3221.2000	-28.181
3221.6000	-28.380
3222.0000	-28.346
3222.4000	-28.423
3222.8000	-28.468
3223.2000	-28.582
3223.6000	-28.620
3224.0000	-28.829
3224.4000	-28.750
3224.8000	-28.783
3225.2000	-28.902
3225.6000	-29.053
3226.0000	-29.140
3226.4000	-29.020
3226.8000	-29.167
3227.2000	-29.162
3227.6000	-29.235
3228.0000	-29.319
3228.4000	-29.391
3228.8000	-29.519
3229.2000	-29.553
3229.6000	-29.675
3230.0000	-29.607
3230.4000	-29.654
3230.8000	-29.783
3231.2000	-29.754
3231.6000	-29.883
3232.0000	-29.971
3232.4000	-30.074
3232.8000	-30.094
3233.2000	-30.231
3233.6000	-30.135
3234.0000	-30.277
3234.4000	-30.288
3234.8000	-30.505
3235.2000	-30.455
3235.6000	-30.760
3236.0000	-30.643
3236.4000	-30.748
3236.8000	-30.724
3237.2000	-30.778
3237.6000	-30.856
3238.0000	-30.996
3238.4000	-30.851
3238.8000	-31.221
3239.2000	-31.065
3239.6000	-31.317
3240.0000	-31.295
3240.4000	-31.404
3240.8000	-31.525
3241.2000	-31.265
3241.6000	-31.502
3242.0000	-31.792
3242.4000	-31.699
3242.8000	-31.596
3243.2000	-31.681
3243.6000	-31.731
3244.0000	-32.129
3244.4000	-31.998
3244.8000	-32.133
3245.2000	-32.284
3245.6000	-32.071
3246.0000	-32.155
3246.4000	-32.403
3246.8000	-32.212
3247.2000	-32.275
3247.6000	-32.435
3248.0000	-32.478
3248.4000	-32.553
3248.8000	-32.526
3249.2000	-32.675
3249.6000	-32.748
3250.0000	-32.816
3250.4000	-32.765
3250.8000	-32.994
3251.2000	-33.403
3251.6000	-32.925
3252.0000	-33.039
3252.4000	-33.200
3252.8000	-33.084
3253.2000	-33.166
3253.6000	-33.438
3254.0000	-33.278
3254.4000	-33.365
3254.8000	-33.399
3255.2000	-33.688
3255.6000	-33.479
3256.0000	-33.727
3256.4000	-33.666
3256.8000	-34.145
3257.2000	-34.153
3257.6000	-34.056
3258.0000	-33.922
3258.4000	-34.015
3258.8000	-34.204
3259.2000	-34.305
3259.6000	-34.320
3260.0000	-34.383
3260.4000	-34.595
3260.8000	-34.726
3261.2000	-34.519
3261.6000	-34.786
3262.0000	-34.724
3262.4000	-34.814
3262.8000	-34.757
3263.2000	-34.924
3263.6000	-34.991
3264.0000	-34.951
3264.4000	-35.219
3264.8000	-35.003
3265.2000	-35.136
3265.6000	-35.198
3266.0000	-35.341
3266.4000	-35.160
3266.8000	-35.359
3267.2000	-35.796
3267.6000	-35.412
3268.0000	-35.469
3268.4000	-35.512
3268.8000	-35.827
3269.2000	-35.728
3269.6000	-35.825
3270.0000	-35.974
3270.4000	-36.038
3270.8000	-36.053
3271.2000	-36.370
3271.6000	-36.226
3272.0000	-36.366
3272.4000	-36.467
3272.8000	-36.490
3273.2000	-36.395
3273.6000	-36.357
3274.0000	-36.693
3274.4000	-36.433
3274.8000	-36.900
3275.2000	-36.525
3275.6000	-36.925
3276.0000	-36.785
3276.4000	-37.131
3276.8000	-36.809
3277.2000	-37.121
3277.6000	-37.459
3278.0000	-37.470
3278.4000	-37.062
3278.8000	-37.073
3279.2000	-37.349
3279.6000	-37.401
3280.0000	-37.497
3280.4000	-37.543
3280.8000	-37.632
3281.2000	-37.399
3281.6000	-37.653
3282.0000	-37.904
3282.4000	-37.689
3282.8000	-37.967
3283.2000	-37.809
3283.6000	-38.301
3284.0000	-37.819
3284.4000	-38.138
3284.8000	-37.944
3285.2000	-38.589
3285.6000	-38.437
[truncated: 1,786 more rows]
