# Supplementary material for: Femtosecond tunable solitons up to 4.8 µm using soliton self-frequency shift in an InF3 fiber
Source: Sci Rep. 2022 Sep 23;12:15898. doi: 10.1038/s41598-022-19658-8 (PMC9508244; doi:10.1038/s41598-022-19658-8)
Supplement: Supplementary file 1 — Supplementary Information. [file 41598_2022_19658_MOESM1_ESM.zip › Raw data/Fig2_Ampli4m/4.5A.CSV]

75CSV
// AQ6376 OPTICAL SPECTRUM ANALYZER //
35
CTRWL	3250.000000
SPAN	1500.000000
START WL	2500.000000
STOP WL	4000.000000
WLFREQ	0
REFL	-12.0
LSCL	7.0
RESLN	2.000
AVG	1
SMPLAUTO	1
SMPL	3751
SMPLINTVL	0.4000
HI1_CHOP
MEAS
LSUNT	0
NMSKH	OFF
RESCOR	0
SMOOTH	0
MEASWL	0
SWPSPD	1
MODELNAME	AQ6376
CHGPT	0
RESCAL0_0	10243
RESCAL0_1	0
RESCAL0_2	0
RESCAL1_0	10243
RESCAL1_1	0
RESCAL1_2	0
RESPARM	10243
FREQPARM	10243
WNUMPARM	10243
[TRACE DATA]
2500.0000	-75.894
2500.4000	-62.844
2500.8000	-60.224
2501.2000	-210.000
2501.6000	-210.000
2502.0000	-210.000
2502.4000	-210.000
2502.8000	-68.970
2503.2000	-210.000
2503.6000	-210.000
2504.0000	-210.000
2504.4000	-210.000
2504.8000	-210.000
2505.2000	-59.540
2505.6000	-61.665
2506.0000	-59.914
2506.4000	-62.577
2506.8000	-210.000
2507.2000	-210.000
2507.6000	-210.000
2508.0000	-210.000
2508.4000	-210.000
2508.8000	-210.000
2509.2000	-210.000
2509.6000	-210.000
2510.0000	-65.941
2510.4000	-59.310
2510.8000	-210.000
2511.2000	-210.000
2511.6000	-62.319
2512.0000	-210.000
2512.4000	-64.837
2512.8000	-62.004
2513.2000	-210.000
2513.6000	-62.663
2514.0000	-210.000
2514.4000	-62.923
2514.8000	-63.726
2515.2000	-65.882
2515.6000	-210.000
2516.0000	-210.000
2516.4000	-210.000
2516.8000	-72.311
2517.2000	-210.000
2517.6000	-210.000
2518.0000	-210.000
2518.4000	-210.000
2518.8000	-210.000
2519.2000	-62.618
2519.6000	-210.000
2520.0000	-63.587
2520.4000	-210.000
2520.8000	-210.000
2521.2000	-61.570
2521.6000	-210.000
2522.0000	-61.065
2522.4000	-63.264
2522.8000	-210.000
2523.2000	-64.563
2523.6000	-210.000
2524.0000	-65.140
2524.4000	-65.210
2524.8000	-210.000
2525.2000	-60.404
2525.6000	-62.513
2526.0000	-210.000
2526.4000	-57.710
2526.8000	-59.194
2527.2000	-58.654
2527.6000	-71.021
2528.0000	-61.628
2528.4000	-65.227
2528.8000	-61.673
2529.2000	-210.000
2529.6000	-210.000
2530.0000	-210.000
2530.4000	-210.000
2530.8000	-59.785
2531.2000	-57.176
2531.6000	-210.000
2532.0000	-210.000
2532.4000	-67.567
2532.8000	-210.000
2533.2000	-62.985
2533.6000	-64.402
2534.0000	-61.865
2534.4000	-64.441
2534.8000	-57.580
2535.2000	-56.106
2535.6000	-210.000
2536.0000	-65.097
2536.4000	-65.484
2536.8000	-71.224
2537.2000	-210.000
2537.6000	-64.222
2538.0000	-210.000
2538.4000	-59.350
2538.8000	-61.592
2539.2000	-68.587
2539.6000	-59.714
2540.0000	-58.803
2540.4000	-58.711
2540.8000	-63.133
2541.2000	-64.722
2541.6000	-63.857
2542.0000	-210.000
2542.4000	-60.679
2542.8000	-63.487
2543.2000	-210.000
2543.6000	-59.111
2544.0000	-62.273
2544.4000	-210.000
2544.8000	-210.000
2545.2000	-66.817
2545.6000	-61.320
2546.0000	-60.663
2546.4000	-210.000
2546.8000	-77.818
2547.2000	-62.691
2547.6000	-61.017
2548.0000	-62.396
2548.4000	-61.439
2548.8000	-59.208
2549.2000	-69.700
2549.6000	-83.151
2550.0000	-210.000
2550.4000	-66.482
2550.8000	-68.830
2551.2000	-62.890
2551.6000	-68.205
2552.0000	-61.591
2552.4000	-59.686
2552.8000	-58.457
2553.2000	-64.890
2553.6000	-57.251
2554.0000	-63.562
2554.4000	-60.022
2554.8000	-61.075
2555.2000	-59.997
2555.6000	-63.593
2556.0000	-77.151
2556.4000	-61.478
2556.8000	-210.000
2557.2000	-61.139
2557.6000	-59.326
2558.0000	-210.000
2558.4000	-59.495
2558.8000	-57.579
2559.2000	-59.156
2559.6000	-61.443
2560.0000	-59.634
2560.4000	-58.766
2560.8000	-210.000
2561.2000	-57.887
2561.6000	-66.770
2562.0000	-210.000
2562.4000	-61.157
2562.8000	-210.000
2563.2000	-60.898
2563.6000	-57.619
2564.0000	-56.260
2564.4000	-58.652
2564.8000	-59.102
2565.2000	-60.917
2565.6000	-58.670
2566.0000	-67.917
2566.4000	-210.000
2566.8000	-78.995
2567.2000	-60.432
2567.6000	-61.770
2568.0000	-210.000
2568.4000	-210.000
2568.8000	-210.000
2569.2000	-65.632
2569.6000	-58.585
2570.0000	-60.816
2570.4000	-60.455
2570.8000	-59.375
2571.2000	-210.000
2571.6000	-60.118
2572.0000	-210.000
2572.4000	-62.467
2572.8000	-210.000
2573.2000	-68.290
2573.6000	-59.873
2574.0000	-57.319
2574.4000	-59.141
2574.8000	-64.219
2575.2000	-210.000
2575.6000	-210.000
2576.0000	-59.017
2576.4000	-57.727
2576.8000	-62.721
2577.2000	-60.017
2577.6000	-210.000
2578.0000	-59.784
2578.4000	-61.689
2578.8000	-70.187
2579.2000	-60.650
2579.6000	-60.506
2580.0000	-59.726
2580.4000	-210.000
2580.8000	-62.986
2581.2000	-210.000
2581.6000	-210.000
2582.0000	-60.414
2582.4000	-66.400
2582.8000	-60.907
2583.2000	-60.545
2583.6000	-210.000
2584.0000	-64.169
2584.4000	-210.000
2584.8000	-59.109
2585.2000	-57.668
2585.6000	-61.898
2586.0000	-60.005
2586.4000	-210.000
2586.8000	-60.034
2587.2000	-64.594
2587.6000	-68.065
2588.0000	-210.000
2588.4000	-61.345
2588.8000	-58.039
2589.2000	-58.206
2589.6000	-58.344
2590.0000	-57.945
2590.4000	-57.384
2590.8000	-67.151
2591.2000	-62.359
2591.6000	-61.346
2592.0000	-58.479
2592.4000	-62.779
2592.8000	-210.000
2593.2000	-72.836
2593.6000	-66.022
2594.0000	-60.232
2594.4000	-62.081
2594.8000	-63.041
2595.2000	-58.071
2595.6000	-58.810
2596.0000	-60.994
2596.4000	-59.763
2596.8000	-58.939
2597.2000	-58.380
2597.6000	-59.060
2598.0000	-57.636
2598.4000	-57.091
2598.8000	-58.453
2599.2000	-58.326
2599.6000	-57.521
2600.0000	-57.515
2600.4000	-56.459
2600.8000	-57.742
2601.2000	-58.835
2601.6000	-56.863
2602.0000	-58.423
2602.4000	-57.468
2602.8000	-59.829
2603.2000	-61.202
2603.6000	-69.861
2604.0000	-59.780
2604.4000	-59.825
2604.8000	-60.081
2605.2000	-57.944
2605.6000	-60.740
2606.0000	-62.745
2606.4000	-58.064
2606.8000	-58.357
2607.2000	-210.000
2607.6000	-60.252
2608.0000	-59.765
2608.4000	-58.308
2608.8000	-210.000
2609.2000	-57.225
2609.6000	-56.031
2610.0000	-55.715
2610.4000	-55.605
2610.8000	-55.993
2611.2000	-57.135
2611.6000	-56.428
2612.0000	-57.805
2612.4000	-57.937
2612.8000	-57.973
2613.2000	-57.109
2613.6000	-56.458
2614.0000	-56.563
2614.4000	-55.925
2614.8000	-59.833
2615.2000	-58.098
2615.6000	-58.450
2616.0000	-60.583
2616.4000	-57.482
2616.8000	-58.375
2617.2000	-57.709
2617.6000	-56.084
2618.0000	-58.236
2618.4000	-57.986
2618.8000	-56.092
2619.2000	-55.588
2619.6000	-56.804
2620.0000	-55.969
2620.4000	-55.603
2620.8000	-54.580
2621.2000	-54.948
2621.6000	-54.991
2622.0000	-54.382
2622.4000	-54.624
2622.8000	-53.984
2623.2000	-54.699
2623.6000	-54.162
2624.0000	-54.321
2624.4000	-54.360
2624.8000	-54.518
2625.2000	-55.207
2625.6000	-55.061
2626.0000	-54.194
2626.4000	-54.781
2626.8000	-55.899
2627.2000	-55.354
2627.6000	-55.944
2628.0000	-55.708
2628.4000	-55.786
2628.8000	-55.334
2629.2000	-56.409
2629.6000	-55.187
2630.0000	-56.979
2630.4000	-55.193
2630.8000	-54.629
2631.2000	-53.640
2631.6000	-53.285
2632.0000	-54.093
2632.4000	-53.297
2632.8000	-54.082
2633.2000	-52.477
2633.6000	-53.745
2634.0000	-53.865
2634.4000	-52.488
2634.8000	-52.746
2635.2000	-51.736
2635.6000	-52.573
2636.0000	-52.577
2636.4000	-52.176
2636.8000	-51.352
2637.2000	-51.537
2637.6000	-51.781
2638.0000	-52.394
2638.4000	-51.191
2638.8000	-52.005
2639.2000	-51.320
2639.6000	-52.635
2640.0000	-51.981
2640.4000	-51.776
2640.8000	-51.882
2641.2000	-51.784
2641.6000	-53.038
2642.0000	-51.680
2642.4000	-51.352
2642.8000	-50.885
2643.2000	-51.562
2643.6000	-51.560
2644.0000	-51.000
2644.4000	-51.015
2644.8000	-51.472
2645.2000	-51.532
2645.6000	-51.723
2646.0000	-51.103
2646.4000	-50.636
2646.8000	-50.585
2647.2000	-50.637
2647.6000	-49.788
2648.0000	-49.878
2648.4000	-49.609
2648.8000	-50.224
2649.2000	-49.865
2649.6000	-49.704
2650.0000	-49.517
2650.4000	-50.279
2650.8000	-50.158
2651.2000	-50.365
2651.6000	-50.305
2652.0000	-50.548
2652.4000	-50.812
2652.8000	-50.678
2653.2000	-50.090
2653.6000	-49.522
2654.0000	-50.064
2654.4000	-49.362
2654.8000	-49.719
2655.2000	-49.103
2655.6000	-49.559
2656.0000	-49.149
2656.4000	-48.883
2656.8000	-48.805
2657.2000	-48.333
2657.6000	-49.222
2658.0000	-48.747
2658.4000	-49.284
2658.8000	-49.177
2659.2000	-49.109
2659.6000	-49.235
2660.0000	-49.181
2660.4000	-48.932
2660.8000	-48.976
2661.2000	-48.515
2661.6000	-49.053
2662.0000	-49.187
2662.4000	-49.242
2662.8000	-49.061
2663.2000	-49.817
2663.6000	-50.635
2664.0000	-51.243
2664.4000	-50.709
2664.8000	-51.309
2665.2000	-51.463
2665.6000	-51.772
2666.0000	-51.190
2666.4000	-50.378
2666.8000	-49.986
2667.2000	-49.012
2667.6000	-48.858
2668.0000	-48.759
2668.4000	-48.495
2668.8000	-48.164
2669.2000	-48.854
2669.6000	-48.045
2670.0000	-47.519
2670.4000	-47.062
2670.8000	-47.559
2671.2000	-46.984
2671.6000	-46.354
2672.0000	-46.382
2672.4000	-46.205
2672.8000	-46.365
2673.2000	-46.787
2673.6000	-46.646
2674.0000	-46.715
2674.4000	-47.313
2674.8000	-47.403
2675.2000	-48.092
2675.6000	-48.023
2676.0000	-47.977
2676.4000	-47.707
2676.8000	-47.901
2677.2000	-47.268
2677.6000	-46.481
2678.0000	-46.090
2678.4000	-46.157
2678.8000	-45.534
2679.2000	-45.435
2679.6000	-44.378
2680.0000	-44.425
2680.4000	-43.980
2680.8000	-43.738
2681.2000	-43.389
2681.6000	-43.302
2682.0000	-43.446
2682.4000	-43.430
2682.8000	-43.762
2683.2000	-43.720
2683.6000	-43.591
2684.0000	-43.581
2684.4000	-43.311
2684.8000	-43.330
2685.2000	-43.300
2685.6000	-43.232
2686.0000	-42.869
2686.4000	-42.495
2686.8000	-41.911
2687.2000	-41.716
2687.6000	-41.537
2688.0000	-41.318
2688.4000	-41.012
2688.8000	-40.738
2689.2000	-40.697
2689.6000	-40.657
2690.0000	-40.803
2690.4000	-40.643
2690.8000	-40.653
2691.2000	-40.734
2691.6000	-41.094
2692.0000	-41.426
2692.4000	-41.882
2692.8000	-42.347
2693.2000	-42.326
2693.6000	-41.916
2694.0000	-41.339
2694.4000	-41.027
2694.8000	-40.464
2695.2000	-39.819
2695.6000	-39.286
2696.0000	-38.907
2696.4000	-38.558
2696.8000	-38.267
2697.2000	-38.164
2697.6000	-37.934
2698.0000	-37.937
2698.4000	-37.754
2698.8000	-37.794
2699.2000	-37.736
2699.6000	-38.073
2700.0000	-38.123
2700.4000	-38.371
2700.8000	-38.078
2701.2000	-37.916
2701.6000	-37.499
2702.0000	-37.134
2702.4000	-37.253
2702.8000	-36.720
2703.2000	-36.138
2703.6000	-35.933
2704.0000	-35.988
2704.4000	-35.743
2704.8000	-35.930
2705.2000	-35.631
2705.6000	-35.579
2706.0000	-35.679
2706.4000	-35.721
2706.8000	-35.935
2707.2000	-36.180
2707.6000	-36.471
2708.0000	-36.743
2708.4000	-36.608
2708.8000	-36.526
2709.2000	-36.855
2709.6000	-36.678
2710.0000	-36.132
2710.4000	-35.630
2710.8000	-34.802
2711.2000	-34.293
2711.6000	-33.710
2712.0000	-33.024
2712.4000	-32.458
2712.8000	-32.108
2713.2000	-31.729
2713.6000	-31.712
2714.0000	-31.535
2714.4000	-31.172
2714.8000	-31.152
2715.2000	-30.828
2715.6000	-30.911
2716.0000	-31.031
2716.4000	-31.013
2716.8000	-31.251
2717.2000	-31.340
2717.6000	-31.643
2718.0000	-31.951
2718.4000	-32.406
2718.8000	-32.530
2719.2000	-32.888
2719.6000	-33.332
2720.0000	-34.082
2720.4000	-34.122
2720.8000	-33.866
2721.2000	-33.235
2721.6000	-32.465
2722.0000	-32.123
2722.4000	-31.716
2722.8000	-31.231
2723.2000	-30.697
2723.6000	-30.096
2724.0000	-29.378
2724.4000	-28.838
2724.8000	-28.106
2725.2000	-27.509
2725.6000	-26.731
2726.0000	-26.153
2726.4000	-25.652
2726.8000	-25.207
2727.2000	-24.964
2727.6000	-24.608
2728.0000	-24.368
2728.4000	-23.964
2728.8000	-24.178
2729.2000	-24.015
2729.6000	-24.240
2730.0000	-24.291
2730.4000	-24.377
2730.8000	-24.619
2731.2000	-24.811
2731.6000	-25.064
2732.0000	-25.096
2732.4000	-25.248
2732.8000	-25.225
2733.2000	-25.506
2733.6000	-25.504
2734.0000	-25.522
2734.4000	-25.520
2734.8000	-25.591
2735.2000	-25.323
2735.6000	-25.125
2736.0000	-24.991
2736.4000	-25.174
2736.8000	-25.541
2737.2000	-25.592
2737.6000	-26.078
2738.0000	-25.808
2738.4000	-25.662
2738.8000	-25.281
2739.2000	-24.986
2739.6000	-24.388
2740.0000	-23.971
2740.4000	-23.171
2740.8000	-22.714
2741.2000	-22.310
2741.6000	-21.999
2742.0000	-21.930
2742.4000	-21.177
2742.8000	-20.458
2743.2000	-20.070
2743.6000	-19.811
2744.0000	-19.706
2744.4000	-19.219
2744.8000	-18.924
2745.2000	-18.516
2745.6000	-18.391
2746.0000	-18.228
2746.4000	-18.122
2746.8000	-17.777
2747.2000	-17.648
2747.6000	-17.633
2748.0000	-17.710
2748.4000	-17.773
2748.8000	-17.825
2749.2000	-18.067
2749.6000	-18.097
2750.0000	-18.536
2750.4000	-18.467
2750.8000	-18.667
2751.2000	-18.679
2751.6000	-18.670
2752.0000	-18.467
2752.4000	-18.286
2752.8000	-18.213
2753.2000	-18.318
2753.6000	-18.168
2754.0000	-17.834
2754.4000	-17.852
2754.8000	-17.664
2755.2000	-17.545
2755.6000	-17.006
2756.0000	-16.392
2756.4000	-15.784
2756.8000	-15.316
2757.2000	-14.992
2757.6000	-14.514
2758.0000	-14.229
2758.4000	-13.816
2758.8000	-13.890
2759.2000	-13.580
2759.6000	-13.797
2760.0000	-13.942
2760.4000	-14.313
2760.8000	-14.512
2761.2000	-14.630
2761.6000	-14.779
2762.0000	-14.857
2762.4000	-14.975
2762.8000	-14.644
2763.2000	-14.341
2763.6000	-13.714
2764.0000	-12.860
2764.4000	-11.062
2764.8000	-10.042
2765.2000	-8.892
2765.6000	-7.948
2766.0000	-7.165
2766.4000	-6.449
2766.8000	-5.766
2767.2000	-4.961
2767.6000	-4.510
2768.0000	-4.021
2768.4000	-3.606
2768.8000	-3.312
2769.2000	-3.217
2769.6000	-3.451
2770.0000	-3.979
2770.4000	-4.709
2770.8000	-5.642
2771.2000	-6.639
2771.6000	-6.917
2772.0000	-6.643
2772.4000	-6.184
2772.8000	-5.638
2773.2000	-5.163
2773.6000	-4.701
2774.0000	-4.275
2774.4000	-3.874
2774.8000	-3.504
2775.2000	-3.213
2775.6000	-2.985
2776.0000	-2.664
2776.4000	-2.461
2776.8000	-2.165
2777.2000	-2.045
2777.6000	-1.811
2778.0000	-1.767
2778.4000	-1.639
2778.8000	-1.617
2779.2000	-1.590
2779.6000	-1.537
2780.0000	-1.389
2780.4000	-1.250
2780.8000	-1.009
2781.2000	-0.775
2781.6000	-0.596
2782.0000	-0.413
2782.4000	-0.264
2782.8000	-0.128
2783.2000	+0.045
2783.6000	+0.145
2784.0000	+0.277
2784.4000	+0.404
2784.8000	+0.514
2785.2000	+0.554
2785.6000	+0.538
2786.0000	+0.525
2786.4000	+0.522
2786.8000	+0.509
2787.2000	+0.437
2787.6000	+0.376
2788.0000	+0.358
2788.4000	+0.340
2788.8000	+0.321
2789.2000	+0.309
2789.6000	+0.298
2790.0000	+0.263
2790.4000	+0.212
2790.8000	+0.167
2791.2000	+0.133
2791.6000	+0.078
2792.0000	+0.013
2792.4000	-0.070
2792.8000	-0.164
2793.2000	-0.236
2793.6000	-0.312
2794.0000	-0.383
2794.4000	-0.479
2794.8000	-0.554
2795.2000	-0.599
2795.6000	-0.582
2796.0000	-0.522
2796.4000	-0.450
2796.8000	-0.378
2797.2000	-0.308
2797.6000	-0.219
2798.0000	-0.131
2798.4000	-0.089
2798.8000	-0.081
2799.2000	-0.070
2799.6000	-0.065
2800.0000	-0.064
2800.4000	-0.102
2800.8000	-0.185
2801.2000	-0.285
2801.6000	-0.439
2802.0000	-0.592
2802.4000	-0.784
2802.8000	-1.035
2803.2000	-1.311
2803.6000	-1.532
2804.0000	-1.699
2804.4000	-1.882
2804.8000	-1.939
2805.2000	-1.874
2805.6000	-1.792
2806.0000	-1.766
2806.4000	-1.790
2806.8000	-1.841
2807.2000	-1.913
2807.6000	-2.074
2808.0000	-2.292
2808.4000	-2.534
2808.8000	-2.739
2809.2000	-2.951
2809.6000	-3.100
2810.0000	-3.173
2810.4000	-3.185
2810.8000	-3.124
2811.2000	-2.873
2811.6000	-2.637
2812.0000	-2.337
2812.4000	-2.081
2812.8000	-1.874
2813.2000	-1.734
2813.6000	-1.623
2814.0000	-1.563
2814.4000	-1.517
2814.8000	-1.488
2815.2000	-1.474
2815.6000	-1.486
2816.0000	-1.552
2816.4000	-1.675
2816.8000	-1.851
2817.2000	-2.055
2817.6000	-2.326
2818.0000	-2.541
2818.4000	-2.684
2818.8000	-2.700
2819.2000	-2.686
2819.6000	-2.679
2820.0000	-2.605
2820.4000	-2.625
2820.8000	-2.698
2821.2000	-2.857
2821.6000	-3.061
2822.0000	-3.311
2822.4000	-3.642
2822.8000	-4.033
2823.2000	-4.393
2823.6000	-4.670
2824.0000	-4.885
2824.4000	-5.050
2824.8000	-5.158
2825.2000	-5.230
2825.6000	-5.297
2826.0000	-5.353
2826.4000	-5.485
2826.8000	-5.646
2827.2000	-5.830
2827.6000	-5.950
2828.0000	-6.140
2828.4000	-6.352
2828.8000	-6.368
2829.2000	-6.510
2829.6000	-6.562
2830.0000	-6.651
2830.4000	-6.650
2830.8000	-6.573
2831.2000	-6.440
2831.6000	-6.426
2832.0000	-6.392
2832.4000	-6.576
2832.8000	-6.827
2833.2000	-7.140
2833.6000	-7.655
2834.0000	-8.154
2834.4000	-8.691
2834.8000	-8.924
2835.2000	-9.205
2835.6000	-9.454
2836.0000	-9.798
2836.4000	-9.891
2836.8000	-10.107
2837.2000	-10.305
2837.6000	-10.474
2838.0000	-10.506
2838.4000	-10.270
2838.8000	-10.017
2839.2000	-9.863
2839.6000	-9.710
2840.0000	-9.463
2840.4000	-9.397
2840.8000	-9.331
2841.2000	-9.582
2841.6000	-9.925
2842.0000	-10.228
2842.4000	-10.691
2842.8000	-11.081
2843.2000	-11.579
2843.6000	-11.832
2844.0000	-12.123
2844.4000	-12.408
2844.8000	-12.836
2845.2000	-13.327
2845.6000	-13.524
2846.0000	-13.652
2846.4000	-13.722
2846.8000	-13.761
2847.2000	-13.513
2847.6000	-13.393
2848.0000	-13.283
2848.4000	-13.281
2848.8000	-13.261
2849.2000	-13.356
2849.6000	-13.363
2850.0000	-13.610
2850.4000	-13.961
2850.8000	-14.350
2851.2000	-14.788
2851.6000	-15.207
2852.0000	-15.528
2852.4000	-15.838
2852.8000	-16.160
2853.2000	-16.116
2853.6000	-16.108
2854.0000	-15.715
2854.4000	-15.414
2854.8000	-15.072
2855.2000	-15.128
2855.6000	-14.961
2856.0000	-15.047
2856.4000	-15.208
2856.8000	-15.412
2857.2000	-15.721
2857.6000	-16.297
2858.0000	-16.932
2858.4000	-17.382
2858.8000	-17.655
2859.2000	-17.868
2859.6000	-17.909
2860.0000	-17.538
2860.4000	-17.175
2860.8000	-16.844
2861.2000	-16.697
2861.6000	-16.580
2862.0000	-16.553
2862.4000	-16.531
2862.8000	-16.836
2863.2000	-17.513
2863.6000	-18.171
2864.0000	-18.443
2864.4000	-18.739
2864.8000	-19.331
2865.2000	-19.269
2865.6000	-18.998
2866.0000	-18.552
2866.4000	-18.307
2866.8000	-18.006
2867.2000	-17.845
2867.6000	-17.631
2868.0000	-17.654
2868.4000	-17.797
2868.8000	-18.342
2869.2000	-18.845
2869.6000	-19.092
2870.0000	-19.642
2870.4000	-19.989
2870.8000	-19.909
2871.2000	-19.596
2871.6000	-19.292
2872.0000	-18.861
2872.4000	-18.466
2872.8000	-18.170
2873.2000	-17.975
2873.6000	-17.998
2874.0000	-18.194
2874.4000	-18.674
2874.8000	-19.184
2875.2000	-19.526
2875.6000	-19.961
2876.0000	-20.341
2876.4000	-20.340
2876.8000	-19.929
2877.2000	-19.869
2877.6000	-19.519
2878.0000	-19.192
2878.4000	-18.907
2878.8000	-18.743
2879.2000	-18.587
2879.6000	-18.563
2880.0000	-18.723
2880.4000	-18.736
2880.8000	-18.787
2881.2000	-19.085
2881.6000	-19.391
2882.0000	-19.408
2882.4000	-19.299
2882.8000	-19.444
2883.2000	-19.570
2883.6000	-19.460
2884.0000	-19.307
2884.4000	-19.249
2884.8000	-18.960
2885.2000	-18.648
2885.6000	-18.529
2886.0000	-18.377
2886.4000	-18.250
2886.8000	-18.180
2887.2000	-18.137
2887.6000	-18.118
2888.0000	-18.102
2888.4000	-18.301
2888.8000	-18.649
2889.2000	-18.732
2889.6000	-18.665
2890.0000	-18.687
2890.4000	-18.751
2890.8000	-18.670
2891.2000	-18.533
2891.6000	-18.400
2892.0000	-18.173
2892.4000	-17.923
2892.8000	-17.639
2893.2000	-17.491
2893.6000	-17.423
2894.0000	-17.287
2894.4000	-17.190
2894.8000	-17.132
2895.2000	-17.062
2895.6000	-16.972
2896.0000	-17.025
2896.4000	-17.176
2896.8000	-17.110
2897.2000	-17.271
2897.6000	-17.400
2898.0000	-17.698
2898.4000	-17.695
2898.8000	-17.754
2899.2000	-17.760
2899.6000	-17.699
2900.0000	-17.588
2900.4000	-17.551
2900.8000	-17.360
2901.2000	-17.039
2901.6000	-16.625
2902.0000	-16.491
2902.4000	-16.412
2902.8000	-16.170
2903.2000	-15.982
2903.6000	-15.851
2904.0000	-15.782
2904.4000	-15.702
2904.8000	-15.715
2905.2000	-15.766
2905.6000	-15.766
2906.0000	-15.816
2906.4000	-15.834
2906.8000	-16.051
2907.2000	-16.216
2907.6000	-16.195
2908.0000	-16.255
2908.4000	-16.381
2908.8000	-16.401
2909.2000	-16.343
2909.6000	-16.261
2910.0000	-16.186
2910.4000	-15.953
2910.8000	-15.521
2911.2000	-15.392
2911.6000	-15.314
2912.0000	-15.000
2912.4000	-14.727
2912.8000	-14.476
2913.2000	-14.385
2913.6000	-14.251
2914.0000	-14.092
2914.4000	-13.978
2914.8000	-13.911
2915.2000	-13.850
2915.6000	-13.821
2916.0000	-13.872
2916.4000	-14.042
2916.8000	-14.014
2917.2000	-14.113
2917.6000	-14.326
2918.0000	-14.545
2918.4000	-14.616
2918.8000	-14.673
2919.2000	-14.734
2919.6000	-14.889
2920.0000	-14.970
2920.4000	-14.967
2920.8000	-14.924
2921.2000	-14.856
2921.6000	-14.592
2922.0000	-14.480
2922.4000	-14.333
2922.8000	-14.104
2923.2000	-13.864
2923.6000	-13.382
2924.0000	-13.260
2924.4000	-13.091
2924.8000	-12.819
2925.2000	-12.483
2925.6000	-12.299
2926.0000	-12.205
2926.4000	-12.086
2926.8000	-11.982
2927.2000	-11.918
2927.6000	-11.882
2928.0000	-11.849
2928.4000	-11.849
2928.8000	-11.871
2929.2000	-11.902
2929.6000	-11.853
2930.0000	-11.871
2930.4000	-11.973
2930.8000	-11.983
2931.2000	-12.005
2931.6000	-11.948
2932.0000	-12.027
2932.4000	-12.175
2932.8000	-12.132
2933.2000	-12.169
2933.6000	-12.141
2934.0000	-12.147
2934.4000	-12.236
2934.8000	-12.197
2935.2000	-12.152
2935.6000	-12.123
2936.0000	-12.056
2936.4000	-11.917
2936.8000	-11.902
2937.2000	-11.800
2937.6000	-11.696
2938.0000	-11.490
2938.4000	-11.368
2938.8000	-11.316
2939.2000	-11.148
2939.6000	-10.947
2940.0000	-10.717
2940.4000	-10.723
2940.8000	-10.656
2941.2000	-10.492
2941.6000	-10.285
2942.0000	-10.243
2942.4000	-10.167
2942.8000	-10.095
2943.2000	-9.956
2943.6000	-9.824
2944.0000	-9.766
2944.4000	-9.716
2944.8000	-9.643
2945.2000	-9.489
2945.6000	-9.428
2946.0000	-9.407
2946.4000	-9.331
2946.8000	-9.206
2947.2000	-9.127
2947.6000	-9.066
2948.0000	-8.997
2948.4000	-8.914
2948.8000	-8.844
2949.2000	-8.796
2949.6000	-8.759
2950.0000	-8.723
2950.4000	-8.689
2950.8000	-8.657
2951.2000	-8.631
2951.6000	-8.591
2952.0000	-8.581
2952.4000	-8.562
2952.8000	-8.528
2953.2000	-8.471
2953.6000	-8.442
2954.0000	-8.409
2954.4000	-8.357
2954.8000	-8.300
2955.2000	-8.226
2955.6000	-8.184
2956.0000	-8.150
2956.4000	-8.103
2956.8000	-8.046
2957.2000	-7.984
2957.6000	-7.969
2958.0000	-7.938
2958.4000	-7.889
2958.8000	-7.831
2959.2000	-7.791
2959.6000	-7.758
2960.0000	-7.728
2960.4000	-7.672
2960.8000	-7.630
2961.2000	-7.592
2961.6000	-7.565
2962.0000	-7.511
2962.4000	-7.471
2962.8000	-7.426
2963.2000	-7.396
2963.6000	-7.360
2964.0000	-7.322
2964.4000	-7.280
2964.8000	-7.229
2965.2000	-7.184
2965.6000	-7.153
2966.0000	-7.119
2966.4000	-7.083
2966.8000	-7.042
2967.2000	-7.009
2967.6000	-6.981
2968.0000	-6.944
2968.4000	-6.880
2968.8000	-6.836
2969.2000	-6.795
2969.6000	-6.754
2970.0000	-6.708
2970.4000	-6.610
2970.8000	-6.558
2971.2000	-6.499
2971.6000	-6.450
2972.0000	-6.363
2972.4000	-6.280
2972.8000	-6.205
2973.2000	-6.158
2973.6000	-6.106
2974.0000	-6.025
2974.4000	-5.934
2974.8000	-5.891
2975.2000	-5.835
2975.6000	-5.755
2976.0000	-5.690
2976.4000	-5.589
2976.8000	-5.576
2977.2000	-5.516
2977.6000	-5.446
2978.0000	-5.371
2978.4000	-5.355
2978.8000	-5.275
2979.2000	-5.240
2979.6000	-5.142
2980.0000	-5.059
2980.4000	-5.020
2980.8000	-4.935
2981.2000	-4.819
2981.6000	-4.782
2982.0000	-4.736
2982.4000	-4.710
2982.8000	-4.640
2983.2000	-4.530
2983.6000	-4.529
2984.0000	-4.474
2984.4000	-4.462
2984.8000	-4.334
2985.2000	-4.305
2985.6000	-4.275
2986.0000	-4.246
2986.4000	-4.188
2986.8000	-4.121
2987.2000	-4.086
2987.6000	-4.088
2988.0000	-4.042
2988.4000	-3.983
2988.8000	-3.912
2989.2000	-3.919
2989.6000	-3.903
2990.0000	-3.839
2990.4000	-3.793
2990.8000	-3.757
2991.2000	-3.763
2991.6000	-3.752
2992.0000	-3.660
2992.4000	-3.633
2992.8000	-3.602
2993.2000	-3.604
2993.6000	-3.563
2994.0000	-3.479
2994.4000	-3.456
2994.8000	-3.451
2995.2000	-3.410
2995.6000	-3.384
2996.0000	-3.328
2996.4000	-3.308
2996.8000	-3.260
2997.2000	-3.242
2997.6000	-3.167
2998.0000	-3.130
2998.4000	-3.092
2998.8000	-3.045
2999.2000	-2.994
2999.6000	-2.930
3000.0000	-2.925
3000.4000	-2.886
3000.8000	-2.845
3001.2000	-2.816
3001.6000	-2.786
3002.0000	-2.762
3002.4000	-2.730
3002.8000	-2.701
3003.2000	-2.650
3003.6000	-2.642
3004.0000	-2.610
3004.4000	-2.570
3004.8000	-2.527
3005.2000	-2.502
3005.6000	-2.472
3006.0000	-2.441
3006.4000	-2.396
3006.8000	-2.350
3007.2000	-2.328
3007.6000	-2.291
3008.0000	-2.247
3008.4000	-2.188
3008.8000	-2.176
3009.2000	-2.151
3009.6000	-2.127
3010.0000	-2.079
3010.4000	-2.049
3010.8000	-2.039
3011.2000	-2.027
3011.6000	-1.998
3012.0000	-1.961
3012.4000	-1.954
3012.8000	-1.945
3013.2000	-1.922
3013.6000	-1.915
3014.0000	-1.898
3014.4000	-1.889
3014.8000	-1.881
3015.2000	-1.864
3015.6000	-1.854
3016.0000	-1.847
3016.4000	-1.850
3016.8000	-1.849
3017.2000	-1.832
3017.6000	-1.824
3018.0000	-1.809
3018.4000	-1.804
3018.8000	-1.793
3019.2000	-1.780
3019.6000	-1.752
3020.0000	-1.754
3020.4000	-1.737
3020.8000	-1.719
3021.2000	-1.704
3021.6000	-1.690
3022.0000	-1.665
3022.4000	-1.651
3022.8000	-1.621
3023.2000	-1.608
3023.6000	-1.588
3024.0000	-1.562
3024.4000	-1.551
3024.8000	-1.534
3025.2000	-1.526
3025.6000	-1.512
3026.0000	-1.491
3026.4000	-1.479
3026.8000	-1.471
3027.2000	-1.470
3027.6000	-1.456
3028.0000	-1.442
3028.4000	-1.435
3028.8000	-1.434
3029.2000	-1.432
3029.6000	-1.424
3030.0000	-1.415
3030.4000	-1.414
3030.8000	-1.418
3031.2000	-1.416
3031.6000	-1.407
3032.0000	-1.401
3032.4000	-1.400
3032.8000	-1.399
3033.2000	-1.392
3033.6000	-1.381
3034.0000	-1.374
3034.4000	-1.377
3034.8000	-1.377
3035.2000	-1.373
3035.6000	-1.365
3036.0000	-1.362
3036.4000	-1.364
3036.8000	-1.360
3037.2000	-1.348
3037.6000	-1.336
3038.0000	-1.326
3038.4000	-1.318
3038.8000	-1.313
3039.2000	-1.302
3039.6000	-1.292
3040.0000	-1.286
3040.4000	-1.284
3040.8000	-1.279
3041.2000	-1.271
3041.6000	-1.264
3042.0000	-1.258
3042.4000	-1.259
3042.8000	-1.258
3043.2000	-1.258
3043.6000	-1.256
3044.0000	-1.258
3044.4000	-1.264
3044.8000	-1.265
3045.2000	-1.262
3045.6000	-1.259
3046.0000	-1.260
3046.4000	-1.266
3046.8000	-1.268
3047.2000	-1.266
3047.6000	-1.267
3048.0000	-1.273
3048.4000	-1.278
3048.8000	-1.280
3049.2000	-1.281
3049.6000	-1.282
3050.0000	-1.290
3050.4000	-1.298
3050.8000	-1.304
3051.2000	-1.308
3051.6000	-1.307
3052.0000	-1.310
3052.4000	-1.314
3052.8000	-1.313
3053.2000	-1.315
3053.6000	-1.318
3054.0000	-1.322
3054.4000	-1.324
3054.8000	-1.322
3055.2000	-1.321
3055.6000	-1.317
3056.0000	-1.322
3056.4000	-1.327
3056.8000	-1.334
3057.2000	-1.338
3057.6000	-1.345
3058.0000	-1.352
3058.4000	-1.366
3058.8000	-1.375
3059.2000	-1.382
3059.6000	-1.385
3060.0000	-1.396
3060.4000	-1.412
3060.8000	-1.423
3061.2000	-1.424
3061.6000	-1.433
3062.0000	-1.444
3062.4000	-1.460
3062.8000	-1.468
3063.2000	-1.468
3063.6000	-1.479
3064.0000	-1.495
3064.4000	-1.509
3064.8000	-1.509
3065.2000	-1.519
3065.6000	-1.534
3066.0000	-1.568
3066.4000	-1.575
3066.8000	-1.581
3067.2000	-1.597
3067.6000	-1.616
3068.0000	-1.641
3068.4000	-1.653
3068.8000	-1.667
3069.2000	-1.685
3069.6000	-1.707
3070.0000	-1.727
3070.4000	-1.735
3070.8000	-1.750
3071.2000	-1.771
3071.6000	-1.791
3072.0000	-1.809
3072.4000	-1.820
3072.8000	-1.837
3073.2000	-1.855
3073.6000	-1.849
3074.0000	-1.852
3074.4000	-1.865
3074.8000	-1.885
3075.2000	-1.899
3075.6000	-1.916
3076.0000	-1.931
3076.4000	-1.953
3076.8000	-1.987
3077.2000	-2.009
3077.6000	-2.021
3078.0000	-2.051
3078.4000	-2.083
3078.8000	-2.124
3079.2000	-2.132
3079.6000	-2.165
3080.0000	-2.215
3080.4000	-2.246
3080.8000	-2.270
3081.2000	-2.285
3081.6000	-2.316
3082.0000	-2.335
3082.4000	-2.349
3082.8000	-2.342
3083.2000	-2.368
3083.6000	-2.399
3084.0000	-2.431
3084.4000	-2.443
3084.8000	-2.454
3085.2000	-2.489
3085.6000	-2.538
3086.0000	-2.561
3086.4000	-2.569
3086.8000	-2.591
3087.2000	-2.620
3087.6000	-2.676
3088.0000	-2.691
3088.4000	-2.713
3088.8000	-2.747
3089.2000	-2.784
3089.6000	-2.829
3090.0000	-2.849
3090.4000	-2.891
3090.8000	-2.930
3091.2000	-2.988
3091.6000	-3.011
3092.0000	-3.047
3092.4000	-3.103
3092.8000	-3.139
3093.2000	-3.177
3093.6000	-3.199
3094.0000	-3.243
3094.4000	-3.291
3094.8000	-3.338
3095.2000	-3.371
3095.6000	-3.384
3096.0000	-3.434
3096.4000	-3.474
3096.8000	-3.516
3097.2000	-3.538
3097.6000	-3.556
3098.0000	-3.587
3098.4000	-3.644
3098.8000	-3.664
3099.2000	-3.709
3099.6000	-3.767
3100.0000	-3.810
3100.4000	-3.861
3100.8000	-3.892
3101.2000	-3.974
3101.6000	-4.037
3102.0000	-4.124
3102.4000	-4.161
3102.8000	-4.208
3103.2000	-4.265
3103.6000	-4.352
3104.0000	-4.397
3104.4000	-4.437
3104.8000	-4.477
3105.2000	-4.532
3105.6000	-4.593
3106.0000	-4.615
3106.4000	-4.616
3106.8000	-4.671
3107.2000	-4.734
3107.6000	-4.781
3108.0000	-4.797
3108.4000	-4.855
3108.8000	-4.960
3109.2000	-5.023
3109.6000	-5.060
3110.0000	-5.110
3110.4000	-5.193
3110.8000	-5.260
3111.2000	-5.323
3111.6000	-5.335
3112.0000	-5.386
3112.4000	-5.440
3112.8000	-5.469
3113.2000	-5.527
3113.6000	-5.582
3114.0000	-5.655
3114.4000	-5.722
3114.8000	-5.778
3115.2000	-5.823
3115.6000	-5.845
3116.0000	-5.923
3116.4000	-5.953
3116.8000	-5.976
3117.2000	-6.042
3117.6000	-6.089
3118.0000	-6.175
3118.4000	-6.218
3118.8000	-6.252
3119.2000	-6.313
3119.6000	-6.402
3120.0000	-6.479
3120.4000	-6.489
3120.8000	-6.552
3121.2000	-6.616
3121.6000	-6.699
3122.0000	-6.736
3122.4000	-6.802
3122.8000	-6.867
3123.2000	-6.978
3123.6000	-7.024
3124.0000	-7.056
3124.4000	-7.093
3124.8000	-7.246
3125.2000	-7.283
3125.6000	-7.329
3126.0000	-7.373
3126.4000	-7.324
3126.8000	-7.424
3127.2000	-7.420
3127.6000	-7.403
3128.0000	-7.463
3128.4000	-7.592
3128.8000	-7.590
3129.2000	-7.612
3129.6000	-7.619
3130.0000	-7.723
3130.4000	-7.858
3130.8000	-7.910
3131.2000	-7.924
3131.6000	-7.942
3132.0000	-8.047
3132.4000	-8.126
3132.8000	-8.111
3133.2000	-8.177
3133.6000	-8.268
3134.0000	-8.355
3134.4000	-8.379
3134.8000	-8.443
3135.2000	-8.512
3135.6000	-8.637
3136.0000	-8.695
3136.4000	-8.757
3136.8000	-8.825
3137.2000	-8.861
3137.6000	-8.979
3138.0000	-9.072
3138.4000	-9.127
3138.8000	-9.147
3139.2000	-9.193
3139.6000	-9.289
3140.0000	-9.337
3140.4000	-9.336
3140.8000	-9.391
3141.2000	-9.469
3141.6000	-9.536
3142.0000	-9.580
3142.4000	-9.625
3142.8000	-9.730
3143.2000	-9.799
3143.6000	-9.814
3144.0000	-9.906
3144.4000	-9.976
3144.8000	-10.151
3145.2000	-10.134
3145.6000	-10.226
3146.0000	-10.280
3146.4000	-10.373
3146.8000	-10.367
3147.2000	-10.424
3147.6000	-10.479
3148.0000	-10.502
3148.4000	-10.567
3148.8000	-10.613
3149.2000	-10.638
3149.6000	-10.741
3150.0000	-10.829
3150.4000	-10.876
3150.8000	-10.927
3151.2000	-11.001
3151.6000	-11.128
3152.0000	-11.205
3152.4000	-11.244
3152.8000	-11.312
3153.2000	-11.400
3153.6000	-11.471
3154.0000	-11.480
3154.4000	-11.545
3154.8000	-11.606
3155.2000	-11.710
3155.6000	-11.821
3156.0000	-11.849
3156.4000	-11.849
3156.8000	-11.915
3157.2000	-12.063
3157.6000	-12.118
3158.0000	-12.158
3158.4000	-12.238
3158.8000	-12.367
3159.2000	-12.402
3159.6000	-12.387
3160.0000	-12.507
3160.4000	-12.625
3160.8000	-12.638
3161.2000	-12.708
3161.6000	-12.731
3162.0000	-12.773
3162.4000	-12.891
3162.8000	-12.972
3163.2000	-12.961
3163.6000	-13.084
3164.0000	-13.183
3164.4000	-13.272
3164.8000	-13.295
3165.2000	-13.369
3165.6000	-13.462
3166.0000	-13.510
3166.4000	-13.516
3166.8000	-13.572
3167.2000	-13.626
3167.6000	-13.738
3168.0000	-13.763
3168.4000	-13.815
3168.8000	-13.865
3169.2000	-13.946
3169.6000	-14.034
3170.0000	-14.061
3170.4000	-14.095
3170.8000	-14.166
3171.2000	-14.264
3171.6000	-14.349
3172.0000	-14.371
3172.4000	-14.459
3172.8000	-14.542
3173.2000	-14.625
3173.6000	-14.649
3174.0000	-14.699
3174.4000	-14.787
3174.8000	-14.844
3175.2000	-14.913
3175.6000	-14.920
3176.0000	-14.988
3176.4000	-15.068
3176.8000	-15.135
3177.2000	-15.219
3177.6000	-15.267
3178.0000	-15.364
3178.4000	-15.465
3178.8000	-15.522
3179.2000	-15.569
3179.6000	-15.615
3180.0000	-15.741
3180.4000	-15.792
3180.8000	-15.842
3181.2000	-15.878
3181.6000	-15.930
3182.0000	-16.027
3182.4000	-16.107
3182.8000	-16.113
3183.2000	-16.183
3183.6000	-16.251
3184.0000	-16.401
3184.4000	-16.452
3184.8000	-16.544
3185.2000	-16.619
3185.6000	-16.716
3186.0000	-16.749
3186.4000	-16.758
3186.8000	-16.831
3187.2000	-16.941
3187.6000	-17.003
3188.0000	-17.029
3188.4000	-17.119
3188.8000	-17.214
3189.2000	-17.283
3189.6000	-17.348
3190.0000	-17.406
3190.4000	-17.584
3190.8000	-17.688
3191.2000	-17.728
3191.6000	-17.749
3192.0000	-17.762
3192.4000	-17.828
3192.8000	-17.873
3193.2000	-17.906
3193.6000	-17.954
3194.0000	-18.034
3194.4000	-18.128
3194.8000	-18.181
3195.2000	-18.232
3195.6000	-18.274
3196.0000	-18.380
3196.4000	-18.454
3196.8000	-18.535
3197.2000	-18.595
3197.6000	-18.689
3198.0000	-18.777
3198.4000	-18.824
3198.8000	-18.840
3199.2000	-18.936
3199.6000	-19.022
3200.0000	-19.097
3200.4000	-19.128
3200.8000	-19.197
3201.2000	-19.290
3201.6000	-19.365
3202.0000	-19.442
3202.4000	-19.472
3202.8000	-19.564
3203.2000	-19.658
3203.6000	-19.688
3204.0000	-19.722
3204.4000	-19.791
3204.8000	-19.925
3205.2000	-20.004
3205.6000	-20.036
3206.0000	-20.096
3206.4000	-20.170
3206.8000	-20.258
3207.2000	-20.289
3207.6000	-20.353
3208.0000	-20.461
3208.4000	-20.571
3208.8000	-20.590
3209.2000	-20.635
3209.6000	-20.672
3210.0000	-20.763
3210.4000	-20.842
3210.8000	-20.900
3211.2000	-20.902
3211.6000	-20.977
3212.0000	-21.111
3212.4000	-21.209
3212.8000	-21.300
3213.2000	-21.307
3213.6000	-21.371
3214.0000	-21.452
3214.4000	-21.523
3214.8000	-21.575
3215.2000	-21.655
3215.6000	-21.730
3216.0000	-21.779
3216.4000	-21.832
3216.8000	-21.891
3217.2000	-21.967
3217.6000	-22.019
3218.0000	-22.086
3218.4000	-22.135
3218.8000	-22.207
3219.2000	-22.286
3219.6000	-22.340
3220.0000	-22.416
3220.4000	-22.502
3220.8000	-22.605
3221.2000	-22.655
3221.6000	-22.720
3222.0000	-22.800
3222.4000	-22.860
3222.8000	-22.944
3223.2000	-22.992
3223.6000	-23.060
3224.0000	-23.125
3224.4000	-23.185
3224.8000	-23.247
3225.2000	-23.293
3225.6000	-23.358
3226.0000	-23.428
3226.4000	-23.477
3226.8000	-23.525
3227.2000	-23.583
3227.6000	-23.676
3228.0000	-23.749
3228.4000	-23.813
3228.8000	-23.866
3229.2000	-23.935
3229.6000	-24.023
3230.0000	-24.062
3230.4000	-24.097
3230.8000	-24.137
3231.2000	-24.217
3231.6000	-24.273
3232.0000	-24.303
3232.4000	-24.358
3232.8000	-24.416
3233.2000	-24.495
3233.6000	-24.543
3234.0000	-24.582
3234.4000	-24.654
3234.8000	-24.721
3235.2000	-24.810
3235.6000	-24.851
3236.0000	-24.925
3236.4000	-25.025
3236.8000	-25.098
3237.2000	-25.143
3237.6000	-25.207
3238.0000	-25.263
3238.4000	-25.340
3238.8000	-25.395
3239.2000	-25.449
3239.6000	-25.514
3240.0000	-25.567
3240.4000	-25.639
3240.8000	-25.695
3241.2000	-25.765
3241.6000	-25.843
3242.0000	-25.933
3242.4000	-26.003
3242.8000	-26.068
3243.2000	-26.133
3243.6000	-26.207
3244.0000	-26.265
3244.4000	-26.355
3244.8000	-26.408
3245.2000	-26.479
3245.6000	-26.537
3246.0000	-26.598
3246.4000	-26.660
3246.8000	-26.730
3247.2000	-26.810
3247.6000	-26.856
3248.0000	-26.905
3248.4000	-26.963
3248.8000	-27.010
3249.2000	-27.062
3249.6000	-27.111
3250.0000	-27.172
3250.4000	-27.227
3250.8000	-27.271
3251.2000	-27.347
3251.6000	-27.398
3252.0000	-27.487
3252.4000	-27.550
3252.8000	-27.620
3253.2000	-27.681
3253.6000	-27.764
3254.0000	-27.807
3254.4000	-27.866
3254.8000	-27.935
3255.2000	-28.011
3255.6000	-28.081
3256.0000	-28.121
3256.4000	-28.198
3256.8000	-28.273
3257.2000	-28.361
3257.6000	-28.426
3258.0000	-28.503
3258.4000	-28.595
3258.8000	-28.680
3259.2000	-28.741
3259.6000	-28.806
3260.0000	-28.860
3260.4000	-28.942
3260.8000	-28.979
3261.2000	-29.027
3261.6000	-29.076
3262.0000	-29.170
3262.4000	-29.256
3262.8000	-29.297
3263.2000	-29.352
3263.6000	-29.388
3264.0000	-29.478
3264.4000	-29.530
3264.8000	-29.547
3265.2000	-29.593
3265.6000	-29.691
3266.0000	-29.773
3266.4000	-29.814
3266.8000	-29.842
3267.2000	-29.950
3267.6000	-30.058
3268.0000	-30.108
3268.4000	-30.130
3268.8000	-30.212
3269.2000	-30.321
3269.6000	-30.392
3270.0000	-30.429
3270.4000	-30.506
3270.8000	-30.595
3271.2000	-30.659
3271.6000	-30.678
3272.0000	-30.710
3272.4000	-30.789
3272.8000	-30.851
3273.2000	-30.908
3273.6000	-30.891
3274.0000	-30.957
3274.4000	-31.073
3274.8000	-31.151
3275.2000	-31.149
3275.6000	-31.228
3276.0000	-31.306
3276.4000	-31.386
3276.8000	-31.360
3277.2000	-31.407
3277.6000	-31.486
3278.0000	-31.540
3278.4000	-31.586
3278.8000	-31.660
3279.2000	-31.708
3279.6000	-31.795
3280.0000	-31.808
3280.4000	-31.860
3280.8000	-31.912
3281.2000	-31.974
3281.6000	-32.084
3282.0000	-32.177
3282.4000	-32.201
3282.8000	-32.333
3283.2000	-32.378
3283.6000	-32.378
3284.0000	-32.470
3284.4000	-32.465
3284.8000	-32.553
3285.2000	-32.679
3285.6000	-32.722
[truncated: 1,786 more rows]
