# Supplementary material for: Femtosecond tunable solitons up to 4.8 µm using soliton self-frequency shift in an InF3 fiber
Source: Sci Rep. 2022 Sep 23;12:15898. doi: 10.1038/s41598-022-19658-8 (PMC9508244; doi:10.1038/s41598-022-19658-8)
Supplement: Supplementary file 1 — Supplementary Information. [file 41598_2022_19658_MOESM1_ESM.zip › Raw data/Fig2_Ampli4m/5.0A.CSV]

75CSV
// AQ6376 OPTICAL SPECTRUM ANALYZER //
35
CTRWL	3250.000000
SPAN	1500.000000
START WL	2500.000000
STOP WL	4000.000000
WLFREQ	0
REFL	-12.0
LSCL	7.0
RESLN	2.000
AVG	1
SMPLAUTO	1
SMPL	3751
SMPLINTVL	0.4000
HI1_CHOP
MEAS
LSUNT	0
NMSKH	OFF
RESCOR	0
SMOOTH	0
MEASWL	0
SWPSPD	1
MODELNAME	AQ6376
CHGPT	0
RESCAL0_0	10243
RESCAL0_1	0
RESCAL0_2	0
RESCAL1_0	10243
RESCAL1_1	0
RESCAL1_2	0
RESPARM	10243
FREQPARM	10243
WNUMPARM	10243
[TRACE DATA]
2500.0000	-210.000
2500.4000	-64.668
2500.8000	-60.795
2501.2000	-61.465
2501.6000	-210.000
2502.0000	-210.000
2502.4000	-210.000
2502.8000	-210.000
2503.2000	-60.291
2503.6000	-210.000
2504.0000	-61.512
2504.4000	-59.445
2504.8000	-58.471
2505.2000	-67.661
2505.6000	-210.000
2506.0000	-60.391
2506.4000	-62.362
2506.8000	-59.282
2507.2000	-210.000
2507.6000	-210.000
2508.0000	-63.524
2508.4000	-210.000
2508.8000	-210.000
2509.2000	-210.000
2509.6000	-63.653
2510.0000	-62.725
2510.4000	-59.506
2510.8000	-66.131
2511.2000	-63.987
2511.6000	-62.262
2512.0000	-210.000
2512.4000	-65.048
2512.8000	-58.291
2513.2000	-210.000
2513.6000	-59.736
2514.0000	-210.000
2514.4000	-61.606
2514.8000	-210.000
2515.2000	-210.000
2515.6000	-210.000
2516.0000	-210.000
2516.4000	-68.998
2516.8000	-210.000
2517.2000	-61.657
2517.6000	-58.745
2518.0000	-210.000
2518.4000	-57.070
2518.8000	-210.000
2519.2000	-210.000
2519.6000	-210.000
2520.0000	-210.000
2520.4000	-66.249
2520.8000	-60.685
2521.2000	-210.000
2521.6000	-63.709
2522.0000	-58.348
2522.4000	-210.000
2522.8000	-66.544
2523.2000	-57.606
2523.6000	-77.041
2524.0000	-58.893
2524.4000	-64.830
2524.8000	-59.955
2525.2000	-210.000
2525.6000	-62.845
2526.0000	-57.175
2526.4000	-210.000
2526.8000	-59.168
2527.2000	-59.118
2527.6000	-210.000
2528.0000	-210.000
2528.4000	-210.000
2528.8000	-210.000
2529.2000	-210.000
2529.6000	-210.000
2530.0000	-210.000
2530.4000	-81.317
2530.8000	-210.000
2531.2000	-86.227
2531.6000	-68.840
2532.0000	-63.906
2532.4000	-60.084
2532.8000	-61.283
2533.2000	-210.000
2533.6000	-210.000
2534.0000	-60.726
2534.4000	-64.267
2534.8000	-210.000
2535.2000	-210.000
2535.6000	-63.732
2536.0000	-210.000
2536.4000	-64.498
2536.8000	-60.168
2537.2000	-58.473
2537.6000	-55.215
2538.0000	-60.313
2538.4000	-58.525
2538.8000	-58.150
2539.2000	-59.649
2539.6000	-61.785
2540.0000	-67.579
2540.4000	-63.027
2540.8000	-59.453
2541.2000	-60.491
2541.6000	-58.704
2542.0000	-210.000
2542.4000	-61.025
2542.8000	-59.660
2543.2000	-210.000
2543.6000	-210.000
2544.0000	-210.000
2544.4000	-70.963
2544.8000	-62.954
2545.2000	-210.000
2545.6000	-210.000
2546.0000	-60.354
2546.4000	-59.833
2546.8000	-66.053
2547.2000	-58.570
2547.6000	-57.669
2548.0000	-64.582
2548.4000	-58.954
2548.8000	-210.000
2549.2000	-61.268
2549.6000	-67.662
2550.0000	-58.067
2550.4000	-60.889
2550.8000	-210.000
2551.2000	-62.125
2551.6000	-65.356
2552.0000	-58.320
2552.4000	-66.303
2552.8000	-61.327
2553.2000	-210.000
2553.6000	-210.000
2554.0000	-60.770
2554.4000	-58.133
2554.8000	-60.385
2555.2000	-66.552
2555.6000	-210.000
2556.0000	-60.829
2556.4000	-59.796
2556.8000	-210.000
2557.2000	-60.588
2557.6000	-63.683
2558.0000	-59.432
2558.4000	-64.082
2558.8000	-62.270
2559.2000	-68.171
2559.6000	-58.101
2560.0000	-57.648
2560.4000	-66.615
2560.8000	-210.000
2561.2000	-210.000
2561.6000	-58.448
2562.0000	-58.536
2562.4000	-61.844
2562.8000	-59.255
2563.2000	-210.000
2563.6000	-64.419
2564.0000	-62.133
2564.4000	-58.945
2564.8000	-210.000
2565.2000	-77.488
2565.6000	-57.617
2566.0000	-58.072
2566.4000	-56.998
2566.8000	-59.787
2567.2000	-57.989
2567.6000	-59.119
2568.0000	-210.000
2568.4000	-210.000
2568.8000	-60.040
2569.2000	-62.268
2569.6000	-60.665
2570.0000	-60.373
2570.4000	-210.000
2570.8000	-57.889
2571.2000	-60.549
2571.6000	-210.000
2572.0000	-60.297
2572.4000	-65.070
2572.8000	-210.000
2573.2000	-210.000
2573.6000	-59.156
2574.0000	-57.227
2574.4000	-57.671
2574.8000	-59.982
2575.2000	-65.324
2575.6000	-59.665
2576.0000	-58.005
2576.4000	-58.518
2576.8000	-58.261
2577.2000	-62.262
2577.6000	-61.882
2578.0000	-59.010
2578.4000	-59.413
2578.8000	-59.174
2579.2000	-63.822
2579.6000	-58.494
2580.0000	-62.888
2580.4000	-210.000
2580.8000	-58.520
2581.2000	-58.315
2581.6000	-59.559
2582.0000	-61.302
2582.4000	-59.207
2582.8000	-85.388
2583.2000	-59.352
2583.6000	-58.985
2584.0000	-60.340
2584.4000	-59.096
2584.8000	-65.375
2585.2000	-58.577
2585.6000	-59.935
2586.0000	-58.692
2586.4000	-59.076
2586.8000	-65.822
2587.2000	-58.805
2587.6000	-59.821
2588.0000	-57.814
2588.4000	-56.693
2588.8000	-57.959
2589.2000	-58.271
2589.6000	-58.224
2590.0000	-58.729
2590.4000	-59.889
2590.8000	-58.423
2591.2000	-60.565
2591.6000	-60.692
2592.0000	-59.958
2592.4000	-56.821
2592.8000	-57.426
2593.2000	-56.529
2593.6000	-59.762
2594.0000	-210.000
2594.4000	-62.342
2594.8000	-60.133
2595.2000	-59.481
2595.6000	-63.639
2596.0000	-59.787
2596.4000	-57.803
2596.8000	-57.104
2597.2000	-57.640
2597.6000	-58.839
2598.0000	-56.972
2598.4000	-57.408
2598.8000	-57.250
2599.2000	-56.444
2599.6000	-55.345
2600.0000	-57.542
2600.4000	-59.783
2600.8000	-61.264
2601.2000	-61.194
2601.6000	-58.521
2602.0000	-58.313
2602.4000	-57.999
2602.8000	-58.523
2603.2000	-57.401
2603.6000	-61.281
2604.0000	-55.575
2604.4000	-210.000
2604.8000	-58.129
2605.2000	-57.100
2605.6000	-57.365
2606.0000	-59.520
2606.4000	-62.339
2606.8000	-55.759
2607.2000	-56.404
2607.6000	-57.354
2608.0000	-55.174
2608.4000	-55.614
2608.8000	-55.104
2609.2000	-59.507
2609.6000	-210.000
2610.0000	-55.847
2610.4000	-54.932
2610.8000	-55.186
2611.2000	-54.205
2611.6000	-55.069
2612.0000	-54.344
2612.4000	-55.356
2612.8000	-56.373
2613.2000	-54.643
2613.6000	-55.699
2614.0000	-55.994
2614.4000	-55.385
2614.8000	-55.837
2615.2000	-54.402
2615.6000	-56.787
2616.0000	-56.240
2616.4000	-57.353
2616.8000	-56.687
2617.2000	-55.869
2617.6000	-55.092
2618.0000	-55.680
2618.4000	-54.624
2618.8000	-54.703
2619.2000	-54.399
2619.6000	-54.195
2620.0000	-54.265
2620.4000	-53.387
2620.8000	-52.784
2621.2000	-52.799
2621.6000	-52.936
2622.0000	-52.503
2622.4000	-52.569
2622.8000	-52.187
2623.2000	-52.293
2623.6000	-52.054
2624.0000	-52.842
2624.4000	-52.492
2624.8000	-53.059
2625.2000	-53.072
2625.6000	-54.212
2626.0000	-52.896
2626.4000	-53.249
2626.8000	-53.579
2627.2000	-53.331
2627.6000	-53.620
2628.0000	-52.562
2628.4000	-53.406
2628.8000	-53.128
2629.2000	-53.115
2629.6000	-53.047
2630.0000	-53.831
2630.4000	-53.333
2630.8000	-52.871
2631.2000	-52.289
2631.6000	-52.198
2632.0000	-51.961
2632.4000	-51.566
2632.8000	-51.420
2633.2000	-51.190
2633.6000	-50.991
2634.0000	-50.743
2634.4000	-50.355
2634.8000	-50.065
2635.2000	-49.599
2635.6000	-49.356
2636.0000	-49.333
2636.4000	-49.418
2636.8000	-49.228
2637.2000	-48.960
2637.6000	-49.034
2638.0000	-49.115
2638.4000	-49.094
2638.8000	-49.106
2639.2000	-49.094
2639.6000	-48.806
2640.0000	-49.129
2640.4000	-49.004
2640.8000	-48.943
2641.2000	-48.832
2641.6000	-48.840
2642.0000	-48.725
2642.4000	-48.688
2642.8000	-48.421
2643.2000	-48.494
2643.6000	-48.787
2644.0000	-48.323
2644.4000	-48.623
2644.8000	-48.319
2645.2000	-48.353
2645.6000	-48.137
2646.0000	-47.735
2646.4000	-47.598
2646.8000	-47.502
2647.2000	-47.266
2647.6000	-47.073
2648.0000	-47.073
2648.4000	-47.164
2648.8000	-47.110
2649.2000	-47.193
2649.6000	-46.904
2650.0000	-47.000
2650.4000	-47.225
2650.8000	-47.331
2651.2000	-47.186
2651.6000	-47.235
2652.0000	-47.261
2652.4000	-47.263
2652.8000	-46.752
2653.2000	-46.468
2653.6000	-46.118
2654.0000	-46.183
2654.4000	-46.138
2654.8000	-46.026
2655.2000	-45.924
2655.6000	-45.938
2656.0000	-45.871
2656.4000	-45.746
2656.8000	-45.517
2657.2000	-45.591
2657.6000	-45.622
2658.0000	-45.842
2658.4000	-45.551
2658.8000	-45.752
2659.2000	-45.839
2659.6000	-46.010
2660.0000	-45.980
2660.4000	-45.796
2660.8000	-45.842
2661.2000	-45.959
2661.6000	-45.872
2662.0000	-45.901
2662.4000	-46.136
2662.8000	-46.247
2663.2000	-46.611
2663.6000	-46.592
2664.0000	-47.068
2664.4000	-47.316
2664.8000	-47.570
2665.2000	-47.458
2665.6000	-47.242
2666.0000	-47.239
2666.4000	-46.868
2666.8000	-46.569
2667.2000	-45.864
2667.6000	-45.885
2668.0000	-45.579
2668.4000	-45.610
2668.8000	-45.475
2669.2000	-45.430
2669.6000	-45.424
2670.0000	-45.259
2670.4000	-44.852
2670.8000	-44.247
2671.2000	-43.850
2671.6000	-43.535
2672.0000	-43.472
2672.4000	-43.097
2672.8000	-43.165
2673.2000	-43.264
2673.6000	-43.279
2674.0000	-43.502
2674.4000	-43.509
2674.8000	-43.636
2675.2000	-43.844
2675.6000	-44.075
2676.0000	-43.739
2676.4000	-43.422
2676.8000	-43.283
2677.2000	-42.968
2677.6000	-42.608
2678.0000	-41.889
2678.4000	-41.656
2678.8000	-41.326
2679.2000	-41.062
2679.6000	-40.583
2680.0000	-40.494
2680.4000	-40.263
2680.8000	-40.087
2681.2000	-39.964
2681.6000	-39.829
2682.0000	-40.076
2682.4000	-39.947
2682.8000	-39.923
2683.2000	-39.614
2683.6000	-39.348
2684.0000	-39.413
2684.4000	-39.213
2684.8000	-38.858
2685.2000	-38.754
2685.6000	-38.461
2686.0000	-38.536
2686.4000	-38.137
2686.8000	-37.895
2687.2000	-37.677
2687.6000	-37.449
2688.0000	-37.391
2688.4000	-36.923
2688.8000	-36.881
2689.2000	-36.769
2689.6000	-36.880
2690.0000	-36.643
2690.4000	-36.750
2690.8000	-36.926
2691.2000	-37.225
2691.6000	-37.304
2692.0000	-37.440
2692.4000	-37.573
2692.8000	-37.705
2693.2000	-37.825
2693.6000	-37.444
2694.0000	-37.054
2694.4000	-36.622
2694.8000	-36.221
2695.2000	-35.857
2695.6000	-35.152
2696.0000	-34.988
2696.4000	-34.660
2696.8000	-34.470
2697.2000	-34.296
2697.6000	-34.126
2698.0000	-33.977
2698.4000	-34.203
2698.8000	-34.026
2699.2000	-33.863
2699.6000	-34.067
2700.0000	-33.698
2700.4000	-33.757
2700.8000	-33.404
2701.2000	-33.055
2701.6000	-32.730
2702.0000	-32.385
2702.4000	-32.058
2702.8000	-31.723
2703.2000	-31.707
2703.6000	-31.480
2704.0000	-31.642
2704.4000	-31.430
2704.8000	-31.474
2705.2000	-31.637
2705.6000	-31.630
2706.0000	-31.784
2706.4000	-31.720
2706.8000	-31.747
2707.2000	-32.154
2707.6000	-32.181
2708.0000	-32.203
2708.4000	-32.112
2708.8000	-32.116
2709.2000	-31.993
2709.6000	-31.490
2710.0000	-31.296
2710.4000	-30.867
2710.8000	-30.572
2711.2000	-29.987
2711.6000	-29.631
2712.0000	-29.245
2712.4000	-29.102
2712.8000	-28.891
2713.2000	-28.738
2713.6000	-28.630
2714.0000	-28.619
2714.4000	-28.629
2714.8000	-28.584
2715.2000	-28.503
2715.6000	-28.485
2716.0000	-28.717
2716.4000	-28.783
2716.8000	-28.663
2717.2000	-28.814
2717.6000	-28.774
2718.0000	-28.923
2718.4000	-28.858
2718.8000	-28.877
2719.2000	-29.002
2719.6000	-29.065
2720.0000	-28.917
2720.4000	-28.643
2720.8000	-28.290
2721.2000	-27.771
2721.6000	-27.584
2722.0000	-26.946
2722.4000	-26.786
2722.8000	-26.641
2723.2000	-26.683
2723.6000	-26.713
2724.0000	-26.191
2724.4000	-26.045
2724.8000	-25.436
2725.2000	-25.150
2725.6000	-24.181
2726.0000	-23.899
2726.4000	-23.392
2726.8000	-22.910
2727.2000	-22.503
2727.6000	-22.005
2728.0000	-21.979
2728.4000	-21.902
2728.8000	-21.639
2729.2000	-21.420
2729.6000	-21.320
2730.0000	-21.390
2730.4000	-21.487
2730.8000	-21.293
2731.2000	-21.618
2731.6000	-21.357
2732.0000	-21.464
2732.4000	-21.481
2732.8000	-21.559
2733.2000	-21.703
2733.6000	-21.896
2734.0000	-21.850
2734.4000	-21.850
2734.8000	-21.938
2735.2000	-21.748
2735.6000	-21.898
2736.0000	-21.592
2736.4000	-21.678
2736.8000	-21.895
2737.2000	-22.352
2737.6000	-22.686
2738.0000	-22.585
2738.4000	-22.842
2738.8000	-22.713
2739.2000	-22.608
2739.6000	-21.965
2740.0000	-21.482
2740.4000	-20.859
2740.8000	-20.263
2741.2000	-19.820
2741.6000	-19.071
2742.0000	-18.870
2742.4000	-18.380
2742.8000	-18.123
2743.2000	-17.442
2743.6000	-17.245
2744.0000	-16.973
2744.4000	-16.917
2744.8000	-16.699
2745.2000	-16.398
2745.6000	-16.412
2746.0000	-16.224
2746.4000	-16.322
2746.8000	-16.137
2747.2000	-16.037
2747.6000	-15.993
2748.0000	-16.077
2748.4000	-15.859
2748.8000	-15.623
2749.2000	-15.670
2749.6000	-15.424
2750.0000	-15.568
2750.4000	-15.306
2750.8000	-15.398
2751.2000	-15.694
2751.6000	-15.602
2752.0000	-15.630
2752.4000	-15.603
2752.8000	-15.544
2753.2000	-15.675
2753.6000	-15.686
2754.0000	-15.566
2754.4000	-15.552
2754.8000	-15.263
2755.2000	-14.756
2755.6000	-14.114
2756.0000	-13.568
2756.4000	-12.940
2756.8000	-12.570
2757.2000	-12.174
2757.6000	-12.008
2758.0000	-11.860
2758.4000	-11.776
2758.8000	-11.682
2759.2000	-11.223
2759.6000	-11.369
2760.0000	-11.145
2760.4000	-11.133
2760.8000	-10.945
2761.2000	-10.891
2761.6000	-10.785
2762.0000	-10.590
2762.4000	-10.450
2762.8000	-10.046
2763.2000	-9.882
2763.6000	-9.438
2764.0000	-9.010
2764.4000	-8.294
2764.8000	-7.666
2765.2000	-7.136
2765.6000	-6.597
2766.0000	-6.065
2766.4000	-5.546
2766.8000	-5.050
2767.2000	-4.555
2767.6000	-4.055
2768.0000	-3.571
2768.4000	-3.150
2768.8000	-2.820
2769.2000	-2.590
2769.6000	-2.553
2770.0000	-2.649
2770.4000	-2.803
2770.8000	-3.061
2771.2000	-3.345
2771.6000	-3.589
2772.0000	-3.665
2772.4000	-3.766
2772.8000	-3.912
2773.2000	-4.042
2773.6000	-4.160
2774.0000	-4.244
2774.4000	-4.355
2774.8000	-4.328
2775.2000	-4.226
2775.6000	-3.986
2776.0000	-3.769
2776.4000	-3.492
2776.8000	-3.069
2777.2000	-2.892
2777.6000	-2.674
2778.0000	-2.545
2778.4000	-2.382
2778.8000	-2.355
2779.2000	-2.301
2779.6000	-2.368
2780.0000	-2.239
2780.4000	-1.760
2780.8000	-1.300
2781.2000	-1.056
2781.6000	-0.783
2782.0000	-0.518
2782.4000	-0.295
2782.8000	-0.119
2783.2000	+0.051
2783.6000	+0.277
2784.0000	+0.407
2784.4000	+0.562
2784.8000	+0.683
2785.2000	+0.693
2785.6000	+0.611
2786.0000	+0.508
2786.4000	+0.435
2786.8000	+0.362
2787.2000	+0.175
2787.6000	+0.016
2788.0000	-0.059
2788.4000	-0.164
2788.8000	-0.383
2789.2000	-0.583
2789.6000	-0.724
2790.0000	-0.966
2790.4000	-1.258
2790.8000	-1.484
2791.2000	-1.636
2791.6000	-1.642
2792.0000	-1.620
2792.4000	-1.521
2792.8000	-1.325
2793.2000	-1.178
2793.6000	-0.965
2794.0000	-0.823
2794.4000	-0.744
2794.8000	-0.580
2795.2000	-0.457
2795.6000	-0.302
2796.0000	-0.210
2796.4000	-0.122
2796.8000	-0.064
2797.2000	+0.009
2797.6000	+0.073
2798.0000	+0.071
2798.4000	+0.095
2798.8000	+0.082
2799.2000	+0.083
2799.6000	+0.073
2800.0000	+0.068
2800.4000	+0.044
2800.8000	+0.015
2801.2000	-0.035
2801.6000	-0.114
2802.0000	-0.180
2802.4000	-0.249
2802.8000	-0.323
2803.2000	-0.400
2803.6000	-0.435
2804.0000	-0.445
2804.4000	-0.455
2804.8000	-0.462
2805.2000	-0.460
2805.6000	-0.455
2806.0000	-0.463
2806.4000	-0.491
2806.8000	-0.521
2807.2000	-0.546
2807.6000	-0.567
2808.0000	-0.592
2808.4000	-0.614
2808.8000	-0.610
2809.2000	-0.603
2809.6000	-0.580
2810.0000	-0.567
2810.4000	-0.550
2810.8000	-0.526
2811.2000	-0.502
2811.6000	-0.482
2812.0000	-0.487
2812.4000	-0.506
2812.8000	-0.540
2813.2000	-0.587
2813.6000	-0.647
2814.0000	-0.716
2814.4000	-0.779
2814.8000	-0.827
2815.2000	-0.859
2815.6000	-0.874
2816.0000	-0.899
2816.4000	-0.913
2816.8000	-0.931
2817.2000	-0.976
2817.6000	-1.034
2818.0000	-1.116
2818.4000	-1.206
2818.8000	-1.310
2819.2000	-1.418
2819.6000	-1.566
2820.0000	-1.718
2820.4000	-1.836
2820.8000	-1.941
2821.2000	-2.015
2821.6000	-2.027
2822.0000	-2.015
2822.4000	-2.016
2822.8000	-2.024
2823.2000	-2.053
2823.6000	-2.092
2824.0000	-2.171
2824.4000	-2.265
2824.8000	-2.389
2825.2000	-2.528
2825.6000	-2.709
2826.0000	-2.898
2826.4000	-3.129
2826.8000	-3.362
2827.2000	-3.586
2827.6000	-3.754
2828.0000	-3.896
2828.4000	-4.018
2828.8000	-4.082
2829.2000	-4.149
2829.6000	-4.200
2830.0000	-4.343
2830.4000	-4.506
2830.8000	-4.714
2831.2000	-4.920
2831.6000	-5.180
2832.0000	-5.355
2832.4000	-5.552
2832.8000	-5.709
2833.2000	-5.827
2833.6000	-5.945
2834.0000	-6.059
2834.4000	-6.228
2834.8000	-6.339
2835.2000	-6.537
2835.6000	-6.812
2836.0000	-7.096
2836.4000	-7.365
2836.8000	-7.648
2837.2000	-7.843
2837.6000	-8.042
2838.0000	-8.096
2838.4000	-8.083
2838.8000	-8.070
2839.2000	-8.028
2839.6000	-8.011
2840.0000	-7.935
2840.4000	-7.992
2840.8000	-8.037
2841.2000	-8.146
2841.6000	-8.167
2842.0000	-8.278
2842.4000	-8.414
2842.8000	-8.560
2843.2000	-8.801
2843.6000	-8.996
2844.0000	-9.298
2844.4000	-9.602
2844.8000	-9.896
2845.2000	-10.142
2845.6000	-10.342
2846.0000	-10.555
2846.4000	-10.675
2846.8000	-10.772
2847.2000	-10.770
2847.6000	-10.832
2848.0000	-10.844
2848.4000	-10.850
2848.8000	-10.878
2849.2000	-10.898
2849.6000	-10.967
2850.0000	-11.085
2850.4000	-11.248
2850.8000	-11.447
2851.2000	-11.723
2851.6000	-12.037
2852.0000	-12.310
2852.4000	-12.626
2852.8000	-12.815
2853.2000	-12.919
2853.6000	-12.966
2854.0000	-12.882
2854.4000	-12.768
2854.8000	-12.694
2855.2000	-12.630
2855.6000	-12.643
2856.0000	-12.731
2856.4000	-12.912
2856.8000	-13.116
2857.2000	-13.332
2857.6000	-13.564
2858.0000	-13.792
2858.4000	-13.964
2858.8000	-14.049
2859.2000	-14.117
2859.6000	-14.123
2860.0000	-14.104
2860.4000	-14.129
2860.8000	-14.121
2861.2000	-14.191
2861.6000	-14.270
2862.0000	-14.467
2862.4000	-14.671
2862.8000	-14.966
2863.2000	-15.328
2863.6000	-15.520
2864.0000	-15.826
2864.4000	-15.993
2864.8000	-16.106
2865.2000	-16.074
2865.6000	-16.036
2866.0000	-15.936
2866.4000	-15.929
2866.8000	-16.003
2867.2000	-16.076
2867.6000	-16.332
2868.0000	-16.623
2868.4000	-17.007
2868.8000	-17.327
2869.2000	-17.631
2869.6000	-17.748
2870.0000	-17.788
2870.4000	-17.798
2870.8000	-17.670
2871.2000	-17.559
2871.6000	-17.509
2872.0000	-17.498
2872.4000	-17.539
2872.8000	-17.682
2873.2000	-17.925
2873.6000	-18.226
2874.0000	-18.543
2874.4000	-18.725
2874.8000	-18.910
2875.2000	-18.945
2875.6000	-18.934
2876.0000	-18.828
2876.4000	-18.742
2876.8000	-18.822
2877.2000	-18.847
2877.6000	-18.876
2878.0000	-19.071
2878.4000	-19.242
2878.8000	-19.487
2879.2000	-19.682
2879.6000	-19.884
2880.0000	-19.911
2880.4000	-20.157
2880.8000	-19.939
2881.2000	-19.804
2881.6000	-19.789
2882.0000	-19.762
2882.4000	-19.808
2882.8000	-19.784
2883.2000	-19.911
2883.6000	-20.147
2884.0000	-20.332
2884.4000	-20.552
2884.8000	-20.645
2885.2000	-20.728
2885.6000	-20.869
2886.0000	-20.705
2886.4000	-20.541
2886.8000	-20.472
2887.2000	-20.468
2887.6000	-20.486
2888.0000	-20.560
2888.4000	-20.655
2888.8000	-20.742
2889.2000	-20.894
2889.6000	-20.861
2890.0000	-20.709
2890.4000	-20.598
2890.8000	-20.640
2891.2000	-20.582
2891.6000	-20.466
2892.0000	-20.444
2892.4000	-20.724
2892.8000	-20.856
2893.2000	-20.987
2893.6000	-21.038
2894.0000	-20.917
2894.4000	-20.901
2894.8000	-20.720
2895.2000	-20.511
2895.6000	-20.430
2896.0000	-20.450
2896.4000	-20.612
2896.8000	-20.724
2897.2000	-20.963
2897.6000	-21.343
2898.0000	-21.529
2898.4000	-21.449
2898.8000	-21.231
2899.2000	-21.072
2899.6000	-20.856
2900.0000	-20.705
2900.4000	-20.583
2900.8000	-20.529
2901.2000	-20.725
2901.6000	-20.789
2902.0000	-20.811
2902.4000	-20.849
2902.8000	-20.911
2903.2000	-20.931
2903.6000	-20.805
2904.0000	-20.694
2904.4000	-20.636
2904.8000	-20.572
2905.2000	-20.504
2905.6000	-20.413
2906.0000	-20.327
2906.4000	-20.223
2906.8000	-20.114
2907.2000	-19.988
2907.6000	-19.898
2908.0000	-19.904
2908.4000	-19.984
2908.8000	-20.072
2909.2000	-20.136
2909.6000	-20.414
2910.0000	-20.577
2910.4000	-20.621
2910.8000	-20.535
2911.2000	-20.408
2911.6000	-20.178
2912.0000	-19.997
2912.4000	-19.812
2912.8000	-19.632
2913.2000	-19.447
2913.6000	-19.332
2914.0000	-19.273
2914.4000	-19.208
2914.8000	-19.154
2915.2000	-19.274
2915.6000	-19.320
2916.0000	-19.390
2916.4000	-19.489
2916.8000	-19.791
2917.2000	-19.826
2917.6000	-19.921
2918.0000	-19.884
2918.4000	-19.848
2918.8000	-19.698
2919.2000	-19.510
2919.6000	-19.285
2920.0000	-19.071
2920.4000	-18.758
2920.8000	-18.510
2921.2000	-18.442
2921.6000	-18.307
2922.0000	-18.240
2922.4000	-18.263
2922.8000	-18.234
2923.2000	-18.124
2923.6000	-18.296
2924.0000	-18.472
2924.4000	-18.566
2924.8000	-18.631
2925.2000	-18.737
2925.6000	-18.903
2926.0000	-18.821
2926.4000	-18.703
2926.8000	-18.532
2927.2000	-18.210
2927.6000	-17.930
2928.0000	-17.762
2928.4000	-17.461
2928.8000	-17.191
2929.2000	-16.930
2929.6000	-16.789
2930.0000	-16.672
2930.4000	-16.602
2930.8000	-16.592
2931.2000	-16.657
2931.6000	-16.637
2932.0000	-16.725
2932.4000	-17.042
2932.8000	-17.113
2933.2000	-17.217
2933.6000	-17.306
2934.0000	-17.445
2934.4000	-17.571
2934.8000	-17.548
2935.2000	-17.466
2935.6000	-17.358
2936.0000	-17.145
2936.4000	-16.891
2936.8000	-16.698
2937.2000	-16.468
2937.6000	-16.125
2938.0000	-15.908
2938.4000	-15.683
2938.8000	-15.558
2939.2000	-15.390
2939.6000	-15.208
2940.0000	-15.136
2940.4000	-15.074
2940.8000	-15.037
2941.2000	-15.109
2941.6000	-15.158
2942.0000	-15.161
2942.4000	-15.258
2942.8000	-15.380
2943.2000	-15.566
2943.6000	-15.645
2944.0000	-15.610
2944.4000	-15.760
2944.8000	-15.827
2945.2000	-15.846
2945.6000	-15.821
2946.0000	-15.790
2946.4000	-15.690
2946.8000	-15.544
2947.2000	-15.381
2947.6000	-15.223
2948.0000	-14.937
2948.4000	-14.742
2948.8000	-14.545
2949.2000	-14.352
2949.6000	-14.150
2950.0000	-13.898
2950.4000	-13.763
2950.8000	-13.684
2951.2000	-13.540
2951.6000	-13.427
2952.0000	-13.343
2952.4000	-13.299
2952.8000	-13.250
2953.2000	-13.252
2953.6000	-13.232
2954.0000	-13.227
2954.4000	-13.189
2954.8000	-13.238
2955.2000	-13.347
2955.6000	-13.361
2956.0000	-13.370
2956.4000	-13.424
2956.8000	-13.537
2957.2000	-13.558
2957.6000	-13.554
2958.0000	-13.543
2958.4000	-13.598
2958.8000	-13.586
2959.2000	-13.551
2959.6000	-13.500
2960.0000	-13.442
2960.4000	-13.312
2960.8000	-13.224
2961.2000	-13.113
2961.6000	-13.040
2962.0000	-12.820
2962.4000	-12.675
2962.8000	-12.573
2963.2000	-12.405
2963.6000	-12.205
2964.0000	-12.066
2964.4000	-11.940
2964.8000	-11.786
2965.2000	-11.565
2965.6000	-11.409
2966.0000	-11.297
2966.4000	-11.215
2966.8000	-11.116
2967.2000	-10.952
2967.6000	-10.895
2968.0000	-10.820
2968.4000	-10.768
2968.8000	-10.695
2969.2000	-10.639
2969.6000	-10.600
2970.0000	-10.556
2970.4000	-10.530
2970.8000	-10.507
2971.2000	-10.471
2971.6000	-10.429
2972.0000	-10.395
2972.4000	-10.420
2972.8000	-10.401
2973.2000	-10.398
2973.6000	-10.393
2974.0000	-10.421
2974.4000	-10.462
2974.8000	-10.452
2975.2000	-10.447
2975.6000	-10.428
2976.0000	-10.500
2976.4000	-10.485
2976.8000	-10.465
2977.2000	-10.448
2977.6000	-10.456
2978.0000	-10.440
2978.4000	-10.421
2978.8000	-10.369
2979.2000	-10.376
2979.6000	-10.349
2980.0000	-10.304
2980.4000	-10.233
2980.8000	-10.160
2981.2000	-10.084
2981.6000	-10.022
2982.0000	-9.965
2982.4000	-9.891
2982.8000	-9.784
2983.2000	-9.685
2983.6000	-9.658
2984.0000	-9.558
2984.4000	-9.423
2984.8000	-9.367
2985.2000	-9.270
2985.6000	-9.232
2986.0000	-9.078
2986.4000	-8.953
2986.8000	-8.890
2987.2000	-8.837
2987.6000	-8.730
2988.0000	-8.562
2988.4000	-8.478
2988.8000	-8.409
2989.2000	-8.358
2989.6000	-8.266
2990.0000	-8.146
2990.4000	-8.084
2990.8000	-8.024
2991.2000	-7.932
2991.6000	-7.851
2992.0000	-7.776
2992.4000	-7.709
2992.8000	-7.661
2993.2000	-7.530
2993.6000	-7.486
2994.0000	-7.425
2994.4000	-7.368
2994.8000	-7.283
2995.2000	-7.217
2995.6000	-7.184
2996.0000	-7.124
2996.4000	-7.039
2996.8000	-6.961
2997.2000	-6.908
2997.6000	-6.854
2998.0000	-6.788
2998.4000	-6.700
2998.8000	-6.639
2999.2000	-6.586
2999.6000	-6.543
3000.0000	-6.455
3000.4000	-6.393
3000.8000	-6.363
3001.2000	-6.305
3001.6000	-6.252
3002.0000	-6.182
3002.4000	-6.148
3002.8000	-6.111
3003.2000	-6.057
3003.6000	-5.989
3004.0000	-5.933
3004.4000	-5.905
3004.8000	-5.851
3005.2000	-5.789
3005.6000	-5.726
3006.0000	-5.667
3006.4000	-5.636
3006.8000	-5.566
3007.2000	-5.492
3007.6000	-5.445
3008.0000	-5.375
3008.4000	-5.305
3008.8000	-5.230
3009.2000	-5.189
3009.6000	-5.136
3010.0000	-5.080
3010.4000	-5.022
3010.8000	-4.963
3011.2000	-4.924
3011.6000	-4.874
3012.0000	-4.804
3012.4000	-4.753
3012.8000	-4.696
3013.2000	-4.658
3013.6000	-4.605
3014.0000	-4.531
3014.4000	-4.500
3014.8000	-4.472
3015.2000	-4.443
3015.6000	-4.372
3016.0000	-4.329
3016.4000	-4.296
3016.8000	-4.280
3017.2000	-4.226
3017.6000	-4.164
3018.0000	-4.123
3018.4000	-4.096
3018.8000	-4.059
3019.2000	-3.984
3019.6000	-3.951
3020.0000	-3.936
3020.4000	-3.911
3020.8000	-3.836
3021.2000	-3.802
3021.6000	-3.793
3022.0000	-3.748
3022.4000	-3.685
3022.8000	-3.638
3023.2000	-3.605
3023.6000	-3.576
3024.0000	-3.519
3024.4000	-3.471
3024.8000	-3.461
3025.2000	-3.427
3025.6000	-3.418
3026.0000	-3.356
3026.4000	-3.347
3026.8000	-3.325
3027.2000	-3.320
3027.6000	-3.274
3028.0000	-3.236
3028.4000	-3.230
3028.8000	-3.216
3029.2000	-3.186
3029.6000	-3.126
3030.0000	-3.107
3030.4000	-3.085
3030.8000	-3.054
3031.2000	-3.011
3031.6000	-2.975
3032.0000	-2.946
3032.4000	-2.915
3032.8000	-2.852
3033.2000	-2.826
3033.6000	-2.796
3034.0000	-2.772
3034.4000	-2.724
3034.8000	-2.678
3035.2000	-2.654
3035.6000	-2.623
3036.0000	-2.597
3036.4000	-2.540
3036.8000	-2.503
3037.2000	-2.478
3037.6000	-2.436
3038.0000	-2.387
3038.4000	-2.352
3038.8000	-2.325
3039.2000	-2.294
3039.6000	-2.262
3040.0000	-2.225
3040.4000	-2.205
3040.8000	-2.182
3041.2000	-2.154
3041.6000	-2.120
3042.0000	-2.092
3042.4000	-2.080
3042.8000	-2.060
3043.2000	-2.028
3043.6000	-2.017
3044.0000	-2.017
3044.4000	-1.998
3044.8000	-1.988
3045.2000	-1.961
3045.6000	-1.958
3046.0000	-1.948
3046.4000	-1.928
3046.8000	-1.904
3047.2000	-1.899
3047.6000	-1.883
3048.0000	-1.873
3048.4000	-1.857
3048.8000	-1.838
3049.2000	-1.833
3049.6000	-1.816
3050.0000	-1.801
3050.4000	-1.783
3050.8000	-1.771
3051.2000	-1.770
3051.6000	-1.747
3052.0000	-1.723
3052.4000	-1.705
3052.8000	-1.682
3053.2000	-1.661
3053.6000	-1.630
3054.0000	-1.616
3054.4000	-1.597
3054.8000	-1.575
3055.2000	-1.550
3055.6000	-1.524
3056.0000	-1.513
3056.4000	-1.500
3056.8000	-1.484
3057.2000	-1.471
3057.6000	-1.461
3058.0000	-1.461
3058.4000	-1.448
3058.8000	-1.438
3059.2000	-1.430
3059.6000	-1.427
3060.0000	-1.426
3060.4000	-1.414
3060.8000	-1.410
3061.2000	-1.403
3061.6000	-1.401
3062.0000	-1.398
3062.4000	-1.386
3062.8000	-1.375
3063.2000	-1.365
3063.6000	-1.352
3064.0000	-1.344
3064.4000	-1.337
3064.8000	-1.332
3065.2000	-1.323
3065.6000	-1.314
3066.0000	-1.310
3066.4000	-1.305
3066.8000	-1.296
3067.2000	-1.288
3067.6000	-1.284
3068.0000	-1.282
3068.4000	-1.278
3068.8000	-1.277
3069.2000	-1.271
3069.6000	-1.272
3070.0000	-1.270
3070.4000	-1.267
3070.8000	-1.261
3071.2000	-1.261
3071.6000	-1.260
3072.0000	-1.262
3072.4000	-1.258
3072.8000	-1.250
3073.2000	-1.242
3073.6000	-1.236
3074.0000	-1.229
3074.4000	-1.223
3074.8000	-1.218
3075.2000	-1.217
3075.6000	-1.216
3076.0000	-1.214
3076.4000	-1.214
3076.8000	-1.214
3077.2000	-1.217
3077.6000	-1.219
3078.0000	-1.221
3078.4000	-1.222
3078.8000	-1.223
3079.2000	-1.229
3079.6000	-1.235
3080.0000	-1.242
3080.4000	-1.247
3080.8000	-1.252
3081.2000	-1.257
3081.6000	-1.254
3082.0000	-1.248
3082.4000	-1.245
3082.8000	-1.245
3083.2000	-1.248
3083.6000	-1.250
3084.0000	-1.255
3084.4000	-1.263
3084.8000	-1.268
3085.2000	-1.276
3085.6000	-1.279
3086.0000	-1.284
3086.4000	-1.285
3086.8000	-1.287
3087.2000	-1.291
3087.6000	-1.293
3088.0000	-1.299
3088.4000	-1.302
3088.8000	-1.305
3089.2000	-1.307
3089.6000	-1.312
3090.0000	-1.316
3090.4000	-1.320
3090.8000	-1.325
3091.2000	-1.339
3091.6000	-1.346
3092.0000	-1.356
3092.4000	-1.361
3092.8000	-1.374
3093.2000	-1.388
3093.6000	-1.394
3094.0000	-1.402
3094.4000	-1.410
3094.8000	-1.426
3095.2000	-1.437
3095.6000	-1.442
3096.0000	-1.447
3096.4000	-1.455
3096.8000	-1.463
3097.2000	-1.470
3097.6000	-1.473
3098.0000	-1.480
3098.4000	-1.489
3098.8000	-1.493
3099.2000	-1.496
3099.6000	-1.505
3100.0000	-1.515
3100.4000	-1.524
3100.8000	-1.538
3101.2000	-1.552
3101.6000	-1.569
3102.0000	-1.585
3102.4000	-1.598
3102.8000	-1.616
3103.2000	-1.640
3103.6000	-1.660
3104.0000	-1.674
3104.4000	-1.687
3104.8000	-1.710
3105.2000	-1.739
3105.6000	-1.744
3106.0000	-1.755
3106.4000	-1.763
3106.8000	-1.786
3107.2000	-1.797
3107.6000	-1.813
3108.0000	-1.826
3108.4000	-1.858
3108.8000	-1.883
3109.2000	-1.899
3109.6000	-1.915
3110.0000	-1.947
3110.4000	-1.977
3110.8000	-1.996
3111.2000	-1.996
3111.6000	-2.010
3112.0000	-2.034
3112.4000	-2.049
3112.8000	-2.064
3113.2000	-2.084
3113.6000	-2.121
3114.0000	-2.145
3114.4000	-2.173
3114.8000	-2.200
3115.2000	-2.238
3115.6000	-2.251
3116.0000	-2.259
3116.4000	-2.274
3116.8000	-2.308
3117.2000	-2.337
3117.6000	-2.360
3118.0000	-2.373
3118.4000	-2.407
3118.8000	-2.444
3119.2000	-2.465
3119.6000	-2.482
3120.0000	-2.505
3120.4000	-2.539
3120.8000	-2.570
3121.2000	-2.597
3121.6000	-2.621
3122.0000	-2.663
3122.4000	-2.712
3122.8000	-2.750
3123.2000	-2.799
3123.6000	-2.840
3124.0000	-2.905
3124.4000	-2.952
3124.8000	-2.972
3125.2000	-3.019
3125.6000	-3.087
3126.0000	-3.120
3126.4000	-3.155
3126.8000	-3.174
3127.2000	-3.208
3127.6000	-3.228
3128.0000	-3.244
3128.4000	-3.258
3128.8000	-3.288
3129.2000	-3.322
3129.6000	-3.348
3130.0000	-3.381
3130.4000	-3.426
3130.8000	-3.479
3131.2000	-3.518
3131.6000	-3.555
3132.0000	-3.595
3132.4000	-3.666
3132.8000	-3.704
3133.2000	-3.737
3133.6000	-3.759
3134.0000	-3.845
3134.4000	-3.891
3134.8000	-3.933
3135.2000	-3.952
3135.6000	-4.004
3136.0000	-4.052
3136.4000	-4.089
3136.8000	-4.114
3137.2000	-4.164
3137.6000	-4.243
3138.0000	-4.306
3138.4000	-4.338
3138.8000	-4.388
3139.2000	-4.453
3139.6000	-4.501
3140.0000	-4.535
3140.4000	-4.571
3140.8000	-4.626
3141.2000	-4.690
3141.6000	-4.741
3142.0000	-4.764
3142.4000	-4.839
3142.8000	-4.886
3143.2000	-4.934
3143.6000	-4.966
3144.0000	-5.019
3144.4000	-5.102
3144.8000	-5.161
3145.2000	-5.222
3145.6000	-5.291
3146.0000	-5.361
3146.4000	-5.409
3146.8000	-5.427
3147.2000	-5.464
3147.6000	-5.528
3148.0000	-5.569
3148.4000	-5.615
3148.8000	-5.652
3149.2000	-5.717
3149.6000	-5.774
3150.0000	-5.824
3150.4000	-5.853
3150.8000	-5.912
3151.2000	-5.978
3151.6000	-6.027
3152.0000	-6.092
3152.4000	-6.148
3152.8000	-6.242
3153.2000	-6.290
3153.6000	-6.336
3154.0000	-6.396
3154.4000	-6.469
3154.8000	-6.540
3155.2000	-6.584
3155.6000	-6.619
3156.0000	-6.687
3156.4000	-6.752
3156.8000	-6.806
3157.2000	-6.840
3157.6000	-6.888
3158.0000	-6.969
3158.4000	-7.041
3158.8000	-7.103
3159.2000	-7.163
3159.6000	-7.255
3160.0000	-7.304
3160.4000	-7.341
3160.8000	-7.388
3161.2000	-7.460
3161.6000	-7.537
3162.0000	-7.569
3162.4000	-7.599
3162.8000	-7.659
3163.2000	-7.744
3163.6000	-7.809
3164.0000	-7.844
3164.4000	-7.881
3164.8000	-7.980
3165.2000	-8.049
3165.6000	-8.123
3166.0000	-8.171
3166.4000	-8.258
3166.8000	-8.324
3167.2000	-8.354
3167.6000	-8.410
3168.0000	-8.484
3168.4000	-8.552
3168.8000	-8.598
3169.2000	-8.639
3169.6000	-8.697
3170.0000	-8.782
3170.4000	-8.837
3170.8000	-8.870
3171.2000	-8.927
3171.6000	-9.015
3172.0000	-9.093
3172.4000	-9.146
3172.8000	-9.195
3173.2000	-9.281
3173.6000	-9.327
3174.0000	-9.391
3174.4000	-9.452
3174.8000	-9.522
3175.2000	-9.613
3175.6000	-9.645
3176.0000	-9.687
3176.4000	-9.763
3176.8000	-9.836
3177.2000	-9.914
3177.6000	-9.939
3178.0000	-10.016
3178.4000	-10.103
3178.8000	-10.182
3179.2000	-10.215
3179.6000	-10.253
3180.0000	-10.340
3180.4000	-10.408
3180.8000	-10.461
3181.2000	-10.521
3181.6000	-10.591
3182.0000	-10.681
3182.4000	-10.722
3182.8000	-10.786
3183.2000	-10.844
3183.6000	-10.930
3184.0000	-10.991
3184.4000	-11.034
3184.8000	-11.110
3185.2000	-11.193
3185.6000	-11.242
3186.0000	-11.300
3186.4000	-11.344
3186.8000	-11.459
3187.2000	-11.517
3187.6000	-11.593
3188.0000	-11.649
3188.4000	-11.723
3188.8000	-11.810
3189.2000	-11.883
3189.6000	-11.934
3190.0000	-12.013
3190.4000	-12.141
3190.8000	-12.200
3191.2000	-12.258
3191.6000	-12.301
3192.0000	-12.375
3192.4000	-12.406
3192.8000	-12.422
3193.2000	-12.468
3193.6000	-12.555
3194.0000	-12.625
3194.4000	-12.696
3194.8000	-12.741
3195.2000	-12.817
3195.6000	-12.914
3196.0000	-12.967
3196.4000	-13.030
3196.8000	-13.119
3197.2000	-13.241
3197.6000	-13.291
3198.0000	-13.356
3198.4000	-13.416
3198.8000	-13.488
3199.2000	-13.553
3199.6000	-13.588
3200.0000	-13.642
3200.4000	-13.733
3200.8000	-13.806
3201.2000	-13.858
3201.6000	-13.926
3202.0000	-13.985
3202.4000	-14.065
3202.8000	-14.108
3203.2000	-14.147
3203.6000	-14.213
3204.0000	-14.333
3204.4000	-14.363
3204.8000	-14.438
3205.2000	-14.499
3205.6000	-14.598
3206.0000	-14.670
3206.4000	-14.705
3206.8000	-14.739
3207.2000	-14.812
3207.6000	-14.887
3208.0000	-14.942
3208.4000	-15.015
3208.8000	-15.119
3209.2000	-15.152
3209.6000	-15.229
3210.0000	-15.262
3210.4000	-15.302
3210.8000	-15.387
3211.2000	-15.425
3211.6000	-15.509
3212.0000	-15.549
3212.4000	-15.643
3212.8000	-15.696
3213.2000	-15.739
3213.6000	-15.789
3214.0000	-15.851
3214.4000	-15.944
3214.8000	-15.992
3215.2000	-16.038
3215.6000	-16.120
3216.0000	-16.192
3216.4000	-16.242
3216.8000	-16.321
3217.2000	-16.378
3217.6000	-16.498
3218.0000	-16.527
3218.4000	-16.596
3218.8000	-16.640
3219.2000	-16.711
3219.6000	-16.787
3220.0000	-16.852
3220.4000	-16.936
3220.8000	-17.030
3221.2000	-17.104
3221.6000	-17.156
3222.0000	-17.219
3222.4000	-17.313
3222.8000	-17.400
3223.2000	-17.470
3223.6000	-17.521
3224.0000	-17.579
3224.4000	-17.675
3224.8000	-17.701
3225.2000	-17.780
3225.6000	-17.828
3226.0000	-17.905
3226.4000	-17.950
3226.8000	-18.000
3227.2000	-18.072
3227.6000	-18.149
3228.0000	-18.222
3228.4000	-18.291
3228.8000	-18.349
3229.2000	-18.453
3229.6000	-18.490
3230.0000	-18.548
3230.4000	-18.580
3230.8000	-18.647
3231.2000	-18.710
3231.6000	-18.751
3232.0000	-18.790
3232.4000	-18.852
3232.8000	-18.923
3233.2000	-18.964
3233.6000	-19.014
3234.0000	-19.076
3234.4000	-19.149
3234.8000	-19.234
3235.2000	-19.289
3235.6000	-19.346
3236.0000	-19.446
3236.4000	-19.541
3236.8000	-19.601
3237.2000	-19.658
3237.6000	-19.739
3238.0000	-19.804
3238.4000	-19.865
3238.8000	-19.915
3239.2000	-19.982
3239.6000	-20.066
3240.0000	-20.117
3240.4000	-20.159
3240.8000	-20.240
3241.2000	-20.313
3241.6000	-20.394
3242.0000	-20.486
3242.4000	-20.544
3242.8000	-20.645
3243.2000	-20.707
3243.6000	-20.764
3244.0000	-20.820
3244.4000	-20.906
3244.8000	-20.983
3245.2000	-21.038
3245.6000	-21.084
3246.0000	-21.147
3246.4000	-21.225
3246.8000	-21.293
3247.2000	-21.346
3247.6000	-21.377
3248.0000	-21.469
3248.4000	-21.502
3248.8000	-21.554
3249.2000	-21.603
3249.6000	-21.662
3250.0000	-21.736
3250.4000	-21.779
3250.8000	-21.829
3251.2000	-21.901
3251.6000	-21.969
3252.0000	-22.043
3252.4000	-22.094
3252.8000	-22.176
3253.2000	-22.239
3253.6000	-22.299
3254.0000	-22.348
3254.4000	-22.415
3254.8000	-22.512
3255.2000	-22.537
3255.6000	-22.600
3256.0000	-22.674
3256.4000	-22.748
3256.8000	-22.808
3257.2000	-22.873
3257.6000	-22.948
3258.0000	-23.047
3258.4000	-23.124
3258.8000	-23.187
3259.2000	-23.253
3259.6000	-23.340
3260.0000	-23.416
3260.4000	-23.461
3260.8000	-23.509
3261.2000	-23.563
3261.6000	-23.661
3262.0000	-23.715
3262.4000	-23.780
3262.8000	-23.852
3263.2000	-23.896
3263.6000	-23.922
3264.0000	-23.966
3264.4000	-24.000
3264.8000	-24.085
3265.2000	-24.114
3265.6000	-24.180
3266.0000	-24.244
3266.4000	-24.316
3266.8000	-24.384
3267.2000	-24.466
3267.6000	-24.544
3268.0000	-24.622
3268.4000	-24.693
3268.8000	-24.744
3269.2000	-24.807
3269.6000	-24.898
3270.0000	-24.941
3270.4000	-25.021
3270.8000	-25.076
3271.2000	-25.133
3271.6000	-25.202
3272.0000	-25.253
3272.4000	-25.305
3272.8000	-25.344
3273.2000	-25.396
3273.6000	-25.465
3274.0000	-25.509
3274.4000	-25.568
3274.8000	-25.628
3275.2000	-25.690
3275.6000	-25.752
3276.0000	-25.815
3276.4000	-25.890
3276.8000	-25.965
3277.2000	-26.053
3277.6000	-26.121
3278.0000	-26.189
3278.4000	-26.258
3278.8000	-26.319
3279.2000	-26.384
3279.6000	-26.440
3280.0000	-26.504
3280.4000	-26.545
3280.8000	-26.578
3281.2000	-26.648
3281.6000	-26.702
3282.0000	-26.769
3282.4000	-26.840
3282.8000	-26.907
3283.2000	-26.955
3283.6000	-27.016
3284.0000	-27.077
3284.4000	-27.141
3284.8000	-27.224
3285.2000	-27.263
3285.6000	-27.320
[truncated: 1,786 more rows]
