# Supplementary material for: Femtosecond tunable solitons up to 4.8 µm using soliton self-frequency shift in an InF3 fiber
Source: Sci Rep. 2022 Sep 23;12:15898. doi: 10.1038/s41598-022-19658-8 (PMC9508244; doi:10.1038/s41598-022-19658-8)
Supplement: Supplementary file 1 — Supplementary Information. [file 41598_2022_19658_MOESM1_ESM.zip › Raw data/Fig2_Ampli4m/5.5A.CSV]

75CSV
// AQ6376 OPTICAL SPECTRUM ANALYZER //
35
CTRWL	3250.000000
SPAN	1500.000000
START WL	2500.000000
STOP WL	4000.000000
WLFREQ	0
REFL	-12.0
LSCL	7.0
RESLN	2.000
AVG	1
SMPLAUTO	1
SMPL	3751
SMPLINTVL	0.4000
HI1_CHOP
MEAS
LSUNT	0
NMSKH	OFF
RESCOR	0
SMOOTH	0
MEASWL	0
SWPSPD	1
MODELNAME	AQ6376
CHGPT	0
RESCAL0_0	10243
RESCAL0_1	0
RESCAL0_2	0
RESCAL1_0	10243
RESCAL1_1	0
RESCAL1_2	0
RESPARM	10243
FREQPARM	10243
WNUMPARM	10243
[TRACE DATA]
2500.0000	-58.487
2500.4000	-62.404
2500.8000	-62.180
2501.2000	-59.053
2501.6000	-210.000
2502.0000	-71.051
2502.4000	-72.649
2502.8000	-59.887
2503.2000	-59.622
2503.6000	-59.097
2504.0000	-58.866
2504.4000	-210.000
2504.8000	-77.325
2505.2000	-58.506
2505.6000	-58.048
2506.0000	-58.540
2506.4000	-58.156
2506.8000	-58.944
2507.2000	-210.000
2507.6000	-210.000
2508.0000	-59.227
2508.4000	-62.546
2508.8000	-59.905
2509.2000	-66.242
2509.6000	-60.824
2510.0000	-59.424
2510.4000	-58.098
2510.8000	-59.452
2511.2000	-210.000
2511.6000	-210.000
2512.0000	-210.000
2512.4000	-57.749
2512.8000	-56.316
2513.2000	-58.916
2513.6000	-79.784
2514.0000	-210.000
2514.4000	-59.664
2514.8000	-60.570
2515.2000	-60.170
2515.6000	-65.097
2516.0000	-58.228
2516.4000	-60.396
2516.8000	-60.436
2517.2000	-57.932
2517.6000	-59.941
2518.0000	-66.432
2518.4000	-61.144
2518.8000	-60.261
2519.2000	-64.721
2519.6000	-71.491
2520.0000	-71.117
2520.4000	-61.539
2520.8000	-61.614
2521.2000	-59.916
2521.6000	-61.084
2522.0000	-54.620
2522.4000	-58.239
2522.8000	-69.211
2523.2000	-57.547
2523.6000	-58.043
2524.0000	-58.966
2524.4000	-57.777
2524.8000	-59.169
2525.2000	-56.592
2525.6000	-55.921
2526.0000	-57.677
2526.4000	-58.539
2526.8000	-57.715
2527.2000	-210.000
2527.6000	-60.399
2528.0000	-210.000
2528.4000	-58.168
2528.8000	-62.664
2529.2000	-63.527
2529.6000	-75.294
2530.0000	-59.987
2530.4000	-58.680
2530.8000	-62.020
2531.2000	-66.129
2531.6000	-66.830
2532.0000	-60.203
2532.4000	-66.802
2532.8000	-59.474
2533.2000	-58.953
2533.6000	-61.799
2534.0000	-60.550
2534.4000	-59.579
2534.8000	-60.288
2535.2000	-59.091
2535.6000	-67.500
2536.0000	-67.189
2536.4000	-59.411
2536.8000	-59.126
2537.2000	-60.485
2537.6000	-61.229
2538.0000	-58.803
2538.4000	-57.729
2538.8000	-57.325
2539.2000	-61.977
2539.6000	-59.177
2540.0000	-58.438
2540.4000	-58.461
2540.8000	-59.397
2541.2000	-210.000
2541.6000	-62.487
2542.0000	-63.071
2542.4000	-58.899
2542.8000	-59.324
2543.2000	-58.878
2543.6000	-210.000
2544.0000	-61.329
2544.4000	-59.179
2544.8000	-59.142
2545.2000	-58.627
2545.6000	-57.742
2546.0000	-65.557
2546.4000	-59.827
2546.8000	-56.582
2547.2000	-56.760
2547.6000	-67.060
2548.0000	-55.978
2548.4000	-58.162
2548.8000	-61.586
2549.2000	-210.000
2549.6000	-59.282
2550.0000	-56.799
2550.4000	-56.657
2550.8000	-57.500
2551.2000	-61.501
2551.6000	-210.000
2552.0000	-56.611
2552.4000	-56.281
2552.8000	-58.599
2553.2000	-56.511
2553.6000	-56.956
2554.0000	-60.257
2554.4000	-59.008
2554.8000	-58.334
2555.2000	-210.000
2555.6000	-60.374
2556.0000	-58.377
2556.4000	-58.029
2556.8000	-58.924
2557.2000	-58.129
2557.6000	-58.044
2558.0000	-58.656
2558.4000	-57.962
2558.8000	-57.921
2559.2000	-60.231
2559.6000	-58.672
2560.0000	-58.024
2560.4000	-58.746
2560.8000	-59.525
2561.2000	-58.961
2561.6000	-58.481
2562.0000	-58.988
2562.4000	-63.367
2562.8000	-61.874
2563.2000	-71.716
2563.6000	-59.036
2564.0000	-64.938
2564.4000	-66.244
2564.8000	-64.820
2565.2000	-62.151
2565.6000	-60.102
2566.0000	-55.683
2566.4000	-57.026
2566.8000	-56.657
2567.2000	-57.111
2567.6000	-57.822
2568.0000	-59.269
2568.4000	-58.622
2568.8000	-57.763
2569.2000	-58.058
2569.6000	-210.000
2570.0000	-56.807
2570.4000	-58.008
2570.8000	-60.205
2571.2000	-56.204
2571.6000	-57.137
2572.0000	-56.197
2572.4000	-57.179
2572.8000	-58.926
2573.2000	-59.236
2573.6000	-56.695
2574.0000	-58.176
2574.4000	-56.963
2574.8000	-55.601
2575.2000	-54.081
2575.6000	-55.829
2576.0000	-55.317
2576.4000	-55.798
2576.8000	-56.493
2577.2000	-55.173
2577.6000	-54.694
2578.0000	-54.693
2578.4000	-54.969
2578.8000	-54.250
2579.2000	-53.738
2579.6000	-55.008
2580.0000	-55.366
2580.4000	-56.113
2580.8000	-55.501
2581.2000	-54.211
2581.6000	-53.757
2582.0000	-56.383
2582.4000	-56.434
2582.8000	-55.645
2583.2000	-57.895
2583.6000	-55.909
2584.0000	-56.387
2584.4000	-54.743
2584.8000	-55.416
2585.2000	-55.731
2585.6000	-56.551
2586.0000	-53.404
2586.4000	-56.322
2586.8000	-55.563
2587.2000	-54.222
2587.6000	-54.873
2588.0000	-53.231
2588.4000	-53.085
2588.8000	-53.666
2589.2000	-54.116
2589.6000	-53.187
2590.0000	-53.670
2590.4000	-53.063
2590.8000	-53.588
2591.2000	-53.957
2591.6000	-54.284
2592.0000	-55.344
2592.4000	-54.895
2592.8000	-55.911
2593.2000	-54.293
2593.6000	-55.339
2594.0000	-210.000
2594.4000	-55.818
2594.8000	-54.141
2595.2000	-53.632
2595.6000	-53.225
2596.0000	-51.621
2596.4000	-52.965
2596.8000	-51.117
2597.2000	-51.733
2597.6000	-51.300
2598.0000	-50.900
2598.4000	-50.987
2598.8000	-51.290
2599.2000	-50.809
2599.6000	-50.622
2600.0000	-51.536
2600.4000	-50.494
2600.8000	-52.337
2601.2000	-51.300
2601.6000	-51.829
2602.0000	-51.003
2602.4000	-51.056
2602.8000	-51.455
2603.2000	-51.109
2603.6000	-52.032
2604.0000	-49.919
2604.4000	-50.797
2604.8000	-50.380
2605.2000	-50.408
2605.6000	-50.615
2606.0000	-49.724
2606.4000	-49.690
2606.8000	-49.027
2607.2000	-49.564
2607.6000	-48.107
2608.0000	-48.616
2608.4000	-48.231
2608.8000	-49.608
2609.2000	-48.840
2609.6000	-49.022
2610.0000	-47.789
2610.4000	-48.340
2610.8000	-48.111
2611.2000	-47.870
2611.6000	-48.377
2612.0000	-48.509
2612.4000	-48.276
2612.8000	-47.913
2613.2000	-47.702
2613.6000	-47.019
2614.0000	-47.448
2614.4000	-48.801
2614.8000	-48.069
2615.2000	-48.955
2615.6000	-47.664
2616.0000	-49.046
2616.4000	-47.910
2616.8000	-47.836
2617.2000	-47.856
2617.6000	-47.068
2618.0000	-47.412
2618.4000	-46.772
2618.8000	-46.829
2619.2000	-46.463
2619.6000	-47.093
2620.0000	-47.187
2620.4000	-46.005
2620.8000	-46.287
2621.2000	-45.647
2621.6000	-45.359
2622.0000	-45.075
2622.4000	-43.914
2622.8000	-44.190
2623.2000	-44.039
2623.6000	-44.149
2624.0000	-44.070
2624.4000	-43.134
2624.8000	-45.069
2625.2000	-44.061
2625.6000	-45.194
2626.0000	-44.300
2626.4000	-44.796
2626.8000	-44.584
2627.2000	-44.589
2627.6000	-44.444
2628.0000	-44.265
2628.4000	-44.677
2628.8000	-44.612
2629.2000	-44.549
2629.6000	-44.359
2630.0000	-43.566
2630.4000	-44.405
2630.8000	-43.950
2631.2000	-43.228
2631.6000	-43.464
2632.0000	-43.632
2632.4000	-42.273
2632.8000	-41.948
2633.2000	-41.303
2633.6000	-42.257
2634.0000	-41.753
2634.4000	-41.466
2634.8000	-40.799
2635.2000	-40.858
2635.6000	-39.833
2636.0000	-39.888
2636.4000	-40.368
2636.8000	-39.091
2637.2000	-40.246
2637.6000	-39.842
2638.0000	-40.093
2638.4000	-39.563
2638.8000	-39.196
2639.2000	-40.327
2639.6000	-39.365
2640.0000	-39.645
2640.4000	-39.320
2640.8000	-39.999
2641.2000	-39.494
2641.6000	-39.913
2642.0000	-39.205
2642.4000	-39.737
2642.8000	-39.598
2643.2000	-38.884
2643.6000	-39.605
2644.0000	-38.094
2644.4000	-38.961
2644.8000	-38.653
2645.2000	-38.821
2645.6000	-38.436
2646.0000	-38.716
2646.4000	-38.175
2646.8000	-37.729
2647.2000	-38.338
2647.6000	-36.513
2648.0000	-37.511
2648.4000	-37.129
2648.8000	-37.320
2649.2000	-36.700
2649.6000	-37.443
2650.0000	-37.876
2650.4000	-37.507
2650.8000	-37.227
2651.2000	-37.137
2651.6000	-38.126
2652.0000	-37.727
2652.4000	-37.467
2652.8000	-37.210
2653.2000	-37.109
2653.6000	-36.461
2654.0000	-35.450
2654.4000	-35.647
2654.8000	-35.622
2655.2000	-35.313
2655.6000	-35.033
2656.0000	-36.225
2656.4000	-35.636
2656.8000	-36.286
2657.2000	-36.320
2657.6000	-35.726
2658.0000	-36.034
2658.4000	-35.775
2658.8000	-36.307
2659.2000	-35.940
2659.6000	-34.993
2660.0000	-34.592
2660.4000	-35.631
2660.8000	-35.088
2661.2000	-35.959
2661.6000	-35.610
2662.0000	-35.527
2662.4000	-36.440
2662.8000	-36.135
2663.2000	-36.198
2663.6000	-36.033
2664.0000	-36.645
2664.4000	-36.800
2664.8000	-36.513
2665.2000	-35.781
2665.6000	-36.301
2666.0000	-35.855
2666.4000	-35.414
2666.8000	-35.201
2667.2000	-34.885
2667.6000	-35.498
2668.0000	-35.202
2668.4000	-34.837
2668.8000	-34.545
2669.2000	-35.622
2669.6000	-34.100
2670.0000	-34.659
2670.4000	-33.375
2670.8000	-34.095
2671.2000	-33.698
2671.6000	-32.746
2672.0000	-33.078
2672.4000	-32.584
2672.8000	-33.084
2673.2000	-33.453
2673.6000	-33.576
2674.0000	-33.219
2674.4000	-33.575
2674.8000	-34.409
2675.2000	-34.094
2675.6000	-34.832
2676.0000	-33.757
2676.4000	-34.025
2676.8000	-33.554
2677.2000	-33.425
2677.6000	-32.479
2678.0000	-32.452
2678.4000	-31.792
2678.8000	-31.330
2679.2000	-30.832
2679.6000	-30.068
2680.0000	-30.851
2680.4000	-29.900
2680.8000	-29.906
2681.2000	-29.490
2681.6000	-29.937
2682.0000	-30.043
2682.4000	-30.207
2682.8000	-29.836
2683.2000	-30.175
2683.6000	-30.057
2684.0000	-30.067
2684.4000	-30.089
2684.8000	-29.084
2685.2000	-29.685
2685.6000	-28.703
2686.0000	-28.430
2686.4000	-28.199
2686.8000	-28.060
2687.2000	-27.474
2687.6000	-27.278
2688.0000	-26.733
2688.4000	-27.143
2688.8000	-27.258
2689.2000	-26.953
2689.6000	-27.199
2690.0000	-26.694
2690.4000	-27.145
2690.8000	-27.336
2691.2000	-27.565
2691.6000	-27.784
2692.0000	-27.580
2692.4000	-28.144
2692.8000	-27.840
2693.2000	-27.982
2693.6000	-27.770
2694.0000	-27.623
2694.4000	-27.686
2694.8000	-26.999
2695.2000	-26.946
2695.6000	-26.242
2696.0000	-26.534
2696.4000	-26.080
2696.8000	-25.813
2697.2000	-25.395
2697.6000	-25.418
2698.0000	-24.591
2698.4000	-24.610
2698.8000	-23.714
2699.2000	-23.843
2699.6000	-24.009
2700.0000	-23.216
2700.4000	-23.556
2700.8000	-23.255
2701.2000	-23.832
2701.6000	-23.496
2702.0000	-23.633
2702.4000	-23.218
2702.8000	-23.541
2703.2000	-23.863
2703.6000	-23.484
2704.0000	-22.949
2704.4000	-22.473
2704.8000	-22.543
2705.2000	-22.412
2705.6000	-22.488
2706.0000	-21.976
2706.4000	-22.486
2706.8000	-22.847
2707.2000	-23.504
2707.6000	-23.355
2708.0000	-24.337
2708.4000	-24.781
2708.8000	-24.083
2709.2000	-24.641
2709.6000	-23.921
2710.0000	-23.537
2710.4000	-22.633
2710.8000	-21.787
2711.2000	-20.821
2711.6000	-20.698
2712.0000	-20.072
2712.4000	-20.039
2712.8000	-19.989
2713.2000	-19.183
2713.6000	-19.670
2714.0000	-19.639
2714.4000	-19.784
2714.8000	-19.967
2715.2000	-20.493
2715.6000	-20.405
2716.0000	-20.858
2716.4000	-20.724
2716.8000	-20.680
2717.2000	-21.447
2717.6000	-20.614
2718.0000	-21.042
2718.4000	-20.633
2718.8000	-21.100
2719.2000	-21.483
2719.6000	-21.526
2720.0000	-21.646
2720.4000	-21.480
2720.8000	-21.494
2721.2000	-21.163
2721.6000	-20.721
2722.0000	-20.012
2722.4000	-20.202
2722.8000	-19.432
2723.2000	-19.547
2723.6000	-19.295
2724.0000	-19.170
2724.4000	-18.832
2724.8000	-18.249
2725.2000	-17.644
2725.6000	-17.133
2726.0000	-17.101
2726.4000	-16.726
2726.8000	-16.750
2727.2000	-15.929
2727.6000	-16.314
2728.0000	-16.154
2728.4000	-15.802
2728.8000	-15.682
2729.2000	-15.593
2729.6000	-15.671
2730.0000	-15.572
2730.4000	-15.527
2730.8000	-15.417
2731.2000	-15.607
2731.6000	-15.634
2732.0000	-15.878
2732.4000	-15.659
2732.8000	-15.891
2733.2000	-16.046
2733.6000	-16.060
2734.0000	-15.752
2734.4000	-15.765
2734.8000	-15.919
2735.2000	-15.594
2735.6000	-15.571
2736.0000	-15.302
2736.4000	-15.665
2736.8000	-16.085
2737.2000	-16.066
2737.6000	-16.873
2738.0000	-17.402
2738.4000	-17.663
2738.8000	-17.714
2739.2000	-17.309
2739.6000	-17.079
2740.0000	-16.741
2740.4000	-15.985
2740.8000	-15.484
2741.2000	-14.629
2741.6000	-14.673
2742.0000	-14.428
2742.4000	-13.949
2742.8000	-13.342
2743.2000	-13.403
2743.6000	-13.036
2744.0000	-12.800
2744.4000	-12.617
2744.8000	-12.303
2745.2000	-12.236
2745.6000	-12.038
2746.0000	-11.488
2746.4000	-11.478
2746.8000	-11.227
2747.2000	-11.202
2747.6000	-11.292
2748.0000	-11.306
2748.4000	-11.045
2748.8000	-11.451
2749.2000	-11.345
2749.6000	-11.631
2750.0000	-11.496
2750.4000	-11.390
2750.8000	-11.640
2751.2000	-11.701
2751.6000	-11.711
2752.0000	-11.686
2752.4000	-11.876
2752.8000	-11.594
2753.2000	-11.751
2753.6000	-11.704
2754.0000	-12.124
2754.4000	-12.060
2754.8000	-11.688
2755.2000	-11.526
2755.6000	-10.891
2756.0000	-10.727
2756.4000	-9.974
2756.8000	-9.367
2757.2000	-8.955
2757.6000	-8.688
2758.0000	-8.432
2758.4000	-8.219
2758.8000	-8.071
2759.2000	-7.995
2759.6000	-8.154
2760.0000	-7.907
2760.4000	-7.931
2760.8000	-8.050
2761.2000	-8.258
2761.6000	-8.418
2762.0000	-8.324
2762.4000	-7.967
2762.8000	-8.175
2763.2000	-7.829
2763.6000	-7.549
2764.0000	-6.960
2764.4000	-6.306
2764.8000	-5.887
2765.2000	-5.318
2765.6000	-4.899
2766.0000	-4.511
2766.4000	-4.121
2766.8000	-3.696
2767.2000	-3.459
2767.6000	-3.065
2768.0000	-2.790
2768.4000	-2.490
2768.8000	-2.171
2769.2000	-2.000
2769.6000	-1.918
2770.0000	-2.061
2770.4000	-2.100
2770.8000	-2.232
2771.2000	-2.304
2771.6000	-2.517
2772.0000	-2.455
2772.4000	-2.406
2772.8000	-2.393
2773.2000	-2.241
2773.6000	-2.326
2774.0000	-1.980
2774.4000	-1.883
2774.8000	-1.827
2775.2000	-1.579
2775.6000	-1.411
2776.0000	-1.206
2776.4000	-1.079
2776.8000	-0.978
2777.2000	-0.881
2777.6000	-0.742
2778.0000	-0.671
2778.4000	-0.611
2778.8000	-0.588
2779.2000	-0.528
2779.6000	-0.474
2780.0000	-0.336
2780.4000	-0.147
2780.8000	+0.064
2781.2000	+0.164
2781.6000	+0.270
2782.0000	+0.367
2782.4000	+0.460
2782.8000	+0.553
2783.2000	+0.632
2783.6000	+0.727
2784.0000	+0.819
2784.4000	+0.929
2784.8000	+1.019
2785.2000	+1.008
2785.6000	+0.933
2786.0000	+0.855
2786.4000	+0.788
2786.8000	+0.750
2787.2000	+0.641
2787.6000	+0.589
2788.0000	+0.560
2788.4000	+0.533
2788.8000	+0.481
2789.2000	+0.449
2789.6000	+0.421
2790.0000	+0.379
2790.4000	+0.300
2790.8000	+0.217
2791.2000	+0.195
2791.6000	+0.086
2792.0000	+0.034
2792.4000	-0.076
2792.8000	-0.158
2793.2000	-0.291
2793.6000	-0.413
2794.0000	-0.635
2794.4000	-0.840
2794.8000	-0.904
2795.2000	-1.305
2795.6000	-1.377
2796.0000	-1.556
2796.4000	-1.479
2796.8000	-1.451
2797.2000	-1.390
2797.6000	-1.182
2798.0000	-1.065
2798.4000	-0.928
2798.8000	-0.888
2799.2000	-0.918
2799.6000	-0.850
2800.0000	-0.773
2800.4000	-0.803
2800.8000	-0.824
2801.2000	-0.891
2801.6000	-0.944
2802.0000	-1.082
2802.4000	-1.239
2802.8000	-1.552
2803.2000	-1.860
2803.6000	-2.228
2804.0000	-2.523
2804.4000	-2.693
2804.8000	-3.037
2805.2000	-2.772
2805.6000	-2.672
2806.0000	-2.509
2806.4000	-2.358
2806.8000	-2.130
2807.2000	-1.910
2807.6000	-1.691
2808.0000	-1.530
2808.4000	-1.378
2808.8000	-1.212
2809.2000	-1.144
2809.6000	-1.057
2810.0000	-1.054
2810.4000	-1.006
2810.8000	-0.984
2811.2000	-1.055
2811.6000	-1.068
2812.0000	-1.144
2812.4000	-1.255
2812.8000	-1.388
2813.2000	-1.499
2813.6000	-1.582
2814.0000	-1.657
2814.4000	-1.696
2814.8000	-1.675
2815.2000	-1.631
2815.6000	-1.531
2816.0000	-1.482
2816.4000	-1.437
2816.8000	-1.440
2817.2000	-1.467
2817.6000	-1.490
2818.0000	-1.539
2818.4000	-1.562
2818.8000	-1.597
2819.2000	-1.584
2819.6000	-1.651
2820.0000	-1.675
2820.4000	-1.704
2820.8000	-1.746
2821.2000	-1.769
2821.6000	-1.763
2822.0000	-1.753
2822.4000	-1.751
2822.8000	-1.742
2823.2000	-1.752
2823.6000	-1.764
2824.0000	-1.778
2824.4000	-1.814
2824.8000	-1.863
2825.2000	-1.919
2825.6000	-1.990
2826.0000	-2.074
2826.4000	-2.153
2826.8000	-2.215
2827.2000	-2.249
2827.6000	-2.214
2828.0000	-2.216
2828.4000	-2.146
2828.8000	-2.084
2829.2000	-2.055
2829.6000	-2.018
2830.0000	-1.996
2830.4000	-2.002
2830.8000	-1.935
2831.2000	-1.975
2831.6000	-1.998
2832.0000	-1.985
2832.4000	-2.047
2832.8000	-2.079
2833.2000	-2.179
2833.6000	-2.255
2834.0000	-2.354
2834.4000	-2.428
2834.8000	-2.542
2835.2000	-2.623
2835.6000	-2.631
2836.0000	-2.717
2836.4000	-2.671
2836.8000	-2.867
2837.2000	-2.786
2837.6000	-2.753
2838.0000	-2.656
2838.4000	-2.677
2838.8000	-2.590
2839.2000	-2.494
2839.6000	-2.392
2840.0000	-2.229
2840.4000	-2.281
2840.8000	-2.147
2841.2000	-2.202
2841.6000	-2.132
2842.0000	-2.194
2842.4000	-2.244
2842.8000	-2.285
2843.2000	-2.421
2843.6000	-2.562
2844.0000	-2.675
2844.4000	-2.896
2844.8000	-2.996
2845.2000	-3.167
2845.6000	-3.356
2846.0000	-3.332
2846.4000	-3.338
2846.8000	-3.285
2847.2000	-3.343
2847.6000	-3.346
2848.0000	-3.487
2848.4000	-3.379
2848.8000	-3.455
2849.2000	-3.417
2849.6000	-3.457
2850.0000	-3.626
2850.4000	-3.662
2850.8000	-3.985
2851.2000	-4.011
2851.6000	-4.250
2852.0000	-4.368
2852.4000	-4.567
2852.8000	-4.776
2853.2000	-4.932
2853.6000	-4.930
2854.0000	-4.984
2854.4000	-4.977
2854.8000	-4.957
2855.2000	-4.811
2855.6000	-4.754
2856.0000	-4.913
2856.4000	-4.951
2856.8000	-5.169
2857.2000	-5.199
2857.6000	-5.367
2858.0000	-5.466
2858.4000	-5.744
2858.8000	-5.728
2859.2000	-5.946
2859.6000	-6.142
2860.0000	-6.012
2860.4000	-6.011
2860.8000	-5.933
2861.2000	-6.205
2861.6000	-6.057
2862.0000	-6.303
2862.4000	-6.182
2862.8000	-6.553
2863.2000	-6.831
2863.6000	-7.029
2864.0000	-7.189
2864.4000	-7.205
2864.8000	-7.483
2865.2000	-7.410
2865.6000	-7.448
2866.0000	-7.597
2866.4000	-7.703
2866.8000	-7.741
2867.2000	-7.672
2867.6000	-7.587
2868.0000	-7.868
2868.4000	-7.964
2868.8000	-8.255
2869.2000	-8.267
2869.6000	-8.615
2870.0000	-8.904
2870.4000	-8.944
2870.8000	-8.988
2871.2000	-9.031
2871.6000	-9.330
2872.0000	-8.835
2872.4000	-9.133
2872.8000	-8.846
2873.2000	-8.880
2873.6000	-9.241
2874.0000	-9.262
2874.4000	-9.457
2874.8000	-9.487
2875.2000	-9.824
2875.6000	-9.929
2876.0000	-10.242
2876.4000	-10.111
2876.8000	-10.297
2877.2000	-10.324
2877.6000	-10.066
2878.0000	-10.106
2878.4000	-9.938
2878.8000	-10.465
2879.2000	-10.368
2879.6000	-10.507
2880.0000	-10.791
2880.4000	-11.231
2880.8000	-11.491
2881.2000	-11.850
2881.6000	-11.687
2882.0000	-11.796
2882.4000	-11.815
2882.8000	-11.822
2883.2000	-11.607
2883.6000	-11.658
2884.0000	-11.834
2884.4000	-11.953
2884.8000	-11.915
2885.2000	-12.107
2885.6000	-12.688
2886.0000	-12.603
2886.4000	-12.789
2886.8000	-12.912
2887.2000	-13.048
2887.6000	-13.134
2888.0000	-13.167
2888.4000	-12.979
2888.8000	-13.023
2889.2000	-13.592
2889.6000	-13.368
2890.0000	-13.622
2890.4000	-13.326
2890.8000	-13.649
2891.2000	-13.801
2891.6000	-13.665
2892.0000	-13.809
2892.4000	-13.613
2892.8000	-14.039
2893.2000	-13.980
2893.6000	-14.181
2894.0000	-14.370
2894.4000	-14.609
2894.8000	-15.028
2895.2000	-14.897
2895.6000	-14.952
2896.0000	-14.899
2896.4000	-15.152
2896.8000	-14.888
2897.2000	-14.617
2897.6000	-14.846
2898.0000	-15.184
2898.4000	-15.451
2898.8000	-15.649
2899.2000	-15.750
2899.6000	-16.298
2900.0000	-15.911
2900.4000	-16.199
2900.8000	-15.929
2901.2000	-15.885
2901.6000	-15.928
2902.0000	-15.909
2902.4000	-16.182
2902.8000	-16.579
2903.2000	-16.587
2903.6000	-16.644
2904.0000	-16.631
2904.4000	-16.675
2904.8000	-16.690
2905.2000	-16.659
2905.6000	-16.506
2906.0000	-16.460
2906.4000	-16.852
2906.8000	-16.952
2907.2000	-17.501
2907.6000	-17.200
2908.0000	-17.368
2908.4000	-17.287
2908.8000	-16.912
2909.2000	-17.010
2909.6000	-16.758
2910.0000	-17.072
2910.4000	-17.036
2910.8000	-17.470
2911.2000	-17.689
2911.6000	-18.211
2912.0000	-18.184
2912.4000	-18.146
2912.8000	-18.013
2913.2000	-17.709
2913.6000	-18.346
2914.0000	-17.902
2914.4000	-18.104
2914.8000	-17.973
2915.2000	-18.119
2915.6000	-18.406
2916.0000	-18.178
2916.4000	-18.160
2916.8000	-18.237
2917.2000	-18.516
2917.6000	-18.443
2918.0000	-18.586
2918.4000	-18.816
2918.8000	-19.085
2919.2000	-19.162
2919.6000	-19.057
2920.0000	-18.869
2920.4000	-18.846
2920.8000	-18.559
2921.2000	-18.802
2921.6000	-18.438
2922.0000	-18.833
2922.4000	-19.279
2922.8000	-19.389
2923.2000	-19.490
2923.6000	-19.336
2924.0000	-19.579
2924.4000	-19.213
2924.8000	-19.349
2925.2000	-19.127
2925.6000	-19.100
2926.0000	-18.990
2926.4000	-18.917
2926.8000	-18.868
2927.2000	-18.869
2927.6000	-18.849
2928.0000	-18.903
2928.4000	-18.874
2928.8000	-19.181
2929.2000	-19.623
2929.6000	-19.627
2930.0000	-19.725
2930.4000	-19.567
2930.8000	-19.659
2931.2000	-19.229
2931.6000	-19.204
2932.0000	-18.985
2932.4000	-18.961
2932.8000	-18.826
2933.2000	-18.645
2933.6000	-18.693
2934.0000	-18.669
2934.4000	-18.859
2934.8000	-18.804
2935.2000	-18.989
2935.6000	-18.988
2936.0000	-19.382
2936.4000	-19.582
2936.8000	-19.458
2937.2000	-19.521
2937.6000	-19.271
2938.0000	-19.080
2938.4000	-18.841
2938.8000	-18.695
2939.2000	-18.532
2939.6000	-18.341
2940.0000	-18.282
2940.4000	-18.229
2940.8000	-18.193
2941.2000	-18.283
2941.6000	-18.297
2942.0000	-18.450
2942.4000	-18.495
2942.8000	-18.813
2943.2000	-19.104
2943.6000	-19.088
2944.0000	-19.018
2944.4000	-18.866
2944.8000	-18.886
2945.2000	-18.606
2945.6000	-18.541
2946.0000	-18.226
2946.4000	-17.889
2946.8000	-17.761
2947.2000	-17.521
2947.6000	-17.419
2948.0000	-17.290
2948.4000	-17.266
2948.8000	-17.290
2949.2000	-17.320
2949.6000	-17.465
2950.0000	-17.750
2950.4000	-17.807
2950.8000	-17.866
2951.2000	-17.873
2951.6000	-18.089
2952.0000	-18.110
2952.4000	-18.092
2952.8000	-17.980
2953.2000	-17.840
2953.6000	-17.535
2954.0000	-17.346
2954.4000	-17.156
2954.8000	-16.932
2955.2000	-16.659
2955.6000	-16.405
2956.0000	-16.280
2956.4000	-16.177
2956.8000	-16.061
2957.2000	-15.966
2957.6000	-15.908
2958.0000	-15.909
2958.4000	-15.921
2958.8000	-16.118
2959.2000	-16.257
2959.6000	-16.263
2960.0000	-16.344
2960.4000	-16.492
2960.8000	-16.634
2961.2000	-16.676
2961.6000	-16.673
2962.0000	-16.657
2962.4000	-16.570
2962.8000	-16.486
2963.2000	-16.353
2963.6000	-16.177
2964.0000	-15.928
2964.4000	-15.613
2964.8000	-15.382
2965.2000	-15.159
2965.6000	-14.894
2966.0000	-14.697
2966.4000	-14.603
2966.8000	-14.483
2967.2000	-14.400
2967.6000	-14.342
2968.0000	-14.311
2968.4000	-14.307
2968.8000	-14.311
2969.2000	-14.405
2969.6000	-14.458
2970.0000	-14.506
2970.4000	-14.645
2970.8000	-14.806
2971.2000	-14.906
2971.6000	-14.957
2972.0000	-15.019
2972.4000	-15.135
2972.8000	-15.164
2973.2000	-15.138
2973.6000	-15.091
2974.0000	-15.020
2974.4000	-14.864
2974.8000	-14.761
2975.2000	-14.561
2975.6000	-14.423
2976.0000	-14.101
2976.4000	-13.867
2976.8000	-13.666
2977.2000	-13.465
2977.6000	-13.220
2978.0000	-12.965
2978.4000	-12.822
2978.8000	-12.710
2979.2000	-12.557
2979.6000	-12.403
2980.0000	-12.305
2980.4000	-12.229
2980.8000	-12.154
2981.2000	-12.145
2981.6000	-12.132
2982.0000	-12.150
2982.4000	-12.150
2982.8000	-12.255
2983.2000	-12.321
2983.6000	-12.354
2984.0000	-12.441
2984.4000	-12.494
2984.8000	-12.618
2985.2000	-12.651
2985.6000	-12.694
2986.0000	-12.745
2986.4000	-12.806
2986.8000	-12.810
2987.2000	-12.783
2987.6000	-12.749
2988.0000	-12.691
2988.4000	-12.628
2988.8000	-12.528
2989.2000	-12.457
2989.6000	-12.315
2990.0000	-12.150
2990.4000	-11.997
2990.8000	-11.913
2991.2000	-11.816
2991.6000	-11.609
2992.0000	-11.496
2992.4000	-11.369
2992.8000	-11.226
2993.2000	-11.102
2993.6000	-10.954
2994.0000	-10.835
2994.4000	-10.764
2994.8000	-10.582
2995.2000	-10.438
2995.6000	-10.396
2996.0000	-10.326
2996.4000	-10.208
2996.8000	-10.079
2997.2000	-10.012
2997.6000	-9.930
2998.0000	-9.872
2998.4000	-9.771
2998.8000	-9.705
2999.2000	-9.625
2999.6000	-9.586
3000.0000	-9.519
3000.4000	-9.462
3000.8000	-9.414
3001.2000	-9.370
3001.6000	-9.330
3002.0000	-9.287
3002.4000	-9.255
3002.8000	-9.220
3003.2000	-9.185
3003.6000	-9.143
3004.0000	-9.106
3004.4000	-9.076
3004.8000	-9.035
3005.2000	-8.999
3005.6000	-8.961
3006.0000	-8.917
3006.4000	-8.875
3006.8000	-8.833
3007.2000	-8.793
3007.6000	-8.744
3008.0000	-8.692
3008.4000	-8.632
3008.8000	-8.578
3009.2000	-8.529
3009.6000	-8.487
3010.0000	-8.442
3010.4000	-8.385
3010.8000	-8.332
3011.2000	-8.290
3011.6000	-8.249
3012.0000	-8.196
3012.4000	-8.139
3012.8000	-8.094
3013.2000	-8.053
3013.6000	-8.003
3014.0000	-7.949
3014.4000	-7.904
3014.8000	-7.867
3015.2000	-7.810
3015.6000	-7.764
3016.0000	-7.709
3016.4000	-7.662
3016.8000	-7.620
3017.2000	-7.578
3017.6000	-7.519
3018.0000	-7.469
3018.4000	-7.420
3018.8000	-7.375
3019.2000	-7.311
3019.6000	-7.265
3020.0000	-7.225
3020.4000	-7.173
3020.8000	-7.108
3021.2000	-7.067
3021.6000	-7.027
3022.0000	-6.967
3022.4000	-6.906
3022.8000	-6.830
3023.2000	-6.775
3023.6000	-6.729
3024.0000	-6.677
3024.4000	-6.611
3024.8000	-6.568
3025.2000	-6.535
3025.6000	-6.498
3026.0000	-6.443
3026.4000	-6.407
3026.8000	-6.363
3027.2000	-6.336
3027.6000	-6.295
3028.0000	-6.238
3028.4000	-6.209
3028.8000	-6.171
3029.2000	-6.133
3029.6000	-6.074
3030.0000	-6.032
3030.4000	-5.990
3030.8000	-5.964
3031.2000	-5.918
3031.6000	-5.859
3032.0000	-5.813
3032.4000	-5.788
3032.8000	-5.715
3033.2000	-5.672
3033.6000	-5.619
3034.0000	-5.579
3034.4000	-5.555
3034.8000	-5.476
3035.2000	-5.448
3035.6000	-5.414
3036.0000	-5.370
3036.4000	-5.325
3036.8000	-5.276
3037.2000	-5.240
3037.6000	-5.188
3038.0000	-5.113
3038.4000	-5.041
3038.8000	-4.990
3039.2000	-4.941
3039.6000	-4.875
3040.0000	-4.818
3040.4000	-4.757
3040.8000	-4.707
3041.2000	-4.652
3041.6000	-4.578
3042.0000	-4.518
3042.4000	-4.453
3042.8000	-4.396
3043.2000	-4.334
3043.6000	-4.270
3044.0000	-4.220
3044.4000	-4.172
3044.8000	-4.106
3045.2000	-4.050
3045.6000	-3.988
3046.0000	-3.934
3046.4000	-3.868
3046.8000	-3.800
3047.2000	-3.754
3047.6000	-3.702
3048.0000	-3.660
3048.4000	-3.598
3048.8000	-3.539
3049.2000	-3.501
3049.6000	-3.461
3050.0000	-3.415
3050.4000	-3.363
3050.8000	-3.335
3051.2000	-3.309
3051.6000	-3.262
3052.0000	-3.216
3052.4000	-3.169
3052.8000	-3.134
3053.2000	-3.080
3053.6000	-3.020
3054.0000	-2.980
3054.4000	-2.945
3054.8000	-2.910
3055.2000	-2.865
3055.6000	-2.828
3056.0000	-2.790
3056.4000	-2.766
3056.8000	-2.739
3057.2000	-2.706
3057.6000	-2.678
3058.0000	-2.667
3058.4000	-2.639
3058.8000	-2.610
3059.2000	-2.593
3059.6000	-2.571
3060.0000	-2.552
3060.4000	-2.526
3060.8000	-2.498
3061.2000	-2.485
3061.6000	-2.462
3062.0000	-2.436
3062.4000	-2.404
3062.8000	-2.371
3063.2000	-2.333
3063.6000	-2.303
3064.0000	-2.261
3064.4000	-2.236
3064.8000	-2.212
3065.2000	-2.186
3065.6000	-2.152
3066.0000	-2.128
3066.4000	-2.103
3066.8000	-2.078
3067.2000	-2.050
3067.6000	-2.023
3068.0000	-1.999
3068.4000	-1.979
3068.8000	-1.962
3069.2000	-1.934
3069.6000	-1.922
3070.0000	-1.902
3070.4000	-1.888
3070.8000	-1.863
3071.2000	-1.832
3071.6000	-1.831
3072.0000	-1.821
3072.4000	-1.799
3072.8000	-1.772
3073.2000	-1.752
3073.6000	-1.732
3074.0000	-1.709
3074.4000	-1.695
3074.8000	-1.676
3075.2000	-1.667
3075.6000	-1.646
3076.0000	-1.634
3076.4000	-1.624
3076.8000	-1.615
3077.2000	-1.606
3077.6000	-1.589
3078.0000	-1.579
3078.4000	-1.571
3078.8000	-1.559
3079.2000	-1.551
3079.6000	-1.536
3080.0000	-1.529
3080.4000	-1.525
3080.8000	-1.514
3081.2000	-1.496
3081.6000	-1.470
3082.0000	-1.447
3082.4000	-1.431
3082.8000	-1.409
3083.2000	-1.395
3083.6000	-1.385
3084.0000	-1.377
3084.4000	-1.369
3084.8000	-1.360
3085.2000	-1.354
3085.6000	-1.347
3086.0000	-1.339
3086.4000	-1.330
3086.8000	-1.321
3087.2000	-1.314
3087.6000	-1.307
3088.0000	-1.297
3088.4000	-1.293
3088.8000	-1.287
3089.2000	-1.279
3089.6000	-1.268
3090.0000	-1.256
3090.4000	-1.246
3090.8000	-1.237
3091.2000	-1.227
3091.6000	-1.221
3092.0000	-1.217
3092.4000	-1.212
3092.8000	-1.204
3093.2000	-1.194
3093.6000	-1.188
3094.0000	-1.183
3094.4000	-1.178
3094.8000	-1.171
3095.2000	-1.166
3095.6000	-1.161
3096.0000	-1.157
3096.4000	-1.152
3096.8000	-1.147
3097.2000	-1.143
3097.6000	-1.141
3098.0000	-1.138
3098.4000	-1.135
3098.8000	-1.128
3099.2000	-1.124
3099.6000	-1.118
3100.0000	-1.117
3100.4000	-1.115
3100.8000	-1.114
3101.2000	-1.114
3101.6000	-1.114
3102.0000	-1.114
3102.4000	-1.115
3102.8000	-1.113
3103.2000	-1.115
3103.6000	-1.114
3104.0000	-1.115
3104.4000	-1.117
3104.8000	-1.115
3105.2000	-1.118
3105.6000	-1.116
3106.0000	-1.116
3106.4000	-1.115
3106.8000	-1.114
3107.2000	-1.116
3107.6000	-1.118
3108.0000	-1.123
3108.4000	-1.129
3108.8000	-1.134
3109.2000	-1.141
3109.6000	-1.147
3110.0000	-1.156
3110.4000	-1.164
3110.8000	-1.164
3111.2000	-1.163
3111.6000	-1.161
3112.0000	-1.164
3112.4000	-1.159
3112.8000	-1.159
3113.2000	-1.162
3113.6000	-1.169
3114.0000	-1.178
3114.4000	-1.182
3114.8000	-1.187
3115.2000	-1.191
3115.6000	-1.195
3116.0000	-1.194
3116.4000	-1.190
3116.8000	-1.194
3117.2000	-1.202
3117.6000	-1.205
3118.0000	-1.211
3118.4000	-1.218
3118.8000	-1.228
3119.2000	-1.233
3119.6000	-1.242
3120.0000	-1.251
3120.4000	-1.261
3120.8000	-1.270
3121.2000	-1.277
3121.6000	-1.287
3122.0000	-1.293
3122.4000	-1.311
3122.8000	-1.322
3123.2000	-1.328
3123.6000	-1.339
3124.0000	-1.352
3124.4000	-1.360
3124.8000	-1.367
3125.2000	-1.381
3125.6000	-1.400
3126.0000	-1.410
3126.4000	-1.425
3126.8000	-1.432
3127.2000	-1.444
3127.6000	-1.457
3128.0000	-1.459
3128.4000	-1.463
3128.8000	-1.466
3129.2000	-1.480
3129.6000	-1.485
3130.0000	-1.489
3130.4000	-1.506
3130.8000	-1.523
3131.2000	-1.539
3131.6000	-1.548
3132.0000	-1.561
3132.4000	-1.585
3132.8000	-1.602
3133.2000	-1.623
3133.6000	-1.633
3134.0000	-1.651
3134.4000	-1.671
3134.8000	-1.684
3135.2000	-1.694
3135.6000	-1.712
3136.0000	-1.734
3136.4000	-1.753
3136.8000	-1.771
3137.2000	-1.803
3137.6000	-1.838
3138.0000	-1.868
3138.4000	-1.885
3138.8000	-1.910
3139.2000	-1.937
3139.6000	-1.953
3140.0000	-1.968
3140.4000	-1.967
3140.8000	-1.987
3141.2000	-2.010
3141.6000	-2.023
3142.0000	-2.033
3142.4000	-2.057
3142.8000	-2.100
3143.2000	-2.122
3143.6000	-2.146
3144.0000	-2.172
3144.4000	-2.211
3144.8000	-2.263
3145.2000	-2.299
3145.6000	-2.330
3146.0000	-2.364
3146.4000	-2.395
3146.8000	-2.411
3147.2000	-2.424
3147.6000	-2.444
3148.0000	-2.470
3148.4000	-2.496
3148.8000	-2.515
3149.2000	-2.544
3149.6000	-2.584
3150.0000	-2.609
3150.4000	-2.647
3150.8000	-2.667
3151.2000	-2.708
3151.6000	-2.765
3152.0000	-2.791
3152.4000	-2.828
3152.8000	-2.872
3153.2000	-2.915
3153.6000	-2.945
3154.0000	-2.976
3154.4000	-3.021
3154.8000	-3.069
3155.2000	-3.098
3155.6000	-3.118
3156.0000	-3.142
3156.4000	-3.200
3156.8000	-3.219
3157.2000	-3.259
3157.6000	-3.280
3158.0000	-3.318
3158.4000	-3.382
3158.8000	-3.417
3159.2000	-3.457
3159.6000	-3.501
3160.0000	-3.560
3160.4000	-3.598
3160.8000	-3.630
3161.2000	-3.691
3161.6000	-3.748
3162.0000	-3.801
3162.4000	-3.821
3162.8000	-3.867
3163.2000	-3.914
3163.6000	-3.942
3164.0000	-3.984
3164.4000	-4.009
3164.8000	-4.051
3165.2000	-4.113
3165.6000	-4.157
3166.0000	-4.212
3166.4000	-4.257
3166.8000	-4.334
3167.2000	-4.370
3167.6000	-4.421
3168.0000	-4.465
3168.4000	-4.534
3168.8000	-4.580
3169.2000	-4.602
3169.6000	-4.637
3170.0000	-4.701
3170.4000	-4.742
3170.8000	-4.777
3171.2000	-4.817
3171.6000	-4.899
3172.0000	-4.981
3172.4000	-5.035
3172.8000	-5.095
3173.2000	-5.155
3173.6000	-5.227
3174.0000	-5.261
3174.4000	-5.303
3174.8000	-5.342
3175.2000	-5.416
3175.6000	-5.459
3176.0000	-5.480
3176.4000	-5.528
3176.8000	-5.592
3177.2000	-5.635
3177.6000	-5.701
3178.0000	-5.767
3178.4000	-5.870
3178.8000	-5.921
3179.2000	-5.976
3179.6000	-6.031
3180.0000	-6.078
3180.4000	-6.157
3180.8000	-6.183
3181.2000	-6.224
3181.6000	-6.274
3182.0000	-6.349
3182.4000	-6.410
3182.8000	-6.432
3183.2000	-6.495
3183.6000	-6.570
3184.0000	-6.641
3184.4000	-6.696
3184.8000	-6.749
3185.2000	-6.853
3185.6000	-6.875
3186.0000	-6.944
3186.4000	-6.985
3186.8000	-7.044
3187.2000	-7.134
3187.6000	-7.170
3188.0000	-7.241
3188.4000	-7.292
3188.8000	-7.399
3189.2000	-7.455
3189.6000	-7.514
3190.0000	-7.599
3190.4000	-7.705
3190.8000	-7.804
3191.2000	-7.846
3191.6000	-7.874
3192.0000	-7.953
3192.4000	-7.979
3192.8000	-8.015
3193.2000	-8.047
3193.6000	-8.093
3194.0000	-8.188
3194.4000	-8.223
3194.8000	-8.291
3195.2000	-8.343
3195.6000	-8.439
3196.0000	-8.489
3196.4000	-8.544
3196.8000	-8.627
3197.2000	-8.726
3197.6000	-8.802
3198.0000	-8.847
3198.4000	-8.882
3198.8000	-8.977
3199.2000	-9.018
3199.6000	-9.096
3200.0000	-9.126
3200.4000	-9.209
3200.8000	-9.305
3201.2000	-9.362
3201.6000	-9.432
3202.0000	-9.471
3202.4000	-9.572
3202.8000	-9.623
3203.2000	-9.639
3203.6000	-9.709
3204.0000	-9.784
3204.4000	-9.874
3204.8000	-9.906
3205.2000	-9.963
3205.6000	-10.068
3206.0000	-10.123
3206.4000	-10.189
3206.8000	-10.197
3207.2000	-10.280
3207.6000	-10.358
3208.0000	-10.405
3208.4000	-10.489
3208.8000	-10.552
3209.2000	-10.635
3209.6000	-10.678
3210.0000	-10.702
3210.4000	-10.764
3210.8000	-10.830
3211.2000	-10.879
3211.6000	-10.916
3212.0000	-10.974
3212.4000	-11.048
3212.8000	-11.114
3213.2000	-11.175
3213.6000	-11.196
3214.0000	-11.308
3214.4000	-11.391
3214.8000	-11.441
3215.2000	-11.510
3215.6000	-11.563
3216.0000	-11.651
3216.4000	-11.686
3216.8000	-11.746
3217.2000	-11.797
3217.6000	-11.871
3218.0000	-11.947
3218.4000	-11.978
3218.8000	-12.042
3219.2000	-12.107
3219.6000	-12.178
3220.0000	-12.262
3220.4000	-12.332
3220.8000	-12.435
3221.2000	-12.527
3221.6000	-12.604
3222.0000	-12.654
3222.4000	-12.738
3222.8000	-12.842
3223.2000	-12.884
3223.6000	-12.928
3224.0000	-12.991
3224.4000	-13.065
3224.8000	-13.123
3225.2000	-13.168
3225.6000	-13.219
3226.0000	-13.307
3226.4000	-13.351
3226.8000	-13.401
3227.2000	-13.448
3227.6000	-13.538
3228.0000	-13.617
3228.4000	-13.662
3228.8000	-13.729
3229.2000	-13.783
3229.6000	-13.870
3230.0000	-13.902
3230.4000	-13.965
3230.8000	-13.998
3231.2000	-14.080
3231.6000	-14.118
3232.0000	-14.174
3232.4000	-14.216
3232.8000	-14.291
3233.2000	-14.350
3233.6000	-14.392
3234.0000	-14.427
3234.4000	-14.514
3234.8000	-14.573
3235.2000	-14.624
3235.6000	-14.685
3236.0000	-14.789
3236.4000	-14.891
3236.8000	-14.958
3237.2000	-15.009
3237.6000	-15.087
3238.0000	-15.160
3238.4000	-15.208
3238.8000	-15.258
3239.2000	-15.300
3239.6000	-15.385
3240.0000	-15.429
3240.4000	-15.481
3240.8000	-15.524
3241.2000	-15.620
3241.6000	-15.709
3242.0000	-15.797
3242.4000	-15.851
3242.8000	-15.954
3243.2000	-16.025
3243.6000	-16.088
3244.0000	-16.134
3244.4000	-16.212
3244.8000	-16.307
3245.2000	-16.344
3245.6000	-16.390
3246.0000	-16.444
3246.4000	-16.516
3246.8000	-16.587
3247.2000	-16.639
3247.6000	-16.716
3248.0000	-16.770
3248.4000	-16.828
3248.8000	-16.883
3249.2000	-16.944
3249.6000	-17.002
3250.0000	-17.058
3250.4000	-17.122
3250.8000	-17.153
3251.2000	-17.221
3251.6000	-17.299
3252.0000	-17.350
3252.4000	-17.426
3252.8000	-17.482
3253.2000	-17.578
3253.6000	-17.616
3254.0000	-17.671
3254.4000	-17.739
3254.8000	-17.812
3255.2000	-17.891
3255.6000	-17.931
3256.0000	-17.987
3256.4000	-18.060
3256.8000	-18.122
3257.2000	-18.196
3257.6000	-18.270
3258.0000	-18.371
3258.4000	-18.450
3258.8000	-18.521
3259.2000	-18.597
3259.6000	-18.669
3260.0000	-18.759
3260.4000	-18.803
3260.8000	-18.871
3261.2000	-18.920
3261.6000	-18.979
3262.0000	-19.062
3262.4000	-19.121
3262.8000	-19.182
3263.2000	-19.242
3263.6000	-19.285
3264.0000	-19.319
3264.4000	-19.357
3264.8000	-19.431
3265.2000	-19.487
3265.6000	-19.551
3266.0000	-19.612
3266.4000	-19.666
3266.8000	-19.765
3267.2000	-19.829
3267.6000	-19.909
3268.0000	-19.973
3268.4000	-20.046
3268.8000	-20.110
3269.2000	-20.163
3269.6000	-20.241
3270.0000	-20.319
3270.4000	-20.397
3270.8000	-20.453
3271.2000	-20.506
3271.6000	-20.566
3272.0000	-20.636
3272.4000	-20.685
3272.8000	-20.728
3273.2000	-20.781
3273.6000	-20.836
3274.0000	-20.891
3274.4000	-20.947
3274.8000	-21.011
3275.2000	-21.083
3275.6000	-21.139
3276.0000	-21.198
3276.4000	-21.276
3276.8000	-21.364
3277.2000	-21.446
3277.6000	-21.515
3278.0000	-21.582
3278.4000	-21.656
3278.8000	-21.716
3279.2000	-21.771
3279.6000	-21.822
3280.0000	-21.879
3280.4000	-21.934
3280.8000	-21.970
3281.2000	-22.014
3281.6000	-22.087
3282.0000	-22.163
3282.4000	-22.226
3282.8000	-22.285
3283.2000	-22.348
3283.6000	-22.410
3284.0000	-22.470
3284.4000	-22.529
3284.8000	-22.587
3285.2000	-22.647
3285.6000	-22.704
[truncated: 1,786 more rows]
