# Supplementary material for: Femtosecond tunable solitons up to 4.8 µm using soliton self-frequency shift in an InF3 fiber
Source: Sci Rep. 2022 Sep 23;12:15898. doi: 10.1038/s41598-022-19658-8 (PMC9508244; doi:10.1038/s41598-022-19658-8)
Supplement: Supplementary file 1 — Supplementary Information. [file 41598_2022_19658_MOESM1_ESM.zip › Raw data/Fig2_Ampli4m/6.0A.CSV]

75CSV
// AQ6376 OPTICAL SPECTRUM ANALYZER //
35
CTRWL	3250.000000
SPAN	1500.000000
START WL	2500.000000
STOP WL	4000.000000
WLFREQ	0
REFL	-12.0
LSCL	7.0
RESLN	2.000
AVG	1
SMPLAUTO	1
SMPL	3751
SMPLINTVL	0.4000
HI1_CHOP
MEAS
LSUNT	0
NMSKH	OFF
RESCOR	0
SMOOTH	0
MEASWL	0
SWPSPD	1
MODELNAME	AQ6376
CHGPT	0
RESCAL0_0	10243
RESCAL0_1	0
RESCAL0_2	0
RESCAL1_0	10243
RESCAL1_1	0
RESCAL1_2	0
RESPARM	10243
FREQPARM	10243
WNUMPARM	10243
[TRACE DATA]
2500.0000	-69.745
2500.4000	-210.000
2500.8000	-62.068
2501.2000	-58.811
2501.6000	-210.000
2502.0000	-210.000
2502.4000	-72.466
2502.8000	-59.014
2503.2000	-64.137
2503.6000	-56.627
2504.0000	-57.107
2504.4000	-210.000
2504.8000	-69.490
2505.2000	-210.000
2505.6000	-62.561
2506.0000	-59.858
2506.4000	-210.000
2506.8000	-59.472
2507.2000	-74.150
2507.6000	-210.000
2508.0000	-64.572
2508.4000	-60.549
2508.8000	-63.782
2509.2000	-60.434
2509.6000	-210.000
2510.0000	-210.000
2510.4000	-65.548
2510.8000	-210.000
2511.2000	-61.773
2511.6000	-210.000
2512.0000	-210.000
2512.4000	-62.331
2512.8000	-210.000
2513.2000	-64.153
2513.6000	-62.577
2514.0000	-210.000
2514.4000	-210.000
2514.8000	-210.000
2515.2000	-60.502
2515.6000	-60.851
2516.0000	-59.783
2516.4000	-59.860
2516.8000	-66.016
2517.2000	-210.000
2517.6000	-210.000
2518.0000	-72.329
2518.4000	-210.000
2518.8000	-62.981
2519.2000	-210.000
2519.6000	-210.000
2520.0000	-210.000
2520.4000	-74.862
2520.8000	-58.686
2521.2000	-59.267
2521.6000	-66.147
2522.0000	-59.674
2522.4000	-67.339
2522.8000	-70.812
2523.2000	-63.346
2523.6000	-210.000
2524.0000	-66.533
2524.4000	-210.000
2524.8000	-58.239
2525.2000	-57.742
2525.6000	-58.851
2526.0000	-65.323
2526.4000	-60.995
2526.8000	-60.368
2527.2000	-61.376
2527.6000	-210.000
2528.0000	-60.882
2528.4000	-61.262
2528.8000	-210.000
2529.2000	-210.000
2529.6000	-59.734
2530.0000	-65.316
2530.4000	-210.000
2530.8000	-210.000
2531.2000	-63.973
2531.6000	-60.869
2532.0000	-64.423
2532.4000	-210.000
2532.8000	-210.000
2533.2000	-62.958
2533.6000	-210.000
2534.0000	-210.000
2534.4000	-58.088
2534.8000	-62.746
2535.2000	-210.000
2535.6000	-68.587
2536.0000	-57.918
2536.4000	-210.000
2536.8000	-61.068
2537.2000	-210.000
2537.6000	-210.000
2538.0000	-210.000
2538.4000	-61.517
2538.8000	-63.706
2539.2000	-59.243
2539.6000	-62.444
2540.0000	-69.558
2540.4000	-60.804
2540.8000	-210.000
2541.2000	-59.378
2541.6000	-66.069
2542.0000	-210.000
2542.4000	-210.000
2542.8000	-58.888
2543.2000	-58.527
2543.6000	-61.804
2544.0000	-210.000
2544.4000	-210.000
2544.8000	-55.723
2545.2000	-59.099
2545.6000	-57.156
2546.0000	-65.189
2546.4000	-60.144
2546.8000	-58.863
2547.2000	-65.708
2547.6000	-58.540
2548.0000	-59.887
2548.4000	-67.023
2548.8000	-210.000
2549.2000	-64.221
2549.6000	-210.000
2550.0000	-67.993
2550.4000	-76.844
2550.8000	-210.000
2551.2000	-58.446
2551.6000	-61.020
2552.0000	-59.997
2552.4000	-68.677
2552.8000	-210.000
2553.2000	-60.886
2553.6000	-59.169
2554.0000	-62.311
2554.4000	-62.094
2554.8000	-210.000
2555.2000	-210.000
2555.6000	-71.338
2556.0000	-62.073
2556.4000	-210.000
2556.8000	-210.000
2557.2000	-70.140
2557.6000	-59.971
2558.0000	-210.000
2558.4000	-210.000
2558.8000	-59.806
2559.2000	-210.000
2559.6000	-210.000
2560.0000	-210.000
2560.4000	-210.000
2560.8000	-210.000
2561.2000	-59.603
2561.6000	-60.470
2562.0000	-59.181
2562.4000	-61.984
2562.8000	-210.000
2563.2000	-66.607
2563.6000	-62.040
2564.0000	-59.333
2564.4000	-210.000
2564.8000	-210.000
2565.2000	-210.000
2565.6000	-210.000
2566.0000	-210.000
2566.4000	-210.000
2566.8000	-60.678
2567.2000	-59.356
2567.6000	-59.286
2568.0000	-58.483
2568.4000	-60.167
2568.8000	-210.000
2569.2000	-61.118
2569.6000	-210.000
2570.0000	-63.177
2570.4000	-60.716
2570.8000	-210.000
2571.2000	-59.866
2571.6000	-66.988
2572.0000	-66.187
2572.4000	-63.406
2572.8000	-210.000
2573.2000	-210.000
2573.6000	-63.036
2574.0000	-210.000
2574.4000	-210.000
2574.8000	-210.000
2575.2000	-60.395
2575.6000	-210.000
2576.0000	-61.645
2576.4000	-59.978
2576.8000	-59.111
2577.2000	-61.076
2577.6000	-61.721
2578.0000	-57.775
2578.4000	-61.062
2578.8000	-59.003
2579.2000	-60.195
2579.6000	-210.000
2580.0000	-69.305
2580.4000	-210.000
2580.8000	-65.019
2581.2000	-62.631
2581.6000	-60.679
2582.0000	-57.586
2582.4000	-58.410
2582.8000	-59.108
2583.2000	-67.301
2583.6000	-210.000
2584.0000	-59.303
2584.4000	-63.223
2584.8000	-62.162
2585.2000	-68.032
2585.6000	-61.620
2586.0000	-60.300
2586.4000	-61.710
2586.8000	-66.999
2587.2000	-61.828
2587.6000	-71.411
2588.0000	-62.587
2588.4000	-59.864
2588.8000	-61.248
2589.2000	-57.563
2589.6000	-57.087
2590.0000	-210.000
2590.4000	-63.577
2590.8000	-59.759
2591.2000	-58.090
2591.6000	-65.358
2592.0000	-210.000
2592.4000	-65.973
2592.8000	-60.340
2593.2000	-66.701
2593.6000	-210.000
2594.0000	-75.115
2594.4000	-59.088
2594.8000	-59.021
2595.2000	-61.248
2595.6000	-57.570
2596.0000	-57.272
2596.4000	-58.519
2596.8000	-56.951
2597.2000	-57.984
2597.6000	-58.079
2598.0000	-57.246
2598.4000	-57.112
2598.8000	-55.373
2599.2000	-55.586
2599.6000	-55.786
2600.0000	-56.851
2600.4000	-61.360
2600.8000	-56.475
2601.2000	-56.994
2601.6000	-56.109
2602.0000	-58.350
2602.4000	-55.554
2602.8000	-63.317
2603.2000	-65.086
2603.6000	-55.736
2604.0000	-57.596
2604.4000	-59.095
2604.8000	-57.160
2605.2000	-59.198
2605.6000	-210.000
2606.0000	-57.953
2606.4000	-56.571
2606.8000	-58.440
2607.2000	-56.021
2607.6000	-56.165
2608.0000	-56.492
2608.4000	-56.033
2608.8000	-56.013
2609.2000	-54.730
2609.6000	-54.418
2610.0000	-54.704
2610.4000	-52.759
2610.8000	-55.475
2611.2000	-54.846
2611.6000	-53.830
2612.0000	-54.283
2612.4000	-54.554
2612.8000	-55.666
2613.2000	-53.826
2613.6000	-56.077
2614.0000	-54.619
2614.4000	-55.739
2614.8000	-57.263
2615.2000	-54.255
2615.6000	-54.341
2616.0000	-54.056
2616.4000	-55.758
2616.8000	-55.672
2617.2000	-53.963
2617.6000	-54.566
2618.0000	-54.295
2618.4000	-53.325
2618.8000	-54.332
2619.2000	-52.906
2619.6000	-52.973
2620.0000	-52.593
2620.4000	-53.058
2620.8000	-51.853
2621.2000	-52.274
2621.6000	-52.820
2622.0000	-50.728
2622.4000	-51.914
2622.8000	-49.716
2623.2000	-51.918
2623.6000	-50.627
2624.0000	-51.582
2624.4000	-51.191
2624.8000	-50.891
2625.2000	-51.597
2625.6000	-52.186
2626.0000	-51.644
2626.4000	-50.882
2626.8000	-52.745
2627.2000	-52.115
2627.6000	-51.949
2628.0000	-51.156
2628.4000	-50.634
2628.8000	-52.928
2629.2000	-54.133
2629.6000	-51.385
2630.0000	-51.959
2630.4000	-51.472
2630.8000	-50.210
2631.2000	-51.203
2631.6000	-49.484
2632.0000	-49.819
2632.4000	-50.749
2632.8000	-49.893
2633.2000	-50.385
2633.6000	-48.511
2634.0000	-49.759
2634.4000	-46.749
2634.8000	-48.687
2635.2000	-46.470
2635.6000	-49.780
2636.0000	-48.038
2636.4000	-47.372
2636.8000	-47.712
2637.2000	-46.710
2637.6000	-47.971
2638.0000	-47.556
2638.4000	-47.525
2638.8000	-46.835
2639.2000	-47.175
2639.6000	-47.049
2640.0000	-47.242
2640.4000	-46.929
2640.8000	-45.311
2641.2000	-47.417
2641.6000	-44.711
2642.0000	-46.214
2642.4000	-45.510
2642.8000	-46.558
2643.2000	-45.857
2643.6000	-46.162
2644.0000	-45.948
2644.4000	-45.059
2644.8000	-46.985
2645.2000	-45.230
2645.6000	-45.931
2646.0000	-44.228
2646.4000	-44.665
2646.8000	-45.088
2647.2000	-43.635
2647.6000	-43.475
2648.0000	-43.820
2648.4000	-43.840
2648.8000	-43.766
2649.2000	-43.973
2649.6000	-43.061
2650.0000	-44.422
2650.4000	-43.968
2650.8000	-43.946
2651.2000	-43.932
2651.6000	-44.318
2652.0000	-43.382
2652.4000	-44.381
2652.8000	-42.263
2653.2000	-42.784
2653.6000	-42.544
2654.0000	-42.424
2654.4000	-42.308
2654.8000	-41.966
2655.2000	-43.414
2655.6000	-41.589
2656.0000	-41.616
2656.4000	-42.182
2656.8000	-41.832
2657.2000	-41.672
2657.6000	-42.034
2658.0000	-42.245
2658.4000	-41.443
2658.8000	-42.895
2659.2000	-42.205
2659.6000	-42.104
2660.0000	-41.537
2660.4000	-41.537
2660.8000	-41.491
2661.2000	-41.978
2661.6000	-40.866
2662.0000	-40.908
2662.4000	-43.165
2662.8000	-41.086
2663.2000	-43.029
2663.6000	-42.030
2664.0000	-43.805
2664.4000	-44.344
2664.8000	-43.564
2665.2000	-43.678
2665.6000	-42.172
2666.0000	-43.654
2666.4000	-42.120
2666.8000	-42.918
2667.2000	-40.661
2667.6000	-43.275
2668.0000	-42.066
2668.4000	-41.518
2668.8000	-41.332
2669.2000	-40.604
2669.6000	-41.456
2670.0000	-41.007
2670.4000	-42.278
2670.8000	-39.899
2671.2000	-41.436
2671.6000	-39.662
2672.0000	-39.608
2672.4000	-40.232
2672.8000	-38.994
2673.2000	-40.468
2673.6000	-39.891
2674.0000	-40.381
2674.4000	-39.311
2674.8000	-40.866
2675.2000	-40.203
2675.6000	-41.847
2676.0000	-40.245
2676.4000	-39.623
2676.8000	-40.264
2677.2000	-38.859
2677.6000	-39.844
2678.0000	-38.979
2678.4000	-38.538
2678.8000	-37.772
2679.2000	-36.978
2679.6000	-36.417
2680.0000	-37.237
2680.4000	-36.808
2680.8000	-36.136
2681.2000	-36.499
2681.6000	-36.002
2682.0000	-36.949
2682.4000	-36.510
2682.8000	-35.678
2683.2000	-35.938
2683.6000	-36.869
2684.0000	-34.611
2684.4000	-36.403
2684.8000	-34.894
2685.2000	-34.958
2685.6000	-35.242
2686.0000	-34.518
2686.4000	-34.217
2686.8000	-33.843
2687.2000	-34.461
2687.6000	-32.797
2688.0000	-33.897
2688.4000	-32.371
2688.8000	-34.030
2689.2000	-32.455
2689.6000	-32.478
2690.0000	-32.685
2690.4000	-31.893
2690.8000	-33.159
2691.2000	-31.736
2691.6000	-32.739
2692.0000	-32.422
2692.4000	-33.407
2692.8000	-33.607
2693.2000	-33.507
2693.6000	-33.054
2694.0000	-32.337
2694.4000	-33.228
2694.8000	-31.359
2695.2000	-31.885
2695.6000	-30.157
2696.0000	-30.532
2696.4000	-30.758
2696.8000	-30.668
2697.2000	-29.310
2697.6000	-29.499
2698.0000	-30.078
2698.4000	-29.310
2698.8000	-30.558
2699.2000	-29.230
2699.6000	-30.267
2700.0000	-29.441
2700.4000	-29.077
2700.8000	-29.504
2701.2000	-29.571
2701.6000	-29.227
2702.0000	-28.562
2702.4000	-27.526
2702.8000	-27.391
2703.2000	-28.510
2703.6000	-27.453
2704.0000	-27.488
2704.4000	-27.217
2704.8000	-27.125
2705.2000	-27.766
2705.6000	-28.219
2706.0000	-27.686
2706.4000	-28.557
2706.8000	-28.553
2707.2000	-27.940
2707.6000	-28.493
2708.0000	-28.012
2708.4000	-29.391
2708.8000	-28.948
2709.2000	-28.901
2709.6000	-27.496
2710.0000	-28.510
2710.4000	-27.258
2710.8000	-26.867
2711.2000	-25.785
2711.6000	-26.014
2712.0000	-26.221
2712.4000	-25.027
2712.8000	-25.209
2713.2000	-26.170
2713.6000	-26.271
2714.0000	-25.424
2714.4000	-25.056
2714.8000	-24.966
2715.2000	-24.699
2715.6000	-25.105
2716.0000	-24.175
2716.4000	-24.986
2716.8000	-24.365
2717.2000	-25.245
2717.6000	-25.226
2718.0000	-25.337
2718.4000	-25.234
2718.8000	-25.493
2719.2000	-25.836
2719.6000	-25.788
2720.0000	-25.231
2720.4000	-24.590
2720.8000	-25.908
2721.2000	-24.447
2721.6000	-24.317
2722.0000	-24.103
2722.4000	-23.389
2722.8000	-23.239
2723.2000	-22.834
2723.6000	-22.412
2724.0000	-22.552
2724.4000	-21.976
2724.8000	-21.367
2725.2000	-21.782
2725.6000	-20.943
2726.0000	-20.470
2726.4000	-20.720
2726.8000	-19.928
2727.2000	-19.516
2727.6000	-19.597
2728.0000	-19.151
2728.4000	-18.961
2728.8000	-18.855
2729.2000	-18.793
2729.6000	-19.093
2730.0000	-18.424
2730.4000	-18.815
2730.8000	-18.860
2731.2000	-19.192
2731.6000	-19.266
2732.0000	-19.296
2732.4000	-18.893
2732.8000	-18.824
2733.2000	-19.499
2733.6000	-18.548
2734.0000	-19.442
2734.4000	-18.335
2734.8000	-19.295
2735.2000	-18.954
2735.6000	-18.721
2736.0000	-18.568
2736.4000	-18.858
2736.8000	-19.401
2737.2000	-19.592
2737.6000	-20.222
2738.0000	-19.609
2738.4000	-21.225
2738.8000	-20.606
2739.2000	-20.768
2739.6000	-20.086
2740.0000	-19.745
2740.4000	-19.316
2740.8000	-18.652
2741.2000	-17.576
2741.6000	-17.211
2742.0000	-17.247
2742.4000	-16.116
2742.8000	-16.201
2743.2000	-15.648
2743.6000	-15.463
2744.0000	-15.149
2744.4000	-14.880
2744.8000	-14.874
2745.2000	-15.049
2745.6000	-15.424
2746.0000	-14.688
2746.4000	-14.575
2746.8000	-14.428
2747.2000	-14.484
2747.6000	-14.829
2748.0000	-14.586
2748.4000	-14.893
2748.8000	-14.591
2749.2000	-14.854
2749.6000	-15.038
2750.0000	-14.955
2750.4000	-14.896
2750.8000	-15.038
2751.2000	-14.677
2751.6000	-14.688
2752.0000	-14.519
2752.4000	-14.214
2752.8000	-14.507
2753.2000	-14.251
2753.6000	-13.923
2754.0000	-13.984
2754.4000	-14.367
2754.8000	-13.854
2755.2000	-14.131
2755.6000	-13.361
2756.0000	-13.590
2756.4000	-12.601
2756.8000	-12.436
2757.2000	-12.471
2757.6000	-11.863
2758.0000	-12.195
2758.4000	-11.694
2758.8000	-11.567
2759.2000	-11.499
2759.6000	-11.988
2760.0000	-11.350
2760.4000	-11.374
2760.8000	-10.933
2761.2000	-11.125
2761.6000	-10.935
2762.0000	-10.169
2762.4000	-9.713
2762.8000	-9.377
2763.2000	-8.881
2763.6000	-8.468
2764.0000	-8.185
2764.4000	-7.766
2764.8000	-7.640
2765.2000	-6.861
2765.6000	-6.524
2766.0000	-6.263
2766.4000	-5.832
2766.8000	-5.506
2767.2000	-5.056
2767.6000	-4.528
2768.0000	-4.068
2768.4000	-3.641
2768.8000	-3.187
2769.2000	-2.819
2769.6000	-2.520
2770.0000	-2.432
2770.4000	-2.305
2770.8000	-2.242
2771.2000	-2.132
2771.6000	-2.060
2772.0000	-1.978
2772.4000	-1.853
2772.8000	-1.784
2773.2000	-1.654
2773.6000	-1.961
2774.0000	-1.837
2774.4000	-2.018
2774.8000	-2.187
2775.2000	-2.264
2775.6000	-2.492
2776.0000	-2.482
2776.4000	-2.495
2776.8000	-2.480
2777.2000	-2.612
2777.6000	-2.557
2778.0000	-2.566
2778.4000	-2.461
2778.8000	-2.388
2779.2000	-2.428
2779.6000	-2.185
2780.0000	-1.920
2780.4000	-1.345
2780.8000	-0.881
2781.2000	-0.563
2781.6000	-0.316
2782.0000	-0.102
2782.4000	+0.078
2782.8000	+0.238
2783.2000	+0.371
2783.6000	+0.491
2784.0000	+0.610
2784.4000	+0.745
2784.8000	+0.861
2785.2000	+0.874
2785.6000	+0.800
2786.0000	+0.723
2786.4000	+0.660
2786.8000	+0.610
2787.2000	+0.491
2787.6000	+0.383
2788.0000	+0.345
2788.4000	+0.310
2788.8000	+0.279
2789.2000	+0.251
2789.6000	+0.231
2790.0000	+0.178
2790.4000	+0.089
2790.8000	+0.043
2791.2000	-0.016
2791.6000	-0.063
2792.0000	-0.130
2792.4000	-0.186
2792.8000	-0.246
2793.2000	-0.295
2793.6000	-0.336
2794.0000	-0.342
2794.4000	-0.359
2794.8000	-0.257
2795.2000	-0.242
2795.6000	-0.097
2796.0000	-0.054
2796.4000	+0.021
2796.8000	+0.121
2797.2000	+0.147
2797.6000	+0.235
2798.0000	+0.220
2798.4000	+0.239
2798.8000	+0.153
2799.2000	+0.101
2799.6000	+0.040
2800.0000	+0.004
2800.4000	-0.043
2800.8000	-0.143
2801.2000	-0.174
2801.6000	-0.265
2802.0000	-0.319
2802.4000	-0.416
2802.8000	-0.504
2803.2000	-0.578
2803.6000	-0.613
2804.0000	-0.672
2804.4000	-0.653
2804.8000	-0.713
2805.2000	-0.753
2805.6000	-0.801
2806.0000	-0.941
2806.4000	-1.040
2806.8000	-1.171
2807.2000	-1.236
2807.6000	-1.493
2808.0000	-1.567
2808.4000	-1.799
2808.8000	-1.819
2809.2000	-1.969
2809.6000	-1.916
2810.0000	-1.874
2810.4000	-1.747
2810.8000	-1.585
2811.2000	-1.370
2811.6000	-1.160
2812.0000	-0.965
2812.4000	-0.816
2812.8000	-0.686
2813.2000	-0.595
2813.6000	-0.516
2814.0000	-0.475
2814.4000	-0.450
2814.8000	-0.463
2815.2000	-0.451
2815.6000	-0.486
2816.0000	-0.559
2816.4000	-0.609
2816.8000	-0.747
2817.2000	-0.886
2817.6000	-1.013
2818.0000	-1.148
2818.4000	-1.157
2818.8000	-1.102
2819.2000	-1.020
2819.6000	-0.931
2820.0000	-0.833
2820.4000	-0.749
2820.8000	-0.687
2821.2000	-0.646
2821.6000	-0.624
2822.0000	-0.600
2822.4000	-0.610
2822.8000	-0.608
2823.2000	-0.642
2823.6000	-0.672
2824.0000	-0.710
2824.4000	-0.749
2824.8000	-0.769
2825.2000	-0.799
2825.6000	-0.810
2826.0000	-0.815
2826.4000	-0.804
2826.8000	-0.787
2827.2000	-0.760
2827.6000	-0.718
2828.0000	-0.679
2828.4000	-0.657
2828.8000	-0.636
2829.2000	-0.637
2829.6000	-0.671
2830.0000	-0.724
2830.4000	-0.786
2830.8000	-0.863
2831.2000	-0.934
2831.6000	-0.992
2832.0000	-1.023
2832.4000	-1.048
2832.8000	-1.068
2833.2000	-1.092
2833.6000	-1.124
2834.0000	-1.156
2834.4000	-1.196
2834.8000	-1.221
2835.2000	-1.247
2835.6000	-1.250
2836.0000	-1.258
2836.4000	-1.230
2836.8000	-1.235
2837.2000	-1.204
2837.6000	-1.190
2838.0000	-1.146
2838.4000	-1.117
2838.8000	-1.098
2839.2000	-1.093
2839.6000	-1.115
2840.0000	-1.154
2840.4000	-1.229
2840.8000	-1.309
2841.2000	-1.396
2841.6000	-1.481
2842.0000	-1.558
2842.4000	-1.654
2842.8000	-1.702
2843.2000	-1.790
2843.6000	-1.868
2844.0000	-1.968
2844.4000	-2.031
2844.8000	-2.088
2845.2000	-2.119
2845.6000	-2.139
2846.0000	-2.157
2846.4000	-2.153
2846.8000	-2.206
2847.2000	-2.217
2847.6000	-2.317
2848.0000	-2.385
2848.4000	-2.465
2848.8000	-2.571
2849.2000	-2.697
2849.6000	-2.822
2850.0000	-2.922
2850.4000	-3.096
2850.8000	-3.309
2851.2000	-3.505
2851.6000	-3.749
2852.0000	-4.013
2852.4000	-4.219
2852.8000	-4.391
2853.2000	-4.478
2853.6000	-4.485
2854.0000	-4.375
2854.4000	-4.418
2854.8000	-4.181
2855.2000	-4.147
2855.6000	-4.131
2856.0000	-4.154
2856.4000	-4.202
2856.8000	-4.315
2857.2000	-4.517
2857.6000	-4.854
2858.0000	-5.019
2858.4000	-5.360
2858.8000	-5.544
2859.2000	-5.638
2859.6000	-5.848
2860.0000	-5.772
2860.4000	-5.841
2860.8000	-5.638
2861.2000	-5.724
2861.6000	-5.633
2862.0000	-5.619
2862.4000	-5.642
2862.8000	-5.815
2863.2000	-6.057
2863.6000	-6.178
2864.0000	-6.484
2864.4000	-6.619
2864.8000	-7.149
2865.2000	-7.213
2865.6000	-7.356
2866.0000	-7.440
2866.4000	-7.564
2866.8000	-7.521
2867.2000	-7.549
2867.6000	-7.406
2868.0000	-7.261
2868.4000	-7.543
2868.8000	-7.355
2869.2000	-7.656
2869.6000	-7.981
2870.0000	-8.015
2870.4000	-8.426
2870.8000	-8.722
2871.2000	-8.822
2871.6000	-9.151
2872.0000	-9.073
2872.4000	-8.999
2872.8000	-8.915
2873.2000	-8.652
2873.6000	-8.974
2874.0000	-8.762
2874.4000	-8.637
2874.8000	-8.763
2875.2000	-9.027
2875.6000	-9.194
2876.0000	-9.620
2876.4000	-9.832
2876.8000	-10.162
2877.2000	-10.312
2877.6000	-10.378
2878.0000	-10.674
2878.4000	-10.041
2878.8000	-10.151
2879.2000	-9.958
2879.6000	-10.309
2880.0000	-10.114
2880.4000	-10.439
2880.8000	-10.734
2881.2000	-10.691
2881.6000	-10.927
2882.0000	-11.194
2882.4000	-11.798
2882.8000	-11.195
2883.2000	-11.680
2883.6000	-11.582
2884.0000	-11.389
2884.4000	-11.647
2884.8000	-11.412
2885.2000	-11.075
2885.6000	-11.249
2886.0000	-11.680
2886.4000	-11.875
2886.8000	-12.240
2887.2000	-12.548
2887.6000	-12.617
2888.0000	-12.709
2888.4000	-12.832
2888.8000	-12.714
2889.2000	-12.961
2889.6000	-12.612
2890.0000	-12.606
2890.4000	-12.749
2890.8000	-12.784
2891.2000	-13.465
2891.6000	-13.536
2892.0000	-13.714
2892.4000	-13.864
2892.8000	-14.334
2893.2000	-13.847
2893.6000	-14.461
2894.0000	-13.978
2894.4000	-14.289
2894.8000	-13.989
2895.2000	-13.622
2895.6000	-14.248
2896.0000	-13.914
2896.4000	-15.365
2896.8000	-14.838
2897.2000	-15.163
2897.6000	-14.968
2898.0000	-15.571
2898.4000	-16.049
2898.8000	-15.489
2899.2000	-16.182
2899.6000	-16.700
2900.0000	-15.729
2900.4000	-16.480
2900.8000	-16.273
2901.2000	-16.950
2901.6000	-16.659
2902.0000	-16.290
2902.4000	-16.169
2902.8000	-16.582
2903.2000	-16.932
2903.6000	-16.661
2904.0000	-17.293
2904.4000	-16.795
2904.8000	-17.763
2905.2000	-18.253
2905.6000	-18.030
2906.0000	-18.443
2906.4000	-17.746
2906.8000	-18.028
2907.2000	-17.640
2907.6000	-17.776
2908.0000	-17.676
2908.4000	-18.328
2908.8000	-18.070
2909.2000	-18.446
2909.6000	-18.406
2910.0000	-18.591
2910.4000	-19.085
2910.8000	-18.803
2911.2000	-18.554
2911.6000	-19.097
2912.0000	-19.402
2912.4000	-19.758
2912.8000	-19.735
2913.2000	-19.590
2913.6000	-20.130
2914.0000	-19.696
2914.4000	-20.067
2914.8000	-19.489
2915.2000	-19.621
2915.6000	-19.809
2916.0000	-19.757
2916.4000	-19.823
2916.8000	-19.281
2917.2000	-20.644
2917.6000	-19.587
2918.0000	-20.211
2918.4000	-19.902
2918.8000	-20.212
2919.2000	-20.383
2919.6000	-19.913
2920.0000	-20.333
2920.4000	-20.116
2920.8000	-20.492
2921.2000	-20.338
2921.6000	-20.509
2922.0000	-20.095
2922.4000	-20.682
2922.8000	-20.321
2923.2000	-20.495
2923.6000	-20.829
2924.0000	-20.761
2924.4000	-21.156
2924.8000	-20.497
2925.2000	-20.898
2925.6000	-21.623
2926.0000	-21.281
2926.4000	-21.212
2926.8000	-21.262
2927.2000	-20.984
2927.6000	-21.836
2928.0000	-21.637
2928.4000	-21.708
2928.8000	-21.502
2929.2000	-21.293
2929.6000	-21.427
2930.0000	-21.400
2930.4000	-21.247
2930.8000	-21.229
2931.2000	-21.389
2931.6000	-21.224
2932.0000	-21.631
2932.4000	-21.543
2932.8000	-22.085
2933.2000	-21.934
2933.6000	-21.990
2934.0000	-22.320
2934.4000	-22.107
2934.8000	-21.868
2935.2000	-21.858
2935.6000	-21.410
2936.0000	-21.456
2936.4000	-21.439
2936.8000	-21.540
2937.2000	-21.508
2937.6000	-21.560
2938.0000	-21.898
2938.4000	-22.020
2938.8000	-22.112
2939.2000	-22.076
2939.6000	-22.155
2940.0000	-21.838
2940.4000	-21.750
2940.8000	-21.692
2941.2000	-21.334
2941.6000	-21.436
2942.0000	-21.206
2942.4000	-21.177
2942.8000	-21.305
2943.2000	-21.571
2943.6000	-21.860
2944.0000	-21.946
2944.4000	-21.980
2944.8000	-21.978
2945.2000	-21.905
2945.6000	-21.660
2946.0000	-21.433
2946.4000	-20.980
2946.8000	-20.740
2947.2000	-20.739
2947.6000	-20.580
2948.0000	-20.469
2948.4000	-20.613
2948.8000	-20.568
2949.2000	-20.895
2949.6000	-21.030
2950.0000	-21.359
2950.4000	-21.466
2950.8000	-21.448
2951.2000	-21.442
2951.6000	-21.139
2952.0000	-20.831
2952.4000	-20.581
2952.8000	-20.243
2953.2000	-20.052
2953.6000	-19.854
2954.0000	-19.810
2954.4000	-19.746
2954.8000	-19.722
2955.2000	-19.867
2955.6000	-20.105
2956.0000	-20.260
2956.4000	-20.321
2956.8000	-20.579
2957.2000	-20.610
2957.6000	-20.497
2958.0000	-20.388
2958.4000	-20.217
2958.8000	-19.918
2959.2000	-19.592
2959.6000	-19.349
2960.0000	-19.121
2960.4000	-18.948
2960.8000	-18.793
2961.2000	-18.743
2961.6000	-18.716
2962.0000	-18.719
2962.4000	-18.935
2962.8000	-19.029
2963.2000	-19.110
2963.6000	-19.194
2964.0000	-19.373
2964.4000	-19.462
2964.8000	-19.451
2965.2000	-19.379
2965.6000	-19.195
2966.0000	-19.040
2966.4000	-18.836
2966.8000	-18.667
2967.2000	-18.427
2967.6000	-18.063
2968.0000	-18.026
2968.4000	-17.914
2968.8000	-17.819
2969.2000	-17.743
2969.6000	-17.697
2970.0000	-17.697
2970.4000	-17.722
2970.8000	-17.793
2971.2000	-17.902
2971.6000	-17.946
2972.0000	-18.011
2972.4000	-18.051
2972.8000	-18.163
2973.2000	-18.171
2973.6000	-18.147
2974.0000	-18.101
2974.4000	-17.913
2974.8000	-17.799
2975.2000	-17.718
2975.6000	-17.603
2976.0000	-17.285
2976.4000	-16.939
2976.8000	-16.754
2977.2000	-16.628
2977.6000	-16.428
2978.0000	-16.233
2978.4000	-16.152
2978.8000	-16.056
2979.2000	-16.030
2979.6000	-16.029
2980.0000	-16.048
2980.4000	-16.169
2980.8000	-16.204
2981.2000	-16.358
2981.6000	-16.492
2982.0000	-16.618
2982.4000	-16.599
2982.8000	-16.692
2983.2000	-16.679
2983.6000	-16.576
2984.0000	-16.606
2984.4000	-16.398
2984.8000	-16.212
2985.2000	-15.817
2985.6000	-15.729
2986.0000	-15.583
2986.4000	-15.246
2986.8000	-14.899
2987.2000	-14.816
2987.6000	-14.611
2988.0000	-14.538
2988.4000	-14.260
2988.8000	-14.196
2989.2000	-14.126
2989.6000	-14.094
2990.0000	-14.133
2990.4000	-14.139
2990.8000	-14.190
2991.2000	-14.279
2991.6000	-14.416
2992.0000	-14.624
2992.4000	-14.690
2992.8000	-14.780
2993.2000	-14.831
2993.6000	-15.021
2994.0000	-15.057
2994.4000	-15.073
2994.8000	-15.052
2995.2000	-14.920
2995.6000	-14.821
2996.0000	-14.645
2996.4000	-14.513
2996.8000	-14.300
2997.2000	-14.083
2997.6000	-13.860
2998.0000	-13.583
2998.4000	-13.355
2998.8000	-13.095
2999.2000	-12.880
2999.6000	-12.803
3000.0000	-12.661
3000.4000	-12.527
3000.8000	-12.408
3001.2000	-12.400
3001.6000	-12.320
3002.0000	-12.282
3002.4000	-12.256
3002.8000	-12.253
3003.2000	-12.261
3003.6000	-12.262
3004.0000	-12.313
3004.4000	-12.366
3004.8000	-12.372
3005.2000	-12.380
3005.6000	-12.428
3006.0000	-12.453
3006.4000	-12.446
3006.8000	-12.444
3007.2000	-12.446
3007.6000	-12.436
3008.0000	-12.397
3008.4000	-12.351
3008.8000	-12.291
3009.2000	-12.222
3009.6000	-12.168
3010.0000	-12.117
3010.4000	-11.972
3010.8000	-11.908
3011.2000	-11.818
3011.6000	-11.750
3012.0000	-11.695
3012.4000	-11.551
3012.8000	-11.467
3013.2000	-11.396
3013.6000	-11.323
3014.0000	-11.276
3014.4000	-11.157
3014.8000	-11.147
3015.2000	-11.022
3015.6000	-10.998
3016.0000	-10.858
3016.4000	-10.845
3016.8000	-10.789
3017.2000	-10.671
3017.6000	-10.605
3018.0000	-10.447
3018.4000	-10.503
3018.8000	-10.439
3019.2000	-10.382
3019.6000	-10.223
3020.0000	-10.183
3020.4000	-10.101
3020.8000	-10.007
3021.2000	-9.842
3021.6000	-9.834
3022.0000	-9.733
3022.4000	-9.647
3022.8000	-9.500
3023.2000	-9.430
3023.6000	-9.317
3024.0000	-9.253
3024.4000	-9.134
3024.8000	-9.034
3025.2000	-8.989
3025.6000	-8.944
3026.0000	-8.858
3026.4000	-8.761
3026.8000	-8.723
3027.2000	-8.692
3027.6000	-8.630
3028.0000	-8.548
3028.4000	-8.514
3028.8000	-8.447
3029.2000	-8.429
3029.6000	-8.372
3030.0000	-8.317
3030.4000	-8.296
3030.8000	-8.250
3031.2000	-8.221
3031.6000	-8.170
3032.0000	-8.135
3032.4000	-8.095
3032.8000	-8.047
3033.2000	-7.998
3033.6000	-7.959
3034.0000	-7.927
3034.4000	-7.893
3034.8000	-7.833
3035.2000	-7.800
3035.6000	-7.768
3036.0000	-7.748
3036.4000	-7.698
3036.8000	-7.641
3037.2000	-7.610
3037.6000	-7.563
3038.0000	-7.522
3038.4000	-7.438
3038.8000	-7.402
3039.2000	-7.349
3039.6000	-7.295
3040.0000	-7.236
3040.4000	-7.180
3040.8000	-7.135
3041.2000	-7.087
3041.6000	-7.027
3042.0000	-6.968
3042.4000	-6.905
3042.8000	-6.874
3043.2000	-6.812
3043.6000	-6.754
3044.0000	-6.723
3044.4000	-6.676
3044.8000	-6.635
3045.2000	-6.566
3045.6000	-6.519
3046.0000	-6.470
3046.4000	-6.421
3046.8000	-6.378
3047.2000	-6.323
3047.6000	-6.282
3048.0000	-6.238
3048.4000	-6.196
3048.8000	-6.127
3049.2000	-6.086
3049.6000	-6.051
3050.0000	-6.003
3050.4000	-5.953
3050.8000	-5.907
3051.2000	-5.872
3051.6000	-5.825
3052.0000	-5.772
3052.4000	-5.694
3052.8000	-5.640
3053.2000	-5.563
3053.6000	-5.482
3054.0000	-5.413
3054.4000	-5.341
3054.8000	-5.270
3055.2000	-5.190
3055.6000	-5.112
3056.0000	-5.033
3056.4000	-4.978
3056.8000	-4.913
3057.2000	-4.840
3057.6000	-4.776
3058.0000	-4.723
3058.4000	-4.656
3058.8000	-4.582
3059.2000	-4.517
3059.6000	-4.472
3060.0000	-4.418
3060.4000	-4.358
3060.8000	-4.297
3061.2000	-4.250
3061.6000	-4.199
3062.0000	-4.146
3062.4000	-4.082
3062.8000	-4.015
3063.2000	-3.965
3063.6000	-3.914
3064.0000	-3.849
3064.4000	-3.799
3064.8000	-3.758
3065.2000	-3.728
3065.6000	-3.680
3066.0000	-3.633
3066.4000	-3.604
3066.8000	-3.575
3067.2000	-3.535
3067.6000	-3.500
3068.0000	-3.457
3068.4000	-3.440
3068.8000	-3.408
3069.2000	-3.390
3069.6000	-3.355
3070.0000	-3.321
3070.4000	-3.305
3070.8000	-3.261
3071.2000	-3.229
3071.6000	-3.207
3072.0000	-3.177
3072.4000	-3.144
3072.8000	-3.073
3073.2000	-3.055
3073.6000	-3.012
3074.0000	-2.975
3074.4000	-2.920
3074.8000	-2.889
3075.2000	-2.868
3075.6000	-2.831
3076.0000	-2.795
3076.4000	-2.759
3076.8000	-2.730
3077.2000	-2.712
3077.6000	-2.670
3078.0000	-2.644
3078.4000	-2.615
3078.8000	-2.589
3079.2000	-2.574
3079.6000	-2.534
3080.0000	-2.512
3080.4000	-2.485
3080.8000	-2.466
3081.2000	-2.421
3081.6000	-2.370
3082.0000	-2.325
3082.4000	-2.280
3082.8000	-2.242
3083.2000	-2.206
3083.6000	-2.184
3084.0000	-2.166
3084.4000	-2.140
3084.8000	-2.119
3085.2000	-2.098
3085.6000	-2.082
3086.0000	-2.063
3086.4000	-2.040
3086.8000	-2.024
3087.2000	-1.999
3087.6000	-1.984
3088.0000	-1.964
3088.4000	-1.943
3088.8000	-1.934
3089.2000	-1.921
3089.6000	-1.897
3090.0000	-1.872
3090.4000	-1.848
3090.8000	-1.832
3091.2000	-1.810
3091.6000	-1.788
3092.0000	-1.773
3092.4000	-1.758
3092.8000	-1.740
3093.2000	-1.716
3093.6000	-1.694
3094.0000	-1.675
3094.4000	-1.662
3094.8000	-1.639
3095.2000	-1.620
3095.6000	-1.599
3096.0000	-1.588
3096.4000	-1.569
3096.8000	-1.551
3097.2000	-1.534
3097.6000	-1.520
3098.0000	-1.506
3098.4000	-1.493
3098.8000	-1.467
3099.2000	-1.455
3099.6000	-1.437
3100.0000	-1.426
3100.4000	-1.411
3100.8000	-1.409
3101.2000	-1.400
3101.6000	-1.394
3102.0000	-1.380
3102.4000	-1.377
3102.8000	-1.371
3103.2000	-1.363
3103.6000	-1.352
3104.0000	-1.341
3104.4000	-1.336
3104.8000	-1.328
3105.2000	-1.315
3105.6000	-1.300
3106.0000	-1.290
3106.4000	-1.276
3106.8000	-1.264
3107.2000	-1.246
3107.6000	-1.235
3108.0000	-1.230
3108.4000	-1.223
3108.8000	-1.212
3109.2000	-1.207
3109.6000	-1.206
3110.0000	-1.203
3110.4000	-1.197
3110.8000	-1.190
3111.2000	-1.181
3111.6000	-1.171
3112.0000	-1.161
3112.4000	-1.152
3112.8000	-1.143
3113.2000	-1.141
3113.6000	-1.136
3114.0000	-1.133
3114.4000	-1.133
3114.8000	-1.125
3115.2000	-1.116
3115.6000	-1.103
3116.0000	-1.095
3116.4000	-1.086
3116.8000	-1.074
3117.2000	-1.066
3117.6000	-1.059
3118.0000	-1.055
3118.4000	-1.051
3118.8000	-1.045
3119.2000	-1.040
3119.6000	-1.037
3120.0000	-1.034
3120.4000	-1.032
3120.8000	-1.028
3121.2000	-1.027
3121.6000	-1.027
3122.0000	-1.030
3122.4000	-1.030
3122.8000	-1.030
3123.2000	-1.034
3123.6000	-1.036
3124.0000	-1.037
3124.4000	-1.037
3124.8000	-1.038
3125.2000	-1.040
3125.6000	-1.042
3126.0000	-1.044
3126.4000	-1.041
3126.8000	-1.037
3127.2000	-1.032
3127.6000	-1.029
3128.0000	-1.024
3128.4000	-1.018
3128.8000	-1.013
3129.2000	-1.012
3129.6000	-1.011
3130.0000	-1.010
3130.4000	-1.009
3130.8000	-1.012
3131.2000	-1.015
3131.6000	-1.018
3132.0000	-1.020
3132.4000	-1.022
3132.8000	-1.027
3133.2000	-1.029
3133.6000	-1.033
3134.0000	-1.037
3134.4000	-1.040
3134.8000	-1.043
3135.2000	-1.046
3135.6000	-1.050
3136.0000	-1.055
3136.4000	-1.060
3136.8000	-1.065
3137.2000	-1.070
3137.6000	-1.081
3138.0000	-1.090
3138.4000	-1.095
3138.8000	-1.099
3139.2000	-1.105
3139.6000	-1.112
3140.0000	-1.113
3140.4000	-1.115
3140.8000	-1.118
3141.2000	-1.125
3141.6000	-1.133
3142.0000	-1.140
3142.4000	-1.150
3142.8000	-1.156
3143.2000	-1.165
3143.6000	-1.177
3144.0000	-1.182
3144.4000	-1.195
3144.8000	-1.210
3145.2000	-1.224
3145.6000	-1.234
3146.0000	-1.238
3146.4000	-1.242
3146.8000	-1.244
3147.2000	-1.244
3147.6000	-1.247
3148.0000	-1.254
3148.4000	-1.262
3148.8000	-1.268
3149.2000	-1.280
3149.6000	-1.293
3150.0000	-1.305
3150.4000	-1.316
3150.8000	-1.323
3151.2000	-1.335
3151.6000	-1.350
3152.0000	-1.362
3152.4000	-1.375
3152.8000	-1.390
3153.2000	-1.409
3153.6000	-1.421
3154.0000	-1.430
3154.4000	-1.457
3154.8000	-1.472
3155.2000	-1.487
3155.6000	-1.496
3156.0000	-1.501
3156.4000	-1.524
3156.8000	-1.530
3157.2000	-1.539
3157.6000	-1.549
3158.0000	-1.560
3158.4000	-1.589
3158.8000	-1.610
3159.2000	-1.629
3159.6000	-1.643
3160.0000	-1.674
3160.4000	-1.705
3160.8000	-1.715
3161.2000	-1.730
3161.6000	-1.744
3162.0000	-1.754
3162.4000	-1.768
3162.8000	-1.779
3163.2000	-1.798
3163.6000	-1.814
3164.0000	-1.832
3164.4000	-1.852
3164.8000	-1.870
3165.2000	-1.915
3165.6000	-1.945
3166.0000	-1.962
3166.4000	-1.987
3166.8000	-2.034
3167.2000	-2.049
3167.6000	-2.059
3168.0000	-2.080
3168.4000	-2.109
3168.8000	-2.143
3169.2000	-2.149
3169.6000	-2.163
3170.0000	-2.188
3170.4000	-2.222
3170.8000	-2.242
3171.2000	-2.273
3171.6000	-2.306
3172.0000	-2.371
3172.4000	-2.398
3172.8000	-2.425
3173.2000	-2.447
3173.6000	-2.491
3174.0000	-2.518
3174.4000	-2.545
3174.8000	-2.563
3175.2000	-2.607
3175.6000	-2.634
3176.0000	-2.667
3176.4000	-2.692
3176.8000	-2.724
3177.2000	-2.774
3177.6000	-2.791
3178.0000	-2.846
3178.4000	-2.900
3178.8000	-2.956
3179.2000	-2.980
3179.6000	-3.009
3180.0000	-3.044
3180.4000	-3.100
3180.8000	-3.132
3181.2000	-3.167
3181.6000	-3.217
3182.0000	-3.249
3182.4000	-3.310
3182.8000	-3.333
3183.2000	-3.381
3183.6000	-3.419
3184.0000	-3.484
3184.4000	-3.521
3184.8000	-3.556
3185.2000	-3.599
3185.6000	-3.659
3186.0000	-3.697
3186.4000	-3.741
3186.8000	-3.781
3187.2000	-3.847
3187.6000	-3.888
3188.0000	-3.938
3188.4000	-3.980
3188.8000	-4.050
3189.2000	-4.112
3189.6000	-4.154
3190.0000	-4.206
3190.4000	-4.280
3190.8000	-4.360
3191.2000	-4.401
3191.6000	-4.422
3192.0000	-4.475
3192.4000	-4.512
3192.8000	-4.538
3193.2000	-4.569
3193.6000	-4.618
3194.0000	-4.677
3194.4000	-4.725
3194.8000	-4.782
3195.2000	-4.823
3195.6000	-4.897
3196.0000	-4.961
3196.4000	-5.005
3196.8000	-5.068
3197.2000	-5.158
3197.6000	-5.222
3198.0000	-5.266
3198.4000	-5.305
3198.8000	-5.351
3199.2000	-5.409
3199.6000	-5.446
3200.0000	-5.486
3200.4000	-5.568
3200.8000	-5.625
3201.2000	-5.696
3201.6000	-5.777
3202.0000	-5.827
3202.4000	-5.895
3202.8000	-5.945
3203.2000	-5.992
3203.6000	-6.034
3204.0000	-6.095
3204.4000	-6.176
3204.8000	-6.242
3205.2000	-6.302
3205.6000	-6.368
3206.0000	-6.430
3206.4000	-6.483
3206.8000	-6.513
3207.2000	-6.565
3207.6000	-6.631
3208.0000	-6.695
3208.4000	-6.767
3208.8000	-6.834
3209.2000	-6.902
3209.6000	-6.840
3210.0000	-6.854
3210.4000	-6.897
3210.8000	-6.962
3211.2000	-7.044
3211.6000	-7.072
3212.0000	-7.116
3212.4000	-7.183
3212.8000	-7.266
3213.2000	-7.321
3213.6000	-7.371
3214.0000	-7.442
3214.4000	-7.539
3214.8000	-7.589
3215.2000	-7.630
3215.6000	-7.688
3216.0000	-7.762
3216.4000	-7.815
3216.8000	-7.862
3217.2000	-7.905
3217.6000	-7.979
3218.0000	-8.036
3218.4000	-8.053
3218.8000	-8.130
3219.2000	-8.212
3219.6000	-8.282
3220.0000	-8.362
3220.4000	-8.433
3220.8000	-8.482
3221.2000	-8.603
3221.6000	-8.645
3222.0000	-8.729
3222.4000	-8.796
3222.8000	-8.876
3223.2000	-8.926
3223.6000	-8.963
3224.0000	-9.020
3224.4000	-9.056
3224.8000	-9.163
3225.2000	-9.215
3225.6000	-9.260
3226.0000	-9.280
3226.4000	-9.397
3226.8000	-9.463
3227.2000	-9.496
3227.6000	-9.553
3228.0000	-9.633
3228.4000	-9.678
3228.8000	-9.758
3229.2000	-9.823
3229.6000	-9.869
3230.0000	-9.890
3230.4000	-9.974
3230.8000	-10.002
3231.2000	-10.091
3231.6000	-10.108
3232.0000	-10.144
3232.4000	-10.204
3232.8000	-10.285
3233.2000	-10.354
3233.6000	-10.388
3234.0000	-10.409
3234.4000	-10.506
3234.8000	-10.594
3235.2000	-10.626
3235.6000	-10.664
3236.0000	-10.751
3236.4000	-10.872
3236.8000	-10.930
3237.2000	-10.945
3237.6000	-11.047
3238.0000	-11.087
3238.4000	-11.158
3238.8000	-11.245
3239.2000	-11.289
3239.6000	-11.362
3240.0000	-11.449
3240.4000	-11.489
3240.8000	-11.524
3241.2000	-11.591
3241.6000	-11.712
3242.0000	-11.790
3242.4000	-11.844
3242.8000	-11.907
3243.2000	-12.009
3243.6000	-12.076
3244.0000	-12.121
3244.4000	-12.194
3244.8000	-12.278
3245.2000	-12.362
3245.6000	-12.415
3246.0000	-12.468
3246.4000	-12.558
3246.8000	-12.618
3247.2000	-12.674
3247.6000	-12.730
3248.0000	-12.775
3248.4000	-12.841
3248.8000	-12.866
3249.2000	-12.923
3249.6000	-12.965
3250.0000	-13.058
3250.4000	-13.100
3250.8000	-13.133
3251.2000	-13.191
3251.6000	-13.271
3252.0000	-13.346
3252.4000	-13.407
3252.8000	-13.448
3253.2000	-13.555
3253.6000	-13.598
3254.0000	-13.658
3254.4000	-13.702
3254.8000	-13.789
3255.2000	-13.860
3255.6000	-13.910
3256.0000	-13.955
3256.4000	-14.023
3256.8000	-14.112
3257.2000	-14.180
3257.6000	-14.259
3258.0000	-14.331
3258.4000	-14.422
3258.8000	-14.511
3259.2000	-14.565
3259.6000	-14.655
3260.0000	-14.734
3260.4000	-14.793
3260.8000	-14.845
3261.2000	-14.893
3261.6000	-14.929
3262.0000	-15.019
3262.4000	-15.086
3262.8000	-15.132
3263.2000	-15.189
3263.6000	-15.267
3264.0000	-15.281
3264.4000	-15.321
3264.8000	-15.372
3265.2000	-15.472
3265.6000	-15.524
3266.0000	-15.566
3266.4000	-15.632
3266.8000	-15.728
3267.2000	-15.789
3267.6000	-15.867
3268.0000	-15.926
3268.4000	-16.018
3268.8000	-16.061
3269.2000	-16.128
3269.6000	-16.200
3270.0000	-16.259
3270.4000	-16.363
3270.8000	-16.413
3271.2000	-16.475
3271.6000	-16.512
3272.0000	-16.611
3272.4000	-16.665
3272.8000	-16.675
3273.2000	-16.754
3273.6000	-16.819
3274.0000	-16.865
3274.4000	-16.912
3274.8000	-16.970
3275.2000	-17.058
3275.6000	-17.100
3276.0000	-17.154
3276.4000	-17.221
3276.8000	-17.329
3277.2000	-17.404
3277.6000	-17.463
3278.0000	-17.528
3278.4000	-17.612
3278.8000	-17.705
3279.2000	-17.745
3279.6000	-17.787
3280.0000	-17.853
3280.4000	-17.907
3280.8000	-17.952
3281.2000	-17.986
3281.6000	-18.042
3282.0000	-18.149
3282.4000	-18.188
3282.8000	-18.242
3283.2000	-18.286
3283.6000	-18.388
3284.0000	-18.455
3284.4000	-18.490
3284.8000	-18.566
3285.2000	-18.631
3285.6000	-18.709
[truncated: 1,786 more rows]
