# Supplementary material for: Femtosecond tunable solitons up to 4.8 µm using soliton self-frequency shift in an InF3 fiber
Source: Sci Rep. 2022 Sep 23;12:15898. doi: 10.1038/s41598-022-19658-8 (PMC9508244; doi:10.1038/s41598-022-19658-8)
Supplement: Supplementary file 1 — Supplementary Information. [file 41598_2022_19658_MOESM1_ESM.zip › Raw data/Fig2_Ampli4m/6.5A.CSV]

75CSV
// AQ6376 OPTICAL SPECTRUM ANALYZER //
35
CTRWL	3250.000000
SPAN	1500.000000
START WL	2500.000000
STOP WL	4000.000000
WLFREQ	0
REFL	-12.0
LSCL	7.0
RESLN	2.000
AVG	1
SMPLAUTO	1
SMPL	3751
SMPLINTVL	0.4000
HI1_CHOP
MEAS
LSUNT	0
NMSKH	OFF
RESCOR	0
SMOOTH	0
MEASWL	0
SWPSPD	1
MODELNAME	AQ6376
CHGPT	0
RESCAL0_0	10243
RESCAL0_1	0
RESCAL0_2	0
RESCAL1_0	10243
RESCAL1_1	0
RESCAL1_2	0
RESPARM	10243
FREQPARM	10243
WNUMPARM	10243
[TRACE DATA]
2500.0000	-58.086
2500.4000	-69.497
2500.8000	-74.301
2501.2000	-60.811
2501.6000	-210.000
2502.0000	-210.000
2502.4000	-210.000
2502.8000	-210.000
2503.2000	-63.802
2503.6000	-210.000
2504.0000	-62.498
2504.4000	-210.000
2504.8000	-210.000
2505.2000	-59.677
2505.6000	-69.790
2506.0000	-210.000
2506.4000	-68.668
2506.8000	-58.175
2507.2000	-66.390
2507.6000	-210.000
2508.0000	-62.837
2508.4000	-210.000
2508.8000	-66.757
2509.2000	-210.000
2509.6000	-63.193
2510.0000	-63.958
2510.4000	-63.439
2510.8000	-210.000
2511.2000	-64.865
2511.6000	-60.147
2512.0000	-62.446
2512.4000	-65.838
2512.8000	-66.917
2513.2000	-210.000
2513.6000	-210.000
2514.0000	-68.984
2514.4000	-66.545
2514.8000	-210.000
2515.2000	-68.184
2515.6000	-59.930
2516.0000	-61.318
2516.4000	-60.260
2516.8000	-64.911
2517.2000	-58.679
2517.6000	-210.000
2518.0000	-210.000
2518.4000	-63.241
2518.8000	-63.999
2519.2000	-210.000
2519.6000	-210.000
2520.0000	-61.904
2520.4000	-210.000
2520.8000	-58.502
2521.2000	-58.023
2521.6000	-64.930
2522.0000	-58.530
2522.4000	-58.779
2522.8000	-61.028
2523.2000	-62.820
2523.6000	-57.793
2524.0000	-59.744
2524.4000	-67.291
2524.8000	-65.119
2525.2000	-210.000
2525.6000	-59.320
2526.0000	-210.000
2526.4000	-210.000
2526.8000	-59.095
2527.2000	-66.425
2527.6000	-65.533
2528.0000	-68.720
2528.4000	-62.897
2528.8000	-61.130
2529.2000	-66.634
2529.6000	-64.882
2530.0000	-210.000
2530.4000	-60.450
2530.8000	-71.197
2531.2000	-210.000
2531.6000	-210.000
2532.0000	-56.325
2532.4000	-55.410
2532.8000	-59.509
2533.2000	-210.000
2533.6000	-210.000
2534.0000	-210.000
2534.4000	-57.670
2534.8000	-60.255
2535.2000	-210.000
2535.6000	-65.445
2536.0000	-65.845
2536.4000	-60.517
2536.8000	-59.821
2537.2000	-56.248
2537.6000	-58.929
2538.0000	-57.827
2538.4000	-58.758
2538.8000	-57.327
2539.2000	-57.486
2539.6000	-60.019
2540.0000	-58.674
2540.4000	-57.593
2540.8000	-210.000
2541.2000	-58.889
2541.6000	-61.040
2542.0000	-70.716
2542.4000	-59.641
2542.8000	-60.187
2543.2000	-210.000
2543.6000	-67.436
2544.0000	-60.860
2544.4000	-59.658
2544.8000	-210.000
2545.2000	-210.000
2545.6000	-61.802
2546.0000	-71.376
2546.4000	-69.134
2546.8000	-62.162
2547.2000	-60.679
2547.6000	-56.658
2548.0000	-64.389
2548.4000	-57.224
2548.8000	-210.000
2549.2000	-55.764
2549.6000	-60.067
2550.0000	-60.613
2550.4000	-61.051
2550.8000	-62.121
2551.2000	-61.591
2551.6000	-65.878
2552.0000	-59.547
2552.4000	-210.000
2552.8000	-210.000
2553.2000	-59.972
2553.6000	-56.941
2554.0000	-56.991
2554.4000	-57.102
2554.8000	-57.430
2555.2000	-57.521
2555.6000	-56.857
2556.0000	-65.151
2556.4000	-72.705
2556.8000	-58.351
2557.2000	-60.382
2557.6000	-58.582
2558.0000	-57.874
2558.4000	-61.989
2558.8000	-210.000
2559.2000	-56.328
2559.6000	-56.118
2560.0000	-57.628
2560.4000	-210.000
2560.8000	-59.154
2561.2000	-63.222
2561.6000	-57.317
2562.0000	-58.853
2562.4000	-59.803
2562.8000	-63.944
2563.2000	-58.410
2563.6000	-58.749
2564.0000	-58.895
2564.4000	-58.629
2564.8000	-57.269
2565.2000	-59.465
2565.6000	-59.125
2566.0000	-57.847
2566.4000	-61.875
2566.8000	-63.254
2567.2000	-57.251
2567.6000	-56.343
2568.0000	-60.135
2568.4000	-59.213
2568.8000	-57.201
2569.2000	-57.156
2569.6000	-56.801
2570.0000	-57.623
2570.4000	-55.709
2570.8000	-54.469
2571.2000	-54.090
2571.6000	-55.310
2572.0000	-57.095
2572.4000	-57.175
2572.8000	-56.750
2573.2000	-57.010
2573.6000	-57.353
2574.0000	-57.803
2574.4000	-57.544
2574.8000	-60.005
2575.2000	-58.386
2575.6000	-58.012
2576.0000	-54.866
2576.4000	-56.229
2576.8000	-56.328
2577.2000	-55.689
2577.6000	-58.601
2578.0000	-55.381
2578.4000	-55.578
2578.8000	-54.840
2579.2000	-56.873
2579.6000	-56.971
2580.0000	-56.308
2580.4000	-57.772
2580.8000	-56.382
2581.2000	-56.472
2581.6000	-56.365
2582.0000	-59.089
2582.4000	-56.076
2582.8000	-55.110
2583.2000	-56.717
2583.6000	-55.466
2584.0000	-57.087
2584.4000	-56.581
2584.8000	-54.960
2585.2000	-55.846
2585.6000	-56.820
2586.0000	-56.849
2586.4000	-56.761
2586.8000	-57.471
2587.2000	-56.357
2587.6000	-55.827
2588.0000	-54.986
2588.4000	-53.901
2588.8000	-55.982
2589.2000	-53.072
2589.6000	-52.616
2590.0000	-52.317
2590.4000	-52.304
2590.8000	-53.754
2591.2000	-51.724
2591.6000	-53.209
2592.0000	-53.815
2592.4000	-55.607
2592.8000	-54.983
2593.2000	-54.888
2593.6000	-53.858
2594.0000	-53.882
2594.4000	-55.866
2594.8000	-54.361
2595.2000	-54.163
2595.6000	-52.041
2596.0000	-51.924
2596.4000	-52.790
2596.8000	-52.047
2597.2000	-51.029
2597.6000	-50.439
2598.0000	-51.879
2598.4000	-52.322
2598.8000	-52.565
2599.2000	-52.928
2599.6000	-52.391
2600.0000	-51.432
2600.4000	-51.397
2600.8000	-52.264
2601.2000	-53.456
2601.6000	-53.194
2602.0000	-51.356
2602.4000	-52.654
2602.8000	-49.540
2603.2000	-51.208
2603.6000	-51.392
2604.0000	-52.009
2604.4000	-52.633
2604.8000	-51.551
2605.2000	-51.660
2605.6000	-50.399
2606.0000	-50.803
2606.4000	-50.640
2606.8000	-51.969
2607.2000	-50.807
2607.6000	-49.212
2608.0000	-49.208
2608.4000	-50.169
2608.8000	-50.402
2609.2000	-49.589
2609.6000	-47.048
2610.0000	-47.730
2610.4000	-46.655
2610.8000	-48.239
2611.2000	-48.342
2611.6000	-46.167
2612.0000	-47.278
2612.4000	-46.980
2612.8000	-46.832
2613.2000	-48.092
2613.6000	-47.853
2614.0000	-48.249
2614.4000	-48.329
2614.8000	-48.518
2615.2000	-48.988
2615.6000	-50.321
2616.0000	-49.805
2616.4000	-48.509
2616.8000	-46.887
2617.2000	-47.316
2617.6000	-48.752
2618.0000	-47.919
2618.4000	-46.702
2618.8000	-45.869
2619.2000	-46.180
2619.6000	-45.931
2620.0000	-46.250
2620.4000	-46.121
2620.8000	-45.573
2621.2000	-44.899
2621.6000	-43.657
2622.0000	-44.808
2622.4000	-44.013
2622.8000	-44.058
2623.2000	-41.598
2623.6000	-43.507
2624.0000	-43.112
2624.4000	-45.467
2624.8000	-44.937
2625.2000	-45.382
2625.6000	-44.999
2626.0000	-43.811
2626.4000	-45.874
2626.8000	-45.502
2627.2000	-45.657
2627.6000	-45.352
2628.0000	-44.826
2628.4000	-43.719
2628.8000	-43.432
2629.2000	-42.709
2629.6000	-43.233
2630.0000	-43.989
2630.4000	-42.619
2630.8000	-43.640
2631.2000	-43.065
2631.6000	-43.313
2632.0000	-42.754
2632.4000	-42.195
2632.8000	-42.075
2633.2000	-42.733
2633.6000	-42.907
2634.0000	-42.422
2634.4000	-42.287
2634.8000	-40.832
2635.2000	-40.793
2635.6000	-39.986
2636.0000	-38.621
2636.4000	-39.384
2636.8000	-40.681
2637.2000	-40.458
2637.6000	-40.648
2638.0000	-40.935
2638.4000	-40.775
2638.8000	-41.863
2639.2000	-40.135
2639.6000	-40.876
2640.0000	-39.615
2640.4000	-40.694
2640.8000	-40.752
2641.2000	-41.417
2641.6000	-41.374
2642.0000	-40.203
2642.4000	-40.885
2642.8000	-39.001
2643.2000	-38.510
2643.6000	-40.156
2644.0000	-40.415
2644.4000	-40.506
2644.8000	-39.950
2645.2000	-39.393
2645.6000	-40.329
2646.0000	-40.922
2646.4000	-39.487
2646.8000	-39.432
2647.2000	-38.114
2647.6000	-39.183
2648.0000	-38.710
2648.4000	-38.240
2648.8000	-36.803
2649.2000	-37.503
2649.6000	-35.763
2650.0000	-36.737
2650.4000	-38.188
2650.8000	-37.733
2651.2000	-38.070
2651.6000	-36.928
2652.0000	-37.511
2652.4000	-38.013
2652.8000	-37.221
2653.2000	-37.794
2653.6000	-36.239
2654.0000	-36.834
2654.4000	-37.652
2654.8000	-37.321
2655.2000	-36.505
2655.6000	-36.917
2656.0000	-36.171
2656.4000	-36.901
2656.8000	-37.994
2657.2000	-35.778
2657.6000	-35.934
2658.0000	-34.972
2658.4000	-36.233
2658.8000	-35.394
2659.2000	-35.883
2659.6000	-36.537
2660.0000	-35.717
2660.4000	-36.000
2660.8000	-35.349
2661.2000	-36.337
2661.6000	-35.467
2662.0000	-36.436
2662.4000	-36.192
2662.8000	-36.822
2663.2000	-36.474
2663.6000	-38.321
2664.0000	-37.497
2664.4000	-38.780
2664.8000	-38.392
2665.2000	-37.763
2665.6000	-38.584
2666.0000	-37.605
2666.4000	-36.179
2666.8000	-35.690
2667.2000	-35.131
2667.6000	-35.591
2668.0000	-35.992
2668.4000	-35.206
2668.8000	-36.211
2669.2000	-36.383
2669.6000	-35.981
2670.0000	-36.383
2670.4000	-35.370
2670.8000	-35.958
2671.2000	-34.588
2671.6000	-34.396
2672.0000	-33.634
2672.4000	-34.749
2672.8000	-33.667
2673.2000	-34.070
2673.6000	-34.300
2674.0000	-34.074
2674.4000	-34.557
2674.8000	-34.708
2675.2000	-35.058
2675.6000	-34.969
2676.0000	-35.662
2676.4000	-35.190
2676.8000	-35.310
2677.2000	-35.029
2677.6000	-33.386
2678.0000	-33.676
2678.4000	-31.920
2678.8000	-32.058
2679.2000	-32.307
2679.6000	-32.199
2680.0000	-30.618
2680.4000	-30.555
2680.8000	-30.172
2681.2000	-31.309
2681.6000	-31.329
2682.0000	-30.403
2682.4000	-31.504
2682.8000	-30.027
2683.2000	-31.136
2683.6000	-30.688
2684.0000	-30.503
2684.4000	-30.058
2684.8000	-30.894
2685.2000	-29.607
2685.6000	-29.473
2686.0000	-28.716
2686.4000	-28.665
2686.8000	-30.067
2687.2000	-28.348
2687.6000	-28.938
2688.0000	-28.221
2688.4000	-27.326
2688.8000	-27.671
2689.2000	-27.593
2689.6000	-27.580
2690.0000	-28.111
2690.4000	-28.370
2690.8000	-28.134
2691.2000	-27.848
2691.6000	-28.064
2692.0000	-28.556
2692.4000	-29.205
2692.8000	-29.623
2693.2000	-28.992
2693.6000	-28.943
2694.0000	-29.069
2694.4000	-27.980
2694.8000	-28.487
2695.2000	-27.360
2695.6000	-27.968
2696.0000	-27.253
2696.4000	-26.274
2696.8000	-25.932
2697.2000	-26.084
2697.6000	-25.548
2698.0000	-26.145
2698.4000	-24.722
2698.8000	-24.910
2699.2000	-25.965
2699.6000	-25.123
2700.0000	-25.084
2700.4000	-25.284
2700.8000	-25.101
2701.2000	-24.712
2701.6000	-24.987
2702.0000	-23.945
2702.4000	-24.240
2702.8000	-24.483
2703.2000	-23.790
2703.6000	-24.273
2704.0000	-24.741
2704.4000	-23.896
2704.8000	-24.188
2705.2000	-23.428
2705.6000	-23.548
2706.0000	-24.326
2706.4000	-24.230
2706.8000	-24.203
2707.2000	-24.653
2707.6000	-24.344
2708.0000	-24.935
2708.4000	-24.936
2708.8000	-25.478
2709.2000	-25.002
2709.6000	-24.719
2710.0000	-24.466
2710.4000	-24.015
2710.8000	-23.888
2711.2000	-23.625
2711.6000	-22.645
2712.0000	-21.887
2712.4000	-22.020
2712.8000	-21.510
2713.2000	-21.593
2713.6000	-21.812
2714.0000	-20.835
2714.4000	-21.466
2714.8000	-21.454
2715.2000	-21.922
2715.6000	-21.847
2716.0000	-22.358
2716.4000	-21.514
2716.8000	-22.015
2717.2000	-22.674
2717.6000	-22.361
2718.0000	-22.717
2718.4000	-22.657
2718.8000	-22.225
2719.2000	-22.677
2719.6000	-22.797
2720.0000	-23.145
2720.4000	-23.955
2720.8000	-22.557
2721.2000	-22.542
2721.6000	-21.958
2722.0000	-22.194
2722.4000	-21.624
2722.8000	-22.033
2723.2000	-21.392
2723.6000	-21.549
2724.0000	-21.563
2724.4000	-20.494
2724.8000	-20.928
2725.2000	-19.702
2725.6000	-19.680
2726.0000	-18.827
2726.4000	-18.594
2726.8000	-18.574
2727.2000	-18.652
2727.6000	-18.042
2728.0000	-17.898
2728.4000	-17.587
2728.8000	-17.288
2729.2000	-17.982
2729.6000	-17.673
2730.0000	-17.672
2730.4000	-17.147
2730.8000	-16.885
2731.2000	-17.680
2731.6000	-17.222
2732.0000	-17.292
2732.4000	-17.328
2732.8000	-17.801
2733.2000	-17.875
2733.6000	-18.438
2734.0000	-17.616
2734.4000	-18.168
2734.8000	-17.645
2735.2000	-17.516
2735.6000	-17.811
2736.0000	-18.254
2736.4000	-17.669
2736.8000	-18.770
2737.2000	-18.501
2737.6000	-18.752
2738.0000	-20.464
2738.4000	-19.715
2738.8000	-20.163
2739.2000	-20.237
2739.6000	-20.331
2740.0000	-19.525
2740.4000	-19.386
2740.8000	-18.615
2741.2000	-18.803
2741.6000	-18.137
2742.0000	-16.612
2742.4000	-16.952
2742.8000	-16.398
2743.2000	-16.402
2743.6000	-16.738
2744.0000	-16.134
2744.4000	-15.583
2744.8000	-15.550
2745.2000	-15.369
2745.6000	-14.863
2746.0000	-14.774
2746.4000	-14.019
2746.8000	-14.006
2747.2000	-13.207
2747.6000	-13.084
2748.0000	-13.205
2748.4000	-12.795
2748.8000	-12.439
2749.2000	-11.764
2749.6000	-11.667
2750.0000	-11.345
2750.4000	-11.842
2750.8000	-11.621
2751.2000	-11.839
2751.6000	-11.451
2752.0000	-11.800
2752.4000	-12.638
2752.8000	-12.570
2753.2000	-12.977
2753.6000	-13.637
2754.0000	-13.549
2754.4000	-14.035
2754.8000	-14.372
2755.2000	-13.424
2755.6000	-13.418
2756.0000	-12.745
2756.4000	-12.246
2756.8000	-12.221
2757.2000	-11.749
2757.6000	-11.353
2758.0000	-10.743
2758.4000	-10.399
2758.8000	-10.197
2759.2000	-10.273
2759.6000	-9.638
2760.0000	-9.555
2760.4000	-9.160
2760.8000	-9.220
2761.2000	-9.140
2761.6000	-9.315
2762.0000	-9.094
2762.4000	-8.974
2762.8000	-8.852
2763.2000	-8.692
2763.6000	-8.556
2764.0000	-7.975
2764.4000	-7.611
2764.8000	-6.907
2765.2000	-6.376
2765.6000	-6.042
2766.0000	-5.715
2766.4000	-5.130
2766.8000	-4.431
2767.2000	-3.664
2767.6000	-3.066
2768.0000	-2.593
2768.4000	-1.974
2768.8000	-1.725
2769.2000	-1.472
2769.6000	-1.422
2770.0000	-1.436
2770.4000	-1.495
2770.8000	-1.493
2771.2000	-1.566
2771.6000	-1.455
2772.0000	-1.213
2772.4000	-1.116
2772.8000	-0.968
2773.2000	-1.022
2773.6000	-1.022
2774.0000	-1.117
2774.4000	-1.373
2774.8000	-1.693
2775.2000	-1.837
2775.6000	-2.144
2776.0000	-2.377
2776.4000	-2.452
2776.8000	-2.756
2777.2000	-2.618
2777.6000	-2.672
2778.0000	-2.476
2778.4000	-2.432
2778.8000	-2.169
2779.2000	-2.126
2779.6000	-1.876
2780.0000	-1.740
2780.4000	-1.273
2780.8000	-0.855
2781.2000	-0.587
2781.6000	-0.366
2782.0000	-0.152
2782.4000	+0.027
2782.8000	+0.177
2783.2000	+0.290
2783.6000	+0.418
2784.0000	+0.528
2784.4000	+0.681
2784.8000	+0.781
2785.2000	+0.806
2785.6000	+0.744
2786.0000	+0.652
2786.4000	+0.597
2786.8000	+0.532
2787.2000	+0.385
2787.6000	+0.188
2788.0000	+0.106
2788.4000	+0.052
2788.8000	-0.031
2789.2000	-0.095
2789.6000	-0.156
2790.0000	-0.294
2790.4000	-0.374
2790.8000	-0.518
2791.2000	-0.589
2791.6000	-0.706
2792.0000	-0.864
2792.4000	-0.945
2792.8000	-0.994
2793.2000	-1.012
2793.6000	-0.969
2794.0000	-0.826
2794.4000	-0.615
2794.8000	-0.424
2795.2000	-0.212
2795.6000	-0.017
2796.0000	+0.171
2796.4000	+0.259
2796.8000	+0.338
2797.2000	+0.395
2797.6000	+0.478
2798.0000	+0.535
2798.4000	+0.499
2798.8000	+0.457
2799.2000	+0.344
2799.6000	+0.260
2800.0000	+0.169
2800.4000	+0.009
2800.8000	-0.130
2801.2000	-0.264
2801.6000	-0.423
2802.0000	-0.543
2802.4000	-0.672
2802.8000	-0.796
2803.2000	-0.860
2803.6000	-0.928
2804.0000	-0.943
2804.4000	-0.989
2804.8000	-0.903
2805.2000	-0.846
2805.6000	-0.750
2806.0000	-0.744
2806.4000	-0.669
2806.8000	-0.576
2807.2000	-0.564
2807.6000	-0.465
2808.0000	-0.510
2808.4000	-0.422
2808.8000	-0.488
2809.2000	-0.427
2809.6000	-0.433
2810.0000	-0.486
2810.4000	-0.498
2810.8000	-0.586
2811.2000	-0.664
2811.6000	-0.771
2812.0000	-0.801
2812.4000	-0.963
2812.8000	-1.069
2813.2000	-1.150
2813.6000	-1.148
2814.0000	-1.110
2814.4000	-0.984
2814.8000	-0.856
2815.2000	-0.728
2815.6000	-0.628
2816.0000	-0.541
2816.4000	-0.478
2816.8000	-0.479
2817.2000	-0.505
2817.6000	-0.602
2818.0000	-0.732
2818.4000	-0.926
2818.8000	-1.113
2819.2000	-1.337
2819.6000	-1.531
2820.0000	-1.740
2820.4000	-1.850
2820.8000	-1.791
2821.2000	-1.702
2821.6000	-1.568
2822.0000	-1.428
2822.4000	-1.310
2822.8000	-1.184
2823.2000	-1.088
2823.6000	-0.993
2824.0000	-0.939
2824.4000	-0.891
2824.8000	-0.845
2825.2000	-0.822
2825.6000	-0.797
2826.0000	-0.805
2826.4000	-0.811
2826.8000	-0.846
2827.2000	-0.875
2827.6000	-0.915
2828.0000	-0.937
2828.4000	-0.990
2828.8000	-1.018
2829.2000	-1.056
2829.6000	-1.103
2830.0000	-1.086
2830.4000	-1.102
2830.8000	-1.131
2831.2000	-1.167
2831.6000	-1.227
2832.0000	-1.287
2832.4000	-1.361
2832.8000	-1.485
2833.2000	-1.591
2833.6000	-1.693
2834.0000	-1.745
2834.4000	-1.712
2834.8000	-1.656
2835.2000	-1.610
2835.6000	-1.532
2836.0000	-1.468
2836.4000	-1.489
2836.8000	-1.421
2837.2000	-1.413
2837.6000	-1.386
2838.0000	-1.405
2838.4000	-1.388
2838.8000	-1.311
2839.2000	-1.345
2839.6000	-1.264
2840.0000	-1.292
2840.4000	-1.319
2840.8000	-1.204
2841.2000	-1.243
2841.6000	-1.255
2842.0000	-1.250
2842.4000	-1.230
2842.8000	-1.205
2843.2000	-1.136
2843.6000	-1.190
2844.0000	-1.060
2844.4000	-1.145
2844.8000	-1.086
2845.2000	-1.130
2845.6000	-1.088
2846.0000	-1.127
2846.4000	-1.165
2846.8000	-1.236
2847.2000	-1.210
2847.6000	-1.228
2848.0000	-1.272
2848.4000	-1.308
2848.8000	-1.363
2849.2000	-1.369
2849.6000	-1.343
2850.0000	-1.317
2850.4000	-1.375
2850.8000	-1.354
2851.2000	-1.400
2851.6000	-1.358
2852.0000	-1.354
2852.4000	-1.410
2852.8000	-1.397
2853.2000	-1.359
2853.6000	-1.401
2854.0000	-1.359
2854.4000	-1.326
2854.8000	-1.263
2855.2000	-1.244
2855.6000	-1.217
2856.0000	-1.225
2856.4000	-1.198
2856.8000	-1.267
2857.2000	-1.330
2857.6000	-1.390
2858.0000	-1.355
2858.4000	-1.431
2858.8000	-1.474
2859.2000	-1.520
2859.6000	-1.502
2860.0000	-1.505
2860.4000	-1.493
2860.8000	-1.490
2861.2000	-1.462
2861.6000	-1.414
2862.0000	-1.462
2862.4000	-1.488
2862.8000	-1.536
2863.2000	-1.603
2863.6000	-1.658
2864.0000	-1.721
2864.4000	-1.838
2864.8000	-1.920
2865.2000	-2.033
2865.6000	-2.083
2866.0000	-2.130
2866.4000	-2.182
2866.8000	-2.199
2867.2000	-2.203
2867.6000	-2.191
2868.0000	-2.210
2868.4000	-2.237
2868.8000	-2.293
2869.2000	-2.353
2869.6000	-2.456
2870.0000	-2.576
2870.4000	-2.709
2870.8000	-2.855
2871.2000	-2.989
2871.6000	-3.107
2872.0000	-3.191
2872.4000	-3.249
2872.8000	-3.263
2873.2000	-3.269
2873.6000	-3.278
2874.0000	-3.281
2874.4000	-3.309
2874.8000	-3.356
2875.2000	-3.446
2875.6000	-3.565
2876.0000	-3.721
2876.4000	-3.903
2876.8000	-4.105
2877.2000	-4.332
2877.6000	-4.490
2878.0000	-4.664
2878.4000	-4.768
2878.8000	-4.842
2879.2000	-4.924
2879.6000	-4.986
2880.0000	-5.025
2880.4000	-5.136
2880.8000	-5.233
2881.2000	-5.354
2881.6000	-5.579
2882.0000	-5.758
2882.4000	-6.032
2882.8000	-6.284
2883.2000	-6.556
2883.6000	-6.686
2884.0000	-6.809
2884.4000	-6.909
2884.8000	-6.998
2885.2000	-6.993
2885.6000	-7.089
2886.0000	-7.196
2886.4000	-7.331
2886.8000	-7.555
2887.2000	-7.765
2887.6000	-8.041
2888.0000	-8.279
2888.4000	-8.485
2888.8000	-8.591
2889.2000	-8.667
2889.6000	-8.705
2890.0000	-8.740
2890.4000	-8.757
2890.8000	-8.797
2891.2000	-8.908
2891.6000	-9.064
2892.0000	-9.267
2892.4000	-9.491
2892.8000	-9.692
2893.2000	-9.940
2893.6000	-10.093
2894.0000	-10.183
2894.4000	-10.207
2894.8000	-10.201
2895.2000	-10.207
2895.6000	-10.259
2896.0000	-10.341
2896.4000	-10.495
2896.8000	-10.732
2897.2000	-11.024
2897.6000	-11.320
2898.0000	-11.437
2898.4000	-11.708
2898.8000	-11.838
2899.2000	-11.918
2899.6000	-11.921
2900.0000	-11.976
2900.4000	-12.047
2900.8000	-12.156
2901.2000	-12.228
2901.6000	-12.367
2902.0000	-12.498
2902.4000	-12.762
2902.8000	-12.911
2903.2000	-12.896
2903.6000	-12.920
2904.0000	-12.815
2904.4000	-12.891
2904.8000	-12.761
2905.2000	-13.018
2905.6000	-13.228
2906.0000	-13.519
2906.4000	-13.680
2906.8000	-13.833
2907.2000	-13.984
2907.6000	-14.010
2908.0000	-14.030
2908.4000	-13.935
2908.8000	-13.836
2909.2000	-13.835
2909.6000	-14.231
2910.0000	-14.461
2910.4000	-14.728
2910.8000	-14.980
2911.2000	-15.030
2911.6000	-14.795
2912.0000	-14.997
2912.4000	-15.090
2912.8000	-15.047
2913.2000	-15.089
2913.6000	-15.073
2914.0000	-15.469
2914.4000	-15.694
2914.8000	-16.133
2915.2000	-16.327
2915.6000	-16.054
2916.0000	-15.816
2916.4000	-15.875
2916.8000	-16.158
2917.2000	-16.060
2917.6000	-16.144
2918.0000	-16.249
2918.4000	-16.806
2918.8000	-16.539
2919.2000	-16.799
2919.6000	-16.747
2920.0000	-16.875
2920.4000	-16.868
2920.8000	-16.777
2921.2000	-16.825
2921.6000	-16.928
2922.0000	-17.075
2922.4000	-17.078
2922.8000	-17.558
2923.2000	-17.456
2923.6000	-17.947
2924.0000	-17.526
2924.4000	-17.400
2924.8000	-17.334
2925.2000	-17.576
2925.6000	-17.852
2926.0000	-18.112
2926.4000	-18.172
2926.8000	-18.464
2927.2000	-18.550
2927.6000	-18.140
2928.0000	-17.824
2928.4000	-17.832
2928.8000	-18.391
2929.2000	-18.470
2929.6000	-18.734
2930.0000	-18.746
2930.4000	-18.922
2930.8000	-18.608
2931.2000	-18.899
2931.6000	-18.519
2932.0000	-18.637
2932.4000	-18.864
2932.8000	-18.266
2933.2000	-18.942
2933.6000	-19.275
2934.0000	-19.492
2934.4000	-18.987
2934.8000	-19.110
2935.2000	-19.329
2935.6000	-19.501
2936.0000	-19.670
2936.4000	-19.323
2936.8000	-19.755
2937.2000	-19.995
2937.6000	-20.281
2938.0000	-20.042
2938.4000	-20.101
2938.8000	-20.097
2939.2000	-20.045
2939.6000	-20.088
2940.0000	-20.502
2940.4000	-20.533
2940.8000	-20.667
2941.2000	-20.604
2941.6000	-20.179
2942.0000	-20.590
2942.4000	-20.726
2942.8000	-20.854
2943.2000	-20.852
2943.6000	-20.891
2944.0000	-21.021
2944.4000	-21.384
2944.8000	-21.131
2945.2000	-21.142
2945.6000	-21.285
2946.0000	-21.237
2946.4000	-21.427
2946.8000	-21.743
2947.2000	-21.689
2947.6000	-21.668
2948.0000	-21.648
2948.4000	-21.444
2948.8000	-21.477
2949.2000	-21.388
2949.6000	-21.619
2950.0000	-21.572
2950.4000	-21.561
2950.8000	-21.498
2951.2000	-21.839
2951.6000	-21.836
2952.0000	-21.816
2952.4000	-21.838
2952.8000	-21.846
2953.2000	-21.955
2953.6000	-21.919
2954.0000	-21.856
2954.4000	-21.507
2954.8000	-21.575
2955.2000	-21.549
2955.6000	-21.694
2956.0000	-21.690
2956.4000	-21.651
2956.8000	-21.732
2957.2000	-21.670
2957.6000	-21.795
2958.0000	-21.660
2958.4000	-21.385
2958.8000	-21.275
2959.2000	-21.277
2959.6000	-21.270
2960.0000	-21.204
2960.4000	-21.038
2960.8000	-20.940
2961.2000	-20.790
2961.6000	-20.784
2962.0000	-20.731
2962.4000	-20.701
2962.8000	-20.713
2963.2000	-20.882
2963.6000	-21.055
2964.0000	-20.742
2964.4000	-21.041
2964.8000	-21.143
2965.2000	-21.253
2965.6000	-20.933
2966.0000	-20.747
2966.4000	-20.753
2966.8000	-20.378
2967.2000	-20.361
2967.6000	-20.180
2968.0000	-20.170
2968.4000	-20.177
2968.8000	-20.470
2969.2000	-20.396
2969.6000	-20.577
2970.0000	-20.513
2970.4000	-20.741
2970.8000	-20.613
2971.2000	-20.541
2971.6000	-20.442
2972.0000	-20.496
2972.4000	-20.207
2972.8000	-20.164
2973.2000	-19.936
2973.6000	-19.826
2974.0000	-19.700
2974.4000	-19.583
2974.8000	-19.598
2975.2000	-19.628
2975.6000	-19.719
2976.0000	-19.731
2976.4000	-19.793
2976.8000	-19.771
2977.2000	-19.863
2977.6000	-19.844
2978.0000	-19.732
2978.4000	-19.777
2978.8000	-19.635
2979.2000	-19.540
2979.6000	-19.361
2980.0000	-19.192
2980.4000	-19.005
2980.8000	-18.834
2981.2000	-18.760
2981.6000	-18.739
2982.0000	-18.664
2982.4000	-18.676
2982.8000	-18.652
2983.2000	-18.642
2983.6000	-18.659
2984.0000	-18.731
2984.4000	-18.812
2984.8000	-18.826
2985.2000	-18.831
2985.6000	-18.789
2986.0000	-18.681
2986.4000	-18.523
2986.8000	-18.419
2987.2000	-18.318
2987.6000	-18.107
2988.0000	-17.960
2988.4000	-17.791
2988.8000	-17.718
2989.2000	-17.602
2989.6000	-17.523
2990.0000	-17.488
2990.4000	-17.498
2990.8000	-17.501
2991.2000	-17.575
2991.6000	-17.603
2992.0000	-17.624
2992.4000	-17.682
2992.8000	-17.733
2993.2000	-17.753
2993.6000	-17.693
2994.0000	-17.648
2994.4000	-17.576
2994.8000	-17.386
2995.2000	-17.251
2995.6000	-17.133
2996.0000	-16.971
2996.4000	-16.722
2996.8000	-16.678
2997.2000	-16.508
2997.6000	-16.423
2998.0000	-16.280
2998.4000	-16.224
2998.8000	-16.178
2999.2000	-16.135
2999.6000	-16.129
3000.0000	-16.136
3000.4000	-16.140
3000.8000	-16.150
3001.2000	-16.165
3001.6000	-16.216
3002.0000	-16.232
3002.4000	-16.234
3002.8000	-16.237
3003.2000	-16.218
3003.6000	-16.158
3004.0000	-16.115
3004.4000	-16.054
3004.8000	-15.940
3005.2000	-15.801
3005.6000	-15.706
3006.0000	-15.616
3006.4000	-15.485
3006.8000	-15.249
3007.2000	-15.185
3007.6000	-15.014
3008.0000	-14.888
3008.4000	-14.752
3008.8000	-14.654
3009.2000	-14.596
3009.6000	-14.502
3010.0000	-14.462
3010.4000	-14.411
3010.8000	-14.384
3011.2000	-14.348
3011.6000	-14.338
3012.0000	-14.334
3012.4000	-14.236
3012.8000	-14.215
3013.2000	-14.207
3013.6000	-14.217
3014.0000	-14.216
3014.4000	-14.247
3014.8000	-14.331
3015.2000	-14.308
3015.6000	-14.265
3016.0000	-14.237
3016.4000	-14.198
3016.8000	-14.143
3017.2000	-14.030
3017.6000	-13.986
3018.0000	-13.885
3018.4000	-13.810
3018.8000	-13.634
3019.2000	-13.572
3019.6000	-13.445
3020.0000	-13.356
3020.4000	-13.182
3020.8000	-13.122
3021.2000	-13.004
3021.6000	-12.930
3022.0000	-12.823
3022.4000	-12.706
3022.8000	-12.604
3023.2000	-12.541
3023.6000	-12.455
3024.0000	-12.369
3024.4000	-12.309
3024.8000	-12.257
3025.2000	-12.208
3025.6000	-12.157
3026.0000	-12.115
3026.4000	-12.079
3026.8000	-12.039
3027.2000	-11.993
3027.6000	-11.966
3028.0000	-11.929
3028.4000	-11.897
3028.8000	-11.864
3029.2000	-11.835
3029.6000	-11.799
3030.0000	-11.752
3030.4000	-11.730
3030.8000	-11.698
3031.2000	-11.666
3031.6000	-11.621
3032.0000	-11.572
3032.4000	-11.533
3032.8000	-11.486
3033.2000	-11.445
3033.6000	-11.392
3034.0000	-11.366
3034.4000	-11.297
3034.8000	-11.265
3035.2000	-11.207
3035.6000	-11.171
3036.0000	-11.083
3036.4000	-11.064
3036.8000	-11.009
3037.2000	-10.926
3037.6000	-10.972
3038.0000	-10.940
3038.4000	-10.879
3038.8000	-10.663
3039.2000	-10.472
3039.6000	-10.432
3040.0000	-10.334
3040.4000	-10.285
3040.8000	-10.197
3041.2000	-10.070
3041.6000	-10.012
3042.0000	-9.926
3042.4000	-9.827
3042.8000	-9.690
3043.2000	-9.620
3043.6000	-9.586
3044.0000	-9.596
3044.4000	-9.376
3044.8000	-9.276
3045.2000	-9.207
3045.6000	-9.160
3046.0000	-9.061
3046.4000	-8.971
3046.8000	-8.912
3047.2000	-8.859
3047.6000	-8.818
3048.0000	-8.756
3048.4000	-8.702
3048.8000	-8.639
3049.2000	-8.623
3049.6000	-8.559
3050.0000	-8.502
3050.4000	-8.469
3050.8000	-8.437
3051.2000	-8.384
3051.6000	-8.348
3052.0000	-8.284
3052.4000	-8.246
3052.8000	-8.204
3053.2000	-8.112
3053.6000	-8.051
3054.0000	-8.006
3054.4000	-7.931
3054.8000	-7.857
3055.2000	-7.796
3055.6000	-7.734
3056.0000	-7.662
3056.4000	-7.632
3056.8000	-7.642
3057.2000	-7.587
3057.6000	-7.506
3058.0000	-7.382
3058.4000	-7.289
3058.8000	-7.255
3059.2000	-7.171
3059.6000	-7.133
3060.0000	-7.057
3060.4000	-6.998
3060.8000	-6.943
3061.2000	-6.885
3061.6000	-6.845
3062.0000	-6.753
3062.4000	-6.706
3062.8000	-6.636
3063.2000	-6.557
3063.6000	-6.476
3064.0000	-6.431
3064.4000	-6.373
3064.8000	-6.322
3065.2000	-6.255
3065.6000	-6.212
3066.0000	-6.151
3066.4000	-6.101
3066.8000	-6.034
3067.2000	-5.980
3067.6000	-5.922
3068.0000	-5.881
3068.4000	-5.816
3068.8000	-5.760
3069.2000	-5.702
3069.6000	-5.682
3070.0000	-5.610
3070.4000	-5.554
3070.8000	-5.502
3071.2000	-5.461
3071.6000	-5.399
3072.0000	-5.347
3072.4000	-5.269
3072.8000	-5.195
3073.2000	-5.127
3073.6000	-5.060
3074.0000	-4.989
3074.4000	-4.934
3074.8000	-4.874
3075.2000	-4.830
3075.6000	-4.766
3076.0000	-4.718
3076.4000	-4.684
3076.8000	-4.644
3077.2000	-4.588
3077.6000	-4.546
3078.0000	-4.522
3078.4000	-4.473
3078.8000	-4.444
3079.2000	-4.386
3079.6000	-4.366
3080.0000	-4.328
3080.4000	-4.315
3080.8000	-4.263
3081.2000	-4.225
3081.6000	-4.168
3082.0000	-4.097
3082.4000	-4.025
3082.8000	-3.983
3083.2000	-3.933
3083.6000	-3.911
3084.0000	-3.841
3084.4000	-3.815
3084.8000	-3.796
3085.2000	-3.753
3085.6000	-3.723
3086.0000	-3.672
3086.4000	-3.643
3086.8000	-3.612
3087.2000	-3.565
3087.6000	-3.529
3088.0000	-3.491
3088.4000	-3.465
3088.8000	-3.428
3089.2000	-3.363
3089.6000	-3.326
3090.0000	-3.281
3090.4000	-3.231
3090.8000	-3.182
3091.2000	-3.136
3091.6000	-3.105
3092.0000	-3.071
3092.4000	-3.041
3092.8000	-2.989
3093.2000	-2.957
3093.6000	-2.923
3094.0000	-2.870
3094.4000	-2.823
3094.8000	-2.794
3095.2000	-2.765
3095.6000	-2.723
3096.0000	-2.682
3096.4000	-2.639
3096.8000	-2.605
3097.2000	-2.579
3097.6000	-2.541
3098.0000	-2.496
3098.4000	-2.469
3098.8000	-2.438
3099.2000	-2.396
3099.6000	-2.356
3100.0000	-2.333
3100.4000	-2.312
3100.8000	-2.288
3101.2000	-2.260
3101.6000	-2.234
3102.0000	-2.228
3102.4000	-2.208
3102.8000	-2.187
3103.2000	-2.161
3103.6000	-2.146
3104.0000	-2.127
3104.4000	-2.110
3104.8000	-2.076
3105.2000	-2.052
3105.6000	-2.029
3106.0000	-2.001
3106.4000	-1.970
3106.8000	-1.949
3107.2000	-1.918
3107.6000	-1.889
3108.0000	-1.855
3108.4000	-1.845
3108.8000	-1.817
3109.2000	-1.812
3109.6000	-1.786
3110.0000	-1.766
3110.4000	-1.753
3110.8000	-1.736
3111.2000	-1.708
3111.6000	-1.679
3112.0000	-1.658
3112.4000	-1.640
3112.8000	-1.625
3113.2000	-1.598
3113.6000	-1.588
3114.0000	-1.575
3114.4000	-1.567
3114.8000	-1.545
3115.2000	-1.523
3115.6000	-1.509
3116.0000	-1.489
3116.4000	-1.469
3116.8000	-1.450
3117.2000	-1.430
3117.6000	-1.424
3118.0000	-1.406
3118.4000	-1.389
3118.8000	-1.374
3119.2000	-1.366
3119.6000	-1.351
3120.0000	-1.336
3120.4000	-1.321
3120.8000	-1.312
3121.2000	-1.301
3121.6000	-1.293
3122.0000	-1.277
3122.4000	-1.268
3122.8000	-1.256
3123.2000	-1.250
3123.6000	-1.239
3124.0000	-1.236
3124.4000	-1.230
3124.8000	-1.222
3125.2000	-1.212
3125.6000	-1.207
3126.0000	-1.203
3126.4000	-1.195
3126.8000	-1.180
3127.2000	-1.168
3127.6000	-1.157
3128.0000	-1.146
3128.4000	-1.132
3128.8000	-1.118
3129.2000	-1.111
3129.6000	-1.102
3130.0000	-1.090
3130.4000	-1.079
3130.8000	-1.071
3131.2000	-1.061
3131.6000	-1.055
3132.0000	-1.045
3132.4000	-1.037
3132.8000	-1.028
3133.2000	-1.022
3133.6000	-1.015
3134.0000	-1.008
3134.4000	-1.003
3134.8000	-1.001
3135.2000	-0.995
3135.6000	-0.991
3136.0000	-0.988
3136.4000	-0.985
3136.8000	-0.983
3137.2000	-0.978
3137.6000	-0.977
3138.0000	-0.975
3138.4000	-0.974
3138.8000	-0.970
3139.2000	-0.965
3139.6000	-0.959
3140.0000	-0.952
3140.4000	-0.945
3140.8000	-0.938
3141.2000	-0.934
3141.6000	-0.932
3142.0000	-0.930
3142.4000	-0.926
3142.8000	-0.926
3143.2000	-0.924
3143.6000	-0.924
3144.0000	-0.924
3144.4000	-0.924
3144.8000	-0.926
3145.2000	-0.928
3145.6000	-0.928
3146.0000	-0.924
3146.4000	-0.920
3146.8000	-0.913
3147.2000	-0.909
3147.6000	-0.904
3148.0000	-0.900
3148.4000	-0.898
3148.8000	-0.897
3149.2000	-0.899
3149.6000	-0.899
3150.0000	-0.899
3150.4000	-0.900
3150.8000	-0.901
3151.2000	-0.901
3151.6000	-0.901
3152.0000	-0.903
3152.4000	-0.905
3152.8000	-0.906
3153.2000	-0.908
3153.6000	-0.910
3154.0000	-0.914
3154.4000	-0.917
3154.8000	-0.921
3155.2000	-0.924
3155.6000	-0.927
3156.0000	-0.933
3156.4000	-0.933
3156.8000	-0.935
3157.2000	-0.941
3157.6000	-0.945
3158.0000	-0.947
3158.4000	-0.951
3158.8000	-0.957
3159.2000	-0.963
3159.6000	-0.968
3160.0000	-0.971
3160.4000	-0.976
3160.8000	-0.982
3161.2000	-0.988
3161.6000	-0.992
3162.0000	-0.996
3162.4000	-1.000
3162.8000	-1.009
3163.2000	-1.015
3163.6000	-1.019
3164.0000	-1.025
3164.4000	-1.035
3164.8000	-1.041
3165.2000	-1.049
3165.6000	-1.057
3166.0000	-1.064
3166.4000	-1.071
3166.8000	-1.077
3167.2000	-1.086
3167.6000	-1.093
3168.0000	-1.101
3168.4000	-1.109
3168.8000	-1.115
3169.2000	-1.125
3169.6000	-1.136
3170.0000	-1.143
3170.4000	-1.151
3170.8000	-1.161
3171.2000	-1.179
3171.6000	-1.188
3172.0000	-1.198
3172.4000	-1.209
3172.8000	-1.224
3173.2000	-1.232
3173.6000	-1.247
3174.0000	-1.255
3174.4000	-1.271
3174.8000	-1.283
3175.2000	-1.296
3175.6000	-1.307
3176.0000	-1.317
3176.4000	-1.335
3176.8000	-1.349
3177.2000	-1.357
3177.6000	-1.370
3178.0000	-1.394
3178.4000	-1.412
3178.8000	-1.423
3179.2000	-1.440
3179.6000	-1.457
3180.0000	-1.473
3180.4000	-1.486
3180.8000	-1.507
3181.2000	-1.521
3181.6000	-1.539
3182.0000	-1.555
3182.4000	-1.566
3182.8000	-1.586
3183.2000	-1.610
3183.6000	-1.622
3184.0000	-1.639
3184.4000	-1.657
3184.8000	-1.689
3185.2000	-1.697
3185.6000	-1.717
3186.0000	-1.741
3186.4000	-1.762
3186.8000	-1.791
3187.2000	-1.809
3187.6000	-1.836
3188.0000	-1.861
3188.4000	-1.893
3188.8000	-1.916
3189.2000	-1.941
3189.6000	-1.964
3190.0000	-2.002
3190.4000	-2.036
3190.8000	-2.068
3191.2000	-2.092
3191.6000	-2.118
3192.0000	-2.133
3192.4000	-2.148
3192.8000	-2.166
3193.2000	-2.193
3193.6000	-2.224
3194.0000	-2.253
3194.4000	-2.276
3194.8000	-2.312
3195.2000	-2.347
3195.6000	-2.374
3196.0000	-2.404
3196.4000	-2.443
3196.8000	-2.495
3197.2000	-2.519
3197.6000	-2.554
3198.0000	-2.589
3198.4000	-2.624
3198.8000	-2.655
3199.2000	-2.679
3199.6000	-2.715
3200.0000	-2.757
3200.4000	-2.803
3200.8000	-2.833
3201.2000	-2.868
3201.6000	-2.919
3202.0000	-2.960
3202.4000	-2.991
3202.8000	-3.025
3203.2000	-3.049
3203.6000	-3.093
3204.0000	-3.117
3204.4000	-3.170
3204.8000	-3.224
3205.2000	-3.287
3205.6000	-3.330
3206.0000	-3.362
3206.4000	-3.397
3206.8000	-3.446
3207.2000	-3.477
3207.6000	-3.511
3208.0000	-3.546
3208.4000	-3.624
3208.8000	-3.673
3209.2000	-3.702
3209.6000	-3.731
3210.0000	-3.770
3210.4000	-3.814
3210.8000	-3.835
3211.2000	-3.873
3211.6000	-3.927
3212.0000	-3.975
3212.4000	-4.015
3212.8000	-4.055
3213.2000	-4.098
3213.6000	-4.165
3214.0000	-4.220
3214.4000	-4.269
3214.8000	-4.315
3215.2000	-4.388
3215.6000	-4.428
3216.0000	-4.471
3216.4000	-4.523
3216.8000	-4.577
3217.2000	-4.643
3217.6000	-4.685
3218.0000	-4.728
3218.4000	-4.775
3218.8000	-4.841
3219.2000	-4.890
3219.6000	-4.947
3220.0000	-5.021
3220.4000	-5.105
3220.8000	-5.150
3221.2000	-5.206
3221.6000	-5.265
3222.0000	-5.345
3222.4000	-5.399
3222.8000	-5.462
3223.2000	-5.505
3223.6000	-5.563
3224.0000	-5.603
3224.4000	-5.657
3224.8000	-5.696
3225.2000	-5.757
3225.6000	-5.824
3226.0000	-5.861
3226.4000	-5.915
3226.8000	-6.004
3227.2000	-6.062
3227.6000	-6.088
3228.0000	-6.151
3228.4000	-6.212
3228.8000	-6.295
3229.2000	-6.349
3229.6000	-6.393
3230.0000	-6.421
3230.4000	-6.479
3230.8000	-6.529
3231.2000	-6.574
3231.6000	-6.612
3232.0000	-6.676
3232.4000	-6.748
3232.8000	-6.804
3233.2000	-6.840
3233.6000	-6.895
3234.0000	-6.956
3234.4000	-7.032
3234.8000	-7.047
3235.2000	-7.130
3235.6000	-7.181
3236.0000	-7.273
3236.4000	-7.340
3236.8000	-7.406
3237.2000	-7.470
3237.6000	-7.521
3238.0000	-7.561
3238.4000	-7.632
3238.8000	-7.677
3239.2000	-7.758
3239.6000	-7.783
3240.0000	-7.850
3240.4000	-7.891
3240.8000	-7.986
3241.2000	-8.026
3241.6000	-8.096
3242.0000	-8.188
3242.4000	-8.281
3242.8000	-8.342
3243.2000	-8.415
3243.6000	-8.461
3244.0000	-8.554
3244.4000	-8.616
3244.8000	-8.674
3245.2000	-8.732
3245.6000	-8.785
3246.0000	-8.880
3246.4000	-8.913
3246.8000	-8.978
3247.2000	-9.059
3247.6000	-9.108
3248.0000	-9.155
3248.4000	-9.204
3248.8000	-9.249
3249.2000	-9.319
3249.6000	-9.356
3250.0000	-9.397
3250.4000	-9.438
3250.8000	-9.545
3251.2000	-9.581
3251.6000	-9.639
3252.0000	-9.688
3252.4000	-9.788
3252.8000	-9.845
3253.2000	-9.887
3253.6000	-9.944
3254.0000	-10.020
3254.4000	-10.078
3254.8000	-10.148
3255.2000	-10.206
3255.6000	-10.273
3256.0000	-10.349
3256.4000	-10.413
3256.8000	-10.465
3257.2000	-10.562
3257.6000	-10.645
3258.0000	-10.722
3258.4000	-10.785
3258.8000	-10.865
3259.2000	-10.957
3259.6000	-11.031
3260.0000	-11.081
3260.4000	-11.135
3260.8000	-11.195
3261.2000	-11.270
3261.6000	-11.333
3262.0000	-11.388
3262.4000	-11.443
3262.8000	-11.511
3263.2000	-11.543
3263.6000	-11.595
3264.0000	-11.621
3264.4000	-11.685
3264.8000	-11.738
3265.2000	-11.791
3265.6000	-11.844
3266.0000	-11.936
3266.4000	-12.006
3266.8000	-12.062
3267.2000	-12.144
3267.6000	-12.262
3268.0000	-12.286
3268.4000	-12.344
3268.8000	-12.403
3269.2000	-12.470
3269.6000	-12.556
3270.0000	-12.618
3270.4000	-12.666
3270.8000	-12.753
3271.2000	-12.827
3271.6000	-12.871
3272.0000	-12.916
3272.4000	-12.973
3272.8000	-13.030
3273.2000	-13.063
3273.6000	-13.121
3274.0000	-13.162
3274.4000	-13.248
3274.8000	-13.312
3275.2000	-13.364
3275.6000	-13.428
3276.0000	-13.494
3276.4000	-13.563
3276.8000	-13.635
3277.2000	-13.728
3277.6000	-13.804
3278.0000	-13.886
3278.4000	-13.958
3278.8000	-14.015
3279.2000	-14.063
3279.6000	-14.179
3280.0000	-14.222
3280.4000	-14.244
3280.8000	-14.326
3281.2000	-14.397
3281.6000	-14.431
3282.0000	-14.472
3282.4000	-14.538
3282.8000	-14.600
3283.2000	-14.663
3283.6000	-14.689
3284.0000	-14.770
3284.4000	-14.846
3284.8000	-14.924
3285.2000	-14.959
3285.6000	-15.059
[truncated: 1,786 more rows]
