# Supplementary material for: Femtosecond tunable solitons up to 4.8 µm using soliton self-frequency shift in an InF3 fiber
Source: Sci Rep. 2022 Sep 23;12:15898. doi: 10.1038/s41598-022-19658-8 (PMC9508244; doi:10.1038/s41598-022-19658-8)
Supplement: Supplementary file 1 — Supplementary Information. [file 41598_2022_19658_MOESM1_ESM.zip › Raw data/Fig2_Ampli4m/7.0A.CSV]

75CSV
// AQ6376 OPTICAL SPECTRUM ANALYZER //
35
CTRWL	3250.000000
SPAN	1500.000000
START WL	2500.000000
STOP WL	4000.000000
WLFREQ	0
REFL	-12.0
LSCL	7.0
RESLN	2.000
AVG	1
SMPLAUTO	1
SMPL	3751
SMPLINTVL	0.4000
HI1_CHOP
MEAS
LSUNT	0
NMSKH	OFF
RESCOR	0
SMOOTH	0
MEASWL	0
SWPSPD	1
MODELNAME	AQ6376
CHGPT	0
RESCAL0_0	10243
RESCAL0_1	0
RESCAL0_2	0
RESCAL1_0	10243
RESCAL1_1	0
RESCAL1_2	0
RESPARM	10243
FREQPARM	10243
WNUMPARM	10243
[TRACE DATA]
2500.0000	-210.000
2500.4000	-210.000
2500.8000	-60.436
2501.2000	-65.502
2501.6000	-210.000
2502.0000	-210.000
2502.4000	-210.000
2502.8000	-59.298
2503.2000	-59.531
2503.6000	-210.000
2504.0000	-63.342
2504.4000	-64.118
2504.8000	-57.985
2505.2000	-64.379
2505.6000	-74.906
2506.0000	-210.000
2506.4000	-63.486
2506.8000	-62.244
2507.2000	-210.000
2507.6000	-58.433
2508.0000	-210.000
2508.4000	-68.143
2508.8000	-61.858
2509.2000	-57.614
2509.6000	-68.012
2510.0000	-58.987
2510.4000	-210.000
2510.8000	-58.601
2511.2000	-58.066
2511.6000	-60.586
2512.0000	-58.855
2512.4000	-64.932
2512.8000	-62.605
2513.2000	-65.270
2513.6000	-59.754
2514.0000	-210.000
2514.4000	-210.000
2514.8000	-210.000
2515.2000	-210.000
2515.6000	-210.000
2516.0000	-210.000
2516.4000	-59.597
2516.8000	-61.172
2517.2000	-210.000
2517.6000	-210.000
2518.0000	-58.565
2518.4000	-210.000
2518.8000	-67.964
2519.2000	-57.925
2519.6000	-70.886
2520.0000	-210.000
2520.4000	-210.000
2520.8000	-65.041
2521.2000	-59.660
2521.6000	-58.944
2522.0000	-65.263
2522.4000	-63.389
2522.8000	-59.545
2523.2000	-59.348
2523.6000	-58.717
2524.0000	-60.710
2524.4000	-58.044
2524.8000	-61.003
2525.2000	-210.000
2525.6000	-210.000
2526.0000	-62.182
2526.4000	-210.000
2526.8000	-62.825
2527.2000	-60.277
2527.6000	-57.748
2528.0000	-58.977
2528.4000	-59.391
2528.8000	-59.294
2529.2000	-69.250
2529.6000	-58.513
2530.0000	-61.821
2530.4000	-58.249
2530.8000	-210.000
2531.2000	-67.078
2531.6000	-60.303
2532.0000	-60.807
2532.4000	-57.571
2532.8000	-57.698
2533.2000	-58.909
2533.6000	-59.115
2534.0000	-58.412
2534.4000	-57.128
2534.8000	-58.153
2535.2000	-67.072
2535.6000	-61.753
2536.0000	-59.829
2536.4000	-58.458
2536.8000	-61.184
2537.2000	-55.120
2537.6000	-57.098
2538.0000	-58.064
2538.4000	-57.109
2538.8000	-55.590
2539.2000	-56.713
2539.6000	-58.350
2540.0000	-57.170
2540.4000	-59.024
2540.8000	-59.651
2541.2000	-57.118
2541.6000	-60.406
2542.0000	-58.375
2542.4000	-61.561
2542.8000	-60.630
2543.2000	-57.105
2543.6000	-57.358
2544.0000	-57.709
2544.4000	-58.801
2544.8000	-58.289
2545.2000	-55.624
2545.6000	-56.709
2546.0000	-61.884
2546.4000	-56.149
2546.8000	-59.400
2547.2000	-56.053
2547.6000	-56.289
2548.0000	-55.908
2548.4000	-57.965
2548.8000	-59.602
2549.2000	-57.289
2549.6000	-57.535
2550.0000	-56.547
2550.4000	-58.839
2550.8000	-54.507
2551.2000	-57.742
2551.6000	-55.777
2552.0000	-55.025
2552.4000	-55.911
2552.8000	-54.396
2553.2000	-55.269
2553.6000	-53.884
2554.0000	-53.840
2554.4000	-54.976
2554.8000	-56.530
2555.2000	-55.861
2555.6000	-55.374
2556.0000	-55.356
2556.4000	-55.384
2556.8000	-56.568
2557.2000	-54.752
2557.6000	-56.819
2558.0000	-54.678
2558.4000	-54.849
2558.8000	-54.382
2559.2000	-55.493
2559.6000	-57.081
2560.0000	-56.741
2560.4000	-55.646
2560.8000	-55.213
2561.2000	-55.834
2561.6000	-56.332
2562.0000	-57.676
2562.4000	-54.615
2562.8000	-54.632
2563.2000	-53.440
2563.6000	-53.503
2564.0000	-53.862
2564.4000	-54.370
2564.8000	-52.705
2565.2000	-53.188
2565.6000	-53.332
2566.0000	-53.038
2566.4000	-53.279
2566.8000	-52.921
2567.2000	-54.575
2567.6000	-53.710
2568.0000	-53.368
2568.4000	-53.081
2568.8000	-52.192
2569.2000	-53.797
2569.6000	-52.962
2570.0000	-52.618
2570.4000	-51.854
2570.8000	-52.437
2571.2000	-51.601
2571.6000	-51.460
2572.0000	-51.938
2572.4000	-52.515
2572.8000	-52.728
2573.2000	-52.949
2573.6000	-53.731
2574.0000	-52.112
2574.4000	-52.758
2574.8000	-53.617
2575.2000	-53.071
2575.6000	-52.558
2576.0000	-52.157
2576.4000	-51.246
2576.8000	-51.118
2577.2000	-50.869
2577.6000	-50.760
2578.0000	-50.873
2578.4000	-50.390
2578.8000	-50.693
2579.2000	-50.589
2579.6000	-51.827
2580.0000	-51.931
2580.4000	-52.363
2580.8000	-51.850
2581.2000	-52.258
2581.6000	-51.836
2582.0000	-51.648
2582.4000	-51.356
2582.8000	-51.582
2583.2000	-51.971
2583.6000	-51.694
2584.0000	-51.006
2584.4000	-50.562
2584.8000	-49.356
2585.2000	-50.836
2585.6000	-50.238
2586.0000	-50.193
2586.4000	-49.354
2586.8000	-49.824
2587.2000	-49.275
2587.6000	-50.411
2588.0000	-50.480
2588.4000	-49.254
2588.8000	-49.222
2589.2000	-48.599
2589.6000	-48.646
2590.0000	-47.938
2590.4000	-48.443
2590.8000	-48.853
2591.2000	-48.299
2591.6000	-48.626
2592.0000	-49.307
2592.4000	-50.209
2592.8000	-49.810
2593.2000	-51.045
2593.6000	-50.198
2594.0000	-51.223
2594.4000	-49.959
2594.8000	-49.489
2595.2000	-49.062
2595.6000	-48.517
2596.0000	-48.440
2596.4000	-47.595
2596.8000	-47.074
2597.2000	-46.544
2597.6000	-46.667
2598.0000	-46.865
2598.4000	-46.290
2598.8000	-46.994
2599.2000	-46.750
2599.6000	-46.469
2600.0000	-46.685
2600.4000	-46.350
2600.8000	-46.198
2601.2000	-47.592
2601.6000	-47.187
2602.0000	-47.094
2602.4000	-46.986
2602.8000	-47.675
2603.2000	-47.918
2603.6000	-47.237
2604.0000	-47.978
2604.4000	-47.079
2604.8000	-47.154
2605.2000	-46.257
2605.6000	-46.436
2606.0000	-45.950
2606.4000	-46.010
2606.8000	-45.610
2607.2000	-44.612
2607.6000	-44.305
2608.0000	-44.725
2608.4000	-44.378
2608.8000	-44.415
2609.2000	-44.231
2609.6000	-44.576
2610.0000	-44.224
2610.4000	-44.027
2610.8000	-43.413
2611.2000	-43.531
2611.6000	-43.714
2612.0000	-44.013
2612.4000	-43.742
2612.8000	-43.631
2613.2000	-43.951
2613.6000	-43.485
2614.0000	-43.613
2614.4000	-43.889
2614.8000	-43.405
2615.2000	-43.755
2615.6000	-44.819
2616.0000	-44.705
2616.4000	-44.683
2616.8000	-44.411
2617.2000	-44.325
2617.6000	-43.804
2618.0000	-44.094
2618.4000	-42.250
2618.8000	-42.653
2619.2000	-42.236
2619.6000	-42.282
2620.0000	-42.112
2620.4000	-42.051
2620.8000	-41.476
2621.2000	-40.468
2621.6000	-40.764
2622.0000	-40.480
2622.4000	-41.358
2622.8000	-40.649
2623.2000	-40.664
2623.6000	-40.528
2624.0000	-40.048
2624.4000	-41.215
2624.8000	-40.078
2625.2000	-40.907
2625.6000	-40.421
2626.0000	-41.345
2626.4000	-41.010
2626.8000	-41.019
2627.2000	-40.681
2627.6000	-40.517
2628.0000	-40.939
2628.4000	-40.664
2628.8000	-41.241
2629.2000	-40.867
2629.6000	-41.193
2630.0000	-40.636
2630.4000	-40.425
2630.8000	-40.293
2631.2000	-39.969
2631.6000	-39.757
2632.0000	-38.833
2632.4000	-38.956
2632.8000	-38.358
2633.2000	-38.248
2633.6000	-38.848
2634.0000	-37.915
2634.4000	-37.934
2634.8000	-37.109
2635.2000	-37.330
2635.6000	-36.848
2636.0000	-37.036
2636.4000	-37.353
2636.8000	-37.073
2637.2000	-36.463
2637.6000	-36.105
2638.0000	-35.719
2638.4000	-35.795
2638.8000	-36.265
2639.2000	-35.925
2639.6000	-35.945
2640.0000	-36.297
2640.4000	-35.896
2640.8000	-36.350
2641.2000	-36.306
2641.6000	-36.590
2642.0000	-36.455
2642.4000	-36.584
2642.8000	-35.568
2643.2000	-35.757
2643.6000	-35.938
2644.0000	-35.287
2644.4000	-35.932
2644.8000	-35.555
2645.2000	-35.505
2645.6000	-35.381
2646.0000	-35.164
2646.4000	-35.073
2646.8000	-34.798
2647.2000	-34.930
2647.6000	-35.483
2648.0000	-35.155
2648.4000	-34.349
2648.8000	-34.158
2649.2000	-34.767
2649.6000	-33.787
2650.0000	-34.862
2650.4000	-34.245
2650.8000	-34.597
2651.2000	-34.342
2651.6000	-34.454
2652.0000	-34.638
2652.4000	-34.292
2652.8000	-34.893
2653.2000	-34.349
2653.6000	-34.389
2654.0000	-33.650
2654.4000	-33.954
2654.8000	-33.893
2655.2000	-33.221
2655.6000	-33.578
2656.0000	-33.255
2656.4000	-33.561
2656.8000	-33.210
2657.2000	-33.465
2657.6000	-33.335
2658.0000	-33.937
2658.4000	-33.452
2658.8000	-33.642
2659.2000	-34.079
2659.6000	-33.646
2660.0000	-34.580
2660.4000	-34.325
2660.8000	-34.181
2661.2000	-33.271
2661.6000	-33.612
2662.0000	-33.969
2662.4000	-33.985
2662.8000	-34.195
2663.2000	-34.155
2663.6000	-34.762
2664.0000	-34.358
2664.4000	-35.608
2664.8000	-35.708
2665.2000	-35.435
2665.6000	-35.267
2666.0000	-34.821
2666.4000	-34.681
2666.8000	-33.976
2667.2000	-33.852
2667.6000	-33.807
2668.0000	-33.294
2668.4000	-33.585
2668.8000	-33.528
2669.2000	-33.450
2669.6000	-33.606
2670.0000	-33.136
2670.4000	-33.303
2670.8000	-32.873
2671.2000	-32.935
2671.6000	-32.003
2672.0000	-31.753
2672.4000	-31.366
2672.8000	-31.624
2673.2000	-31.793
2673.6000	-32.123
2674.0000	-31.821
2674.4000	-32.594
2674.8000	-32.330
2675.2000	-32.298
2675.6000	-32.615
2676.0000	-32.952
2676.4000	-32.890
2676.8000	-32.525
2677.2000	-32.127
2677.6000	-31.801
2678.0000	-30.842
2678.4000	-30.823
2678.8000	-30.483
2679.2000	-30.092
2679.6000	-29.553
2680.0000	-29.533
2680.4000	-29.486
2680.8000	-28.764
2681.2000	-29.105
2681.6000	-29.044
2682.0000	-28.942
2682.4000	-28.992
2682.8000	-29.387
2683.2000	-29.422
2683.6000	-28.951
2684.0000	-29.069
2684.4000	-28.734
2684.8000	-28.960
2685.2000	-28.472
2685.6000	-28.446
2686.0000	-27.995
2686.4000	-27.799
2686.8000	-27.706
2687.2000	-27.530
2687.6000	-27.067
2688.0000	-26.869
2688.4000	-26.640
2688.8000	-26.564
2689.2000	-26.243
2689.6000	-26.435
2690.0000	-26.628
2690.4000	-26.565
2690.8000	-26.667
2691.2000	-26.867
2691.6000	-26.821
2692.0000	-27.249
2692.4000	-27.331
2692.8000	-27.653
2693.2000	-27.885
2693.6000	-27.789
2694.0000	-27.470
2694.4000	-27.002
2694.8000	-26.501
2695.2000	-26.211
2695.6000	-26.156
2696.0000	-25.670
2696.4000	-25.385
2696.8000	-25.021
2697.2000	-24.785
2697.6000	-24.555
2698.0000	-24.953
2698.4000	-24.614
2698.8000	-24.778
2699.2000	-24.512
2699.6000	-24.568
2700.0000	-24.497
2700.4000	-25.151
2700.8000	-25.068
2701.2000	-24.476
2701.6000	-24.001
2702.0000	-24.111
2702.4000	-24.151
2702.8000	-23.370
2703.2000	-23.656
2703.6000	-23.546
2704.0000	-23.676
2704.4000	-23.529
2704.8000	-23.719
2705.2000	-23.941
2705.6000	-23.814
2706.0000	-24.327
2706.4000	-24.642
2706.8000	-25.122
2707.2000	-25.336
2707.6000	-25.514
2708.0000	-25.282
2708.4000	-25.254
2708.8000	-25.699
2709.2000	-25.770
2709.6000	-25.544
2710.0000	-25.162
2710.4000	-24.771
2710.8000	-24.252
2711.2000	-24.063
2711.6000	-23.530
2712.0000	-23.111
2712.4000	-22.887
2712.8000	-22.646
2713.2000	-22.360
2713.6000	-22.228
2714.0000	-22.274
2714.4000	-22.364
2714.8000	-21.941
2715.2000	-22.283
2715.6000	-22.169
2716.0000	-22.033
2716.4000	-22.323
2716.8000	-22.667
2717.2000	-22.913
2717.6000	-22.595
2718.0000	-22.711
2718.4000	-22.477
2718.8000	-22.480
2719.2000	-23.057
2719.6000	-23.143
2720.0000	-22.669
2720.4000	-22.371
2720.8000	-22.128
2721.2000	-21.412
2721.6000	-20.974
2722.0000	-20.432
2722.4000	-20.344
2722.8000	-19.812
2723.2000	-19.731
2723.6000	-19.357
2724.0000	-19.039
2724.4000	-18.659
2724.8000	-18.151
2725.2000	-17.713
2725.6000	-17.184
2726.0000	-16.811
2726.4000	-16.408
2726.8000	-16.296
2727.2000	-15.972
2727.6000	-15.818
2728.0000	-15.683
2728.4000	-15.581
2728.8000	-15.577
2729.2000	-15.428
2729.6000	-15.292
2730.0000	-15.499
2730.4000	-15.313
2730.8000	-15.560
2731.2000	-15.339
2731.6000	-15.342
2732.0000	-15.288
2732.4000	-15.502
2732.8000	-15.463
2733.2000	-15.572
2733.6000	-15.573
2734.0000	-15.963
2734.4000	-15.669
2734.8000	-15.778
2735.2000	-15.579
2735.6000	-15.353
2736.0000	-15.691
2736.4000	-15.900
2736.8000	-16.189
2737.2000	-16.654
2737.6000	-17.408
2738.0000	-17.962
2738.4000	-19.279
2738.8000	-19.062
2739.2000	-19.295
2739.6000	-19.658
2740.0000	-18.320
2740.4000	-18.462
2740.8000	-17.727
2741.2000	-17.816
2741.6000	-17.233
2742.0000	-16.244
2742.4000	-16.001
2742.8000	-15.187
2743.2000	-15.028
2743.6000	-14.579
2744.0000	-14.556
2744.4000	-14.086
2744.8000	-13.956
2745.2000	-13.762
2745.6000	-13.585
2746.0000	-13.492
2746.4000	-13.498
2746.8000	-13.489
2747.2000	-13.380
2747.6000	-13.329
2748.0000	-13.258
2748.4000	-13.995
2748.8000	-13.876
2749.2000	-13.739
2749.6000	-13.664
2750.0000	-13.387
2750.4000	-13.785
2750.8000	-14.140
2751.2000	-14.571
2751.6000	-14.469
2752.0000	-15.191
2752.4000	-15.009
2752.8000	-14.933
2753.2000	-14.482
2753.6000	-14.316
2754.0000	-13.826
2754.4000	-13.532
2754.8000	-12.839
2755.2000	-12.353
2755.6000	-11.686
2756.0000	-10.802
2756.4000	-10.530
2756.8000	-10.129
2757.2000	-9.713
2757.6000	-9.538
2758.0000	-9.382
2758.4000	-9.329
2758.8000	-9.281
2759.2000	-9.003
2759.6000	-8.924
2760.0000	-9.044
2760.4000	-8.998
2760.8000	-9.084
2761.2000	-9.190
2761.6000	-9.130
2762.0000	-9.246
2762.4000	-9.160
2762.8000	-8.959
2763.2000	-8.606
2763.6000	-8.023
2764.0000	-7.294
2764.4000	-6.374
2764.8000	-5.463
2765.2000	-4.715
2765.6000	-4.108
2766.0000	-3.611
2766.4000	-3.030
2766.8000	-2.586
2767.2000	-2.159
2767.6000	-1.810
2768.0000	-1.523
2768.4000	-1.259
2768.8000	-1.093
2769.2000	-1.025
2769.6000	-1.100
2770.0000	-1.241
2770.4000	-1.433
2770.8000	-1.589
2771.2000	-1.705
2771.6000	-1.452
2772.0000	-1.289
2772.4000	-1.124
2772.8000	-0.959
2773.2000	-0.816
2773.6000	-0.702
2774.0000	-0.679
2774.4000	-0.679
2774.8000	-0.772
2775.2000	-0.766
2775.6000	-0.808
2776.0000	-0.722
2776.4000	-0.787
2776.8000	-0.838
2777.2000	-0.772
2777.6000	-0.696
2778.0000	-0.681
2778.4000	-0.596
2778.8000	-0.484
2779.2000	-0.491
2779.6000	-0.435
2780.0000	-0.445
2780.4000	-0.237
2780.8000	-0.177
2781.2000	-0.078
2781.6000	-0.059
2782.0000	-0.046
2782.4000	+0.003
2782.8000	+0.069
2783.2000	+0.112
2783.6000	+0.182
2784.0000	+0.288
2784.4000	+0.432
2784.8000	+0.567
2785.2000	+0.614
2785.6000	+0.564
2786.0000	+0.485
2786.4000	+0.449
2786.8000	+0.411
2787.2000	+0.297
2787.6000	+0.156
2788.0000	+0.143
2788.4000	+0.112
2788.8000	+0.136
2789.2000	+0.119
2789.6000	+0.070
2790.0000	+0.043
2790.4000	+0.019
2790.8000	+0.011
2791.2000	-0.025
2791.6000	-0.092
2792.0000	-0.173
2792.4000	-0.252
2792.8000	-0.343
2793.2000	-0.459
2793.6000	-0.575
2794.0000	-0.666
2794.4000	-0.721
2794.8000	-0.750
2795.2000	-0.696
2795.6000	-0.580
2796.0000	-0.438
2796.4000	-0.315
2796.8000	-0.162
2797.2000	-0.040
2797.6000	+0.077
2798.0000	+0.129
2798.4000	+0.106
2798.8000	+0.059
2799.2000	-0.022
2799.6000	-0.106
2800.0000	-0.247
2800.4000	-0.383
2800.8000	-0.508
2801.2000	-0.598
2801.6000	-0.749
2802.0000	-0.932
2802.4000	-1.181
2802.8000	-1.500
2803.2000	-1.918
2803.6000	-2.417
2804.0000	-2.899
2804.4000	-3.225
2804.8000	-3.248
2805.2000	-2.986
2805.6000	-2.659
2806.0000	-2.261
2806.4000	-1.691
2806.8000	-1.353
2807.2000	-1.017
2807.6000	-0.800
2808.0000	-0.561
2808.4000	-0.377
2808.8000	-0.291
2809.2000	-0.169
2809.6000	-0.141
2810.0000	-0.080
2810.4000	-0.067
2810.8000	-0.043
2811.2000	-0.084
2811.6000	-0.045
2812.0000	-0.051
2812.4000	-0.150
2812.8000	-0.139
2813.2000	-0.248
2813.6000	-0.178
2814.0000	-0.283
2814.4000	-0.362
2814.8000	-0.402
2815.2000	-0.335
2815.6000	-0.355
2816.0000	-0.354
2816.4000	-0.435
2816.8000	-0.453
2817.2000	-0.436
2817.6000	-0.491
2818.0000	-0.510
2818.4000	-0.540
2818.8000	-0.527
2819.2000	-0.552
2819.6000	-0.560
2820.0000	-0.577
2820.4000	-0.572
2820.8000	-0.586
2821.2000	-0.597
2821.6000	-0.568
2822.0000	-0.581
2822.4000	-0.586
2822.8000	-0.628
2823.2000	-0.653
2823.6000	-0.690
2824.0000	-0.710
2824.4000	-0.743
2824.8000	-0.764
2825.2000	-0.785
2825.6000	-0.810
2826.0000	-0.936
2826.4000	-0.920
2826.8000	-0.959
2827.2000	-0.906
2827.6000	-0.878
2828.0000	-0.871
2828.4000	-0.805
2828.8000	-0.749
2829.2000	-0.697
2829.6000	-0.709
2830.0000	-0.723
2830.4000	-0.749
2830.8000	-0.801
2831.2000	-0.862
2831.6000	-0.915
2832.0000	-0.953
2832.4000	-0.991
2832.8000	-1.026
2833.2000	-1.061
2833.6000	-1.081
2834.0000	-1.099
2834.4000	-1.124
2834.8000	-1.137
2835.2000	-1.162
2835.6000	-1.193
2836.0000	-1.244
2836.4000	-1.290
2836.8000	-1.346
2837.2000	-1.395
2837.6000	-1.436
2838.0000	-1.457
2838.4000	-1.438
2838.8000	-1.391
2839.2000	-1.325
2839.6000	-1.281
2840.0000	-1.242
2840.4000	-1.182
2840.8000	-1.165
2841.2000	-1.128
2841.6000	-1.113
2842.0000	-1.096
2842.4000	-1.081
2842.8000	-1.046
2843.2000	-1.030
2843.6000	-1.017
2844.0000	-1.020
2844.4000	-1.045
2844.8000	-1.079
2845.2000	-1.133
2845.6000	-1.195
2846.0000	-1.263
2846.4000	-1.337
2846.8000	-1.414
2847.2000	-1.495
2847.6000	-1.576
2848.0000	-1.660
2848.4000	-1.741
2848.8000	-1.810
2849.2000	-1.867
2849.6000	-1.908
2850.0000	-1.931
2850.4000	-1.926
2850.8000	-1.925
2851.2000	-1.922
2851.6000	-1.929
2852.0000	-1.942
2852.4000	-1.943
2852.8000	-1.958
2853.2000	-1.980
2853.6000	-1.992
2854.0000	-1.996
2854.4000	-1.962
2854.8000	-1.957
2855.2000	-1.933
2855.6000	-1.964
2856.0000	-2.024
2856.4000	-2.065
2856.8000	-2.111
2857.2000	-2.202
2857.6000	-2.216
2858.0000	-2.301
2858.4000	-2.301
2858.8000	-2.284
2859.2000	-2.271
2859.6000	-2.158
2860.0000	-2.050
2860.4000	-2.029
2860.8000	-1.941
2861.2000	-1.921
2861.6000	-1.881
2862.0000	-1.839
2862.4000	-1.958
2862.8000	-1.938
2863.2000	-2.005
2863.6000	-2.120
2864.0000	-2.057
2864.4000	-2.094
2864.8000	-2.117
2865.2000	-2.188
2865.6000	-2.210
2866.0000	-2.171
2866.4000	-2.016
2866.8000	-1.978
2867.2000	-1.820
2867.6000	-1.854
2868.0000	-1.792
2868.4000	-1.711
2868.8000	-1.695
2869.2000	-1.683
2869.6000	-1.749
2870.0000	-1.823
2870.4000	-1.836
2870.8000	-1.753
2871.2000	-1.782
2871.6000	-1.773
2872.0000	-2.111
2872.4000	-2.095
2872.8000	-1.970
2873.2000	-1.862
2873.6000	-1.745
2874.0000	-1.771
2874.4000	-1.772
2874.8000	-1.788
2875.2000	-1.671
2875.6000	-1.675
2876.0000	-1.673
2876.4000	-1.815
2876.8000	-1.787
2877.2000	-1.784
2877.6000	-1.776
2878.0000	-1.758
2878.4000	-1.868
2878.8000	-1.796
2879.2000	-1.748
2879.6000	-1.639
2880.0000	-1.659
2880.4000	-1.622
2880.8000	-1.640
2881.2000	-1.671
2881.6000	-1.699
2882.0000	-1.711
2882.4000	-1.713
2882.8000	-1.785
2883.2000	-1.738
2883.6000	-1.799
2884.0000	-1.812
2884.4000	-1.827
2884.8000	-1.833
2885.2000	-1.868
2885.6000	-1.876
2886.0000	-1.873
2886.4000	-1.897
2886.8000	-1.931
2887.2000	-2.001
2887.6000	-2.075
2888.0000	-2.144
2888.4000	-2.225
2888.8000	-2.302
2889.2000	-2.360
2889.6000	-2.414
2890.0000	-2.458
2890.4000	-2.493
2890.8000	-2.528
2891.2000	-2.567
2891.6000	-2.613
2892.0000	-2.684
2892.4000	-2.754
2892.8000	-2.866
2893.2000	-2.987
2893.6000	-3.130
2894.0000	-3.243
2894.4000	-3.380
2894.8000	-3.449
2895.2000	-3.520
2895.6000	-3.602
2896.0000	-3.646
2896.4000	-3.727
2896.8000	-3.813
2897.2000	-3.958
2897.6000	-4.104
2898.0000	-4.338
2898.4000	-4.546
2898.8000	-4.734
2899.2000	-4.888
2899.6000	-5.105
2900.0000	-5.161
2900.4000	-5.232
2900.8000	-5.233
2901.2000	-5.267
2901.6000	-5.283
2902.0000	-5.331
2902.4000	-5.442
2902.8000	-5.516
2903.2000	-5.703
2903.6000	-5.820
2904.0000	-6.013
2904.4000	-6.056
2904.8000	-6.134
2905.2000	-6.224
2905.6000	-6.181
2906.0000	-6.279
2906.4000	-6.349
2906.8000	-6.501
2907.2000	-6.674
2907.6000	-6.780
2908.0000	-6.907
2908.4000	-7.040
2908.8000	-7.134
2909.2000	-7.226
2909.6000	-7.259
2910.0000	-7.331
2910.4000	-7.456
2910.8000	-7.537
2911.2000	-7.639
2911.6000	-7.826
2912.0000	-7.961
2912.4000	-8.096
2912.8000	-8.190
2913.2000	-8.243
2913.6000	-8.297
2914.0000	-8.375
2914.4000	-8.423
2914.8000	-8.486
2915.2000	-8.593
2915.6000	-8.704
2916.0000	-8.815
2916.4000	-8.936
2916.8000	-8.997
2917.2000	-9.041
2917.6000	-9.111
2918.0000	-9.081
2918.4000	-9.187
2918.8000	-9.275
2919.2000	-9.398
2919.6000	-9.533
2920.0000	-9.672
2920.4000	-9.789
2920.8000	-9.905
2921.2000	-9.972
2921.6000	-9.991
2922.0000	-10.037
2922.4000	-10.081
2922.8000	-10.155
2923.2000	-10.229
2923.6000	-10.307
2924.0000	-10.422
2924.4000	-10.475
2924.8000	-10.487
2925.2000	-10.508
2925.6000	-10.537
2926.0000	-10.611
2926.4000	-10.651
2926.8000	-10.745
2927.2000	-10.881
2927.6000	-11.018
2928.0000	-11.128
2928.4000	-11.168
2928.8000	-11.273
2929.2000	-11.318
2929.6000	-11.363
2930.0000	-11.457
2930.4000	-11.564
2930.8000	-11.658
2931.2000	-11.796
2931.6000	-11.923
2932.0000	-11.989
2932.4000	-12.013
2932.8000	-12.026
2933.2000	-12.138
2933.6000	-12.178
2934.0000	-12.249
2934.4000	-12.320
2934.8000	-12.467
2935.2000	-12.453
2935.6000	-12.650
2936.0000	-12.662
2936.4000	-12.741
2936.8000	-12.771
2937.2000	-12.897
2937.6000	-13.044
2938.0000	-13.085
2938.4000	-13.178
2938.8000	-13.205
2939.2000	-13.319
2939.6000	-13.175
2940.0000	-13.355
2940.4000	-13.389
2940.8000	-13.373
2941.2000	-13.652
2941.6000	-13.570
2942.0000	-13.765
2942.4000	-13.736
2942.8000	-13.935
2943.2000	-13.862
2943.6000	-13.998
2944.0000	-14.067
2944.4000	-14.138
2944.8000	-14.339
2945.2000	-14.251
2945.6000	-14.302
2946.0000	-14.290
2946.4000	-14.407
2946.8000	-14.392
2947.2000	-14.452
2947.6000	-14.655
2948.0000	-14.754
2948.4000	-14.705
2948.8000	-14.845
2949.2000	-14.645
2949.6000	-14.916
2950.0000	-14.850
2950.4000	-14.946
2950.8000	-15.120
2951.2000	-15.115
2951.6000	-15.398
2952.0000	-15.404
2952.4000	-15.398
2952.8000	-15.308
2953.2000	-15.565
2953.6000	-15.489
2954.0000	-15.670
2954.4000	-15.666
2954.8000	-15.861
2955.2000	-15.978
2955.6000	-15.973
2956.0000	-15.991
2956.4000	-16.008
2956.8000	-16.014
2957.2000	-16.200
2957.6000	-16.226
2958.0000	-16.195
2958.4000	-16.291
2958.8000	-16.165
2959.2000	-16.367
2959.6000	-16.363
2960.0000	-16.541
2960.4000	-16.664
2960.8000	-16.824
2961.2000	-16.752
2961.6000	-16.752
2962.0000	-16.738
2962.4000	-16.661
2962.8000	-16.819
2963.2000	-16.751
2963.6000	-17.071
2964.0000	-17.020
2964.4000	-17.050
2964.8000	-17.213
2965.2000	-17.370
2965.6000	-17.355
2966.0000	-17.463
2966.4000	-17.433
2966.8000	-17.615
2967.2000	-17.537
2967.6000	-17.515
2968.0000	-17.500
2968.4000	-17.479
2968.8000	-17.695
2969.2000	-17.693
2969.6000	-17.916
2970.0000	-17.964
2970.4000	-18.135
2970.8000	-18.085
2971.2000	-18.135
2971.6000	-18.118
2972.0000	-18.157
2972.4000	-18.170
2972.8000	-18.023
2973.2000	-18.049
2973.6000	-18.052
2974.0000	-18.195
2974.4000	-18.143
2974.8000	-18.175
2975.2000	-18.212
2975.6000	-18.422
2976.0000	-18.521
2976.4000	-18.506
2976.8000	-18.490
2977.2000	-18.424
2977.6000	-18.527
2978.0000	-18.493
2978.4000	-18.452
2978.8000	-18.466
2979.2000	-18.385
2979.6000	-18.333
2980.0000	-18.431
2980.4000	-18.383
2980.8000	-18.468
2981.2000	-18.409
2981.6000	-18.550
2982.0000	-18.543
2982.4000	-18.559
2982.8000	-18.596
2983.2000	-18.618
2983.6000	-18.673
2984.0000	-18.676
2984.4000	-18.576
2984.8000	-18.488
2985.2000	-18.508
2985.6000	-18.398
2986.0000	-18.355
2986.4000	-18.303
2986.8000	-18.329
2987.2000	-18.285
2987.6000	-18.321
2988.0000	-18.366
2988.4000	-18.388
2988.8000	-18.465
2989.2000	-18.574
2989.6000	-18.663
2990.0000	-18.573
2990.4000	-18.569
2990.8000	-18.485
2991.2000	-18.513
2991.6000	-18.344
2992.0000	-18.277
2992.4000	-18.116
2992.8000	-18.018
2993.2000	-17.950
2993.6000	-17.863
2994.0000	-17.870
2994.4000	-17.818
2994.8000	-18.000
2995.2000	-18.035
2995.6000	-18.108
2996.0000	-18.140
2996.4000	-18.266
2996.8000	-18.280
2997.2000	-18.281
2997.6000	-18.159
2998.0000	-18.024
2998.4000	-17.826
2998.8000	-17.796
2999.2000	-17.652
2999.6000	-17.395
3000.0000	-17.239
3000.4000	-17.168
3000.8000	-17.126
3001.2000	-17.051
3001.6000	-17.061
3002.0000	-17.053
3002.4000	-17.132
3002.8000	-17.202
3003.2000	-17.308
3003.6000	-17.418
3004.0000	-17.400
3004.4000	-17.563
3004.8000	-17.572
3005.2000	-17.570
3005.6000	-17.472
3006.0000	-17.366
3006.4000	-17.262
3006.8000	-17.006
3007.2000	-16.832
3007.6000	-16.677
3008.0000	-16.534
3008.4000	-16.288
3008.8000	-16.134
3009.2000	-16.090
3009.6000	-16.036
3010.0000	-16.023
3010.4000	-16.055
3010.8000	-16.039
3011.2000	-16.087
3011.6000	-16.164
3012.0000	-16.278
3012.4000	-16.355
3012.8000	-16.397
3013.2000	-16.415
3013.6000	-16.402
3014.0000	-16.419
3014.4000	-16.365
3014.8000	-16.267
3015.2000	-16.137
3015.6000	-15.927
3016.0000	-15.867
3016.4000	-15.723
3016.8000	-15.565
3017.2000	-15.385
3017.6000	-15.283
3018.0000	-15.213
3018.4000	-15.098
3018.8000	-15.011
3019.2000	-14.914
3019.6000	-14.890
3020.0000	-14.874
3020.4000	-14.884
3020.8000	-14.877
3021.2000	-14.890
3021.6000	-14.894
3022.0000	-14.903
3022.4000	-14.916
3022.8000	-14.864
3023.2000	-14.835
3023.6000	-14.811
3024.0000	-14.776
3024.4000	-14.732
3024.8000	-14.671
3025.2000	-14.597
3025.6000	-14.540
3026.0000	-14.445
3026.4000	-14.379
3026.8000	-14.306
3027.2000	-14.225
3027.6000	-14.120
3028.0000	-14.052
3028.4000	-13.990
3028.8000	-13.882
3029.2000	-13.783
3029.6000	-13.702
3030.0000	-13.659
3030.4000	-13.586
3030.8000	-13.483
3031.2000	-13.362
3031.6000	-13.298
3032.0000	-13.197
3032.4000	-13.103
3032.8000	-13.004
3033.2000	-12.929
3033.6000	-12.887
3034.0000	-12.793
3034.4000	-12.711
3034.8000	-12.660
3035.2000	-12.635
3035.6000	-12.595
3036.0000	-12.556
3036.4000	-12.517
3036.8000	-12.488
3037.2000	-12.468
3037.6000	-12.453
3038.0000	-12.434
3038.4000	-12.396
3038.8000	-12.380
3039.2000	-12.365
3039.6000	-12.365
3040.0000	-12.340
3040.4000	-12.315
3040.8000	-12.286
3041.2000	-12.256
3041.6000	-12.227
3042.0000	-12.181
3042.4000	-12.135
3042.8000	-12.034
3043.2000	-11.995
3043.6000	-11.917
3044.0000	-11.883
3044.4000	-11.776
3044.8000	-11.644
3045.2000	-11.595
3045.6000	-11.493
3046.0000	-11.407
3046.4000	-11.268
3046.8000	-11.192
3047.2000	-11.133
3047.6000	-11.070
3048.0000	-10.939
3048.4000	-10.855
3048.8000	-10.804
3049.2000	-10.727
3049.6000	-10.673
3050.0000	-10.518
3050.4000	-10.503
3050.8000	-10.451
3051.2000	-10.399
3051.6000	-10.319
3052.0000	-10.234
3052.4000	-10.199
3052.8000	-10.159
3053.2000	-10.042
3053.6000	-9.964
3054.0000	-9.920
3054.4000	-9.866
3054.8000	-9.767
3055.2000	-9.706
3055.6000	-9.630
3056.0000	-9.575
3056.4000	-9.506
3056.8000	-9.433
3057.2000	-9.381
3057.6000	-9.333
3058.0000	-9.261
3058.4000	-9.180
3058.8000	-9.108
3059.2000	-9.099
3059.6000	-9.039
3060.0000	-8.954
3060.4000	-8.876
3060.8000	-8.834
3061.2000	-8.796
3061.6000	-8.755
3062.0000	-8.660
3062.4000	-8.617
3062.8000	-8.537
3063.2000	-8.473
3063.6000	-8.392
3064.0000	-8.357
3064.4000	-8.292
3064.8000	-8.257
3065.2000	-8.204
3065.6000	-8.140
3066.0000	-8.111
3066.4000	-8.080
3066.8000	-8.010
3067.2000	-7.951
3067.6000	-7.906
3068.0000	-7.871
3068.4000	-7.834
3068.8000	-7.768
3069.2000	-7.736
3069.6000	-7.697
3070.0000	-7.645
3070.4000	-7.594
3070.8000	-7.528
3071.2000	-7.504
3071.6000	-7.454
3072.0000	-7.392
3072.4000	-7.315
3072.8000	-7.244
3073.2000	-7.193
3073.6000	-7.113
3074.0000	-7.031
3074.4000	-6.980
3074.8000	-6.940
3075.2000	-6.873
3075.6000	-6.817
3076.0000	-6.766
3076.4000	-6.726
3076.8000	-6.676
3077.2000	-6.627
3077.6000	-6.569
3078.0000	-6.539
3078.4000	-6.489
3078.8000	-6.451
3079.2000	-6.400
3079.6000	-6.355
3080.0000	-6.321
3080.4000	-6.273
3080.8000	-6.216
3081.2000	-6.152
3081.6000	-6.076
3082.0000	-5.993
3082.4000	-5.908
3082.8000	-5.837
3083.2000	-5.780
3083.6000	-5.727
3084.0000	-5.678
3084.4000	-5.612
3084.8000	-5.571
3085.2000	-5.515
3085.6000	-5.458
3086.0000	-5.387
3086.4000	-5.331
3086.8000	-5.283
3087.2000	-5.220
3087.6000	-5.153
3088.0000	-5.095
3088.4000	-5.051
3088.8000	-5.007
3089.2000	-4.946
3089.6000	-4.869
3090.0000	-4.805
3090.4000	-4.735
3090.8000	-4.689
3091.2000	-4.607
3091.6000	-4.573
3092.0000	-4.525
3092.4000	-4.484
3092.8000	-4.418
3093.2000	-4.366
3093.6000	-4.332
3094.0000	-4.279
3094.4000	-4.222
3094.8000	-4.173
3095.2000	-4.131
3095.6000	-4.090
3096.0000	-4.048
3096.4000	-3.979
3096.8000	-3.939
3097.2000	-3.903
3097.6000	-3.855
3098.0000	-3.800
3098.4000	-3.761
3098.8000	-3.710
3099.2000	-3.651
3099.6000	-3.610
3100.0000	-3.569
3100.4000	-3.538
3100.8000	-3.504
3101.2000	-3.462
3101.6000	-3.433
3102.0000	-3.405
3102.4000	-3.375
3102.8000	-3.343
3103.2000	-3.294
3103.6000	-3.278
3104.0000	-3.253
3104.4000	-3.208
3104.8000	-3.167
3105.2000	-3.125
3105.6000	-3.090
3106.0000	-3.058
3106.4000	-3.004
3106.8000	-2.956
3107.2000	-2.897
3107.6000	-2.852
3108.0000	-2.815
3108.4000	-2.776
3108.8000	-2.752
3109.2000	-2.720
3109.6000	-2.689
3110.0000	-2.647
3110.4000	-2.620
3110.8000	-2.587
3111.2000	-2.559
3111.6000	-2.508
3112.0000	-2.477
3112.4000	-2.445
3112.8000	-2.412
3113.2000	-2.384
3113.6000	-2.356
3114.0000	-2.339
3114.4000	-2.323
3114.8000	-2.289
3115.2000	-2.254
3115.6000	-2.225
3116.0000	-2.198
3116.4000	-2.170
3116.8000	-2.127
3117.2000	-2.106
3117.6000	-2.088
3118.0000	-2.064
3118.4000	-2.029
3118.8000	-2.019
3119.2000	-1.997
3119.6000	-1.976
3120.0000	-1.951
3120.4000	-1.924
3120.8000	-1.906
3121.2000	-1.878
3121.6000	-1.866
3122.0000	-1.842
3122.4000	-1.820
3122.8000	-1.798
3123.2000	-1.783
3123.6000	-1.761
3124.0000	-1.750
3124.4000	-1.734
3124.8000	-1.716
3125.2000	-1.701
3125.6000	-1.686
3126.0000	-1.669
3126.4000	-1.652
3126.8000	-1.630
3127.2000	-1.603
3127.6000	-1.587
3128.0000	-1.568
3128.4000	-1.544
3128.8000	-1.520
3129.2000	-1.507
3129.6000	-1.493
3130.0000	-1.474
3130.4000	-1.449
3130.8000	-1.435
3131.2000	-1.426
3131.6000	-1.408
3132.0000	-1.391
3132.4000	-1.375
3132.8000	-1.361
3133.2000	-1.350
3133.6000	-1.339
3134.0000	-1.317
3134.4000	-1.307
3134.8000	-1.298
3135.2000	-1.288
3135.6000	-1.271
3136.0000	-1.259
3136.4000	-1.250
3136.8000	-1.241
3137.2000	-1.229
3137.6000	-1.220
3138.0000	-1.208
3138.4000	-1.201
3138.8000	-1.191
3139.2000	-1.180
3139.6000	-1.168
3140.0000	-1.156
3140.4000	-1.144
3140.8000	-1.128
3141.2000	-1.122
3141.6000	-1.117
3142.0000	-1.110
3142.4000	-1.101
3142.8000	-1.094
3143.2000	-1.091
3143.6000	-1.086
3144.0000	-1.078
3144.4000	-1.071
3144.8000	-1.067
3145.2000	-1.062
3145.6000	-1.052
3146.0000	-1.040
3146.4000	-1.029
3146.8000	-1.017
3147.2000	-1.007
3147.6000	-0.992
3148.0000	-0.982
3148.4000	-0.977
3148.8000	-0.972
3149.2000	-0.966
3149.6000	-0.961
3150.0000	-0.957
3150.4000	-0.954
3150.8000	-0.950
3151.2000	-0.945
3151.6000	-0.939
3152.0000	-0.934
3152.4000	-0.930
3152.8000	-0.926
3153.2000	-0.922
3153.6000	-0.917
3154.0000	-0.911
3154.4000	-0.908
3154.8000	-0.905
3155.2000	-0.903
3155.6000	-0.898
3156.0000	-0.892
3156.4000	-0.889
3156.8000	-0.886
3157.2000	-0.884
3157.6000	-0.879
3158.0000	-0.875
3158.4000	-0.874
3158.8000	-0.873
3159.2000	-0.871
3159.6000	-0.868
3160.0000	-0.867
3160.4000	-0.867
3160.8000	-0.866
3161.2000	-0.863
3161.6000	-0.862
3162.0000	-0.861
3162.4000	-0.861
3162.8000	-0.861
3163.2000	-0.861
3163.6000	-0.859
3164.0000	-0.859
3164.4000	-0.860
3164.8000	-0.862
3165.2000	-0.862
3165.6000	-0.862
3166.0000	-0.863
3166.4000	-0.866
3166.8000	-0.868
3167.2000	-0.869
3167.6000	-0.871
3168.0000	-0.874
3168.4000	-0.877
3168.8000	-0.880
3169.2000	-0.884
3169.6000	-0.888
3170.0000	-0.891
3170.4000	-0.896
3170.8000	-0.899
3171.2000	-0.903
3171.6000	-0.909
3172.0000	-0.913
3172.4000	-0.917
3172.8000	-0.919
3173.2000	-0.924
3173.6000	-0.927
3174.0000	-0.932
3174.4000	-0.940
3174.8000	-0.945
3175.2000	-0.949
3175.6000	-0.954
3176.0000	-0.961
3176.4000	-0.970
3176.8000	-0.975
3177.2000	-0.978
3177.6000	-0.985
3178.0000	-0.995
3178.4000	-1.007
3178.8000	-1.009
3179.2000	-1.016
3179.6000	-1.025
3180.0000	-1.032
3180.4000	-1.021
3180.8000	-1.041
3181.2000	-1.052
3181.6000	-1.059
3182.0000	-1.066
3182.4000	-1.073
3182.8000	-1.077
3183.2000	-1.086
3183.6000	-1.096
3184.0000	-1.105
3184.4000	-1.116
3184.8000	-1.127
3185.2000	-1.142
3185.6000	-1.150
3186.0000	-1.160
3186.4000	-1.178
3186.8000	-1.190
3187.2000	-1.202
3187.6000	-1.215
3188.0000	-1.230
3188.4000	-1.242
3188.8000	-1.256
3189.2000	-1.272
3189.6000	-1.287
3190.0000	-1.305
3190.4000	-1.327
3190.8000	-1.344
3191.2000	-1.355
3191.6000	-1.371
3192.0000	-1.379
3192.4000	-1.381
3192.8000	-1.382
3193.2000	-1.399
3193.6000	-1.416
3194.0000	-1.424
3194.4000	-1.439
3194.8000	-1.455
3195.2000	-1.462
3195.6000	-1.481
3196.0000	-1.507
3196.4000	-1.522
3196.8000	-1.552
3197.2000	-1.581
3197.6000	-1.598
3198.0000	-1.565
3198.4000	-1.579
3198.8000	-1.651
3199.2000	-1.667
3199.6000	-1.686
3200.0000	-1.705
3200.4000	-1.733
3200.8000	-1.750
3201.2000	-1.780
3201.6000	-1.806
3202.0000	-1.827
3202.4000	-1.847
3202.8000	-1.861
3203.2000	-1.816
3203.6000	-1.842
3204.0000	-1.927
3204.4000	-1.947
3204.8000	-1.981
3205.2000	-2.013
3205.6000	-2.046
3206.0000	-2.066
3206.4000	-2.090
3206.8000	-2.121
3207.2000	-2.153
3207.6000	-2.172
3208.0000	-2.192
3208.4000	-2.228
3208.8000	-2.272
3209.2000	-2.297
3209.6000	-2.316
3210.0000	-2.331
3210.4000	-2.361
3210.8000	-2.383
3211.2000	-2.407
3211.6000	-2.436
3212.0000	-2.467
3212.4000	-2.500
3212.8000	-2.522
3213.2000	-2.549
3213.6000	-2.579
3214.0000	-2.622
3214.4000	-2.660
3214.8000	-2.687
3215.2000	-2.727
3215.6000	-2.770
3216.0000	-2.793
3216.4000	-2.817
3216.8000	-2.857
3217.2000	-2.910
3217.6000	-2.938
3218.0000	-2.968
3218.4000	-3.010
3218.8000	-3.050
3219.2000	-3.093
3219.6000	-3.131
3220.0000	-3.176
3220.4000	-3.238
3220.8000	-3.290
3221.2000	-3.339
3221.6000	-3.369
3222.0000	-3.438
3222.4000	-3.496
3222.8000	-3.529
3223.2000	-3.534
3223.6000	-3.508
3224.0000	-3.656
3224.4000	-3.692
3224.8000	-3.718
3225.2000	-3.765
3225.6000	-3.799
3226.0000	-3.841
3226.4000	-3.874
3226.8000	-3.917
3227.2000	-3.976
3227.6000	-4.021
3228.0000	-4.075
3228.4000	-4.132
3228.8000	-4.186
3229.2000	-4.256
3229.6000	-4.287
3230.0000	-4.312
3230.4000	-4.345
3230.8000	-4.402
3231.2000	-4.435
3231.6000	-4.468
3232.0000	-4.526
3232.4000	-4.577
3232.8000	-4.619
3233.2000	-4.641
3233.6000	-4.695
3234.0000	-4.756
3234.4000	-4.816
3234.8000	-4.856
3235.2000	-4.899
3235.6000	-4.959
3236.0000	-5.038
3236.4000	-5.084
3236.8000	-5.161
3237.2000	-5.203
3237.6000	-5.269
3238.0000	-5.312
3238.4000	-5.366
3238.8000	-5.412
3239.2000	-5.468
3239.6000	-5.519
3240.0000	-5.564
3240.4000	-5.647
3240.8000	-5.683
3241.2000	-5.740
3241.6000	-5.811
3242.0000	-5.879
3242.4000	-5.959
3242.8000	-6.013
3243.2000	-6.100
3243.6000	-6.144
3244.0000	-6.203
3244.4000	-6.284
3244.8000	-6.325
3245.2000	-6.365
3245.6000	-6.394
3246.0000	-6.470
3246.4000	-6.538
3246.8000	-6.584
3247.2000	-6.642
3247.6000	-6.707
3248.0000	-6.739
3248.4000	-6.798
3248.8000	-6.835
3249.2000	-6.905
3249.6000	-6.960
3250.0000	-7.005
3250.4000	-7.053
3250.8000	-7.082
3251.2000	-7.170
3251.6000	-7.205
3252.0000	-7.272
3252.4000	-7.343
3252.8000	-7.414
3253.2000	-7.457
3253.6000	-7.495
3254.0000	-7.554
3254.4000	-7.623
3254.8000	-7.660
3255.2000	-7.733
3255.6000	-7.784
3256.0000	-7.855
3256.4000	-7.898
3256.8000	-7.969
3257.2000	-8.048
3257.6000	-8.142
3258.0000	-8.218
3258.4000	-8.274
3258.8000	-8.333
3259.2000	-8.444
3259.6000	-8.520
3260.0000	-8.587
3260.4000	-8.625
3260.8000	-8.685
3261.2000	-8.756
3261.6000	-8.781
3262.0000	-8.856
3262.4000	-8.919
3262.8000	-8.967
3263.2000	-9.009
3263.6000	-9.056
3264.0000	-9.083
3264.4000	-9.133
3264.8000	-9.204
3265.2000	-9.239
3265.6000	-9.297
3266.0000	-9.360
3266.4000	-9.448
3266.8000	-9.496
3267.2000	-9.573
3267.6000	-9.654
3268.0000	-9.736
3268.4000	-9.780
3268.8000	-9.847
3269.2000	-9.903
3269.6000	-9.980
3270.0000	-10.052
3270.4000	-10.104
3270.8000	-10.188
3271.2000	-10.251
3271.6000	-10.294
3272.0000	-10.344
3272.4000	-10.414
3272.8000	-10.474
3273.2000	-10.508
3273.6000	-10.561
3274.0000	-10.602
3274.4000	-10.670
3274.8000	-10.763
3275.2000	-10.803
3275.6000	-10.850
3276.0000	-10.915
3276.4000	-11.004
3276.8000	-11.072
3277.2000	-11.145
3277.6000	-11.221
3278.0000	-11.297
3278.4000	-11.355
3278.8000	-11.410
3279.2000	-11.478
3279.6000	-11.536
3280.0000	-11.599
3280.4000	-11.645
3280.8000	-11.686
3281.2000	-11.731
3281.6000	-11.840
3282.0000	-11.894
3282.4000	-11.966
3282.8000	-12.040
3283.2000	-12.104
3283.6000	-12.149
3284.0000	-12.194
3284.4000	-12.267
3284.8000	-12.327
3285.2000	-12.360
3285.6000	-12.419
[truncated: 1,786 more rows]
