# Supplementary material for: Femtosecond tunable solitons up to 4.8 µm using soliton self-frequency shift in an InF3 fiber
Source: Sci Rep. 2022 Sep 23;12:15898. doi: 10.1038/s41598-022-19658-8 (PMC9508244; doi:10.1038/s41598-022-19658-8)
Supplement: Supplementary file 1 — Supplementary Information. [file 41598_2022_19658_MOESM1_ESM.zip › Raw data/Fig2_Ampli4m/7.5A.CSV]

75CSV
// AQ6376 OPTICAL SPECTRUM ANALYZER //
35
CTRWL	3250.000000
SPAN	1500.000000
START WL	2500.000000
STOP WL	4000.000000
WLFREQ	0
REFL	-12.0
LSCL	7.0
RESLN	2.000
AVG	1
SMPLAUTO	1
SMPL	3751
SMPLINTVL	0.4000
HI1_CHOP
MEAS
LSUNT	0
NMSKH	OFF
RESCOR	0
SMOOTH	0
MEASWL	0
SWPSPD	1
MODELNAME	AQ6376
CHGPT	0
RESCAL0_0	10243
RESCAL0_1	0
RESCAL0_2	0
RESCAL1_0	10243
RESCAL1_1	0
RESCAL1_2	0
RESPARM	10243
FREQPARM	10243
WNUMPARM	10243
[TRACE DATA]
2500.0000	-63.337
2500.4000	-63.943
2500.8000	-210.000
2501.2000	-62.859
2501.6000	-210.000
2502.0000	-67.760
2502.4000	-210.000
2502.8000	-60.431
2503.2000	-210.000
2503.6000	-60.670
2504.0000	-67.657
2504.4000	-61.436
2504.8000	-59.411
2505.2000	-60.951
2505.6000	-210.000
2506.0000	-61.321
2506.4000	-62.777
2506.8000	-210.000
2507.2000	-59.806
2507.6000	-62.622
2508.0000	-210.000
2508.4000	-68.658
2508.8000	-58.894
2509.2000	-60.856
2509.6000	-63.268
2510.0000	-210.000
2510.4000	-210.000
2510.8000	-58.235
2511.2000	-66.832
2511.6000	-72.097
2512.0000	-63.529
2512.4000	-210.000
2512.8000	-210.000
2513.2000	-66.464
2513.6000	-67.340
2514.0000	-62.671
2514.4000	-68.975
2514.8000	-64.785
2515.2000	-60.221
2515.6000	-62.780
2516.0000	-62.755
2516.4000	-62.148
2516.8000	-69.610
2517.2000	-210.000
2517.6000	-62.702
2518.0000	-58.513
2518.4000	-68.297
2518.8000	-68.346
2519.2000	-210.000
2519.6000	-60.834
2520.0000	-210.000
2520.4000	-59.791
2520.8000	-73.619
2521.2000	-69.163
2521.6000	-65.367
2522.0000	-65.467
2522.4000	-60.388
2522.8000	-210.000
2523.2000	-61.081
2523.6000	-68.132
2524.0000	-210.000
2524.4000	-66.943
2524.8000	-60.608
2525.2000	-60.681
2525.6000	-210.000
2526.0000	-59.404
2526.4000	-59.351
2526.8000	-59.400
2527.2000	-59.182
2527.6000	-210.000
2528.0000	-62.172
2528.4000	-210.000
2528.8000	-60.802
2529.2000	-65.165
2529.6000	-66.554
2530.0000	-210.000
2530.4000	-210.000
2530.8000	-210.000
2531.2000	-57.580
2531.6000	-63.129
2532.0000	-210.000
2532.4000	-210.000
2532.8000	-210.000
2533.2000	-61.285
2533.6000	-63.526
2534.0000	-59.862
2534.4000	-210.000
2534.8000	-210.000
2535.2000	-60.654
2535.6000	-68.163
2536.0000	-58.905
2536.4000	-56.658
2536.8000	-210.000
2537.2000	-59.788
2537.6000	-210.000
2538.0000	-59.137
2538.4000	-74.359
2538.8000	-62.095
2539.2000	-62.538
2539.6000	-210.000
2540.0000	-74.713
2540.4000	-77.391
2540.8000	-60.924
2541.2000	-59.161
2541.6000	-59.947
2542.0000	-210.000
2542.4000	-210.000
2542.8000	-210.000
2543.2000	-210.000
2543.6000	-210.000
2544.0000	-63.335
2544.4000	-61.281
2544.8000	-61.338
2545.2000	-210.000
2545.6000	-58.264
2546.0000	-61.184
2546.4000	-62.373
2546.8000	-210.000
2547.2000	-210.000
2547.6000	-58.993
2548.0000	-80.188
2548.4000	-62.690
2548.8000	-210.000
2549.2000	-210.000
2549.6000	-59.365
2550.0000	-57.728
2550.4000	-56.026
2550.8000	-62.225
2551.2000	-63.245
2551.6000	-61.855
2552.0000	-65.915
2552.4000	-61.851
2552.8000	-62.149
2553.2000	-66.804
2553.6000	-58.682
2554.0000	-57.361
2554.4000	-60.125
2554.8000	-210.000
2555.2000	-67.078
2555.6000	-210.000
2556.0000	-61.270
2556.4000	-63.316
2556.8000	-58.739
2557.2000	-61.456
2557.6000	-63.245
2558.0000	-57.001
2558.4000	-210.000
2558.8000	-59.070
2559.2000	-59.721
2559.6000	-57.920
2560.0000	-59.086
2560.4000	-66.642
2560.8000	-65.964
2561.2000	-65.155
2561.6000	-59.027
2562.0000	-210.000
2562.4000	-61.762
2562.8000	-210.000
2563.2000	-59.600
2563.6000	-58.753
2564.0000	-72.350
2564.4000	-58.627
2564.8000	-63.406
2565.2000	-58.624
2565.6000	-57.797
2566.0000	-210.000
2566.4000	-61.587
2566.8000	-58.730
2567.2000	-210.000
2567.6000	-60.758
2568.0000	-59.526
2568.4000	-64.524
2568.8000	-60.639
2569.2000	-62.349
2569.6000	-58.889
2570.0000	-58.512
2570.4000	-71.784
2570.8000	-61.109
2571.2000	-61.078
2571.6000	-57.792
2572.0000	-210.000
2572.4000	-59.092
2572.8000	-57.921
2573.2000	-58.041
2573.6000	-63.769
2574.0000	-59.997
2574.4000	-61.413
2574.8000	-210.000
2575.2000	-56.193
2575.6000	-57.195
2576.0000	-60.199
2576.4000	-60.846
2576.8000	-59.709
2577.2000	-59.337
2577.6000	-59.426
2578.0000	-56.239
2578.4000	-57.882
2578.8000	-63.864
2579.2000	-55.217
2579.6000	-56.103
2580.0000	-56.833
2580.4000	-57.777
2580.8000	-58.928
2581.2000	-210.000
2581.6000	-60.541
2582.0000	-59.019
2582.4000	-55.974
2582.8000	-63.073
2583.2000	-58.835
2583.6000	-65.160
2584.0000	-56.516
2584.4000	-56.678
2584.8000	-55.845
2585.2000	-56.349
2585.6000	-56.709
2586.0000	-58.344
2586.4000	-56.408
2586.8000	-58.980
2587.2000	-57.712
2587.6000	-56.848
2588.0000	-55.705
2588.4000	-57.246
2588.8000	-57.191
2589.2000	-58.124
2589.6000	-62.631
2590.0000	-57.477
2590.4000	-56.548
2590.8000	-57.783
2591.2000	-55.956
2591.6000	-54.679
2592.0000	-56.673
2592.4000	-53.512
2592.8000	-58.482
2593.2000	-69.053
2593.6000	-56.104
2594.0000	-59.509
2594.4000	-56.305
2594.8000	-57.011
2595.2000	-58.606
2595.6000	-56.108
2596.0000	-55.195
2596.4000	-54.791
2596.8000	-56.647
2597.2000	-53.316
2597.6000	-53.230
2598.0000	-54.014
2598.4000	-52.986
2598.8000	-53.759
2599.2000	-53.530
2599.6000	-56.396
2600.0000	-54.334
2600.4000	-57.214
2600.8000	-55.444
2601.2000	-55.443
2601.6000	-55.915
2602.0000	-62.600
2602.4000	-54.794
2602.8000	-55.204
2603.2000	-54.644
2603.6000	-54.729
2604.0000	-54.954
2604.4000	-53.438
2604.8000	-54.306
2605.2000	-55.193
2605.6000	-54.836
2606.0000	-54.181
2606.4000	-54.249
2606.8000	-54.234
2607.2000	-54.548
2607.6000	-54.865
2608.0000	-53.542
2608.4000	-53.193
2608.8000	-52.711
2609.2000	-52.908
2609.6000	-52.815
2610.0000	-50.699
2610.4000	-51.584
2610.8000	-51.212
2611.2000	-51.442
2611.6000	-49.943
2612.0000	-50.520
2612.4000	-50.528
2612.8000	-51.364
2613.2000	-51.476
2613.6000	-50.805
2614.0000	-51.485
2614.4000	-50.017
2614.8000	-51.922
2615.2000	-51.228
2615.6000	-52.064
2616.0000	-52.936
2616.4000	-53.750
2616.8000	-52.597
2617.2000	-51.956
2617.6000	-52.407
2618.0000	-51.422
2618.4000	-51.280
2618.8000	-49.569
2619.2000	-50.451
2619.6000	-49.828
2620.0000	-49.063
2620.4000	-49.839
2620.8000	-48.869
2621.2000	-49.657
2621.6000	-49.181
2622.0000	-48.964
2622.4000	-47.897
2622.8000	-48.793
2623.2000	-48.902
2623.6000	-49.525
2624.0000	-49.289
2624.4000	-47.859
2624.8000	-48.594
2625.2000	-49.222
2625.6000	-48.562
2626.0000	-47.790
2626.4000	-48.794
2626.8000	-47.034
2627.2000	-48.281
2627.6000	-48.960
2628.0000	-48.705
2628.4000	-49.493
2628.8000	-48.471
2629.2000	-48.189
2629.6000	-48.234
2630.0000	-48.798
2630.4000	-48.208
2630.8000	-47.544
2631.2000	-45.822
2631.6000	-45.018
2632.0000	-46.166
2632.4000	-46.336
2632.8000	-46.279
2633.2000	-44.494
2633.6000	-46.012
2634.0000	-46.349
2634.4000	-46.400
2634.8000	-45.668
2635.2000	-45.990
2635.6000	-44.079
2636.0000	-44.418
2636.4000	-44.215
2636.8000	-43.936
2637.2000	-44.619
2637.6000	-44.396
2638.0000	-42.947
2638.4000	-42.551
2638.8000	-43.549
2639.2000	-44.073
2639.6000	-44.828
2640.0000	-43.514
2640.4000	-43.777
2640.8000	-44.505
2641.2000	-43.597
2641.6000	-44.039
2642.0000	-44.136
2642.4000	-44.539
2642.8000	-43.637
2643.2000	-42.849
2643.6000	-43.275
2644.0000	-42.369
2644.4000	-43.590
2644.8000	-42.851
2645.2000	-43.200
2645.6000	-41.859
2646.0000	-43.355
2646.4000	-43.522
2646.8000	-43.702
2647.2000	-41.450
2647.6000	-41.081
2648.0000	-41.387
2648.4000	-42.732
2648.8000	-42.226
2649.2000	-42.158
2649.6000	-42.825
2650.0000	-42.025
2650.4000	-42.425
2650.8000	-42.196
2651.2000	-42.756
2651.6000	-42.443
2652.0000	-42.481
2652.4000	-41.120
2652.8000	-41.979
2653.2000	-41.843
2653.6000	-41.015
2654.0000	-41.959
2654.4000	-39.718
2654.8000	-40.419
2655.2000	-41.575
2655.6000	-41.598
2656.0000	-41.409
2656.4000	-41.618
2656.8000	-42.685
2657.2000	-41.932
2657.6000	-41.843
2658.0000	-41.441
2658.4000	-41.909
2658.8000	-41.015
2659.2000	-41.641
2659.6000	-42.240
2660.0000	-41.017
2660.4000	-40.811
2660.8000	-40.817
2661.2000	-41.149
2661.6000	-40.938
2662.0000	-41.797
2662.4000	-41.558
2662.8000	-42.293
2663.2000	-41.510
2663.6000	-42.595
2664.0000	-43.895
2664.4000	-43.501
2664.8000	-42.841
2665.2000	-42.997
2665.6000	-43.076
2666.0000	-42.191
2666.4000	-42.661
2666.8000	-40.835
2667.2000	-41.446
2667.6000	-41.640
2668.0000	-41.347
2668.4000	-41.007
2668.8000	-41.218
2669.2000	-41.280
2669.6000	-41.423
2670.0000	-40.938
2670.4000	-40.369
2670.8000	-40.150
2671.2000	-39.461
2671.6000	-40.505
2672.0000	-39.777
2672.4000	-38.934
2672.8000	-40.161
2673.2000	-40.147
2673.6000	-40.177
2674.0000	-39.109
2674.4000	-39.581
2674.8000	-40.542
2675.2000	-40.825
2675.6000	-39.841
2676.0000	-39.774
2676.4000	-39.531
2676.8000	-38.845
2677.2000	-39.675
2677.6000	-39.331
2678.0000	-38.395
2678.4000	-38.078
2678.8000	-38.675
2679.2000	-37.319
2679.6000	-38.033
2680.0000	-37.084
2680.4000	-36.713
2680.8000	-36.484
2681.2000	-35.868
2681.6000	-35.706
2682.0000	-36.087
2682.4000	-36.378
2682.8000	-35.761
2683.2000	-36.643
2683.6000	-36.705
2684.0000	-37.974
2684.4000	-35.529
2684.8000	-35.193
2685.2000	-35.401
2685.6000	-35.522
2686.0000	-36.026
2686.4000	-34.794
2686.8000	-35.271
2687.2000	-34.310
2687.6000	-34.637
2688.0000	-33.953
2688.4000	-34.235
2688.8000	-34.268
2689.2000	-34.621
2689.6000	-34.689
2690.0000	-33.706
2690.4000	-34.416
2690.8000	-35.066
2691.2000	-35.474
2691.6000	-34.529
2692.0000	-35.196
2692.4000	-34.428
2692.8000	-35.212
2693.2000	-35.503
2693.6000	-33.458
2694.0000	-34.553
2694.4000	-34.112
2694.8000	-35.134
2695.2000	-34.572
2695.6000	-33.531
2696.0000	-32.108
2696.4000	-31.714
2696.8000	-31.447
2697.2000	-31.425
2697.6000	-32.083
2698.0000	-31.153
2698.4000	-31.520
2698.8000	-30.356
2699.2000	-30.431
2699.6000	-30.726
2700.0000	-31.741
2700.4000	-32.456
2700.8000	-31.796
2701.2000	-31.615
2701.6000	-31.199
2702.0000	-31.191
2702.4000	-31.253
2702.8000	-31.584
2703.2000	-31.439
2703.6000	-31.377
2704.0000	-31.379
2704.4000	-31.495
2704.8000	-31.176
2705.2000	-31.289
2705.6000	-32.129
2706.0000	-32.364
2706.4000	-31.634
2706.8000	-32.373
2707.2000	-32.781
2707.6000	-32.336
2708.0000	-32.767
2708.4000	-33.809
2708.8000	-33.654
2709.2000	-32.200
2709.6000	-33.493
2710.0000	-31.465
2710.4000	-32.201
2710.8000	-30.938
2711.2000	-29.935
2711.6000	-30.277
2712.0000	-29.265
2712.4000	-29.445
2712.8000	-28.577
2713.2000	-28.630
2713.6000	-28.949
2714.0000	-28.703
2714.4000	-28.737
2714.8000	-27.886
2715.2000	-28.231
2715.6000	-28.233
2716.0000	-28.870
2716.4000	-28.926
2716.8000	-29.377
2717.2000	-29.216
2717.6000	-30.002
2718.0000	-30.446
2718.4000	-31.066
2718.8000	-31.226
2719.2000	-32.011
2719.6000	-30.980
2720.0000	-29.764
2720.4000	-32.533
2720.8000	-32.476
2721.2000	-32.602
2721.6000	-31.187
2722.0000	-28.350
2722.4000	-27.548
2722.8000	-28.461
2723.2000	-26.680
2723.6000	-27.282
2724.0000	-27.324
2724.4000	-26.182
2724.8000	-25.708
2725.2000	-24.982
2725.6000	-24.247
2726.0000	-24.244
2726.4000	-22.616
2726.8000	-22.440
2727.2000	-22.968
2727.6000	-23.035
2728.0000	-22.586
2728.4000	-22.857
2728.8000	-22.797
2729.2000	-22.920
2729.6000	-23.151
2730.0000	-23.278
2730.4000	-23.462
2730.8000	-23.497
2731.2000	-24.291
2731.6000	-24.364
2732.0000	-24.688
2732.4000	-25.582
2732.8000	-25.477
2733.2000	-24.545
2733.6000	-25.422
2734.0000	-25.154
2734.4000	-25.430
2734.8000	-26.473
2735.2000	-27.217
2735.6000	-24.026
2736.0000	-27.615
2736.4000	-27.320
2736.8000	-27.035
2737.2000	-26.548
2737.6000	-25.506
2738.0000	-25.613
2738.4000	-25.535
2738.8000	-23.019
2739.2000	-24.451
2739.6000	-23.010
2740.0000	-20.689
2740.4000	-20.551
2740.8000	-20.245
2741.2000	-19.398
2741.6000	-20.742
2742.0000	-19.151
2742.4000	-18.145
2742.8000	-17.912
2743.2000	-17.011
2743.6000	-17.418
2744.0000	-16.678
2744.4000	-16.598
2744.8000	-16.572
2745.2000	-17.283
2745.6000	-16.991
2746.0000	-16.877
2746.4000	-16.850
2746.8000	-17.452
2747.2000	-17.620
2747.6000	-17.882
2748.0000	-18.257
2748.4000	-18.531
2748.8000	-19.299
2749.2000	-19.003
2749.6000	-19.598
2750.0000	-20.276
2750.4000	-22.061
2750.8000	-21.250
2751.2000	-22.899
2751.6000	-21.673
2752.0000	-23.475
2752.4000	-22.162
2752.8000	-24.618
2753.2000	-22.201
2753.6000	-21.168
2754.0000	-21.472
2754.4000	-20.492
2754.8000	-19.553
2755.2000	-16.828
2755.6000	-16.606
2756.0000	-16.587
2756.4000	-15.027
2756.8000	-14.238
2757.2000	-13.459
2757.6000	-12.140
2758.0000	-11.947
2758.4000	-11.328
2758.8000	-10.464
2759.2000	-11.200
2759.6000	-10.182
2760.0000	-9.748
2760.4000	-9.847
2760.8000	-9.867
2761.2000	-10.206
2761.6000	-10.621
2762.0000	-10.792
2762.4000	-10.795
2762.8000	-10.950
2763.2000	-10.660
2763.6000	-10.584
2764.0000	-10.215
2764.4000	-9.766
2764.8000	-9.289
2765.2000	-8.788
2765.6000	-8.135
2766.0000	-7.585
2766.4000	-6.892
2766.8000	-6.234
2767.2000	-5.677
2767.6000	-5.135
2768.0000	-4.728
2768.4000	-4.326
2768.8000	-3.975
2769.2000	-3.699
2769.6000	-3.469
2770.0000	-3.333
2770.4000	-3.185
2770.8000	-3.201
2771.2000	-3.389
2771.6000	-3.315
2772.0000	-3.459
2772.4000	-3.338
2772.8000	-3.365
2773.2000	-3.520
2773.6000	-3.403
2774.0000	-3.495
2774.4000	-3.404
2774.8000	-3.255
2775.2000	-2.811
2775.6000	-2.644
2776.0000	-2.236
2776.4000	-1.603
2776.8000	-1.621
2777.2000	-1.199
2777.6000	-0.844
2778.0000	-0.527
2778.4000	-0.481
2778.8000	-0.350
2779.2000	-0.151
2779.6000	-0.136
2780.0000	-0.158
2780.4000	-0.057
2780.8000	+0.027
2781.2000	+0.067
2781.6000	+0.118
2782.0000	+0.114
2782.4000	+0.112
2782.8000	+0.124
2783.2000	+0.156
2783.6000	+0.252
2784.0000	+0.369
2784.4000	+0.517
2784.8000	+0.659
2785.2000	+0.698
2785.6000	+0.692
2786.0000	+0.654
2786.4000	+0.647
2786.8000	+0.670
2787.2000	+0.639
2787.6000	+0.609
2788.0000	+0.620
2788.4000	+0.654
2788.8000	+0.660
2789.2000	+0.634
2789.6000	+0.609
2790.0000	+0.596
2790.4000	+0.579
2790.8000	+0.561
2791.2000	+0.555
2791.6000	+0.450
2792.0000	+0.331
2792.4000	+0.189
2792.8000	+0.103
2793.2000	-0.098
2793.6000	-0.250
2794.0000	-0.460
2794.4000	-0.582
2794.8000	-0.799
2795.2000	-0.938
2795.6000	-0.943
2796.0000	-0.793
2796.4000	-0.643
2796.8000	-0.592
2797.2000	-0.335
2797.6000	-0.126
2798.0000	-0.097
2798.4000	-0.024
2798.8000	-0.064
2799.2000	-0.122
2799.6000	-0.204
2800.0000	-0.309
2800.4000	-0.346
2800.8000	-0.388
2801.2000	-0.417
2801.6000	-0.477
2802.0000	-0.563
2802.4000	-0.699
2802.8000	-0.855
2803.2000	-1.024
2803.6000	-1.220
2804.0000	-1.305
2804.4000	-1.295
2804.8000	-1.173
2805.2000	-0.943
2805.6000	-0.784
2806.0000	-0.621
2806.4000	-0.447
2806.8000	-0.249
2807.2000	-0.124
2807.6000	+0.025
2808.0000	+0.075
2808.4000	+0.145
2808.8000	+0.212
2809.2000	+0.291
2809.6000	+0.291
2810.0000	+0.308
2810.4000	+0.300
2810.8000	+0.299
2811.2000	+0.262
2811.6000	+0.192
2812.0000	+0.151
2812.4000	+0.087
2812.8000	+0.013
2813.2000	-0.062
2813.6000	-0.148
2814.0000	-0.238
2814.4000	-0.354
2814.8000	-0.477
2815.2000	-0.555
2815.6000	-0.708
2816.0000	-0.845
2816.4000	-0.997
2816.8000	-1.133
2817.2000	-1.280
2817.6000	-1.428
2818.0000	-1.523
2818.4000	-1.573
2818.8000	-1.575
2819.2000	-1.496
2819.6000	-1.505
2820.0000	-1.470
2820.4000	-1.463
2820.8000	-1.414
2821.2000	-1.393
2821.6000	-1.356
2822.0000	-1.291
2822.4000	-1.271
2822.8000	-1.245
2823.2000	-1.336
2823.6000	-1.331
2824.0000	-1.205
2824.4000	-1.326
2824.8000	-1.285
2825.2000	-1.320
2825.6000	-1.288
2826.0000	-1.490
2826.4000	-1.492
2826.8000	-1.582
2827.2000	-1.455
2827.6000	-1.492
2828.0000	-1.358
2828.4000	-1.500
2828.8000	-1.459
2829.2000	-1.315
2829.6000	-1.370
2830.0000	-1.274
2830.4000	-1.258
2830.8000	-1.174
2831.2000	-1.240
2831.6000	-1.358
2832.0000	-1.489
2832.4000	-1.576
2832.8000	-1.689
2833.2000	-1.869
2833.6000	-1.798
2834.0000	-1.982
2834.4000	-1.865
2834.8000	-1.801
2835.2000	-1.679
2835.6000	-1.576
2836.0000	-1.459
2836.4000	-1.382
2836.8000	-1.341
2837.2000	-1.319
2837.6000	-1.284
2838.0000	-1.252
2838.4000	-1.248
2838.8000	-1.223
2839.2000	-1.223
2839.6000	-1.232
2840.0000	-1.240
2840.4000	-1.256
2840.8000	-1.268
2841.2000	-1.264
2841.6000	-1.249
2842.0000	-1.232
2842.4000	-1.231
2842.8000	-1.218
2843.2000	-1.228
2843.6000	-1.230
2844.0000	-1.241
2844.4000	-1.236
2844.8000	-1.241
2845.2000	-1.223
2845.6000	-1.178
2846.0000	-1.145
2846.4000	-1.111
2846.8000	-1.092
2847.2000	-1.044
2847.6000	-1.037
2848.0000	-1.030
2848.4000	-1.035
2848.8000	-1.018
2849.2000	-1.000
2849.6000	-0.980
2850.0000	-0.950
2850.4000	-0.925
2850.8000	-0.904
2851.2000	-0.898
2851.6000	-0.911
2852.0000	-0.937
2852.4000	-0.962
2852.8000	-0.986
2853.2000	-1.006
2853.6000	-1.015
2854.0000	-1.006
2854.4000	-0.978
2854.8000	-0.952
2855.2000	-0.926
2855.6000	-0.895
2856.0000	-0.869
2856.4000	-0.847
2856.8000	-0.817
2857.2000	-0.793
2857.6000	-0.768
2858.0000	-0.740
2858.4000	-0.712
2858.8000	-0.692
2859.2000	-0.675
2859.6000	-0.655
2860.0000	-0.637
2860.4000	-0.618
2860.8000	-0.605
2861.2000	-0.601
2861.6000	-0.615
2862.0000	-0.625
2862.4000	-0.642
2862.8000	-0.673
2863.2000	-0.693
2863.6000	-0.733
2864.0000	-0.753
2864.4000	-0.779
2864.8000	-0.793
2865.2000	-0.810
2865.6000	-0.816
2866.0000	-0.824
2866.4000	-0.819
2866.8000	-0.819
2867.2000	-0.806
2867.6000	-0.797
2868.0000	-0.805
2868.4000	-0.808
2868.8000	-0.842
2869.2000	-0.851
2869.6000	-0.897
2870.0000	-0.949
2870.4000	-0.999
2870.8000	-1.050
2871.2000	-1.113
2871.6000	-1.151
2872.0000	-1.169
2872.4000	-1.203
2872.8000	-1.202
2873.2000	-1.234
2873.6000	-1.246
2874.0000	-1.240
2874.4000	-1.234
2874.8000	-1.246
2875.2000	-1.281
2875.6000	-1.324
2876.0000	-1.373
2876.4000	-1.410
2876.8000	-1.485
2877.2000	-1.544
2877.6000	-1.649
2878.0000	-1.721
2878.4000	-1.822
2878.8000	-1.875
2879.2000	-1.959
2879.6000	-2.007
2880.0000	-2.031
2880.4000	-2.073
2880.8000	-2.097
2881.2000	-2.133
2881.6000	-2.149
2882.0000	-2.208
2882.4000	-2.271
2882.8000	-2.363
2883.2000	-2.462
2883.6000	-2.573
2884.0000	-2.677
2884.4000	-2.771
2884.8000	-2.851
2885.2000	-2.895
2885.6000	-2.896
2886.0000	-2.915
2886.4000	-2.852
2886.8000	-2.874
2887.2000	-2.846
2887.6000	-2.807
2888.0000	-2.771
2888.4000	-2.834
2888.8000	-2.811
2889.2000	-2.809
2889.6000	-2.820
2890.0000	-2.804
2890.4000	-2.910
2890.8000	-2.821
2891.2000	-2.759
2891.6000	-2.669
2892.0000	-2.640
2892.4000	-2.512
2892.8000	-2.496
2893.2000	-2.375
2893.6000	-2.404
2894.0000	-2.401
2894.4000	-2.284
2894.8000	-2.320
2895.2000	-2.339
2895.6000	-2.423
2896.0000	-2.411
2896.4000	-2.445
2896.8000	-2.383
2897.2000	-2.413
2897.6000	-2.360
2898.0000	-2.304
2898.4000	-2.335
2898.8000	-2.396
2899.2000	-2.401
2899.6000	-2.487
2900.0000	-2.541
2900.4000	-2.591
2900.8000	-2.660
2901.2000	-2.643
2901.6000	-2.641
2902.0000	-2.554
2902.4000	-2.580
2902.8000	-2.552
2903.2000	-2.565
2903.6000	-2.607
2904.0000	-2.672
2904.4000	-2.745
2904.8000	-2.804
2905.2000	-2.878
2905.6000	-2.952
2906.0000	-3.035
2906.4000	-3.064
2906.8000	-3.106
2907.2000	-3.139
2907.6000	-3.193
2908.0000	-3.235
2908.4000	-3.307
2908.8000	-3.402
2909.2000	-3.515
2909.6000	-3.666
2910.0000	-3.818
2910.4000	-3.976
2910.8000	-4.114
2911.2000	-4.177
2911.6000	-4.281
2912.0000	-4.352
2912.4000	-4.430
2912.8000	-4.534
2913.2000	-4.677
2913.6000	-4.791
2914.0000	-4.971
2914.4000	-5.173
2914.8000	-5.352
2915.2000	-5.483
2915.6000	-5.587
2916.0000	-5.687
2916.4000	-5.718
2916.8000	-5.826
2917.2000	-5.921
2917.6000	-6.048
2918.0000	-6.289
2918.4000	-6.383
2918.8000	-6.609
2919.2000	-6.785
2919.6000	-6.928
2920.0000	-7.012
2920.4000	-7.088
2920.8000	-7.133
2921.2000	-7.155
2921.6000	-7.261
2922.0000	-7.337
2922.4000	-7.457
2922.8000	-7.580
2923.2000	-7.695
2923.6000	-7.698
2924.0000	-7.686
2924.4000	-7.636
2924.8000	-7.605
2925.2000	-7.625
2925.6000	-7.568
2926.0000	-7.712
2926.4000	-7.809
2926.8000	-7.895
2927.2000	-7.956
2927.6000	-7.974
2928.0000	-7.954
2928.4000	-7.929
2928.8000	-8.012
2929.2000	-7.950
2929.6000	-7.930
2930.0000	-7.992
2930.4000	-8.154
2930.8000	-8.258
2931.2000	-8.367
2931.6000	-8.416
2932.0000	-8.447
2932.4000	-8.379
2932.8000	-8.438
2933.2000	-8.469
2933.6000	-8.527
2934.0000	-8.639
2934.4000	-8.730
2934.8000	-8.849
2935.2000	-8.912
2935.6000	-9.016
2936.0000	-9.043
2936.4000	-9.062
2936.8000	-8.954
2937.2000	-9.156
2937.6000	-9.141
2938.0000	-9.308
2938.4000	-9.521
2938.8000	-9.622
2939.2000	-9.664
2939.6000	-9.651
2940.0000	-9.658
2940.4000	-9.641
2940.8000	-9.768
2941.2000	-9.846
2941.6000	-10.006
2942.0000	-10.051
2942.4000	-10.226
2942.8000	-10.284
2943.2000	-10.233
2943.6000	-10.327
2944.0000	-10.365
2944.4000	-10.410
2944.8000	-10.501
2945.2000	-10.636
2945.6000	-10.760
2946.0000	-10.921
2946.4000	-11.033
2946.8000	-11.079
2947.2000	-11.092
2947.6000	-11.165
2948.0000	-11.224
2948.4000	-11.288
2948.8000	-11.390
2949.2000	-11.523
2949.6000	-11.592
2950.0000	-11.629
2950.4000	-11.691
2950.8000	-11.763
2951.2000	-11.927
2951.6000	-11.982
2952.0000	-12.168
2952.4000	-12.257
2952.8000	-12.396
2953.2000	-12.494
2953.6000	-12.556
2954.0000	-12.547
2954.4000	-12.637
2954.8000	-12.664
2955.2000	-12.718
2955.6000	-12.807
2956.0000	-12.928
2956.4000	-13.042
2956.8000	-13.044
2957.2000	-13.084
2957.6000	-13.127
2958.0000	-13.239
2958.4000	-13.260
2958.8000	-13.427
2959.2000	-13.477
2959.6000	-13.511
2960.0000	-13.644
2960.4000	-13.655
2960.8000	-13.697
2961.2000	-13.775
2961.6000	-13.907
2962.0000	-13.990
2962.4000	-14.067
2962.8000	-14.124
2963.2000	-14.185
2963.6000	-14.252
2964.0000	-14.313
2964.4000	-14.443
2964.8000	-14.555
2965.2000	-14.654
2965.6000	-14.731
2966.0000	-14.795
2966.4000	-14.889
2966.8000	-15.034
2967.2000	-15.116
2967.6000	-15.129
2968.0000	-15.236
2968.4000	-15.348
2968.8000	-15.410
2969.2000	-15.548
2969.6000	-15.640
2970.0000	-15.746
2970.4000	-15.824
2970.8000	-15.835
2971.2000	-15.863
2971.6000	-15.891
2972.0000	-15.991
2972.4000	-16.032
2972.8000	-16.145
2973.2000	-16.163
2973.6000	-16.259
2974.0000	-16.329
2974.4000	-16.357
2974.8000	-16.393
2975.2000	-16.438
2975.6000	-16.530
2976.0000	-16.585
2976.4000	-16.634
2976.8000	-16.605
2977.2000	-16.718
2977.6000	-16.735
2978.0000	-16.844
2978.4000	-16.895
2978.8000	-16.994
2979.2000	-17.115
2979.6000	-17.152
2980.0000	-17.156
2980.4000	-17.173
2980.8000	-17.179
2981.2000	-17.227
2981.6000	-17.297
2982.0000	-17.330
2982.4000	-17.405
2982.8000	-17.428
2983.2000	-17.464
2983.6000	-17.504
2984.0000	-17.607
2984.4000	-17.705
2984.8000	-17.789
2985.2000	-17.788
2985.6000	-17.786
2986.0000	-17.806
2986.4000	-17.837
2986.8000	-17.894
2987.2000	-17.900
2987.6000	-17.946
2988.0000	-18.014
2988.4000	-18.074
2988.8000	-18.070
2989.2000	-18.157
2989.6000	-18.192
2990.0000	-18.313
2990.4000	-18.374
2990.8000	-18.382
2991.2000	-18.359
2991.6000	-18.386
2992.0000	-18.378
2992.4000	-18.404
2992.8000	-18.408
2993.2000	-18.434
2993.6000	-18.486
2994.0000	-18.505
2994.4000	-18.524
2994.8000	-18.597
2995.2000	-18.739
2995.6000	-18.801
2996.0000	-18.811
2996.4000	-18.790
2996.8000	-18.782
2997.2000	-18.756
2997.6000	-18.726
2998.0000	-18.666
2998.4000	-18.675
2998.8000	-18.685
2999.2000	-18.658
2999.6000	-18.641
3000.0000	-18.663
3000.4000	-18.735
3000.8000	-18.827
3001.2000	-18.871
3001.6000	-18.864
3002.0000	-18.862
3002.4000	-18.873
3002.8000	-18.865
3003.2000	-18.804
3003.6000	-18.719
3004.0000	-18.739
3004.4000	-18.714
3004.8000	-18.687
3005.2000	-18.634
3005.6000	-18.641
3006.0000	-18.685
3006.4000	-18.720
3006.8000	-18.705
3007.2000	-18.705
3007.6000	-18.712
3008.0000	-18.736
3008.4000	-18.727
3008.8000	-18.707
3009.2000	-18.672
3009.6000	-18.632
3010.0000	-18.555
3010.4000	-18.504
3010.8000	-18.494
3011.2000	-18.454
3011.6000	-18.420
3012.0000	-18.394
3012.4000	-18.346
3012.8000	-18.345
3013.2000	-18.339
3013.6000	-18.367
3014.0000	-18.359
3014.4000	-18.343
3014.8000	-18.323
3015.2000	-18.311
3015.6000	-18.329
3016.0000	-18.325
3016.4000	-18.298
3016.8000	-18.259
3017.2000	-18.195
3017.6000	-18.184
3018.0000	-18.144
3018.4000	-18.094
3018.8000	-17.944
3019.2000	-17.919
3019.6000	-17.844
3020.0000	-17.791
3020.4000	-17.684
3020.8000	-17.649
3021.2000	-17.607
3021.6000	-17.537
3022.0000	-17.503
3022.4000	-17.491
3022.8000	-17.482
3023.2000	-17.465
3023.6000	-17.447
3024.0000	-17.445
3024.4000	-17.457
3024.8000	-17.451
3025.2000	-17.435
3025.6000	-17.367
3026.0000	-17.363
3026.4000	-17.329
3026.8000	-17.243
3027.2000	-17.095
3027.6000	-17.016
3028.0000	-16.948
3028.4000	-16.873
3028.8000	-16.773
3029.2000	-16.652
3029.6000	-16.594
3030.0000	-16.547
3030.4000	-16.502
3030.8000	-16.455
3031.2000	-16.433
3031.6000	-16.433
3032.0000	-16.425
3032.4000	-16.408
3032.8000	-16.388
3033.2000	-16.371
3033.6000	-16.354
3034.0000	-16.317
3034.4000	-16.261
3034.8000	-16.213
3035.2000	-16.179
3035.6000	-16.053
3036.0000	-15.947
3036.4000	-15.873
3036.8000	-15.778
3037.2000	-15.697
3037.6000	-15.518
3038.0000	-15.459
3038.4000	-15.339
3038.8000	-15.271
3039.2000	-15.181
3039.6000	-15.113
3040.0000	-15.071
3040.4000	-15.023
3040.8000	-14.965
3041.2000	-14.938
3041.6000	-14.914
3042.0000	-14.891
3042.4000	-14.859
3042.8000	-14.836
3043.2000	-14.819
3043.6000	-14.798
3044.0000	-14.761
3044.4000	-14.717
3044.8000	-14.678
3045.2000	-14.635
3045.6000	-14.560
3046.0000	-14.485
3046.4000	-14.406
3046.8000	-14.382
3047.2000	-14.308
3047.6000	-14.229
3048.0000	-14.134
3048.4000	-14.051
3048.8000	-13.976
3049.2000	-13.880
3049.6000	-13.793
3050.0000	-13.748
3050.4000	-13.689
3050.8000	-13.642
3051.2000	-13.589
3051.6000	-13.459
3052.0000	-13.437
3052.4000	-13.341
3052.8000	-13.298
3053.2000	-13.184
3053.6000	-13.120
3054.0000	-13.059
3054.4000	-12.965
3054.8000	-12.890
3055.2000	-12.828
3055.6000	-12.758
3056.0000	-12.705
3056.4000	-12.639
3056.8000	-12.581
3057.2000	-12.542
3057.6000	-12.501
3058.0000	-12.462
3058.4000	-12.414
3058.8000	-12.378
3059.2000	-12.350
3059.6000	-12.316
3060.0000	-12.279
3060.4000	-12.235
3060.8000	-12.194
3061.2000	-12.155
3061.6000	-12.095
3062.0000	-12.049
3062.4000	-12.003
3062.8000	-11.911
3063.2000	-11.829
3063.6000	-11.746
3064.0000	-11.683
3064.4000	-11.606
3064.8000	-11.559
3065.2000	-11.462
3065.6000	-11.426
3066.0000	-11.359
3066.4000	-11.290
3066.8000	-11.203
3067.2000	-11.112
3067.6000	-11.062
3068.0000	-10.988
3068.4000	-10.914
3068.8000	-10.852
3069.2000	-10.813
3069.6000	-10.767
3070.0000	-10.708
3070.4000	-10.608
3070.8000	-10.597
3071.2000	-10.560
3071.6000	-10.500
3072.0000	-10.433
3072.4000	-10.358
3072.8000	-10.317
3073.2000	-10.234
3073.6000	-10.152
3074.0000	-10.059
3074.4000	-9.997
3074.8000	-9.946
3075.2000	-9.867
3075.6000	-9.766
3076.0000	-9.724
3076.4000	-9.662
3076.8000	-9.614
3077.2000	-9.542
3077.6000	-9.490
3078.0000	-9.439
3078.4000	-9.371
3078.8000	-9.306
3079.2000	-9.244
3079.6000	-9.172
3080.0000	-9.131
3080.4000	-9.079
3080.8000	-8.987
3081.2000	-8.940
3081.6000	-8.859
3082.0000	-8.765
3082.4000	-8.656
3082.8000	-8.600
3083.2000	-8.546
3083.6000	-8.502
3084.0000	-8.442
3084.4000	-8.398
3084.8000	-8.368
3085.2000	-8.327
3085.6000	-8.270
3086.0000	-8.221
3086.4000	-8.178
3086.8000	-8.135
3087.2000	-8.085
3087.6000	-8.009
3088.0000	-7.972
3088.4000	-7.943
3088.8000	-7.899
3089.2000	-7.827
3089.6000	-7.774
3090.0000	-7.697
3090.4000	-7.635
3090.8000	-7.558
3091.2000	-7.516
3091.6000	-7.460
3092.0000	-7.402
3092.4000	-7.328
3092.8000	-7.273
3093.2000	-7.202
3093.6000	-7.162
3094.0000	-7.087
3094.4000	-7.012
3094.8000	-6.958
3095.2000	-6.899
3095.6000	-6.819
3096.0000	-6.745
3096.4000	-6.684
3096.8000	-6.626
3097.2000	-6.574
3097.6000	-6.492
3098.0000	-6.422
3098.4000	-6.370
3098.8000	-6.296
3099.2000	-6.194
3099.6000	-6.122
3100.0000	-6.085
3100.4000	-6.039
3100.8000	-5.977
3101.2000	-5.932
3101.6000	-5.891
3102.0000	-5.852
3102.4000	-5.804
3102.8000	-5.758
3103.2000	-5.715
3103.6000	-5.676
3104.0000	-5.648
3104.4000	-5.601
3104.8000	-5.544
3105.2000	-5.500
3105.6000	-5.481
3106.0000	-5.406
3106.4000	-5.358
3106.8000	-5.306
3107.2000	-5.241
3107.6000	-5.189
3108.0000	-5.144
3108.4000	-5.115
3108.8000	-5.084
3109.2000	-5.030
3109.6000	-4.992
3110.0000	-4.932
3110.4000	-4.924
3110.8000	-4.879
3111.2000	-4.828
3111.6000	-4.742
3112.0000	-4.707
3112.4000	-4.657
3112.8000	-4.623
3113.2000	-4.563
3113.6000	-4.514
3114.0000	-4.490
3114.4000	-4.456
3114.8000	-4.377
3115.2000	-4.315
3115.6000	-4.236
3116.0000	-4.186
3116.4000	-4.136
3116.8000	-4.049
3117.2000	-4.027
3117.6000	-3.970
3118.0000	-3.933
3118.4000	-3.869
3118.8000	-3.831
3119.2000	-3.788
3119.6000	-3.745
3120.0000	-3.685
3120.4000	-3.651
3120.8000	-3.600
3121.2000	-3.574
3121.6000	-3.504
3122.0000	-3.460
3122.4000	-3.416
3122.8000	-3.369
3123.2000	-3.329
3123.6000	-3.289
3124.0000	-3.255
3124.4000	-3.230
3124.8000	-3.192
3125.2000	-3.151
3125.6000	-3.118
3126.0000	-3.099
3126.4000	-3.057
3126.8000	-3.001
3127.2000	-2.953
3127.6000	-2.914
3128.0000	-2.881
3128.4000	-2.817
3128.8000	-2.771
3129.2000	-2.745
3129.6000	-2.720
3130.0000	-2.671
3130.4000	-2.619
3130.8000	-2.591
3131.2000	-2.575
3131.6000	-2.547
3132.0000	-2.504
3132.4000	-2.471
3132.8000	-2.447
3133.2000	-2.419
3133.6000	-2.379
3134.0000	-2.356
3134.4000	-2.337
3134.8000	-2.307
3135.2000	-2.278
3135.6000	-2.237
3136.0000	-2.220
3136.4000	-2.207
3136.8000	-2.182
3137.2000	-2.153
3137.6000	-2.128
3138.0000	-2.104
3138.4000	-2.076
3138.8000	-2.049
3139.2000	-2.031
3139.6000	-2.009
3140.0000	-1.976
3140.4000	-1.948
3140.8000	-1.919
3141.2000	-1.898
3141.6000	-1.880
3142.0000	-1.869
3142.4000	-1.838
3142.8000	-1.823
3143.2000	-1.814
3143.6000	-1.800
3144.0000	-1.778
3144.4000	-1.767
3144.8000	-1.756
3145.2000	-1.736
3145.6000	-1.723
3146.0000	-1.696
3146.4000	-1.673
3146.8000	-1.651
3147.2000	-1.629
3147.6000	-1.599
3148.0000	-1.580
3148.4000	-1.562
3148.8000	-1.546
3149.2000	-1.531
3149.6000	-1.516
3150.0000	-1.503
3150.4000	-1.488
3150.8000	-1.470
3151.2000	-1.460
3151.6000	-1.449
3152.0000	-1.431
3152.4000	-1.417
3152.8000	-1.404
3153.2000	-1.395
3153.6000	-1.383
3154.0000	-1.366
3154.4000	-1.351
3154.8000	-1.344
3155.2000	-1.331
3155.6000	-1.321
3156.0000	-1.308
3156.4000	-1.294
3156.8000	-1.288
3157.2000	-1.279
3157.6000	-1.263
3158.0000	-1.247
3158.4000	-1.240
3158.8000	-1.227
3159.2000	-1.215
3159.6000	-1.205
3160.0000	-1.195
3160.4000	-1.188
3160.8000	-1.179
3161.2000	-1.166
3161.6000	-1.161
3162.0000	-1.151
3162.4000	-1.144
3162.8000	-1.135
3163.2000	-1.127
3163.6000	-1.120
3164.0000	-1.110
3164.4000	-1.101
3164.8000	-1.096
3165.2000	-1.088
3165.6000	-1.077
3166.0000	-1.068
3166.4000	-1.065
3166.8000	-1.060
3167.2000	-1.054
3167.6000	-1.046
3168.0000	-1.039
3168.4000	-1.036
3168.8000	-1.030
3169.2000	-1.024
3169.6000	-1.018
3170.0000	-1.013
3170.4000	-1.010
3170.8000	-1.005
3171.2000	-0.999
3171.6000	-0.993
3172.0000	-0.989
3172.4000	-0.985
3172.8000	-0.979
3173.2000	-0.974
3173.6000	-0.972
3174.0000	-0.968
3174.4000	-0.966
3174.8000	-0.962
3175.2000	-0.959
3175.6000	-0.957
3176.0000	-0.953
3176.4000	-0.948
3176.8000	-0.948
3177.2000	-0.946
3177.6000	-0.941
3178.0000	-0.938
3178.4000	-0.937
3178.8000	-0.935
3179.2000	-0.933
3179.6000	-0.932
3180.0000	-0.930
3180.4000	-0.932
3180.8000	-0.931
3181.2000	-0.931
3181.6000	-0.929
3182.0000	-0.930
3182.4000	-0.932
3182.8000	-0.930
3183.2000	-0.929
3183.6000	-0.929
3184.0000	-0.931
3184.4000	-0.933
3184.8000	-0.933
3185.2000	-0.936
3185.6000	-0.937
3186.0000	-0.940
3186.4000	-0.945
3186.8000	-0.947
3187.2000	-0.953
3187.6000	-0.957
3188.0000	-0.963
3188.4000	-0.968
3188.8000	-0.970
3189.2000	-0.975
3189.6000	-0.982
3190.0000	-0.990
3190.4000	-0.999
3190.8000	-1.004
3191.2000	-1.005
3191.6000	-1.007
3192.0000	-1.004
3192.4000	-1.003
3192.8000	-1.001
3193.2000	-1.005
3193.6000	-1.009
3194.0000	-1.014
3194.4000	-1.019
3194.8000	-1.024
3195.2000	-1.033
3195.6000	-1.038
3196.0000	-1.046
3196.4000	-1.053
3196.8000	-1.064
3197.2000	-1.077
3197.6000	-1.086
3198.0000	-1.094
3198.4000	-1.100
3198.8000	-1.104
3199.2000	-1.109
3199.6000	-1.116
3200.0000	-1.122
3200.4000	-1.132
3200.8000	-1.143
3201.2000	-1.156
3201.6000	-1.166
3202.0000	-1.176
3202.4000	-1.178
3202.8000	-1.178
3203.2000	-1.185
3203.6000	-1.192
3204.0000	-1.201
3204.4000	-1.212
3204.8000	-1.225
3205.2000	-1.247
3205.6000	-1.258
3206.0000	-1.269
3206.4000	-1.272
3206.8000	-1.285
3207.2000	-1.297
3207.6000	-1.305
3208.0000	-1.317
3208.4000	-1.335
3208.8000	-1.347
3209.2000	-1.358
3209.6000	-1.364
3210.0000	-1.373
3210.4000	-1.385
3210.8000	-1.389
3211.2000	-1.403
3211.6000	-1.417
3212.0000	-1.434
3212.4000	-1.446
3212.8000	-1.458
3213.2000	-1.470
3213.6000	-1.488
3214.0000	-1.504
3214.4000	-1.518
3214.8000	-1.532
3215.2000	-1.553
3215.6000	-1.564
3216.0000	-1.577
3216.4000	-1.590
3216.8000	-1.608
3217.2000	-1.627
3217.6000	-1.644
3218.0000	-1.652
3218.4000	-1.669
3218.8000	-1.689
3219.2000	-1.710
3219.6000	-1.721
3220.0000	-1.747
3220.4000	-1.779
3220.8000	-1.801
3221.2000	-1.823
3221.6000	-1.842
3222.0000	-1.871
3222.4000	-1.897
3222.8000	-1.919
3223.2000	-1.940
3223.6000	-1.960
3224.0000	-1.988
3224.4000	-2.003
3224.8000	-2.021
3225.2000	-2.046
3225.6000	-2.077
3226.0000	-2.082
3226.4000	-2.113
3226.8000	-2.134
3227.2000	-2.161
3227.6000	-2.191
3228.0000	-2.218
3228.4000	-2.251
3228.8000	-2.290
3229.2000	-2.321
3229.6000	-2.334
3230.0000	-2.358
3230.4000	-2.372
3230.8000	-2.406
3231.2000	-2.419
3231.6000	-2.437
3232.0000	-2.463
3232.4000	-2.505
3232.8000	-2.514
3233.2000	-2.535
3233.6000	-2.570
3234.0000	-2.596
3234.4000	-2.624
3234.8000	-2.657
3235.2000	-2.680
3235.6000	-2.726
3236.0000	-2.776
3236.4000	-2.816
3236.8000	-2.856
3237.2000	-2.895
3237.6000	-2.942
3238.0000	-2.973
3238.4000	-3.013
3238.8000	-3.049
3239.2000	-3.097
3239.6000	-3.126
3240.0000	-3.158
3240.4000	-3.196
3240.8000	-3.253
3241.2000	-3.287
3241.6000	-3.328
3242.0000	-3.391
3242.4000	-3.446
3242.8000	-3.486
3243.2000	-3.530
3243.6000	-3.571
3244.0000	-3.624
3244.4000	-3.680
3244.8000	-3.704
3245.2000	-3.746
3245.6000	-3.781
3246.0000	-3.845
3246.4000	-3.888
3246.8000	-3.919
3247.2000	-3.972
3247.6000	-4.019
3248.0000	-4.049
3248.4000	-4.080
3248.8000	-4.111
3249.2000	-4.169
3249.6000	-4.214
3250.0000	-4.237
3250.4000	-4.279
3250.8000	-4.319
3251.2000	-4.387
3251.6000	-4.424
3252.0000	-4.478
3252.4000	-4.535
3252.8000	-4.603
3253.2000	-4.632
3253.6000	-4.689
3254.0000	-4.739
3254.4000	-4.799
3254.8000	-4.832
3255.2000	-4.878
3255.6000	-4.927
3256.0000	-4.999
3256.4000	-5.056
3256.8000	-5.090
3257.2000	-5.156
3257.6000	-5.238
3258.0000	-5.311
3258.4000	-5.350
3258.8000	-5.425
3259.2000	-5.499
3259.6000	-5.573
3260.0000	-5.619
3260.4000	-5.669
3260.8000	-5.714
3261.2000	-5.780
3261.6000	-5.821
3262.0000	-5.873
3262.4000	-5.922
3262.8000	-6.001
3263.2000	-6.014
3263.6000	-6.059
3264.0000	-6.100
3264.4000	-6.143
3264.8000	-6.187
3265.2000	-6.244
3265.6000	-6.286
3266.0000	-6.343
3266.4000	-6.415
3266.8000	-6.447
3267.2000	-6.535
3267.6000	-6.634
3268.0000	-6.687
3268.4000	-6.740
3268.8000	-6.781
3269.2000	-6.850
3269.6000	-6.937
3270.0000	-6.997
3270.4000	-7.039
3270.8000	-7.114
3271.2000	-7.183
3271.6000	-7.226
3272.0000	-7.264
3272.4000	-7.317
3272.8000	-7.370
3273.2000	-7.404
3273.6000	-7.451
3274.0000	-7.504
3274.4000	-7.564
3274.8000	-7.622
3275.2000	-7.661
3275.6000	-7.725
3276.0000	-7.780
3276.4000	-7.877
3276.8000	-7.936
3277.2000	-8.001
3277.6000	-8.092
3278.0000	-8.167
3278.4000	-8.216
3278.8000	-8.283
3279.2000	-8.326
3279.6000	-8.415
3280.0000	-8.446
3280.4000	-8.495
3280.8000	-8.531
3281.2000	-8.603
3281.6000	-8.661
3282.0000	-8.721
3282.4000	-8.785
3282.8000	-8.847
3283.2000	-8.919
3283.6000	-8.960
3284.0000	-9.009
3284.4000	-9.075
3284.8000	-9.164
3285.2000	-9.207
3285.6000	-9.257
[truncated: 1,786 more rows]
