# Supplementary material for: Femtosecond tunable solitons up to 4.8 µm using soliton self-frequency shift in an InF3 fiber
Source: Sci Rep. 2022 Sep 23;12:15898. doi: 10.1038/s41598-022-19658-8 (PMC9508244; doi:10.1038/s41598-022-19658-8)
Supplement: Supplementary file 1 — Supplementary Information. [file 41598_2022_19658_MOESM1_ESM.zip › Raw data/Fig2_Ampli4m/8.0A.CSV]

75CSV
// AQ6376 OPTICAL SPECTRUM ANALYZER //
35
CTRWL	3250.000000
SPAN	1500.000000
START WL	2500.000000
STOP WL	4000.000000
WLFREQ	0
REFL	-12.0
LSCL	7.0
RESLN	2.000
AVG	1
SMPLAUTO	1
SMPL	3751
SMPLINTVL	0.4000
HI1_CHOP
MEAS
LSUNT	0
NMSKH	OFF
RESCOR	0
SMOOTH	0
MEASWL	0
SWPSPD	1
MODELNAME	AQ6376
CHGPT	0
RESCAL0_0	10243
RESCAL0_1	0
RESCAL0_2	0
RESCAL1_0	10243
RESCAL1_1	0
RESCAL1_2	0
RESPARM	10243
FREQPARM	10243
WNUMPARM	10243
[TRACE DATA]
2500.0000	-58.558
2500.4000	-64.884
2500.8000	-210.000
2501.2000	-61.438
2501.6000	-210.000
2502.0000	-60.415
2502.4000	-61.941
2502.8000	-210.000
2503.2000	-56.435
2503.6000	-56.269
2504.0000	-57.465
2504.4000	-59.143
2504.8000	-210.000
2505.2000	-66.393
2505.6000	-210.000
2506.0000	-58.686
2506.4000	-59.589
2506.8000	-210.000
2507.2000	-58.253
2507.6000	-62.363
2508.0000	-210.000
2508.4000	-61.647
2508.8000	-58.414
2509.2000	-66.038
2509.6000	-70.341
2510.0000	-60.657
2510.4000	-58.325
2510.8000	-57.254
2511.2000	-59.146
2511.6000	-57.073
2512.0000	-66.002
2512.4000	-210.000
2512.8000	-61.506
2513.2000	-64.487
2513.6000	-57.839
2514.0000	-58.090
2514.4000	-61.600
2514.8000	-60.698
2515.2000	-58.803
2515.6000	-58.077
2516.0000	-62.088
2516.4000	-58.124
2516.8000	-59.333
2517.2000	-60.277
2517.6000	-57.364
2518.0000	-56.802
2518.4000	-58.047
2518.8000	-59.429
2519.2000	-69.038
2519.6000	-56.401
2520.0000	-56.845
2520.4000	-57.997
2520.8000	-58.136
2521.2000	-57.934
2521.6000	-61.499
2522.0000	-57.638
2522.4000	-57.881
2522.8000	-59.427
2523.2000	-61.728
2523.6000	-60.330
2524.0000	-63.496
2524.4000	-63.137
2524.8000	-58.389
2525.2000	-58.823
2525.6000	-70.952
2526.0000	-58.575
2526.4000	-58.187
2526.8000	-73.219
2527.2000	-56.624
2527.6000	-56.007
2528.0000	-58.327
2528.4000	-55.998
2528.8000	-58.379
2529.2000	-59.055
2529.6000	-63.785
2530.0000	-60.795
2530.4000	-210.000
2530.8000	-61.587
2531.2000	-60.628
2531.6000	-59.402
2532.0000	-58.965
2532.4000	-57.702
2532.8000	-59.163
2533.2000	-61.868
2533.6000	-58.451
2534.0000	-56.480
2534.4000	-57.570
2534.8000	-57.351
2535.2000	-55.688
2535.6000	-58.195
2536.0000	-210.000
2536.4000	-58.036
2536.8000	-55.451
2537.2000	-56.133
2537.6000	-57.884
2538.0000	-57.363
2538.4000	-58.539
2538.8000	-56.678
2539.2000	-56.412
2539.6000	-56.289
2540.0000	-56.739
2540.4000	-56.239
2540.8000	-56.813
2541.2000	-56.786
2541.6000	-59.546
2542.0000	-55.501
2542.4000	-56.570
2542.8000	-55.092
2543.2000	-54.638
2543.6000	-56.998
2544.0000	-55.155
2544.4000	-54.625
2544.8000	-55.441
2545.2000	-55.514
2545.6000	-54.950
2546.0000	-55.225
2546.4000	-55.365
2546.8000	-55.145
2547.2000	-56.070
2547.6000	-54.957
2548.0000	-54.940
2548.4000	-55.522
2548.8000	-53.846
2549.2000	-53.726
2549.6000	-54.955
2550.0000	-54.204
2550.4000	-54.632
2550.8000	-54.843
2551.2000	-54.192
2551.6000	-55.509
2552.0000	-55.133
2552.4000	-54.732
2552.8000	-54.573
2553.2000	-54.815
2553.6000	-54.707
2554.0000	-52.822
2554.4000	-53.508
2554.8000	-53.147
2555.2000	-54.383
2555.6000	-54.597
2556.0000	-53.411
2556.4000	-54.046
2556.8000	-53.339
2557.2000	-54.043
2557.6000	-52.971
2558.0000	-53.277
2558.4000	-53.582
2558.8000	-53.621
2559.2000	-55.693
2559.6000	-55.602
2560.0000	-56.523
2560.4000	-55.907
2560.8000	-55.309
2561.2000	-55.033
2561.6000	-55.778
2562.0000	-53.991
2562.4000	-54.726
2562.8000	-55.920
2563.2000	-54.720
2563.6000	-53.290
2564.0000	-54.310
2564.4000	-53.529
2564.8000	-52.636
2565.2000	-54.398
2565.6000	-54.066
2566.0000	-53.062
2566.4000	-53.300
2566.8000	-52.334
2567.2000	-53.106
2567.6000	-52.446
2568.0000	-53.666
2568.4000	-53.146
2568.8000	-52.721
2569.2000	-52.765
2569.6000	-53.899
2570.0000	-53.668
2570.4000	-51.768
2570.8000	-52.257
2571.2000	-52.489
2571.6000	-52.381
2572.0000	-52.828
2572.4000	-52.613
2572.8000	-52.330
2573.2000	-52.782
2573.6000	-51.761
2574.0000	-51.701
2574.4000	-51.489
2574.8000	-51.985
2575.2000	-52.846
2575.6000	-51.384
2576.0000	-51.385
2576.4000	-52.065
2576.8000	-52.319
2577.2000	-50.831
2577.6000	-50.736
2578.0000	-51.398
2578.4000	-50.862
2578.8000	-50.486
2579.2000	-50.486
2579.6000	-50.761
2580.0000	-50.987
2580.4000	-51.159
2580.8000	-51.843
2581.2000	-51.040
2581.6000	-50.835
2582.0000	-51.458
2582.4000	-50.860
2582.8000	-50.849
2583.2000	-50.713
2583.6000	-50.823
2584.0000	-51.397
2584.4000	-50.459
2584.8000	-49.778
2585.2000	-49.826
2585.6000	-50.187
2586.0000	-49.551
2586.4000	-50.066
2586.8000	-49.312
2587.2000	-49.487
2587.6000	-49.176
2588.0000	-48.735
2588.4000	-48.738
2588.8000	-48.330
2589.2000	-49.234
2589.6000	-49.086
2590.0000	-48.069
2590.4000	-48.225
2590.8000	-49.062
2591.2000	-49.018
2591.6000	-49.292
2592.0000	-49.755
2592.4000	-49.200
2592.8000	-50.686
2593.2000	-50.154
2593.6000	-49.894
2594.0000	-49.893
2594.4000	-50.299
2594.8000	-49.981
2595.2000	-48.538
2595.6000	-47.764
2596.0000	-47.473
2596.4000	-47.587
2596.8000	-46.139
2597.2000	-46.830
2597.6000	-45.962
2598.0000	-46.031
2598.4000	-45.956
2598.8000	-46.421
2599.2000	-46.188
2599.6000	-46.503
2600.0000	-46.749
2600.4000	-46.070
2600.8000	-46.637
2601.2000	-46.253
2601.6000	-47.200
2602.0000	-47.694
2602.4000	-46.929
2602.8000	-47.613
2603.2000	-47.541
2603.6000	-47.520
2604.0000	-47.376
2604.4000	-47.978
2604.8000	-47.519
2605.2000	-47.623
2605.6000	-46.680
2606.0000	-47.361
2606.4000	-46.474
2606.8000	-45.568
2607.2000	-45.596
2607.6000	-44.523
2608.0000	-44.556
2608.4000	-44.178
2608.8000	-44.124
2609.2000	-44.193
2609.6000	-43.920
2610.0000	-43.750
2610.4000	-44.427
2610.8000	-43.610
2611.2000	-43.553
2611.6000	-44.104
2612.0000	-43.833
2612.4000	-44.183
2612.8000	-44.104
2613.2000	-44.286
2613.6000	-43.858
2614.0000	-43.634
2614.4000	-44.368
2614.8000	-44.032
2615.2000	-44.681
2615.6000	-44.522
2616.0000	-45.462
2616.4000	-44.347
2616.8000	-44.579
2617.2000	-44.555
2617.6000	-44.202
2618.0000	-43.986
2618.4000	-43.512
2618.8000	-42.888
2619.2000	-42.574
2619.6000	-43.158
2620.0000	-41.851
2620.4000	-41.995
2620.8000	-41.360
2621.2000	-41.338
2621.6000	-40.744
2622.0000	-40.809
2622.4000	-41.383
2622.8000	-41.055
2623.2000	-41.107
2623.6000	-41.283
2624.0000	-41.050
2624.4000	-41.199
2624.8000	-41.909
2625.2000	-41.111
2625.6000	-42.472
2626.0000	-41.667
2626.4000	-41.527
2626.8000	-42.205
2627.2000	-41.835
2627.6000	-41.510
2628.0000	-42.245
2628.4000	-41.971
2628.8000	-42.374
2629.2000	-42.230
2629.6000	-42.301
2630.0000	-41.947
2630.4000	-41.721
2630.8000	-41.004
2631.2000	-41.278
2631.6000	-40.576
2632.0000	-40.695
2632.4000	-40.305
2632.8000	-40.168
2633.2000	-39.113
2633.6000	-40.027
2634.0000	-39.029
2634.4000	-38.702
2634.8000	-38.336
2635.2000	-37.983
2635.6000	-38.342
2636.0000	-37.284
2636.4000	-37.524
2636.8000	-37.234
2637.2000	-37.029
2637.6000	-37.262
2638.0000	-37.426
2638.4000	-37.049
2638.8000	-37.199
2639.2000	-36.901
2639.6000	-36.481
2640.0000	-36.962
2640.4000	-36.717
2640.8000	-37.257
2641.2000	-37.187
2641.6000	-37.261
2642.0000	-36.855
2642.4000	-36.913
2642.8000	-36.915
2643.2000	-36.612
2643.6000	-36.568
2644.0000	-36.267
2644.4000	-36.671
2644.8000	-36.231
2645.2000	-36.165
2645.6000	-35.780
2646.0000	-35.856
2646.4000	-35.870
2646.8000	-35.169
2647.2000	-34.811
2647.6000	-34.833
2648.0000	-35.304
2648.4000	-34.842
2648.8000	-35.015
2649.2000	-34.727
2649.6000	-35.018
2650.0000	-35.390
2650.4000	-35.605
2650.8000	-35.804
2651.2000	-35.476
2651.6000	-35.546
2652.0000	-35.404
2652.4000	-35.519
2652.8000	-35.171
2653.2000	-35.927
2653.6000	-34.652
2654.0000	-34.907
2654.4000	-34.951
2654.8000	-35.271
2655.2000	-34.684
2655.6000	-34.529
2656.0000	-34.301
2656.4000	-33.864
2656.8000	-34.254
2657.2000	-34.196
2657.6000	-34.444
2658.0000	-33.906
2658.4000	-34.083
2658.8000	-34.754
2659.2000	-34.033
2659.6000	-34.366
2660.0000	-34.243
2660.4000	-34.422
2660.8000	-34.273
2661.2000	-34.317
2661.6000	-34.170
2662.0000	-34.870
2662.4000	-34.641
2662.8000	-35.389
2663.2000	-35.120
2663.6000	-35.669
2664.0000	-36.388
2664.4000	-35.847
2664.8000	-36.483
2665.2000	-36.151
2665.6000	-35.973
2666.0000	-35.545
2666.4000	-35.645
2666.8000	-35.112
2667.2000	-35.108
2667.6000	-35.138
2668.0000	-34.321
2668.4000	-34.777
2668.8000	-34.224
2669.2000	-34.951
2669.6000	-34.613
2670.0000	-34.297
2670.4000	-33.957
2670.8000	-33.677
2671.2000	-33.058
2671.6000	-32.731
2672.0000	-32.621
2672.4000	-32.197
2672.8000	-32.942
2673.2000	-32.549
2673.6000	-32.365
2674.0000	-33.146
2674.4000	-32.974
2674.8000	-33.665
2675.2000	-33.588
2675.6000	-33.968
2676.0000	-33.802
2676.4000	-34.194
2676.8000	-33.284
2677.2000	-33.408
2677.6000	-32.583
2678.0000	-32.941
2678.4000	-32.394
2678.8000	-31.417
2679.2000	-31.510
2679.6000	-30.960
2680.0000	-31.318
2680.4000	-30.623
2680.8000	-30.638
2681.2000	-30.665
2681.6000	-31.152
2682.0000	-30.995
2682.4000	-31.329
2682.8000	-31.250
2683.2000	-30.745
2683.6000	-31.093
2684.0000	-30.386
2684.4000	-30.317
2684.8000	-30.281
2685.2000	-30.416
2685.6000	-29.666
2686.0000	-29.647
2686.4000	-29.016
2686.8000	-29.122
2687.2000	-28.619
2687.6000	-28.517
2688.0000	-28.474
2688.4000	-28.026
2688.8000	-28.326
2689.2000	-28.232
2689.6000	-28.483
2690.0000	-27.959
2690.4000	-28.711
2690.8000	-28.127
2691.2000	-28.535
2691.6000	-28.957
2692.0000	-28.989
2692.4000	-29.539
2692.8000	-29.305
2693.2000	-29.487
2693.6000	-29.227
2694.0000	-29.467
2694.4000	-29.058
2694.8000	-28.474
2695.2000	-27.730
2695.6000	-27.651
2696.0000	-27.414
2696.4000	-26.429
2696.8000	-26.523
2697.2000	-26.096
2697.6000	-25.883
2698.0000	-25.814
2698.4000	-26.159
2698.8000	-25.823
2699.2000	-25.692
2699.6000	-26.136
2700.0000	-25.850
2700.4000	-26.285
2700.8000	-25.983
2701.2000	-26.608
2701.6000	-25.958
2702.0000	-25.767
2702.4000	-25.520
2702.8000	-25.517
2703.2000	-25.098
2703.6000	-25.401
2704.0000	-25.465
2704.4000	-25.314
2704.8000	-25.311
2705.2000	-25.020
2705.6000	-25.681
2706.0000	-25.654
2706.4000	-26.095
2706.8000	-25.856
2707.2000	-26.017
2707.6000	-26.056
2708.0000	-26.657
2708.4000	-26.766
2708.8000	-26.636
2709.2000	-25.975
2709.6000	-25.783
2710.0000	-25.904
2710.4000	-24.772
2710.8000	-24.918
2711.2000	-24.019
2711.6000	-23.608
2712.0000	-23.523
2712.4000	-23.740
2712.8000	-22.875
2713.2000	-22.866
2713.6000	-23.315
2714.0000	-22.957
2714.4000	-23.219
2714.8000	-22.699
2715.2000	-23.271
2715.6000	-23.175
2716.0000	-22.774
2716.4000	-23.322
2716.8000	-23.334
2717.2000	-24.268
2717.6000	-24.320
2718.0000	-24.661
2718.4000	-24.420
2718.8000	-25.280
2719.2000	-25.261
2719.6000	-25.678
2720.0000	-25.900
2720.4000	-25.498
2720.8000	-25.214
2721.2000	-24.329
2721.6000	-24.101
2722.0000	-23.510
2722.4000	-23.182
2722.8000	-22.785
2723.2000	-22.682
2723.6000	-22.103
2724.0000	-22.238
2724.4000	-22.167
2724.8000	-21.346
2725.2000	-20.393
2725.6000	-19.990
2726.0000	-20.040
2726.4000	-19.574
2726.8000	-19.204
2727.2000	-18.799
2727.6000	-19.124
2728.0000	-18.664
2728.4000	-20.453
2728.8000	-19.957
2729.2000	-20.843
2729.6000	-20.549
2730.0000	-20.911
2730.4000	-21.055
2730.8000	-20.420
2731.2000	-20.834
2731.6000	-20.228
2732.0000	-20.013
2732.4000	-19.867
2732.8000	-18.916
2733.2000	-18.635
2733.6000	-18.287
2734.0000	-17.981
2734.4000	-17.596
2734.8000	-17.805
2735.2000	-17.262
2735.6000	-17.066
2736.0000	-17.348
2736.4000	-17.422
2736.8000	-17.429
2737.2000	-18.370
2737.6000	-18.284
2738.0000	-19.942
2738.4000	-20.218
2738.8000	-20.475
2739.2000	-20.628
2739.6000	-20.058
2740.0000	-20.571
2740.4000	-20.553
2740.8000	-20.138
2741.2000	-20.229
2741.6000	-19.676
2742.0000	-18.920
2742.4000	-17.516
2742.8000	-19.138
2743.2000	-17.602
2743.6000	-18.441
2744.0000	-17.910
2744.4000	-17.842
2744.8000	-18.137
2745.2000	-18.063
2745.6000	-17.833
2746.0000	-17.365
2746.4000	-17.110
2746.8000	-16.656
2747.2000	-15.961
2747.6000	-15.646
2748.0000	-15.380
2748.4000	-15.046
2748.8000	-14.962
2749.2000	-14.940
2749.6000	-15.009
2750.0000	-15.110
2750.4000	-16.122
2750.8000	-16.072
2751.2000	-16.656
2751.6000	-16.786
2752.0000	-16.692
2752.4000	-17.759
2752.8000	-16.220
2753.2000	-16.801
2753.6000	-16.204
2754.0000	-15.914
2754.4000	-15.231
2754.8000	-14.361
2755.2000	-13.394
2755.6000	-12.325
2756.0000	-11.178
2756.4000	-10.642
2756.8000	-9.819
2757.2000	-9.249
2757.6000	-8.673
2758.0000	-8.197
2758.4000	-7.844
2758.8000	-7.683
2759.2000	-7.666
2759.6000	-7.703
2760.0000	-7.664
2760.4000	-7.976
2760.8000	-8.370
2761.2000	-9.147
2761.6000	-9.592
2762.0000	-9.859
2762.4000	-9.661
2762.8000	-9.272
2763.2000	-9.093
2763.6000	-8.492
2764.0000	-7.678
2764.4000	-7.124
2764.8000	-6.281
2765.2000	-5.718
2765.6000	-5.183
2766.0000	-4.669
2766.4000	-4.353
2766.8000	-3.937
2767.2000	-3.819
2767.6000	-3.746
2768.0000	-3.665
2768.4000	-3.715
2768.8000	-3.609
2769.2000	-3.475
2769.6000	-3.348
2770.0000	-3.213
2770.4000	-2.972
2770.8000	-2.809
2771.2000	-2.629
2771.6000	-2.496
2772.0000	-2.321
2772.4000	-2.172
2772.8000	-2.014
2773.2000	-1.870
2773.6000	-1.694
2774.0000	-1.593
2774.4000	-1.517
2774.8000	-1.535
2775.2000	-1.427
2775.6000	-1.333
2776.0000	-1.302
2776.4000	-1.230
2776.8000	-1.125
2777.2000	-1.031
2777.6000	-0.856
2778.0000	-0.813
2778.4000	-0.771
2778.8000	-0.726
2779.2000	-0.656
2779.6000	-0.630
2780.0000	-0.610
2780.4000	-0.453
2780.8000	-0.360
2781.2000	-0.297
2781.6000	-0.212
2782.0000	-0.140
2782.4000	-0.061
2782.8000	+0.056
2783.2000	+0.181
2783.6000	+0.319
2784.0000	+0.480
2784.4000	+0.644
2784.8000	+0.762
2785.2000	+0.801
2785.6000	+0.755
2786.0000	+0.753
2786.4000	+0.761
2786.8000	+0.767
2787.2000	+0.705
2787.6000	+0.670
2788.0000	+0.692
2788.4000	+0.721
2788.8000	+0.715
2789.2000	+0.673
2789.6000	+0.654
2790.0000	+0.621
2790.4000	+0.633
2790.8000	+0.610
2791.2000	+0.542
2791.6000	+0.443
2792.0000	+0.325
2792.4000	+0.221
2792.8000	+0.110
2793.2000	-0.039
2793.6000	-0.162
2794.0000	-0.291
2794.4000	-0.465
2794.8000	-0.543
2795.2000	-0.743
2795.6000	-0.639
2796.0000	-0.578
2796.4000	-0.405
2796.8000	-0.309
2797.2000	-0.023
2797.6000	+0.015
2798.0000	+0.155
2798.4000	+0.123
2798.8000	+0.001
2799.2000	+0.044
2799.6000	-0.129
2800.0000	-0.145
2800.4000	-0.168
2800.8000	-0.212
2801.2000	-0.227
2801.6000	-0.288
2802.0000	-0.410
2802.4000	-0.561
2802.8000	-0.737
2803.2000	-0.966
2803.6000	-1.191
2804.0000	-1.362
2804.4000	-1.325
2804.8000	-1.173
2805.2000	-0.857
2805.6000	-0.700
2806.0000	-0.488
2806.4000	-0.324
2806.8000	-0.091
2807.2000	+0.028
2807.6000	+0.146
2808.0000	+0.232
2808.4000	+0.304
2808.8000	+0.374
2809.2000	+0.429
2809.6000	+0.451
2810.0000	+0.445
2810.4000	+0.452
2810.8000	+0.469
2811.2000	+0.443
2811.6000	+0.428
2812.0000	+0.385
2812.4000	+0.364
2812.8000	+0.377
2813.2000	+0.324
2813.6000	+0.278
2814.0000	+0.222
2814.4000	+0.154
2814.8000	+0.092
2815.2000	+0.035
2815.6000	-0.047
2816.0000	-0.154
2816.4000	-0.283
2816.8000	-0.462
2817.2000	-0.676
2817.6000	-0.952
2818.0000	-1.263
2818.4000	-1.690
2818.8000	-2.236
2819.2000	-2.774
2819.6000	-2.775
2820.0000	-3.382
2820.4000	-3.298
2820.8000	-3.522
2821.2000	-3.474
2821.6000	-3.468
2822.0000	-3.197
2822.4000	-2.813
2822.8000	-2.540
2823.2000	-2.299
2823.6000	-2.071
2824.0000	-1.860
2824.4000	-1.737
2824.8000	-1.642
2825.2000	-1.583
2825.6000	-1.528
2826.0000	-1.496
2826.4000	-1.502
2826.8000	-1.652
2827.2000	-1.718
2827.6000	-1.577
2828.0000	-1.531
2828.4000	-1.732
2828.8000	-1.656
2829.2000	-1.680
2829.6000	-1.524
2830.0000	-1.649
2830.4000	-1.804
2830.8000	-1.820
2831.2000	-1.755
2831.6000	-1.470
2832.0000	-1.397
2832.4000	-1.342
2832.8000	-1.263
2833.2000	-1.180
2833.6000	-1.338
2834.0000	-1.131
2834.4000	-1.255
2834.8000	-1.194
2835.2000	-1.193
2835.6000	-1.345
2836.0000	-1.399
2836.4000	-1.417
2836.8000	-1.463
2837.2000	-1.632
2837.6000	-1.647
2838.0000	-1.801
2838.4000	-1.684
2838.8000	-1.764
2839.2000	-1.656
2839.6000	-1.647
2840.0000	-1.653
2840.4000	-1.628
2840.8000	-1.668
2841.2000	-1.692
2841.6000	-1.749
2842.0000	-1.743
2842.4000	-1.748
2842.8000	-1.743
2843.2000	-1.725
2843.6000	-1.712
2844.0000	-1.687
2844.4000	-1.676
2844.8000	-1.678
2845.2000	-1.688
2845.6000	-1.706
2846.0000	-1.718
2846.4000	-1.733
2846.8000	-1.745
2847.2000	-1.758
2847.6000	-1.778
2848.0000	-1.755
2848.4000	-1.765
2848.8000	-1.733
2849.2000	-1.699
2849.6000	-1.686
2850.0000	-1.654
2850.4000	-1.673
2850.8000	-1.666
2851.2000	-1.707
2851.6000	-1.751
2852.0000	-1.880
2852.4000	-1.915
2852.8000	-2.033
2853.2000	-2.065
2853.6000	-2.138
2854.0000	-2.162
2854.4000	-2.131
2854.8000	-2.082
2855.2000	-2.031
2855.6000	-1.923
2856.0000	-1.843
2856.4000	-1.776
2856.8000	-1.706
2857.2000	-1.622
2857.6000	-1.547
2858.0000	-1.521
2858.4000	-1.470
2858.8000	-1.451
2859.2000	-1.411
2859.6000	-1.377
2860.0000	-1.363
2860.4000	-1.360
2860.8000	-1.367
2861.2000	-1.369
2861.6000	-1.410
2862.0000	-1.433
2862.4000	-1.502
2862.8000	-1.523
2863.2000	-1.589
2863.6000	-1.623
2864.0000	-1.649
2864.4000	-1.672
2864.8000	-1.681
2865.2000	-1.669
2865.6000	-1.638
2866.0000	-1.617
2866.4000	-1.598
2866.8000	-1.529
2867.2000	-1.513
2867.6000	-1.455
2868.0000	-1.454
2868.4000	-1.444
2868.8000	-1.436
2869.2000	-1.458
2869.6000	-1.482
2870.0000	-1.475
2870.4000	-1.525
2870.8000	-1.537
2871.2000	-1.534
2871.6000	-1.562
2872.0000	-1.512
2872.4000	-1.514
2872.8000	-1.436
2873.2000	-1.397
2873.6000	-1.378
2874.0000	-1.294
2874.4000	-1.237
2874.8000	-1.257
2875.2000	-1.217
2875.6000	-1.153
2876.0000	-1.151
2876.4000	-1.113
2876.8000	-1.125
2877.2000	-1.094
2877.6000	-1.104
2878.0000	-1.088
2878.4000	-1.070
2878.8000	-1.078
2879.2000	-1.063
2879.6000	-1.032
2880.0000	-0.997
2880.4000	-1.017
2880.8000	-0.938
2881.2000	-0.954
2881.6000	-0.909
2882.0000	-0.909
2882.4000	-0.900
2882.8000	-0.894
2883.2000	-0.909
2883.6000	-0.872
2884.0000	-0.912
2884.4000	-0.891
2884.8000	-0.906
2885.2000	-0.896
2885.6000	-0.920
2886.0000	-0.887
2886.4000	-0.883
2886.8000	-0.870
2887.2000	-0.878
2887.6000	-0.851
2888.0000	-0.850
2888.4000	-0.852
2888.8000	-0.846
2889.2000	-0.845
2889.6000	-0.852
2890.0000	-0.872
2890.4000	-0.875
2890.8000	-0.913
2891.2000	-0.926
2891.6000	-0.946
2892.0000	-0.960
2892.4000	-0.978
2892.8000	-0.987
2893.2000	-0.988
2893.6000	-1.000
2894.0000	-1.016
2894.4000	-1.046
2894.8000	-1.064
2895.2000	-1.109
2895.6000	-1.154
2896.0000	-1.217
2896.4000	-1.288
2896.8000	-1.353
2897.2000	-1.416
2897.6000	-1.482
2898.0000	-1.553
2898.4000	-1.638
2898.8000	-1.687
2899.2000	-1.755
2899.6000	-1.822
2900.0000	-1.859
2900.4000	-1.947
2900.8000	-1.950
2901.2000	-2.050
2901.6000	-2.060
2902.0000	-2.066
2902.4000	-2.105
2902.8000	-2.200
2903.2000	-2.188
2903.6000	-2.171
2904.0000	-2.147
2904.4000	-2.174
2904.8000	-2.184
2905.2000	-2.125
2905.6000	-2.184
2906.0000	-2.160
2906.4000	-2.166
2906.8000	-2.192
2907.2000	-2.224
2907.6000	-2.264
2908.0000	-2.286
2908.4000	-2.230
2908.8000	-2.208
2909.2000	-2.195
2909.6000	-2.186
2910.0000	-2.254
2910.4000	-2.130
2910.8000	-2.231
2911.2000	-2.187
2911.6000	-2.257
2912.0000	-2.235
2912.4000	-2.295
2912.8000	-2.257
2913.2000	-2.266
2913.6000	-2.265
2914.0000	-2.253
2914.4000	-2.226
2914.8000	-2.202
2915.2000	-2.280
2915.6000	-2.233
2916.0000	-2.255
2916.4000	-2.239
2916.8000	-2.324
2917.2000	-2.340
2917.6000	-2.339
2918.0000	-2.355
2918.4000	-2.365
2918.8000	-2.436
2919.2000	-2.402
2919.6000	-2.501
2920.0000	-2.553
2920.4000	-2.656
2920.8000	-2.731
2921.2000	-2.797
2921.6000	-2.869
2922.0000	-2.909
2922.4000	-2.960
2922.8000	-2.965
2923.2000	-2.981
2923.6000	-3.029
2924.0000	-3.113
2924.4000	-3.147
2924.8000	-3.211
2925.2000	-3.298
2925.6000	-3.383
2926.0000	-3.432
2926.4000	-3.481
2926.8000	-3.545
2927.2000	-3.611
2927.6000	-3.709
2928.0000	-3.834
2928.4000	-3.963
2928.8000	-4.085
2929.2000	-4.204
2929.6000	-4.276
2930.0000	-4.350
2930.4000	-4.414
2930.8000	-4.480
2931.2000	-4.566
2931.6000	-4.673
2932.0000	-4.804
2932.4000	-4.959
2932.8000	-5.072
2933.2000	-5.173
2933.6000	-5.268
2934.0000	-5.308
2934.4000	-5.386
2934.8000	-5.454
2935.2000	-5.583
2935.6000	-5.738
2936.0000	-5.892
2936.4000	-6.004
2936.8000	-6.138
2937.2000	-6.282
2937.6000	-6.357
2938.0000	-6.440
2938.4000	-6.484
2938.8000	-6.657
2939.2000	-6.903
2939.6000	-7.129
2940.0000	-7.329
2940.4000	-7.588
2940.8000	-7.696
2941.2000	-8.059
2941.6000	-8.027
2942.0000	-8.371
2942.4000	-8.871
2942.8000	-9.172
2943.2000	-9.663
2943.6000	-9.743
2944.0000	-10.030
2944.4000	-10.208
2944.8000	-10.309
2945.2000	-10.454
2945.6000	-10.650
2946.0000	-10.803
2946.4000	-11.042
2946.8000	-11.165
2947.2000	-11.241
2947.6000	-11.258
2948.0000	-11.290
2948.4000	-11.341
2948.8000	-11.408
2949.2000	-11.517
2949.6000	-11.656
2950.0000	-11.767
2950.4000	-11.834
2950.8000	-11.884
2951.2000	-11.939
2951.6000	-12.034
2952.0000	-12.149
2952.4000	-12.275
2952.8000	-12.382
2953.2000	-12.667
2953.6000	-12.916
2954.0000	-13.062
2954.4000	-13.174
2954.8000	-13.304
2955.2000	-13.518
2955.6000	-13.544
2956.0000	-13.790
2956.4000	-13.878
2956.8000	-13.981
2957.2000	-14.017
2957.6000	-14.076
2958.0000	-14.101
2958.4000	-14.187
2958.8000	-14.300
2959.2000	-14.432
2959.6000	-14.565
2960.0000	-14.739
2960.4000	-14.718
2960.8000	-14.797
2961.2000	-15.082
2961.6000	-15.244
2962.0000	-15.518
2962.4000	-16.027
2962.8000	-16.160
2963.2000	-16.314
2963.6000	-16.311
2964.0000	-16.387
2964.4000	-17.379
2964.8000	-17.291
2965.2000	-17.635
2965.6000	-17.917
2966.0000	-17.781
2966.4000	-17.692
2966.8000	-17.838
2967.2000	-17.967
2967.6000	-17.782
2968.0000	-17.977
2968.4000	-17.960
2968.8000	-17.886
2969.2000	-18.218
2969.6000	-17.923
2970.0000	-18.058
2970.4000	-18.343
2970.8000	-19.463
2971.2000	-20.293
2971.6000	-19.644
2972.0000	-20.337
2972.4000	-20.509
2972.8000	-20.408
2973.2000	-20.432
2973.6000	-20.143
2974.0000	-20.009
2974.4000	-20.135
2974.8000	-20.021
2975.2000	-19.648
2975.6000	-19.788
2976.0000	-19.268
2976.4000	-19.359
2976.8000	-18.983
2977.2000	-19.277
2977.6000	-18.941
2978.0000	-18.252
2978.4000	-17.979
2978.8000	-18.782
2979.2000	-18.119
2979.6000	-18.359
2980.0000	-17.699
2980.4000	-17.865
2980.8000	-17.808
2981.2000	-18.011
2981.6000	-17.817
2982.0000	-17.951
2982.4000	-17.793
2982.8000	-17.673
2983.2000	-17.264
2983.6000	-16.904
2984.0000	-16.782
2984.4000	-16.718
2984.8000	-16.588
2985.2000	-16.793
2985.6000	-16.898
2986.0000	-16.816
2986.4000	-16.708
2986.8000	-16.308
2987.2000	-16.025
2987.6000	-16.316
2988.0000	-16.106
2988.4000	-15.947
2988.8000	-15.705
2989.2000	-15.913
2989.6000	-15.937
2990.0000	-15.121
2990.4000	-15.431
2990.8000	-14.735
2991.2000	-15.059
2991.6000	-14.804
2992.0000	-14.652
2992.4000	-14.406
2992.8000	-14.507
2993.2000	-14.568
2993.6000	-14.472
2994.0000	-13.904
2994.4000	-13.619
2994.8000	-14.087
2995.2000	-14.179
2995.6000	-13.201
2996.0000	-13.278
2996.4000	-13.096
2996.8000	-13.117
2997.2000	-13.304
2997.6000	-13.151
2998.0000	-13.003
2998.4000	-12.913
2998.8000	-13.035
2999.2000	-12.888
2999.6000	-12.549
3000.0000	-12.461
3000.4000	-12.541
3000.8000	-12.489
3001.2000	-12.048
3001.6000	-11.724
3002.0000	-11.878
3002.4000	-11.774
3002.8000	-11.707
3003.2000	-12.019
3003.6000	-11.423
3004.0000	-11.731
3004.4000	-11.323
3004.8000	-11.346
3005.2000	-11.324
3005.6000	-11.236
3006.0000	-11.171
3006.4000	-11.122
3006.8000	-11.120
3007.2000	-11.063
3007.6000	-10.985
3008.0000	-10.893
3008.4000	-10.792
3008.8000	-10.817
3009.2000	-10.885
3009.6000	-10.852
3010.0000	-10.661
3010.4000	-10.491
3010.8000	-10.128
3011.2000	-10.479
3011.6000	-10.566
3012.0000	-10.480
3012.4000	-10.510
3012.8000	-10.235
3013.2000	-10.380
3013.6000	-10.295
3014.0000	-10.155
3014.4000	-9.701
3014.8000	-9.815
3015.2000	-9.944
3015.6000	-9.990
3016.0000	-9.552
3016.4000	-8.903
3016.8000	-9.742
3017.2000	-9.594
3017.6000	-9.213
3018.0000	-9.544
3018.4000	-9.455
3018.8000	-9.115
3019.2000	-9.090
3019.6000	-9.251
3020.0000	-9.202
3020.4000	-8.561
3020.8000	-8.385
3021.2000	-9.111
3021.6000	-8.739
3022.0000	-8.792
3022.4000	-8.577
3022.8000	-8.365
3023.2000	-8.069
3023.6000	-8.477
3024.0000	-8.549
3024.4000	-7.994
3024.8000	-7.600
3025.2000	-7.762
3025.6000	-8.210
3026.0000	-8.135
3026.4000	-8.284
3026.8000	-8.141
3027.2000	-8.081
3027.6000	-7.926
3028.0000	-7.983
3028.4000	-7.896
3028.8000	-7.815
3029.2000	-7.579
3029.6000	-7.759
3030.0000	-7.955
3030.4000	-8.151
3030.8000	-7.933
3031.2000	-8.190
3031.6000	-8.117
3032.0000	-7.649
3032.4000	-7.578
3032.8000	-7.289
3033.2000	-7.272
3033.6000	-7.575
3034.0000	-7.907
3034.4000	-7.815
3034.8000	-7.745
3035.2000	-7.780
3035.6000	-7.701
3036.0000	-7.945
3036.4000	-7.596
3036.8000	-7.714
3037.2000	-7.621
3037.6000	-7.843
3038.0000	-7.559
3038.4000	-7.446
3038.8000	-7.614
3039.2000	-7.370
3039.6000	-7.366
3040.0000	-7.306
3040.4000	-7.176
3040.8000	-7.527
3041.2000	-7.489
3041.6000	-7.464
3042.0000	-7.584
3042.4000	-7.152
3042.8000	-7.401
3043.2000	-7.515
3043.6000	-7.542
3044.0000	-7.475
3044.4000	-7.605
3044.8000	-7.496
3045.2000	-7.369
3045.6000	-7.110
3046.0000	-7.337
3046.4000	-7.117
3046.8000	-7.155
3047.2000	-7.357
3047.6000	-7.431
3048.0000	-7.179
3048.4000	-7.244
3048.8000	-6.985
3049.2000	-6.923
3049.6000	-6.978
3050.0000	-6.826
3050.4000	-7.013
3050.8000	-7.142
3051.2000	-7.118
3051.6000	-7.145
3052.0000	-6.974
3052.4000	-6.957
3052.8000	-6.917
3053.2000	-6.932
3053.6000	-6.650
3054.0000	-6.736
3054.4000	-6.860
3054.8000	-6.834
3055.2000	-6.696
3055.6000	-6.735
3056.0000	-6.780
3056.4000	-6.864
3056.8000	-6.778
3057.2000	-7.080
3057.6000	-7.033
3058.0000	-6.858
3058.4000	-7.076
3058.8000	-7.290
3059.2000	-7.037
3059.6000	-6.976
3060.0000	-6.909
3060.4000	-6.976
3060.8000	-7.056
3061.2000	-7.220
3061.6000	-7.146
3062.0000	-6.910
3062.4000	-7.063
3062.8000	-7.099
3063.2000	-7.052
3063.6000	-6.934
3064.0000	-6.751
3064.4000	-6.860
3064.8000	-6.723
3065.2000	-6.954
3065.6000	-7.110
3066.0000	-7.016
3066.4000	-6.833
3066.8000	-6.805
3067.2000	-6.758
3067.6000	-6.916
3068.0000	-6.553
3068.4000	-6.566
3068.8000	-6.676
3069.2000	-6.654
3069.6000	-6.424
3070.0000	-6.513
3070.4000	-6.538
3070.8000	-6.701
3071.2000	-6.565
3071.6000	-6.592
3072.0000	-6.563
3072.4000	-6.525
3072.8000	-6.272
3073.2000	-6.339
3073.6000	-6.368
3074.0000	-6.441
3074.4000	-6.581
3074.8000	-6.348
3075.2000	-6.348
3075.6000	-6.539
3076.0000	-6.511
3076.4000	-6.387
3076.8000	-6.318
3077.2000	-6.459
3077.6000	-6.287
3078.0000	-6.514
3078.4000	-6.373
3078.8000	-6.611
3079.2000	-6.735
3079.6000	-6.512
3080.0000	-6.386
3080.4000	-6.256
3080.8000	-6.309
3081.2000	-6.530
3081.6000	-6.356
3082.0000	-6.287
3082.4000	-6.309
3082.8000	-6.413
3083.2000	-6.335
3083.6000	-6.251
3084.0000	-6.088
3084.4000	-6.189
3084.8000	-6.162
3085.2000	-6.151
3085.6000	-6.116
3086.0000	-6.071
3086.4000	-6.027
3086.8000	-5.900
3087.2000	-5.924
3087.6000	-5.882
3088.0000	-5.805
3088.4000	-5.739
3088.8000	-5.775
3089.2000	-5.749
3089.6000	-5.706
3090.0000	-5.651
3090.4000	-5.597
3090.8000	-5.549
3091.2000	-5.510
3091.6000	-5.496
3092.0000	-5.475
3092.4000	-5.425
3092.8000	-5.414
3093.2000	-5.374
3093.6000	-5.343
3094.0000	-5.343
3094.4000	-5.288
3094.8000	-5.251
3095.2000	-5.253
3095.6000	-5.205
3096.0000	-5.163
3096.4000	-5.129
3096.8000	-5.098
3097.2000	-5.086
3097.6000	-5.030
3098.0000	-4.990
3098.4000	-4.966
3098.8000	-4.921
3099.2000	-4.894
3099.6000	-4.846
3100.0000	-4.803
3100.4000	-4.787
3100.8000	-4.777
3101.2000	-4.746
3101.6000	-4.704
3102.0000	-4.697
3102.4000	-4.661
3102.8000	-4.651
3103.2000	-4.629
3103.6000	-4.602
3104.0000	-4.593
3104.4000	-4.567
3104.8000	-4.474
3105.2000	-4.486
3105.6000	-4.422
3106.0000	-4.407
3106.4000	-4.335
3106.8000	-4.277
3107.2000	-4.218
3107.6000	-4.155
3108.0000	-4.140
3108.4000	-4.065
3108.8000	-4.045
3109.2000	-4.046
3109.6000	-3.990
3110.0000	-3.891
3110.4000	-3.868
3110.8000	-3.788
3111.2000	-3.763
3111.6000	-3.691
3112.0000	-3.614
3112.4000	-3.581
3112.8000	-3.516
3113.2000	-3.463
3113.6000	-3.375
3114.0000	-3.340
3114.4000	-3.269
3114.8000	-3.196
3115.2000	-3.106
3115.6000	-3.089
3116.0000	-3.030
3116.4000	-2.966
3116.8000	-2.900
3117.2000	-2.865
3117.6000	-2.816
3118.0000	-2.781
3118.4000	-2.734
3118.8000	-2.699
3119.2000	-2.672
3119.6000	-2.633
3120.0000	-2.587
3120.4000	-2.537
3120.8000	-2.500
3121.2000	-2.473
3121.6000	-2.420
3122.0000	-2.394
3122.4000	-2.345
3122.8000	-2.300
3123.2000	-2.273
3123.6000	-2.231
3124.0000	-2.198
3124.4000	-2.174
3124.8000	-2.149
3125.2000	-2.089
3125.6000	-2.046
3126.0000	-2.023
3126.4000	-1.995
3126.8000	-1.953
3127.2000	-1.922
3127.6000	-1.878
3128.0000	-1.800
3128.4000	-1.683
3128.8000	-1.681
3129.2000	-1.605
3129.6000	-1.596
3130.0000	-1.515
3130.4000	-1.413
3130.8000	-1.351
3131.2000	-1.322
3131.6000	-1.343
3132.0000	-1.241
3132.4000	-1.232
3132.8000	-1.201
3133.2000	-1.174
3133.6000	-1.169
3134.0000	-1.126
3134.4000	-1.110
3134.8000	-1.084
3135.2000	-1.072
3135.6000	-1.029
3136.0000	-1.013
3136.4000	-0.995
3136.8000	-0.991
3137.2000	-0.980
3137.6000	-0.983
3138.0000	-0.986
3138.4000	-0.989
3138.8000	-0.985
3139.2000	-0.984
3139.6000	-0.981
3140.0000	-0.987
3140.4000	-0.992
3140.8000	-0.975
3141.2000	-0.976
3141.6000	-0.989
3142.0000	-1.002
3142.4000	-0.996
3142.8000	-1.019
3143.2000	-1.021
3143.6000	-1.029
3144.0000	-1.033
3144.4000	-1.054
3144.8000	-1.059
3145.2000	-1.056
3145.6000	-1.090
3146.0000	-1.103
3146.4000	-1.102
3146.8000	-1.101
3147.2000	-1.132
3147.6000	-1.150
3148.0000	-1.135
3148.4000	-1.111
3148.8000	-1.128
3149.2000	-1.174
3149.6000	-1.222
3150.0000	-1.224
3150.4000	-1.263
3150.8000	-1.243
3151.2000	-1.314
3151.6000	-1.321
3152.0000	-1.355
3152.4000	-1.444
3152.8000	-1.514
3153.2000	-1.484
3153.6000	-1.427
3154.0000	-1.414
3154.4000	-1.580
3154.8000	-1.666
3155.2000	-1.649
3155.6000	-1.734
3156.0000	-1.771
3156.4000	-1.766
3156.8000	-1.677
3157.2000	-1.723
3157.6000	-1.818
3158.0000	-1.876
3158.4000	-1.929
3158.8000	-1.928
3159.2000	-1.956
3159.6000	-2.123
3160.0000	-2.133
3160.4000	-2.124
3160.8000	-2.180
3161.2000	-2.303
3161.6000	-2.309
3162.0000	-2.506
3162.4000	-2.324
3162.8000	-2.358
3163.2000	-2.461
3163.6000	-2.596
3164.0000	-2.633
3164.4000	-2.790
3164.8000	-2.826
3165.2000	-2.940
3165.6000	-2.917
3166.0000	-2.921
3166.4000	-2.918
3166.8000	-2.884
3167.2000	-2.985
3167.6000	-3.100
3168.0000	-3.055
3168.4000	-3.254
3168.8000	-3.336
3169.2000	-3.540
3169.6000	-3.439
3170.0000	-3.430
3170.4000	-3.382
3170.8000	-3.292
3171.2000	-3.599
3171.6000	-3.926
3172.0000	-3.982
3172.4000	-4.038
3172.8000	-4.171
3173.2000	-4.472
3173.6000	-4.332
3174.0000	-4.381
3174.4000	-4.029
3174.8000	-4.221
3175.2000	-4.016
3175.6000	-4.218
3176.0000	-4.835
3176.4000	-4.808
3176.8000	-4.715
3177.2000	-4.634
3177.6000	-4.741
3178.0000	-4.793
3178.4000	-5.158
3178.8000	-5.244
3179.2000	-5.441
3179.6000	-5.511
3180.0000	-5.207
3180.4000	-5.431
3180.8000	-6.119
3181.2000	-5.991
3181.6000	-5.608
3182.0000	-5.445
3182.4000	-5.542
3182.8000	-5.916
3183.2000	-5.765
3183.6000	-5.925
3184.0000	-6.116
3184.4000	-6.416
3184.8000	-6.526
3185.2000	-6.527
3185.6000	-6.601
3186.0000	-6.632
3186.4000	-6.812
3186.8000	-7.107
3187.2000	-7.355
3187.6000	-7.306
3188.0000	-7.071
3188.4000	-7.021
3188.8000	-7.624
3189.2000	-7.659
3189.6000	-7.875
3190.0000	-7.581
3190.4000	-7.873
3190.8000	-8.357
3191.2000	-8.542
3191.6000	-8.111
3192.0000	-8.004
3192.4000	-8.264
3192.8000	-8.407
3193.2000	-8.514
3193.6000	-8.438
3194.0000	-8.607
3194.4000	-8.621
3194.8000	-9.160
3195.2000	-8.979
3195.6000	-8.992
3196.0000	-9.348
3196.4000	-9.261
3196.8000	-9.527
3197.2000	-9.331
3197.6000	-9.164
3198.0000	-9.264
3198.4000	-9.580
3198.8000	-9.774
3199.2000	-9.348
3199.6000	-9.716
3200.0000	-10.189
3200.4000	-10.303
3200.8000	-10.120
3201.2000	-10.185
3201.6000	-10.588
3202.0000	-10.552
3202.4000	-10.567
3202.8000	-10.732
3203.2000	-10.478
3203.6000	-10.851
3204.0000	-10.909
3204.4000	-11.023
3204.8000	-11.036
3205.2000	-11.493
3205.6000	-11.286
3206.0000	-11.155
3206.4000	-11.182
3206.8000	-11.462
3207.2000	-11.669
3207.6000	-11.588
3208.0000	-11.634
3208.4000	-11.778
3208.8000	-12.191
3209.2000	-12.321
3209.6000	-12.184
3210.0000	-12.277
3210.4000	-12.558
3210.8000	-12.741
3211.2000	-12.673
3211.6000	-12.423
3212.0000	-12.387
3212.4000	-12.746
3212.8000	-12.416
3213.2000	-12.970
3213.6000	-12.803
3214.0000	-12.651
3214.4000	-13.074
3214.8000	-13.202
3215.2000	-13.281
3215.6000	-13.359
3216.0000	-13.514
3216.4000	-13.485
3216.8000	-13.290
3217.2000	-13.236
3217.6000	-13.525
3218.0000	-13.836
3218.4000	-13.794
3218.8000	-13.821
3219.2000	-14.095
3219.6000	-14.420
3220.0000	-14.624
3220.4000	-14.632
3220.8000	-14.263
3221.2000	-14.491
3221.6000	-14.363
3222.0000	-14.604
3222.4000	-14.667
3222.8000	-14.499
3223.2000	-14.842
3223.6000	-15.143
3224.0000	-15.462
3224.4000	-15.270
3224.8000	-15.242
3225.2000	-15.381
3225.6000	-15.496
3226.0000	-15.563
3226.4000	-15.574
3226.8000	-15.435
3227.2000	-15.908
3227.6000	-15.807
3228.0000	-15.602
3228.4000	-15.915
3228.8000	-15.816
3229.2000	-15.782
3229.6000	-15.986
3230.0000	-16.077
3230.4000	-15.947
3230.8000	-16.450
3231.2000	-16.931
3231.6000	-17.022
3232.0000	-16.714
3232.4000	-16.723
3232.8000	-16.529
3233.2000	-16.761
3233.6000	-17.022
3234.0000	-17.086
3234.4000	-16.885
3234.8000	-16.520
3235.2000	-16.776
3235.6000	-16.748
3236.0000	-17.662
3236.4000	-17.591
3236.8000	-17.813
3237.2000	-17.913
3237.6000	-17.512
3238.0000	-17.807
3238.4000	-17.873
3238.8000	-17.660
3239.2000	-17.529
3239.6000	-17.897
3240.0000	-17.944
3240.4000	-17.728
3240.8000	-17.845
3241.2000	-18.661
3241.6000	-18.331
3242.0000	-18.213
3242.4000	-18.360
3242.8000	-18.417
3243.2000	-18.219
3243.6000	-17.909
3244.0000	-18.578
3244.4000	-18.423
3244.8000	-18.485
3245.2000	-18.916
3245.6000	-19.307
3246.0000	-19.154
3246.4000	-19.047
3246.8000	-19.209
3247.2000	-19.461
3247.6000	-19.735
3248.0000	-19.528
3248.4000	-19.207
3248.8000	-19.347
3249.2000	-20.018
3249.6000	-20.028
3250.0000	-20.089
3250.4000	-20.313
3250.8000	-20.288
3251.2000	-20.157
3251.6000	-20.009
3252.0000	-20.212
3252.4000	-20.429
3252.8000	-20.532
3253.2000	-21.041
3253.6000	-20.721
3254.0000	-20.358
3254.4000	-20.529
3254.8000	-20.908
3255.2000	-21.515
3255.6000	-21.453
3256.0000	-21.047
3256.4000	-21.317
3256.8000	-21.458
3257.2000	-21.411
3257.6000	-21.407
3258.0000	-21.346
3258.4000	-21.066
3258.8000	-21.354
3259.2000	-21.881
3259.6000	-21.925
3260.0000	-22.127
3260.4000	-22.141
3260.8000	-21.852
3261.2000	-22.169
3261.6000	-22.257
3262.0000	-22.480
3262.4000	-22.411
3262.8000	-22.701
3263.2000	-22.520
3263.6000	-22.541
3264.0000	-22.729
3264.4000	-22.731
3264.8000	-22.764
3265.2000	-22.926
3265.6000	-23.081
3266.0000	-22.869
3266.4000	-22.994
3266.8000	-23.270
3267.2000	-23.093
3267.6000	-23.143
3268.0000	-23.500
3268.4000	-23.625
3268.8000	-23.857
3269.2000	-23.791
3269.6000	-23.562
3270.0000	-23.884
3270.4000	-24.339
3270.8000	-24.162
3271.2000	-24.033
3271.6000	-24.131
3272.0000	-23.956
3272.4000	-24.097
3272.8000	-24.341
3273.2000	-24.292
3273.6000	-24.087
3274.0000	-24.230
3274.4000	-24.859
3274.8000	-24.932
3275.2000	-25.004
3275.6000	-25.068
3276.0000	-25.104
3276.4000	-24.966
3276.8000	-25.050
3277.2000	-24.996
3277.6000	-24.863
3278.0000	-25.010
3278.4000	-25.016
3278.8000	-25.279
3279.2000	-25.259
3279.6000	-25.344
3280.0000	-25.558
3280.4000	-25.611
3280.8000	-25.641
3281.2000	-25.629
3281.6000	-25.692
3282.0000	-26.084
3282.4000	-26.380
3282.8000	-26.336
3283.2000	-26.324
3283.6000	-26.442
3284.0000	-26.469
3284.4000	-26.412
3284.8000	-26.246
3285.2000	-26.550
3285.6000	-26.583
[truncated: 1,786 more rows]
