# Supplementary material for: Femtosecond tunable solitons up to 4.8 µm using soliton self-frequency shift in an InF3 fiber
Source: Sci Rep. 2022 Sep 23;12:15898. doi: 10.1038/s41598-022-19658-8 (PMC9508244; doi:10.1038/s41598-022-19658-8)
Supplement: Supplementary file 1 — Supplementary Information. [file 41598_2022_19658_MOESM1_ESM.zip › Raw data/Fig2_Ampli4m/8.5A.CSV]

75CSV
// AQ6376 OPTICAL SPECTRUM ANALYZER //
35
CTRWL	3200.000000
SPAN	1400.000000
START WL	2500.000000
STOP WL	3900.000000
WLFREQ	0
REFL	-12.0
LSCL	7.0
RESLN	2.000
AVG	1
SMPLAUTO	1
SMPL	3501
SMPLINTVL	0.4000
HI1_CHOP
MEAS
LSUNT	0
NMSKH	OFF
RESCOR	0
SMOOTH	0
MEASWL	0
SWPSPD	1
MODELNAME	AQ6376
CHGPT	0
RESCAL0_0	10243
RESCAL0_1	0
RESCAL0_2	0
RESCAL1_0	10243
RESCAL1_1	0
RESCAL1_2	0
RESPARM	10243
FREQPARM	10243
WNUMPARM	10243
[TRACE DATA]
2500.0000	-210.000
2500.4000	-210.000
2500.8000	-210.000
2501.2000	-210.000
2501.6000	-58.062
2502.0000	-60.852
2502.4000	-210.000
2502.8000	-60.096
2503.2000	-210.000
2503.6000	-59.644
2504.0000	-210.000
2504.4000	-210.000
2504.8000	-70.047
2505.2000	-58.608
2505.6000	-55.590
2506.0000	-60.651
2506.4000	-210.000
2506.8000	-68.603
2507.2000	-56.884
2507.6000	-56.624
2508.0000	-56.109
2508.4000	-61.405
2508.8000	-58.612
2509.2000	-65.140
2509.6000	-57.406
2510.0000	-60.133
2510.4000	-210.000
2510.8000	-210.000
2511.2000	-58.084
2511.6000	-210.000
2512.0000	-210.000
2512.4000	-210.000
2512.8000	-210.000
2513.2000	-210.000
2513.6000	-210.000
2514.0000	-60.075
2514.4000	-210.000
2514.8000	-210.000
2515.2000	-70.298
2515.6000	-210.000
2516.0000	-210.000
2516.4000	-59.499
2516.8000	-63.050
2517.2000	-210.000
2517.6000	-58.188
2518.0000	-210.000
2518.4000	-210.000
2518.8000	-59.101
2519.2000	-210.000
2519.6000	-210.000
2520.0000	-70.527
2520.4000	-210.000
2520.8000	-64.519
2521.2000	-210.000
2521.6000	-210.000
2522.0000	-63.386
2522.4000	-61.216
2522.8000	-62.295
2523.2000	-210.000
2523.6000	-210.000
2524.0000	-67.252
2524.4000	-210.000
2524.8000	-210.000
2525.2000	-66.735
2525.6000	-210.000
2526.0000	-210.000
2526.4000	-57.575
2526.8000	-55.500
2527.2000	-59.695
2527.6000	-210.000
2528.0000	-210.000
2528.4000	-63.909
2528.8000	-210.000
2529.2000	-210.000
2529.6000	-59.533
2530.0000	-58.502
2530.4000	-210.000
2530.8000	-59.623
2531.2000	-63.522
2531.6000	-66.123
2532.0000	-60.848
2532.4000	-65.723
2532.8000	-60.280
2533.2000	-65.070
2533.6000	-62.889
2534.0000	-70.412
2534.4000	-59.639
2534.8000	-62.307
2535.2000	-210.000
2535.6000	-66.642
2536.0000	-61.294
2536.4000	-210.000
2536.8000	-60.044
2537.2000	-70.162
2537.6000	-210.000
2538.0000	-66.447
2538.4000	-210.000
2538.8000	-64.414
2539.2000	-210.000
2539.6000	-58.445
2540.0000	-60.802
2540.4000	-65.253
2540.8000	-69.337
2541.2000	-57.827
2541.6000	-59.845
2542.0000	-210.000
2542.4000	-62.121
2542.8000	-61.351
2543.2000	-210.000
2543.6000	-60.827
2544.0000	-60.669
2544.4000	-210.000
2544.8000	-59.884
2545.2000	-63.229
2545.6000	-58.711
2546.0000	-210.000
2546.4000	-60.322
2546.8000	-210.000
2547.2000	-68.141
2547.6000	-57.915
2548.0000	-59.520
2548.4000	-70.454
2548.8000	-58.956
2549.2000	-59.447
2549.6000	-61.098
2550.0000	-59.901
2550.4000	-57.261
2550.8000	-58.197
2551.2000	-56.924
2551.6000	-59.360
2552.0000	-61.836
2552.4000	-58.462
2552.8000	-56.772
2553.2000	-57.376
2553.6000	-70.064
2554.0000	-56.898
2554.4000	-210.000
2554.8000	-58.413
2555.2000	-56.997
2555.6000	-59.028
2556.0000	-63.695
2556.4000	-58.460
2556.8000	-58.752
2557.2000	-60.299
2557.6000	-58.271
2558.0000	-210.000
2558.4000	-60.705
2558.8000	-57.248
2559.2000	-56.294
2559.6000	-210.000
2560.0000	-56.654
2560.4000	-60.547
2560.8000	-69.316
2561.2000	-56.890
2561.6000	-58.869
2562.0000	-61.050
2562.4000	-59.936
2562.8000	-56.772
2563.2000	-56.109
2563.6000	-57.281
2564.0000	-55.392
2564.4000	-54.849
2564.8000	-57.941
2565.2000	-72.925
2565.6000	-57.326
2566.0000	-57.911
2566.4000	-56.547
2566.8000	-55.301
2567.2000	-56.884
2567.6000	-55.780
2568.0000	-57.240
2568.4000	-55.628
2568.8000	-56.691
2569.2000	-59.133
2569.6000	-55.683
2570.0000	-58.723
2570.4000	-57.115
2570.8000	-57.518
2571.2000	-56.009
2571.6000	-55.423
2572.0000	-57.346
2572.4000	-56.224
2572.8000	-59.331
2573.2000	-56.801
2573.6000	-55.419
2574.0000	-55.024
2574.4000	-57.143
2574.8000	-69.245
2575.2000	-55.344
2575.6000	-54.279
2576.0000	-54.988
2576.4000	-54.722
2576.8000	-53.956
2577.2000	-54.439
2577.6000	-55.367
2578.0000	-56.011
2578.4000	-55.233
2578.8000	-56.644
2579.2000	-57.367
2579.6000	-55.939
2580.0000	-54.677
2580.4000	-55.620
2580.8000	-58.062
2581.2000	-57.465
2581.6000	-55.762
2582.0000	-56.667
2582.4000	-56.638
2582.8000	-56.207
2583.2000	-56.587
2583.6000	-57.003
2584.0000	-54.972
2584.4000	-56.147
2584.8000	-56.739
2585.2000	-56.439
2585.6000	-53.255
2586.0000	-55.450
2586.4000	-53.225
2586.8000	-52.892
2587.2000	-52.266
2587.6000	-52.769
2588.0000	-53.166
2588.4000	-54.129
2588.8000	-52.189
2589.2000	-53.326
2589.6000	-53.159
2590.0000	-52.888
2590.4000	-52.177
2590.8000	-54.313
2591.2000	-52.426
2591.6000	-54.070
2592.0000	-53.852
2592.4000	-55.029
2592.8000	-55.898
2593.2000	-54.103
2593.6000	-55.669
2594.0000	-55.644
2594.4000	-54.373
2594.8000	-55.409
2595.2000	-51.352
2595.6000	-52.835
2596.0000	-51.045
2596.4000	-51.293
2596.8000	-51.223
2597.2000	-49.955
2597.6000	-51.467
2598.0000	-52.000
2598.4000	-49.639
2598.8000	-51.631
2599.2000	-51.238
2599.6000	-51.425
2600.0000	-51.518
2600.4000	-52.998
2600.8000	-53.588
2601.2000	-53.234
2601.6000	-53.285
2602.0000	-50.586
2602.4000	-50.740
2602.8000	-53.379
2603.2000	-50.801
2603.6000	-52.156
2604.0000	-52.310
2604.4000	-50.549
2604.8000	-50.105
2605.2000	-50.200
2605.6000	-49.550
2606.0000	-49.934
2606.4000	-49.951
2606.8000	-49.744
2607.2000	-49.695
2607.6000	-50.424
2608.0000	-47.562
2608.4000	-48.106
2608.8000	-46.899
2609.2000	-47.041
2609.6000	-46.809
2610.0000	-47.912
2610.4000	-47.377
2610.8000	-46.927
2611.2000	-46.680
2611.6000	-46.699
2612.0000	-46.327
2612.4000	-47.279
2612.8000	-49.291
2613.2000	-47.829
2613.6000	-47.365
2614.0000	-47.318
2614.4000	-47.312
2614.8000	-47.646
2615.2000	-47.688
2615.6000	-47.560
2616.0000	-46.785
2616.4000	-47.465
2616.8000	-46.152
2617.2000	-47.570
2617.6000	-45.527
2618.0000	-46.216
2618.4000	-45.720
2618.8000	-44.917
2619.2000	-45.129
2619.6000	-44.250
2620.0000	-43.847
2620.4000	-43.239
2620.8000	-42.753
2621.2000	-42.245
2621.6000	-42.493
2622.0000	-42.117
2622.4000	-42.630
2622.8000	-42.989
2623.2000	-42.683
2623.6000	-43.119
2624.0000	-43.147
2624.4000	-43.194
2624.8000	-42.711
2625.2000	-43.096
2625.6000	-42.729
2626.0000	-43.422
2626.4000	-43.489
2626.8000	-44.224
2627.2000	-44.315
2627.6000	-43.959
2628.0000	-44.189
2628.4000	-43.956
2628.8000	-43.990
2629.2000	-44.382
2629.6000	-44.781
2630.0000	-44.934
2630.4000	-45.642
2630.8000	-42.804
2631.2000	-43.092
2631.6000	-42.582
2632.0000	-43.699
2632.4000	-43.793
2632.8000	-42.811
2633.2000	-44.293
2633.6000	-42.877
2634.0000	-42.589
2634.4000	-43.516
2634.8000	-44.531
2635.2000	-41.265
2635.6000	-43.078
2636.0000	-42.638
2636.4000	-42.019
2636.8000	-41.697
2637.2000	-41.733
2637.6000	-41.314
2638.0000	-42.741
2638.4000	-41.266
2638.8000	-42.356
2639.2000	-42.392
2639.6000	-41.284
2640.0000	-41.074
2640.4000	-41.596
2640.8000	-41.136
2641.2000	-41.882
2641.6000	-42.441
2642.0000	-43.153
2642.4000	-41.522
2642.8000	-42.516
2643.2000	-40.563
2643.6000	-42.099
2644.0000	-43.513
2644.4000	-40.787
2644.8000	-40.353
2645.2000	-40.951
2645.6000	-42.360
2646.0000	-40.959
2646.4000	-41.895
2646.8000	-39.078
2647.2000	-39.306
2647.6000	-39.423
2648.0000	-38.859
2648.4000	-39.766
2648.8000	-38.859
2649.2000	-39.226
2649.6000	-39.593
2650.0000	-39.372
2650.4000	-40.195
2650.8000	-39.870
2651.2000	-41.087
2651.6000	-40.907
2652.0000	-39.995
2652.4000	-41.355
2652.8000	-39.343
2653.2000	-40.213
2653.6000	-38.982
2654.0000	-39.194
2654.4000	-39.026
2654.8000	-38.864
2655.2000	-39.290
2655.6000	-38.144
2656.0000	-38.791
2656.4000	-39.639
2656.8000	-39.254
2657.2000	-38.908
2657.6000	-39.125
2658.0000	-38.354
2658.4000	-39.146
2658.8000	-38.254
2659.2000	-38.598
2659.6000	-38.466
2660.0000	-39.121
2660.4000	-37.936
2660.8000	-37.439
2661.2000	-37.710
2661.6000	-37.207
2662.0000	-38.470
2662.4000	-39.740
2662.8000	-38.894
2663.2000	-41.241
2663.6000	-41.033
2664.0000	-42.701
2664.4000	-40.738
2664.8000	-42.704
2665.2000	-41.087
2665.6000	-40.255
2666.0000	-42.055
2666.4000	-40.520
2666.8000	-40.867
2667.2000	-39.320
2667.6000	-41.017
2668.0000	-41.673
2668.4000	-41.867
2668.8000	-41.065
2669.2000	-40.014
2669.6000	-39.592
2670.0000	-39.800
2670.4000	-40.460
2670.8000	-38.923
2671.2000	-38.193
2671.6000	-38.017
2672.0000	-38.749
2672.4000	-37.977
2672.8000	-37.092
2673.2000	-37.235
2673.6000	-37.510
2674.0000	-38.512
2674.4000	-37.775
2674.8000	-38.040
2675.2000	-37.801
2675.6000	-38.098
2676.0000	-38.054
2676.4000	-38.285
2676.8000	-37.014
2677.2000	-36.848
2677.6000	-36.426
2678.0000	-35.690
2678.4000	-35.867
2678.8000	-36.061
2679.2000	-35.275
2679.6000	-35.437
2680.0000	-34.387
2680.4000	-34.317
2680.8000	-34.661
2681.2000	-34.589
2681.6000	-34.897
2682.0000	-35.079
2682.4000	-36.206
2682.8000	-34.856
2683.2000	-35.127
2683.6000	-34.470
2684.0000	-33.722
2684.4000	-34.614
2684.8000	-35.752
2685.2000	-35.598
2685.6000	-34.744
2686.0000	-35.523
2686.4000	-34.945
2686.8000	-35.082
2687.2000	-35.056
2687.6000	-33.940
2688.0000	-34.664
2688.4000	-32.648
2688.8000	-33.394
2689.2000	-33.226
2689.6000	-33.492
2690.0000	-34.400
2690.4000	-34.788
2690.8000	-33.139
2691.2000	-33.939
2691.6000	-36.196
2692.0000	-34.784
2692.4000	-35.416
2692.8000	-34.207
2693.2000	-34.761
2693.6000	-33.651
2694.0000	-32.902
2694.4000	-31.727
2694.8000	-32.126
2695.2000	-31.703
2695.6000	-31.197
2696.0000	-31.806
2696.4000	-29.718
2696.8000	-30.214
2697.2000	-30.204
2697.6000	-31.380
2698.0000	-30.841
2698.4000	-30.732
2698.8000	-31.498
2699.2000	-29.237
2699.6000	-29.707
2700.0000	-30.368
2700.4000	-29.964
2700.8000	-30.036
2701.2000	-27.926
2701.6000	-28.121
2702.0000	-28.279
2702.4000	-28.106
2702.8000	-27.191
2703.2000	-27.212
2703.6000	-27.070
2704.0000	-27.867
2704.4000	-27.356
2704.8000	-27.865
2705.2000	-27.538
2705.6000	-27.698
2706.0000	-27.753
2706.4000	-28.546
2706.8000	-28.572
2707.2000	-28.983
2707.6000	-29.084
2708.0000	-29.501
2708.4000	-28.974
2708.8000	-28.652
2709.2000	-28.430
2709.6000	-27.551
2710.0000	-27.330
2710.4000	-26.556
2710.8000	-26.304
2711.2000	-25.682
2711.6000	-25.018
2712.0000	-24.901
2712.4000	-24.230
2712.8000	-24.389
2713.2000	-24.520
2713.6000	-24.375
2714.0000	-24.201
2714.4000	-24.667
2714.8000	-24.847
2715.2000	-24.487
2715.6000	-24.734
2716.0000	-25.011
2716.4000	-25.573
2716.8000	-25.936
2717.2000	-25.994
2717.6000	-26.263
2718.0000	-26.570
2718.4000	-26.778
2718.8000	-27.178
2719.2000	-27.222
2719.6000	-26.934
2720.0000	-26.761
2720.4000	-26.106
2720.8000	-25.702
2721.2000	-24.878
2721.6000	-25.659
2722.0000	-25.353
2722.4000	-25.561
2722.8000	-25.494
2723.2000	-25.504
2723.6000	-23.773
2724.0000	-23.672
2724.4000	-23.009
2724.8000	-22.519
2725.2000	-22.624
2725.6000	-21.818
2726.0000	-20.749
2726.4000	-20.943
2726.8000	-20.184
2727.2000	-20.111
2727.6000	-20.231
2728.0000	-19.409
2728.4000	-19.590
2728.8000	-19.378
2729.2000	-19.093
2729.6000	-19.196
2730.0000	-19.618
2730.4000	-19.181
2730.8000	-19.118
2731.2000	-19.173
2731.6000	-19.732
2732.0000	-19.160
2732.4000	-21.757
2732.8000	-21.176
2733.2000	-20.955
2733.6000	-19.853
2734.0000	-19.964
2734.4000	-20.375
2734.8000	-19.812
2735.2000	-19.721
2735.6000	-19.923
2736.0000	-20.431
2736.4000	-21.044
2736.8000	-21.903
2737.2000	-22.679
2737.6000	-23.063
2738.0000	-23.697
2738.4000	-24.099
2738.8000	-23.782
2739.2000	-23.099
2739.6000	-22.910
2740.0000	-22.230
2740.4000	-21.351
2740.8000	-20.772
2741.2000	-20.452
2741.6000	-20.212
2742.0000	-20.143
2742.4000	-19.804
2742.8000	-18.974
2743.2000	-18.923
2743.6000	-18.440
2744.0000	-18.210
2744.4000	-18.800
2744.8000	-18.698
2745.2000	-18.186
2745.6000	-17.708
2746.0000	-18.176
2746.4000	-17.849
2746.8000	-17.862
2747.2000	-17.616
2747.6000	-17.339
2748.0000	-17.885
2748.4000	-17.042
2748.8000	-17.452
2749.2000	-16.768
2749.6000	-17.612
2750.0000	-17.334
2750.4000	-16.478
2750.8000	-16.399
2751.2000	-17.108
2751.6000	-17.524
2752.0000	-17.727
2752.4000	-18.435
2752.8000	-18.955
2753.2000	-19.453
2753.6000	-20.044
2754.0000	-19.798
2754.4000	-19.595
2754.8000	-19.020
2755.2000	-18.437
2755.6000	-17.977
2756.0000	-17.749
2756.4000	-17.165
2756.8000	-17.223
2757.2000	-16.684
2757.6000	-16.772
2758.0000	-17.272
2758.4000	-16.790
2758.8000	-17.280
2759.2000	-16.618
2759.6000	-16.659
2760.0000	-15.633
2760.4000	-17.167
2760.8000	-17.381
2761.2000	-16.055
2761.6000	-15.006
2762.0000	-16.087
2762.4000	-13.987
2762.8000	-13.279
2763.2000	-14.158
2763.6000	-13.671
2764.0000	-11.656
2764.4000	-11.222
2764.8000	-9.361
2765.2000	-8.118
2765.6000	-7.628
2766.0000	-6.941
2766.4000	-7.203
2766.8000	-6.882
2767.2000	-6.135
2767.6000	-6.182
2768.0000	-5.861
2768.4000	-5.735
2768.8000	-6.423
2769.2000	-6.538
2769.6000	-7.139
2770.0000	-7.334
2770.4000	-7.647
2770.8000	-6.836
2771.2000	-7.115
2771.6000	-6.567
2772.0000	-6.408
2772.4000	-6.182
2772.8000	-7.060
2773.2000	-6.988
2773.6000	-6.268
2774.0000	-6.919
2774.4000	-6.587
2774.8000	-7.761
2775.2000	-6.810
2775.6000	-5.962
2776.0000	-6.106
2776.4000	-5.461
2776.8000	-5.331
2777.2000	-3.920
2777.6000	-4.244
2778.0000	-4.117
2778.4000	-2.964
2778.8000	-2.875
2779.2000	-2.832
2779.6000	-2.421
2780.0000	-2.506
2780.4000	-2.230
2780.8000	-1.784
2781.2000	-1.357
2781.6000	-1.258
2782.0000	-0.980
2782.4000	-0.769
2782.8000	-0.544
2783.2000	-0.329
2783.6000	+0.096
2784.0000	+0.317
2784.4000	+0.382
2784.8000	+0.255
2785.2000	+0.276
2785.6000	+0.260
2786.0000	+0.207
2786.4000	+0.162
2786.8000	+0.149
2787.2000	+0.327
2787.6000	+0.502
2788.0000	+0.382
2788.4000	+0.492
2788.8000	+0.603
2789.2000	+0.498
2789.6000	+0.686
2790.0000	+0.653
2790.4000	+0.882
2790.8000	+0.733
2791.2000	+0.823
2791.6000	+0.841
2792.0000	+0.854
2792.4000	+0.755
2792.8000	+0.744
2793.2000	+0.692
2793.6000	+0.523
2794.0000	+0.606
2794.4000	+1.241
2794.8000	+0.790
2795.2000	+0.608
2795.6000	+0.826
2796.0000	+0.674
2796.4000	+0.479
2796.8000	+0.542
2797.2000	+0.611
2797.6000	+0.500
2798.0000	+0.386
2798.4000	+0.241
2798.8000	+0.276
2799.2000	+0.105
2799.6000	+0.116
2800.0000	+0.132
2800.4000	+0.154
2800.8000	+0.066
2801.2000	-0.064
2801.6000	-0.342
2802.0000	-0.651
2802.4000	-1.326
2802.8000	-1.769
2803.2000	-2.502
2803.6000	-2.682
2804.0000	-2.313
2804.4000	-2.549
2804.8000	-3.158
2805.2000	-2.618
2805.6000	-2.430
2806.0000	-2.605
2806.4000	-2.462
2806.8000	-2.044
2807.2000	-1.348
2807.6000	-1.429
2808.0000	-0.715
2808.4000	-0.971
2808.8000	-0.764
2809.2000	-0.885
2809.6000	-1.119
2810.0000	-1.196
2810.4000	-0.939
2810.8000	-1.129
2811.2000	-0.781
2811.6000	-0.978
2812.0000	-0.933
2812.4000	-0.930
2812.8000	-1.324
2813.2000	-1.654
2813.6000	-1.554
2814.0000	-1.734
2814.4000	-1.742
2814.8000	-1.646
2815.2000	-2.067
2815.6000	-1.751
2816.0000	-1.891
2816.4000	-1.946
2816.8000	-2.042
2817.2000	-2.206
2817.6000	-2.177
2818.0000	-1.978
2818.4000	-2.563
2818.8000	-3.089
2819.2000	-2.347
2819.6000	-2.469
2820.0000	-2.765
2820.4000	-2.569
2820.8000	-2.405
2821.2000	-2.550
2821.6000	-2.667
2822.0000	-2.422
2822.4000	-2.892
2822.8000	-2.806
2823.2000	-3.167
2823.6000	-3.105
2824.0000	-3.111
2824.4000	-3.278
2824.8000	-3.419
2825.2000	-3.519
2825.6000	-3.613
2826.0000	-4.017
2826.4000	-3.636
2826.8000	-3.662
2827.2000	-4.145
2827.6000	-3.777
2828.0000	-3.425
2828.4000	-3.246
2828.8000	-3.284
2829.2000	-3.259
2829.6000	-3.306
2830.0000	-3.522
2830.4000	-3.505
2830.8000	-3.703
2831.2000	-4.163
2831.6000	-4.407
2832.0000	-4.317
2832.4000	-4.159
2832.8000	-3.711
2833.2000	-3.948
2833.6000	-3.703
2834.0000	-3.973
2834.4000	-3.728
2834.8000	-3.389
2835.2000	-3.528
2835.6000	-3.445
2836.0000	-3.534
2836.4000	-3.739
2836.8000	-3.647
2837.2000	-3.674
2837.6000	-3.683
2838.0000	-3.643
2838.4000	-3.587
2838.8000	-3.434
2839.2000	-3.362
2839.6000	-3.432
2840.0000	-3.434
2840.4000	-3.511
2840.8000	-3.351
2841.2000	-3.241
2841.6000	-3.417
2842.0000	-3.452
2842.4000	-3.170
2842.8000	-3.298
2843.2000	-3.181
2843.6000	-3.282
2844.0000	-3.193
2844.4000	-3.216
2844.8000	-3.386
2845.2000	-3.108
2845.6000	-3.369
2846.0000	-3.398
2846.4000	-3.507
2846.8000	-3.569
2847.2000	-3.627
2847.6000	-3.654
2848.0000	-3.519
2848.4000	-3.505
2848.8000	-3.337
2849.2000	-3.812
2849.6000	-3.532
2850.0000	-3.933
2850.4000	-3.959
2850.8000	-4.165
2851.2000	-4.343
2851.6000	-4.320
2852.0000	-4.565
2852.4000	-4.737
2852.8000	-4.681
2853.2000	-4.731
2853.6000	-4.360
2854.0000	-4.223
2854.4000	-4.134
2854.8000	-4.125
2855.2000	-4.147
2855.6000	-3.958
2856.0000	-3.941
2856.4000	-4.003
2856.8000	-4.043
2857.2000	-4.175
2857.6000	-4.326
2858.0000	-4.406
2858.4000	-4.429
2858.8000	-4.673
2859.2000	-4.932
2859.6000	-4.579
2860.0000	-4.790
2860.4000	-5.042
2860.8000	-4.909
2861.2000	-4.653
2861.6000	-4.953
2862.0000	-4.898
2862.4000	-4.859
2862.8000	-4.905
2863.2000	-4.964
2863.6000	-4.895
2864.0000	-5.077
2864.4000	-4.976
2864.8000	-5.193
2865.2000	-5.261
2865.6000	-5.290
2866.0000	-5.321
2866.4000	-5.538
2866.8000	-5.643
2867.2000	-5.468
2867.6000	-5.345
2868.0000	-5.375
2868.4000	-5.006
2868.8000	-5.957
2869.2000	-5.573
2869.6000	-5.601
2870.0000	-5.003
2870.4000	-5.094
2870.8000	-5.275
2871.2000	-4.980
2871.6000	-5.243
2872.0000	-4.795
2872.4000	-4.733
2872.8000	-5.030
2873.2000	-5.615
2873.6000	-5.842
2874.0000	-6.484
2874.4000	-5.179
2874.8000	-5.645
2875.2000	-5.565
2875.6000	-5.190
2876.0000	-5.093
2876.4000	-4.590
2876.8000	-5.344
2877.2000	-5.107
2877.6000	-5.431
2878.0000	-6.075
2878.4000	-5.579
2878.8000	-5.420
2879.2000	-5.173
2879.6000	-5.117
2880.0000	-5.402
2880.4000	-5.298
2880.8000	-5.270
2881.2000	-6.460
2881.6000	-5.634
2882.0000	-5.132
2882.4000	-5.729
2882.8000	-5.913
2883.2000	-6.415
2883.6000	-5.841
2884.0000	-5.282
2884.4000	-6.063
2884.8000	-5.361
2885.2000	-6.070
2885.6000	-5.674
2886.0000	-6.282
2886.4000	-6.086
2886.8000	-5.768
2887.2000	-5.943
2887.6000	-5.750
2888.0000	-6.109
2888.4000	-5.837
2888.8000	-5.961
2889.2000	-5.745
2889.6000	-6.213
2890.0000	-6.515
2890.4000	-6.831
2890.8000	-6.975
2891.2000	-7.111
2891.6000	-6.923
2892.0000	-6.648
2892.4000	-6.715
2892.8000	-6.563
2893.2000	-6.444
2893.6000	-6.761
2894.0000	-6.849
2894.4000	-6.818
2894.8000	-7.389
2895.2000	-7.558
2895.6000	-7.119
2896.0000	-7.565
2896.4000	-7.643
2896.8000	-7.642
2897.2000	-7.597
2897.6000	-7.521
2898.0000	-8.093
2898.4000	-7.765
2898.8000	-8.110
2899.2000	-8.479
2899.6000	-8.299
2900.0000	-8.835
2900.4000	-9.135
2900.8000	-8.625
2901.2000	-8.569
2901.6000	-8.954
2902.0000	-9.078
2902.4000	-8.519
2902.8000	-8.870
2903.2000	-8.725
2903.6000	-8.946
2904.0000	-9.036
2904.4000	-9.126
2904.8000	-9.368
2905.2000	-9.274
2905.6000	-9.204
2906.0000	-9.281
2906.4000	-9.446
2906.8000	-9.477
2907.2000	-9.511
2907.6000	-9.687
2908.0000	-9.755
2908.4000	-9.977
2908.8000	-10.350
2909.2000	-10.152
2909.6000	-10.269
2910.0000	-10.313
2910.4000	-10.401
2910.8000	-10.446
2911.2000	-10.498
2911.6000	-10.555
2912.0000	-10.652
2912.4000	-10.772
2912.8000	-11.054
2913.2000	-11.256
2913.6000	-11.465
2914.0000	-11.470
2914.4000	-11.400
2914.8000	-11.459
2915.2000	-11.419
2915.6000	-11.493
2916.0000	-11.593
2916.4000	-11.841
2916.8000	-12.384
2917.2000	-12.309
2917.6000	-12.665
2918.0000	-12.686
2918.4000	-12.554
2918.8000	-12.523
2919.2000	-12.627
2919.6000	-12.752
2920.0000	-12.639
2920.4000	-12.821
2920.8000	-13.012
2921.2000	-13.146
2921.6000	-13.345
2922.0000	-13.623
2922.4000	-13.450
2922.8000	-13.401
2923.2000	-13.400
2923.6000	-13.489
2924.0000	-13.488
2924.4000	-13.728
2924.8000	-13.821
2925.2000	-14.036
2925.6000	-14.068
2926.0000	-14.223
2926.4000	-14.160
2926.8000	-14.019
2927.2000	-13.953
2927.6000	-14.067
2928.0000	-14.227
2928.4000	-14.796
2928.8000	-14.742
2929.2000	-14.623
2929.6000	-14.686
2930.0000	-14.599
2930.4000	-14.958
2930.8000	-14.776
2931.2000	-15.218
2931.6000	-15.642
2932.0000	-15.581
2932.4000	-15.569
2932.8000	-15.842
2933.2000	-15.689
2933.6000	-15.652
2934.0000	-15.965
2934.4000	-16.152
2934.8000	-16.027
2935.2000	-16.260
2935.6000	-16.581
2936.0000	-16.142
2936.4000	-16.264
2936.8000	-16.211
2937.2000	-16.032
2937.6000	-16.050
2938.0000	-16.359
2938.4000	-16.270
2938.8000	-16.477
2939.2000	-16.672
2939.6000	-16.737
2940.0000	-17.068
2940.4000	-17.079
2940.8000	-17.109
2941.2000	-17.410
2941.6000	-17.108
2942.0000	-17.416
2942.4000	-17.705
2942.8000	-17.698
2943.2000	-17.554
2943.6000	-17.520
2944.0000	-17.529
2944.4000	-18.067
2944.8000	-17.890
2945.2000	-18.032
2945.6000	-18.421
2946.0000	-18.180
2946.4000	-18.487
2946.8000	-18.585
2947.2000	-18.727
2947.6000	-18.353
2948.0000	-18.657
2948.4000	-18.977
2948.8000	-18.661
2949.2000	-19.162
2949.6000	-18.989
2950.0000	-18.811
2950.4000	-18.813
2950.8000	-18.923
2951.2000	-19.578
2951.6000	-19.476
2952.0000	-19.488
2952.4000	-19.734
2952.8000	-19.595
2953.2000	-19.782
2953.6000	-19.590
2954.0000	-20.431
2954.4000	-20.599
2954.8000	-20.313
2955.2000	-20.060
2955.6000	-20.290
2956.0000	-20.448
2956.4000	-20.277
2956.8000	-20.988
2957.2000	-21.416
2957.6000	-21.657
2958.0000	-21.017
2958.4000	-21.737
2958.8000	-20.582
2959.2000	-21.355
2959.6000	-22.382
2960.0000	-21.105
2960.4000	-22.171
2960.8000	-21.104
2961.2000	-21.045
2961.6000	-20.771
2962.0000	-20.823
2962.4000	-20.565
2962.8000	-20.584
2963.2000	-20.683
2963.6000	-20.756
2964.0000	-21.243
2964.4000	-21.036
2964.8000	-21.204
2965.2000	-22.475
2965.6000	-20.767
2966.0000	-22.813
2966.4000	-23.431
2966.8000	-23.188
2967.2000	-22.651
2967.6000	-22.540
2968.0000	-22.711
2968.4000	-22.401
2968.8000	-22.200
2969.2000	-21.857
2969.6000	-22.044
2970.0000	-22.171
2970.4000	-21.682
2970.8000	-21.523
2971.2000	-21.673
2971.6000	-21.546
2972.0000	-21.387
2972.4000	-21.805
2972.8000	-22.005
2973.2000	-22.197
2973.6000	-21.865
2974.0000	-21.996
2974.4000	-21.788
2974.8000	-22.171
2975.2000	-22.187
2975.6000	-22.149
2976.0000	-22.065
2976.4000	-22.030
2976.8000	-22.948
2977.2000	-22.227
2977.6000	-21.989
2978.0000	-21.854
2978.4000	-22.122
2978.8000	-22.186
2979.2000	-22.086
2979.6000	-21.800
2980.0000	-21.791
2980.4000	-22.179
2980.8000	-22.021
2981.2000	-21.737
2981.6000	-22.068
2982.0000	-22.132
2982.4000	-22.084
2982.8000	-21.938
2983.2000	-21.871
2983.6000	-21.765
2984.0000	-21.720
2984.4000	-21.648
2984.8000	-21.581
2985.2000	-21.550
2985.6000	-21.619
2986.0000	-21.295
2986.4000	-21.505
2986.8000	-21.718
2987.2000	-21.398
2987.6000	-21.205
2988.0000	-20.809
2988.4000	-20.718
2988.8000	-21.030
2989.2000	-20.960
2989.6000	-21.478
2990.0000	-21.211
2990.4000	-20.825
2990.8000	-20.936
2991.2000	-20.908
2991.6000	-21.191
2992.0000	-21.124
2992.4000	-20.941
2992.8000	-20.695
2993.2000	-20.554
2993.6000	-20.531
2994.0000	-20.693
2994.4000	-20.460
2994.8000	-20.567
2995.2000	-20.416
2995.6000	-20.490
2996.0000	-20.134
2996.4000	-20.177
2996.8000	-20.324
2997.2000	-20.268
2997.6000	-20.212
2998.0000	-19.968
2998.4000	-19.617
2998.8000	-19.837
2999.2000	-20.259
2999.6000	-20.200
3000.0000	-20.048
3000.4000	-19.517
3000.8000	-19.838
3001.2000	-19.533
3001.6000	-19.401
3002.0000	-19.297
3002.4000	-19.422
3002.8000	-19.494
3003.2000	-19.419
3003.6000	-19.476
3004.0000	-19.217
3004.4000	-19.179
3004.8000	-19.027
3005.2000	-19.013
3005.6000	-19.236
3006.0000	-19.006
3006.4000	-19.146
3006.8000	-18.920
3007.2000	-18.772
3007.6000	-18.397
3008.0000	-18.781
3008.4000	-18.678
3008.8000	-18.341
3009.2000	-18.488
3009.6000	-18.398
3010.0000	-18.373
3010.4000	-18.459
3010.8000	-18.068
3011.2000	-17.979
3011.6000	-18.236
3012.0000	-17.805
3012.4000	-17.824
3012.8000	-17.641
3013.2000	-17.606
3013.6000	-17.630
3014.0000	-17.984
3014.4000	-17.481
3014.8000	-17.496
3015.2000	-17.496
3015.6000	-17.367
3016.0000	-17.297
3016.4000	-17.358
3016.8000	-17.341
3017.2000	-17.260
3017.6000	-17.194
3018.0000	-17.262
3018.4000	-16.981
3018.8000	-16.877
3019.2000	-17.047
3019.6000	-17.142
3020.0000	-17.072
3020.4000	-16.861
3020.8000	-16.901
3021.2000	-16.810
3021.6000	-16.631
3022.0000	-16.354
3022.4000	-16.669
3022.8000	-16.666
3023.2000	-16.706
3023.6000	-16.267
3024.0000	-16.670
3024.4000	-16.061
3024.8000	-16.385
3025.2000	-15.711
3025.6000	-16.067
3026.0000	-15.585
3026.4000	-15.456
3026.8000	-15.666
3027.2000	-15.295
3027.6000	-15.487
3028.0000	-15.344
3028.4000	-15.213
3028.8000	-15.069
3029.2000	-15.256
3029.6000	-15.140
3030.0000	-15.067
3030.4000	-15.188
3030.8000	-14.978
3031.2000	-14.942
3031.6000	-14.868
3032.0000	-14.795
3032.4000	-14.643
3032.8000	-14.550
3033.2000	-14.654
3033.6000	-14.678
3034.0000	-14.560
3034.4000	-14.485
3034.8000	-14.568
3035.2000	-14.476
3035.6000	-14.404
3036.0000	-14.186
3036.4000	-13.726
3036.8000	-13.937
3037.2000	-13.787
3037.6000	-14.083
3038.0000	-13.690
3038.4000	-13.758
3038.8000	-13.930
3039.2000	-13.483
3039.6000	-12.970
3040.0000	-13.620
3040.4000	-13.583
3040.8000	-13.024
3041.2000	-12.616
3041.6000	-12.236
3042.0000	-12.841
3042.4000	-12.891
3042.8000	-12.368
3043.2000	-12.142
3043.6000	-12.081
3044.0000	-12.210
3044.4000	-11.850
3044.8000	-11.855
3045.2000	-12.137
3045.6000	-11.807
3046.0000	-11.949
3046.4000	-11.914
3046.8000	-11.909
3047.2000	-12.050
3047.6000	-11.793
3048.0000	-11.520
3048.4000	-11.438
3048.8000	-11.369
3049.2000	-11.590
3049.6000	-11.448
3050.0000	-11.319
3050.4000	-11.383
3050.8000	-11.591
3051.2000	-11.417
3051.6000	-11.468
3052.0000	-11.368
3052.4000	-11.510
3052.8000	-11.287
3053.2000	-11.165
3053.6000	-11.147
3054.0000	-11.226
3054.4000	-11.032
3054.8000	-10.836
3055.2000	-10.639
3055.6000	-10.642
3056.0000	-10.610
3056.4000	-10.510
3056.8000	-10.297
3057.2000	-10.226
3057.6000	-10.513
3058.0000	-10.399
3058.4000	-10.357
3058.8000	-10.334
3059.2000	-10.400
3059.6000	-9.988
3060.0000	-10.229
3060.4000	-10.299
3060.8000	-10.194
3061.2000	-9.993
3061.6000	-10.204
3062.0000	-10.180
3062.4000	-9.844
3062.8000	-10.071
3063.2000	-9.887
3063.6000	-9.728
3064.0000	-9.690
3064.4000	-9.665
3064.8000	-9.698
3065.2000	-9.556
3065.6000	-9.600
3066.0000	-9.462
3066.4000	-9.202
3066.8000	-8.974
3067.2000	-9.125
3067.6000	-9.054
3068.0000	-9.024
3068.4000	-8.840
3068.8000	-8.977
3069.2000	-8.933
3069.6000	-8.763
3070.0000	-8.791
3070.4000	-8.842
3070.8000	-8.666
3071.2000	-8.553
3071.6000	-8.522
3072.0000	-8.488
3072.4000	-8.305
3072.8000	-8.230
3073.2000	-8.069
3073.6000	-7.994
3074.0000	-8.005
3074.4000	-7.911
3074.8000	-7.849
3075.2000	-7.956
3075.6000	-7.839
3076.0000	-7.637
3076.4000	-7.645
3076.8000	-7.801
3077.2000	-7.633
3077.6000	-7.478
3078.0000	-7.391
3078.4000	-7.302
3078.8000	-7.340
3079.2000	-7.288
3079.6000	-7.411
3080.0000	-7.177
3080.4000	-7.255
3080.8000	-7.131
3081.2000	-7.130
3081.6000	-7.117
3082.0000	-6.938
3082.4000	-6.991
3082.8000	-6.645
3083.2000	-6.604
3083.6000	-6.710
3084.0000	-6.565
3084.4000	-6.452
3084.8000	-6.531
3085.2000	-6.119
3085.6000	-6.420
3086.0000	-6.085
3086.4000	-6.320
3086.8000	-5.898
3087.2000	-6.034
3087.6000	-5.788
3088.0000	-5.956
3088.4000	-6.232
3088.8000	-6.115
3089.2000	-5.960
3089.6000	-5.890
3090.0000	-5.871
3090.4000	-5.938
3090.8000	-5.891
3091.2000	-5.736
3091.6000	-5.839
3092.0000	-5.612
3092.4000	-5.565
3092.8000	-5.669
3093.2000	-5.527
3093.6000	-5.331
3094.0000	-5.526
3094.4000	-5.111
3094.8000	-5.270
3095.2000	-5.025
3095.6000	-4.940
3096.0000	-5.101
3096.4000	-4.961
3096.8000	-5.087
3097.2000	-4.823
3097.6000	-4.764
3098.0000	-4.667
3098.4000	-4.781
3098.8000	-4.672
3099.2000	-4.616
3099.6000	-4.506
3100.0000	-4.517
3100.4000	-4.467
3100.8000	-4.473
3101.2000	-4.372
3101.6000	-4.387
3102.0000	-4.246
3102.4000	-4.164
3102.8000	-4.093
3103.2000	-4.196
3103.6000	-4.127
3104.0000	-4.095
3104.4000	-4.072
3104.8000	-3.989
3105.2000	-3.998
3105.6000	-3.989
3106.0000	-3.938
3106.4000	-3.932
3106.8000	-3.872
3107.2000	-3.850
3107.6000	-3.814
3108.0000	-3.778
3108.4000	-3.756
3108.8000	-3.707
3109.2000	-3.752
3109.6000	-3.563
3110.0000	-3.645
3110.4000	-3.418
3110.8000	-3.507
3111.2000	-3.380
3111.6000	-3.434
3112.0000	-3.303
3112.4000	-3.357
3112.8000	-3.307
3113.2000	-3.246
3113.6000	-3.245
3114.0000	-3.311
3114.4000	-3.090
3114.8000	-3.138
3115.2000	-3.070
3115.6000	-3.111
3116.0000	-2.900
3116.4000	-2.902
3116.8000	-2.805
3117.2000	-2.842
3117.6000	-2.818
3118.0000	-2.797
3118.4000	-2.796
3118.8000	-2.734
3119.2000	-2.787
3119.6000	-2.698
3120.0000	-2.702
3120.4000	-2.748
3120.8000	-2.649
3121.2000	-2.720
3121.6000	-2.619
3122.0000	-2.620
3122.4000	-2.614
3122.8000	-2.474
3123.2000	-2.598
3123.6000	-2.492
3124.0000	-2.481
3124.4000	-2.539
3124.8000	-2.457
3125.2000	-2.485
3125.6000	-2.453
3126.0000	-2.486
3126.4000	-2.407
3126.8000	-2.320
3127.2000	-2.319
3127.6000	-2.300
3128.0000	-2.318
3128.4000	-2.232
3128.8000	-2.239
3129.2000	-2.327
3129.6000	-2.249
3130.0000	-2.260
3130.4000	-2.143
3130.8000	-2.160
3131.2000	-2.186
3131.6000	-2.117
3132.0000	-2.175
3132.4000	-2.119
3132.8000	-2.106
3133.2000	-2.103
3133.6000	-2.101
3134.0000	-2.069
3134.4000	-2.070
3134.8000	-2.075
3135.2000	-2.097
3135.6000	-2.069
3136.0000	-2.092
3136.4000	-2.099
3136.8000	-2.075
3137.2000	-2.101
3137.6000	-2.091
3138.0000	-2.107
3138.4000	-2.089
3138.8000	-2.108
3139.2000	-2.108
3139.6000	-2.075
3140.0000	-2.093
3140.4000	-2.073
3140.8000	-2.086
3141.2000	-2.081
3141.6000	-2.132
3142.0000	-2.103
3142.4000	-2.100
3142.8000	-2.116
3143.2000	-2.097
3143.6000	-2.111
3144.0000	-2.222
3144.4000	-2.178
3144.8000	-2.198
3145.2000	-2.224
3145.6000	-2.205
3146.0000	-2.228
3146.4000	-2.276
3146.8000	-2.161
3147.2000	-2.172
3147.6000	-2.240
3148.0000	-2.283
3148.4000	-2.211
3148.8000	-2.230
3149.2000	-2.229
3149.6000	-2.262
3150.0000	-2.220
3150.4000	-2.327
3150.8000	-2.272
3151.2000	-2.286
3151.6000	-2.280
3152.0000	-2.290
3152.4000	-2.348
3152.8000	-2.341
3153.2000	-2.338
3153.6000	-2.360
3154.0000	-2.396
3154.4000	-2.549
3154.8000	-2.420
3155.2000	-2.412
3155.6000	-2.472
3156.0000	-2.485
3156.4000	-2.481
3156.8000	-2.629
3157.2000	-2.521
3157.6000	-2.511
3158.0000	-2.554
3158.4000	-2.636
3158.8000	-2.691
3159.2000	-2.589
3159.6000	-2.700
3160.0000	-2.628
3160.4000	-2.768
3160.8000	-2.777
3161.2000	-3.003
3161.6000	-2.819
3162.0000	-2.895
3162.4000	-2.858
3162.8000	-2.800
3163.2000	-2.943
3163.6000	-2.828
3164.0000	-3.043
3164.4000	-2.925
3164.8000	-3.113
3165.2000	-3.105
3165.6000	-3.105
3166.0000	-3.082
3166.4000	-3.190
3166.8000	-3.194
3167.2000	-3.085
3167.6000	-3.147
3168.0000	-3.307
3168.4000	-3.284
3168.8000	-3.415
3169.2000	-3.449
3169.6000	-3.265
3170.0000	-3.400
3170.4000	-3.430
3170.8000	-3.429
3171.2000	-3.670
3171.6000	-3.585
3172.0000	-3.581
3172.4000	-3.509
3172.8000	-3.615
3173.2000	-3.796
3173.6000	-3.744
3174.0000	-3.777
3174.4000	-4.087
3174.8000	-3.852
3175.2000	-3.919
3175.6000	-3.962
3176.0000	-3.932
3176.4000	-3.903
3176.8000	-4.042
3177.2000	-4.239
3177.6000	-4.068
3178.0000	-3.790
3178.4000	-3.982
3178.8000	-4.092
3179.2000	-4.015
3179.6000	-4.200
3180.0000	-4.261
3180.4000	-4.232
3180.8000	-4.295
3181.2000	-4.287
3181.6000	-4.336
3182.0000	-4.511
3182.4000	-4.194
3182.8000	-4.614
3183.2000	-4.621
3183.6000	-4.531
3184.0000	-4.145
3184.4000	-4.402
3184.8000	-4.522
3185.2000	-4.508
3185.6000	-4.728
3186.0000	-4.617
3186.4000	-4.692
3186.8000	-4.663
3187.2000	-4.681
3187.6000	-4.935
3188.0000	-4.577
3188.4000	-4.950
3188.8000	-4.830
3189.2000	-5.089
3189.6000	-5.167
3190.0000	-5.081
3190.4000	-5.183
3190.8000	-4.992
3191.2000	-5.335
3191.6000	-5.414
3192.0000	-5.138
3192.4000	-5.222
3192.8000	-5.409
3193.2000	-5.462
3193.6000	-5.488
3194.0000	-5.652
3194.4000	-5.793
3194.8000	-5.418
3195.2000	-5.465
3195.6000	-5.968
3196.0000	-5.795
3196.4000	-5.707
3196.8000	-5.635
3197.2000	-6.023
3197.6000	-6.247
3198.0000	-5.775
3198.4000	-6.008
3198.8000	-6.562
3199.2000	-6.332
3199.6000	-6.310
3200.0000	-6.494
3200.4000	-6.395
3200.8000	-6.319
3201.2000	-6.358
3201.6000	-6.463
3202.0000	-6.590
3202.4000	-6.474
3202.8000	-6.545
3203.2000	-6.760
3203.6000	-7.182
3204.0000	-6.987
3204.4000	-7.167
3204.8000	-6.917
3205.2000	-6.930
3205.6000	-7.269
3206.0000	-7.277
3206.4000	-7.352
3206.8000	-7.527
3207.2000	-7.323
3207.6000	-7.051
3208.0000	-7.194
3208.4000	-7.398
3208.8000	-7.456
3209.2000	-7.519
3209.6000	-7.553
3210.0000	-7.773
3210.4000	-7.441
3210.8000	-7.575
3211.2000	-7.612
3211.6000	-7.484
3212.0000	-7.558
3212.4000	-7.643
3212.8000	-7.406
3213.2000	-7.609
3213.6000	-7.725
3214.0000	-7.492
3214.4000	-7.930
3214.8000	-7.702
3215.2000	-7.979
3215.6000	-8.262
3216.0000	-8.102
3216.4000	-8.056
3216.8000	-7.820
3217.2000	-8.304
3217.6000	-7.822
3218.0000	-8.187
3218.4000	-8.484
3218.8000	-8.157
3219.2000	-8.575
3219.6000	-8.415
3220.0000	-8.572
3220.4000	-8.527
3220.8000	-8.871
3221.2000	-9.066
3221.6000	-9.031
3222.0000	-8.809
3222.4000	-8.905
3222.8000	-9.038
3223.2000	-9.099
3223.6000	-9.063
3224.0000	-9.120
3224.4000	-9.265
3224.8000	-9.258
3225.2000	-9.290
3225.6000	-9.432
3226.0000	-9.445
3226.4000	-9.427
3226.8000	-9.317
3227.2000	-9.564
3227.6000	-9.554
3228.0000	-9.786
3228.4000	-9.969
3228.8000	-9.915
3229.2000	-10.104
3229.6000	-9.725
3230.0000	-10.428
3230.4000	-10.450
3230.8000	-9.836
3231.2000	-10.218
3231.6000	-10.437
3232.0000	-10.414
3232.4000	-10.558
3232.8000	-10.172
3233.2000	-10.486
3233.6000	-10.150
3234.0000	-10.724
3234.4000	-11.021
3234.8000	-10.490
3235.2000	-10.456
3235.6000	-10.670
3236.0000	-10.934
3236.4000	-10.434
3236.8000	-11.281
3237.2000	-10.610
3237.6000	-11.063
3238.0000	-11.333
3238.4000	-11.422
3238.8000	-10.996
3239.2000	-10.604
3239.6000	-11.392
3240.0000	-11.353
3240.4000	-11.110
3240.8000	-10.983
3241.2000	-12.036
3241.6000	-11.268
3242.0000	-11.540
3242.4000	-11.473
3242.8000	-11.499
3243.2000	-11.778
3243.6000	-11.888
3244.0000	-11.962
3244.4000	-12.397
3244.8000	-11.951
3245.2000	-11.770
3245.6000	-12.110
3246.0000	-12.412
3246.4000	-12.103
3246.8000	-12.402
3247.2000	-12.391
3247.6000	-12.061
3248.0000	-12.843
3248.4000	-12.864
3248.8000	-12.943
3249.2000	-12.387
3249.6000	-12.749
3250.0000	-13.057
3250.4000	-12.584
3250.8000	-12.596
3251.2000	-13.255
3251.6000	-12.980
3252.0000	-13.292
3252.4000	-13.867
3252.8000	-13.222
3253.2000	-13.253
3253.6000	-13.568
3254.0000	-13.149
3254.4000	-13.958
3254.8000	-14.064
3255.2000	-13.502
3255.6000	-13.550
3256.0000	-14.175
3256.4000	-13.457
3256.8000	-14.272
3257.2000	-14.272
3257.6000	-14.338
3258.0000	-14.830
3258.4000	-14.430
3258.8000	-14.421
3259.2000	-14.569
3259.6000	-14.682
3260.0000	-14.482
3260.4000	-15.011
3260.8000	-14.809
3261.2000	-14.619
3261.6000	-14.965
3262.0000	-14.851
3262.4000	-14.939
3262.8000	-15.112
3263.2000	-15.093
3263.6000	-15.302
3264.0000	-15.192
3264.4000	-15.054
3264.8000	-15.175
3265.2000	-15.124
3265.6000	-15.776
3266.0000	-15.355
3266.4000	-15.409
3266.8000	-15.781
3267.2000	-15.817
3267.6000	-15.543
3268.0000	-15.935
3268.4000	-15.988
3268.8000	-15.904
3269.2000	-16.066
3269.6000	-16.328
3270.0000	-15.937
3270.4000	-16.473
3270.8000	-16.672
3271.2000	-16.544
3271.6000	-16.268
3272.0000	-16.430
3272.4000	-16.596
3272.8000	-16.338
3273.2000	-16.758
3273.6000	-16.629
3274.0000	-17.239
3274.4000	-16.876
3274.8000	-17.012
3275.2000	-17.090
3275.6000	-17.242
3276.0000	-16.937
3276.4000	-17.587
3276.8000	-17.022
3277.2000	-17.600
3277.6000	-17.535
3278.0000	-17.603
3278.4000	-17.346
3278.8000	-17.253
3279.2000	-17.633
3279.6000	-17.754
3280.0000	-17.960
3280.4000	-17.537
3280.8000	-17.672
3281.2000	-17.827
3281.6000	-17.684
3282.0000	-17.851
3282.4000	-18.031
3282.8000	-17.713
3283.2000	-17.876
3283.6000	-18.142
3284.0000	-18.005
3284.4000	-18.084
3284.8000	-17.960
3285.2000	-18.237
3285.6000	-17.985
[truncated: 1,536 more rows]
