# Supplementary material for: Femtosecond tunable solitons up to 4.8 µm using soliton self-frequency shift in an InF3 fiber
Source: Sci Rep. 2022 Sep 23;12:15898. doi: 10.1038/s41598-022-19658-8 (PMC9508244; doi:10.1038/s41598-022-19658-8)
Supplement: Supplementary file 1 — Supplementary Information. [file 41598_2022_19658_MOESM1_ESM.zip › Raw data/Fig2_Ampli4m/9.0A.CSV]

75CSV
// AQ6376 OPTICAL SPECTRUM ANALYZER //
35
CTRWL	3200.000000
SPAN	1400.000000
START WL	2500.000000
STOP WL	3900.000000
WLFREQ	0
REFL	-12.0
LSCL	7.0
RESLN	2.000
AVG	1
SMPLAUTO	1
SMPL	3501
SMPLINTVL	0.4000
HI1_CHOP
MEAS
LSUNT	0
NMSKH	OFF
RESCOR	0
SMOOTH	0
MEASWL	0
SWPSPD	1
MODELNAME	AQ6376
CHGPT	0
RESCAL0_0	10243
RESCAL0_1	0
RESCAL0_2	0
RESCAL1_0	10243
RESCAL1_1	0
RESCAL1_2	0
RESPARM	10243
FREQPARM	10243
WNUMPARM	10243
[TRACE DATA]
2500.0000	-210.000
2500.4000	-210.000
2500.8000	-66.346
2501.2000	-60.690
2501.6000	-57.730
2502.0000	-59.299
2502.4000	-210.000
2502.8000	-59.769
2503.2000	-210.000
2503.6000	-61.493
2504.0000	-60.954
2504.4000	-210.000
2504.8000	-59.305
2505.2000	-210.000
2505.6000	-63.130
2506.0000	-61.392
2506.4000	-62.896
2506.8000	-64.968
2507.2000	-210.000
2507.6000	-210.000
2508.0000	-210.000
2508.4000	-210.000
2508.8000	-210.000
2509.2000	-63.738
2509.6000	-58.045
2510.0000	-210.000
2510.4000	-210.000
2510.8000	-210.000
2511.2000	-70.805
2511.6000	-210.000
2512.0000	-210.000
2512.4000	-64.332
2512.8000	-210.000
2513.2000	-60.055
2513.6000	-210.000
2514.0000	-210.000
2514.4000	-71.557
2514.8000	-64.690
2515.2000	-210.000
2515.6000	-210.000
2516.0000	-59.672
2516.4000	-210.000
2516.8000	-210.000
2517.2000	-210.000
2517.6000	-59.714
2518.0000	-59.057
2518.4000	-70.907
2518.8000	-210.000
2519.2000	-60.207
2519.6000	-210.000
2520.0000	-60.078
2520.4000	-59.992
2520.8000	-210.000
2521.2000	-210.000
2521.6000	-210.000
2522.0000	-210.000
2522.4000	-210.000
2522.8000	-74.363
2523.2000	-62.962
2523.6000	-59.064
2524.0000	-62.017
2524.4000	-62.381
2524.8000	-59.268
2525.2000	-58.075
2525.6000	-60.567
2526.0000	-210.000
2526.4000	-57.864
2526.8000	-64.664
2527.2000	-62.845
2527.6000	-60.064
2528.0000	-62.654
2528.4000	-61.669
2528.8000	-210.000
2529.2000	-61.608
2529.6000	-60.871
2530.0000	-57.928
2530.4000	-59.929
2530.8000	-57.671
2531.2000	-58.225
2531.6000	-61.816
2532.0000	-60.013
2532.4000	-61.985
2532.8000	-63.102
2533.2000	-58.266
2533.6000	-59.141
2534.0000	-210.000
2534.4000	-60.481
2534.8000	-59.330
2535.2000	-61.959
2535.6000	-59.245
2536.0000	-64.864
2536.4000	-61.921
2536.8000	-210.000
2537.2000	-59.010
2537.6000	-210.000
2538.0000	-66.825
2538.4000	-59.345
2538.8000	-59.008
2539.2000	-57.668
2539.6000	-58.422
2540.0000	-210.000
2540.4000	-56.942
2540.8000	-210.000
2541.2000	-57.676
2541.6000	-57.809
2542.0000	-61.615
2542.4000	-210.000
2542.8000	-64.251
2543.2000	-60.599
2543.6000	-210.000
2544.0000	-210.000
2544.4000	-60.600
2544.8000	-210.000
2545.2000	-61.097
2545.6000	-61.536
2546.0000	-59.603
2546.4000	-58.369
2546.8000	-64.255
2547.2000	-64.021
2547.6000	-61.262
2548.0000	-210.000
2548.4000	-58.494
2548.8000	-61.748
2549.2000	-59.580
2549.6000	-66.207
2550.0000	-57.035
2550.4000	-72.083
2550.8000	-65.244
2551.2000	-60.931
2551.6000	-210.000
2552.0000	-65.617
2552.4000	-210.000
2552.8000	-210.000
2553.2000	-69.647
2553.6000	-57.417
2554.0000	-64.627
2554.4000	-58.804
2554.8000	-56.624
2555.2000	-58.693
2555.6000	-59.327
2556.0000	-65.880
2556.4000	-59.251
2556.8000	-66.793
2557.2000	-67.851
2557.6000	-61.186
2558.0000	-64.404
2558.4000	-210.000
2558.8000	-60.366
2559.2000	-63.445
2559.6000	-59.355
2560.0000	-60.142
2560.4000	-57.978
2560.8000	-60.198
2561.2000	-68.065
2561.6000	-58.560
2562.0000	-61.954
2562.4000	-60.041
2562.8000	-210.000
2563.2000	-59.387
2563.6000	-58.617
2564.0000	-59.312
2564.4000	-62.106
2564.8000	-59.229
2565.2000	-60.049
2565.6000	-59.531
2566.0000	-56.480
2566.4000	-54.923
2566.8000	-55.159
2567.2000	-61.077
2567.6000	-58.042
2568.0000	-58.094
2568.4000	-56.646
2568.8000	-56.477
2569.2000	-56.038
2569.6000	-55.649
2570.0000	-57.447
2570.4000	-55.404
2570.8000	-57.504
2571.2000	-56.944
2571.6000	-56.602
2572.0000	-57.201
2572.4000	-64.124
2572.8000	-56.493
2573.2000	-56.365
2573.6000	-57.990
2574.0000	-54.646
2574.4000	-56.530
2574.8000	-55.928
2575.2000	-56.140
2575.6000	-56.233
2576.0000	-54.593
2576.4000	-55.896
2576.8000	-53.800
2577.2000	-55.834
2577.6000	-53.978
2578.0000	-54.399
2578.4000	-53.346
2578.8000	-54.711
2579.2000	-55.033
2579.6000	-54.211
2580.0000	-55.133
2580.4000	-55.044
2580.8000	-54.901
2581.2000	-54.981
2581.6000	-54.951
2582.0000	-54.331
2582.4000	-55.010
2582.8000	-53.756
2583.2000	-53.811
2583.6000	-53.635
2584.0000	-53.098
2584.4000	-54.405
2584.8000	-55.090
2585.2000	-54.472
2585.6000	-53.880
2586.0000	-53.179
2586.4000	-53.834
2586.8000	-53.261
2587.2000	-52.761
2587.6000	-53.140
2588.0000	-53.204
2588.4000	-52.384
2588.8000	-52.331
2589.2000	-51.627
2589.6000	-51.778
2590.0000	-52.161
2590.4000	-52.800
2590.8000	-52.581
2591.2000	-52.834
2591.6000	-53.355
2592.0000	-53.134
2592.4000	-53.645
2592.8000	-54.589
2593.2000	-53.682
2593.6000	-52.999
2594.0000	-53.604
2594.4000	-52.463
2594.8000	-52.229
2595.2000	-51.329
2595.6000	-50.890
2596.0000	-50.344
2596.4000	-49.998
2596.8000	-50.036
2597.2000	-49.563
2597.6000	-49.290
2598.0000	-49.425
2598.4000	-49.209
2598.8000	-49.397
2599.2000	-50.755
2599.6000	-49.643
2600.0000	-50.077
2600.4000	-50.039
2600.8000	-49.996
2601.2000	-50.249
2601.6000	-51.009
2602.0000	-51.330
2602.4000	-50.893
2602.8000	-51.085
2603.2000	-50.350
2603.6000	-51.159
2604.0000	-50.715
2604.4000	-50.325
2604.8000	-49.857
2605.2000	-49.490
2605.6000	-49.711
2606.0000	-48.962
2606.4000	-48.889
2606.8000	-48.730
2607.2000	-48.198
2607.6000	-48.387
2608.0000	-48.173
2608.4000	-48.242
2608.8000	-47.785
2609.2000	-47.929
2609.6000	-47.557
2610.0000	-47.853
2610.4000	-47.220
2610.8000	-47.414
2611.2000	-47.593
2611.6000	-47.233
2612.0000	-47.784
2612.4000	-47.246
2612.8000	-48.182
2613.2000	-47.374
2613.6000	-48.087
2614.0000	-47.791
2614.4000	-48.288
2614.8000	-48.525
2615.2000	-48.329
2615.6000	-48.960
2616.0000	-48.483
2616.4000	-48.041
2616.8000	-47.809
2617.2000	-47.291
2617.6000	-46.844
2618.0000	-46.690
2618.4000	-47.140
2618.8000	-46.569
2619.2000	-46.723
2619.6000	-45.858
2620.0000	-45.544
2620.4000	-45.136
2620.8000	-44.726
2621.2000	-44.595
2621.6000	-44.257
2622.0000	-44.285
2622.4000	-44.327
2622.8000	-44.483
2623.2000	-44.668
2623.6000	-44.587
2624.0000	-44.887
2624.4000	-44.856
2624.8000	-45.290
2625.2000	-45.541
2625.6000	-45.407
2626.0000	-44.958
2626.4000	-45.143
2626.8000	-45.205
2627.2000	-45.270
2627.6000	-45.295
2628.0000	-45.423
2628.4000	-45.463
2628.8000	-45.571
2629.2000	-45.478
2629.6000	-45.275
2630.0000	-44.814
2630.4000	-44.365
2630.8000	-43.763
2631.2000	-43.836
2631.6000	-43.283
2632.0000	-43.525
2632.4000	-43.526
2632.8000	-42.986
2633.2000	-42.865
2633.6000	-42.273
2634.0000	-42.441
2634.4000	-41.811
2634.8000	-41.936
2635.2000	-41.631
2635.6000	-41.912
2636.0000	-41.446
2636.4000	-41.456
2636.8000	-41.780
2637.2000	-41.273
2637.6000	-41.871
2638.0000	-41.515
2638.4000	-41.779
2638.8000	-41.401
2639.2000	-41.401
2639.6000	-41.676
2640.0000	-41.334
2640.4000	-41.618
2640.8000	-41.266
2641.2000	-41.855
2641.6000	-40.912
2642.0000	-41.434
2642.4000	-41.123
2642.8000	-40.852
2643.2000	-40.966
2643.6000	-40.769
2644.0000	-41.412
2644.4000	-40.811
2644.8000	-41.018
2645.2000	-40.366
2645.6000	-40.302
2646.0000	-39.631
2646.4000	-39.690
2646.8000	-40.243
2647.2000	-39.550
2647.6000	-39.665
2648.0000	-39.541
2648.4000	-39.797
2648.8000	-39.806
2649.2000	-39.760
2649.6000	-39.863
2650.0000	-39.902
2650.4000	-40.191
2650.8000	-40.421
2651.2000	-40.413
2651.6000	-39.917
2652.0000	-39.674
2652.4000	-39.781
2652.8000	-39.382
2653.2000	-39.450
2653.6000	-39.299
2654.0000	-39.022
2654.4000	-38.785
2654.8000	-38.402
2655.2000	-38.890
2655.6000	-38.272
2656.0000	-38.113
2656.4000	-38.112
2656.8000	-38.217
2657.2000	-38.193
2657.6000	-38.636
2658.0000	-38.620
2658.4000	-38.727
2658.8000	-38.555
2659.2000	-38.301
2659.6000	-38.512
2660.0000	-38.336
2660.4000	-38.282
2660.8000	-38.427
2661.2000	-38.269
2661.6000	-38.438
2662.0000	-38.736
2662.4000	-39.469
2662.8000	-39.579
2663.2000	-40.500
2663.6000	-40.329
2664.0000	-40.397
2664.4000	-40.183
2664.8000	-39.941
2665.2000	-40.359
2665.6000	-39.782
2666.0000	-39.698
2666.4000	-39.136
2666.8000	-38.936
2667.2000	-38.727
2667.6000	-38.871
2668.0000	-38.952
2668.4000	-38.679
2668.8000	-38.804
2669.2000	-38.497
2669.6000	-38.116
2670.0000	-37.521
2670.4000	-37.144
2670.8000	-36.851
2671.2000	-36.581
2671.6000	-36.866
2672.0000	-36.698
2672.4000	-37.052
2672.8000	-36.945
2673.2000	-37.194
2673.6000	-37.145
2674.0000	-37.704
2674.4000	-38.055
2674.8000	-38.284
2675.2000	-38.477
2675.6000	-38.260
2676.0000	-38.351
2676.4000	-37.800
2676.8000	-37.464
2677.2000	-36.929
2677.6000	-36.569
2678.0000	-35.966
2678.4000	-35.696
2678.8000	-35.551
2679.2000	-34.845
2679.6000	-34.823
2680.0000	-34.414
2680.4000	-34.537
2680.8000	-34.698
2681.2000	-34.655
2681.6000	-34.767
2682.0000	-34.745
2682.4000	-34.729
2682.8000	-34.695
2683.2000	-34.337
2683.6000	-34.306
2684.0000	-33.823
2684.4000	-33.808
2684.8000	-33.492
2685.2000	-33.246
2685.6000	-33.009
2686.0000	-32.715
2686.4000	-32.610
2686.8000	-32.135
2687.2000	-32.317
2687.6000	-31.636
2688.0000	-31.937
2688.4000	-31.726
2688.8000	-31.533
2689.2000	-31.966
2689.6000	-31.843
2690.0000	-32.287
2690.4000	-32.410
2690.8000	-32.728
2691.2000	-32.918
2691.6000	-33.105
2692.0000	-33.285
2692.4000	-33.229
2692.8000	-33.012
2693.2000	-32.713
2693.6000	-32.175
2694.0000	-31.817
2694.4000	-31.318
2694.8000	-30.855
2695.2000	-30.602
2695.6000	-30.222
2696.0000	-30.063
2696.4000	-30.027
2696.8000	-29.991
2697.2000	-30.277
2697.6000	-30.284
2698.0000	-30.376
2698.4000	-30.377
2698.8000	-30.455
2699.2000	-30.424
2699.6000	-30.418
2700.0000	-30.160
2700.4000	-29.961
2700.8000	-29.563
2701.2000	-29.228
2701.6000	-28.813
2702.0000	-28.645
2702.4000	-28.538
2702.8000	-28.369
2703.2000	-28.488
2703.6000	-28.600
2704.0000	-28.664
2704.4000	-28.923
2704.8000	-29.133
2705.2000	-29.158
2705.6000	-29.458
2706.0000	-29.736
2706.4000	-30.047
2706.8000	-30.322
2707.2000	-30.614
2707.6000	-30.618
2708.0000	-30.442
2708.4000	-30.232
2708.8000	-29.841
2709.2000	-29.593
2709.6000	-29.110
2710.0000	-28.665
2710.4000	-28.306
2710.8000	-27.853
2711.2000	-27.729
2711.6000	-27.349
2712.0000	-27.263
2712.4000	-27.185
2712.8000	-27.200
2713.2000	-27.101
2713.6000	-27.013
2714.0000	-26.882
2714.4000	-26.797
2714.8000	-26.627
2715.2000	-26.654
2715.6000	-26.867
2716.0000	-26.782
2716.4000	-26.969
2716.8000	-27.133
2717.2000	-27.244
2717.6000	-27.839
2718.0000	-28.055
2718.4000	-29.009
2718.8000	-29.334
2719.2000	-30.010
2719.6000	-29.950
2720.0000	-29.565
2720.4000	-29.095
2720.8000	-28.607
2721.2000	-27.748
2721.6000	-27.491
2722.0000	-26.950
2722.4000	-26.729
2722.8000	-26.242
2723.2000	-25.631
2723.6000	-25.096
2724.0000	-24.652
2724.4000	-24.152
2724.8000	-23.808
2725.2000	-23.786
2725.6000	-23.664
2726.0000	-23.760
2726.4000	-23.657
2726.8000	-23.943
2727.2000	-23.859
2727.6000	-24.045
2728.0000	-23.841
2728.4000	-23.625
2728.8000	-22.756
2729.2000	-23.385
2729.6000	-22.123
2730.0000	-22.205
2730.4000	-21.734
2730.8000	-21.442
2731.2000	-21.761
2731.6000	-21.214
2732.0000	-21.603
2732.4000	-21.223
2732.8000	-21.664
2733.2000	-21.774
2733.6000	-21.988
2734.0000	-22.034
2734.4000	-22.080
2734.8000	-21.979
2735.2000	-22.216
2735.6000	-22.322
2736.0000	-22.676
2736.4000	-23.270
2736.8000	-23.891
2737.2000	-24.567
2737.6000	-24.903
2738.0000	-25.543
2738.4000	-25.697
2738.8000	-25.525
2739.2000	-25.296
2739.6000	-24.975
2740.0000	-24.605
2740.4000	-23.998
2740.8000	-24.199
2741.2000	-23.288
2741.6000	-22.818
2742.0000	-22.338
2742.4000	-21.479
2742.8000	-20.866
2743.2000	-20.119
2743.6000	-19.397
2744.0000	-18.569
2744.4000	-17.821
2744.8000	-17.262
2745.2000	-16.668
2745.6000	-16.105
2746.0000	-15.851
2746.4000	-15.680
2746.8000	-15.544
2747.2000	-15.786
2747.6000	-15.727
2748.0000	-16.070
2748.4000	-16.290
2748.8000	-16.441
2749.2000	-16.699
2749.6000	-17.016
2750.0000	-17.212
2750.4000	-17.347
2750.8000	-17.400
2751.2000	-17.157
2751.6000	-17.004
2752.0000	-16.793
2752.4000	-16.756
2752.8000	-16.764
2753.2000	-16.887
2753.6000	-17.065
2754.0000	-16.883
2754.4000	-16.774
2754.8000	-16.558
2755.2000	-16.066
2755.6000	-15.877
2756.0000	-15.154
2756.4000	-14.768
2756.8000	-14.164
2757.2000	-14.001
2757.6000	-13.459
2758.0000	-13.115
2758.4000	-12.675
2758.8000	-12.700
2759.2000	-12.202
2759.6000	-12.596
2760.0000	-12.449
2760.4000	-12.758
2760.8000	-13.284
2761.2000	-13.672
2761.6000	-14.166
2762.0000	-14.200
2762.4000	-14.048
2762.8000	-13.726
2763.2000	-13.364
2763.6000	-12.854
2764.0000	-12.513
2764.4000	-11.832
2764.8000	-11.338
2765.2000	-10.697
2765.6000	-10.219
2766.0000	-9.728
2766.4000	-9.193
2766.8000	-9.005
2767.2000	-8.603
2767.6000	-8.363
2768.0000	-7.790
2768.4000	-7.249
2768.8000	-6.679
2769.2000	-6.127
2769.6000	-5.635
2770.0000	-5.369
2770.4000	-5.117
2770.8000	-5.049
2771.2000	-4.768
2771.6000	-4.792
2772.0000	-4.660
2772.4000	-4.474
2772.8000	-4.293
2773.2000	-3.956
2773.6000	-3.755
2774.0000	-3.414
2774.4000	-3.088
2774.8000	-2.868
2775.2000	-2.518
2775.6000	-2.223
2776.0000	-1.934
2776.4000	-1.714
2776.8000	-1.550
2777.2000	-1.467
2777.6000	-1.428
2778.0000	-1.433
2778.4000	-1.434
2778.8000	-1.502
2779.2000	-1.609
2779.6000	-1.857
2780.0000	-2.103
2780.4000	-2.176
2780.8000	-2.126
2781.2000	-2.063
2781.6000	-1.832
2782.0000	-1.547
2782.4000	-1.237
2782.8000	-1.094
2783.2000	-0.895
2783.6000	-0.554
2784.0000	-0.270
2784.4000	-0.129
2784.8000	-0.191
2785.2000	-0.236
2785.6000	-0.287
2786.0000	-0.371
2786.4000	-0.458
2786.8000	-0.501
2787.2000	-0.447
2787.6000	-0.383
2788.0000	-0.342
2788.4000	-0.341
2788.8000	-0.285
2789.2000	-0.205
2789.6000	-0.120
2790.0000	-0.073
2790.4000	-0.119
2790.8000	-0.133
2791.2000	-0.200
2791.6000	-0.201
2792.0000	-0.322
2792.4000	-0.449
2792.8000	-0.577
2793.2000	-0.670
2793.6000	-0.784
2794.0000	-0.827
2794.4000	-0.872
2794.8000	-0.748
2795.2000	-0.650
2795.6000	-0.531
2796.0000	-0.466
2796.4000	-0.297
2796.8000	-0.086
2797.2000	-0.055
2797.6000	-0.088
2798.0000	-0.149
2798.4000	-0.253
2798.8000	-0.319
2799.2000	-0.422
2799.6000	-0.372
2800.0000	-0.349
2800.4000	-0.339
2800.8000	-0.435
2801.2000	-0.693
2801.6000	-0.997
2802.0000	-1.599
2802.4000	-2.169
2802.8000	-2.958
2803.2000	-3.384
2803.6000	-3.842
2804.0000	-4.057
2804.4000	-3.838
2804.8000	-3.695
2805.2000	-3.067
2805.6000	-2.714
2806.0000	-2.210
2806.4000	-1.831
2806.8000	-1.469
2807.2000	-1.217
2807.6000	-1.035
2808.0000	-0.787
2808.4000	-0.704
2808.8000	-0.582
2809.2000	-0.633
2809.6000	-0.620
2810.0000	-0.628
2810.4000	-0.671
2810.8000	-0.725
2811.2000	-0.825
2811.6000	-0.923
2812.0000	-1.064
2812.4000	-1.136
2812.8000	-1.224
2813.2000	-1.275
2813.6000	-1.445
2814.0000	-1.457
2814.4000	-1.604
2814.8000	-1.761
2815.2000	-1.906
2815.6000	-2.184
2816.0000	-2.353
2816.4000	-3.021
2816.8000	-3.204
2817.2000	-3.687
2817.6000	-3.899
2818.0000	-4.119
2818.4000	-4.175
2818.8000	-4.301
2819.2000	-4.152
2819.6000	-4.259
2820.0000	-4.031
2820.4000	-4.018
2820.8000	-3.759
2821.2000	-3.749
2821.6000	-3.716
2822.0000	-3.538
2822.4000	-3.717
2822.8000	-3.580
2823.2000	-3.758
2823.6000	-3.793
2824.0000	-3.945
2824.4000	-4.171
2824.8000	-4.277
2825.2000	-4.451
2825.6000	-4.601
2826.0000	-4.712
2826.4000	-4.751
2826.8000	-4.857
2827.2000	-4.882
2827.6000	-5.146
2828.0000	-4.809
2828.4000	-4.804
2828.8000	-4.875
2829.2000	-5.118
2829.6000	-5.181
2830.0000	-4.580
2830.4000	-5.108
2830.8000	-4.547
2831.2000	-4.692
2831.6000	-4.541
2832.0000	-4.380
2832.4000	-4.261
2832.8000	-4.104
2833.2000	-4.230
2833.6000	-4.091
2834.0000	-4.197
2834.4000	-4.122
2834.8000	-4.322
2835.2000	-4.364
2835.6000	-4.349
2836.0000	-4.663
2836.4000	-4.631
2836.8000	-4.885
2837.2000	-4.932
2837.6000	-5.074
2838.0000	-5.125
2838.4000	-5.213
2838.8000	-5.417
2839.2000	-5.346
2839.6000	-5.560
2840.0000	-5.562
2840.4000	-5.667
2840.8000	-5.847
2841.2000	-5.832
2841.6000	-6.035
2842.0000	-5.917
2842.4000	-6.092
2842.8000	-6.083
2843.2000	-6.081
2843.6000	-6.086
2844.0000	-5.948
2844.4000	-5.945
2844.8000	-5.739
2845.2000	-5.776
2845.6000	-5.692
2846.0000	-5.604
2846.4000	-5.530
2846.8000	-5.477
2847.2000	-5.575
2847.6000	-5.491
2848.0000	-5.589
2848.4000	-5.525
2848.8000	-5.522
2849.2000	-5.441
2849.6000	-5.333
2850.0000	-5.247
2850.4000	-5.173
2850.8000	-5.110
2851.2000	-5.054
2851.6000	-4.977
2852.0000	-4.895
2852.4000	-4.777
2852.8000	-4.597
2853.2000	-4.329
2853.6000	-4.176
2854.0000	-3.967
2854.4000	-3.755
2854.8000	-3.580
2855.2000	-3.518
2855.6000	-3.480
2856.0000	-3.484
2856.4000	-3.516
2856.8000	-3.572
2857.2000	-3.676
2857.6000	-3.756
2858.0000	-3.875
2858.4000	-3.959
2858.8000	-4.053
2859.2000	-4.136
2859.6000	-4.192
2860.0000	-4.229
2860.4000	-4.244
2860.8000	-4.251
2861.2000	-4.233
2861.6000	-4.205
2862.0000	-4.148
2862.4000	-4.090
2862.8000	-4.021
2863.2000	-3.920
2863.6000	-3.840
2864.0000	-3.720
2864.4000	-3.622
2864.8000	-3.522
2865.2000	-3.412
2865.6000	-3.304
2866.0000	-3.202
2866.4000	-3.122
2866.8000	-3.052
2867.2000	-3.014
2867.6000	-2.998
2868.0000	-3.012
2868.4000	-3.032
2868.8000	-3.115
2869.2000	-3.162
2869.6000	-3.249
2870.0000	-3.325
2870.4000	-3.355
2870.8000	-3.376
2871.2000	-3.318
2871.6000	-3.270
2872.0000	-3.187
2872.4000	-3.109
2872.8000	-3.014
2873.2000	-2.906
2873.6000	-2.826
2874.0000	-2.741
2874.4000	-2.697
2874.8000	-2.628
2875.2000	-2.616
2875.6000	-2.600
2876.0000	-2.623
2876.4000	-2.639
2876.8000	-2.653
2877.2000	-2.713
2877.6000	-2.764
2878.0000	-2.802
2878.4000	-2.879
2878.8000	-2.930
2879.2000	-2.990
2879.6000	-3.002
2880.0000	-3.017
2880.4000	-3.007
2880.8000	-2.977
2881.2000	-2.930
2881.6000	-2.885
2882.0000	-2.848
2882.4000	-2.822
2882.8000	-2.840
2883.2000	-2.821
2883.6000	-2.858
2884.0000	-2.914
2884.4000	-2.961
2884.8000	-3.046
2885.2000	-3.119
2885.6000	-3.238
2886.0000	-3.308
2886.4000	-3.373
2886.8000	-3.387
2887.2000	-3.386
2887.6000	-3.345
2888.0000	-3.268
2888.4000	-3.220
2888.8000	-3.150
2889.2000	-3.130
2889.6000	-3.111
2890.0000	-3.131
2890.4000	-3.162
2890.8000	-3.218
2891.2000	-3.298
2891.6000	-3.377
2892.0000	-3.454
2892.4000	-3.522
2892.8000	-3.560
2893.2000	-3.579
2893.6000	-3.566
2894.0000	-3.541
2894.4000	-3.498
2894.8000	-3.452
2895.2000	-3.419
2895.6000	-3.410
2896.0000	-3.424
2896.4000	-3.470
2896.8000	-3.510
2897.2000	-3.598
2897.6000	-3.685
2898.0000	-3.796
2898.4000	-3.891
2898.8000	-3.928
2899.2000	-3.944
2899.6000	-3.867
2900.0000	-3.765
2900.4000	-3.653
2900.8000	-3.527
2901.2000	-3.435
2901.6000	-3.386
2902.0000	-3.355
2902.4000	-3.369
2902.8000	-3.373
2903.2000	-3.407
2903.6000	-3.376
2904.0000	-3.369
2904.4000	-3.315
2904.8000	-3.284
2905.2000	-3.214
2905.6000	-3.160
2906.0000	-3.120
2906.4000	-3.079
2906.8000	-3.061
2907.2000	-3.039
2907.6000	-3.050
2908.0000	-3.078
2908.4000	-3.099
2908.8000	-3.121
2909.2000	-3.149
2909.6000	-3.179
2910.0000	-3.201
2910.4000	-3.195
2910.8000	-3.205
2911.2000	-3.216
2911.6000	-3.221
2912.0000	-3.238
2912.4000	-3.250
2912.8000	-3.304
2913.2000	-3.350
2913.6000	-3.421
2914.0000	-3.489
2914.4000	-3.551
2914.8000	-3.629
2915.2000	-3.664
2915.6000	-3.741
2916.0000	-3.782
2916.4000	-3.817
2916.8000	-3.895
2917.2000	-3.936
2917.6000	-4.041
2918.0000	-4.117
2918.4000	-4.277
2918.8000	-4.398
2919.2000	-4.560
2919.6000	-4.734
2920.0000	-4.856
2920.4000	-5.028
2920.8000	-5.094
2921.2000	-5.228
2921.6000	-5.324
2922.0000	-5.438
2922.4000	-5.513
2922.8000	-5.595
2923.2000	-5.700
2923.6000	-5.805
2924.0000	-5.852
2924.4000	-5.988
2924.8000	-6.084
2925.2000	-6.160
2925.6000	-6.232
2926.0000	-6.308
2926.4000	-6.337
2926.8000	-6.412
2927.2000	-6.372
2927.6000	-6.557
2928.0000	-6.523
2928.4000	-6.671
2928.8000	-6.651
2929.2000	-6.605
2929.6000	-6.596
2930.0000	-6.466
2930.4000	-6.604
2930.8000	-6.411
2931.2000	-6.513
2931.6000	-6.432
2932.0000	-6.364
2932.4000	-6.329
2932.8000	-6.303
2933.2000	-6.354
2933.6000	-6.085
2934.0000	-6.200
2934.4000	-6.086
2934.8000	-6.108
2935.2000	-6.005
2935.6000	-6.051
2936.0000	-6.128
2936.4000	-5.880
2936.8000	-6.100
2937.2000	-6.073
2937.6000	-6.012
2938.0000	-6.014
2938.4000	-5.924
2938.8000	-6.034
2939.2000	-6.023
2939.6000	-6.112
2940.0000	-6.058
2940.4000	-6.104
2940.8000	-6.177
2941.2000	-6.267
2941.6000	-6.377
2942.0000	-6.316
2942.4000	-6.375
2942.8000	-6.367
2943.2000	-6.440
2943.6000	-6.457
2944.0000	-6.454
2944.4000	-6.668
2944.8000	-6.671
2945.2000	-6.878
2945.6000	-6.909
2946.0000	-7.009
2946.4000	-7.101
2946.8000	-7.161
2947.2000	-7.192
2947.6000	-7.262
2948.0000	-7.327
2948.4000	-7.372
2948.8000	-7.411
2949.2000	-7.576
2949.6000	-7.624
2950.0000	-7.709
2950.4000	-7.712
2950.8000	-7.795
2951.2000	-7.920
2951.6000	-7.963
2952.0000	-8.148
2952.4000	-8.179
2952.8000	-8.289
2953.2000	-8.323
2953.6000	-8.321
2954.0000	-8.359
2954.4000	-8.344
2954.8000	-8.415
2955.2000	-8.441
2955.6000	-8.537
2956.0000	-8.535
2956.4000	-8.654
2956.8000	-8.677
2957.2000	-8.701
2957.6000	-8.816
2958.0000	-8.819
2958.4000	-8.874
2958.8000	-8.884
2959.2000	-8.958
2959.6000	-9.051
2960.0000	-9.122
2960.4000	-9.212
2960.8000	-9.267
2961.2000	-9.340
2961.6000	-9.396
2962.0000	-9.472
2962.4000	-9.547
2962.8000	-9.640
2963.2000	-9.771
2963.6000	-9.830
2964.0000	-9.964
2964.4000	-10.082
2964.8000	-10.182
2965.2000	-10.276
2965.6000	-10.361
2966.0000	-10.475
2966.4000	-10.577
2966.8000	-10.690
2967.2000	-10.821
2967.6000	-10.907
2968.0000	-11.004
2968.4000	-11.069
2968.8000	-11.150
2969.2000	-11.209
2969.6000	-11.287
2970.0000	-11.379
2970.4000	-11.424
2970.8000	-11.484
2971.2000	-11.538
2971.6000	-11.597
2972.0000	-11.637
2972.4000	-11.684
2972.8000	-11.760
2973.2000	-11.775
2973.6000	-11.876
2974.0000	-11.924
2974.4000	-12.043
2974.8000	-12.098
2975.2000	-12.166
2975.6000	-12.246
2976.0000	-12.290
2976.4000	-12.381
2976.8000	-12.457
2977.2000	-12.551
2977.6000	-12.634
2978.0000	-12.697
2978.4000	-12.785
2978.8000	-12.816
2979.2000	-12.907
2979.6000	-12.936
2980.0000	-13.017
2980.4000	-13.104
2980.8000	-13.183
2981.2000	-13.299
2981.6000	-13.344
2982.0000	-13.428
2982.4000	-13.515
2982.8000	-13.527
2983.2000	-13.687
2983.6000	-13.653
2984.0000	-13.826
2984.4000	-13.783
2984.8000	-13.812
2985.2000	-13.826
2985.6000	-13.758
2986.0000	-13.972
2986.4000	-13.960
2986.8000	-14.057
2987.2000	-14.066
2987.6000	-14.156
2988.0000	-14.184
2988.4000	-14.184
2988.8000	-14.255
2989.2000	-14.234
2989.6000	-14.397
2990.0000	-14.410
2990.4000	-14.536
2990.8000	-14.568
2991.2000	-14.546
2991.6000	-14.642
2992.0000	-14.659
2992.4000	-14.806
2992.8000	-14.908
2993.2000	-15.028
2993.6000	-15.088
2994.0000	-15.100
2994.4000	-15.166
2994.8000	-15.218
2995.2000	-15.326
2995.6000	-15.408
2996.0000	-15.384
2996.4000	-15.505
2996.8000	-15.497
2997.2000	-15.517
2997.6000	-15.498
2998.0000	-15.524
2998.4000	-15.709
2998.8000	-15.766
2999.2000	-15.822
2999.6000	-15.787
3000.0000	-15.837
3000.4000	-15.847
3000.8000	-15.948
3001.2000	-16.082
3001.6000	-16.042
3002.0000	-16.156
3002.4000	-16.194
3002.8000	-16.208
3003.2000	-16.292
3003.6000	-16.376
3004.0000	-16.536
3004.4000	-16.533
3004.8000	-16.622
3005.2000	-16.580
3005.6000	-16.647
3006.0000	-16.660
3006.4000	-16.794
3006.8000	-16.875
3007.2000	-16.914
3007.6000	-17.038
3008.0000	-17.119
3008.4000	-17.104
3008.8000	-17.272
3009.2000	-17.298
3009.6000	-17.345
3010.0000	-17.327
3010.4000	-17.384
3010.8000	-17.439
3011.2000	-17.387
3011.6000	-17.521
3012.0000	-17.498
3012.4000	-17.677
3012.8000	-17.718
3013.2000	-17.745
3013.6000	-17.787
3014.0000	-17.834
3014.4000	-18.034
3014.8000	-18.008
3015.2000	-18.079
3015.6000	-18.038
3016.0000	-18.096
3016.4000	-18.154
3016.8000	-18.143
3017.2000	-18.251
3017.6000	-18.231
3018.0000	-18.318
3018.4000	-18.307
3018.8000	-18.337
3019.2000	-18.387
3019.6000	-18.447
3020.0000	-18.564
3020.4000	-18.621
3020.8000	-18.587
3021.2000	-18.695
3021.6000	-18.636
3022.0000	-18.739
3022.4000	-18.706
3022.8000	-18.689
3023.2000	-18.687
3023.6000	-18.651
3024.0000	-18.743
3024.4000	-18.693
3024.8000	-18.743
3025.2000	-18.740
3025.6000	-18.825
3026.0000	-18.803
3026.4000	-18.813
3026.8000	-18.913
3027.2000	-18.928
3027.6000	-19.049
3028.0000	-19.048
3028.4000	-19.086
3028.8000	-19.104
3029.2000	-19.160
3029.6000	-19.236
3030.0000	-19.182
3030.4000	-19.182
3030.8000	-19.181
3031.2000	-19.173
3031.6000	-19.093
3032.0000	-19.104
3032.4000	-19.113
3032.8000	-19.088
3033.2000	-19.088
3033.6000	-19.090
3034.0000	-19.091
3034.4000	-19.185
3034.8000	-19.190
3035.2000	-19.247
3035.6000	-19.239
3036.0000	-19.268
3036.4000	-19.316
3036.8000	-19.320
3037.2000	-19.306
3037.6000	-19.203
3038.0000	-19.223
3038.4000	-19.178
3038.8000	-19.142
3039.2000	-19.100
3039.6000	-18.980
3040.0000	-19.012
3040.4000	-18.931
3040.8000	-18.917
3041.2000	-18.891
3041.6000	-18.907
3042.0000	-18.904
3042.4000	-18.911
3042.8000	-18.928
3043.2000	-18.974
3043.6000	-18.997
3044.0000	-19.028
3044.4000	-18.965
3044.8000	-18.995
3045.2000	-18.990
3045.6000	-18.983
3046.0000	-18.896
3046.4000	-18.839
3046.8000	-18.841
3047.2000	-18.745
3047.6000	-18.736
3048.0000	-18.642
3048.4000	-18.541
3048.8000	-18.488
3049.2000	-18.497
3049.6000	-18.469
3050.0000	-18.395
3050.4000	-18.396
3050.8000	-18.354
3051.2000	-18.332
3051.6000	-18.292
3052.0000	-18.239
3052.4000	-18.237
3052.8000	-18.187
3053.2000	-18.178
3053.6000	-18.142
3054.0000	-18.067
3054.4000	-18.082
3054.8000	-18.026
3055.2000	-17.988
3055.6000	-17.932
3056.0000	-17.892
3056.4000	-17.884
3056.8000	-17.817
3057.2000	-17.760
3057.6000	-17.666
3058.0000	-17.646
3058.4000	-17.565
3058.8000	-17.473
3059.2000	-17.404
3059.6000	-17.344
3060.0000	-17.286
3060.4000	-17.163
3060.8000	-17.105
3061.2000	-17.047
3061.6000	-16.979
3062.0000	-16.890
3062.4000	-16.811
3062.8000	-16.730
3063.2000	-16.673
3063.6000	-16.629
3064.0000	-16.603
3064.4000	-16.558
3064.8000	-16.548
3065.2000	-16.533
3065.6000	-16.522
3066.0000	-16.510
3066.4000	-16.488
3066.8000	-16.482
3067.2000	-16.445
3067.6000	-16.442
3068.0000	-16.423
3068.4000	-16.390
3068.8000	-16.350
3069.2000	-16.321
3069.6000	-16.280
3070.0000	-16.190
3070.4000	-16.123
3070.8000	-16.079
3071.2000	-16.007
3071.6000	-15.925
3072.0000	-15.810
3072.4000	-15.693
3072.8000	-15.573
3073.2000	-15.500
3073.6000	-15.410
3074.0000	-15.338
3074.4000	-15.266
3074.8000	-15.209
3075.2000	-15.142
3075.6000	-15.066
3076.0000	-15.003
3076.4000	-14.911
3076.8000	-14.858
3077.2000	-14.794
3077.6000	-14.767
3078.0000	-14.669
3078.4000	-14.609
3078.8000	-14.547
3079.2000	-14.465
3079.6000	-14.483
3080.0000	-14.343
3080.4000	-14.297
3080.8000	-14.133
3081.2000	-14.069
3081.6000	-13.896
3082.0000	-13.813
3082.4000	-13.749
3082.8000	-13.700
3083.2000	-13.577
3083.6000	-13.581
3084.0000	-13.519
3084.4000	-13.520
3084.8000	-13.439
3085.2000	-13.427
3085.6000	-13.376
3086.0000	-13.340
3086.4000	-13.330
3086.8000	-13.262
3087.2000	-13.273
3087.6000	-13.224
3088.0000	-13.212
3088.4000	-13.165
3088.8000	-13.137
3089.2000	-13.110
3089.6000	-13.055
3090.0000	-12.997
3090.4000	-12.976
3090.8000	-12.941
3091.2000	-12.907
3091.6000	-12.834
3092.0000	-12.806
3092.4000	-12.760
3092.8000	-12.693
3093.2000	-12.624
3093.6000	-12.562
3094.0000	-12.501
3094.4000	-12.420
3094.8000	-12.341
3095.2000	-12.249
3095.6000	-12.193
3096.0000	-12.078
3096.4000	-11.986
3096.8000	-11.931
3097.2000	-11.827
3097.6000	-11.752
3098.0000	-11.671
3098.4000	-11.575
3098.8000	-11.480
3099.2000	-11.403
3099.6000	-11.342
3100.0000	-11.308
3100.4000	-11.245
3100.8000	-11.212
3101.2000	-11.136
3101.6000	-11.111
3102.0000	-11.088
3102.4000	-11.057
3102.8000	-11.020
3103.2000	-10.996
3103.6000	-10.972
3104.0000	-10.938
3104.4000	-10.896
3104.8000	-10.842
3105.2000	-10.810
3105.6000	-10.754
3106.0000	-10.701
3106.4000	-10.646
3106.8000	-10.616
3107.2000	-10.573
3107.6000	-10.513
3108.0000	-10.450
3108.4000	-10.427
3108.8000	-10.363
3109.2000	-10.320
3109.6000	-10.237
3110.0000	-10.169
3110.4000	-10.120
3110.8000	-10.025
3111.2000	-9.953
3111.6000	-9.887
3112.0000	-9.858
3112.4000	-9.812
3112.8000	-9.751
3113.2000	-9.705
3113.6000	-9.668
3114.0000	-9.603
3114.4000	-9.523
3114.8000	-9.434
3115.2000	-9.372
3115.6000	-9.286
3116.0000	-9.226
3116.4000	-9.170
3116.8000	-9.107
3117.2000	-9.055
3117.6000	-8.961
3118.0000	-8.923
3118.4000	-8.865
3118.8000	-8.812
3119.2000	-8.745
3119.6000	-8.694
3120.0000	-8.643
3120.4000	-8.616
3120.8000	-8.550
3121.2000	-8.491
3121.6000	-8.451
3122.0000	-8.419
3122.4000	-8.351
3122.8000	-8.308
3123.2000	-8.285
3123.6000	-8.244
3124.0000	-8.196
3124.4000	-8.160
3124.8000	-8.123
3125.2000	-8.072
3125.6000	-8.015
3126.0000	-7.945
3126.4000	-7.894
3126.8000	-7.808
3127.2000	-7.761
3127.6000	-7.678
3128.0000	-7.608
3128.4000	-7.565
3128.8000	-7.507
3129.2000	-7.444
3129.6000	-7.402
3130.0000	-7.349
3130.4000	-7.281
3130.8000	-7.220
3131.2000	-7.178
3131.6000	-7.142
3132.0000	-7.072
3132.4000	-7.033
3132.8000	-6.973
3133.2000	-6.939
3133.6000	-6.875
3134.0000	-6.823
3134.4000	-6.777
3134.8000	-6.716
3135.2000	-6.677
3135.6000	-6.622
3136.0000	-6.562
3136.4000	-6.526
3136.8000	-6.498
3137.2000	-6.416
3137.6000	-6.376
3138.0000	-6.301
3138.4000	-6.272
3138.8000	-6.197
3139.2000	-6.137
3139.6000	-6.084
3140.0000	-6.043
3140.4000	-5.985
3140.8000	-5.946
3141.2000	-5.906
3141.6000	-5.860
3142.0000	-5.829
3142.4000	-5.770
3142.8000	-5.754
3143.2000	-5.728
3143.6000	-5.692
3144.0000	-5.648
3144.4000	-5.619
3144.8000	-5.575
3145.2000	-5.503
3145.6000	-5.442
3146.0000	-5.387
3146.4000	-5.313
3146.8000	-5.266
3147.2000	-5.222
3147.6000	-5.192
3148.0000	-5.142
3148.4000	-5.099
3148.8000	-5.064
3149.2000	-5.023
3149.6000	-4.988
3150.0000	-4.936
3150.4000	-4.905
3150.8000	-4.847
3151.2000	-4.834
3151.6000	-4.773
3152.0000	-4.712
3152.4000	-4.675
3152.8000	-4.634
3153.2000	-4.605
3153.6000	-4.552
3154.0000	-4.521
3154.4000	-4.492
3154.8000	-4.444
3155.2000	-4.401
3155.6000	-4.372
3156.0000	-4.326
3156.4000	-4.286
3156.8000	-4.239
3157.2000	-4.205
3157.6000	-4.161
3158.0000	-4.129
3158.4000	-4.065
3158.8000	-4.014
3159.2000	-3.987
3159.6000	-3.943
3160.0000	-3.891
3160.4000	-3.857
3160.8000	-3.826
3161.2000	-3.781
3161.6000	-3.742
3162.0000	-3.697
3162.4000	-3.677
3162.8000	-3.637
3163.2000	-3.602
3163.6000	-3.558
3164.0000	-3.531
3164.4000	-3.493
3164.8000	-3.467
3165.2000	-3.420
3165.6000	-3.388
3166.0000	-3.354
3166.4000	-3.321
3166.8000	-3.296
3167.2000	-3.277
3167.6000	-3.238
3168.0000	-3.216
3168.4000	-3.193
3168.8000	-3.165
3169.2000	-3.149
3169.6000	-3.116
3170.0000	-3.095
3170.4000	-3.070
3170.8000	-3.049
3171.2000	-3.022
3171.6000	-2.996
3172.0000	-2.966
3172.4000	-2.942
3172.8000	-2.919
3173.2000	-2.899
3173.6000	-2.877
3174.0000	-2.864
3174.4000	-2.842
3174.8000	-2.818
3175.2000	-2.799
3175.6000	-2.771
3176.0000	-2.754
3176.4000	-2.726
3176.8000	-2.710
3177.2000	-2.686
3177.6000	-2.671
3178.0000	-2.641
3178.4000	-2.628
3178.8000	-2.608
3179.2000	-2.594
3179.6000	-2.579
3180.0000	-2.566
3180.4000	-2.556
3180.8000	-2.545
3181.2000	-2.528
3181.6000	-2.512
3182.0000	-2.495
3182.4000	-2.490
3182.8000	-2.473
3183.2000	-2.452
3183.6000	-2.446
3184.0000	-2.431
3184.4000	-2.418
3184.8000	-2.399
3185.2000	-2.392
3185.6000	-2.378
3186.0000	-2.364
3186.4000	-2.357
3186.8000	-2.351
3187.2000	-2.345
3187.6000	-2.346
3188.0000	-2.338
3188.4000	-2.336
3188.8000	-2.340
3189.2000	-2.337
3189.6000	-2.339
3190.0000	-2.333
3190.4000	-2.315
3190.8000	-2.288
3191.2000	-2.265
3191.6000	-2.242
3192.0000	-2.225
3192.4000	-2.210
3192.8000	-2.199
3193.2000	-2.193
3193.6000	-2.192
3194.0000	-2.188
3194.4000	-2.184
3194.8000	-2.183
3195.2000	-2.180
3195.6000	-2.180
3196.0000	-2.180
3196.4000	-2.183
3196.8000	-2.175
3197.2000	-2.169
3197.6000	-2.167
3198.0000	-2.161
3198.4000	-2.156
3198.8000	-2.156
3199.2000	-2.157
3199.6000	-2.165
3200.0000	-2.172
3200.4000	-2.181
3200.8000	-2.184
3201.2000	-2.187
3201.6000	-2.177
3202.0000	-2.166
3202.4000	-2.156
3202.8000	-2.151
3203.2000	-2.156
3203.6000	-2.167
3204.0000	-2.182
3204.4000	-2.196
3204.8000	-2.200
3205.2000	-2.207
3205.6000	-2.212
3206.0000	-2.211
3206.4000	-2.213
3206.8000	-2.217
3207.2000	-2.234
3207.6000	-2.243
3208.0000	-2.251
3208.4000	-2.246
3208.8000	-2.240
3209.2000	-2.237
3209.6000	-2.240
3210.0000	-2.243
3210.4000	-2.250
3210.8000	-2.252
3211.2000	-2.262
3211.6000	-2.270
3212.0000	-2.278
3212.4000	-2.283
3212.8000	-2.286
3213.2000	-2.291
3213.6000	-2.300
3214.0000	-2.312
3214.4000	-2.324
3214.8000	-2.332
3215.2000	-2.344
3215.6000	-2.350
3216.0000	-2.358
3216.4000	-2.371
3216.8000	-2.378
3217.2000	-2.384
3217.6000	-2.393
3218.0000	-2.397
3218.4000	-2.412
3218.8000	-2.434
3219.2000	-2.455
3219.6000	-2.480
3220.0000	-2.507
3220.4000	-2.538
3220.8000	-2.561
3221.2000	-2.585
3221.6000	-2.609
3222.0000	-2.632
3222.4000	-2.652
3222.8000	-2.672
3223.2000	-2.684
3223.6000	-2.700
3224.0000	-2.707
3224.4000	-2.715
3224.8000	-2.725
3225.2000	-2.741
3225.6000	-2.764
3226.0000	-2.780
3226.4000	-2.811
3226.8000	-2.844
3227.2000	-2.877
3227.6000	-2.909
3228.0000	-2.942
3228.4000	-2.972
3228.8000	-2.987
3229.2000	-2.988
3229.6000	-2.995
3230.0000	-3.010
3230.4000	-3.014
3230.8000	-3.034
3231.2000	-3.056
3231.6000	-3.073
3232.0000	-3.096
3232.4000	-3.119
3232.8000	-3.140
3233.2000	-3.177
3233.6000	-3.197
3234.0000	-3.225
3234.4000	-3.252
3234.8000	-3.292
3235.2000	-3.323
3235.6000	-3.354
3236.0000	-3.398
3236.4000	-3.459
3236.8000	-3.485
3237.2000	-3.529
3237.6000	-3.559
3238.0000	-3.610
3238.4000	-3.641
3238.8000	-3.669
3239.2000	-3.712
3239.6000	-3.741
3240.0000	-3.787
3240.4000	-3.820
3240.8000	-3.871
3241.2000	-3.907
3241.6000	-3.968
3242.0000	-4.016
3242.4000	-4.063
3242.8000	-4.106
3243.2000	-4.167
3243.6000	-4.198
3244.0000	-4.269
3244.4000	-4.304
3244.8000	-4.350
3245.2000	-4.374
3245.6000	-4.416
3246.0000	-4.455
3246.4000	-4.468
3246.8000	-4.512
3247.2000	-4.547
3247.6000	-4.566
3248.0000	-4.602
3248.4000	-4.605
3248.8000	-4.640
3249.2000	-4.664
3249.6000	-4.699
3250.0000	-4.734
3250.4000	-4.763
3250.8000	-4.813
3251.2000	-4.832
3251.6000	-4.881
3252.0000	-4.917
3252.4000	-4.968
3252.8000	-5.009
3253.2000	-5.033
3253.6000	-5.068
3254.0000	-5.122
3254.4000	-5.143
3254.8000	-5.192
3255.2000	-5.210
3255.6000	-5.260
3256.0000	-5.308
3256.4000	-5.339
3256.8000	-5.393
3257.2000	-5.445
3257.6000	-5.502
3258.0000	-5.555
3258.4000	-5.617
3258.8000	-5.667
3259.2000	-5.728
3259.6000	-5.760
3260.0000	-5.801
3260.4000	-5.833
3260.8000	-5.891
3261.2000	-5.942
3261.6000	-5.992
3262.0000	-6.035
3262.4000	-6.082
3262.8000	-6.112
3263.2000	-6.139
3263.6000	-6.191
3264.0000	-6.239
3264.4000	-6.284
3264.8000	-6.334
3265.2000	-6.390
3265.6000	-6.441
3266.0000	-6.497
3266.4000	-6.544
3266.8000	-6.601
3267.2000	-6.678
3267.6000	-6.751
3268.0000	-6.803
3268.4000	-6.878
3268.8000	-6.945
3269.2000	-7.012
3269.6000	-7.080
3270.0000	-7.139
3270.4000	-7.211
3270.8000	-7.244
3271.2000	-7.273
3271.6000	-7.328
3272.0000	-7.367
3272.4000	-7.423
3272.8000	-7.483
3273.2000	-7.517
3273.6000	-7.601
3274.0000	-7.627
3274.4000	-7.692
3274.8000	-7.745
3275.2000	-7.805
3275.6000	-7.861
3276.0000	-7.913
3276.4000	-7.977
3276.8000	-8.061
3277.2000	-8.135
3277.6000	-8.200
3278.0000	-8.242
3278.4000	-8.316
3278.8000	-8.347
3279.2000	-8.380
3279.6000	-8.427
3280.0000	-8.446
3280.4000	-8.515
3280.8000	-8.547
3281.2000	-8.606
3281.6000	-8.681
3282.0000	-8.732
3282.4000	-8.795
3282.8000	-8.862
3283.2000	-8.914
3283.6000	-8.990
3284.0000	-9.024
3284.4000	-9.083
3284.8000	-9.151
3285.2000	-9.214
3285.6000	-9.250
[truncated: 1,536 more rows]
