# Supplementary material for: Femtosecond tunable solitons up to 4.8 µm using soliton self-frequency shift in an InF3 fiber
Source: Sci Rep. 2022 Sep 23;12:15898. doi: 10.1038/s41598-022-19658-8 (PMC9508244; doi:10.1038/s41598-022-19658-8)
Supplement: Supplementary file 1 — Supplementary Information. [file 41598_2022_19658_MOESM1_ESM.zip › Raw data/Fig2_Ampli4m/a10.0A.CSV]

75CSV
// AQ6376 OPTICAL SPECTRUM ANALYZER //
35
CTRWL	3200.000000
SPAN	1400.000000
START WL	2500.000000
STOP WL	3900.000000
WLFREQ	0
REFL	-12.0
LSCL	7.0
RESLN	2.000
AVG	1
SMPLAUTO	1
SMPL	3501
SMPLINTVL	0.4000
HI1_CHOP
MEAS
LSUNT	0
NMSKH	OFF
RESCOR	0
SMOOTH	0
MEASWL	0
SWPSPD	1
MODELNAME	AQ6376
CHGPT	0
RESCAL0_0	10243
RESCAL0_1	0
RESCAL0_2	0
RESCAL1_0	10243
RESCAL1_1	0
RESCAL1_2	0
RESPARM	10243
FREQPARM	10243
WNUMPARM	10243
[TRACE DATA]
2500.0000	-59.684
2500.4000	-63.795
2500.8000	-57.892
2501.2000	-63.413
2501.6000	-65.006
2502.0000	-65.457
2502.4000	-57.168
2502.8000	-57.234
2503.2000	-60.916
2503.6000	-58.950
2504.0000	-61.209
2504.4000	-210.000
2504.8000	-57.245
2505.2000	-58.648
2505.6000	-210.000
2506.0000	-57.112
2506.4000	-210.000
2506.8000	-210.000
2507.2000	-210.000
2507.6000	-210.000
2508.0000	-60.795
2508.4000	-59.422
2508.8000	-210.000
2509.2000	-210.000
2509.6000	-61.978
2510.0000	-63.034
2510.4000	-210.000
2510.8000	-210.000
2511.2000	-210.000
2511.6000	-210.000
2512.0000	-72.448
2512.4000	-210.000
2512.8000	-210.000
2513.2000	-59.904
2513.6000	-210.000
2514.0000	-59.008
2514.4000	-63.020
2514.8000	-70.120
2515.2000	-210.000
2515.6000	-58.135
2516.0000	-65.934
2516.4000	-58.720
2516.8000	-57.941
2517.2000	-56.083
2517.6000	-58.175
2518.0000	-66.324
2518.4000	-57.496
2518.8000	-55.866
2519.2000	-57.580
2519.6000	-62.189
2520.0000	-64.239
2520.4000	-210.000
2520.8000	-210.000
2521.2000	-210.000
2521.6000	-57.627
2522.0000	-56.378
2522.4000	-62.947
2522.8000	-59.247
2523.2000	-57.388
2523.6000	-60.355
2524.0000	-74.897
2524.4000	-57.640
2524.8000	-210.000
2525.2000	-60.852
2525.6000	-58.413
2526.0000	-62.724
2526.4000	-210.000
2526.8000	-71.399
2527.2000	-210.000
2527.6000	-58.075
2528.0000	-57.226
2528.4000	-61.255
2528.8000	-210.000
2529.2000	-58.710
2529.6000	-58.824
2530.0000	-57.693
2530.4000	-58.479
2530.8000	-65.193
2531.2000	-59.852
2531.6000	-57.080
2532.0000	-59.316
2532.4000	-58.297
2532.8000	-210.000
2533.2000	-63.814
2533.6000	-56.039
2534.0000	-59.178
2534.4000	-210.000
2534.8000	-210.000
2535.2000	-210.000
2535.6000	-82.046
2536.0000	-210.000
2536.4000	-61.082
2536.8000	-58.511
2537.2000	-60.230
2537.6000	-59.217
2538.0000	-57.897
2538.4000	-59.852
2538.8000	-61.314
2539.2000	-59.669
2539.6000	-65.569
2540.0000	-55.528
2540.4000	-56.750
2540.8000	-56.652
2541.2000	-55.430
2541.6000	-55.379
2542.0000	-57.227
2542.4000	-57.747
2542.8000	-58.375
2543.2000	-59.354
2543.6000	-56.980
2544.0000	-57.558
2544.4000	-56.956
2544.8000	-64.249
2545.2000	-56.248
2545.6000	-67.021
2546.0000	-57.707
2546.4000	-56.855
2546.8000	-56.090
2547.2000	-58.035
2547.6000	-57.192
2548.0000	-56.657
2548.4000	-56.641
2548.8000	-56.340
2549.2000	-57.039
2549.6000	-56.467
2550.0000	-55.743
2550.4000	-56.107
2550.8000	-59.810
2551.2000	-62.052
2551.6000	-57.236
2552.0000	-56.969
2552.4000	-56.569
2552.8000	-55.450
2553.2000	-56.753
2553.6000	-55.574
2554.0000	-57.808
2554.4000	-57.872
2554.8000	-55.518
2555.2000	-56.993
2555.6000	-57.349
2556.0000	-55.696
2556.4000	-55.816
2556.8000	-60.361
2557.2000	-56.304
2557.6000	-56.409
2558.0000	-55.398
2558.4000	-55.642
2558.8000	-57.432
2559.2000	-55.851
2559.6000	-57.581
2560.0000	-56.120
2560.4000	-55.363
2560.8000	-57.952
2561.2000	-56.218
2561.6000	-54.797
2562.0000	-55.335
2562.4000	-57.126
2562.8000	-56.053
2563.2000	-56.202
2563.6000	-55.628
2564.0000	-54.575
2564.4000	-53.858
2564.8000	-54.377
2565.2000	-54.557
2565.6000	-53.975
2566.0000	-53.996
2566.4000	-52.952
2566.8000	-55.132
2567.2000	-54.897
2567.6000	-53.866
2568.0000	-53.297
2568.4000	-54.276
2568.8000	-54.150
2569.2000	-53.838
2569.6000	-54.743
2570.0000	-53.045
2570.4000	-53.742
2570.8000	-54.313
2571.2000	-54.044
2571.6000	-53.468
2572.0000	-54.517
2572.4000	-53.739
2572.8000	-54.794
2573.2000	-54.629
2573.6000	-53.783
2574.0000	-52.850
2574.4000	-52.674
2574.8000	-52.684
2575.2000	-53.886
2575.6000	-52.545
2576.0000	-50.802
2576.4000	-51.949
2576.8000	-51.637
2577.2000	-51.332
2577.6000	-51.222
2578.0000	-51.357
2578.4000	-51.961
2578.8000	-52.080
2579.2000	-52.497
2579.6000	-53.155
2580.0000	-53.773
2580.4000	-50.566
2580.8000	-52.729
2581.2000	-52.665
2581.6000	-50.688
2582.0000	-51.237
2582.4000	-53.578
2582.8000	-53.015
2583.2000	-50.456
2583.6000	-50.160
2584.0000	-50.519
2584.4000	-50.786
2584.8000	-50.498
2585.2000	-50.621
2585.6000	-49.841
2586.0000	-51.706
2586.4000	-48.778
2586.8000	-48.740
2587.2000	-50.269
2587.6000	-49.763
2588.0000	-50.488
2588.4000	-49.057
2588.8000	-49.945
2589.2000	-49.890
2589.6000	-48.907
2590.0000	-49.023
2590.4000	-49.977
2590.8000	-51.022
2591.2000	-50.252
2591.6000	-48.864
2592.0000	-50.271
2592.4000	-50.367
2592.8000	-49.999
2593.2000	-54.983
2593.6000	-51.983
2594.0000	-48.488
2594.4000	-48.636
2594.8000	-48.813
2595.2000	-50.009
2595.6000	-47.380
2596.0000	-46.595
2596.4000	-48.355
2596.8000	-49.101
2597.2000	-48.388
2597.6000	-47.032
2598.0000	-45.582
2598.4000	-45.124
2598.8000	-48.267
2599.2000	-46.517
2599.6000	-47.122
2600.0000	-47.099
2600.4000	-46.790
2600.8000	-47.758
2601.2000	-48.567
2601.6000	-47.439
2602.0000	-47.406
2602.4000	-48.560
2602.8000	-48.930
2603.2000	-48.626
2603.6000	-46.977
2604.0000	-46.594
2604.4000	-47.207
2604.8000	-48.593
2605.2000	-48.913
2605.6000	-50.341
2606.0000	-47.344
2606.4000	-47.664
2606.8000	-44.040
2607.2000	-45.745
2607.6000	-45.557
2608.0000	-46.021
2608.4000	-45.531
2608.8000	-48.093
2609.2000	-45.176
2609.6000	-45.333
2610.0000	-45.883
2610.4000	-50.741
2610.8000	-47.208
2611.2000	-46.111
2611.6000	-46.762
2612.0000	-45.769
2612.4000	-45.300
2612.8000	-45.924
2613.2000	-44.628
2613.6000	-45.503
2614.0000	-45.167
2614.4000	-45.272
2614.8000	-46.856
2615.2000	-47.454
2615.6000	-49.023
2616.0000	-48.895
2616.4000	-45.272
2616.8000	-45.275
2617.2000	-45.053
2617.6000	-44.878
2618.0000	-45.213
2618.4000	-44.957
2618.8000	-45.327
2619.2000	-45.634
2619.6000	-43.916
2620.0000	-43.103
2620.4000	-44.612
2620.8000	-42.719
2621.2000	-42.239
2621.6000	-42.294
2622.0000	-41.393
2622.4000	-43.304
2622.8000	-42.604
2623.2000	-42.993
2623.6000	-46.041
2624.0000	-42.328
2624.4000	-43.338
2624.8000	-42.932
2625.2000	-43.790
2625.6000	-42.979
2626.0000	-43.460
2626.4000	-46.343
2626.8000	-43.186
2627.2000	-44.020
2627.6000	-42.966
2628.0000	-42.849
2628.4000	-42.967
2628.8000	-44.423
2629.2000	-43.105
2629.6000	-43.394
2630.0000	-42.029
2630.4000	-41.312
2630.8000	-41.161
2631.2000	-40.469
2631.6000	-41.043
2632.0000	-42.059
2632.4000	-41.151
2632.8000	-41.575
2633.2000	-40.646
2633.6000	-39.611
2634.0000	-40.357
2634.4000	-41.672
2634.8000	-39.168
2635.2000	-39.418
2635.6000	-39.112
2636.0000	-38.212
2636.4000	-38.963
2636.8000	-40.279
2637.2000	-39.555
2637.6000	-40.281
2638.0000	-39.398
2638.4000	-40.020
2638.8000	-39.224
2639.2000	-38.545
2639.6000	-39.086
2640.0000	-39.645
2640.4000	-39.784
2640.8000	-39.038
2641.2000	-37.739
2641.6000	-39.963
2642.0000	-39.861
2642.4000	-39.989
2642.8000	-38.503
2643.2000	-38.797
2643.6000	-39.808
2644.0000	-38.450
2644.4000	-40.013
2644.8000	-38.687
2645.2000	-38.171
2645.6000	-38.433
2646.0000	-37.842
2646.4000	-38.316
2646.8000	-37.940
2647.2000	-38.147
2647.6000	-37.045
2648.0000	-38.617
2648.4000	-38.331
2648.8000	-38.709
2649.2000	-38.483
2649.6000	-38.522
2650.0000	-38.719
2650.4000	-38.432
2650.8000	-38.563
2651.2000	-38.109
2651.6000	-37.665
2652.0000	-38.737
2652.4000	-38.319
2652.8000	-37.598
2653.2000	-37.546
2653.6000	-38.622
2654.0000	-38.468
2654.4000	-38.313
2654.8000	-38.144
2655.2000	-37.296
2655.6000	-36.878
2656.0000	-38.022
2656.4000	-38.004
2656.8000	-37.737
2657.2000	-38.372
2657.6000	-38.968
2658.0000	-39.005
2658.4000	-38.790
2658.8000	-38.558
2659.2000	-38.440
2659.6000	-37.766
2660.0000	-38.656
2660.4000	-38.513
2660.8000	-38.526
2661.2000	-38.750
2661.6000	-38.946
2662.0000	-38.568
2662.4000	-39.152
2662.8000	-39.648
2663.2000	-39.882
2663.6000	-40.705
2664.0000	-40.104
2664.4000	-40.325
2664.8000	-40.041
2665.2000	-40.129
2665.6000	-39.754
2666.0000	-39.671
2666.4000	-39.083
2666.8000	-38.689
2667.2000	-38.764
2667.6000	-38.613
2668.0000	-38.818
2668.4000	-38.830
2668.8000	-38.960
2669.2000	-38.551
2669.6000	-37.911
2670.0000	-37.454
2670.4000	-36.933
2670.8000	-36.714
2671.2000	-36.445
2671.6000	-36.605
2672.0000	-36.444
2672.4000	-36.784
2672.8000	-36.956
2673.2000	-36.985
2673.6000	-37.239
2674.0000	-37.295
2674.4000	-37.857
2674.8000	-38.201
2675.2000	-38.150
2675.6000	-38.109
2676.0000	-37.599
2676.4000	-37.320
2676.8000	-36.718
2677.2000	-36.130
2677.6000	-35.719
2678.0000	-35.149
2678.4000	-34.953
2678.8000	-34.621
2679.2000	-34.376
2679.6000	-34.187
2680.0000	-34.042
2680.4000	-33.990
2680.8000	-33.775
2681.2000	-33.934
2681.6000	-33.994
2682.0000	-34.151
2682.4000	-34.059
2682.8000	-33.847
2683.2000	-33.589
2683.6000	-33.616
2684.0000	-33.280
2684.4000	-33.167
2684.8000	-33.068
2685.2000	-32.548
2685.6000	-32.345
2686.0000	-32.062
2686.4000	-32.180
2686.8000	-31.988
2687.2000	-31.880
2687.6000	-31.721
2688.0000	-31.457
2688.4000	-31.318
2688.8000	-31.271
2689.2000	-31.222
2689.6000	-31.449
2690.0000	-31.395
2690.4000	-31.501
2690.8000	-31.958
2691.2000	-31.584
2691.6000	-32.086
2692.0000	-31.871
2692.4000	-31.599
2692.8000	-32.450
2693.2000	-32.051
2693.6000	-31.968
2694.0000	-31.600
2694.4000	-31.182
2694.8000	-30.620
2695.2000	-30.160
2695.6000	-29.849
2696.0000	-29.216
2696.4000	-28.576
2696.8000	-28.830
2697.2000	-28.241
2697.6000	-28.401
2698.0000	-27.874
2698.4000	-28.531
2698.8000	-28.686
2699.2000	-28.650
2699.6000	-28.430
2700.0000	-28.897
2700.4000	-28.126
2700.8000	-28.067
2701.2000	-27.969
2701.6000	-27.357
2702.0000	-27.799
2702.4000	-27.652
2702.8000	-26.495
2703.2000	-26.943
2703.6000	-26.729
2704.0000	-27.155
2704.4000	-26.451
2704.8000	-27.173
2705.2000	-27.469
2705.6000	-27.526
2706.0000	-28.327
2706.4000	-28.651
2706.8000	-28.402
2707.2000	-28.506
2707.6000	-28.554
2708.0000	-28.592
2708.4000	-29.369
2708.8000	-29.309
2709.2000	-27.819
2709.6000	-27.092
2710.0000	-26.866
2710.4000	-27.140
2710.8000	-26.032
2711.2000	-25.145
2711.6000	-25.363
2712.0000	-25.902
2712.4000	-25.485
2712.8000	-24.774
2713.2000	-25.276
2713.6000	-24.773
2714.0000	-24.845
2714.4000	-24.496
2714.8000	-25.229
2715.2000	-25.027
2715.6000	-25.552
2716.0000	-24.979
2716.4000	-25.587
2716.8000	-28.129
2717.2000	-25.823
2717.6000	-26.581
2718.0000	-27.026
2718.4000	-26.892
2718.8000	-26.398
2719.2000	-27.677
2719.6000	-26.981
2720.0000	-26.187
2720.4000	-25.115
2720.8000	-24.803
2721.2000	-25.498
2721.6000	-25.166
2722.0000	-25.294
2722.4000	-24.987
2722.8000	-24.751
2723.2000	-24.545
2723.6000	-24.852
2724.0000	-23.822
2724.4000	-22.312
2724.8000	-22.636
2725.2000	-21.608
2725.6000	-21.208
2726.0000	-22.785
2726.4000	-21.776
2726.8000	-20.593
2727.2000	-20.674
2727.6000	-20.685
2728.0000	-20.737
2728.4000	-20.857
2728.8000	-20.552
2729.2000	-20.588
2729.6000	-21.069
2730.0000	-21.178
2730.4000	-21.790
2730.8000	-21.071
2731.2000	-20.552
2731.6000	-20.895
2732.0000	-20.699
2732.4000	-20.828
2732.8000	-20.977
2733.2000	-21.527
2733.6000	-21.147
2734.0000	-20.991
2734.4000	-20.715
2734.8000	-20.498
2735.2000	-20.539
2735.6000	-21.101
2736.0000	-21.662
2736.4000	-21.972
2736.8000	-21.774
2737.2000	-23.423
2737.6000	-23.237
2738.0000	-23.766
2738.4000	-23.095
2738.8000	-22.929
2739.2000	-22.228
2739.6000	-22.164
2740.0000	-20.620
2740.4000	-19.788
2740.8000	-20.668
2741.2000	-20.426
2741.6000	-18.616
2742.0000	-18.852
2742.4000	-17.780
2742.8000	-17.428
2743.2000	-18.211
2743.6000	-18.519
2744.0000	-17.499
2744.4000	-17.891
2744.8000	-17.723
2745.2000	-17.883
2745.6000	-17.851
2746.0000	-17.256
2746.4000	-17.617
2746.8000	-17.031
2747.2000	-18.067
2747.6000	-16.594
2748.0000	-17.005
2748.4000	-18.519
2748.8000	-17.527
2749.2000	-17.416
2749.6000	-18.228
2750.0000	-17.632
2750.4000	-17.277
2750.8000	-17.382
2751.2000	-17.423
2751.6000	-18.151
2752.0000	-18.088
2752.4000	-17.921
2752.8000	-18.514
2753.2000	-19.047
2753.6000	-18.559
2754.0000	-18.722
2754.4000	-17.730
2754.8000	-16.919
2755.2000	-15.454
2755.6000	-15.864
2756.0000	-15.918
2756.4000	-15.244
2756.8000	-15.417
2757.2000	-15.306
2757.6000	-14.659
2758.0000	-14.461
2758.4000	-14.086
2758.8000	-13.351
2759.2000	-13.658
2759.6000	-13.422
2760.0000	-13.374
2760.4000	-15.396
2760.8000	-15.490
2761.2000	-14.496
2761.6000	-12.984
2762.0000	-13.129
2762.4000	-13.361
2762.8000	-11.702
2763.2000	-10.511
2763.6000	-9.984
2764.0000	-9.403
2764.4000	-8.493
2764.8000	-8.484
2765.2000	-7.853
2765.6000	-8.006
2766.0000	-7.013
2766.4000	-7.223
2766.8000	-8.027
2767.2000	-7.064
2767.6000	-7.763
2768.0000	-7.665
2768.4000	-7.756
2768.8000	-7.238
2769.2000	-7.257
2769.6000	-8.078
2770.0000	-8.804
2770.4000	-8.984
2770.8000	-9.627
2771.2000	-9.100
2771.6000	-8.885
2772.0000	-8.457
2772.4000	-7.828
2772.8000	-7.765
2773.2000	-7.286
2773.6000	-7.474
2774.0000	-7.641
2774.4000	-6.743
2774.8000	-8.130
2775.2000	-8.050
2775.6000	-6.831
2776.0000	-6.006
2776.4000	-5.600
2776.8000	-6.662
2777.2000	-5.333
2777.6000	-5.385
2778.0000	-5.813
2778.4000	-4.230
2778.8000	-3.398
2779.2000	-3.364
2779.6000	-3.871
2780.0000	-3.887
2780.4000	-2.685
2780.8000	-2.840
2781.2000	-2.129
2781.6000	-1.829
2782.0000	-1.292
2782.4000	-1.073
2782.8000	-0.801
2783.2000	-0.562
2783.6000	-0.335
2784.0000	-0.120
2784.4000	-0.099
2784.8000	-0.157
2785.2000	-0.424
2785.6000	-0.567
2786.0000	-0.772
2786.4000	-1.037
2786.8000	-1.026
2787.2000	-0.878
2787.6000	-0.739
2788.0000	-0.672
2788.4000	-0.337
2788.8000	-0.399
2789.2000	-0.338
2789.6000	-0.153
2790.0000	-0.012
2790.4000	+0.095
2790.8000	+0.395
2791.2000	+0.648
2791.6000	+0.722
2792.0000	+0.903
2792.4000	+1.023
2792.8000	+1.260
2793.2000	+1.320
2793.6000	+1.617
2794.0000	+1.753
2794.4000	+2.125
2794.8000	+2.191
2795.2000	+1.871
2795.6000	+1.483
2796.0000	+1.076
2796.4000	+0.919
2796.8000	+0.429
2797.2000	+0.160
2797.6000	+0.154
2798.0000	+0.068
2798.4000	+0.006
2798.8000	-0.023
2799.2000	-0.188
2799.6000	-0.131
2800.0000	+0.097
2800.4000	+0.025
2800.8000	-0.048
2801.2000	-0.392
2801.6000	-0.618
2802.0000	-0.885
2802.4000	-2.344
2802.8000	-3.322
2803.2000	-3.016
2803.6000	-3.377
2804.0000	-4.164
2804.4000	-5.100
2804.8000	-4.666
2805.2000	-5.487
2805.6000	-4.997
2806.0000	-4.534
2806.4000	-4.481
2806.8000	-3.517
2807.2000	-2.648
2807.6000	-2.352
2808.0000	-2.562
2808.4000	-2.033
2808.8000	-1.112
2809.2000	-1.208
2809.6000	-1.735
2810.0000	-1.913
2810.4000	-1.771
2810.8000	-1.624
2811.2000	-2.692
2811.6000	-4.156
2812.0000	-3.447
2812.4000	-3.675
2812.8000	-3.375
2813.2000	-3.324
2813.6000	-3.453
2814.0000	-2.764
2814.4000	-2.633
2814.8000	-2.830
2815.2000	-2.396
2815.6000	-2.031
2816.0000	-1.787
2816.4000	-1.409
2816.8000	-2.019
2817.2000	-2.527
2817.6000	-2.609
2818.0000	-2.617
2818.4000	-3.495
2818.8000	-3.652
2819.2000	-3.583
2819.6000	-3.963
2820.0000	-3.828
2820.4000	-3.889
2820.8000	-3.999
2821.2000	-4.007
2821.6000	-3.920
2822.0000	-3.688
2822.4000	-3.580
2822.8000	-3.593
2823.2000	-3.751
2823.6000	-4.100
2824.0000	-3.588
2824.4000	-3.717
2824.8000	-3.536
2825.2000	-4.186
2825.6000	-4.068
2826.0000	-4.750
2826.4000	-5.210
2826.8000	-4.762
2827.2000	-4.484
2827.6000	-4.090
2828.0000	-4.387
2828.4000	-4.056
2828.8000	-4.661
2829.2000	-4.998
2829.6000	-4.809
2830.0000	-5.154
2830.4000	-4.829
2830.8000	-4.548
2831.2000	-4.502
2831.6000	-4.698
2832.0000	-4.620
2832.4000	-4.612
2832.8000	-5.379
2833.2000	-5.199
2833.6000	-5.143
2834.0000	-5.272
2834.4000	-5.012
2834.8000	-4.867
2835.2000	-4.771
2835.6000	-5.124
2836.0000	-4.644
2836.4000	-5.258
2836.8000	-5.357
2837.2000	-4.750
2837.6000	-4.989
2838.0000	-4.449
2838.4000	-4.787
2838.8000	-4.494
2839.2000	-4.385
2839.6000	-4.738
2840.0000	-4.563
2840.4000	-5.194
2840.8000	-4.830
2841.2000	-5.022
2841.6000	-4.707
2842.0000	-4.314
2842.4000	-4.284
2842.8000	-4.592
2843.2000	-5.474
2843.6000	-5.503
2844.0000	-5.544
2844.4000	-5.213
2844.8000	-4.972
2845.2000	-4.913
2845.6000	-4.722
2846.0000	-5.312
2846.4000	-4.940
2846.8000	-4.982
2847.2000	-4.788
2847.6000	-4.769
2848.0000	-4.620
2848.4000	-4.313
2848.8000	-4.134
2849.2000	-4.086
2849.6000	-3.910
2850.0000	-3.662
2850.4000	-3.679
2850.8000	-3.822
2851.2000	-4.498
2851.6000	-3.935
2852.0000	-3.399
2852.4000	-3.369
2852.8000	-3.828
2853.2000	-3.798
2853.6000	-4.417
2854.0000	-3.734
2854.4000	-3.471
2854.8000	-3.385
2855.2000	-3.584
2855.6000	-3.889
2856.0000	-3.774
2856.4000	-4.239
2856.8000	-3.406
2857.2000	-3.771
2857.6000	-3.910
2858.0000	-3.696
2858.4000	-4.549
2858.8000	-3.600
2859.2000	-3.504
2859.6000	-3.111
2860.0000	-2.993
2860.4000	-2.920
2860.8000	-3.088
2861.2000	-3.172
2861.6000	-2.784
2862.0000	-2.570
2862.4000	-3.075
2862.8000	-3.058
2863.2000	-3.425
2863.6000	-3.304
2864.0000	-3.166
2864.4000	-3.507
2864.8000	-3.652
2865.2000	-3.430
2865.6000	-3.725
2866.0000	-4.346
2866.4000	-4.475
2866.8000	-3.933
2867.2000	-3.714
2867.6000	-4.053
2868.0000	-3.639
2868.4000	-3.859
2868.8000	-4.042
2869.2000	-4.168
2869.6000	-4.114
2870.0000	-4.104
2870.4000	-4.182
2870.8000	-3.966
2871.2000	-4.096
2871.6000	-3.443
2872.0000	-4.036
2872.4000	-4.193
2872.8000	-4.187
2873.2000	-4.617
2873.6000	-4.265
2874.0000	-4.519
2874.4000	-4.514
2874.8000	-4.205
2875.2000	-4.387
2875.6000	-4.245
2876.0000	-4.242
2876.4000	-4.096
2876.8000	-4.046
2877.2000	-4.068
2877.6000	-4.038
2878.0000	-4.053
2878.4000	-4.128
2878.8000	-4.086
2879.2000	-3.785
2879.6000	-3.928
2880.0000	-4.227
2880.4000	-4.035
2880.8000	-4.361
2881.2000	-4.482
2881.6000	-4.133
2882.0000	-3.740
2882.4000	-3.417
2882.8000	-3.907
2883.2000	-3.636
2883.6000	-3.913
2884.0000	-3.511
2884.4000	-3.552
2884.8000	-3.613
2885.2000	-3.348
2885.6000	-4.073
2886.0000	-4.190
2886.4000	-3.886
2886.8000	-3.818
2887.2000	-3.303
2887.6000	-3.490
2888.0000	-3.379
2888.4000	-3.504
2888.8000	-3.541
2889.2000	-3.271
2889.6000	-3.068
2890.0000	-2.998
2890.4000	-2.916
2890.8000	-3.093
2891.2000	-3.335
2891.6000	-3.010
2892.0000	-3.116
2892.4000	-3.099
2892.8000	-3.129
2893.2000	-3.244
2893.6000	-3.365
2894.0000	-3.273
2894.4000	-3.075
2894.8000	-3.035
2895.2000	-3.070
2895.6000	-3.107
2896.0000	-3.199
2896.4000	-3.344
2896.8000	-3.492
2897.2000	-3.591
2897.6000	-3.847
2898.0000	-3.983
2898.4000	-4.158
2898.8000	-4.131
2899.2000	-4.147
2899.6000	-4.201
2900.0000	-4.217
2900.4000	-4.364
2900.8000	-4.236
2901.2000	-4.411
2901.6000	-4.558
2902.0000	-4.285
2902.4000	-4.645
2902.8000	-4.432
2903.2000	-4.709
2903.6000	-5.013
2904.0000	-5.159
2904.4000	-5.002
2904.8000	-5.011
2905.2000	-5.091
2905.6000	-4.857
2906.0000	-5.323
2906.4000	-5.293
2906.8000	-5.484
2907.2000	-5.466
2907.6000	-5.607
2908.0000	-5.566
2908.4000	-5.617
2908.8000	-5.550
2909.2000	-5.906
2909.6000	-5.351
2910.0000	-5.294
2910.4000	-5.567
2910.8000	-4.860
2911.2000	-5.681
2911.6000	-5.173
2912.0000	-5.532
2912.4000	-5.591
2912.8000	-6.454
2913.2000	-6.461
2913.6000	-6.687
2914.0000	-6.419
2914.4000	-6.487
2914.8000	-6.183
2915.2000	-5.722
2915.6000	-6.138
2916.0000	-6.586
2916.4000	-6.540
2916.8000	-6.738
2917.2000	-6.576
2917.6000	-5.129
2918.0000	-6.209
2918.4000	-4.807
2918.8000	-5.616
2919.2000	-5.058
2919.6000	-5.881
2920.0000	-4.794
2920.4000	-5.168
2920.8000	-5.506
2921.2000	-4.613
2921.6000	-5.539
2922.0000	-4.869
2922.4000	-5.335
2922.8000	-4.910
2923.2000	-6.029
2923.6000	-5.628
2924.0000	-6.082
2924.4000	-6.266
2924.8000	-5.003
2925.2000	-5.081
2925.6000	-5.533
2926.0000	-5.063
2926.4000	-4.870
2926.8000	-5.145
2927.2000	-5.376
2927.6000	-5.418
2928.0000	-5.608
2928.4000	-5.985
2928.8000	-5.377
2929.2000	-6.290
2929.6000	-7.381
2930.0000	-7.019
2930.4000	-6.828
2930.8000	-6.681
2931.2000	-6.206
2931.6000	-6.470
2932.0000	-6.403
2932.4000	-6.578
2932.8000	-6.486
2933.2000	-7.499
2933.6000	-6.943
2934.0000	-6.790
2934.4000	-6.944
2934.8000	-6.949
2935.2000	-7.296
2935.6000	-7.450
2936.0000	-7.788
2936.4000	-8.134
2936.8000	-7.836
2937.2000	-7.985
2937.6000	-8.069
2938.0000	-8.062
2938.4000	-8.222
2938.8000	-8.264
2939.2000	-8.629
2939.6000	-8.291
2940.0000	-8.621
2940.4000	-8.860
2940.8000	-9.215
2941.2000	-8.809
2941.6000	-8.978
2942.0000	-9.235
2942.4000	-9.064
2942.8000	-9.324
2943.2000	-9.370
2943.6000	-9.554
2944.0000	-9.578
2944.4000	-9.541
2944.8000	-9.598
2945.2000	-9.614
2945.6000	-9.736
2946.0000	-9.995
2946.4000	-9.999
2946.8000	-9.944
2947.2000	-10.013
2947.6000	-9.888
2948.0000	-10.013
2948.4000	-9.842
2948.8000	-9.856
2949.2000	-10.119
2949.6000	-10.044
2950.0000	-10.096
2950.4000	-10.245
2950.8000	-10.307
2951.2000	-10.434
2951.6000	-10.428
2952.0000	-10.568
2952.4000	-10.515
2952.8000	-10.689
2953.2000	-10.725
2953.6000	-10.734
2954.0000	-10.883
2954.4000	-10.955
2954.8000	-11.030
2955.2000	-11.157
2955.6000	-11.052
2956.0000	-11.202
2956.4000	-11.094
2956.8000	-11.501
2957.2000	-11.591
2957.6000	-11.619
2958.0000	-11.872
2958.4000	-11.920
2958.8000	-11.926
2959.2000	-12.016
2959.6000	-12.027
2960.0000	-11.975
2960.4000	-12.061
2960.8000	-12.366
2961.2000	-12.231
2961.6000	-12.287
2962.0000	-12.341
2962.4000	-12.224
2962.8000	-12.525
2963.2000	-12.672
2963.6000	-12.566
2964.0000	-12.743
2964.4000	-13.001
2964.8000	-12.767
2965.2000	-12.682
2965.6000	-12.423
2966.0000	-12.683
2966.4000	-12.639
2966.8000	-13.086
2967.2000	-13.517
2967.6000	-13.064
2968.0000	-13.344
2968.4000	-12.805
2968.8000	-13.402
2969.2000	-13.202
2969.6000	-13.095
2970.0000	-13.262
2970.4000	-13.554
2970.8000	-13.610
2971.2000	-13.638
2971.6000	-13.528
2972.0000	-13.483
2972.4000	-13.430
2972.8000	-13.646
2973.2000	-13.887
2973.6000	-14.158
2974.0000	-14.002
2974.4000	-14.377
2974.8000	-14.126
2975.2000	-13.964
2975.6000	-14.008
2976.0000	-14.136
2976.4000	-14.524
2976.8000	-14.374
2977.2000	-14.682
2977.6000	-14.775
2978.0000	-14.483
2978.4000	-14.682
2978.8000	-14.277
2979.2000	-14.548
2979.6000	-14.725
2980.0000	-14.862
2980.4000	-15.004
2980.8000	-15.473
2981.2000	-15.171
2981.6000	-15.140
2982.0000	-15.192
2982.4000	-15.328
2982.8000	-15.373
2983.2000	-15.671
2983.6000	-15.774
2984.0000	-15.773
2984.4000	-15.667
2984.8000	-15.701
2985.2000	-15.752
2985.6000	-15.740
2986.0000	-15.744
2986.4000	-15.756
2986.8000	-15.791
2987.2000	-15.908
2987.6000	-15.895
2988.0000	-16.337
2988.4000	-16.838
2988.8000	-16.870
2989.2000	-16.322
2989.6000	-16.212
2990.0000	-16.397
2990.4000	-16.406
2990.8000	-16.627
2991.2000	-17.151
2991.6000	-16.914
2992.0000	-16.966
2992.4000	-16.863
2992.8000	-17.003
2993.2000	-16.915
2993.6000	-17.016
2994.0000	-17.272
2994.4000	-17.567
2994.8000	-17.304
2995.2000	-17.574
2995.6000	-17.509
2996.0000	-17.294
2996.4000	-17.421
2996.8000	-17.413
2997.2000	-17.410
2997.6000	-17.246
2998.0000	-17.587
2998.4000	-18.091
2998.8000	-17.969
2999.2000	-17.682
2999.6000	-17.454
3000.0000	-17.722
3000.4000	-17.525
3000.8000	-17.727
3001.2000	-17.882
3001.6000	-17.913
3002.0000	-18.013
3002.4000	-18.012
3002.8000	-18.043
3003.2000	-18.050
3003.6000	-18.051
3004.0000	-18.144
3004.4000	-18.200
3004.8000	-18.306
3005.2000	-18.372
3005.6000	-18.260
3006.0000	-18.305
3006.4000	-18.232
3006.8000	-18.280
3007.2000	-18.511
3007.6000	-18.376
3008.0000	-18.307
3008.4000	-18.248
3008.8000	-18.282
3009.2000	-18.280
3009.6000	-18.554
3010.0000	-18.395
3010.4000	-18.564
3010.8000	-18.640
3011.2000	-18.575
3011.6000	-18.725
3012.0000	-18.716
3012.4000	-18.620
3012.8000	-18.805
3013.2000	-18.831
3013.6000	-18.877
3014.0000	-18.830
3014.4000	-18.954
3014.8000	-18.956
3015.2000	-19.108
3015.6000	-19.062
3016.0000	-19.117
3016.4000	-19.079
3016.8000	-19.044
3017.2000	-19.169
3017.6000	-19.023
3018.0000	-19.261
3018.4000	-19.191
3018.8000	-19.532
3019.2000	-19.477
3019.6000	-19.014
3020.0000	-19.145
3020.4000	-19.185
3020.8000	-19.760
3021.2000	-19.582
3021.6000	-19.346
3022.0000	-19.531
3022.4000	-19.511
3022.8000	-19.622
3023.2000	-19.718
3023.6000	-19.620
3024.0000	-19.706
3024.4000	-19.531
3024.8000	-19.641
3025.2000	-19.594
3025.6000	-19.583
3026.0000	-19.619
3026.4000	-19.861
3026.8000	-19.685
3027.2000	-19.435
3027.6000	-19.848
3028.0000	-19.906
3028.4000	-20.132
3028.8000	-20.119
3029.2000	-20.132
3029.6000	-19.956
3030.0000	-20.132
3030.4000	-20.238
3030.8000	-20.010
3031.2000	-20.039
3031.6000	-20.034
3032.0000	-19.818
3032.4000	-19.725
3032.8000	-19.694
3033.2000	-19.683
3033.6000	-19.884
3034.0000	-19.754
3034.4000	-20.149
3034.8000	-20.124
3035.2000	-20.377
3035.6000	-20.205
3036.0000	-20.436
3036.4000	-20.443
3036.8000	-20.190
3037.2000	-20.247
3037.6000	-20.154
3038.0000	-19.798
3038.4000	-20.081
3038.8000	-19.913
3039.2000	-19.800
3039.6000	-19.744
3040.0000	-19.825
3040.4000	-19.645
3040.8000	-19.582
3041.2000	-19.436
3041.6000	-19.346
3042.0000	-19.388
3042.4000	-19.369
3042.8000	-19.352
3043.2000	-19.386
3043.6000	-19.494
3044.0000	-19.624
3044.4000	-19.382
3044.8000	-19.600
3045.2000	-19.579
3045.6000	-19.569
3046.0000	-19.701
3046.4000	-19.707
3046.8000	-19.770
3047.2000	-19.775
3047.6000	-19.859
3048.0000	-19.879
3048.4000	-19.884
3048.8000	-19.920
3049.2000	-19.913
3049.6000	-19.839
3050.0000	-19.612
3050.4000	-19.585
3050.8000	-19.579
3051.2000	-19.492
3051.6000	-19.452
3052.0000	-19.264
3052.4000	-19.198
3052.8000	-18.950
3053.2000	-18.888
3053.6000	-18.735
3054.0000	-18.540
3054.4000	-18.488
3054.8000	-18.390
3055.2000	-18.405
3055.6000	-18.445
3056.0000	-18.414
3056.4000	-18.900
3056.8000	-18.632
3057.2000	-18.564
3057.6000	-18.583
3058.0000	-18.535
3058.4000	-18.641
3058.8000	-18.719
3059.2000	-18.777
3059.6000	-18.903
3060.0000	-18.858
3060.4000	-18.916
3060.8000	-18.935
3061.2000	-18.511
3061.6000	-18.623
3062.0000	-18.852
3062.4000	-18.748
3062.8000	-18.764
3063.2000	-18.389
3063.6000	-18.491
3064.0000	-18.527
3064.4000	-18.298
3064.8000	-18.131
3065.2000	-17.885
3065.6000	-17.700
3066.0000	-17.761
3066.4000	-17.452
3066.8000	-17.351
3067.2000	-17.059
3067.6000	-17.018
3068.0000	-16.992
3068.4000	-16.944
3068.8000	-16.921
3069.2000	-16.809
3069.6000	-16.796
3070.0000	-16.787
3070.4000	-16.793
3070.8000	-16.793
3071.2000	-16.840
3071.6000	-16.825
3072.0000	-16.859
3072.4000	-16.831
3072.8000	-16.783
3073.2000	-16.819
3073.6000	-16.763
3074.0000	-16.808
3074.4000	-16.842
3074.8000	-16.814
3075.2000	-16.830
3075.6000	-16.797
3076.0000	-16.779
3076.4000	-16.745
3076.8000	-16.717
3077.2000	-16.696
3077.6000	-16.679
3078.0000	-16.657
3078.4000	-16.629
3078.8000	-16.582
3079.2000	-16.577
3079.6000	-16.545
3080.0000	-16.502
3080.4000	-16.459
3080.8000	-16.380
3081.2000	-16.347
3081.6000	-16.254
3082.0000	-16.190
3082.4000	-16.146
3082.8000	-16.049
3083.2000	-16.047
3083.6000	-15.965
3084.0000	-15.940
3084.4000	-15.888
3084.8000	-15.820
3085.2000	-15.620
3085.6000	-15.610
3086.0000	-15.626
3086.4000	-15.436
3086.8000	-15.452
3087.2000	-15.212
3087.6000	-15.169
3088.0000	-15.055
3088.4000	-14.980
3088.8000	-14.982
3089.2000	-14.875
3089.6000	-14.838
3090.0000	-14.751
3090.4000	-14.473
3090.8000	-14.455
3091.2000	-14.445
3091.6000	-14.383
3092.0000	-14.332
3092.4000	-14.204
3092.8000	-14.221
3093.2000	-14.059
3093.6000	-14.009
3094.0000	-13.910
3094.4000	-13.920
3094.8000	-13.883
3095.2000	-13.744
3095.6000	-13.795
3096.0000	-13.640
3096.4000	-13.643
3096.8000	-13.559
3097.2000	-13.521
3097.6000	-13.490
3098.0000	-13.417
3098.4000	-13.373
3098.8000	-13.263
3099.2000	-13.168
3099.6000	-13.182
3100.0000	-13.100
3100.4000	-13.079
3100.8000	-13.016
3101.2000	-12.975
3101.6000	-12.935
3102.0000	-12.867
3102.4000	-12.885
3102.8000	-12.785
3103.2000	-12.751
3103.6000	-12.704
3104.0000	-12.652
3104.4000	-12.601
3104.8000	-12.480
3105.2000	-12.488
3105.6000	-12.363
3106.0000	-12.350
3106.4000	-12.229
3106.8000	-12.196
3107.2000	-12.160
3107.6000	-12.081
3108.0000	-12.029
3108.4000	-12.001
3108.8000	-11.917
3109.2000	-11.907
3109.6000	-11.857
3110.0000	-11.766
3110.4000	-11.691
3110.8000	-11.607
3111.2000	-11.552
3111.6000	-11.463
3112.0000	-11.431
3112.4000	-11.347
3112.8000	-11.306
3113.2000	-11.237
3113.6000	-11.207
3114.0000	-11.140
3114.4000	-11.035
3114.8000	-10.947
3115.2000	-10.878
3115.6000	-10.778
3116.0000	-10.748
3116.4000	-10.621
3116.8000	-10.598
3117.2000	-10.514
3117.6000	-10.483
3118.0000	-10.421
3118.4000	-10.342
3118.8000	-10.304
3119.2000	-10.203
3119.6000	-10.172
3120.0000	-10.093
3120.4000	-10.057
3120.8000	-9.988
3121.2000	-9.919
3121.6000	-9.885
3122.0000	-9.812
3122.4000	-9.773
3122.8000	-9.752
3123.2000	-9.649
3123.6000	-9.648
3124.0000	-9.577
3124.4000	-9.566
3124.8000	-9.537
3125.2000	-9.478
3125.6000	-9.467
3126.0000	-9.385
3126.4000	-9.388
3126.8000	-9.277
3127.2000	-9.261
3127.6000	-9.187
3128.0000	-9.102
3128.4000	-9.116
3128.8000	-9.017
3129.2000	-9.010
3129.6000	-8.932
3130.0000	-8.891
3130.4000	-8.875
3130.8000	-8.784
3131.2000	-8.783
3131.6000	-8.741
3132.0000	-8.688
3132.4000	-8.686
3132.8000	-8.596
3133.2000	-8.584
3133.6000	-8.526
3134.0000	-8.514
3134.4000	-8.478
3134.8000	-8.436
3135.2000	-8.399
3135.6000	-8.328
3136.0000	-8.317
3136.4000	-8.245
3136.8000	-8.222
3137.2000	-8.168
3137.6000	-8.104
3138.0000	-8.065
3138.4000	-8.013
3138.8000	-7.944
3139.2000	-7.882
3139.6000	-7.790
3140.0000	-7.748
3140.4000	-7.672
3140.8000	-7.625
3141.2000	-7.560
3141.6000	-7.491
3142.0000	-7.453
3142.4000	-7.383
3142.8000	-7.350
3143.2000	-7.289
3143.6000	-7.267
3144.0000	-7.239
3144.4000	-7.195
3144.8000	-7.153
3145.2000	-7.082
3145.6000	-7.047
3146.0000	-6.996
3146.4000	-6.915
3146.8000	-6.876
3147.2000	-6.814
3147.6000	-6.784
3148.0000	-6.750
3148.4000	-6.705
3148.8000	-6.667
3149.2000	-6.608
3149.6000	-6.596
3150.0000	-6.530
3150.4000	-6.511
3150.8000	-6.465
3151.2000	-6.414
3151.6000	-6.367
3152.0000	-6.313
3152.4000	-6.277
3152.8000	-6.236
3153.2000	-6.172
3153.6000	-6.140
3154.0000	-6.089
3154.4000	-6.048
3154.8000	-5.993
3155.2000	-5.964
3155.6000	-5.918
3156.0000	-5.854
3156.4000	-5.819
3156.8000	-5.757
3157.2000	-5.718
3157.6000	-5.674
3158.0000	-5.634
3158.4000	-5.593
3158.8000	-5.534
3159.2000	-5.504
3159.6000	-5.466
3160.0000	-5.427
3160.4000	-5.385
3160.8000	-5.328
3161.2000	-5.290
3161.6000	-5.259
3162.0000	-5.213
3162.4000	-5.167
3162.8000	-5.119
3163.2000	-5.104
3163.6000	-5.035
3164.0000	-5.010
3164.4000	-4.943
3164.8000	-4.907
3165.2000	-4.858
3165.6000	-4.766
3166.0000	-4.737
3166.4000	-4.689
3166.8000	-4.629
3167.2000	-4.610
3167.6000	-4.553
3168.0000	-4.531
3168.4000	-4.488
3168.8000	-4.455
3169.2000	-4.413
3169.6000	-4.379
3170.0000	-4.357
3170.4000	-4.298
3170.8000	-4.286
3171.2000	-4.246
3171.6000	-4.208
3172.0000	-4.170
3172.4000	-4.132
3172.8000	-4.114
3173.2000	-4.089
3173.6000	-4.030
3174.0000	-4.027
3174.4000	-3.987
3174.8000	-3.985
3175.2000	-3.937
3175.6000	-3.915
3176.0000	-3.880
3176.4000	-3.851
3176.8000	-3.836
3177.2000	-3.784
3177.6000	-3.775
3178.0000	-3.729
3178.4000	-3.689
3178.8000	-3.677
3179.2000	-3.630
3179.6000	-3.626
3180.0000	-3.592
3180.4000	-3.559
3180.8000	-3.547
3181.2000	-3.500
3181.6000	-3.490
3182.0000	-3.443
3182.4000	-3.428
3182.8000	-3.401
3183.2000	-3.382
3183.6000	-3.364
3184.0000	-3.330
3184.4000	-3.329
3184.8000	-3.312
3185.2000	-3.275
3185.6000	-3.270
3186.0000	-3.235
3186.4000	-3.229
3186.8000	-3.202
3187.2000	-3.199
3187.6000	-3.204
3188.0000	-3.166
3188.4000	-3.175
3188.8000	-3.144
3189.2000	-3.167
3189.6000	-3.141
3190.0000	-3.129
3190.4000	-3.096
3190.8000	-3.039
3191.2000	-3.015
3191.6000	-2.978
3192.0000	-2.939
3192.4000	-2.929
3192.8000	-2.896
3193.2000	-2.907
3193.6000	-2.887
3194.0000	-2.867
3194.4000	-2.872
3194.8000	-2.843
3195.2000	-2.847
3195.6000	-2.824
3196.0000	-2.833
3196.4000	-2.822
3196.8000	-2.802
3197.2000	-2.793
3197.6000	-2.772
3198.0000	-2.751
3198.4000	-2.745
3198.8000	-2.734
3199.2000	-2.729
3199.6000	-2.722
3200.0000	-2.740
3200.4000	-2.728
3200.8000	-2.729
3201.2000	-2.733
3201.6000	-2.708
3202.0000	-2.713
3202.4000	-2.681
3202.8000	-2.636
3203.2000	-2.661
3203.6000	-2.649
3204.0000	-2.674
3204.4000	-2.659
3204.8000	-2.661
3205.2000	-2.668
3205.6000	-2.630
3206.0000	-2.646
3206.4000	-2.633
3206.8000	-2.642
3207.2000	-2.641
3207.6000	-2.639
3208.0000	-2.645
3208.4000	-2.622
3208.8000	-2.614
3209.2000	-2.596
3209.6000	-2.573
3210.0000	-2.586
3210.4000	-2.577
3210.8000	-2.578
3211.2000	-2.558
3211.6000	-2.581
3212.0000	-2.573
3212.4000	-2.561
3212.8000	-2.573
3213.2000	-2.563
3213.6000	-2.572
3214.0000	-2.563
3214.4000	-2.563
3214.8000	-2.573
3215.2000	-2.557
3215.6000	-2.591
3216.0000	-2.572
3216.4000	-2.577
3216.8000	-2.592
3217.2000	-2.574
3217.6000	-2.590
3218.0000	-2.589
3218.4000	-2.604
3218.8000	-2.611
3219.2000	-2.610
3219.6000	-2.644
3220.0000	-2.644
3220.4000	-2.670
3220.8000	-2.691
3221.2000	-2.679
3221.6000	-2.711
3222.0000	-2.681
3222.4000	-2.736
3222.8000	-2.736
3223.2000	-2.734
3223.6000	-2.741
3224.0000	-2.743
3224.4000	-2.733
3224.8000	-2.721
3225.2000	-2.743
3225.6000	-2.751
3226.0000	-2.723
3226.4000	-2.774
3226.8000	-2.772
3227.2000	-2.777
3227.6000	-2.823
3228.0000	-2.837
3228.4000	-2.863
3228.8000	-2.849
3229.2000	-2.873
3229.6000	-2.857
3230.0000	-2.870
3230.4000	-2.883
3230.8000	-2.878
3231.2000	-2.878
3231.6000	-2.909
3232.0000	-2.883
3232.4000	-2.931
3232.8000	-2.914
3233.2000	-2.952
3233.6000	-2.962
3234.0000	-2.984
3234.4000	-3.046
3234.8000	-3.034
3235.2000	-3.100
3235.6000	-3.097
3236.0000	-3.134
3236.4000	-3.202
3236.8000	-3.198
3237.2000	-3.264
3237.6000	-3.267
3238.0000	-3.258
3238.4000	-3.330
3238.8000	-3.316
3239.2000	-3.382
3239.6000	-3.360
3240.0000	-3.416
3240.4000	-3.418
3240.8000	-3.469
3241.2000	-3.505
3241.6000	-3.518
3242.0000	-3.569
3242.4000	-3.646
3242.8000	-3.630
3243.2000	-3.700
3243.6000	-3.713
3244.0000	-3.770
3244.4000	-3.757
3244.8000	-3.790
3245.2000	-3.843
3245.6000	-3.831
3246.0000	-3.899
3246.4000	-3.871
3246.8000	-3.932
3247.2000	-3.969
3247.6000	-3.974
3248.0000	-4.018
3248.4000	-4.006
3248.8000	-4.032
3249.2000	-4.067
3249.6000	-4.061
3250.0000	-4.146
3250.4000	-4.123
3250.8000	-4.172
3251.2000	-4.167
3251.6000	-4.203
3252.0000	-4.253
3252.4000	-4.250
3252.8000	-4.313
3253.2000	-4.323
3253.6000	-4.354
3254.0000	-4.416
3254.4000	-4.433
3254.8000	-4.485
3255.2000	-4.540
3255.6000	-4.569
3256.0000	-4.619
3256.4000	-4.647
3256.8000	-4.727
3257.2000	-4.746
3257.6000	-4.806
3258.0000	-4.882
3258.4000	-4.914
3258.8000	-4.956
3259.2000	-5.009
3259.6000	-5.051
3260.0000	-5.105
3260.4000	-5.110
3260.8000	-5.158
3261.2000	-5.193
3261.6000	-5.258
3262.0000	-5.281
3262.4000	-5.276
3262.8000	-5.309
3263.2000	-5.313
3263.6000	-5.351
3264.0000	-5.401
3264.4000	-5.435
3264.8000	-5.502
3265.2000	-5.524
3265.6000	-5.611
3266.0000	-5.634
3266.4000	-5.715
3266.8000	-5.754
3267.2000	-5.785
3267.6000	-5.893
3268.0000	-5.910
3268.4000	-5.952
3268.8000	-6.027
3269.2000	-6.058
3269.6000	-6.127
3270.0000	-6.161
3270.4000	-6.208
3270.8000	-6.226
3271.2000	-6.226
3271.6000	-6.270
3272.0000	-6.286
3272.4000	-6.304
3272.8000	-6.354
3273.2000	-6.369
3273.6000	-6.457
3274.0000	-6.487
3274.4000	-6.556
3274.8000	-6.624
3275.2000	-6.654
3275.6000	-6.782
3276.0000	-6.807
3276.4000	-6.872
3276.8000	-6.976
3277.2000	-7.039
3277.6000	-7.124
3278.0000	-7.211
3278.4000	-7.243
3278.8000	-7.331
3279.2000	-7.319
3279.6000	-7.382
3280.0000	-7.370
3280.4000	-7.430
3280.8000	-7.455
3281.2000	-7.500
3281.6000	-7.545
3282.0000	-7.597
3282.4000	-7.643
3282.8000	-7.662
3283.2000	-7.704
3283.6000	-7.769
3284.0000	-7.768
3284.4000	-7.829
3284.8000	-7.859
3285.2000	-7.902
3285.6000	-7.939
[truncated: 1,536 more rows]
