# Supplementary material for: Femtosecond tunable solitons up to 4.8 µm using soliton self-frequency shift in an InF3 fiber
Source: Sci Rep. 2022 Sep 23;12:15898. doi: 10.1038/s41598-022-19658-8 (PMC9508244; doi:10.1038/s41598-022-19658-8)
Supplement: Supplementary file 1 — Supplementary Information. [file 41598_2022_19658_MOESM1_ESM.zip › Raw data/Fig2_Ampli4m/a11.0A.CSV]

75CSV
// AQ6376 OPTICAL SPECTRUM ANALYZER //
35
CTRWL	3185.000000
SPAN	1430.000000
START WL	2470.000000
STOP WL	3900.000000
WLFREQ	0
REFL	-12.0
LSCL	7.0
RESLN	2.000
AVG	1
SMPLAUTO	1
SMPL	3576
SMPLINTVL	0.4000
HI1_CHOP
MEAS
LSUNT	0
NMSKH	OFF
RESCOR	0
SMOOTH	0
MEASWL	0
SWPSPD	1
MODELNAME	AQ6376
CHGPT	0
RESCAL0_0	10243
RESCAL0_1	0
RESCAL0_2	0
RESCAL1_0	10243
RESCAL1_1	0
RESCAL1_2	0
RESPARM	10243
FREQPARM	10243
WNUMPARM	10243
[TRACE DATA]
2470.0000	-58.263
2470.4000	-58.616
2470.8000	-60.263
2471.2000	-58.124
2471.6000	-210.000
2472.0000	-56.631
2472.4000	-61.523
2472.8000	-56.104
2473.2000	-62.994
2473.6000	-55.665
2474.0000	-60.860
2474.4000	-210.000
2474.8000	-210.000
2475.2000	-56.190
2475.6000	-210.000
2476.0000	-61.935
2476.4000	-58.035
2476.8000	-55.575
2477.2000	-65.570
2477.6000	-65.836
2478.0000	-210.000
2478.4000	-59.925
2478.8000	-56.344
2479.2000	-55.530
2479.6000	-57.197
2480.0000	-56.364
2480.4000	-55.818
2480.8000	-58.673
2481.2000	-59.885
2481.6000	-57.094
2482.0000	-57.992
2482.4000	-55.818
2482.8000	-210.000
2483.2000	-68.046
2483.6000	-210.000
2484.0000	-58.277
2484.4000	-55.781
2484.8000	-57.959
2485.2000	-66.355
2485.6000	-59.340
2486.0000	-62.199
2486.4000	-54.569
2486.8000	-55.265
2487.2000	-55.120
2487.6000	-55.492
2488.0000	-56.974
2488.4000	-55.541
2488.8000	-64.736
2489.2000	-58.298
2489.6000	-55.706
2490.0000	-55.523
2490.4000	-58.887
2490.8000	-57.515
2491.2000	-60.957
2491.6000	-55.484
2492.0000	-58.350
2492.4000	-53.895
2492.8000	-54.195
2493.2000	-54.275
2493.6000	-56.296
2494.0000	-54.034
2494.4000	-54.471
2494.8000	-56.346
2495.2000	-57.493
2495.6000	-54.900
2496.0000	-55.556
2496.4000	-54.432
2496.8000	-54.790
2497.2000	-54.644
2497.6000	-210.000
2498.0000	-57.563
2498.4000	-62.895
2498.8000	-54.528
2499.2000	-53.541
2499.6000	-54.847
2500.0000	-57.250
2500.4000	-55.799
2500.8000	-55.403
2501.2000	-58.938
2501.6000	-210.000
2502.0000	-54.014
2502.4000	-55.919
2502.8000	-55.444
2503.2000	-54.940
2503.6000	-56.305
2504.0000	-53.143
2504.4000	-63.182
2504.8000	-55.033
2505.2000	-53.774
2505.6000	-53.437
2506.0000	-53.986
2506.4000	-55.212
2506.8000	-54.580
2507.2000	-55.861
2507.6000	-52.524
2508.0000	-52.917
2508.4000	-54.823
2508.8000	-54.946
2509.2000	-53.340
2509.6000	-52.889
2510.0000	-51.709
2510.4000	-52.001
2510.8000	-56.905
2511.2000	-51.089
2511.6000	-53.821
2512.0000	-53.633
2512.4000	-51.197
2512.8000	-53.824
2513.2000	-53.002
2513.6000	-54.716
2514.0000	-53.623
2514.4000	-52.180
2514.8000	-52.385
2515.2000	-60.260
2515.6000	-53.168
2516.0000	-55.872
2516.4000	-53.443
2516.8000	-52.812
2517.2000	-54.300
2517.6000	-53.917
2518.0000	-52.245
2518.4000	-54.066
2518.8000	-52.233
2519.2000	-53.394
2519.6000	-52.922
2520.0000	-54.645
2520.4000	-51.695
2520.8000	-51.266
2521.2000	-52.732
2521.6000	-52.095
2522.0000	-51.984
2522.4000	-52.229
2522.8000	-51.292
2523.2000	-54.653
2523.6000	-52.534
2524.0000	-51.065
2524.4000	-50.010
2524.8000	-49.158
2525.2000	-52.360
2525.6000	-51.477
2526.0000	-51.509
2526.4000	-52.879
2526.8000	-52.334
2527.2000	-50.448
2527.6000	-49.330
2528.0000	-49.731
2528.4000	-51.747
2528.8000	-52.336
2529.2000	-48.978
2529.6000	-49.676
2530.0000	-51.245
2530.4000	-50.537
2530.8000	-52.483
2531.2000	-56.436
2531.6000	-54.365
2532.0000	-51.508
2532.4000	-50.418
2532.8000	-50.538
2533.2000	-55.209
2533.6000	-52.269
2534.0000	-55.258
2534.4000	-52.646
2534.8000	-50.835
2535.2000	-52.663
2535.6000	-56.814
2536.0000	-51.206
2536.4000	-53.820
2536.8000	-52.402
2537.2000	-50.725
2537.6000	-51.088
2538.0000	-50.205
2538.4000	-56.353
2538.8000	-53.099
2539.2000	-50.490
2539.6000	-48.759
2540.0000	-48.110
2540.4000	-50.646
2540.8000	-51.251
2541.2000	-50.086
2541.6000	-51.265
2542.0000	-51.429
2542.4000	-50.054
2542.8000	-49.194
2543.2000	-50.052
2543.6000	-50.757
2544.0000	-50.485
2544.4000	-50.249
2544.8000	-52.920
2545.2000	-51.491
2545.6000	-51.381
2546.0000	-52.191
2546.4000	-51.410
2546.8000	-50.097
2547.2000	-49.756
2547.6000	-49.762
2548.0000	-50.592
2548.4000	-46.416
2548.8000	-48.097
2549.2000	-47.779
2549.6000	-46.411
2550.0000	-52.208
2550.4000	-48.201
2550.8000	-53.041
2551.2000	-52.423
2551.6000	-53.139
2552.0000	-48.997
2552.4000	-48.519
2552.8000	-48.327
2553.2000	-46.353
2553.6000	-49.351
2554.0000	-48.785
2554.4000	-46.613
2554.8000	-46.619
2555.2000	-46.810
2555.6000	-48.738
2556.0000	-48.181
2556.4000	-45.945
2556.8000	-49.289
2557.2000	-47.157
2557.6000	-45.981
2558.0000	-46.248
2558.4000	-51.126
2558.8000	-46.636
2559.2000	-47.681
2559.6000	-51.599
2560.0000	-53.724
2560.4000	-49.973
2560.8000	-48.594
2561.2000	-46.903
2561.6000	-48.086
2562.0000	-48.349
2562.4000	-46.824
2562.8000	-46.704
2563.2000	-45.254
2563.6000	-48.812
2564.0000	-48.108
2564.4000	-45.944
2564.8000	-45.625
2565.2000	-45.314
2565.6000	-45.694
2566.0000	-44.115
2566.4000	-45.707
2566.8000	-48.203
2567.2000	-46.786
2567.6000	-45.320
2568.0000	-45.469
2568.4000	-46.085
2568.8000	-45.757
2569.2000	-47.331
2569.6000	-47.338
2570.0000	-46.410
2570.4000	-45.322
2570.8000	-47.085
2571.2000	-51.258
2571.6000	-45.444
2572.0000	-44.001
2572.4000	-43.208
2572.8000	-43.135
2573.2000	-48.115
2573.6000	-47.523
2574.0000	-45.637
2574.4000	-43.571
2574.8000	-43.902
2575.2000	-44.132
2575.6000	-44.556
2576.0000	-48.446
2576.4000	-47.046
2576.8000	-43.851
2577.2000	-42.956
2577.6000	-43.062
2578.0000	-42.571
2578.4000	-43.453
2578.8000	-44.708
2579.2000	-45.686
2579.6000	-42.986
2580.0000	-45.421
2580.4000	-47.053
2580.8000	-43.873
2581.2000	-44.016
2581.6000	-46.134
2582.0000	-43.605
2582.4000	-46.037
2582.8000	-47.062
2583.2000	-44.534
2583.6000	-44.083
2584.0000	-45.571
2584.4000	-43.235
2584.8000	-44.369
2585.2000	-45.154
2585.6000	-46.143
2586.0000	-44.039
2586.4000	-43.974
2586.8000	-42.622
2587.2000	-43.353
2587.6000	-45.492
2588.0000	-43.260
2588.4000	-42.728
2588.8000	-43.987
2589.2000	-44.482
2589.6000	-44.194
2590.0000	-44.560
2590.4000	-42.753
2590.8000	-42.410
2591.2000	-45.380
2591.6000	-47.231
2592.0000	-48.669
2592.4000	-46.910
2592.8000	-45.203
2593.2000	-45.741
2593.6000	-44.574
2594.0000	-43.259
2594.4000	-44.649
2594.8000	-45.236
2595.2000	-40.370
2595.6000	-39.098
2596.0000	-39.723
2596.4000	-41.955
2596.8000	-40.976
2597.2000	-40.963
2597.6000	-40.812
2598.0000	-39.353
2598.4000	-46.117
2598.8000	-45.658
2599.2000	-43.249
2599.6000	-43.602
2600.0000	-43.343
2600.4000	-42.371
2600.8000	-40.480
2601.2000	-39.666
2601.6000	-42.240
2602.0000	-40.388
2602.4000	-40.848
2602.8000	-39.817
2603.2000	-39.594
2603.6000	-40.741
2604.0000	-40.006
2604.4000	-38.996
2604.8000	-39.638
2605.2000	-42.900
2605.6000	-43.611
2606.0000	-43.676
2606.4000	-39.617
2606.8000	-41.357
2607.2000	-39.716
2607.6000	-38.549
2608.0000	-37.941
2608.4000	-37.233
2608.8000	-36.951
2609.2000	-38.521
2609.6000	-39.322
2610.0000	-39.681
2610.4000	-38.556
2610.8000	-38.914
2611.2000	-41.396
2611.6000	-39.166
2612.0000	-37.370
2612.4000	-38.949
2612.8000	-40.254
2613.2000	-41.449
2613.6000	-42.659
2614.0000	-42.948
2614.4000	-40.215
2614.8000	-40.355
2615.2000	-41.130
2615.6000	-41.411
2616.0000	-42.298
2616.4000	-39.710
2616.8000	-41.323
2617.2000	-39.682
2617.6000	-37.512
2618.0000	-38.767
2618.4000	-40.201
2618.8000	-38.718
2619.2000	-40.936
2619.6000	-39.288
2620.0000	-36.170
2620.4000	-37.803
2620.8000	-40.915
2621.2000	-37.675
2621.6000	-37.242
2622.0000	-38.744
2622.4000	-40.358
2622.8000	-38.392
2623.2000	-37.231
2623.6000	-36.909
2624.0000	-37.018
2624.4000	-39.121
2624.8000	-40.426
2625.2000	-40.162
2625.6000	-37.230
2626.0000	-36.753
2626.4000	-40.473
2626.8000	-39.844
2627.2000	-37.298
2627.6000	-38.587
2628.0000	-39.941
2628.4000	-38.372
2628.8000	-37.809
2629.2000	-38.395
2629.6000	-40.193
2630.0000	-39.978
2630.4000	-40.071
2630.8000	-36.328
2631.2000	-35.806
2631.6000	-35.942
2632.0000	-37.117
2632.4000	-37.144
2632.8000	-37.990
2633.2000	-35.240
2633.6000	-38.917
2634.0000	-35.417
2634.4000	-35.363
2634.8000	-33.847
2635.2000	-33.919
2635.6000	-37.481
2636.0000	-37.135
2636.4000	-34.810
2636.8000	-33.794
2637.2000	-36.240
2637.6000	-37.382
2638.0000	-36.386
2638.4000	-38.252
2638.8000	-37.356
2639.2000	-37.630
2639.6000	-36.717
2640.0000	-36.479
2640.4000	-35.047
2640.8000	-35.437
2641.2000	-33.425
2641.6000	-34.635
2642.0000	-35.035
2642.4000	-36.272
2642.8000	-37.131
2643.2000	-34.404
2643.6000	-34.488
2644.0000	-34.271
2644.4000	-35.779
2644.8000	-34.349
2645.2000	-34.256
2645.6000	-33.271
2646.0000	-32.198
2646.4000	-34.701
2646.8000	-35.437
2647.2000	-36.369
2647.6000	-31.192
2648.0000	-32.910
2648.4000	-31.689
2648.8000	-31.637
2649.2000	-33.208
2649.6000	-33.207
2650.0000	-35.273
2650.4000	-36.671
2650.8000	-34.263
2651.2000	-32.920
2651.6000	-32.256
2652.0000	-32.118
2652.4000	-34.702
2652.8000	-35.603
2653.2000	-35.304
2653.6000	-34.030
2654.0000	-32.717
2654.4000	-31.425
2654.8000	-35.079
2655.2000	-35.300
2655.6000	-35.321
2656.0000	-34.598
2656.4000	-32.203
2656.8000	-34.151
2657.2000	-35.436
2657.6000	-34.888
2658.0000	-36.081
2658.4000	-35.964
2658.8000	-34.355
2659.2000	-33.095
2659.6000	-32.974
2660.0000	-32.534
2660.4000	-32.893
2660.8000	-32.934
2661.2000	-33.670
2661.6000	-33.490
2662.0000	-36.005
2662.4000	-36.626
2662.8000	-36.469
2663.2000	-36.337
2663.6000	-33.543
2664.0000	-36.627
2664.4000	-37.385
2664.8000	-35.805
2665.2000	-35.902
2665.6000	-36.651
2666.0000	-36.533
2666.4000	-35.180
2666.8000	-35.605
2667.2000	-36.171
2667.6000	-35.952
2668.0000	-36.339
2668.4000	-36.246
2668.8000	-35.761
2669.2000	-34.874
2669.6000	-35.242
2670.0000	-33.820
2670.4000	-32.729
2670.8000	-34.402
2671.2000	-34.375
2671.6000	-33.552
2672.0000	-33.563
2672.4000	-33.735
2672.8000	-32.579
2673.2000	-32.640
2673.6000	-33.503
2674.0000	-33.788
2674.4000	-32.346
2674.8000	-32.833
2675.2000	-32.833
2675.6000	-33.250
2676.0000	-34.969
2676.4000	-34.229
2676.8000	-32.817
2677.2000	-32.427
2677.6000	-31.816
2678.0000	-31.491
2678.4000	-30.683
2678.8000	-31.355
2679.2000	-30.426
2679.6000	-29.975
2680.0000	-28.859
2680.4000	-28.021
2680.8000	-30.407
2681.2000	-30.364
2681.6000	-29.956
2682.0000	-28.801
2682.4000	-29.661
2682.8000	-29.486
2683.2000	-28.031
2683.6000	-27.566
2684.0000	-28.901
2684.4000	-29.979
2684.8000	-27.443
2685.2000	-29.174
2685.6000	-27.723
2686.0000	-29.404
2686.4000	-27.534
2686.8000	-27.634
2687.2000	-30.089
2687.6000	-30.011
2688.0000	-29.351
2688.4000	-29.143
2688.8000	-28.437
2689.2000	-27.995
2689.6000	-27.822
2690.0000	-28.054
2690.4000	-27.649
2690.8000	-28.412
2691.2000	-27.771
2691.6000	-27.424
2692.0000	-28.113
2692.4000	-29.028
2692.8000	-30.704
2693.2000	-28.166
2693.6000	-29.522
2694.0000	-29.969
2694.4000	-28.468
2694.8000	-29.506
2695.2000	-27.403
2695.6000	-25.826
2696.0000	-26.868
2696.4000	-25.527
2696.8000	-25.976
2697.2000	-27.731
2697.6000	-28.099
2698.0000	-25.257
2698.4000	-28.128
2698.8000	-25.019
2699.2000	-26.232
2699.6000	-27.877
2700.0000	-27.684
2700.4000	-27.708
2700.8000	-27.274
2701.2000	-25.200
2701.6000	-23.762
2702.0000	-23.957
2702.4000	-24.232
2702.8000	-25.506
2703.2000	-25.617
2703.6000	-26.048
2704.0000	-26.232
2704.4000	-24.091
2704.8000	-25.124
2705.2000	-25.386
2705.6000	-23.066
2706.0000	-24.576
2706.4000	-26.188
2706.8000	-26.970
2707.2000	-27.892
2707.6000	-27.848
2708.0000	-26.842
2708.4000	-27.084
2708.8000	-26.892
2709.2000	-27.153
2709.6000	-26.213
2710.0000	-26.413
2710.4000	-24.574
2710.8000	-24.573
2711.2000	-26.104
2711.6000	-26.752
2712.0000	-25.032
2712.4000	-25.030
2712.8000	-24.725
2713.2000	-24.213
2713.6000	-23.343
2714.0000	-23.625
2714.4000	-23.952
2714.8000	-23.577
2715.2000	-23.566
2715.6000	-24.332
2716.0000	-25.085
2716.4000	-23.947
2716.8000	-23.897
2717.2000	-24.435
2717.6000	-25.489
2718.0000	-23.894
2718.4000	-24.504
2718.8000	-24.674
2719.2000	-26.056
2719.6000	-25.609
2720.0000	-23.321
2720.4000	-22.881
2720.8000	-23.236
2721.2000	-21.667
2721.6000	-22.113
2722.0000	-23.529
2722.4000	-25.232
2722.8000	-24.370
2723.2000	-22.224
2723.6000	-23.333
2724.0000	-22.817
2724.4000	-22.081
2724.8000	-22.260
2725.2000	-21.512
2725.6000	-21.235
2726.0000	-20.558
2726.4000	-21.346
2726.8000	-20.551
2727.2000	-22.030
2727.6000	-20.723
2728.0000	-20.877
2728.4000	-19.579
2728.8000	-21.658
2729.2000	-21.589
2729.6000	-20.057
2730.0000	-22.087
2730.4000	-21.713
2730.8000	-22.564
2731.2000	-21.296
2731.6000	-21.114
2732.0000	-20.429
2732.4000	-20.136
2732.8000	-20.101
2733.2000	-21.176
2733.6000	-22.513
2734.0000	-21.504
2734.4000	-21.586
2734.8000	-21.985
2735.2000	-22.204
2735.6000	-22.371
2736.0000	-23.598
2736.4000	-23.512
2736.8000	-24.501
2737.2000	-25.348
2737.6000	-25.423
2738.0000	-25.168
2738.4000	-23.857
2738.8000	-23.763
2739.2000	-23.241
2739.6000	-22.754
2740.0000	-22.080
2740.4000	-21.366
2740.8000	-20.936
2741.2000	-20.251
2741.6000	-19.707
2742.0000	-19.230
2742.4000	-18.933
2742.8000	-18.702
2743.2000	-18.285
2743.6000	-17.974
2744.0000	-16.271
2744.4000	-17.200
2744.8000	-14.417
2745.2000	-16.503
2745.6000	-16.747
2746.0000	-16.458
2746.4000	-17.113
2746.8000	-16.933
2747.2000	-16.549
2747.6000	-17.452
2748.0000	-17.149
2748.4000	-17.047
2748.8000	-14.890
2749.2000	-15.813
2749.6000	-15.746
2750.0000	-15.763
2750.4000	-14.920
2750.8000	-13.954
2751.2000	-12.826
2751.6000	-13.619
2752.0000	-13.892
2752.4000	-14.067
2752.8000	-14.094
2753.2000	-14.549
2753.6000	-15.069
2754.0000	-16.095
2754.4000	-17.354
2754.8000	-17.393
2755.2000	-16.306
2755.6000	-15.816
2756.0000	-14.812
2756.4000	-14.479
2756.8000	-13.908
2757.2000	-14.005
2757.6000	-14.560
2758.0000	-14.615
2758.4000	-14.509
2758.8000	-13.159
2759.2000	-9.500
2759.6000	-13.668
2760.0000	-15.070
2760.4000	-15.254
2760.8000	-15.463
2761.2000	-14.982
2761.6000	-14.145
2762.0000	-12.397
2762.4000	-11.644
2762.8000	-11.522
2763.2000	-10.444
2763.6000	-9.652
2764.0000	-8.609
2764.4000	-8.768
2764.8000	-9.099
2765.2000	-8.832
2765.6000	-7.800
2766.0000	-7.872
2766.4000	-8.084
2766.8000	-8.412
2767.2000	-8.207
2767.6000	-8.153
2768.0000	-7.579
2768.4000	-7.425
2768.8000	-7.224
2769.2000	-7.327
2769.6000	-7.586
2770.0000	-7.513
2770.4000	-7.529
2770.8000	-6.674
2771.2000	-6.168
2771.6000	-5.851
2772.0000	-5.266
2772.4000	-5.077
2772.8000	-4.838
2773.2000	-4.567
2773.6000	-4.300
2774.0000	-4.097
2774.4000	-3.655
2774.8000	-3.312
2775.2000	-2.923
2775.6000	-2.421
2776.0000	-2.008
2776.4000	-2.072
2776.8000	-2.052
2777.2000	-1.961
2777.6000	-2.025
2778.0000	-2.306
2778.4000	-2.503
2778.8000	-2.976
2779.2000	-3.149
2779.6000	-3.558
2780.0000	-3.669
2780.4000	-3.668
2780.8000	-3.523
2781.2000	-3.140
2781.6000	-2.808
2782.0000	-2.285
2782.4000	-1.926
2782.8000	-1.761
2783.2000	-1.396
2783.6000	-1.204
2784.0000	-0.970
2784.4000	-0.775
2784.8000	-0.757
2785.2000	-0.694
2785.6000	-0.649
2786.0000	-0.702
2786.4000	-0.715
2786.8000	-0.688
2787.2000	-0.591
2787.6000	-0.469
2788.0000	-0.481
2788.4000	-0.405
2788.8000	-0.347
2789.2000	-0.191
2789.6000	-0.058
2790.0000	-0.070
2790.4000	+0.055
2790.8000	+0.284
2791.2000	+0.486
2791.6000	+0.656
2792.0000	+0.837
2792.4000	+0.819
2792.8000	+0.899
2793.2000	+1.088
2793.6000	+1.279
2794.0000	+1.403
2794.4000	+1.843
2794.8000	+1.561
2795.2000	+1.536
2795.6000	+1.161
2796.0000	+0.953
2796.4000	+0.480
2796.8000	+0.213
2797.2000	-0.054
2797.6000	-0.189
2798.0000	-0.211
2798.4000	-0.143
2798.8000	-0.138
2799.2000	+0.007
2799.6000	+0.183
2800.0000	+0.226
2800.4000	+0.330
2800.8000	+0.278
2801.2000	+0.087
2801.6000	-0.035
2802.0000	-0.342
2802.4000	-0.470
2802.8000	-0.669
2803.2000	-0.891
2803.6000	-1.187
2804.0000	-1.284
2804.4000	-0.979
2804.8000	-1.173
2805.2000	-2.514
2805.6000	-2.058
2806.0000	-2.306
2806.4000	-2.145
2806.8000	-2.227
2807.2000	-2.017
2807.6000	-1.765
2808.0000	-1.365
2808.4000	-1.610
2808.8000	-1.464
2809.2000	-1.715
2809.6000	-2.035
2810.0000	-2.356
2810.4000	-1.859
2810.8000	-2.436
2811.2000	-2.495
2811.6000	-1.790
2812.0000	-2.278
2812.4000	-2.426
2812.8000	-2.478
2813.2000	-1.977
2813.6000	-2.124
2814.0000	-2.060
2814.4000	-2.378
2814.8000	-2.198
2815.2000	-1.970
2815.6000	-2.396
2816.0000	-2.632
2816.4000	-2.987
2816.8000	-3.041
2817.2000	-2.484
2817.6000	-2.694
2818.0000	-2.964
2818.4000	-3.075
2818.8000	-3.666
2819.2000	-3.911
2819.6000	-3.544
2820.0000	-2.746
2820.4000	-3.944
2820.8000	-3.270
2821.2000	-3.470
2821.6000	-4.100
2822.0000	-2.868
2822.4000	-3.274
2822.8000	-2.716
2823.2000	-3.145
2823.6000	-2.678
2824.0000	-2.758
2824.4000	-3.217
2824.8000	-2.724
2825.2000	-2.595
2825.6000	-2.729
2826.0000	-2.522
2826.4000	-2.968
2826.8000	-2.571
2827.2000	-2.391
2827.6000	-2.781
2828.0000	-2.560
2828.4000	-2.605
2828.8000	-3.496
2829.2000	-3.446
2829.6000	-4.251
2830.0000	-3.081
2830.4000	-3.957
2830.8000	-4.200
2831.2000	-4.454
2831.6000	-4.047
2832.0000	-4.768
2832.4000	-5.038
2832.8000	-5.173
2833.2000	-5.972
2833.6000	-5.040
2834.0000	-4.869
2834.4000	-5.251
2834.8000	-5.486
2835.2000	-5.642
2835.6000	-5.138
2836.0000	-5.440
2836.4000	-4.937
2836.8000	-5.278
2837.2000	-5.215
2837.6000	-5.731
2838.0000	-5.591
2838.4000	-5.786
2838.8000	-5.623
2839.2000	-6.022
2839.6000	-5.361
2840.0000	-6.265
2840.4000	-6.808
2840.8000	-6.360
2841.2000	-6.697
2841.6000	-7.238
2842.0000	-6.358
2842.4000	-7.044
2842.8000	-6.480
2843.2000	-6.425
2843.6000	-6.513
2844.0000	-6.390
2844.4000	-6.661
2844.8000	-6.708
2845.2000	-6.042
2845.6000	-6.348
2846.0000	-6.281
2846.4000	-5.544
2846.8000	-6.134
2847.2000	-5.943
2847.6000	-5.852
2848.0000	-6.148
2848.4000	-5.178
2848.8000	-5.232
2849.2000	-5.651
2849.6000	-6.027
2850.0000	-6.509
2850.4000	-5.729
2850.8000	-6.042
2851.2000	-5.596
2851.6000	-5.690
2852.0000	-5.805
2852.4000	-6.943
2852.8000	-5.945
2853.2000	-5.829
2853.6000	-6.181
2854.0000	-6.447
2854.4000	-5.373
2854.8000	-5.924
2855.2000	-6.217
2855.6000	-7.452
2856.0000	-6.440
2856.4000	-6.819
2856.8000	-5.431
2857.2000	-5.762
2857.6000	-6.607
2858.0000	-5.777
2858.4000	-5.543
2858.8000	-5.578
2859.2000	-5.478
2859.6000	-5.647
2860.0000	-5.453
2860.4000	-5.175
2860.8000	-5.039
2861.2000	-5.030
2861.6000	-5.177
2862.0000	-5.002
2862.4000	-5.099
2862.8000	-4.713
2863.2000	-4.462
2863.6000	-4.491
2864.0000	-4.726
2864.4000	-4.931
2864.8000	-4.587
2865.2000	-4.516
2865.6000	-4.544
2866.0000	-4.428
2866.4000	-4.547
2866.8000	-4.561
2867.2000	-4.869
2867.6000	-4.861
2868.0000	-4.919
2868.4000	-5.070
2868.8000	-5.157
2869.2000	-5.325
2869.6000	-5.444
2870.0000	-5.505
2870.4000	-5.628
2870.8000	-5.553
2871.2000	-5.343
2871.6000	-5.277
2872.0000	-5.126
2872.4000	-4.995
2872.8000	-4.521
2873.2000	-4.768
2873.6000	-4.459
2874.0000	-4.142
2874.4000	-4.401
2874.8000	-4.212
2875.2000	-4.258
2875.6000	-4.558
2876.0000	-4.248
2876.4000	-4.501
2876.8000	-4.567
2877.2000	-4.494
2877.6000	-4.609
2878.0000	-4.307
2878.4000	-4.279
2878.8000	-4.526
2879.2000	-4.207
2879.6000	-4.498
2880.0000	-4.255
2880.4000	-4.228
2880.8000	-4.419
2881.2000	-4.347
2881.6000	-4.156
2882.0000	-4.241
2882.4000	-4.213
2882.8000	-4.072
2883.2000	-4.153
2883.6000	-4.179
2884.0000	-4.132
2884.4000	-4.120
2884.8000	-4.023
2885.2000	-4.187
2885.6000	-4.055
2886.0000	-3.984
2886.4000	-4.240
2886.8000	-3.572
2887.2000	-3.697
2887.6000	-3.650
2888.0000	-3.721
2888.4000	-3.787
2888.8000	-3.810
2889.2000	-3.805
2889.6000	-3.706
2890.0000	-3.620
2890.4000	-3.720
2890.8000	-3.697
2891.2000	-3.836
2891.6000	-3.630
2892.0000	-3.488
2892.4000	-3.688
2892.8000	-3.434
2893.2000	-3.647
2893.6000	-3.625
2894.0000	-3.563
2894.4000	-3.416
2894.8000	-3.129
2895.2000	-2.893
2895.6000	-2.827
2896.0000	-2.904
2896.4000	-2.802
2896.8000	-2.964
2897.2000	-3.096
2897.6000	-2.817
2898.0000	-3.066
2898.4000	-3.057
2898.8000	-3.084
2899.2000	-3.145
2899.6000	-3.143
2900.0000	-3.162
2900.4000	-2.997
2900.8000	-2.832
2901.2000	-2.745
2901.6000	-2.645
2902.0000	-2.629
2902.4000	-2.685
2902.8000	-2.702
2903.2000	-2.755
2903.6000	-2.924
2904.0000	-2.847
2904.4000	-2.941
2904.8000	-2.939
2905.2000	-3.013
2905.6000	-2.885
2906.0000	-2.859
2906.4000	-2.853
2906.8000	-2.921
2907.2000	-2.954
2907.6000	-3.086
2908.0000	-2.993
2908.4000	-3.160
2908.8000	-3.093
2909.2000	-3.313
2909.6000	-3.486
2910.0000	-3.648
2910.4000	-3.686
2910.8000	-3.785
2911.2000	-3.723
2911.6000	-3.852
2912.0000	-3.813
2912.4000	-3.801
2912.8000	-3.894
2913.2000	-3.795
2913.6000	-3.842
2914.0000	-3.917
2914.4000	-4.088
2914.8000	-3.987
2915.2000	-4.086
2915.6000	-4.098
2916.0000	-4.101
2916.4000	-4.145
2916.8000	-3.934
2917.2000	-3.929
2917.6000	-3.715
2918.0000	-3.584
2918.4000	-3.678
2918.8000	-3.986
2919.2000	-4.232
2919.6000	-4.073
2920.0000	-3.982
2920.4000	-3.567
2920.8000	-3.442
2921.2000	-3.489
2921.6000	-3.505
2922.0000	-3.613
2922.4000	-3.327
2922.8000	-3.118
2923.2000	-3.147
2923.6000	-3.053
2924.0000	-3.368
2924.4000	-3.011
2924.8000	-3.051
2925.2000	-3.215
2925.6000	-3.289
2926.0000	-3.180
2926.4000	-3.195
2926.8000	-3.236
2927.2000	-3.248
2927.6000	-3.155
2928.0000	-3.219
2928.4000	-3.231
2928.8000	-3.269
2929.2000	-3.407
2929.6000	-3.391
2930.0000	-3.441
2930.4000	-3.519
2930.8000	-3.536
2931.2000	-3.595
2931.6000	-3.666
2932.0000	-3.622
2932.4000	-3.611
2932.8000	-3.680
2933.2000	-3.834
2933.6000	-3.959
2934.0000	-4.075
2934.4000	-4.183
2934.8000	-4.215
2935.2000	-4.670
2935.6000	-4.550
2936.0000	-4.551
2936.4000	-4.698
2936.8000	-4.764
2937.2000	-4.837
2937.6000	-5.121
2938.0000	-4.961
2938.4000	-5.248
2938.8000	-5.721
2939.2000	-6.668
2939.6000	-6.575
2940.0000	-6.463
2940.4000	-6.089
2940.8000	-6.601
2941.2000	-6.546
2941.6000	-6.471
2942.0000	-6.658
2942.4000	-6.982
2942.8000	-6.818
2943.2000	-6.925
2943.6000	-6.796
2944.0000	-7.049
2944.4000	-7.331
2944.8000	-7.390
2945.2000	-7.428
2945.6000	-7.440
2946.0000	-7.085
2946.4000	-7.760
2946.8000	-7.756
2947.2000	-7.659
2947.6000	-7.593
2948.0000	-7.556
2948.4000	-7.630
2948.8000	-7.665
2949.2000	-7.616
2949.6000	-7.624
2950.0000	-7.854
2950.4000	-7.948
2950.8000	-7.910
2951.2000	-7.744
2951.6000	-7.918
2952.0000	-8.277
2952.4000	-7.745
2952.8000	-7.673
2953.2000	-7.853
2953.6000	-7.766
2954.0000	-8.126
2954.4000	-7.723
2954.8000	-8.405
2955.2000	-8.533
2955.6000	-8.849
2956.0000	-8.968
2956.4000	-8.707
2956.8000	-8.591
2957.2000	-8.799
2957.6000	-8.278
2958.0000	-8.298
2958.4000	-8.924
2958.8000	-9.488
2959.2000	-8.763
2959.6000	-8.415
2960.0000	-9.663
2960.4000	-9.791
2960.8000	-9.536
2961.2000	-8.912
2961.6000	-8.679
2962.0000	-8.550
2962.4000	-8.679
2962.8000	-8.855
2963.2000	-8.569
2963.6000	-8.133
2964.0000	-8.767
2964.4000	-8.953
2964.8000	-8.969
2965.2000	-9.480
2965.6000	-8.776
2966.0000	-8.982
2966.4000	-9.746
2966.8000	-9.931
2967.2000	-9.365
2967.6000	-9.133
2968.0000	-10.049
2968.4000	-8.948
2968.8000	-9.410
2969.2000	-11.315
2969.6000	-9.889
2970.0000	-9.431
2970.4000	-9.454
2970.8000	-9.395
2971.2000	-9.494
2971.6000	-9.496
2972.0000	-9.858
2972.4000	-10.014
2972.8000	-10.229
2973.2000	-10.429
2973.6000	-10.041
2974.0000	-10.132
2974.4000	-10.097
2974.8000	-9.940
2975.2000	-10.608
2975.6000	-10.253
2976.0000	-11.543
2976.4000	-11.294
2976.8000	-11.800
2977.2000	-11.969
2977.6000	-11.402
2978.0000	-11.507
2978.4000	-11.026
2978.8000	-11.251
2979.2000	-10.970
2979.6000	-10.853
2980.0000	-10.739
2980.4000	-11.267
2980.8000	-11.195
2981.2000	-11.004
2981.6000	-11.597
2982.0000	-11.714
2982.4000	-11.567
2982.8000	-11.419
2983.2000	-11.365
2983.6000	-11.592
2984.0000	-11.749
2984.4000	-11.592
2984.8000	-12.052
2985.2000	-12.302
2985.6000	-11.951
2986.0000	-12.148
2986.4000	-12.710
2986.8000	-12.567
2987.2000	-12.829
2987.6000	-12.294
2988.0000	-12.152
2988.4000	-12.031
2988.8000	-12.844
2989.2000	-12.270
2989.6000	-12.542
2990.0000	-12.536
2990.4000	-12.272
2990.8000	-12.694
2991.2000	-12.810
2991.6000	-12.937
2992.0000	-13.389
2992.4000	-12.866
2992.8000	-13.554
2993.2000	-13.329
2993.6000	-13.572
2994.0000	-13.619
2994.4000	-13.721
2994.8000	-14.613
2995.2000	-13.614
2995.6000	-13.949
2996.0000	-13.763
2996.4000	-13.939
2996.8000	-13.805
2997.2000	-13.817
2997.6000	-14.005
2998.0000	-13.853
2998.4000	-13.834
2998.8000	-13.802
2999.2000	-13.925
2999.6000	-14.396
3000.0000	-14.268
3000.4000	-14.770
3000.8000	-15.123
3001.2000	-14.798
3001.6000	-15.296
3002.0000	-14.863
3002.4000	-14.821
3002.8000	-14.856
3003.2000	-14.811
3003.6000	-14.597
3004.0000	-14.867
3004.4000	-15.709
3004.8000	-15.175
3005.2000	-15.041
3005.6000	-14.958
3006.0000	-14.999
3006.4000	-15.212
3006.8000	-15.584
3007.2000	-16.049
3007.6000	-16.441
3008.0000	-15.825
3008.4000	-15.144
3008.8000	-15.663
3009.2000	-15.918
3009.6000	-16.233
3010.0000	-16.112
3010.4000	-16.446
3010.8000	-16.310
3011.2000	-16.544
3011.6000	-16.103
3012.0000	-15.945
3012.4000	-15.696
3012.8000	-15.870
3013.2000	-16.254
3013.6000	-16.341
3014.0000	-16.912
3014.4000	-17.115
3014.8000	-17.041
3015.2000	-16.586
3015.6000	-16.525
3016.0000	-16.686
3016.4000	-17.157
3016.8000	-17.272
3017.2000	-17.787
3017.6000	-17.408
3018.0000	-18.116
3018.4000	-17.334
3018.8000	-17.078
3019.2000	-17.072
3019.6000	-16.963
3020.0000	-17.475
3020.4000	-17.475
3020.8000	-17.493
3021.2000	-17.197
3021.6000	-17.231
3022.0000	-17.379
3022.4000	-17.217
3022.8000	-17.753
3023.2000	-17.744
3023.6000	-17.942
3024.0000	-18.312
3024.4000	-17.990
3024.8000	-17.823
3025.2000	-18.341
3025.6000	-18.640
3026.0000	-18.335
3026.4000	-18.507
3026.8000	-18.393
3027.2000	-18.992
3027.6000	-19.046
3028.0000	-18.695
3028.4000	-18.742
3028.8000	-18.439
3029.2000	-18.069
3029.6000	-18.284
3030.0000	-18.124
3030.4000	-18.318
3030.8000	-18.693
3031.2000	-18.593
3031.6000	-18.653
3032.0000	-18.678
3032.4000	-18.516
3032.8000	-18.841
3033.2000	-19.171
3033.6000	-19.346
3034.0000	-19.770
3034.4000	-19.454
3034.8000	-19.174
3035.2000	-19.227
3035.6000	-19.069
3036.0000	-18.741
3036.4000	-19.263
3036.8000	-18.614
3037.2000	-19.303
3037.6000	-19.438
3038.0000	-19.328
3038.4000	-19.429
3038.8000	-19.377
3039.2000	-19.427
3039.6000	-19.477
3040.0000	-19.534
3040.4000	-19.338
3040.8000	-19.779
3041.2000	-19.718
3041.6000	-19.444
3042.0000	-19.408
3042.4000	-19.472
3042.8000	-19.591
3043.2000	-19.361
3043.6000	-19.575
3044.0000	-19.635
3044.4000	-19.523
3044.8000	-19.411
3045.2000	-19.295
3045.6000	-19.434
3046.0000	-19.421
3046.4000	-19.493
3046.8000	-19.405
3047.2000	-19.422
3047.6000	-19.554
3048.0000	-19.387
3048.4000	-19.510
3048.8000	-19.437
3049.2000	-19.640
3049.6000	-19.383
3050.0000	-19.731
3050.4000	-19.391
3050.8000	-19.738
3051.2000	-19.908
3051.6000	-19.976
3052.0000	-19.719
3052.4000	-19.681
3052.8000	-19.555
3053.2000	-19.384
3053.6000	-19.407
3054.0000	-19.412
3054.4000	-19.169
3054.8000	-19.141
3055.2000	-19.270
3055.6000	-19.175
3056.0000	-19.282
3056.4000	-19.160
3056.8000	-19.234
3057.2000	-19.045
3057.6000	-19.375
3058.0000	-19.487
3058.4000	-19.681
3058.8000	-19.322
3059.2000	-19.607
3059.6000	-19.349
3060.0000	-19.205
3060.4000	-19.008
3060.8000	-18.727
3061.2000	-19.186
3061.6000	-18.602
3062.0000	-18.997
3062.4000	-18.940
3062.8000	-18.843
3063.2000	-18.581
3063.6000	-18.563
3064.0000	-18.502
3064.4000	-18.221
3064.8000	-18.297
3065.2000	-18.210
3065.6000	-18.242
3066.0000	-18.133
3066.4000	-17.835
3066.8000	-17.985
3067.2000	-18.135
3067.6000	-18.137
3068.0000	-18.251
3068.4000	-18.288
3068.8000	-18.067
3069.2000	-18.384
3069.6000	-18.094
3070.0000	-18.084
3070.4000	-18.219
3070.8000	-18.054
3071.2000	-18.055
3071.6000	-17.973
3072.0000	-17.609
3072.4000	-17.955
3072.8000	-17.593
3073.2000	-17.650
3073.6000	-17.552
3074.0000	-17.482
3074.4000	-17.451
3074.8000	-17.539
3075.2000	-17.476
3075.6000	-17.367
3076.0000	-17.452
3076.4000	-16.807
3076.8000	-16.989
3077.2000	-16.932
3077.6000	-16.769
3078.0000	-16.706
3078.4000	-16.593
3078.8000	-16.719
3079.2000	-16.797
3079.6000	-16.673
3080.0000	-16.364
3080.4000	-16.942
3080.8000	-16.521
3081.2000	-16.620
3081.6000	-16.440
3082.0000	-16.374
3082.4000	-16.356
3082.8000	-16.372
3083.2000	-15.918
3083.6000	-15.870
3084.0000	-16.225
3084.4000	-15.747
3084.8000	-15.706
3085.2000	-15.699
3085.6000	-15.991
3086.0000	-15.534
3086.4000	-15.489
3086.8000	-15.580
3087.2000	-15.640
3087.6000	-15.441
3088.0000	-15.306
3088.4000	-15.313
3088.8000	-15.326
3089.2000	-15.401
3089.6000	-15.212
3090.0000	-15.399
3090.4000	-15.295
3090.8000	-15.286
3091.2000	-15.160
3091.6000	-15.072
3092.0000	-15.092
3092.4000	-15.002
3092.8000	-14.922
3093.2000	-14.885
3093.6000	-14.962
3094.0000	-14.831
3094.4000	-14.783
3094.8000	-14.771
3095.2000	-14.685
3095.6000	-14.608
3096.0000	-14.621
3096.4000	-14.542
3096.8000	-14.483
3097.2000	-14.424
3097.6000	-14.385
3098.0000	-14.322
3098.4000	-14.265
3098.8000	-14.211
3099.2000	-14.149
3099.6000	-14.065
3100.0000	-13.993
3100.4000	-13.916
3100.8000	-13.681
3101.2000	-13.708
3101.6000	-13.708
3102.0000	-13.453
3102.4000	-13.559
3102.8000	-13.544
3103.2000	-13.657
3103.6000	-13.423
3104.0000	-13.403
3104.4000	-13.410
3104.8000	-13.349
3105.2000	-13.246
3105.6000	-13.037
3106.0000	-12.913
3106.4000	-12.773
3106.8000	-12.684
3107.2000	-12.792
3107.6000	-12.646
3108.0000	-12.645
3108.4000	-12.629
3108.8000	-12.801
3109.2000	-12.478
3109.6000	-12.386
3110.0000	-12.288
3110.4000	-12.178
3110.8000	-12.183
3111.2000	-12.198
3111.6000	-12.069
3112.0000	-11.928
3112.4000	-12.038
3112.8000	-11.651
3113.2000	-11.437
3113.6000	-11.392
3114.0000	-11.302
3114.4000	-11.368
3114.8000	-11.190
3115.2000	-11.164
3115.6000	-11.198
3116.0000	-11.245
3116.4000	-11.038
3116.8000	-11.118
3117.2000	-10.941
3117.6000	-10.905
3118.0000	-11.027
3118.4000	-11.094
3118.8000	-10.879
3119.2000	-10.986
3119.6000	-11.023
3120.0000	-10.474
3120.4000	-10.886
3120.8000	-10.929
3121.2000	-10.610
3121.6000	-10.407
3122.0000	-10.278
3122.4000	-10.456
3122.8000	-10.494
3123.2000	-10.499
3123.6000	-10.532
3124.0000	-10.233
3124.4000	-10.283
3124.8000	-10.601
3125.2000	-10.035
3125.6000	-9.798
3126.0000	-10.027
3126.4000	-10.006
3126.8000	-10.004
3127.2000	-9.810
3127.6000	-9.914
3128.0000	-9.670
3128.4000	-9.943
3128.8000	-9.965
3129.2000	-9.761
3129.6000	-9.776
3130.0000	-9.636
3130.4000	-9.289
3130.8000	-9.261
3131.2000	-9.231
3131.6000	-9.501
3132.0000	-9.248
3132.4000	-9.045
3132.8000	-9.016
3133.2000	-9.243
3133.6000	-9.243
3134.0000	-9.104
3134.4000	-8.885
3134.8000	-8.729
3135.2000	-8.791
3135.6000	-8.542
3136.0000	-8.505
3136.4000	-8.493
3136.8000	-8.648
3137.2000	-8.445
3137.6000	-8.416
3138.0000	-8.183
3138.4000	-8.217
3138.8000	-8.118
3139.2000	-8.088
3139.6000	-8.110
3140.0000	-8.086
3140.4000	-8.021
3140.8000	-7.913
3141.2000	-7.821
3141.6000	-7.910
3142.0000	-7.916
3142.4000	-7.761
3142.8000	-7.751
3143.2000	-7.672
3143.6000	-7.544
3144.0000	-7.353
3144.4000	-7.415
3144.8000	-7.324
3145.2000	-7.314
3145.6000	-7.070
3146.0000	-7.143
3146.4000	-6.956
3146.8000	-7.218
3147.2000	-7.039
3147.6000	-6.731
3148.0000	-6.728
3148.4000	-6.592
3148.8000	-6.973
3149.2000	-6.737
3149.6000	-6.628
3150.0000	-6.548
3150.4000	-6.511
3150.8000	-6.523
3151.2000	-6.413
3151.6000	-6.432
3152.0000	-6.479
3152.4000	-6.414
3152.8000	-6.385
3153.2000	-6.464
3153.6000	-6.512
3154.0000	-6.398
3154.4000	-6.246
3154.8000	-6.309
3155.2000	-6.223
3155.6000	-6.059
3156.0000	-6.157
3156.4000	-6.059
3156.8000	-5.827
3157.2000	-5.737
3157.6000	-5.647
3158.0000	-5.535
3158.4000	-5.764
3158.8000	-5.620
3159.2000	-5.557
3159.6000	-5.547
3160.0000	-5.564
3160.4000	-5.549
3160.8000	-5.462
3161.2000	-5.419
3161.6000	-5.438
3162.0000	-5.548
3162.4000	-5.326
3162.8000	-5.336
3163.2000	-5.220
3163.6000	-5.150
3164.0000	-5.137
3164.4000	-5.052
3164.8000	-5.086
3165.2000	-5.113
3165.6000	-4.991
3166.0000	-4.866
3166.4000	-4.802
3166.8000	-4.814
3167.2000	-4.722
3167.6000	-4.734
3168.0000	-4.619
3168.4000	-4.611
3168.8000	-4.621
3169.2000	-4.559
3169.6000	-4.430
3170.0000	-4.407
3170.4000	-4.338
3170.8000	-4.263
3171.2000	-4.301
3171.6000	-4.191
3172.0000	-4.254
3172.4000	-4.187
3172.8000	-4.114
3173.2000	-4.136
3173.6000	-4.195
3174.0000	-4.109
3174.4000	-4.129
3174.8000	-4.158
3175.2000	-4.360
3175.6000	-4.018
3176.0000	-4.018
3176.4000	-3.981
3176.8000	-3.902
3177.2000	-3.963
3177.6000	-4.019
3178.0000	-3.887
3178.4000	-3.868
3178.8000	-3.820
3179.2000	-3.875
3179.6000	-3.863
3180.0000	-3.712
3180.4000	-3.667
3180.8000	-3.640
3181.2000	-3.640
3181.6000	-3.590
3182.0000	-3.523
3182.4000	-3.551
3182.8000	-3.603
3183.2000	-3.520
3183.6000	-3.547
3184.0000	-3.514
3184.4000	-3.493
3184.8000	-3.464
3185.2000	-3.430
3185.6000	-3.431
3186.0000	-3.355
3186.4000	-3.357
3186.8000	-3.338
3187.2000	-3.415
3187.6000	-3.380
3188.0000	-3.281
3188.4000	-3.253
3188.8000	-3.277
3189.2000	-3.244
3189.6000	-3.292
3190.0000	-3.281
3190.4000	-3.206
3190.8000	-3.168
3191.2000	-3.131
3191.6000	-3.088
3192.0000	-3.078
3192.4000	-2.955
3192.8000	-2.941
3193.2000	-2.981
3193.6000	-2.943
3194.0000	-2.947
3194.4000	-2.946
3194.8000	-2.941
3195.2000	-2.937
3195.6000	-2.883
3196.0000	-2.862
3196.4000	-2.914
3196.8000	-2.882
3197.2000	-2.903
3197.6000	-2.849
3198.0000	-2.784
3198.4000	-2.773
3198.8000	-2.822
3199.2000	-2.795
3199.6000	-2.803
3200.0000	-2.755
3200.4000	-2.767
3200.8000	-2.751
3201.2000	-2.730
3201.6000	-2.747
3202.0000	-2.737
3202.4000	-2.707
3202.8000	-2.691
3203.2000	-2.680
3203.6000	-2.695
3204.0000	-2.694
3204.4000	-2.693
3204.8000	-2.709
3205.2000	-2.690
3205.6000	-2.675
3206.0000	-2.643
3206.4000	-2.639
3206.8000	-2.655
3207.2000	-2.661
3207.6000	-2.659
3208.0000	-2.644
3208.4000	-2.660
3208.8000	-2.631
3209.2000	-2.601
3209.6000	-2.598
3210.0000	-2.579
3210.4000	-2.572
3210.8000	-2.580
3211.2000	-2.607
3211.6000	-2.596
3212.0000	-2.592
3212.4000	-2.568
3212.8000	-2.572
3213.2000	-2.584
3213.6000	-2.556
3214.0000	-2.582
3214.4000	-2.586
3214.8000	-2.652
3215.2000	-2.555
3215.6000	-2.648
3216.0000	-2.642
3216.4000	-2.654
3216.8000	-2.617
3217.2000	-2.630
3217.6000	-2.606
3218.0000	-2.581
3218.4000	-2.633
3218.8000	-2.608
3219.2000	-2.629
3219.6000	-2.708
3220.0000	-2.684
3220.4000	-2.636
3220.8000	-2.756
3221.2000	-2.723
3221.6000	-2.795
3222.0000	-2.848
3222.4000	-2.878
3222.8000	-2.760
3223.2000	-2.792
3223.6000	-2.806
3224.0000	-2.750
3224.4000	-2.774
3224.8000	-2.819
3225.2000	-2.884
3225.6000	-2.868
3226.0000	-2.963
3226.4000	-2.818
3226.8000	-2.895
3227.2000	-2.831
3227.6000	-2.901
3228.0000	-2.971
3228.4000	-3.035
3228.8000	-2.902
3229.2000	-2.972
3229.6000	-2.997
3230.0000	-3.047
3230.4000	-3.061
3230.8000	-2.967
3231.2000	-3.015
3231.6000	-3.021
3232.0000	-2.923
3232.4000	-3.035
3232.8000	-3.158
3233.2000	-3.173
3233.6000	-3.082
3234.0000	-3.100
3234.4000	-3.045
3234.8000	-3.073
3235.2000	-3.200
3235.6000	-3.171
3236.0000	-3.063
3236.4000	-3.269
3236.8000	-3.310
3237.2000	-3.314
3237.6000	-3.260
3238.0000	-3.509
3238.4000	-3.235
3238.8000	-3.349
3239.2000	-3.419
3239.6000	-3.596
3240.0000	-3.663
3240.4000	-3.544
3240.8000	-3.644
3241.2000	-3.587
3241.6000	-3.668
3242.0000	-3.736
3242.4000	-3.537
3242.8000	-3.662
3243.2000	-3.711
3243.6000	-3.833
3244.0000	-3.945
3244.4000	-3.695
3244.8000	-3.849
3245.2000	-4.060
3245.6000	-3.895
3246.0000	-3.865
3246.4000	-3.936
3246.8000	-4.118
3247.2000	-4.172
3247.6000	-4.318
3248.0000	-4.434
3248.4000	-4.343
3248.8000	-4.121
3249.2000	-4.278
3249.6000	-4.215
3250.0000	-4.328
3250.4000	-4.524
3250.8000	-4.584
3251.2000	-4.356
3251.6000	-4.438
3252.0000	-4.641
3252.4000	-4.594
3252.8000	-4.853
3253.2000	-4.521
3253.6000	-4.580
3254.0000	-4.318
3254.4000	-4.346
3254.8000	-4.579
3255.2000	-4.782
3255.6000	-4.502
[truncated: 1,611 more rows]
