# Supplementary material for: Femtosecond tunable solitons up to 4.8 µm using soliton self-frequency shift in an InF3 fiber
Source: Sci Rep. 2022 Sep 23;12:15898. doi: 10.1038/s41598-022-19658-8 (PMC9508244; doi:10.1038/s41598-022-19658-8)
Supplement: Supplementary file 1 — Supplementary Information. [file 41598_2022_19658_MOESM1_ESM.zip › Raw data/Fig2_Ampli4m/Powers_4m_amp.txt]

0	0	53
1	0.2	115
1.5	1.4	426
2	2.6	745
2.5	3.9	1050
3	5.2	1360
3.5	6.4	1651
4	7.8	1950
4.5	8.9	2238
5	10.2	2544
5.5	11.4	2843
6	12.6	3142
6.5	13.9	3440
7	15.2	3740
7.5	16.5	4038
8	17.7	4337
8.5	19.0	4635
9	20.2	4934
10	22.8	5532
11	27.8	6129
12	27.8	6727
