# Supplementary material for: Femtosecond tunable solitons up to 4.8 µm using soliton self-frequency shift in an InF3 fiber
Source: Sci Rep. 2022 Sep 23;12:15898. doi: 10.1038/s41598-022-19658-8 (PMC9508244; doi:10.1038/s41598-022-19658-8)
Supplement: Supplementary file 1 — Supplementary Information. [file 41598_2022_19658_MOESM1_ESM.zip › Raw data/Fig3_4m20mInF3/0.0A.CSV]

75CSV
77
35
CTRWL	3675.000000
SPAN	2650.000000
START WL	2350.000000
STOP WL	5000.000000
WLFREQ	0
REFL	-3.0
LSCL	7.0
RESLN	2.000
AVG	1
SMPLAUTO	1
SMPL	6626
SMPLINTVL	0.4000
HI1_CHOP
MEAS
LSUNT	0
NMSKV	OFF
RESCOR	0
SMOOTH	0
MEASWL	0
SWPSPD	1
MODELNAME	AQ6376
CHGPT	0
RESCAL0_0	10243
RESCAL0_1	0
RESCAL0_2	0
RESCAL1_0	10243
RESCAL1_1	0
RESCAL1_2	0
RESPARM	10243
FREQPARM	10243
WNUMPARM	10243
[TRACE DATA]
2350.0000	-210.000
2350.4000	-210.000
2350.8000	-210.000
2351.2000	-210.000
2351.6000	-50.739
2352.0000	-53.156
2352.4000	-210.000
2352.8000	-210.000
2353.2000	-210.000
2353.6000	-53.089
2354.0000	-210.000
2354.4000	-57.876
2354.8000	-210.000
2355.2000	-210.000
2355.6000	-210.000
2356.0000	-53.924
2356.4000	-60.379
2356.8000	-57.507
2357.2000	-51.168
2357.6000	-50.924
2358.0000	-210.000
2358.4000	-52.254
2358.8000	-210.000
2359.2000	-210.000
2359.6000	-58.177
2360.0000	-210.000
2360.4000	-210.000
2360.8000	-210.000
2361.2000	-50.462
2361.6000	-50.782
2362.0000	-58.287
2362.4000	-210.000
2362.8000	-210.000
2363.2000	-60.392
2363.6000	-210.000
2364.0000	-210.000
2364.4000	-64.365
2364.8000	-54.617
2365.2000	-210.000
2365.6000	-210.000
2366.0000	-49.844
2366.4000	-50.314
2366.8000	-55.317
2367.2000	-53.093
2367.6000	-210.000
2368.0000	-55.422
2368.4000	-53.394
2368.8000	-56.249
2369.2000	-210.000
2369.6000	-210.000
2370.0000	-53.061
2370.4000	-210.000
2370.8000	-210.000
2371.2000	-65.463
2371.6000	-210.000
2372.0000	-62.473
2372.4000	-54.120
2372.8000	-210.000
2373.2000	-210.000
2373.6000	-210.000
2374.0000	-210.000
2374.4000	-51.941
2374.8000	-52.791
2375.2000	-210.000
2375.6000	-210.000
2376.0000	-210.000
2376.4000	-67.683
2376.8000	-56.007
2377.2000	-52.618
2377.6000	-59.679
2378.0000	-56.853
2378.4000	-210.000
2378.8000	-210.000
2379.2000	-210.000
2379.6000	-210.000
2380.0000	-210.000
2380.4000	-210.000
2380.8000	-210.000
2381.2000	-210.000
2381.6000	-53.515
2382.0000	-61.621
2382.4000	-52.819
2382.8000	-210.000
2383.2000	-82.859
2383.6000	-53.111
2384.0000	-210.000
2384.4000	-210.000
2384.8000	-210.000
2385.2000	-57.964
2385.6000	-210.000
2386.0000	-52.841
2386.4000	-210.000
2386.8000	-52.679
2387.2000	-57.836
2387.6000	-52.916
2388.0000	-210.000
2388.4000	-60.810
2388.8000	-57.629
2389.2000	-210.000
2389.6000	-53.122
2390.0000	-210.000
2390.4000	-210.000
2390.8000	-55.221
2391.2000	-210.000
2391.6000	-54.256
2392.0000	-210.000
2392.4000	-57.529
2392.8000	-210.000
2393.2000	-64.248
2393.6000	-62.677
2394.0000	-210.000
2394.4000	-210.000
2394.8000	-51.260
2395.2000	-52.583
2395.6000	-52.578
2396.0000	-51.924
2396.4000	-210.000
2396.8000	-210.000
2397.2000	-67.247
2397.6000	-50.537
2398.0000	-52.533
2398.4000	-210.000
2398.8000	-210.000
2399.2000	-51.906
2399.6000	-51.256
2400.0000	-210.000
2400.4000	-210.000
2400.8000	-58.937
2401.2000	-58.548
2401.6000	-53.236
2402.0000	-210.000
2402.4000	-210.000
2402.8000	-53.764
2403.2000	-57.294
2403.6000	-210.000
2404.0000	-210.000
2404.4000	-53.920
2404.8000	-210.000
2405.2000	-210.000
2405.6000	-210.000
2406.0000	-52.703
2406.4000	-52.327
2406.8000	-52.367
2407.2000	-210.000
2407.6000	-210.000
2408.0000	-210.000
2408.4000	-59.950
2408.8000	-210.000
2409.2000	-210.000
2409.6000	-210.000
2410.0000	-210.000
2410.4000	-51.159
2410.8000	-49.911
2411.2000	-210.000
2411.6000	-210.000
2412.0000	-210.000
2412.4000	-51.013
2412.8000	-49.581
2413.2000	-58.075
2413.6000	-210.000
2414.0000	-210.000
2414.4000	-56.714
2414.8000	-51.663
2415.2000	-52.386
2415.6000	-210.000
2416.0000	-210.000
2416.4000	-53.534
2416.8000	-55.854
2417.2000	-66.969
2417.6000	-210.000
2418.0000	-59.585
2418.4000	-210.000
2418.8000	-52.932
2419.2000	-54.826
2419.6000	-55.263
2420.0000	-52.820
2420.4000	-210.000
2420.8000	-210.000
2421.2000	-210.000
2421.6000	-210.000
2422.0000	-210.000
2422.4000	-210.000
2422.8000	-51.578
2423.2000	-53.089
2423.6000	-210.000
2424.0000	-67.970
2424.4000	-56.706
2424.8000	-210.000
2425.2000	-210.000
2425.6000	-55.001
2426.0000	-56.203
2426.4000	-55.561
2426.8000	-210.000
2427.2000	-210.000
2427.6000	-55.329
2428.0000	-210.000
2428.4000	-210.000
2428.8000	-210.000
2429.2000	-74.356
2429.6000	-210.000
2430.0000	-210.000
2430.4000	-54.950
2430.8000	-53.991
2431.2000	-74.576
2431.6000	-210.000
2432.0000	-53.580
2432.4000	-55.437
2432.8000	-57.695
2433.2000	-210.000
2433.6000	-210.000
2434.0000	-51.976
2434.4000	-210.000
2434.8000	-59.094
2435.2000	-56.933
2435.6000	-210.000
2436.0000	-210.000
2436.4000	-59.751
2436.8000	-210.000
2437.2000	-51.824
2437.6000	-52.746
2438.0000	-210.000
2438.4000	-52.750
2438.8000	-58.349
2439.2000	-210.000
2439.6000	-210.000
2440.0000	-210.000
2440.4000	-56.109
2440.8000	-61.644
2441.2000	-210.000
2441.6000	-210.000
2442.0000	-210.000
2442.4000	-210.000
2442.8000	-210.000
2443.2000	-52.496
2443.6000	-210.000
2444.0000	-54.773
2444.4000	-50.443
2444.8000	-69.868
2445.2000	-56.286
2445.6000	-57.804
2446.0000	-63.609
2446.4000	-51.453
2446.8000	-52.317
2447.2000	-210.000
2447.6000	-210.000
2448.0000	-210.000
2448.4000	-210.000
2448.8000	-54.763
2449.2000	-57.000
2449.6000	-63.410
2450.0000	-210.000
2450.4000	-210.000
2450.8000	-210.000
2451.2000	-210.000
2451.6000	-210.000
2452.0000	-210.000
2452.4000	-51.221
2452.8000	-210.000
2453.2000	-210.000
2453.6000	-210.000
2454.0000	-210.000
2454.4000	-210.000
2454.8000	-55.643
2455.2000	-210.000
2455.6000	-210.000
2456.0000	-210.000
2456.4000	-210.000
2456.8000	-63.962
2457.2000	-54.036
2457.6000	-52.599
2458.0000	-54.764
2458.4000	-61.849
2458.8000	-54.503
2459.2000	-210.000
2459.6000	-210.000
2460.0000	-60.645
2460.4000	-52.781
2460.8000	-63.322
2461.2000	-54.072
2461.6000	-210.000
2462.0000	-210.000
2462.4000	-210.000
2462.8000	-53.916
2463.2000	-50.576
2463.6000	-210.000
2464.0000	-210.000
2464.4000	-210.000
2464.8000	-210.000
2465.2000	-68.157
2465.6000	-210.000
2466.0000	-210.000
2466.4000	-210.000
2466.8000	-210.000
2467.2000	-210.000
2467.6000	-56.343
2468.0000	-210.000
2468.4000	-210.000
2468.8000	-65.976
2469.2000	-52.897
2469.6000	-55.731
2470.0000	-54.842
2470.4000	-210.000
2470.8000	-210.000
2471.2000	-210.000
2471.6000	-52.189
2472.0000	-53.860
2472.4000	-60.259
2472.8000	-57.196
2473.2000	-210.000
2473.6000	-60.343
2474.0000	-210.000
2474.4000	-56.101
2474.8000	-59.582
2475.2000	-210.000
2475.6000	-210.000
2476.0000	-210.000
2476.4000	-50.647
2476.8000	-54.746
2477.2000	-52.507
2477.6000	-51.742
2478.0000	-210.000
2478.4000	-210.000
2478.8000	-210.000
2479.2000	-210.000
2479.6000	-210.000
2480.0000	-210.000
2480.4000	-210.000
2480.8000	-56.175
2481.2000	-75.973
2481.6000	-60.211
2482.0000	-51.548
2482.4000	-50.942
2482.8000	-210.000
2483.2000	-55.907
2483.6000	-59.296
2484.0000	-68.522
2484.4000	-54.290
2484.8000	-54.111
2485.2000	-210.000
2485.6000	-210.000
2486.0000	-210.000
2486.4000	-54.846
2486.8000	-52.714
2487.2000	-58.564
2487.6000	-210.000
2488.0000	-61.386
2488.4000	-58.388
2488.8000	-210.000
2489.2000	-210.000
2489.6000	-210.000
2490.0000	-210.000
2490.4000	-58.485
2490.8000	-54.695
2491.2000	-210.000
2491.6000	-210.000
2492.0000	-210.000
2492.4000	-210.000
2492.8000	-51.604
2493.2000	-54.309
2493.6000	-210.000
2494.0000	-54.086
2494.4000	-210.000
2494.8000	-62.951
2495.2000	-56.134
2495.6000	-210.000
2496.0000	-210.000
2496.4000	-60.526
2496.8000	-210.000
2497.2000	-54.476
2497.6000	-210.000
2498.0000	-210.000
2498.4000	-210.000
2498.8000	-210.000
2499.2000	-58.428
2499.6000	-54.084
2500.0000	-210.000
2500.4000	-210.000
2500.8000	-61.928
2501.2000	-210.000
2501.6000	-56.109
2502.0000	-53.982
2502.4000	-55.937
2502.8000	-51.995
2503.2000	-210.000
2503.6000	-54.967
2504.0000	-53.102
2504.4000	-210.000
2504.8000	-210.000
2505.2000	-53.791
2505.6000	-210.000
2506.0000	-56.345
2506.4000	-210.000
2506.8000	-54.470
2507.2000	-210.000
2507.6000	-210.000
2508.0000	-63.243
2508.4000	-210.000
2508.8000	-52.516
2509.2000	-210.000
2509.6000	-57.991
2510.0000	-64.349
2510.4000	-64.321
2510.8000	-52.425
2511.2000	-53.204
2511.6000	-210.000
2512.0000	-210.000
2512.4000	-57.473
2512.8000	-51.088
2513.2000	-210.000
2513.6000	-210.000
2514.0000	-60.443
2514.4000	-210.000
2514.8000	-55.545
2515.2000	-210.000
2515.6000	-53.383
2516.0000	-52.717
2516.4000	-210.000
2516.8000	-210.000
2517.2000	-210.000
2517.6000	-210.000
2518.0000	-210.000
2518.4000	-210.000
2518.8000	-59.719
2519.2000	-210.000
2519.6000	-210.000
2520.0000	-210.000
2520.4000	-55.653
2520.8000	-53.806
2521.2000	-57.077
2521.6000	-210.000
2522.0000	-210.000
2522.4000	-59.195
2522.8000	-56.114
2523.2000	-210.000
2523.6000	-65.273
2524.0000	-55.083
2524.4000	-210.000
2524.8000	-210.000
2525.2000	-61.295
2525.6000	-210.000
2526.0000	-52.548
2526.4000	-210.000
2526.8000	-210.000
2527.2000	-210.000
2527.6000	-56.983
2528.0000	-210.000
2528.4000	-54.183
2528.8000	-210.000
2529.2000	-210.000
2529.6000	-210.000
2530.0000	-210.000
2530.4000	-61.132
2530.8000	-210.000
2531.2000	-210.000
2531.6000	-54.289
2532.0000	-57.721
2532.4000	-52.476
2532.8000	-67.698
2533.2000	-57.840
2533.6000	-210.000
2534.0000	-210.000
2534.4000	-210.000
2534.8000	-210.000
2535.2000	-61.138
2535.6000	-210.000
2536.0000	-210.000
2536.4000	-63.681
2536.8000	-210.000
2537.2000	-57.060
2537.6000	-54.558
2538.0000	-58.833
2538.4000	-61.922
2538.8000	-57.874
2539.2000	-54.198
2539.6000	-210.000
2540.0000	-210.000
2540.4000	-210.000
2540.8000	-52.723
2541.2000	-210.000
2541.6000	-52.418
2542.0000	-54.310
2542.4000	-210.000
2542.8000	-52.439
2543.2000	-210.000
2543.6000	-210.000
2544.0000	-51.944
2544.4000	-210.000
2544.8000	-210.000
2545.2000	-55.591
2545.6000	-210.000
2546.0000	-210.000
2546.4000	-210.000
2546.8000	-210.000
2547.2000	-210.000
2547.6000	-58.615
2548.0000	-55.945
2548.4000	-56.741
2548.8000	-210.000
2549.2000	-58.064
2549.6000	-210.000
2550.0000	-53.526
2550.4000	-54.587
2550.8000	-210.000
2551.2000	-210.000
2551.6000	-210.000
2552.0000	-52.326
2552.4000	-210.000
2552.8000	-66.540
2553.2000	-210.000
2553.6000	-55.453
2554.0000	-54.220
2554.4000	-210.000
2554.8000	-210.000
2555.2000	-210.000
2555.6000	-53.330
2556.0000	-66.050
2556.4000	-63.006
2556.8000	-210.000
2557.2000	-210.000
2557.6000	-56.791
2558.0000	-210.000
2558.4000	-210.000
2558.8000	-210.000
2559.2000	-210.000
2559.6000	-210.000
2560.0000	-54.599
2560.4000	-210.000
2560.8000	-54.370
2561.2000	-53.024
2561.6000	-53.208
2562.0000	-50.641
2562.4000	-52.848
2562.8000	-61.415
2563.2000	-210.000
2563.6000	-56.659
2564.0000	-210.000
2564.4000	-210.000
2564.8000	-210.000
2565.2000	-210.000
2565.6000	-58.379
2566.0000	-210.000
2566.4000	-210.000
2566.8000	-210.000
2567.2000	-52.428
2567.6000	-64.209
2568.0000	-52.670
2568.4000	-210.000
2568.8000	-210.000
2569.2000	-210.000
2569.6000	-210.000
2570.0000	-210.000
2570.4000	-210.000
2570.8000	-53.582
2571.2000	-55.148
2571.6000	-52.740
2572.0000	-51.679
2572.4000	-58.660
2572.8000	-210.000
2573.2000	-53.102
2573.6000	-210.000
2574.0000	-210.000
2574.4000	-54.382
2574.8000	-58.990
2575.2000	-53.385
2575.6000	-54.576
2576.0000	-210.000
2576.4000	-55.414
2576.8000	-55.378
2577.2000	-59.181
2577.6000	-210.000
2578.0000	-64.280
2578.4000	-210.000
2578.8000	-210.000
2579.2000	-210.000
2579.6000	-210.000
2580.0000	-210.000
2580.4000	-59.207
2580.8000	-57.030
2581.2000	-56.906
2581.6000	-57.786
2582.0000	-210.000
2582.4000	-210.000
2582.8000	-210.000
2583.2000	-52.911
2583.6000	-210.000
2584.0000	-210.000
2584.4000	-210.000
2584.8000	-210.000
2585.2000	-210.000
2585.6000	-58.105
2586.0000	-67.475
2586.4000	-210.000
2586.8000	-60.080
2587.2000	-210.000
2587.6000	-210.000
2588.0000	-210.000
2588.4000	-54.510
2588.8000	-53.766
2589.2000	-57.718
2589.6000	-210.000
2590.0000	-55.311
2590.4000	-54.882
2590.8000	-210.000
2591.2000	-53.858
2591.6000	-52.772
2592.0000	-62.474
2592.4000	-51.574
2592.8000	-64.084
2593.2000	-210.000
2593.6000	-210.000
2594.0000	-60.444
2594.4000	-56.137
2594.8000	-210.000
2595.2000	-57.523
2595.6000	-210.000
2596.0000	-210.000
2596.4000	-53.460
2596.8000	-53.034
2597.2000	-55.271
2597.6000	-210.000
2598.0000	-210.000
2598.4000	-210.000
2598.8000	-210.000
2599.2000	-52.564
2599.6000	-51.989
2600.0000	-210.000
2600.4000	-210.000
2600.8000	-56.644
2601.2000	-54.052
2601.6000	-210.000
2602.0000	-210.000
2602.4000	-59.471
2602.8000	-59.214
2603.2000	-210.000
2603.6000	-210.000
2604.0000	-52.931
2604.4000	-55.837
2604.8000	-51.245
2605.2000	-57.593
2605.6000	-210.000
2606.0000	-210.000
2606.4000	-210.000
2606.8000	-55.144
2607.2000	-62.688
2607.6000	-58.896
2608.0000	-51.111
2608.4000	-59.459
2608.8000	-55.468
2609.2000	-210.000
2609.6000	-210.000
2610.0000	-210.000
2610.4000	-210.000
2610.8000	-53.923
2611.2000	-210.000
2611.6000	-210.000
2612.0000	-210.000
2612.4000	-210.000
2612.8000	-210.000
2613.2000	-210.000
2613.6000	-54.460
2614.0000	-54.410
2614.4000	-60.203
2614.8000	-54.041
2615.2000	-53.834
2615.6000	-210.000
2616.0000	-210.000
2616.4000	-210.000
2616.8000	-210.000
2617.2000	-56.390
2617.6000	-63.599
2618.0000	-210.000
2618.4000	-53.866
2618.8000	-64.660
2619.2000	-56.400
2619.6000	-54.005
2620.0000	-54.877
2620.4000	-53.880
2620.8000	-60.070
2621.2000	-210.000
2621.6000	-210.000
2622.0000	-59.525
2622.4000	-66.542
2622.8000	-58.838
2623.2000	-210.000
2623.6000	-210.000
2624.0000	-210.000
2624.4000	-210.000
2624.8000	-53.851
2625.2000	-210.000
2625.6000	-210.000
2626.0000	-210.000
2626.4000	-210.000
2626.8000	-210.000
2627.2000	-53.760
2627.6000	-55.301
2628.0000	-210.000
2628.4000	-210.000
2628.8000	-57.696
2629.2000	-57.402
2629.6000	-60.815
2630.0000	-55.528
2630.4000	-55.219
2630.8000	-57.496
2631.2000	-210.000
2631.6000	-210.000
2632.0000	-210.000
2632.4000	-210.000
2632.8000	-58.634
2633.2000	-54.835
2633.6000	-210.000
2634.0000	-210.000
2634.4000	-60.847
2634.8000	-210.000
2635.2000	-210.000
2635.6000	-210.000
2636.0000	-68.183
2636.4000	-54.228
2636.8000	-58.044
2637.2000	-54.586
2637.6000	-210.000
2638.0000	-210.000
2638.4000	-52.309
2638.8000	-54.518
2639.2000	-54.830
2639.6000	-210.000
2640.0000	-59.692
2640.4000	-210.000
2640.8000	-54.923
2641.2000	-56.959
2641.6000	-210.000
2642.0000	-60.935
2642.4000	-210.000
2642.8000	-210.000
2643.2000	-210.000
2643.6000	-210.000
2644.0000	-55.519
2644.4000	-54.699
2644.8000	-210.000
2645.2000	-210.000
2645.6000	-52.867
2646.0000	-54.306
2646.4000	-210.000
2646.8000	-59.306
2647.2000	-210.000
2647.6000	-210.000
2648.0000	-210.000
2648.4000	-210.000
2648.8000	-210.000
2649.2000	-56.083
2649.6000	-210.000
2650.0000	-210.000
2650.4000	-55.151
2650.8000	-210.000
2651.2000	-54.918
2651.6000	-210.000
2652.0000	-210.000
2652.4000	-52.801
2652.8000	-210.000
2653.2000	-54.507
2653.6000	-56.012
2654.0000	-60.862
2654.4000	-58.112
2654.8000	-210.000
2655.2000	-210.000
2655.6000	-59.715
2656.0000	-65.579
2656.4000	-210.000
2656.8000	-57.990
2657.2000	-58.544
2657.6000	-62.786
2658.0000	-58.121
2658.4000	-55.032
2658.8000	-66.710
2659.2000	-60.117
2659.6000	-62.368
2660.0000	-61.697
2660.4000	-55.805
2660.8000	-60.973
2661.2000	-56.936
2661.6000	-56.249
2662.0000	-210.000
2662.4000	-53.441
2662.8000	-56.342
2663.2000	-210.000
2663.6000	-210.000
2664.0000	-58.755
2664.4000	-57.172
2664.8000	-210.000
2665.2000	-210.000
2665.6000	-53.708
2666.0000	-210.000
2666.4000	-210.000
2666.8000	-210.000
2667.2000	-210.000
2667.6000	-210.000
2668.0000	-61.657
2668.4000	-57.317
2668.8000	-210.000
2669.2000	-57.715
2669.6000	-56.657
2670.0000	-56.761
2670.4000	-62.698
2670.8000	-210.000
2671.2000	-55.793
2671.6000	-210.000
2672.0000	-210.000
2672.4000	-55.976
2672.8000	-57.999
2673.2000	-54.134
2673.6000	-66.119
2674.0000	-210.000
2674.4000	-210.000
2674.8000	-59.625
2675.2000	-210.000
2675.6000	-68.169
2676.0000	-210.000
2676.4000	-57.236
2676.8000	-210.000
2677.2000	-210.000
2677.6000	-62.774
2678.0000	-55.668
2678.4000	-210.000
2678.8000	-62.758
2679.2000	-71.308
2679.6000	-53.040
2680.0000	-61.852
2680.4000	-59.492
2680.8000	-210.000
2681.2000	-210.000
2681.6000	-210.000
2682.0000	-210.000
2682.4000	-210.000
2682.8000	-210.000
2683.2000	-210.000
2683.6000	-210.000
2684.0000	-58.213
2684.4000	-210.000
2684.8000	-56.859
2685.2000	-210.000
2685.6000	-210.000
2686.0000	-57.300
2686.4000	-210.000
2686.8000	-210.000
2687.2000	-56.570
2687.6000	-60.538
2688.0000	-210.000
2688.4000	-210.000
2688.8000	-66.683
2689.2000	-210.000
2689.6000	-210.000
2690.0000	-55.326
2690.4000	-60.149
2690.8000	-210.000
2691.2000	-62.174
2691.6000	-210.000
2692.0000	-210.000
2692.4000	-54.194
2692.8000	-62.183
2693.2000	-55.955
2693.6000	-58.329
2694.0000	-210.000
2694.4000	-210.000
2694.8000	-210.000
2695.2000	-56.481
2695.6000	-55.781
2696.0000	-210.000
2696.4000	-210.000
2696.8000	-210.000
2697.2000	-57.422
2697.6000	-54.738
2698.0000	-210.000
2698.4000	-58.185
2698.8000	-62.356
2699.2000	-54.334
2699.6000	-210.000
2700.0000	-57.190
2700.4000	-53.680
2700.8000	-53.681
2701.2000	-62.444
2701.6000	-53.672
2702.0000	-56.008
2702.4000	-62.460
2702.8000	-57.574
2703.2000	-70.302
2703.6000	-54.141
2704.0000	-210.000
2704.4000	-62.652
2704.8000	-59.587
2705.2000	-56.995
2705.6000	-56.260
2706.0000	-65.323
2706.4000	-53.848
2706.8000	-57.860
2707.2000	-57.902
2707.6000	-71.184
2708.0000	-210.000
2708.4000	-210.000
2708.8000	-53.517
2709.2000	-65.169
2709.6000	-53.158
2710.0000	-59.001
2710.4000	-55.263
2710.8000	-52.962
2711.2000	-52.649
2711.6000	-56.040
2712.0000	-51.208
2712.4000	-52.584
2712.8000	-54.032
2713.2000	-50.962
2713.6000	-50.144
2714.0000	-49.989
2714.4000	-51.149
2714.8000	-50.339
2715.2000	-49.685
2715.6000	-52.428
2716.0000	-50.771
2716.4000	-49.511
2716.8000	-51.446
2717.2000	-51.544
2717.6000	-50.277
2718.0000	-50.308
2718.4000	-51.202
2718.8000	-52.593
2719.2000	-51.491
2719.6000	-48.606
2720.0000	-49.335
2720.4000	-48.773
2720.8000	-48.345
2721.2000	-47.956
2721.6000	-47.634
2722.0000	-47.614
2722.4000	-47.106
2722.8000	-46.636
2723.2000	-45.985
2723.6000	-45.397
2724.0000	-43.948
2724.4000	-43.083
2724.8000	-41.807
2725.2000	-40.725
2725.6000	-39.973
2726.0000	-39.331
2726.4000	-38.691
2726.8000	-38.117
2727.2000	-37.535
2727.6000	-37.018
2728.0000	-36.488
2728.4000	-36.173
2728.8000	-35.884
2729.2000	-35.694
2729.6000	-35.579
2730.0000	-35.538
2730.4000	-35.547
2730.8000	-35.676
2731.2000	-35.788
2731.6000	-36.023
2732.0000	-36.175
2732.4000	-36.473
2732.8000	-36.958
2733.2000	-37.328
2733.6000	-37.883
2734.0000	-38.303
2734.4000	-38.772
2734.8000	-39.202
2735.2000	-39.643
2735.6000	-40.134
2736.0000	-40.717
2736.4000	-41.087
2736.8000	-41.473
2737.2000	-41.846
2737.6000	-42.021
2738.0000	-42.475
2738.4000	-42.730
2738.8000	-42.939
2739.2000	-42.508
2739.6000	-41.732
2740.0000	-40.545
2740.4000	-39.460
2740.8000	-38.590
2741.2000	-37.827
2741.6000	-37.279
2742.0000	-36.639
2742.4000	-35.948
2742.8000	-35.345
2743.2000	-34.915
2743.6000	-34.480
2744.0000	-33.993
2744.4000	-33.476
2744.8000	-32.890
2745.2000	-32.495
2745.6000	-32.159
2746.0000	-31.797
2746.4000	-31.408
2746.8000	-31.051
2747.2000	-30.763
2747.6000	-30.599
2748.0000	-30.558
2748.4000	-30.507
2748.8000	-30.582
2749.2000	-30.711
2749.6000	-30.955
2750.0000	-31.239
2750.4000	-31.625
2750.8000	-32.077
2751.2000	-32.598
2751.6000	-33.094
2752.0000	-33.522
2752.4000	-33.815
2752.8000	-33.911
2753.2000	-33.643
2753.6000	-33.211
2754.0000	-32.575
2754.4000	-32.004
2754.8000	-31.306
2755.2000	-30.384
2755.6000	-29.444
2756.0000	-28.578
2756.4000	-27.929
2756.8000	-27.476
2757.2000	-27.100
2757.6000	-26.776
2758.0000	-26.530
2758.4000	-26.379
2758.8000	-26.214
2759.2000	-25.958
2759.6000	-25.673
2760.0000	-25.477
2760.4000	-25.341
2760.8000	-25.292
2761.2000	-25.297
2761.6000	-25.248
2762.0000	-25.201
2762.4000	-25.085
2762.8000	-24.785
2763.2000	-24.349
2763.6000	-23.956
2764.0000	-23.611
2764.4000	-23.215
2764.8000	-22.702
2765.2000	-22.121
2765.6000	-21.474
2766.0000	-20.868
2766.4000	-20.406
2766.8000	-20.022
2767.2000	-19.667
2767.6000	-19.327
2768.0000	-19.057
2768.4000	-18.907
2768.8000	-18.809
2769.2000	-18.797
2769.6000	-18.766
2770.0000	-18.809
2770.4000	-18.942
2770.8000	-19.101
2771.2000	-19.310
2771.6000	-19.559
2772.0000	-19.850
2772.4000	-20.088
2772.8000	-20.258
2773.2000	-20.405
2773.6000	-20.469
2774.0000	-20.525
2774.4000	-20.411
2774.8000	-20.224
2775.2000	-20.023
2775.6000	-19.752
2776.0000	-19.514
2776.4000	-19.183
2776.8000	-18.903
2777.2000	-18.650
2777.6000	-18.474
2778.0000	-18.263
2778.4000	-18.102
2778.8000	-17.850
2779.2000	-17.553
2779.6000	-17.177
2780.0000	-16.722
2780.4000	-16.247
2780.8000	-15.757
2781.2000	-15.321
2781.6000	-14.953
2782.0000	-14.674
2782.4000	-14.486
2782.8000	-14.360
2783.2000	-14.332
2783.6000	-14.407
2784.0000	-14.579
2784.4000	-14.871
2784.8000	-15.245
2785.2000	-15.750
2785.6000	-16.356
2786.0000	-17.055
2786.4000	-17.841
2786.8000	-18.572
2787.2000	-19.342
2787.6000	-19.981
2788.0000	-20.312
2788.4000	-20.306
2788.8000	-20.113
2789.2000	-19.706
2789.6000	-18.949
2790.0000	-18.056
2790.4000	-17.170
2790.8000	-16.408
2791.2000	-15.712
2791.6000	-15.056
2792.0000	-14.375
2792.4000	-13.796
2792.8000	-13.319
2793.2000	-12.884
2793.6000	-12.610
2794.0000	-12.310
2794.4000	-12.136
2794.8000	-11.948
2795.2000	-11.855
2795.6000	-11.860
2796.0000	-11.906
2796.4000	-12.030
2796.8000	-12.121
2797.2000	-12.257
2797.6000	-12.377
2798.0000	-12.578
2798.4000	-12.793
2798.8000	-13.053
2799.2000	-13.304
2799.6000	-13.596
2800.0000	-13.945
2800.4000	-14.328
2800.8000	-14.745
2801.2000	-15.164
2801.6000	-15.575
2802.0000	-16.002
2802.4000	-16.368
2802.8000	-16.614
2803.2000	-16.704
2803.6000	-16.627
2804.0000	-16.343
2804.4000	-15.958
2804.8000	-15.453
2805.2000	-14.909
2805.6000	-14.482
2806.0000	-14.052
2806.4000	-13.700
2806.8000	-13.393
2807.2000	-13.234
2807.6000	-13.174
2808.0000	-13.239
2808.4000	-13.389
2808.8000	-13.650
2809.2000	-13.993
2809.6000	-14.416
2810.0000	-14.942
2810.4000	-15.499
2810.8000	-16.239
2811.2000	-16.980
2811.6000	-17.452
2812.0000	-17.713
2812.4000	-17.736
2812.8000	-17.568
2813.2000	-17.325
2813.6000	-17.087
2814.0000	-16.909
2814.4000	-16.774
2814.8000	-16.666
2815.2000	-16.563
2815.6000	-16.405
2816.0000	-16.259
2816.4000	-16.221
2816.8000	-16.256
2817.2000	-16.350
2817.6000	-16.549
2818.0000	-16.789
2818.4000	-17.090
2818.8000	-17.416
2819.2000	-17.694
2819.6000	-17.957
2820.0000	-18.262
2820.4000	-18.639
2820.8000	-19.086
2821.2000	-19.656
2821.6000	-20.290
2822.0000	-21.052
2822.4000	-21.673
2822.8000	-22.081
2823.2000	-22.340
2823.6000	-22.551
2824.0000	-22.702
2824.4000	-22.851
2824.8000	-23.038
2825.2000	-23.307
2825.6000	-23.659
2826.0000	-24.049
2826.4000	-24.395
2826.8000	-24.640
2827.2000	-24.741
2827.6000	-24.714
2828.0000	-24.661
2828.4000	-24.580
2828.8000	-24.566
2829.2000	-24.582
2829.6000	-24.603
2830.0000	-24.592
2830.4000	-24.625
2830.8000	-24.698
2831.2000	-24.794
2831.6000	-24.951
2832.0000	-25.142
2832.4000	-25.414
2832.8000	-25.862
2833.2000	-26.422
2833.6000	-26.949
2834.0000	-27.544
2834.4000	-28.124
2834.8000	-28.795
2835.2000	-29.432
2835.6000	-29.989
2836.0000	-30.451
2836.4000	-30.791
2836.8000	-30.929
2837.2000	-30.924
2837.6000	-30.855
2838.0000	-30.662
2838.4000	-30.459
2838.8000	-30.216
2839.2000	-29.957
2839.6000	-29.714
2840.0000	-29.521
2840.4000	-29.432
2840.8000	-29.444
2841.2000	-29.577
2841.6000	-29.753
2842.0000	-30.000
2842.4000	-30.351
2842.8000	-30.693
2843.2000	-31.141
2843.6000	-31.722
2844.0000	-32.357
2844.4000	-33.015
2844.8000	-33.627
2845.2000	-34.126
2845.6000	-34.641
2846.0000	-35.012
2846.4000	-35.131
2846.8000	-35.141
2847.2000	-35.121
2847.6000	-35.007
2848.0000	-34.974
2848.4000	-34.927
2848.8000	-34.989
2849.2000	-35.076
2849.6000	-35.232
2850.0000	-35.427
2850.4000	-35.662
2850.8000	-36.013
2851.2000	-36.449
2851.6000	-36.953
2852.0000	-37.670
2852.4000	-38.504
2852.8000	-39.193
2853.2000	-39.546
2853.6000	-39.724
2854.0000	-39.769
2854.4000	-39.622
2854.8000	-39.168
2855.2000	-38.673
2855.6000	-38.184
2856.0000	-37.763
2856.4000	-37.579
2856.8000	-37.340
2857.2000	-37.130
2857.6000	-36.901
2858.0000	-36.738
2858.4000	-36.543
2858.8000	-36.347
2859.2000	-36.199
2859.6000	-36.038
2860.0000	-35.901
2860.4000	-35.764
2860.8000	-35.720
2861.2000	-35.758
2861.6000	-35.825
2862.0000	-35.873
2862.4000	-35.940
2862.8000	-36.137
2863.2000	-36.332
2863.6000	-36.675
2864.0000	-37.021
2864.4000	-37.451
2864.8000	-38.021
2865.2000	-38.501
2865.6000	-39.065
2866.0000	-39.564
2866.4000	-40.097
2866.8000	-40.743
2867.2000	-41.219
2867.6000	-41.531
2868.0000	-42.098
2868.4000	-42.539
2868.8000	-43.633
2869.2000	-44.235
2869.6000	-44.752
2870.0000	-45.596
2870.4000	-45.916
2870.8000	-46.399
2871.2000	-47.083
2871.6000	-47.051
2872.0000	-47.920
2872.4000	-48.258
2872.8000	-47.792
2873.2000	-48.164
2873.6000	-48.270
2874.0000	-47.854
2874.4000	-48.152
2874.8000	-48.725
2875.2000	-48.566
2875.6000	-49.186
2876.0000	-48.876
2876.4000	-49.580
2876.8000	-50.854
2877.2000	-50.090
2877.6000	-49.869
2878.0000	-49.786
2878.4000	-52.141
2878.8000	-50.508
2879.2000	-51.112
2879.6000	-51.113
2880.0000	-50.838
2880.4000	-51.083
2880.8000	-51.984
2881.2000	-52.648
2881.6000	-51.931
2882.0000	-53.273
2882.4000	-51.605
2882.8000	-50.301
2883.2000	-52.337
2883.6000	-53.126
2884.0000	-53.008
2884.4000	-56.057
2884.8000	-53.917
2885.2000	-54.444
2885.6000	-59.750
2886.0000	-56.060
2886.4000	-56.835
2886.8000	-55.149
2887.2000	-55.357
2887.6000	-210.000
2888.0000	-53.470
2888.4000	-53.161
2888.8000	-55.478
2889.2000	-55.396
2889.6000	-58.915
2890.0000	-64.759
2890.4000	-54.385
2890.8000	-53.078
2891.2000	-53.871
2891.6000	-210.000
2892.0000	-210.000
2892.4000	-62.034
2892.8000	-210.000
2893.2000	-59.869
2893.6000	-210.000
2894.0000	-210.000
2894.4000	-65.154
2894.8000	-57.855
2895.2000	-57.579
2895.6000	-60.306
2896.0000	-59.152
2896.4000	-60.898
2896.8000	-57.637
2897.2000	-210.000
2897.6000	-210.000
2898.0000	-57.615
2898.4000	-58.752
2898.8000	-62.871
2899.2000	-58.847
2899.6000	-210.000
2900.0000	-57.545
2900.4000	-210.000
2900.8000	-210.000
2901.2000	-55.804
2901.6000	-54.838
2902.0000	-59.330
2902.4000	-56.783
2902.8000	-54.005
2903.2000	-57.289
2903.6000	-210.000
2904.0000	-210.000
2904.4000	-58.734
2904.8000	-54.936
2905.2000	-59.725
2905.6000	-57.408
2906.0000	-57.633
2906.4000	-64.616
2906.8000	-210.000
2907.2000	-65.318
2907.6000	-210.000
2908.0000	-62.092
2908.4000	-210.000
2908.8000	-210.000
2909.2000	-210.000
2909.6000	-210.000
2910.0000	-210.000
2910.4000	-54.929
2910.8000	-58.065
2911.2000	-210.000
2911.6000	-62.430
2912.0000	-55.546
2912.4000	-57.419
2912.8000	-60.226
2913.2000	-210.000
2913.6000	-60.815
2914.0000	-57.978
2914.4000	-59.598
2914.8000	-210.000
2915.2000	-58.023
2915.6000	-58.061
2916.0000	-57.463
2916.4000	-57.592
2916.8000	-53.420
2917.2000	-56.587
2917.6000	-210.000
2918.0000	-210.000
2918.4000	-73.464
2918.8000	-63.882
2919.2000	-66.392
2919.6000	-210.000
2920.0000	-60.744
2920.4000	-58.791
2920.8000	-72.916
2921.2000	-210.000
2921.6000	-210.000
2922.0000	-210.000
2922.4000	-210.000
2922.8000	-57.425
2923.2000	-210.000
2923.6000	-210.000
2924.0000	-65.149
2924.4000	-210.000
2924.8000	-60.300
2925.2000	-59.489
2925.6000	-210.000
2926.0000	-210.000
2926.4000	-210.000
2926.8000	-54.212
2927.2000	-210.000
2927.6000	-210.000
2928.0000	-210.000
2928.4000	-54.496
2928.8000	-56.857
2929.2000	-55.906
2929.6000	-60.736
2930.0000	-210.000
2930.4000	-210.000
2930.8000	-58.459
2931.2000	-69.357
2931.6000	-210.000
2932.0000	-210.000
2932.4000	-210.000
2932.8000	-210.000
2933.2000	-210.000
2933.6000	-65.587
2934.0000	-210.000
2934.4000	-56.078
2934.8000	-57.937
2935.2000	-210.000
2935.6000	-59.154
2936.0000	-210.000
2936.4000	-63.655
2936.8000	-210.000
2937.2000	-65.385
2937.6000	-210.000
2938.0000	-61.850
2938.4000	-58.802
2938.8000	-210.000
2939.2000	-210.000
2939.6000	-210.000
2940.0000	-53.773
2940.4000	-210.000
2940.8000	-57.149
2941.2000	-59.557
2941.6000	-57.819
2942.0000	-59.458
2942.4000	-67.755
2942.8000	-210.000
2943.2000	-57.017
2943.6000	-210.000
2944.0000	-210.000
2944.4000	-60.840
2944.8000	-61.481
2945.2000	-57.917
2945.6000	-57.787
2946.0000	-210.000
2946.4000	-210.000
2946.8000	-67.877
2947.2000	-210.000
2947.6000	-56.444
2948.0000	-210.000
2948.4000	-55.594
2948.8000	-210.000
2949.2000	-210.000
2949.6000	-210.000
2950.0000	-58.388
2950.4000	-57.524
2950.8000	-65.462
2951.2000	-59.384
2951.6000	-210.000
2952.0000	-210.000
2952.4000	-210.000
2952.8000	-210.000
2953.2000	-210.000
2953.6000	-210.000
2954.0000	-210.000
2954.4000	-58.656
2954.8000	-57.269
2955.2000	-210.000
2955.6000	-66.371
2956.0000	-210.000
2956.4000	-210.000
2956.8000	-59.494
2957.2000	-210.000
2957.6000	-210.000
2958.0000	-210.000
2958.4000	-210.000
2958.8000	-76.801
2959.2000	-210.000
2959.6000	-210.000
2960.0000	-210.000
2960.4000	-210.000
2960.8000	-210.000
2961.2000	-55.740
2961.6000	-55.515
2962.0000	-59.965
2962.4000	-58.179
2962.8000	-210.000
2963.2000	-63.100
2963.6000	-62.731
2964.0000	-210.000
2964.4000	-210.000
2964.8000	-61.167
2965.2000	-73.015
2965.6000	-210.000
2966.0000	-210.000
2966.4000	-210.000
2966.8000	-62.219
2967.2000	-210.000
2967.6000	-66.803
2968.0000	-210.000
2968.4000	-55.954
2968.8000	-210.000
2969.2000	-210.000
2969.6000	-63.010
2970.0000	-210.000
2970.4000	-57.220
2970.8000	-63.972
2971.2000	-63.654
2971.6000	-56.062
2972.0000	-210.000
2972.4000	-210.000
2972.8000	-210.000
2973.2000	-60.010
2973.6000	-61.437
2974.0000	-210.000
2974.4000	-55.544
2974.8000	-61.501
2975.2000	-210.000
2975.6000	-57.191
2976.0000	-59.375
2976.4000	-55.494
2976.8000	-52.450
2977.2000	-56.683
2977.6000	-60.034
2978.0000	-210.000
2978.4000	-210.000
2978.8000	-210.000
2979.2000	-210.000
2979.6000	-210.000
2980.0000	-210.000
2980.4000	-56.026
2980.8000	-57.339
2981.2000	-60.029
2981.6000	-73.002
2982.0000	-59.834
2982.4000	-210.000
2982.8000	-210.000
2983.2000	-210.000
2983.6000	-58.260
2984.0000	-210.000
2984.4000	-210.000
2984.8000	-210.000
2985.2000	-210.000
2985.6000	-210.000
2986.0000	-210.000
2986.4000	-64.063
2986.8000	-210.000
2987.2000	-210.000
2987.6000	-64.823
2988.0000	-210.000
2988.4000	-61.225
2988.8000	-210.000
2989.2000	-210.000
2989.6000	-55.756
2990.0000	-61.143
2990.4000	-56.856
2990.8000	-59.149
2991.2000	-66.283
2991.6000	-55.631
2992.0000	-53.132
2992.4000	-55.359
2992.8000	-210.000
2993.2000	-210.000
2993.6000	-60.954
2994.0000	-63.356
2994.4000	-55.644
2994.8000	-210.000
2995.2000	-59.638
2995.6000	-210.000
2996.0000	-57.858
2996.4000	-210.000
2996.8000	-210.000
2997.2000	-54.763
2997.6000	-55.246
2998.0000	-54.356
2998.4000	-210.000
2998.8000	-210.000
2999.2000	-210.000
2999.6000	-210.000
3000.0000	-210.000
3000.4000	-210.000
3000.8000	-60.661
3001.2000	-72.359
3001.6000	-210.000
3002.0000	-210.000
3002.4000	-210.000
3002.8000	-210.000
3003.2000	-210.000
3003.6000	-56.994
3004.0000	-210.000
3004.4000	-210.000
3004.8000	-59.852
3005.2000	-61.729
3005.6000	-210.000
3006.0000	-65.599
3006.4000	-210.000
3006.8000	-210.000
3007.2000	-59.807
3007.6000	-210.000
3008.0000	-210.000
3008.4000	-210.000
3008.8000	-210.000
3009.2000	-210.000
3009.6000	-61.769
3010.0000	-210.000
3010.4000	-210.000
3010.8000	-210.000
3011.2000	-56.744
3011.6000	-58.009
3012.0000	-210.000
3012.4000	-210.000
3012.8000	-64.302
3013.2000	-62.732
3013.6000	-210.000
3014.0000	-210.000
3014.4000	-55.699
3014.8000	-68.811
3015.2000	-69.762
3015.6000	-210.000
3016.0000	-56.585
3016.4000	-58.562
3016.8000	-64.518
3017.2000	-60.572
3017.6000	-210.000
3018.0000	-210.000
3018.4000	-210.000
3018.8000	-210.000
3019.2000	-56.719
3019.6000	-210.000
3020.0000	-210.000
3020.4000	-210.000
3020.8000	-62.167
3021.2000	-73.858
3021.6000	-60.976
3022.0000	-61.497
3022.4000	-56.774
3022.8000	-62.403
3023.2000	-210.000
3023.6000	-210.000
3024.0000	-210.000
3024.4000	-61.187
3024.8000	-58.678
3025.2000	-210.000
3025.6000	-62.611
3026.0000	-210.000
3026.4000	-210.000
3026.8000	-59.730
3027.2000	-210.000
3027.6000	-210.000
3028.0000	-55.932
3028.4000	-210.000
3028.8000	-58.109
3029.2000	-54.397
3029.6000	-210.000
3030.0000	-67.144
3030.4000	-210.000
3030.8000	-210.000
3031.2000	-56.351
3031.6000	-59.522
3032.0000	-210.000
3032.4000	-62.308
3032.8000	-210.000
3033.2000	-59.385
3033.6000	-54.317
3034.0000	-210.000
3034.4000	-210.000
3034.8000	-210.000
3035.2000	-63.330
3035.6000	-62.002
3036.0000	-210.000
3036.4000	-210.000
3036.8000	-63.128
3037.2000	-66.834
3037.6000	-60.991
3038.0000	-210.000
3038.4000	-57.739
3038.8000	-54.509
3039.2000	-210.000
3039.6000	-58.591
3040.0000	-210.000
3040.4000	-210.000
3040.8000	-210.000
3041.2000	-210.000
3041.6000	-59.856
3042.0000	-210.000
3042.4000	-62.822
3042.8000	-53.961
3043.2000	-210.000
3043.6000	-210.000
3044.0000	-62.744
3044.4000	-57.442
3044.8000	-61.975
3045.2000	-62.561
3045.6000	-58.959
3046.0000	-55.184
3046.4000	-210.000
3046.8000	-210.000
3047.2000	-60.167
3047.6000	-210.000
3048.0000	-210.000
3048.4000	-56.534
3048.8000	-59.760
3049.2000	-210.000
3049.6000	-57.900
3050.0000	-58.319
3050.4000	-210.000
3050.8000	-210.000
3051.2000	-210.000
3051.6000	-61.642
3052.0000	-210.000
3052.4000	-210.000
3052.8000	-210.000
3053.2000	-210.000
3053.6000	-210.000
3054.0000	-210.000
3054.4000	-210.000
3054.8000	-61.924
3055.2000	-210.000
3055.6000	-210.000
3056.0000	-60.096
3056.4000	-55.670
3056.8000	-56.350
3057.2000	-210.000
3057.6000	-66.882
3058.0000	-210.000
3058.4000	-210.000
3058.8000	-67.414
3059.2000	-210.000
3059.6000	-58.688
3060.0000	-56.528
3060.4000	-71.650
3060.8000	-56.452
3061.2000	-210.000
3061.6000	-210.000
3062.0000	-57.075
3062.4000	-58.654
3062.8000	-210.000
3063.2000	-78.270
3063.6000	-55.458
3064.0000	-210.000
3064.4000	-65.250
3064.8000	-210.000
3065.2000	-61.484
3065.6000	-58.258
3066.0000	-59.958
3066.4000	-57.220
3066.8000	-210.000
3067.2000	-61.873
3067.6000	-210.000
3068.0000	-210.000
3068.4000	-70.864
3068.8000	-58.644
3069.2000	-56.278
3069.6000	-63.863
3070.0000	-64.352
3070.4000	-61.652
3070.8000	-58.413
3071.2000	-63.323
3071.6000	-57.924
3072.0000	-210.000
3072.4000	-60.655
3072.8000	-210.000
3073.2000	-88.760
3073.6000	-61.173
3074.0000	-64.560
3074.4000	-210.000
3074.8000	-70.829
3075.2000	-210.000
3075.6000	-69.377
3076.0000	-57.137
3076.4000	-210.000
3076.8000	-57.530
3077.2000	-210.000
3077.6000	-58.220
3078.0000	-210.000
3078.4000	-210.000
3078.8000	-61.458
3079.2000	-210.000
3079.6000	-61.499
3080.0000	-63.593
3080.4000	-210.000
3080.8000	-59.794
3081.2000	-56.458
3081.6000	-55.334
3082.0000	-210.000
3082.4000	-210.000
3082.8000	-70.394
3083.2000	-210.000
3083.6000	-58.090
3084.0000	-57.666
3084.4000	-210.000
3084.8000	-210.000
3085.2000	-210.000
3085.6000	-210.000
3086.0000	-63.785
3086.4000	-57.264
3086.8000	-61.223
3087.2000	-57.510
3087.6000	-54.549
3088.0000	-210.000
3088.4000	-59.202
3088.8000	-210.000
3089.2000	-65.806
3089.6000	-57.767
3090.0000	-65.907
3090.4000	-56.270
3090.8000	-56.227
3091.2000	-59.605
3091.6000	-66.467
3092.0000	-57.887
3092.4000	-61.506
3092.8000	-210.000
3093.2000	-60.467
3093.6000	-210.000
3094.0000	-210.000
3094.4000	-68.999
3094.8000	-57.427
3095.2000	-210.000
3095.6000	-210.000
3096.0000	-60.854
3096.4000	-210.000
3096.8000	-66.969
3097.2000	-55.254
3097.6000	-60.446
3098.0000	-210.000
3098.4000	-59.150
3098.8000	-58.130
3099.2000	-55.992
3099.6000	-69.071
3100.0000	-60.715
3100.4000	-210.000
3100.8000	-210.000
3101.2000	-54.615
3101.6000	-210.000
3102.0000	-58.820
3102.4000	-210.000
3102.8000	-63.151
3103.2000	-210.000
3103.6000	-210.000
3104.0000	-210.000
3104.4000	-210.000
3104.8000	-66.324
3105.2000	-210.000
3105.6000	-57.464
3106.0000	-210.000
3106.4000	-210.000
3106.8000	-210.000
3107.2000	-55.951
3107.6000	-210.000
3108.0000	-210.000
3108.4000	-210.000
3108.8000	-210.000
3109.2000	-63.131
3109.6000	-210.000
3110.0000	-60.603
3110.4000	-54.628
3110.8000	-60.033
3111.2000	-210.000
3111.6000	-210.000
3112.0000	-210.000
3112.4000	-210.000
3112.8000	-210.000
3113.2000	-210.000
3113.6000	-210.000
3114.0000	-57.630
3114.4000	-210.000
3114.8000	-210.000
3115.2000	-56.002
3115.6000	-210.000
3116.0000	-210.000
3116.4000	-210.000
3116.8000	-210.000
3117.2000	-59.198
3117.6000	-60.123
3118.0000	-55.183
3118.4000	-210.000
3118.8000	-210.000
3119.2000	-62.771
3119.6000	-210.000
3120.0000	-67.087
3120.4000	-61.861
3120.8000	-58.346
3121.2000	-210.000
3121.6000	-210.000
3122.0000	-210.000
3122.4000	-82.496
3122.8000	-210.000
3123.2000	-210.000
3123.6000	-210.000
3124.0000	-210.000
3124.4000	-61.733
3124.8000	-56.995
3125.2000	-56.821
3125.6000	-210.000
3126.0000	-210.000
3126.4000	-210.000
3126.8000	-58.803
3127.2000	-210.000
3127.6000	-62.180
3128.0000	-55.556
3128.4000	-54.464
3128.8000	-210.000
3129.2000	-65.034
3129.6000	-210.000
3130.0000	-60.998
3130.4000	-210.000
3130.8000	-210.000
3131.2000	-210.000
3131.6000	-210.000
3132.0000	-58.477
3132.4000	-63.152
3132.8000	-57.783
3133.2000	-61.512
3133.6000	-63.120
3134.0000	-210.000
3134.4000	-210.000
3134.8000	-210.000
3135.2000	-56.140
3135.6000	-55.205
[truncated: 4,661 more rows]
