# Supplementary material for: Femtosecond tunable solitons up to 4.8 µm using soliton self-frequency shift in an InF3 fiber
Source: Sci Rep. 2022 Sep 23;12:15898. doi: 10.1038/s41598-022-19658-8 (PMC9508244; doi:10.1038/s41598-022-19658-8)
Supplement: Supplementary file 1 — Supplementary Information. [file 41598_2022_19658_MOESM1_ESM.zip › Raw data/Fig3_4m20mInF3/1.0A.CSV]

75CSV
77
35
CTRWL	3675.000000
SPAN	2650.000000
START WL	2350.000000
STOP WL	5000.000000
WLFREQ	0
REFL	-3.0
LSCL	7.0
RESLN	2.000
AVG	1
SMPLAUTO	1
SMPL	6626
SMPLINTVL	0.4000
HI1_CHOP
MEAS
LSUNT	0
NMSKV	OFF
RESCOR	0
SMOOTH	0
MEASWL	0
SWPSPD	1
MODELNAME	AQ6376
CHGPT	0
RESCAL0_0	10243
RESCAL0_1	0
RESCAL0_2	0
RESCAL1_0	10243
RESCAL1_1	0
RESCAL1_2	0
RESPARM	10243
FREQPARM	10243
WNUMPARM	10243
[TRACE DATA]
2350.0000	-210.000
2350.4000	-210.000
2350.8000	-51.508
2351.2000	-51.556
2351.6000	-61.757
2352.0000	-210.000
2352.4000	-73.732
2352.8000	-49.707
2353.2000	-210.000
2353.6000	-55.243
2354.0000	-210.000
2354.4000	-60.198
2354.8000	-210.000
2355.2000	-54.566
2355.6000	-53.929
2356.0000	-54.945
2356.4000	-50.927
2356.8000	-60.751
2357.2000	-210.000
2357.6000	-210.000
2358.0000	-210.000
2358.4000	-210.000
2358.8000	-62.373
2359.2000	-49.076
2359.6000	-61.628
2360.0000	-210.000
2360.4000	-210.000
2360.8000	-210.000
2361.2000	-51.366
2361.6000	-210.000
2362.0000	-210.000
2362.4000	-52.989
2362.8000	-51.081
2363.2000	-56.992
2363.6000	-210.000
2364.0000	-210.000
2364.4000	-59.870
2364.8000	-210.000
2365.2000	-210.000
2365.6000	-50.733
2366.0000	-210.000
2366.4000	-210.000
2366.8000	-52.135
2367.2000	-53.514
2367.6000	-52.296
2368.0000	-57.245
2368.4000	-51.651
2368.8000	-210.000
2369.2000	-51.974
2369.6000	-210.000
2370.0000	-210.000
2370.4000	-54.825
2370.8000	-210.000
2371.2000	-72.459
2371.6000	-210.000
2372.0000	-210.000
2372.4000	-210.000
2372.8000	-210.000
2373.2000	-210.000
2373.6000	-210.000
2374.0000	-210.000
2374.4000	-210.000
2374.8000	-210.000
2375.2000	-55.932
2375.6000	-210.000
2376.0000	-210.000
2376.4000	-54.577
2376.8000	-210.000
2377.2000	-53.073
2377.6000	-51.455
2378.0000	-210.000
2378.4000	-210.000
2378.8000	-210.000
2379.2000	-210.000
2379.6000	-210.000
2380.0000	-57.545
2380.4000	-53.410
2380.8000	-210.000
2381.2000	-210.000
2381.6000	-52.800
2382.0000	-210.000
2382.4000	-210.000
2382.8000	-52.654
2383.2000	-210.000
2383.6000	-210.000
2384.0000	-210.000
2384.4000	-61.515
2384.8000	-61.398
2385.2000	-49.897
2385.6000	-51.486
2386.0000	-210.000
2386.4000	-210.000
2386.8000	-210.000
2387.2000	-210.000
2387.6000	-51.901
2388.0000	-210.000
2388.4000	-210.000
2388.8000	-210.000
2389.2000	-50.673
2389.6000	-49.686
2390.0000	-55.283
2390.4000	-210.000
2390.8000	-53.902
2391.2000	-51.246
2391.6000	-210.000
2392.0000	-210.000
2392.4000	-210.000
2392.8000	-210.000
2393.2000	-210.000
2393.6000	-210.000
2394.0000	-51.370
2394.4000	-57.562
2394.8000	-210.000
2395.2000	-57.279
2395.6000	-53.800
2396.0000	-210.000
2396.4000	-56.223
2396.8000	-51.507
2397.2000	-52.128
2397.6000	-50.015
2398.0000	-210.000
2398.4000	-52.012
2398.8000	-210.000
2399.2000	-210.000
2399.6000	-52.735
2400.0000	-54.275
2400.4000	-55.299
2400.8000	-57.969
2401.2000	-57.624
2401.6000	-210.000
2402.0000	-210.000
2402.4000	-210.000
2402.8000	-59.573
2403.2000	-53.138
2403.6000	-210.000
2404.0000	-210.000
2404.4000	-53.900
2404.8000	-210.000
2405.2000	-210.000
2405.6000	-210.000
2406.0000	-51.097
2406.4000	-67.628
2406.8000	-54.355
2407.2000	-210.000
2407.6000	-54.920
2408.0000	-210.000
2408.4000	-210.000
2408.8000	-210.000
2409.2000	-210.000
2409.6000	-210.000
2410.0000	-210.000
2410.4000	-54.758
2410.8000	-58.674
2411.2000	-210.000
2411.6000	-57.047
2412.0000	-56.163
2412.4000	-210.000
2412.8000	-210.000
2413.2000	-210.000
2413.6000	-210.000
2414.0000	-54.416
2414.4000	-52.580
2414.8000	-210.000
2415.2000	-210.000
2415.6000	-52.253
2416.0000	-57.391
2416.4000	-210.000
2416.8000	-210.000
2417.2000	-51.006
2417.6000	-50.166
2418.0000	-210.000
2418.4000	-56.517
2418.8000	-63.099
2419.2000	-210.000
2419.6000	-210.000
2420.0000	-54.329
2420.4000	-53.374
2420.8000	-210.000
2421.2000	-210.000
2421.6000	-56.640
2422.0000	-210.000
2422.4000	-210.000
2422.8000	-210.000
2423.2000	-210.000
2423.6000	-210.000
2424.0000	-57.644
2424.4000	-57.367
2424.8000	-210.000
2425.2000	-210.000
2425.6000	-210.000
2426.0000	-210.000
2426.4000	-57.546
2426.8000	-210.000
2427.2000	-64.919
2427.6000	-53.705
2428.0000	-53.552
2428.4000	-210.000
2428.8000	-54.564
2429.2000	-210.000
2429.6000	-210.000
2430.0000	-54.602
2430.4000	-210.000
2430.8000	-210.000
2431.2000	-210.000
2431.6000	-52.510
2432.0000	-52.122
2432.4000	-60.427
2432.8000	-210.000
2433.2000	-210.000
2433.6000	-210.000
2434.0000	-210.000
2434.4000	-52.784
2434.8000	-210.000
2435.2000	-210.000
2435.6000	-210.000
2436.0000	-210.000
2436.4000	-66.223
2436.8000	-54.287
2437.2000	-210.000
2437.6000	-54.376
2438.0000	-56.864
2438.4000	-210.000
2438.8000	-52.473
2439.2000	-54.285
2439.6000	-52.927
2440.0000	-210.000
2440.4000	-210.000
2440.8000	-210.000
2441.2000	-57.657
2441.6000	-210.000
2442.0000	-210.000
2442.4000	-53.451
2442.8000	-56.264
2443.2000	-210.000
2443.6000	-210.000
2444.0000	-210.000
2444.4000	-55.995
2444.8000	-59.043
2445.2000	-52.064
2445.6000	-51.140
2446.0000	-210.000
2446.4000	-210.000
2446.8000	-210.000
2447.2000	-210.000
2447.6000	-210.000
2448.0000	-210.000
2448.4000	-210.000
2448.8000	-65.559
2449.2000	-60.620
2449.6000	-210.000
2450.0000	-55.692
2450.4000	-210.000
2450.8000	-210.000
2451.2000	-56.919
2451.6000	-210.000
2452.0000	-60.608
2452.4000	-59.677
2452.8000	-55.332
2453.2000	-51.957
2453.6000	-210.000
2454.0000	-210.000
2454.4000	-56.608
2454.8000	-210.000
2455.2000	-210.000
2455.6000	-62.518
2456.0000	-210.000
2456.4000	-210.000
2456.8000	-210.000
2457.2000	-210.000
2457.6000	-210.000
2458.0000	-210.000
2458.4000	-210.000
2458.8000	-52.490
2459.2000	-210.000
2459.6000	-210.000
2460.0000	-57.625
2460.4000	-71.116
2460.8000	-63.447
2461.2000	-52.590
2461.6000	-58.529
2462.0000	-59.659
2462.4000	-57.284
2462.8000	-56.543
2463.2000	-53.645
2463.6000	-58.257
2464.0000	-52.835
2464.4000	-210.000
2464.8000	-50.406
2465.2000	-210.000
2465.6000	-210.000
2466.0000	-210.000
2466.4000	-62.121
2466.8000	-54.108
2467.2000	-210.000
2467.6000	-210.000
2468.0000	-59.003
2468.4000	-210.000
2468.8000	-210.000
2469.2000	-210.000
2469.6000	-210.000
2470.0000	-210.000
2470.4000	-54.456
2470.8000	-210.000
2471.2000	-210.000
2471.6000	-210.000
2472.0000	-57.870
2472.4000	-57.124
2472.8000	-210.000
2473.2000	-210.000
2473.6000	-210.000
2474.0000	-210.000
2474.4000	-53.911
2474.8000	-57.672
2475.2000	-62.372
2475.6000	-54.410
2476.0000	-58.915
2476.4000	-72.411
2476.8000	-57.011
2477.2000	-57.773
2477.6000	-210.000
2478.0000	-66.807
2478.4000	-210.000
2478.8000	-210.000
2479.2000	-52.709
2479.6000	-54.023
2480.0000	-210.000
2480.4000	-66.537
2480.8000	-59.995
2481.2000	-210.000
2481.6000	-210.000
2482.0000	-210.000
2482.4000	-54.109
2482.8000	-56.094
2483.2000	-210.000
2483.6000	-57.827
2484.0000	-64.412
2484.4000	-52.847
2484.8000	-51.814
2485.2000	-53.525
2485.6000	-210.000
2486.0000	-56.794
2486.4000	-56.909
2486.8000	-210.000
2487.2000	-210.000
2487.6000	-65.991
2488.0000	-59.164
2488.4000	-51.205
2488.8000	-55.572
2489.2000	-58.370
2489.6000	-54.584
2490.0000	-55.560
2490.4000	-210.000
2490.8000	-56.538
2491.2000	-57.318
2491.6000	-210.000
2492.0000	-56.482
2492.4000	-53.921
2492.8000	-58.149
2493.2000	-210.000
2493.6000	-210.000
2494.0000	-60.096
2494.4000	-210.000
2494.8000	-55.662
2495.2000	-52.772
2495.6000	-210.000
2496.0000	-210.000
2496.4000	-210.000
2496.8000	-210.000
2497.2000	-210.000
2497.6000	-210.000
2498.0000	-55.784
2498.4000	-54.100
2498.8000	-210.000
2499.2000	-210.000
2499.6000	-210.000
2500.0000	-61.558
2500.4000	-71.688
2500.8000	-52.101
2501.2000	-54.325
2501.6000	-210.000
2502.0000	-210.000
2502.4000	-210.000
2502.8000	-210.000
2503.2000	-51.686
2503.6000	-210.000
2504.0000	-60.610
2504.4000	-210.000
2504.8000	-52.726
2505.2000	-57.189
2505.6000	-71.529
2506.0000	-210.000
2506.4000	-210.000
2506.8000	-210.000
2507.2000	-55.876
2507.6000	-67.851
2508.0000	-50.944
2508.4000	-210.000
2508.8000	-210.000
2509.2000	-210.000
2509.6000	-210.000
2510.0000	-210.000
2510.4000	-210.000
2510.8000	-56.274
2511.2000	-54.800
2511.6000	-54.710
2512.0000	-61.250
2512.4000	-53.530
2512.8000	-210.000
2513.2000	-51.046
2513.6000	-210.000
2514.0000	-59.474
2514.4000	-210.000
2514.8000	-58.645
2515.2000	-51.809
2515.6000	-55.385
2516.0000	-49.991
2516.4000	-56.429
2516.8000	-57.540
2517.2000	-210.000
2517.6000	-64.942
2518.0000	-62.237
2518.4000	-210.000
2518.8000	-210.000
2519.2000	-68.641
2519.6000	-54.296
2520.0000	-59.323
2520.4000	-56.994
2520.8000	-210.000
2521.2000	-210.000
2521.6000	-52.339
2522.0000	-54.314
2522.4000	-210.000
2522.8000	-210.000
2523.2000	-210.000
2523.6000	-53.037
2524.0000	-210.000
2524.4000	-210.000
2524.8000	-210.000
2525.2000	-63.024
2525.6000	-53.357
2526.0000	-54.244
2526.4000	-51.723
2526.8000	-54.867
2527.2000	-88.400
2527.6000	-210.000
2528.0000	-210.000
2528.4000	-210.000
2528.8000	-57.698
2529.2000	-210.000
2529.6000	-65.978
2530.0000	-53.436
2530.4000	-54.068
2530.8000	-210.000
2531.2000	-210.000
2531.6000	-210.000
2532.0000	-210.000
2532.4000	-210.000
2532.8000	-56.935
2533.2000	-210.000
2533.6000	-59.934
2534.0000	-210.000
2534.4000	-210.000
2534.8000	-210.000
2535.2000	-55.952
2535.6000	-210.000
2536.0000	-56.418
2536.4000	-56.355
2536.8000	-56.158
2537.2000	-210.000
2537.6000	-210.000
2538.0000	-57.630
2538.4000	-210.000
2538.8000	-210.000
2539.2000	-56.319
2539.6000	-53.251
2540.0000	-210.000
2540.4000	-55.107
2540.8000	-210.000
2541.2000	-210.000
2541.6000	-51.569
2542.0000	-49.970
2542.4000	-50.493
2542.8000	-210.000
2543.2000	-54.581
2543.6000	-50.971
2544.0000	-210.000
2544.4000	-55.819
2544.8000	-60.893
2545.2000	-52.527
2545.6000	-210.000
2546.0000	-52.030
2546.4000	-210.000
2546.8000	-52.886
2547.2000	-210.000
2547.6000	-55.312
2548.0000	-210.000
2548.4000	-210.000
2548.8000	-210.000
2549.2000	-49.360
2549.6000	-52.973
2550.0000	-55.174
2550.4000	-52.797
2550.8000	-57.573
2551.2000	-51.814
2551.6000	-53.049
2552.0000	-59.851
2552.4000	-53.154
2552.8000	-51.263
2553.2000	-68.569
2553.6000	-210.000
2554.0000	-55.017
2554.4000	-210.000
2554.8000	-210.000
2555.2000	-60.353
2555.6000	-53.012
2556.0000	-210.000
2556.4000	-210.000
2556.8000	-57.089
2557.2000	-56.999
2557.6000	-51.257
2558.0000	-76.545
2558.4000	-210.000
2558.8000	-210.000
2559.2000	-210.000
2559.6000	-64.599
2560.0000	-210.000
2560.4000	-60.460
2560.8000	-210.000
2561.2000	-210.000
2561.6000	-210.000
2562.0000	-61.039
2562.4000	-210.000
2562.8000	-210.000
2563.2000	-210.000
2563.6000	-58.190
2564.0000	-210.000
2564.4000	-58.233
2564.8000	-210.000
2565.2000	-210.000
2565.6000	-59.918
2566.0000	-210.000
2566.4000	-56.869
2566.8000	-210.000
2567.2000	-210.000
2567.6000	-210.000
2568.0000	-210.000
2568.4000	-210.000
2568.8000	-210.000
2569.2000	-210.000
2569.6000	-59.210
2570.0000	-57.954
2570.4000	-210.000
2570.8000	-210.000
2571.2000	-210.000
2571.6000	-56.445
2572.0000	-52.106
2572.4000	-52.470
2572.8000	-63.883
2573.2000	-210.000
2573.6000	-61.973
2574.0000	-210.000
2574.4000	-55.294
2574.8000	-210.000
2575.2000	-54.071
2575.6000	-51.492
2576.0000	-210.000
2576.4000	-57.755
2576.8000	-210.000
2577.2000	-210.000
2577.6000	-53.427
2578.0000	-210.000
2578.4000	-55.773
2578.8000	-210.000
2579.2000	-54.162
2579.6000	-210.000
2580.0000	-210.000
2580.4000	-210.000
2580.8000	-53.000
2581.2000	-52.697
2581.6000	-210.000
2582.0000	-59.053
2582.4000	-210.000
2582.8000	-54.082
2583.2000	-57.386
2583.6000	-61.010
2584.0000	-210.000
2584.4000	-63.733
2584.8000	-210.000
2585.2000	-210.000
2585.6000	-51.794
2586.0000	-210.000
2586.4000	-210.000
2586.8000	-53.688
2587.2000	-64.030
2587.6000	-54.952
2588.0000	-210.000
2588.4000	-210.000
2588.8000	-53.137
2589.2000	-55.184
2589.6000	-210.000
2590.0000	-55.431
2590.4000	-54.338
2590.8000	-210.000
2591.2000	-210.000
2591.6000	-55.031
2592.0000	-57.996
2592.4000	-56.091
2592.8000	-210.000
2593.2000	-210.000
2593.6000	-210.000
2594.0000	-55.813
2594.4000	-55.013
2594.8000	-58.085
2595.2000	-60.850
2595.6000	-210.000
2596.0000	-59.302
2596.4000	-210.000
2596.8000	-210.000
2597.2000	-63.012
2597.6000	-210.000
2598.0000	-210.000
2598.4000	-210.000
2598.8000	-210.000
2599.2000	-60.944
2599.6000	-58.145
2600.0000	-55.607
2600.4000	-53.605
2600.8000	-210.000
2601.2000	-210.000
2601.6000	-56.786
2602.0000	-58.407
2602.4000	-210.000
2602.8000	-210.000
2603.2000	-210.000
2603.6000	-210.000
2604.0000	-210.000
2604.4000	-210.000
2604.8000	-59.757
2605.2000	-210.000
2605.6000	-59.980
2606.0000	-210.000
2606.4000	-55.684
2606.8000	-55.165
2607.2000	-210.000
2607.6000	-58.798
2608.0000	-210.000
2608.4000	-210.000
2608.8000	-64.922
2609.2000	-53.360
2609.6000	-57.620
2610.0000	-54.955
2610.4000	-210.000
2610.8000	-60.720
2611.2000	-59.734
2611.6000	-210.000
2612.0000	-62.482
2612.4000	-73.482
2612.8000	-54.519
2613.2000	-210.000
2613.6000	-210.000
2614.0000	-210.000
2614.4000	-56.491
2614.8000	-52.947
2615.2000	-52.382
2615.6000	-210.000
2616.0000	-54.196
2616.4000	-62.299
2616.8000	-210.000
2617.2000	-55.325
2617.6000	-210.000
2618.0000	-52.643
2618.4000	-59.690
2618.8000	-57.783
2619.2000	-210.000
2619.6000	-210.000
2620.0000	-54.319
2620.4000	-54.443
2620.8000	-210.000
2621.2000	-210.000
2621.6000	-210.000
2622.0000	-210.000
2622.4000	-210.000
2622.8000	-210.000
2623.2000	-210.000
2623.6000	-53.249
2624.0000	-210.000
2624.4000	-210.000
2624.8000	-56.200
2625.2000	-63.537
2625.6000	-210.000
2626.0000	-58.298
2626.4000	-210.000
2626.8000	-55.244
2627.2000	-210.000
2627.6000	-210.000
2628.0000	-210.000
2628.4000	-210.000
2628.8000	-57.430
2629.2000	-56.805
2629.6000	-210.000
2630.0000	-210.000
2630.4000	-210.000
2630.8000	-65.209
2631.2000	-55.645
2631.6000	-210.000
2632.0000	-57.766
2632.4000	-210.000
2632.8000	-59.418
2633.2000	-53.876
2633.6000	-55.136
2634.0000	-210.000
2634.4000	-63.232
2634.8000	-53.293
2635.2000	-210.000
2635.6000	-210.000
2636.0000	-210.000
2636.4000	-58.452
2636.8000	-60.390
2637.2000	-55.484
2637.6000	-210.000
2638.0000	-68.697
2638.4000	-61.397
2638.8000	-55.595
2639.2000	-210.000
2639.6000	-210.000
2640.0000	-210.000
2640.4000	-210.000
2640.8000	-210.000
2641.2000	-210.000
2641.6000	-210.000
2642.0000	-210.000
2642.4000	-210.000
2642.8000	-210.000
2643.2000	-210.000
2643.6000	-210.000
2644.0000	-54.961
2644.4000	-71.865
2644.8000	-210.000
2645.2000	-210.000
2645.6000	-210.000
2646.0000	-210.000
2646.4000	-63.306
2646.8000	-210.000
2647.2000	-55.799
2647.6000	-59.421
2648.0000	-54.730
2648.4000	-52.315
2648.8000	-56.140
2649.2000	-66.584
2649.6000	-57.058
2650.0000	-210.000
2650.4000	-210.000
2650.8000	-64.624
2651.2000	-210.000
2651.6000	-210.000
2652.0000	-57.391
2652.4000	-56.246
2652.8000	-210.000
2653.2000	-210.000
2653.6000	-210.000
2654.0000	-55.541
2654.4000	-61.362
2654.8000	-59.970
2655.2000	-54.296
2655.6000	-210.000
2656.0000	-59.852
2656.4000	-57.311
2656.8000	-56.927
2657.2000	-210.000
2657.6000	-210.000
2658.0000	-54.853
2658.4000	-56.178
2658.8000	-53.955
2659.2000	-52.905
2659.6000	-210.000
2660.0000	-54.771
2660.4000	-57.682
2660.8000	-210.000
2661.2000	-210.000
2661.6000	-210.000
2662.0000	-210.000
2662.4000	-57.160
2662.8000	-55.192
2663.2000	-60.905
2663.6000	-58.326
2664.0000	-57.581
2664.4000	-210.000
2664.8000	-55.691
2665.2000	-56.445
2665.6000	-58.970
2666.0000	-210.000
2666.4000	-52.951
2666.8000	-52.325
2667.2000	-210.000
2667.6000	-210.000
2668.0000	-210.000
2668.4000	-64.590
2668.8000	-210.000
2669.2000	-54.490
2669.6000	-55.860
2670.0000	-210.000
2670.4000	-55.633
2670.8000	-210.000
2671.2000	-55.337
2671.6000	-210.000
2672.0000	-62.866
2672.4000	-210.000
2672.8000	-64.025
2673.2000	-53.908
2673.6000	-72.531
2674.0000	-53.941
2674.4000	-210.000
2674.8000	-60.251
2675.2000	-53.827
2675.6000	-210.000
2676.0000	-210.000
2676.4000	-55.954
2676.8000	-210.000
2677.2000	-210.000
2677.6000	-210.000
2678.0000	-53.473
2678.4000	-60.530
2678.8000	-210.000
2679.2000	-53.107
2679.6000	-53.944
2680.0000	-210.000
2680.4000	-61.121
2680.8000	-57.766
2681.2000	-210.000
2681.6000	-210.000
2682.0000	-210.000
2682.4000	-54.246
2682.8000	-56.276
2683.2000	-62.579
2683.6000	-210.000
2684.0000	-59.077
2684.4000	-210.000
2684.8000	-56.028
2685.2000	-60.701
2685.6000	-72.690
2686.0000	-61.875
2686.4000	-210.000
2686.8000	-54.040
2687.2000	-67.441
2687.6000	-210.000
2688.0000	-53.214
2688.4000	-210.000
2688.8000	-57.009
2689.2000	-56.106
2689.6000	-55.414
2690.0000	-210.000
2690.4000	-210.000
2690.8000	-60.766
2691.2000	-56.869
2691.6000	-210.000
2692.0000	-59.575
2692.4000	-61.727
2692.8000	-58.929
2693.2000	-58.665
2693.6000	-53.444
2694.0000	-68.826
2694.4000	-57.363
2694.8000	-58.314
2695.2000	-210.000
2695.6000	-210.000
2696.0000	-55.905
2696.4000	-210.000
2696.8000	-56.272
2697.2000	-72.733
2697.6000	-64.978
2698.0000	-56.885
2698.4000	-55.994
2698.8000	-59.735
2699.2000	-58.212
2699.6000	-62.399
2700.0000	-53.105
2700.4000	-55.338
2700.8000	-55.573
2701.2000	-57.934
2701.6000	-57.176
2702.0000	-210.000
2702.4000	-62.169
2702.8000	-210.000
2703.2000	-53.606
2703.6000	-52.650
2704.0000	-56.464
2704.4000	-210.000
2704.8000	-66.294
2705.2000	-54.620
2705.6000	-57.036
2706.0000	-57.616
2706.4000	-54.109
2706.8000	-54.110
2707.2000	-55.367
2707.6000	-210.000
2708.0000	-54.155
2708.4000	-57.170
2708.8000	-54.596
2709.2000	-55.396
2709.6000	-54.174
2710.0000	-54.201
2710.4000	-52.277
2710.8000	-52.000
2711.2000	-49.992
2711.6000	-50.617
2712.0000	-50.961
2712.4000	-49.201
2712.8000	-49.387
2713.2000	-49.208
2713.6000	-47.906
2714.0000	-47.825
2714.4000	-47.947
2714.8000	-47.398
2715.2000	-46.853
2715.6000	-46.967
2716.0000	-46.519
2716.4000	-46.313
2716.8000	-46.730
2717.2000	-46.715
2717.6000	-46.638
2718.0000	-46.947
2718.4000	-46.102
2718.8000	-46.030
2719.2000	-45.949
2719.6000	-45.041
2720.0000	-44.521
2720.4000	-44.388
2720.8000	-43.628
2721.2000	-43.623
2721.6000	-43.116
2722.0000	-43.054
2722.4000	-42.848
2722.8000	-41.910
2723.2000	-41.741
2723.6000	-41.078
2724.0000	-40.414
2724.4000	-39.552
2724.8000	-38.305
2725.2000	-37.429
2725.6000	-36.622
2726.0000	-35.925
2726.4000	-35.213
2726.8000	-34.642
2727.2000	-34.348
2727.6000	-34.165
2728.0000	-34.051
2728.4000	-33.960
2728.8000	-33.727
2729.2000	-33.662
2729.6000	-33.662
2730.0000	-33.593
2730.4000	-33.077
2730.8000	-33.010
2731.2000	-33.339
2731.6000	-33.550
2732.0000	-33.305
2732.4000	-33.027
2732.8000	-33.058
2733.2000	-33.214
2733.6000	-33.363
2734.0000	-33.243
2734.4000	-33.099
2734.8000	-33.311
2735.2000	-33.663
2735.6000	-33.862
2736.0000	-33.913
2736.4000	-33.967
2736.8000	-34.116
2737.2000	-34.579
2737.6000	-34.935
2738.0000	-35.392
2738.4000	-35.321
2738.8000	-35.766
2739.2000	-36.470
2739.6000	-36.551
2740.0000	-36.434
2740.4000	-36.156
2740.8000	-35.737
2741.2000	-35.287
2741.6000	-34.810
2742.0000	-34.481
2742.4000	-34.278
2742.8000	-33.959
2743.2000	-33.685
2743.6000	-33.608
2744.0000	-33.560
2744.4000	-33.595
2744.8000	-33.160
2745.2000	-32.669
2745.6000	-32.017
2746.0000	-31.469
2746.4000	-30.955
2746.8000	-30.489
2747.2000	-30.102
2747.6000	-29.813
2748.0000	-29.395
2748.4000	-29.153
2748.8000	-29.017
2749.2000	-28.913
2749.6000	-28.842
2750.0000	-28.892
2750.4000	-29.087
2750.8000	-29.255
2751.2000	-29.578
2751.6000	-30.037
2752.0000	-30.642
2752.4000	-31.099
2752.8000	-31.235
2753.2000	-31.035
2753.6000	-31.025
2754.0000	-31.405
2754.4000	-31.395
2754.8000	-30.905
2755.2000	-30.561
2755.6000	-30.165
2756.0000	-29.937
2756.4000	-29.298
2756.8000	-28.532
2757.2000	-27.999
2757.6000	-27.670
2758.0000	-27.540
2758.4000	-27.319
2758.8000	-26.943
2759.2000	-26.541
2759.6000	-26.127
2760.0000	-25.808
2760.4000	-25.543
2760.8000	-25.343
2761.2000	-25.238
2761.6000	-25.202
2762.0000	-25.374
2762.4000	-25.358
2762.8000	-25.059
2763.2000	-24.623
2763.6000	-24.309
2764.0000	-24.144
2764.4000	-23.921
2764.8000	-23.407
2765.2000	-23.105
2765.6000	-22.839
2766.0000	-22.628
2766.4000	-22.165
2766.8000	-21.644
2767.2000	-20.959
2767.6000	-20.131
2768.0000	-19.437
2768.4000	-18.951
2768.8000	-18.677
2769.2000	-18.420
2769.6000	-18.112
2770.0000	-17.871
2770.4000	-17.836
2770.8000	-17.895
2771.2000	-17.952
2771.6000	-18.157
2772.0000	-18.644
2772.4000	-18.976
2772.8000	-19.306
2773.2000	-19.982
2773.6000	-20.835
2774.0000	-22.543
2774.4000	-22.960
2774.8000	-23.171
2775.2000	-23.950
2775.6000	-24.168
2776.0000	-23.546
2776.4000	-24.284
2776.8000	-23.921
2777.2000	-23.334
2777.6000	-22.281
2778.0000	-21.108
2778.4000	-20.708
2778.8000	-20.328
2779.2000	-19.986
2779.6000	-19.044
2780.0000	-18.346
2780.4000	-18.267
2780.8000	-18.003
2781.2000	-17.415
2781.6000	-16.829
2782.0000	-16.503
2782.4000	-15.973
2782.8000	-15.488
2783.2000	-15.323
2783.6000	-15.231
2784.0000	-15.013
2784.4000	-14.709
2784.8000	-14.471
2785.2000	-14.381
2785.6000	-14.400
2786.0000	-14.359
2786.4000	-14.256
2786.8000	-14.337
2787.2000	-14.628
2787.6000	-15.020
2788.0000	-15.173
2788.4000	-15.372
2788.8000	-15.763
2789.2000	-16.045
2789.6000	-16.311
2790.0000	-16.176
2790.4000	-15.986
2790.8000	-15.696
2791.2000	-15.233
2791.6000	-14.676
2792.0000	-13.764
2792.4000	-13.054
2792.8000	-12.392
2793.2000	-11.869
2793.6000	-11.330
2794.0000	-10.822
2794.4000	-10.432
2794.8000	-10.161
2795.2000	-9.968
2795.6000	-9.882
2796.0000	-9.759
2796.4000	-9.740
2796.8000	-9.775
2797.2000	-9.861
2797.6000	-9.958
2798.0000	-10.095
2798.4000	-10.308
2798.8000	-10.538
2799.2000	-10.790
2799.6000	-11.100
2800.0000	-11.519
2800.4000	-12.000
2800.8000	-12.446
2801.2000	-12.857
2801.6000	-13.393
2802.0000	-14.063
2802.4000	-14.738
2802.8000	-15.520
2803.2000	-16.039
2803.6000	-16.777
2804.0000	-17.443
2804.4000	-17.838
2804.8000	-18.044
2805.2000	-18.645
2805.6000	-18.679
2806.0000	-18.118
2806.4000	-17.865
2806.8000	-17.757
2807.2000	-17.382
2807.6000	-16.771
2808.0000	-15.992
2808.4000	-15.375
2808.8000	-14.802
2809.2000	-14.291
2809.6000	-13.844
2810.0000	-13.428
2810.4000	-13.165
2810.8000	-12.987
2811.2000	-12.932
2811.6000	-12.980
2812.0000	-13.148
2812.4000	-13.413
2812.8000	-13.758
2813.2000	-14.124
2813.6000	-14.465
2814.0000	-14.726
2814.4000	-14.764
2814.8000	-14.745
2815.2000	-14.634
2815.6000	-14.535
2816.0000	-14.387
2816.4000	-14.237
2816.8000	-14.080
2817.2000	-14.058
2817.6000	-14.125
2818.0000	-14.226
2818.4000	-14.427
2818.8000	-14.729
2819.2000	-15.073
2819.6000	-15.456
2820.0000	-15.879
2820.4000	-16.388
2820.8000	-16.944
2821.2000	-17.343
2821.6000	-17.596
2822.0000	-17.780
2822.4000	-17.889
2822.8000	-17.929
2823.2000	-18.057
2823.6000	-18.169
2824.0000	-18.325
2824.4000	-18.574
2824.8000	-18.899
2825.2000	-19.241
2825.6000	-19.422
2826.0000	-19.673
2826.4000	-20.096
2826.8000	-20.326
2827.2000	-20.477
2827.6000	-20.537
2828.0000	-20.530
2828.4000	-20.691
2828.8000	-20.854
2829.2000	-21.003
2829.6000	-21.179
2830.0000	-21.335
2830.4000	-21.411
2830.8000	-21.562
2831.2000	-21.754
2831.6000	-21.993
2832.0000	-22.222
2832.4000	-22.489
2832.8000	-23.010
2833.2000	-23.580
2833.6000	-24.063
2834.0000	-24.501
2834.4000	-25.188
2834.8000	-25.684
2835.2000	-26.111
2835.6000	-26.457
2836.0000	-26.890
2836.4000	-27.598
2836.8000	-27.832
2837.2000	-27.784
2837.6000	-27.749
2838.0000	-27.796
2838.4000	-27.580
2838.8000	-27.275
2839.2000	-26.986
2839.6000	-26.687
2840.0000	-26.514
2840.4000	-26.325
2840.8000	-26.184
2841.2000	-26.134
2841.6000	-26.173
2842.0000	-26.344
2842.4000	-26.485
2842.8000	-26.661
2843.2000	-26.828
2843.6000	-26.983
2844.0000	-27.210
2844.4000	-27.636
2844.8000	-27.966
2845.2000	-28.234
2845.6000	-28.432
2846.0000	-28.515
2846.4000	-28.647
2846.8000	-28.843
2847.2000	-28.982
2847.6000	-29.143
2848.0000	-29.233
2848.4000	-29.420
2848.8000	-29.755
2849.2000	-30.134
2849.6000	-30.401
2850.0000	-31.073
2850.4000	-31.621
2850.8000	-31.968
2851.2000	-32.238
2851.6000	-32.501
2852.0000	-32.562
2852.4000	-32.678
2852.8000	-32.902
2853.2000	-33.089
2853.6000	-33.093
2854.0000	-32.804
2854.4000	-32.437
2854.8000	-32.341
2855.2000	-32.091
2855.6000	-31.692
2856.0000	-31.448
2856.4000	-31.474
2856.8000	-31.739
2857.2000	-31.882
2857.6000	-31.818
2858.0000	-31.894
2858.4000	-32.104
2858.8000	-32.129
2859.2000	-32.192
2859.6000	-32.193
2860.0000	-32.165
2860.4000	-32.358
2860.8000	-32.498
2861.2000	-32.430
2861.6000	-32.305
2862.0000	-31.903
2862.4000	-31.903
2862.8000	-31.828
2863.2000	-31.814
2863.6000	-31.953
2864.0000	-32.224
2864.4000	-32.346
2864.8000	-32.473
2865.2000	-32.660
2865.6000	-32.805
2866.0000	-32.858
2866.4000	-32.927
2866.8000	-32.874
2867.2000	-32.897
2867.6000	-32.888
2868.0000	-32.986
2868.4000	-33.129
2868.8000	-33.283
2869.2000	-33.524
2869.6000	-33.786
2870.0000	-34.141
2870.4000	-34.503
2870.8000	-34.955
2871.2000	-35.663
2871.6000	-36.642
2872.0000	-37.386
2872.4000	-37.938
2872.8000	-38.609
2873.2000	-39.096
2873.6000	-39.658
2874.0000	-39.881
2874.4000	-40.185
2874.8000	-40.608
2875.2000	-41.102
2875.6000	-41.859
2876.0000	-42.038
2876.4000	-42.273
2876.8000	-42.519
2877.2000	-42.537
2877.6000	-42.945
2878.0000	-43.059
2878.4000	-43.455
2878.8000	-43.823
2879.2000	-44.110
2879.6000	-44.570
2880.0000	-44.863
2880.4000	-45.023
2880.8000	-45.627
2881.2000	-45.960
2881.6000	-46.157
2882.0000	-46.458
2882.4000	-46.909
2882.8000	-47.011
2883.2000	-48.070
2883.6000	-48.369
2884.0000	-48.791
2884.4000	-48.803
2884.8000	-48.088
2885.2000	-48.818
2885.6000	-49.469
2886.0000	-49.562
2886.4000	-49.984
2886.8000	-51.259
2887.2000	-51.429
2887.6000	-51.525
2888.0000	-50.869
2888.4000	-51.633
2888.8000	-52.196
2889.2000	-51.661
2889.6000	-53.249
2890.0000	-51.768
2890.4000	-51.719
2890.8000	-51.871
2891.2000	-52.500
2891.6000	-53.866
2892.0000	-53.725
2892.4000	-56.879
2892.8000	-53.986
2893.2000	-54.292
2893.6000	-54.820
2894.0000	-53.613
2894.4000	-54.842
2894.8000	-53.613
2895.2000	-210.000
2895.6000	-59.496
2896.0000	-52.686
2896.4000	-55.053
2896.8000	-52.708
2897.2000	-54.191
2897.6000	-54.520
2898.0000	-59.027
2898.4000	-55.327
2898.8000	-210.000
2899.2000	-56.915
2899.6000	-60.115
2900.0000	-54.664
2900.4000	-55.082
2900.8000	-210.000
2901.2000	-210.000
2901.6000	-56.668
2902.0000	-55.355
2902.4000	-55.609
2902.8000	-54.682
2903.2000	-210.000
2903.6000	-57.025
2904.0000	-57.156
2904.4000	-210.000
2904.8000	-59.619
2905.2000	-66.692
2905.6000	-66.111
2906.0000	-54.964
2906.4000	-210.000
2906.8000	-55.718
2907.2000	-52.902
2907.6000	-210.000
2908.0000	-56.015
2908.4000	-58.060
2908.8000	-210.000
2909.2000	-55.855
2909.6000	-62.382
2910.0000	-53.275
2910.4000	-57.282
2910.8000	-59.071
2911.2000	-210.000
2911.6000	-210.000
2912.0000	-60.991
2912.4000	-210.000
2912.8000	-82.495
2913.2000	-58.374
2913.6000	-54.559
2914.0000	-60.804
2914.4000	-57.778
2914.8000	-210.000
2915.2000	-210.000
2915.6000	-62.242
2916.0000	-59.907
2916.4000	-60.490
2916.8000	-210.000
2917.2000	-65.634
2917.6000	-210.000
2918.0000	-210.000
2918.4000	-210.000
2918.8000	-210.000
2919.2000	-69.149
2919.6000	-57.299
2920.0000	-58.753
2920.4000	-70.045
2920.8000	-210.000
2921.2000	-58.370
2921.6000	-210.000
2922.0000	-210.000
2922.4000	-210.000
2922.8000	-210.000
2923.2000	-59.319
2923.6000	-210.000
2924.0000	-210.000
2924.4000	-210.000
2924.8000	-210.000
2925.2000	-210.000
2925.6000	-210.000
2926.0000	-210.000
2926.4000	-56.067
2926.8000	-210.000
2927.2000	-54.659
2927.6000	-55.524
2928.0000	-59.331
2928.4000	-59.363
2928.8000	-69.044
2929.2000	-58.181
2929.6000	-56.522
2930.0000	-57.183
2930.4000	-210.000
2930.8000	-210.000
2931.2000	-59.165
2931.6000	-210.000
2932.0000	-55.443
2932.4000	-210.000
2932.8000	-55.726
2933.2000	-55.742
2933.6000	-54.625
2934.0000	-61.902
2934.4000	-55.856
2934.8000	-210.000
2935.2000	-210.000
2935.6000	-210.000
2936.0000	-59.033
2936.4000	-56.133
2936.8000	-210.000
2937.2000	-210.000
2937.6000	-55.626
2938.0000	-56.679
2938.4000	-210.000
2938.8000	-58.117
2939.2000	-55.140
2939.6000	-59.503
2940.0000	-210.000
2940.4000	-56.729
2940.8000	-210.000
2941.2000	-210.000
2941.6000	-76.898
2942.0000	-67.856
2942.4000	-64.046
2942.8000	-56.503
2943.2000	-210.000
2943.6000	-63.406
2944.0000	-210.000
2944.4000	-210.000
2944.8000	-57.746
2945.2000	-54.597
2945.6000	-65.706
2946.0000	-60.435
2946.4000	-60.553
2946.8000	-56.562
2947.2000	-210.000
2947.6000	-210.000
2948.0000	-210.000
2948.4000	-56.819
2948.8000	-60.541
2949.2000	-210.000
2949.6000	-210.000
2950.0000	-57.690
2950.4000	-57.121
2950.8000	-210.000
2951.2000	-59.922
2951.6000	-56.978
2952.0000	-210.000
2952.4000	-65.025
2952.8000	-210.000
2953.2000	-210.000
2953.6000	-210.000
2954.0000	-55.363
2954.4000	-210.000
2954.8000	-210.000
2955.2000	-210.000
2955.6000	-210.000
2956.0000	-66.171
2956.4000	-210.000
2956.8000	-56.713
2957.2000	-58.666
2957.6000	-57.121
2958.0000	-210.000
2958.4000	-75.546
2958.8000	-210.000
2959.2000	-210.000
2959.6000	-210.000
2960.0000	-210.000
2960.4000	-59.251
2960.8000	-62.768
2961.2000	-210.000
2961.6000	-54.030
2962.0000	-210.000
2962.4000	-64.542
2962.8000	-210.000
2963.2000	-210.000
2963.6000	-210.000
2964.0000	-57.219
2964.4000	-210.000
2964.8000	-59.315
2965.2000	-210.000
2965.6000	-210.000
2966.0000	-57.391
2966.4000	-55.667
2966.8000	-59.236
2967.2000	-210.000
2967.6000	-210.000
2968.0000	-58.221
2968.4000	-62.026
2968.8000	-60.459
2969.2000	-210.000
2969.6000	-59.842
2970.0000	-210.000
2970.4000	-210.000
2970.8000	-58.314
2971.2000	-56.364
2971.6000	-210.000
2972.0000	-58.040
2972.4000	-69.454
2972.8000	-210.000
2973.2000	-58.957
2973.6000	-56.517
2974.0000	-57.757
2974.4000	-210.000
2974.8000	-210.000
2975.2000	-210.000
2975.6000	-210.000
2976.0000	-210.000
2976.4000	-210.000
2976.8000	-210.000
2977.2000	-210.000
2977.6000	-210.000
2978.0000	-210.000
2978.4000	-60.934
2978.8000	-210.000
2979.2000	-55.704
2979.6000	-210.000
2980.0000	-210.000
2980.4000	-56.393
2980.8000	-73.006
2981.2000	-70.484
2981.6000	-210.000
2982.0000	-54.295
2982.4000	-56.201
2982.8000	-210.000
2983.2000	-210.000
2983.6000	-210.000
2984.0000	-210.000
2984.4000	-210.000
2984.8000	-210.000
2985.2000	-210.000
2985.6000	-210.000
2986.0000	-60.322
2986.4000	-57.317
2986.8000	-66.091
2987.2000	-63.116
2987.6000	-210.000
2988.0000	-59.736
2988.4000	-57.555
2988.8000	-210.000
2989.2000	-62.236
2989.6000	-61.075
2990.0000	-69.170
2990.4000	-61.032
2990.8000	-210.000
2991.2000	-210.000
2991.6000	-53.293
2992.0000	-55.187
2992.4000	-58.506
2992.8000	-58.257
2993.2000	-66.086
2993.6000	-210.000
2994.0000	-57.532
2994.4000	-58.133
2994.8000	-69.502
2995.2000	-210.000
2995.6000	-69.308
2996.0000	-54.371
2996.4000	-210.000
2996.8000	-210.000
2997.2000	-57.925
2997.6000	-61.031
2998.0000	-210.000
2998.4000	-210.000
2998.8000	-56.601
2999.2000	-55.454
2999.6000	-63.820
3000.0000	-210.000
3000.4000	-63.171
3000.8000	-210.000
3001.2000	-210.000
3001.6000	-210.000
3002.0000	-72.689
3002.4000	-210.000
3002.8000	-57.735
3003.2000	-210.000
3003.6000	-210.000
3004.0000	-210.000
3004.4000	-61.857
3004.8000	-210.000
3005.2000	-210.000
3005.6000	-210.000
3006.0000	-65.369
3006.4000	-57.484
3006.8000	-210.000
3007.2000	-210.000
3007.6000	-57.726
3008.0000	-62.790
3008.4000	-55.939
3008.8000	-55.829
3009.2000	-54.124
3009.6000	-210.000
3010.0000	-210.000
3010.4000	-210.000
3010.8000	-210.000
3011.2000	-210.000
3011.6000	-71.714
3012.0000	-55.307
3012.4000	-57.005
3012.8000	-210.000
3013.2000	-210.000
3013.6000	-210.000
3014.0000	-210.000
3014.4000	-53.960
3014.8000	-59.455
3015.2000	-210.000
3015.6000	-210.000
3016.0000	-57.449
3016.4000	-210.000
3016.8000	-210.000
3017.2000	-210.000
3017.6000	-210.000
3018.0000	-210.000
3018.4000	-210.000
3018.8000	-59.362
3019.2000	-210.000
3019.6000	-59.129
3020.0000	-60.211
3020.4000	-58.423
3020.8000	-210.000
3021.2000	-210.000
3021.6000	-210.000
3022.0000	-65.296
3022.4000	-56.691
3022.8000	-210.000
3023.2000	-210.000
3023.6000	-210.000
3024.0000	-210.000
3024.4000	-61.586
3024.8000	-59.706
3025.2000	-210.000
3025.6000	-210.000
3026.0000	-210.000
3026.4000	-210.000
3026.8000	-59.860
3027.2000	-58.996
3027.6000	-210.000
3028.0000	-57.359
3028.4000	-55.182
3028.8000	-58.107
3029.2000	-210.000
3029.6000	-61.656
3030.0000	-59.213
3030.4000	-56.285
3030.8000	-54.066
3031.2000	-55.964
3031.6000	-59.236
3032.0000	-73.831
3032.4000	-210.000
3032.8000	-59.671
3033.2000	-210.000
3033.6000	-210.000
3034.0000	-58.244
3034.4000	-59.177
3034.8000	-210.000
3035.2000	-210.000
3035.6000	-210.000
3036.0000	-60.341
3036.4000	-210.000
3036.8000	-210.000
3037.2000	-210.000
3037.6000	-59.422
3038.0000	-58.299
3038.4000	-60.618
3038.8000	-210.000
3039.2000	-57.435
3039.6000	-66.505
3040.0000	-210.000
3040.4000	-210.000
3040.8000	-62.599
3041.2000	-210.000
3041.6000	-210.000
3042.0000	-64.995
3042.4000	-210.000
3042.8000	-58.072
3043.2000	-210.000
3043.6000	-210.000
3044.0000	-60.703
3044.4000	-210.000
3044.8000	-70.991
3045.2000	-210.000
3045.6000	-210.000
3046.0000	-56.071
3046.4000	-210.000
3046.8000	-210.000
3047.2000	-210.000
3047.6000	-210.000
3048.0000	-54.394
3048.4000	-58.020
3048.8000	-210.000
3049.2000	-210.000
3049.6000	-210.000
3050.0000	-210.000
3050.4000	-210.000
3050.8000	-71.490
3051.2000	-72.264
3051.6000	-210.000
3052.0000	-210.000
3052.4000	-56.665
3052.8000	-67.816
3053.2000	-54.521
3053.6000	-210.000
3054.0000	-59.731
3054.4000	-55.624
3054.8000	-59.947
3055.2000	-55.685
3055.6000	-60.447
3056.0000	-210.000
3056.4000	-63.267
3056.8000	-56.037
3057.2000	-58.373
3057.6000	-59.220
3058.0000	-210.000
3058.4000	-210.000
3058.8000	-210.000
3059.2000	-210.000
3059.6000	-64.180
3060.0000	-210.000
3060.4000	-210.000
3060.8000	-210.000
3061.2000	-210.000
3061.6000	-210.000
3062.0000	-56.971
3062.4000	-57.622
3062.8000	-210.000
3063.2000	-56.876
3063.6000	-58.730
3064.0000	-210.000
3064.4000	-60.495
3064.8000	-210.000
3065.2000	-210.000
3065.6000	-210.000
3066.0000	-67.361
3066.4000	-54.786
3066.8000	-210.000
3067.2000	-57.863
3067.6000	-64.260
3068.0000	-210.000
3068.4000	-68.179
3068.8000	-210.000
3069.2000	-210.000
3069.6000	-210.000
3070.0000	-55.074
3070.4000	-210.000
3070.8000	-210.000
3071.2000	-61.610
3071.6000	-62.223
3072.0000	-210.000
3072.4000	-210.000
3072.8000	-210.000
3073.2000	-57.298
3073.6000	-61.821
3074.0000	-210.000
3074.4000	-210.000
3074.8000	-56.937
3075.2000	-58.578
3075.6000	-210.000
3076.0000	-210.000
3076.4000	-210.000
3076.8000	-57.733
3077.2000	-56.863
3077.6000	-59.998
3078.0000	-59.615
3078.4000	-53.470
3078.8000	-61.630
3079.2000	-60.046
3079.6000	-56.328
3080.0000	-58.649
3080.4000	-62.191
3080.8000	-210.000
3081.2000	-58.745
3081.6000	-210.000
3082.0000	-210.000
3082.4000	-67.186
3082.8000	-210.000
3083.2000	-210.000
3083.6000	-68.220
3084.0000	-210.000
3084.4000	-210.000
3084.8000	-56.752
3085.2000	-210.000
3085.6000	-210.000
3086.0000	-64.243
3086.4000	-210.000
3086.8000	-66.336
3087.2000	-210.000
3087.6000	-61.126
3088.0000	-210.000
3088.4000	-210.000
3088.8000	-210.000
3089.2000	-210.000
3089.6000	-71.169
3090.0000	-55.879
3090.4000	-66.031
3090.8000	-210.000
3091.2000	-210.000
3091.6000	-210.000
3092.0000	-210.000
3092.4000	-63.418
3092.8000	-210.000
3093.2000	-210.000
3093.6000	-210.000
3094.0000	-210.000
3094.4000	-210.000
3094.8000	-210.000
3095.2000	-210.000
3095.6000	-55.937
3096.0000	-58.746
3096.4000	-210.000
3096.8000	-210.000
3097.2000	-210.000
3097.6000	-210.000
3098.0000	-62.787
3098.4000	-210.000
3098.8000	-210.000
3099.2000	-55.772
3099.6000	-210.000
3100.0000	-68.964
3100.4000	-55.657
3100.8000	-210.000
3101.2000	-210.000
3101.6000	-210.000
3102.0000	-210.000
3102.4000	-210.000
3102.8000	-210.000
3103.2000	-65.297
3103.6000	-62.510
3104.0000	-60.676
3104.4000	-63.785
3104.8000	-55.827
3105.2000	-53.669
3105.6000	-210.000
3106.0000	-210.000
3106.4000	-210.000
3106.8000	-210.000
3107.2000	-61.476
3107.6000	-210.000
3108.0000	-210.000
3108.4000	-64.680
3108.8000	-61.391
3109.2000	-210.000
3109.6000	-210.000
3110.0000	-68.359
3110.4000	-210.000
3110.8000	-210.000
3111.2000	-210.000
3111.6000	-59.372
3112.0000	-210.000
3112.4000	-61.811
3112.8000	-210.000
3113.2000	-210.000
3113.6000	-57.264
3114.0000	-210.000
3114.4000	-210.000
3114.8000	-210.000
3115.2000	-58.389
3115.6000	-210.000
3116.0000	-210.000
3116.4000	-64.735
3116.8000	-60.027
3117.2000	-55.502
3117.6000	-210.000
3118.0000	-56.325
3118.4000	-60.992
3118.8000	-56.764
3119.2000	-70.878
3119.6000	-66.880
3120.0000	-57.936
3120.4000	-210.000
3120.8000	-59.898
3121.2000	-210.000
3121.6000	-210.000
3122.0000	-210.000
3122.4000	-210.000
3122.8000	-60.134
3123.2000	-210.000
3123.6000	-67.103
3124.0000	-210.000
3124.4000	-57.601
3124.8000	-210.000
3125.2000	-66.808
3125.6000	-63.475
3126.0000	-210.000
3126.4000	-210.000
3126.8000	-210.000
3127.2000	-210.000
3127.6000	-210.000
3128.0000	-210.000
3128.4000	-65.795
3128.8000	-56.776
3129.2000	-210.000
3129.6000	-56.609
3130.0000	-210.000
3130.4000	-55.104
3130.8000	-210.000
3131.2000	-61.170
3131.6000	-64.644
3132.0000	-55.509
3132.4000	-55.833
3132.8000	-76.919
3133.2000	-57.267
3133.6000	-210.000
3134.0000	-57.278
3134.4000	-210.000
3134.8000	-62.830
3135.2000	-210.000
3135.6000	-210.000
[truncated: 4,661 more rows]
