# Supplementary material for: Femtosecond tunable solitons up to 4.8 µm using soliton self-frequency shift in an InF3 fiber
Source: Sci Rep. 2022 Sep 23;12:15898. doi: 10.1038/s41598-022-19658-8 (PMC9508244; doi:10.1038/s41598-022-19658-8)
Supplement: Supplementary file 1 — Supplementary Information. [file 41598_2022_19658_MOESM1_ESM.zip › Raw data/Fig3_4m20mInF3/1.1A.CSV]

75CSV
77
35
CTRWL	3675.000000
SPAN	2650.000000
START WL	2350.000000
STOP WL	5000.000000
WLFREQ	0
REFL	-3.0
LSCL	7.0
RESLN	2.000
AVG	1
SMPLAUTO	1
SMPL	6626
SMPLINTVL	0.4000
HI1_CHOP
MEAS
LSUNT	0
NMSKV	OFF
RESCOR	0
SMOOTH	0
MEASWL	0
SWPSPD	1
MODELNAME	AQ6376
CHGPT	0
RESCAL0_0	10243
RESCAL0_1	0
RESCAL0_2	0
RESCAL1_0	10243
RESCAL1_1	0
RESCAL1_2	0
RESPARM	10243
FREQPARM	10243
WNUMPARM	10243
[TRACE DATA]
2350.0000	-210.000
2350.4000	-210.000
2350.8000	-210.000
2351.2000	-52.610
2351.6000	-50.202
2352.0000	-210.000
2352.4000	-53.181
2352.8000	-58.691
2353.2000	-210.000
2353.6000	-56.517
2354.0000	-52.973
2354.4000	-49.420
2354.8000	-210.000
2355.2000	-210.000
2355.6000	-210.000
2356.0000	-210.000
2356.4000	-210.000
2356.8000	-52.413
2357.2000	-54.006
2357.6000	-50.450
2358.0000	-48.595
2358.4000	-210.000
2358.8000	-52.664
2359.2000	-50.778
2359.6000	-210.000
2360.0000	-51.908
2360.4000	-61.201
2360.8000	-210.000
2361.2000	-210.000
2361.6000	-210.000
2362.0000	-210.000
2362.4000	-58.590
2362.8000	-210.000
2363.2000	-210.000
2363.6000	-210.000
2364.0000	-210.000
2364.4000	-210.000
2364.8000	-56.852
2365.2000	-50.734
2365.6000	-52.017
2366.0000	-59.512
2366.4000	-210.000
2366.8000	-210.000
2367.2000	-50.742
2367.6000	-210.000
2368.0000	-210.000
2368.4000	-68.642
2368.8000	-53.820
2369.2000	-210.000
2369.6000	-55.388
2370.0000	-50.255
2370.4000	-54.759
2370.8000	-210.000
2371.2000	-210.000
2371.6000	-210.000
2372.0000	-56.471
2372.4000	-54.134
2372.8000	-61.745
2373.2000	-59.922
2373.6000	-210.000
2374.0000	-210.000
2374.4000	-210.000
2374.8000	-210.000
2375.2000	-210.000
2375.6000	-210.000
2376.0000	-66.769
2376.4000	-210.000
2376.8000	-210.000
2377.2000	-50.646
2377.6000	-53.450
2378.0000	-51.208
2378.4000	-210.000
2378.8000	-56.073
2379.2000	-210.000
2379.6000	-210.000
2380.0000	-210.000
2380.4000	-210.000
2380.8000	-52.307
2381.2000	-210.000
2381.6000	-210.000
2382.0000	-210.000
2382.4000	-210.000
2382.8000	-51.346
2383.2000	-210.000
2383.6000	-210.000
2384.0000	-210.000
2384.4000	-49.391
2384.8000	-52.984
2385.2000	-54.442
2385.6000	-53.792
2386.0000	-53.057
2386.4000	-57.014
2386.8000	-210.000
2387.2000	-56.998
2387.6000	-54.861
2388.0000	-210.000
2388.4000	-210.000
2388.8000	-210.000
2389.2000	-210.000
2389.6000	-210.000
2390.0000	-53.340
2390.4000	-52.643
2390.8000	-53.188
2391.2000	-53.027
2391.6000	-210.000
2392.0000	-210.000
2392.4000	-64.083
2392.8000	-210.000
2393.2000	-51.808
2393.6000	-53.764
2394.0000	-210.000
2394.4000	-210.000
2394.8000	-210.000
2395.2000	-83.638
2395.6000	-210.000
2396.0000	-55.029
2396.4000	-210.000
2396.8000	-52.071
2397.2000	-56.306
2397.6000	-52.195
2398.0000	-57.136
2398.4000	-57.030
2398.8000	-210.000
2399.2000	-210.000
2399.6000	-52.527
2400.0000	-53.538
2400.4000	-210.000
2400.8000	-55.628
2401.2000	-54.631
2401.6000	-210.000
2402.0000	-52.194
2402.4000	-61.899
2402.8000	-210.000
2403.2000	-57.478
2403.6000	-210.000
2404.0000	-58.193
2404.4000	-57.719
2404.8000	-210.000
2405.2000	-57.930
2405.6000	-53.708
2406.0000	-53.245
2406.4000	-53.836
2406.8000	-53.308
2407.2000	-59.664
2407.6000	-210.000
2408.0000	-210.000
2408.4000	-210.000
2408.8000	-210.000
2409.2000	-52.897
2409.6000	-53.973
2410.0000	-51.879
2410.4000	-210.000
2410.8000	-210.000
2411.2000	-210.000
2411.6000	-210.000
2412.0000	-210.000
2412.4000	-210.000
2412.8000	-210.000
2413.2000	-58.098
2413.6000	-53.129
2414.0000	-58.409
2414.4000	-57.276
2414.8000	-210.000
2415.2000	-210.000
2415.6000	-53.645
2416.0000	-210.000
2416.4000	-56.355
2416.8000	-56.139
2417.2000	-210.000
2417.6000	-59.072
2418.0000	-66.641
2418.4000	-210.000
2418.8000	-210.000
2419.2000	-52.362
2419.6000	-55.719
2420.0000	-210.000
2420.4000	-58.264
2420.8000	-56.753
2421.2000	-56.068
2421.6000	-210.000
2422.0000	-61.523
2422.4000	-54.531
2422.8000	-210.000
2423.2000	-56.010
2423.6000	-62.476
2424.0000	-55.570
2424.4000	-56.053
2424.8000	-53.311
2425.2000	-210.000
2425.6000	-210.000
2426.0000	-210.000
2426.4000	-54.826
2426.8000	-59.003
2427.2000	-210.000
2427.6000	-210.000
2428.0000	-210.000
2428.4000	-210.000
2428.8000	-50.183
2429.2000	-210.000
2429.6000	-210.000
2430.0000	-210.000
2430.4000	-210.000
2430.8000	-210.000
2431.2000	-210.000
2431.6000	-53.892
2432.0000	-54.740
2432.4000	-51.754
2432.8000	-56.259
2433.2000	-210.000
2433.6000	-57.897
2434.0000	-210.000
2434.4000	-70.148
2434.8000	-61.876
2435.2000	-58.034
2435.6000	-210.000
2436.0000	-54.092
2436.4000	-210.000
2436.8000	-210.000
2437.2000	-56.425
2437.6000	-52.158
2438.0000	-210.000
2438.4000	-52.619
2438.8000	-55.538
2439.2000	-210.000
2439.6000	-210.000
2440.0000	-66.617
2440.4000	-210.000
2440.8000	-57.339
2441.2000	-210.000
2441.6000	-210.000
2442.0000	-210.000
2442.4000	-60.767
2442.8000	-52.979
2443.2000	-210.000
2443.6000	-210.000
2444.0000	-210.000
2444.4000	-210.000
2444.8000	-210.000
2445.2000	-55.642
2445.6000	-57.191
2446.0000	-210.000
2446.4000	-210.000
2446.8000	-210.000
2447.2000	-210.000
2447.6000	-210.000
2448.0000	-56.420
2448.4000	-57.911
2448.8000	-54.079
2449.2000	-210.000
2449.6000	-210.000
2450.0000	-57.887
2450.4000	-210.000
2450.8000	-52.736
2451.2000	-58.445
2451.6000	-66.225
2452.0000	-53.599
2452.4000	-210.000
2452.8000	-210.000
2453.2000	-210.000
2453.6000	-210.000
2454.0000	-210.000
2454.4000	-55.903
2454.8000	-61.219
2455.2000	-210.000
2455.6000	-210.000
2456.0000	-210.000
2456.4000	-57.654
2456.8000	-58.091
2457.2000	-52.559
2457.6000	-210.000
2458.0000	-61.837
2458.4000	-210.000
2458.8000	-54.179
2459.2000	-210.000
2459.6000	-210.000
2460.0000	-210.000
2460.4000	-210.000
2460.8000	-52.011
2461.2000	-52.483
2461.6000	-210.000
2462.0000	-210.000
2462.4000	-210.000
2462.8000	-54.931
2463.2000	-52.838
2463.6000	-210.000
2464.0000	-210.000
2464.4000	-56.930
2464.8000	-57.961
2465.2000	-210.000
2465.6000	-52.411
2466.0000	-210.000
2466.4000	-64.006
2466.8000	-58.312
2467.2000	-51.373
2467.6000	-51.629
2468.0000	-54.748
2468.4000	-63.459
2468.8000	-54.148
2469.2000	-210.000
2469.6000	-210.000
2470.0000	-54.790
2470.4000	-210.000
2470.8000	-210.000
2471.2000	-60.284
2471.6000	-210.000
2472.0000	-210.000
2472.4000	-55.274
2472.8000	-55.298
2473.2000	-51.936
2473.6000	-53.904
2474.0000	-210.000
2474.4000	-54.413
2474.8000	-57.910
2475.2000	-50.763
2475.6000	-210.000
2476.0000	-210.000
2476.4000	-55.196
2476.8000	-210.000
2477.2000	-50.893
2477.6000	-51.265
2478.0000	-53.599
2478.4000	-49.231
2478.8000	-210.000
2479.2000	-59.186
2479.6000	-210.000
2480.0000	-57.167
2480.4000	-63.622
2480.8000	-210.000
2481.2000	-210.000
2481.6000	-210.000
2482.0000	-57.317
2482.4000	-210.000
2482.8000	-210.000
2483.2000	-210.000
2483.6000	-210.000
2484.0000	-56.360
2484.4000	-57.737
2484.8000	-60.657
2485.2000	-210.000
2485.6000	-55.663
2486.0000	-210.000
2486.4000	-56.405
2486.8000	-210.000
2487.2000	-210.000
2487.6000	-210.000
2488.0000	-58.241
2488.4000	-57.993
2488.8000	-210.000
2489.2000	-56.036
2489.6000	-56.496
2490.0000	-53.918
2490.4000	-210.000
2490.8000	-52.914
2491.2000	-54.124
2491.6000	-56.690
2492.0000	-53.829
2492.4000	-51.792
2492.8000	-210.000
2493.2000	-210.000
2493.6000	-210.000
2494.0000	-67.057
2494.4000	-210.000
2494.8000	-210.000
2495.2000	-210.000
2495.6000	-55.758
2496.0000	-54.452
2496.4000	-56.255
2496.8000	-52.188
2497.2000	-56.472
2497.6000	-210.000
2498.0000	-53.484
2498.4000	-52.282
2498.8000	-210.000
2499.2000	-210.000
2499.6000	-210.000
2500.0000	-210.000
2500.4000	-55.862
2500.8000	-210.000
2501.2000	-60.474
2501.6000	-51.493
2502.0000	-62.966
2502.4000	-66.009
2502.8000	-58.721
2503.2000	-58.262
2503.6000	-210.000
2504.0000	-210.000
2504.4000	-210.000
2504.8000	-210.000
2505.2000	-56.119
2505.6000	-58.577
2506.0000	-55.026
2506.4000	-210.000
2506.8000	-210.000
2507.2000	-58.554
2507.6000	-210.000
2508.0000	-210.000
2508.4000	-210.000
2508.8000	-210.000
2509.2000	-210.000
2509.6000	-210.000
2510.0000	-210.000
2510.4000	-210.000
2510.8000	-210.000
2511.2000	-59.108
2511.6000	-51.138
2512.0000	-52.414
2512.4000	-210.000
2512.8000	-210.000
2513.2000	-210.000
2513.6000	-210.000
2514.0000	-210.000
2514.4000	-61.685
2514.8000	-52.605
2515.2000	-210.000
2515.6000	-52.035
2516.0000	-58.459
2516.4000	-210.000
2516.8000	-210.000
2517.2000	-210.000
2517.6000	-72.235
2518.0000	-58.657
2518.4000	-210.000
2518.8000	-54.887
2519.2000	-55.470
2519.6000	-210.000
2520.0000	-210.000
2520.4000	-54.356
2520.8000	-210.000
2521.2000	-57.635
2521.6000	-60.596
2522.0000	-52.773
2522.4000	-54.319
2522.8000	-210.000
2523.2000	-56.070
2523.6000	-210.000
2524.0000	-54.698
2524.4000	-210.000
2524.8000	-62.642
2525.2000	-56.981
2525.6000	-210.000
2526.0000	-210.000
2526.4000	-210.000
2526.8000	-54.296
2527.2000	-56.882
2527.6000	-59.013
2528.0000	-59.798
2528.4000	-210.000
2528.8000	-55.663
2529.2000	-51.164
2529.6000	-55.555
2530.0000	-60.988
2530.4000	-210.000
2530.8000	-56.126
2531.2000	-210.000
2531.6000	-210.000
2532.0000	-53.781
2532.4000	-210.000
2532.8000	-210.000
2533.2000	-51.350
2533.6000	-210.000
2534.0000	-210.000
2534.4000	-57.709
2534.8000	-71.412
2535.2000	-54.817
2535.6000	-63.573
2536.0000	-210.000
2536.4000	-210.000
2536.8000	-53.329
2537.2000	-60.238
2537.6000	-210.000
2538.0000	-210.000
2538.4000	-52.213
2538.8000	-210.000
2539.2000	-210.000
2539.6000	-63.554
2540.0000	-210.000
2540.4000	-210.000
2540.8000	-210.000
2541.2000	-50.998
2541.6000	-54.595
2542.0000	-210.000
2542.4000	-58.356
2542.8000	-210.000
2543.2000	-210.000
2543.6000	-210.000
2544.0000	-210.000
2544.4000	-210.000
2544.8000	-210.000
2545.2000	-52.934
2545.6000	-210.000
2546.0000	-210.000
2546.4000	-60.853
2546.8000	-210.000
2547.2000	-58.080
2547.6000	-57.689
2548.0000	-51.535
2548.4000	-60.694
2548.8000	-210.000
2549.2000	-210.000
2549.6000	-55.421
2550.0000	-210.000
2550.4000	-210.000
2550.8000	-53.744
2551.2000	-210.000
2551.6000	-210.000
2552.0000	-56.378
2552.4000	-75.339
2552.8000	-58.233
2553.2000	-210.000
2553.6000	-210.000
2554.0000	-210.000
2554.4000	-210.000
2554.8000	-210.000
2555.2000	-58.562
2555.6000	-210.000
2556.0000	-58.519
2556.4000	-210.000
2556.8000	-210.000
2557.2000	-52.955
2557.6000	-210.000
2558.0000	-210.000
2558.4000	-61.383
2558.8000	-56.814
2559.2000	-52.033
2559.6000	-210.000
2560.0000	-210.000
2560.4000	-210.000
2560.8000	-210.000
2561.2000	-210.000
2561.6000	-210.000
2562.0000	-53.347
2562.4000	-210.000
2562.8000	-210.000
2563.2000	-210.000
2563.6000	-61.051
2564.0000	-60.358
2564.4000	-210.000
2564.8000	-62.776
2565.2000	-210.000
2565.6000	-210.000
2566.0000	-210.000
2566.4000	-210.000
2566.8000	-210.000
2567.2000	-52.075
2567.6000	-54.152
2568.0000	-56.789
2568.4000	-210.000
2568.8000	-53.899
2569.2000	-52.340
2569.6000	-210.000
2570.0000	-62.349
2570.4000	-210.000
2570.8000	-210.000
2571.2000	-58.884
2571.6000	-52.240
2572.0000	-52.286
2572.4000	-210.000
2572.8000	-57.749
2573.2000	-210.000
2573.6000	-210.000
2574.0000	-210.000
2574.4000	-210.000
2574.8000	-52.803
2575.2000	-210.000
2575.6000	-210.000
2576.0000	-210.000
2576.4000	-210.000
2576.8000	-54.387
2577.2000	-55.624
2577.6000	-57.483
2578.0000	-210.000
2578.4000	-210.000
2578.8000	-210.000
2579.2000	-56.837
2579.6000	-210.000
2580.0000	-210.000
2580.4000	-210.000
2580.8000	-210.000
2581.2000	-210.000
2581.6000	-64.819
2582.0000	-210.000
2582.4000	-210.000
2582.8000	-210.000
2583.2000	-210.000
2583.6000	-210.000
2584.0000	-210.000
2584.4000	-210.000
2584.8000	-65.382
2585.2000	-51.949
2585.6000	-54.703
2586.0000	-210.000
2586.4000	-210.000
2586.8000	-210.000
2587.2000	-57.305
2587.6000	-67.716
2588.0000	-210.000
2588.4000	-61.598
2588.8000	-55.122
2589.2000	-210.000
2589.6000	-52.294
2590.0000	-64.845
2590.4000	-210.000
2590.8000	-56.062
2591.2000	-210.000
2591.6000	-57.435
2592.0000	-210.000
2592.4000	-210.000
2592.8000	-65.059
2593.2000	-53.164
2593.6000	-52.693
2594.0000	-55.251
2594.4000	-210.000
2594.8000	-54.218
2595.2000	-55.583
2595.6000	-59.539
2596.0000	-57.343
2596.4000	-50.031
2596.8000	-210.000
2597.2000	-210.000
2597.6000	-60.825
2598.0000	-210.000
2598.4000	-53.740
2598.8000	-210.000
2599.2000	-210.000
2599.6000	-210.000
2600.0000	-210.000
2600.4000	-55.460
2600.8000	-210.000
2601.2000	-59.445
2601.6000	-61.447
2602.0000	-57.513
2602.4000	-210.000
2602.8000	-210.000
2603.2000	-210.000
2603.6000	-53.824
2604.0000	-64.918
2604.4000	-55.117
2604.8000	-59.072
2605.2000	-210.000
2605.6000	-210.000
2606.0000	-61.957
2606.4000	-210.000
2606.8000	-210.000
2607.2000	-210.000
2607.6000	-210.000
2608.0000	-210.000
2608.4000	-55.880
2608.8000	-56.090
2609.2000	-65.576
2609.6000	-58.478
2610.0000	-51.933
2610.4000	-53.446
2610.8000	-52.844
2611.2000	-210.000
2611.6000	-210.000
2612.0000	-210.000
2612.4000	-55.788
2612.8000	-55.538
2613.2000	-210.000
2613.6000	-210.000
2614.0000	-56.946
2614.4000	-210.000
2614.8000	-210.000
2615.2000	-60.209
2615.6000	-68.366
2616.0000	-54.748
2616.4000	-63.050
2616.8000	-56.520
2617.2000	-58.540
2617.6000	-210.000
2618.0000	-59.508
2618.4000	-55.412
2618.8000	-210.000
2619.2000	-56.516
2619.6000	-53.375
2620.0000	-56.313
2620.4000	-58.536
2620.8000	-53.276
2621.2000	-210.000
2621.6000	-53.907
2622.0000	-60.255
2622.4000	-210.000
2622.8000	-210.000
2623.2000	-210.000
2623.6000	-56.045
2624.0000	-58.130
2624.4000	-56.967
2624.8000	-210.000
2625.2000	-210.000
2625.6000	-54.468
2626.0000	-56.153
2626.4000	-210.000
2626.8000	-52.052
2627.2000	-60.178
2627.6000	-210.000
2628.0000	-53.151
2628.4000	-210.000
2628.8000	-210.000
2629.2000	-54.477
2629.6000	-58.658
2630.0000	-62.820
2630.4000	-210.000
2630.8000	-210.000
2631.2000	-210.000
2631.6000	-76.386
2632.0000	-56.387
2632.4000	-210.000
2632.8000	-210.000
2633.2000	-53.681
2633.6000	-210.000
2634.0000	-210.000
2634.4000	-210.000
2634.8000	-210.000
2635.2000	-56.707
2635.6000	-55.885
2636.0000	-210.000
2636.4000	-56.914
2636.8000	-56.306
2637.2000	-56.723
2637.6000	-210.000
2638.0000	-63.355
2638.4000	-210.000
2638.8000	-58.024
2639.2000	-210.000
2639.6000	-60.033
2640.0000	-210.000
2640.4000	-65.320
2640.8000	-54.832
2641.2000	-56.423
2641.6000	-210.000
2642.0000	-56.781
2642.4000	-58.736
2642.8000	-210.000
2643.2000	-210.000
2643.6000	-210.000
2644.0000	-57.360
2644.4000	-210.000
2644.8000	-210.000
2645.2000	-210.000
2645.6000	-57.492
2646.0000	-56.840
2646.4000	-210.000
2646.8000	-54.395
2647.2000	-210.000
2647.6000	-210.000
2648.0000	-68.342
2648.4000	-210.000
2648.8000	-210.000
2649.2000	-52.951
2649.6000	-59.592
2650.0000	-210.000
2650.4000	-210.000
2650.8000	-55.569
2651.2000	-59.475
2651.6000	-55.640
2652.0000	-210.000
2652.4000	-210.000
2652.8000	-54.062
2653.2000	-53.867
2653.6000	-210.000
2654.0000	-210.000
2654.4000	-53.962
2654.8000	-210.000
2655.2000	-210.000
2655.6000	-210.000
2656.0000	-210.000
2656.4000	-54.171
2656.8000	-56.561
2657.2000	-210.000
2657.6000	-210.000
2658.0000	-56.234
2658.4000	-210.000
2658.8000	-64.160
2659.2000	-210.000
2659.6000	-210.000
2660.0000	-210.000
2660.4000	-210.000
2660.8000	-210.000
2661.2000	-75.049
2661.6000	-210.000
2662.0000	-210.000
2662.4000	-59.240
2662.8000	-55.626
2663.2000	-210.000
2663.6000	-65.410
2664.0000	-56.248
2664.4000	-210.000
2664.8000	-210.000
2665.2000	-210.000
2665.6000	-210.000
2666.0000	-52.715
2666.4000	-55.098
2666.8000	-57.701
2667.2000	-210.000
2667.6000	-57.201
2668.0000	-61.148
2668.4000	-53.176
2668.8000	-210.000
2669.2000	-55.320
2669.6000	-210.000
2670.0000	-210.000
2670.4000	-210.000
2670.8000	-210.000
2671.2000	-57.806
2671.6000	-210.000
2672.0000	-210.000
2672.4000	-55.110
2672.8000	-210.000
2673.2000	-55.003
2673.6000	-54.288
2674.0000	-55.862
2674.4000	-56.099
2674.8000	-54.934
2675.2000	-62.092
2675.6000	-57.630
2676.0000	-58.549
2676.4000	-210.000
2676.8000	-53.621
2677.2000	-54.277
2677.6000	-54.350
2678.0000	-210.000
2678.4000	-210.000
2678.8000	-210.000
2679.2000	-210.000
2679.6000	-57.946
2680.0000	-210.000
2680.4000	-210.000
2680.8000	-210.000
2681.2000	-59.315
2681.6000	-210.000
2682.0000	-58.971
2682.4000	-57.314
2682.8000	-210.000
2683.2000	-210.000
2683.6000	-210.000
2684.0000	-55.617
2684.4000	-57.195
2684.8000	-210.000
2685.2000	-210.000
2685.6000	-210.000
2686.0000	-59.236
2686.4000	-68.312
2686.8000	-210.000
2687.2000	-210.000
2687.6000	-210.000
2688.0000	-210.000
2688.4000	-57.910
2688.8000	-210.000
2689.2000	-210.000
2689.6000	-59.419
2690.0000	-54.495
2690.4000	-210.000
2690.8000	-59.341
2691.2000	-210.000
2691.6000	-210.000
2692.0000	-55.288
2692.4000	-210.000
2692.8000	-210.000
2693.2000	-210.000
2693.6000	-54.447
2694.0000	-54.955
2694.4000	-60.087
2694.8000	-210.000
2695.2000	-210.000
2695.6000	-55.471
2696.0000	-53.286
2696.4000	-53.450
2696.8000	-56.109
2697.2000	-65.225
2697.6000	-60.542
2698.0000	-56.358
2698.4000	-210.000
2698.8000	-54.902
2699.2000	-55.697
2699.6000	-210.000
2700.0000	-57.605
2700.4000	-210.000
2700.8000	-59.614
2701.2000	-53.345
2701.6000	-56.929
2702.0000	-53.055
2702.4000	-52.343
2702.8000	-50.672
2703.2000	-53.544
2703.6000	-54.075
2704.0000	-55.601
2704.4000	-56.117
2704.8000	-51.205
2705.2000	-51.373
2705.6000	-52.989
2706.0000	-53.166
2706.4000	-51.622
2706.8000	-52.375
2707.2000	-52.580
2707.6000	-54.572
2708.0000	-57.109
2708.4000	-55.193
2708.8000	-55.774
2709.2000	-51.852
2709.6000	-50.697
2710.0000	-50.748
2710.4000	-50.474
2710.8000	-51.187
2711.2000	-50.757
2711.6000	-51.272
2712.0000	-50.828
2712.4000	-49.557
2712.8000	-47.772
2713.2000	-48.672
2713.6000	-47.942
2714.0000	-48.427
2714.4000	-48.353
2714.8000	-48.639
2715.2000	-47.410
2715.6000	-47.948
2716.0000	-46.688
2716.4000	-48.016
2716.8000	-47.761
2717.2000	-47.556
2717.6000	-47.834
2718.0000	-50.201
2718.4000	-50.333
2718.8000	-48.551
2719.2000	-49.734
2719.6000	-48.977
2720.0000	-49.492
2720.4000	-48.651
2720.8000	-48.586
2721.2000	-49.172
2721.6000	-49.220
2722.0000	-48.062
2722.4000	-46.086
2722.8000	-45.838
2723.2000	-45.206
2723.6000	-44.511
2724.0000	-43.266
2724.4000	-42.337
2724.8000	-42.053
2725.2000	-41.549
2725.6000	-40.575
2726.0000	-39.994
2726.4000	-39.231
2726.8000	-38.775
2727.2000	-38.252
2727.6000	-37.824
2728.0000	-37.540
2728.4000	-36.760
2728.8000	-36.160
2729.2000	-35.404
2729.6000	-34.843
2730.0000	-34.318
2730.4000	-33.732
2730.8000	-33.267
2731.2000	-32.996
2731.6000	-32.479
2732.0000	-31.950
2732.4000	-31.470
2732.8000	-31.052
2733.2000	-30.883
2733.6000	-30.534
2734.0000	-30.114
2734.4000	-29.988
2734.8000	-29.989
2735.2000	-30.261
2735.6000	-30.166
2736.0000	-30.262
2736.4000	-30.677
2736.8000	-31.061
2737.2000	-31.569
2737.6000	-32.139
2738.0000	-32.813
2738.4000	-33.618
2738.8000	-34.430
2739.2000	-35.068
2739.6000	-35.408
2740.0000	-35.219
2740.4000	-34.586
2740.8000	-33.903
2741.2000	-33.133
2741.6000	-32.344
2742.0000	-31.823
2742.4000	-31.352
2742.8000	-31.194
2743.2000	-30.653
2743.6000	-30.176
2744.0000	-29.448
2744.4000	-28.843
2744.8000	-28.042
2745.2000	-27.031
2745.6000	-26.289
2746.0000	-25.540
2746.4000	-24.852
2746.8000	-24.289
2747.2000	-23.938
2747.6000	-23.649
2748.0000	-23.505
2748.4000	-23.436
2748.8000	-23.638
2749.2000	-23.704
2749.6000	-23.748
2750.0000	-23.941
2750.4000	-24.555
2750.8000	-25.315
2751.2000	-26.646
2751.6000	-27.139
2752.0000	-28.005
2752.4000	-29.099
2752.8000	-29.429
2753.2000	-30.010
2753.6000	-28.979
2754.0000	-28.566
2754.4000	-28.399
2754.8000	-28.237
2755.2000	-27.726
2755.6000	-26.897
2756.0000	-26.310
2756.4000	-26.243
2756.8000	-26.275
2757.2000	-26.032
2757.6000	-25.427
2758.0000	-25.107
2758.4000	-25.776
2758.8000	-26.202
2759.2000	-26.157
2759.6000	-26.051
2760.0000	-26.161
2760.4000	-26.342
2760.8000	-26.782
2761.2000	-26.748
2761.6000	-26.345
2762.0000	-25.566
2762.4000	-26.337
2762.8000	-26.031
2763.2000	-25.552
2763.6000	-24.361
2764.0000	-23.956
2764.4000	-23.706
2764.8000	-23.351
2765.2000	-23.163
2765.6000	-21.997
2766.0000	-21.045
2766.4000	-21.908
2766.8000	-20.907
2767.2000	-21.514
2767.6000	-20.962
2768.0000	-20.473
2768.4000	-19.701
2768.8000	-19.188
2769.2000	-18.621
2769.6000	-17.743
2770.0000	-17.119
2770.4000	-16.819
2770.8000	-16.460
2771.2000	-16.030
2771.6000	-15.930
2772.0000	-15.815
2772.4000	-16.016
2772.8000	-16.240
2773.2000	-16.258
2773.6000	-16.593
2774.0000	-16.953
2774.4000	-17.781
2774.8000	-18.696
2775.2000	-18.780
2775.6000	-19.268
2776.0000	-19.623
2776.4000	-19.742
2776.8000	-19.288
2777.2000	-18.845
2777.6000	-18.267
2778.0000	-17.683
2778.4000	-17.073
2778.8000	-16.532
2779.2000	-15.865
2779.6000	-15.502
2780.0000	-15.277
2780.4000	-15.590
2780.8000	-15.544
2781.2000	-15.095
2781.6000	-14.868
2782.0000	-14.828
2782.4000	-14.813
2782.8000	-14.671
2783.2000	-14.783
2783.6000	-14.761
2784.0000	-14.645
2784.4000	-14.604
2784.8000	-14.567
2785.2000	-14.542
2785.6000	-14.464
2786.0000	-14.562
2786.4000	-14.549
2786.8000	-14.374
2787.2000	-13.738
2787.6000	-13.830
2788.0000	-14.028
2788.4000	-13.688
2788.8000	-13.334
2789.2000	-13.074
2789.6000	-12.438
2790.0000	-11.766
2790.4000	-11.245
2790.8000	-11.646
2791.2000	-11.653
2791.6000	-11.331
2792.0000	-11.060
2792.4000	-11.026
2792.8000	-11.234
2793.2000	-11.432
2793.6000	-11.849
2794.0000	-12.556
2794.4000	-13.234
2794.8000	-12.933
2795.2000	-13.189
2795.6000	-13.763
2796.0000	-14.386
2796.4000	-14.299
2796.8000	-14.029
2797.2000	-13.883
2797.6000	-13.503
2798.0000	-13.048
2798.4000	-13.243
2798.8000	-13.272
2799.2000	-13.164
2799.6000	-13.012
2800.0000	-12.870
2800.4000	-13.547
2800.8000	-14.302
2801.2000	-14.797
2801.6000	-14.770
2802.0000	-14.570
2802.4000	-15.476
2802.8000	-16.496
2803.2000	-17.045
2803.6000	-17.178
2804.0000	-16.690
2804.4000	-16.645
2804.8000	-18.080
2805.2000	-18.181
2805.6000	-17.426
2806.0000	-16.313
2806.4000	-17.122
2806.8000	-18.126
2807.2000	-18.278
2807.6000	-17.450
2808.0000	-16.852
2808.4000	-17.415
2808.8000	-18.126
2809.2000	-17.981
2809.6000	-17.617
2810.0000	-16.822
2810.4000	-17.526
2810.8000	-17.087
2811.2000	-16.796
2811.6000	-16.754
2812.0000	-16.573
2812.4000	-15.574
2812.8000	-14.577
2813.2000	-14.329
2813.6000	-13.950
2814.0000	-13.185
2814.4000	-12.553
2814.8000	-11.901
2815.2000	-11.613
2815.6000	-11.698
2816.0000	-11.268
2816.4000	-11.062
2816.8000	-11.144
2817.2000	-11.294
2817.6000	-11.597
2818.0000	-11.829
2818.4000	-12.166
2818.8000	-12.603
2819.2000	-12.904
2819.6000	-13.151
2820.0000	-13.420
2820.4000	-13.489
2820.8000	-13.376
2821.2000	-13.307
2821.6000	-13.286
2822.0000	-12.876
2822.4000	-12.638
2822.8000	-12.510
2823.2000	-12.517
2823.6000	-12.570
2824.0000	-12.601
2824.4000	-12.714
2824.8000	-12.901
2825.2000	-13.135
2825.6000	-13.371
2826.0000	-13.548
2826.4000	-13.730
2826.8000	-13.893
2827.2000	-14.039
2827.6000	-14.181
2828.0000	-14.291
2828.4000	-14.326
2828.8000	-14.354
2829.2000	-14.370
2829.6000	-14.365
2830.0000	-14.310
2830.4000	-14.289
2830.8000	-14.340
2831.2000	-14.521
2831.6000	-14.666
2832.0000	-14.719
2832.4000	-14.813
2832.8000	-14.942
2833.2000	-15.215
2833.6000	-15.225
2834.0000	-15.282
2834.4000	-15.372
2834.8000	-15.686
2835.2000	-15.943
2835.6000	-16.034
2836.0000	-16.018
2836.4000	-16.052
2836.8000	-16.233
2837.2000	-16.620
2837.6000	-16.370
2838.0000	-16.319
2838.4000	-16.468
2838.8000	-16.816
2839.2000	-17.046
2839.6000	-16.941
2840.0000	-16.908
2840.4000	-17.011
2840.8000	-17.409
2841.2000	-17.552
2841.6000	-17.375
2842.0000	-17.193
2842.4000	-17.170
2842.8000	-17.350
2843.2000	-17.264
2843.6000	-17.052
2844.0000	-16.874
2844.4000	-16.857
2844.8000	-17.157
2845.2000	-17.554
2845.6000	-17.073
2846.0000	-17.036
2846.4000	-17.373
2846.8000	-18.155
2847.2000	-18.656
2847.6000	-18.122
2848.0000	-18.601
2848.4000	-18.921
2848.8000	-20.050
2849.2000	-20.331
2849.6000	-19.883
2850.0000	-19.941
2850.4000	-20.024
2850.8000	-20.968
2851.2000	-21.185
2851.6000	-20.868
2852.0000	-20.861
2852.4000	-21.582
2852.8000	-22.182
2853.2000	-21.924
2853.6000	-21.862
2854.0000	-22.170
2854.4000	-22.803
2854.8000	-23.219
2855.2000	-23.387
2855.6000	-23.578
2856.0000	-23.987
2856.4000	-24.113
2856.8000	-24.215
2857.2000	-24.361
2857.6000	-24.411
2858.0000	-24.166
2858.4000	-23.579
2858.8000	-23.189
2859.2000	-22.952
2859.6000	-22.726
2860.0000	-22.572
2860.4000	-22.702
2860.8000	-22.970
2861.2000	-22.604
2861.6000	-22.504
2862.0000	-22.699
2862.4000	-23.313
2862.8000	-23.473
2863.2000	-23.144
2863.6000	-23.299
2864.0000	-23.942
2864.4000	-24.551
2864.8000	-24.624
2865.2000	-24.501
2865.6000	-24.726
2866.0000	-24.939
2866.4000	-25.276
2866.8000	-25.531
2867.2000	-25.387
2867.6000	-25.441
2868.0000	-25.829
2868.4000	-26.368
2868.8000	-26.689
2869.2000	-26.611
2869.6000	-26.643
2870.0000	-26.150
2870.4000	-25.898
2870.8000	-25.921
2871.2000	-25.773
2871.6000	-25.601
2872.0000	-25.133
2872.4000	-25.045
2872.8000	-25.194
2873.2000	-25.232
2873.6000	-25.240
2874.0000	-25.310
2874.4000	-25.412
2874.8000	-25.333
2875.2000	-25.251
2875.6000	-25.338
2876.0000	-25.622
2876.4000	-25.703
2876.8000	-25.019
2877.2000	-24.598
2877.6000	-24.627
2878.0000	-24.972
2878.4000	-24.556
2878.8000	-23.343
2879.2000	-23.123
2879.6000	-23.068
2880.0000	-23.734
2880.4000	-24.207
2880.8000	-23.501
2881.2000	-23.502
2881.6000	-23.928
2882.0000	-26.165
2882.4000	-26.342
2882.8000	-25.923
2883.2000	-25.893
2883.6000	-27.713
2884.0000	-29.320
2884.4000	-29.191
2884.8000	-29.208
2885.2000	-29.690
2885.6000	-31.286
2886.0000	-31.610
2886.4000	-31.453
2886.8000	-31.537
2887.2000	-31.842
2887.6000	-32.933
2888.0000	-32.888
2888.4000	-32.750
2888.8000	-32.718
2889.2000	-33.003
2889.6000	-33.943
2890.0000	-34.233
2890.4000	-34.045
2890.8000	-33.973
2891.2000	-34.495
2891.6000	-35.415
2892.0000	-36.024
2892.4000	-35.437
2892.8000	-35.428
2893.2000	-36.028
2893.6000	-36.918
2894.0000	-37.385
2894.4000	-36.764
2894.8000	-36.778
2895.2000	-37.339
2895.6000	-37.911
2896.0000	-38.386
2896.4000	-38.017
2896.8000	-38.285
2897.2000	-38.812
2897.6000	-39.329
2898.0000	-39.368
2898.4000	-39.242
2898.8000	-39.662
2899.2000	-40.788
2899.6000	-41.351
2900.0000	-40.869
2900.4000	-41.063
2900.8000	-40.358
2901.2000	-41.795
2901.6000	-41.631
2902.0000	-40.987
2902.4000	-41.577
2902.8000	-41.027
2903.2000	-42.853
2903.6000	-42.502
2904.0000	-42.112
2904.4000	-41.632
2904.8000	-42.250
2905.2000	-43.840
2905.6000	-44.024
2906.0000	-42.940
2906.4000	-42.087
2906.8000	-43.333
2907.2000	-44.282
2907.6000	-43.844
2908.0000	-42.856
2908.4000	-42.138
2908.8000	-42.461
2909.2000	-43.520
2909.6000	-44.124
2910.0000	-42.920
2910.4000	-43.535
2910.8000	-44.658
2911.2000	-45.266
2911.6000	-44.721
2912.0000	-43.336
2912.4000	-44.324
2912.8000	-45.847
2913.2000	-45.509
2913.6000	-44.712
2914.0000	-43.911
2914.4000	-44.463
2914.8000	-46.444
2915.2000	-46.532
2915.6000	-44.883
2916.0000	-45.271
2916.4000	-44.934
2916.8000	-46.330
2917.2000	-48.114
2917.6000	-45.904
2918.0000	-45.801
2918.4000	-45.546
2918.8000	-47.471
2919.2000	-47.923
2919.6000	-48.061
2920.0000	-46.894
2920.4000	-47.116
2920.8000	-49.880
2921.2000	-50.034
2921.6000	-48.485
2922.0000	-46.956
2922.4000	-48.797
2922.8000	-50.912
2923.2000	-48.616
2923.6000	-47.764
2924.0000	-48.258
2924.4000	-48.991
2924.8000	-50.367
2925.2000	-49.181
2925.6000	-47.812
2926.0000	-49.091
2926.4000	-49.800
2926.8000	-50.986
2927.2000	-52.119
2927.6000	-50.231
2928.0000	-49.489
2928.4000	-50.798
2928.8000	-51.272
2929.2000	-51.889
2929.6000	-51.021
2930.0000	-52.471
2930.4000	-53.356
2930.8000	-54.387
2931.2000	-53.068
2931.6000	-53.637
2932.0000	-52.267
2932.4000	-55.088
2932.8000	-55.922
2933.2000	-52.415
2933.6000	-53.651
2934.0000	-51.907
2934.4000	-54.836
2934.8000	-53.636
2935.2000	-53.258
2935.6000	-53.988
2936.0000	-59.720
2936.4000	-54.880
2936.8000	-54.652
2937.2000	-54.641
2937.6000	-55.217
2938.0000	-70.050
2938.4000	-54.620
2938.8000	-210.000
2939.2000	-56.222
2939.6000	-210.000
2940.0000	-56.048
2940.4000	-54.715
2940.8000	-56.525
2941.2000	-57.194
2941.6000	-56.233
2942.0000	-54.842
2942.4000	-56.337
2942.8000	-74.338
2943.2000	-53.117
2943.6000	-210.000
2944.0000	-210.000
2944.4000	-210.000
2944.8000	-53.539
2945.2000	-58.434
2945.6000	-59.153
2946.0000	-54.585
2946.4000	-60.791
2946.8000	-54.542
2947.2000	-57.630
2947.6000	-61.943
2948.0000	-57.292
2948.4000	-59.127
2948.8000	-56.336
2949.2000	-54.405
2949.6000	-72.541
2950.0000	-210.000
2950.4000	-63.397
2950.8000	-58.324
2951.2000	-60.240
2951.6000	-210.000
2952.0000	-58.488
2952.4000	-210.000
2952.8000	-210.000
2953.2000	-210.000
2953.6000	-210.000
2954.0000	-56.507
2954.4000	-54.935
2954.8000	-210.000
2955.2000	-69.202
2955.6000	-56.756
2956.0000	-55.032
2956.4000	-69.628
2956.8000	-63.531
2957.2000	-210.000
2957.6000	-59.449
2958.0000	-56.553
2958.4000	-71.610
2958.8000	-210.000
2959.2000	-60.401
2959.6000	-210.000
2960.0000	-210.000
2960.4000	-210.000
2960.8000	-60.475
2961.2000	-57.339
2961.6000	-61.913
2962.0000	-210.000
2962.4000	-210.000
2962.8000	-210.000
2963.2000	-210.000
2963.6000	-210.000
2964.0000	-60.248
2964.4000	-62.295
2964.8000	-64.208
2965.2000	-210.000
2965.6000	-56.182
2966.0000	-58.019
2966.4000	-61.443
2966.8000	-57.269
2967.2000	-54.849
2967.6000	-58.845
2968.0000	-59.075
2968.4000	-66.184
2968.8000	-62.646
2969.2000	-210.000
2969.6000	-210.000
2970.0000	-210.000
2970.4000	-210.000
2970.8000	-58.219
2971.2000	-210.000
2971.6000	-210.000
2972.0000	-210.000
2972.4000	-57.996
2972.8000	-210.000
2973.2000	-210.000
2973.6000	-57.470
2974.0000	-210.000
2974.4000	-210.000
2974.8000	-210.000
2975.2000	-210.000
2975.6000	-66.860
2976.0000	-210.000
2976.4000	-58.015
2976.8000	-69.262
2977.2000	-210.000
2977.6000	-73.925
2978.0000	-60.274
2978.4000	-210.000
2978.8000	-210.000
2979.2000	-210.000
2979.6000	-210.000
2980.0000	-55.912
2980.4000	-65.177
2980.8000	-58.746
2981.2000	-57.877
2981.6000	-56.429
2982.0000	-210.000
2982.4000	-210.000
2982.8000	-70.476
2983.2000	-210.000
2983.6000	-210.000
2984.0000	-210.000
2984.4000	-60.585
2984.8000	-60.725
2985.2000	-210.000
2985.6000	-210.000
2986.0000	-63.179
2986.4000	-58.913
2986.8000	-57.177
2987.2000	-210.000
2987.6000	-210.000
2988.0000	-210.000
2988.4000	-57.415
2988.8000	-57.544
2989.2000	-58.880
2989.6000	-84.147
2990.0000	-59.475
2990.4000	-210.000
2990.8000	-62.991
2991.2000	-55.849
2991.6000	-210.000
2992.0000	-55.652
2992.4000	-56.959
2992.8000	-64.509
2993.2000	-210.000
2993.6000	-210.000
2994.0000	-210.000
2994.4000	-56.743
2994.8000	-210.000
2995.2000	-70.297
2995.6000	-210.000
2996.0000	-55.021
2996.4000	-55.301
2996.8000	-54.447
2997.2000	-210.000
2997.6000	-210.000
2998.0000	-210.000
2998.4000	-59.990
2998.8000	-60.809
2999.2000	-60.105
2999.6000	-210.000
3000.0000	-56.084
3000.4000	-69.604
3000.8000	-65.541
3001.2000	-210.000
3001.6000	-60.378
3002.0000	-57.588
3002.4000	-57.381
3002.8000	-210.000
3003.2000	-59.153
3003.6000	-56.971
3004.0000	-62.500
3004.4000	-59.135
3004.8000	-210.000
3005.2000	-61.673
3005.6000	-210.000
3006.0000	-210.000
3006.4000	-210.000
3006.8000	-210.000
3007.2000	-210.000
3007.6000	-210.000
3008.0000	-59.935
3008.4000	-210.000
3008.8000	-58.960
3009.2000	-68.638
3009.6000	-210.000
3010.0000	-210.000
3010.4000	-56.838
3010.8000	-210.000
3011.2000	-55.612
3011.6000	-58.406
3012.0000	-54.825
3012.4000	-57.934
3012.8000	-54.891
3013.2000	-210.000
3013.6000	-59.205
3014.0000	-58.805
3014.4000	-70.931
3014.8000	-56.524
3015.2000	-210.000
3015.6000	-210.000
3016.0000	-210.000
3016.4000	-59.537
3016.8000	-60.863
3017.2000	-74.368
3017.6000	-210.000
3018.0000	-56.265
3018.4000	-58.713
3018.8000	-69.266
3019.2000	-210.000
3019.6000	-60.488
3020.0000	-210.000
3020.4000	-210.000
3020.8000	-58.318
3021.2000	-60.151
3021.6000	-56.076
3022.0000	-57.866
3022.4000	-58.964
3022.8000	-62.972
3023.2000	-57.194
3023.6000	-58.447
3024.0000	-60.911
3024.4000	-210.000
3024.8000	-64.432
3025.2000	-64.497
3025.6000	-210.000
3026.0000	-210.000
3026.4000	-61.369
3026.8000	-210.000
3027.2000	-210.000
3027.6000	-210.000
3028.0000	-210.000
3028.4000	-210.000
3028.8000	-210.000
3029.2000	-210.000
3029.6000	-210.000
3030.0000	-63.253
3030.4000	-210.000
3030.8000	-210.000
3031.2000	-58.397
3031.6000	-57.100
3032.0000	-58.663
3032.4000	-63.465
3032.8000	-210.000
3033.2000	-210.000
3033.6000	-210.000
3034.0000	-56.163
3034.4000	-64.455
3034.8000	-58.297
3035.2000	-210.000
3035.6000	-210.000
3036.0000	-65.040
3036.4000	-210.000
3036.8000	-210.000
3037.2000	-210.000
3037.6000	-210.000
3038.0000	-210.000
3038.4000	-210.000
3038.8000	-210.000
3039.2000	-60.803
3039.6000	-210.000
3040.0000	-210.000
3040.4000	-67.143
3040.8000	-210.000
3041.2000	-210.000
3041.6000	-60.475
3042.0000	-57.833
3042.4000	-59.774
3042.8000	-210.000
3043.2000	-210.000
3043.6000	-210.000
3044.0000	-210.000
3044.4000	-54.811
3044.8000	-56.555
3045.2000	-58.590
3045.6000	-210.000
3046.0000	-210.000
3046.4000	-210.000
3046.8000	-57.511
3047.2000	-210.000
3047.6000	-54.313
3048.0000	-59.779
3048.4000	-58.544
3048.8000	-67.542
3049.2000	-210.000
3049.6000	-210.000
3050.0000	-57.887
3050.4000	-59.813
3050.8000	-60.442
3051.2000	-60.526
3051.6000	-210.000
3052.0000	-59.398
3052.4000	-57.566
3052.8000	-63.659
3053.2000	-59.744
3053.6000	-54.453
3054.0000	-55.059
3054.4000	-66.115
3054.8000	-57.296
3055.2000	-210.000
3055.6000	-59.084
3056.0000	-210.000
3056.4000	-56.563
3056.8000	-61.200
3057.2000	-55.226
3057.6000	-55.726
3058.0000	-210.000
3058.4000	-210.000
3058.8000	-210.000
3059.2000	-64.281
3059.6000	-210.000
3060.0000	-73.129
3060.4000	-210.000
3060.8000	-210.000
3061.2000	-210.000
3061.6000	-58.381
3062.0000	-55.939
3062.4000	-210.000
3062.8000	-61.914
3063.2000	-60.573
3063.6000	-210.000
3064.0000	-210.000
3064.4000	-63.722
3064.8000	-56.286
3065.2000	-210.000
3065.6000	-64.224
3066.0000	-57.583
3066.4000	-58.554
3066.8000	-61.583
3067.2000	-210.000
3067.6000	-67.703
3068.0000	-210.000
3068.4000	-62.077
3068.8000	-60.845
3069.2000	-210.000
3069.6000	-210.000
3070.0000	-210.000
3070.4000	-64.168
3070.8000	-210.000
3071.2000	-210.000
3071.6000	-210.000
3072.0000	-56.970
3072.4000	-210.000
3072.8000	-210.000
3073.2000	-75.695
3073.6000	-210.000
3074.0000	-210.000
3074.4000	-210.000
3074.8000	-210.000
3075.2000	-210.000
3075.6000	-59.748
3076.0000	-55.277
3076.4000	-210.000
3076.8000	-210.000
3077.2000	-64.509
3077.6000	-210.000
3078.0000	-62.689
3078.4000	-210.000
3078.8000	-210.000
3079.2000	-210.000
3079.6000	-210.000
3080.0000	-210.000
3080.4000	-210.000
3080.8000	-62.631
3081.2000	-54.499
3081.6000	-210.000
3082.0000	-58.036
3082.4000	-210.000
3082.8000	-58.032
3083.2000	-65.062
3083.6000	-62.769
3084.0000	-210.000
3084.4000	-55.889
3084.8000	-210.000
3085.2000	-210.000
3085.6000	-210.000
3086.0000	-210.000
3086.4000	-59.379
3086.8000	-210.000
3087.2000	-210.000
3087.6000	-60.045
3088.0000	-58.527
3088.4000	-60.202
3088.8000	-210.000
3089.2000	-210.000
3089.6000	-210.000
3090.0000	-210.000
3090.4000	-64.083
3090.8000	-210.000
3091.2000	-210.000
3091.6000	-210.000
3092.0000	-55.494
3092.4000	-210.000
3092.8000	-67.667
3093.2000	-66.623
3093.6000	-210.000
3094.0000	-57.713
3094.4000	-210.000
3094.8000	-210.000
3095.2000	-210.000
3095.6000	-57.791
3096.0000	-55.904
3096.4000	-210.000
3096.8000	-65.274
3097.2000	-210.000
3097.6000	-210.000
3098.0000	-63.909
3098.4000	-210.000
3098.8000	-210.000
3099.2000	-55.880
3099.6000	-210.000
3100.0000	-210.000
3100.4000	-60.080
3100.8000	-71.919
3101.2000	-210.000
3101.6000	-59.944
3102.0000	-54.655
3102.4000	-69.088
3102.8000	-80.031
3103.2000	-55.183
3103.6000	-210.000
3104.0000	-62.772
3104.4000	-210.000
3104.8000	-210.000
3105.2000	-210.000
3105.6000	-62.744
3106.0000	-210.000
3106.4000	-57.317
3106.8000	-64.942
3107.2000	-64.573
3107.6000	-60.515
3108.0000	-68.551
3108.4000	-210.000
3108.8000	-210.000
3109.2000	-58.205
3109.6000	-210.000
3110.0000	-210.000
3110.4000	-61.676
3110.8000	-210.000
3111.2000	-210.000
3111.6000	-56.730
3112.0000	-57.739
3112.4000	-210.000
3112.8000	-72.025
3113.2000	-57.746
3113.6000	-210.000
3114.0000	-210.000
3114.4000	-210.000
3114.8000	-210.000
3115.2000	-210.000
3115.6000	-60.331
3116.0000	-56.819
3116.4000	-210.000
3116.8000	-62.387
3117.2000	-210.000
3117.6000	-58.780
3118.0000	-210.000
3118.4000	-210.000
3118.8000	-210.000
3119.2000	-210.000
3119.6000	-62.438
3120.0000	-210.000
3120.4000	-66.129
3120.8000	-63.302
3121.2000	-210.000
3121.6000	-56.813
3122.0000	-58.436
3122.4000	-210.000
3122.8000	-56.542
3123.2000	-56.223
3123.6000	-55.092
3124.0000	-60.406
3124.4000	-210.000
3124.8000	-56.453
3125.2000	-56.943
3125.6000	-210.000
3126.0000	-210.000
3126.4000	-210.000
3126.8000	-56.711
3127.2000	-59.460
3127.6000	-210.000
3128.0000	-66.502
3128.4000	-210.000
3128.8000	-56.404
3129.2000	-59.570
3129.6000	-61.914
3130.0000	-210.000
3130.4000	-210.000
3130.8000	-59.186
3131.2000	-210.000
3131.6000	-70.499
3132.0000	-61.688
3132.4000	-210.000
3132.8000	-210.000
3133.2000	-58.397
3133.6000	-56.564
3134.0000	-63.493
3134.4000	-210.000
3134.8000	-63.721
3135.2000	-210.000
3135.6000	-210.000
[truncated: 4,661 more rows]
