# Supplementary material for: Femtosecond tunable solitons up to 4.8 µm using soliton self-frequency shift in an InF3 fiber
Source: Sci Rep. 2022 Sep 23;12:15898. doi: 10.1038/s41598-022-19658-8 (PMC9508244; doi:10.1038/s41598-022-19658-8)
Supplement: Supplementary file 1 — Supplementary Information. [file 41598_2022_19658_MOESM1_ESM.zip › Raw data/Fig3_4m20mInF3/1.2A.CSV]

75CSV
77
35
CTRWL	3675.000000
SPAN	2650.000000
START WL	2350.000000
STOP WL	5000.000000
WLFREQ	0
REFL	-3.0
LSCL	7.0
RESLN	2.000
AVG	1
SMPLAUTO	1
SMPL	6626
SMPLINTVL	0.4000
HI1_CHOP
MEAS
LSUNT	0
NMSKV	OFF
RESCOR	0
SMOOTH	0
MEASWL	0
SWPSPD	1
MODELNAME	AQ6376
CHGPT	0
RESCAL0_0	10243
RESCAL0_1	0
RESCAL0_2	0
RESCAL1_0	10243
RESCAL1_1	0
RESCAL1_2	0
RESPARM	10243
FREQPARM	10243
WNUMPARM	10243
[TRACE DATA]
2350.0000	-51.695
2350.4000	-50.810
2350.8000	-54.957
2351.2000	-51.924
2351.6000	-210.000
2352.0000	-57.399
2352.4000	-53.434
2352.8000	-210.000
2353.2000	-53.901
2353.6000	-52.929
2354.0000	-51.247
2354.4000	-60.239
2354.8000	-50.154
2355.2000	-56.384
2355.6000	-56.802
2356.0000	-210.000
2356.4000	-210.000
2356.8000	-52.297
2357.2000	-210.000
2357.6000	-210.000
2358.0000	-210.000
2358.4000	-210.000
2358.8000	-58.110
2359.2000	-58.309
2359.6000	-210.000
2360.0000	-210.000
2360.4000	-210.000
2360.8000	-49.665
2361.2000	-210.000
2361.6000	-210.000
2362.0000	-210.000
2362.4000	-210.000
2362.8000	-210.000
2363.2000	-54.680
2363.6000	-50.642
2364.0000	-68.256
2364.4000	-210.000
2364.8000	-70.414
2365.2000	-52.057
2365.6000	-210.000
2366.0000	-210.000
2366.4000	-210.000
2366.8000	-64.026
2367.2000	-210.000
2367.6000	-210.000
2368.0000	-60.019
2368.4000	-210.000
2368.8000	-210.000
2369.2000	-210.000
2369.6000	-54.454
2370.0000	-210.000
2370.4000	-210.000
2370.8000	-210.000
2371.2000	-210.000
2371.6000	-50.262
2372.0000	-54.153
2372.4000	-210.000
2372.8000	-54.507
2373.2000	-54.986
2373.6000	-210.000
2374.0000	-210.000
2374.4000	-210.000
2374.8000	-210.000
2375.2000	-210.000
2375.6000	-210.000
2376.0000	-210.000
2376.4000	-210.000
2376.8000	-210.000
2377.2000	-210.000
2377.6000	-210.000
2378.0000	-55.636
2378.4000	-54.309
2378.8000	-210.000
2379.2000	-56.990
2379.6000	-51.092
2380.0000	-210.000
2380.4000	-210.000
2380.8000	-52.408
2381.2000	-210.000
2381.6000	-210.000
2382.0000	-51.521
2382.4000	-210.000
2382.8000	-63.920
2383.2000	-210.000
2383.6000	-210.000
2384.0000	-67.857
2384.4000	-51.572
2384.8000	-210.000
2385.2000	-210.000
2385.6000	-53.121
2386.0000	-210.000
2386.4000	-210.000
2386.8000	-210.000
2387.2000	-210.000
2387.6000	-210.000
2388.0000	-210.000
2388.4000	-52.747
2388.8000	-52.130
2389.2000	-51.847
2389.6000	-58.493
2390.0000	-59.184
2390.4000	-57.800
2390.8000	-210.000
2391.2000	-210.000
2391.6000	-70.924
2392.0000	-51.460
2392.4000	-51.548
2392.8000	-56.475
2393.2000	-210.000
2393.6000	-210.000
2394.0000	-210.000
2394.4000	-210.000
2394.8000	-55.130
2395.2000	-59.090
2395.6000	-210.000
2396.0000	-57.578
2396.4000	-73.656
2396.8000	-210.000
2397.2000	-48.935
2397.6000	-52.632
2398.0000	-53.562
2398.4000	-53.325
2398.8000	-53.136
2399.2000	-52.671
2399.6000	-53.064
2400.0000	-210.000
2400.4000	-210.000
2400.8000	-210.000
2401.2000	-60.445
2401.6000	-210.000
2402.0000	-54.893
2402.4000	-210.000
2402.8000	-52.625
2403.2000	-210.000
2403.6000	-210.000
2404.0000	-210.000
2404.4000	-56.054
2404.8000	-52.182
2405.2000	-51.593
2405.6000	-210.000
2406.0000	-210.000
2406.4000	-55.956
2406.8000	-64.922
2407.2000	-55.858
2407.6000	-210.000
2408.0000	-54.852
2408.4000	-73.136
2408.8000	-210.000
2409.2000	-210.000
2409.6000	-210.000
2410.0000	-210.000
2410.4000	-210.000
2410.8000	-53.346
2411.2000	-62.037
2411.6000	-210.000
2412.0000	-210.000
2412.4000	-210.000
2412.8000	-210.000
2413.2000	-71.397
2413.6000	-210.000
2414.0000	-52.805
2414.4000	-56.461
2414.8000	-210.000
2415.2000	-210.000
2415.6000	-58.216
2416.0000	-210.000
2416.4000	-210.000
2416.8000	-210.000
2417.2000	-52.695
2417.6000	-210.000
2418.0000	-49.761
2418.4000	-210.000
2418.8000	-51.523
2419.2000	-57.351
2419.6000	-57.365
2420.0000	-62.406
2420.4000	-210.000
2420.8000	-74.591
2421.2000	-210.000
2421.6000	-210.000
2422.0000	-210.000
2422.4000	-210.000
2422.8000	-210.000
2423.2000	-57.213
2423.6000	-54.527
2424.0000	-57.778
2424.4000	-59.354
2424.8000	-58.598
2425.2000	-210.000
2425.6000	-66.955
2426.0000	-210.000
2426.4000	-55.758
2426.8000	-51.013
2427.2000	-55.969
2427.6000	-210.000
2428.0000	-210.000
2428.4000	-56.300
2428.8000	-56.406
2429.2000	-210.000
2429.6000	-210.000
2430.0000	-210.000
2430.4000	-51.227
2430.8000	-51.155
2431.2000	-210.000
2431.6000	-59.861
2432.0000	-61.789
2432.4000	-210.000
2432.8000	-50.978
2433.2000	-61.067
2433.6000	-210.000
2434.0000	-59.083
2434.4000	-210.000
2434.8000	-56.176
2435.2000	-210.000
2435.6000	-53.393
2436.0000	-52.270
2436.4000	-210.000
2436.8000	-58.576
2437.2000	-210.000
2437.6000	-61.020
2438.0000	-56.677
2438.4000	-55.023
2438.8000	-210.000
2439.2000	-55.493
2439.6000	-59.806
2440.0000	-54.024
2440.4000	-59.784
2440.8000	-210.000
2441.2000	-52.537
2441.6000	-56.014
2442.0000	-57.943
2442.4000	-210.000
2442.8000	-52.168
2443.2000	-210.000
2443.6000	-210.000
2444.0000	-210.000
2444.4000	-52.799
2444.8000	-58.903
2445.2000	-210.000
2445.6000	-59.942
2446.0000	-210.000
2446.4000	-210.000
2446.8000	-210.000
2447.2000	-210.000
2447.6000	-57.948
2448.0000	-53.621
2448.4000	-54.996
2448.8000	-210.000
2449.2000	-210.000
2449.6000	-210.000
2450.0000	-210.000
2450.4000	-60.162
2450.8000	-210.000
2451.2000	-70.099
2451.6000	-210.000
2452.0000	-210.000
2452.4000	-58.896
2452.8000	-51.992
2453.2000	-210.000
2453.6000	-55.931
2454.0000	-210.000
2454.4000	-210.000
2454.8000	-55.205
2455.2000	-51.855
2455.6000	-51.977
2456.0000	-52.105
2456.4000	-55.967
2456.8000	-51.637
2457.2000	-210.000
2457.6000	-210.000
2458.0000	-53.559
2458.4000	-52.903
2458.8000	-210.000
2459.2000	-54.138
2459.6000	-54.266
2460.0000	-210.000
2460.4000	-210.000
2460.8000	-210.000
2461.2000	-56.706
2461.6000	-210.000
2462.0000	-52.240
2462.4000	-210.000
2462.8000	-210.000
2463.2000	-55.423
2463.6000	-210.000
2464.0000	-52.260
2464.4000	-210.000
2464.8000	-58.213
2465.2000	-210.000
2465.6000	-210.000
2466.0000	-210.000
2466.4000	-210.000
2466.8000	-210.000
2467.2000	-210.000
2467.6000	-53.318
2468.0000	-55.189
2468.4000	-210.000
2468.8000	-58.877
2469.2000	-55.705
2469.6000	-67.348
2470.0000	-210.000
2470.4000	-57.837
2470.8000	-71.165
2471.2000	-210.000
2471.6000	-59.968
2472.0000	-210.000
2472.4000	-210.000
2472.8000	-210.000
2473.2000	-210.000
2473.6000	-52.985
2474.0000	-210.000
2474.4000	-58.323
2474.8000	-210.000
2475.2000	-210.000
2475.6000	-61.508
2476.0000	-74.011
2476.4000	-58.876
2476.8000	-210.000
2477.2000	-57.108
2477.6000	-210.000
2478.0000	-210.000
2478.4000	-210.000
2478.8000	-55.684
2479.2000	-59.183
2479.6000	-62.298
2480.0000	-210.000
2480.4000	-210.000
2480.8000	-57.138
2481.2000	-210.000
2481.6000	-210.000
2482.0000	-61.737
2482.4000	-210.000
2482.8000	-210.000
2483.2000	-210.000
2483.6000	-210.000
2484.0000	-65.767
2484.4000	-54.537
2484.8000	-62.188
2485.2000	-65.726
2485.6000	-210.000
2486.0000	-57.018
2486.4000	-53.042
2486.8000	-61.062
2487.2000	-210.000
2487.6000	-210.000
2488.0000	-210.000
2488.4000	-210.000
2488.8000	-210.000
2489.2000	-53.678
2489.6000	-52.416
2490.0000	-52.883
2490.4000	-210.000
2490.8000	-210.000
2491.2000	-58.019
2491.6000	-57.089
2492.0000	-57.838
2492.4000	-210.000
2492.8000	-210.000
2493.2000	-210.000
2493.6000	-58.579
2494.0000	-210.000
2494.4000	-56.511
2494.8000	-57.628
2495.2000	-56.076
2495.6000	-210.000
2496.0000	-210.000
2496.4000	-57.000
2496.8000	-210.000
2497.2000	-59.364
2497.6000	-210.000
2498.0000	-53.855
2498.4000	-55.049
2498.8000	-210.000
2499.2000	-210.000
2499.6000	-210.000
2500.0000	-55.189
2500.4000	-210.000
2500.8000	-66.114
2501.2000	-53.809
2501.6000	-51.603
2502.0000	-56.691
2502.4000	-210.000
2502.8000	-210.000
2503.2000	-210.000
2503.6000	-210.000
2504.0000	-210.000
2504.4000	-210.000
2504.8000	-210.000
2505.2000	-210.000
2505.6000	-54.660
2506.0000	-51.420
2506.4000	-71.386
2506.8000	-62.764
2507.2000	-210.000
2507.6000	-210.000
2508.0000	-210.000
2508.4000	-55.942
2508.8000	-58.595
2509.2000	-54.318
2509.6000	-210.000
2510.0000	-53.630
2510.4000	-56.651
2510.8000	-210.000
2511.2000	-210.000
2511.6000	-210.000
2512.0000	-210.000
2512.4000	-210.000
2512.8000	-56.220
2513.2000	-210.000
2513.6000	-210.000
2514.0000	-60.631
2514.4000	-210.000
2514.8000	-58.819
2515.2000	-210.000
2515.6000	-210.000
2516.0000	-210.000
2516.4000	-210.000
2516.8000	-56.763
2517.2000	-51.371
2517.6000	-210.000
2518.0000	-210.000
2518.4000	-54.191
2518.8000	-55.257
2519.2000	-210.000
2519.6000	-62.392
2520.0000	-53.821
2520.4000	-210.000
2520.8000	-54.622
2521.2000	-210.000
2521.6000	-210.000
2522.0000	-57.524
2522.4000	-57.495
2522.8000	-57.575
2523.2000	-210.000
2523.6000	-56.870
2524.0000	-52.975
2524.4000	-210.000
2524.8000	-51.670
2525.2000	-60.774
2525.6000	-53.723
2526.0000	-210.000
2526.4000	-210.000
2526.8000	-210.000
2527.2000	-210.000
2527.6000	-59.919
2528.0000	-210.000
2528.4000	-210.000
2528.8000	-210.000
2529.2000	-51.721
2529.6000	-51.679
2530.0000	-68.577
2530.4000	-54.979
2530.8000	-52.936
2531.2000	-53.781
2531.6000	-55.276
2532.0000	-210.000
2532.4000	-59.517
2532.8000	-210.000
2533.2000	-65.115
2533.6000	-58.348
2534.0000	-60.096
2534.4000	-210.000
2534.8000	-57.523
2535.2000	-53.606
2535.6000	-52.178
2536.0000	-210.000
2536.4000	-210.000
2536.8000	-60.862
2537.2000	-210.000
2537.6000	-210.000
2538.0000	-210.000
2538.4000	-210.000
2538.8000	-52.820
2539.2000	-52.410
2539.6000	-210.000
2540.0000	-55.406
2540.4000	-54.539
2540.8000	-210.000
2541.2000	-210.000
2541.6000	-62.108
2542.0000	-210.000
2542.4000	-210.000
2542.8000	-210.000
2543.2000	-210.000
2543.6000	-59.331
2544.0000	-210.000
2544.4000	-61.586
2544.8000	-61.043
2545.2000	-56.134
2545.6000	-210.000
2546.0000	-51.918
2546.4000	-59.926
2546.8000	-210.000
2547.2000	-74.375
2547.6000	-210.000
2548.0000	-53.505
2548.4000	-52.378
2548.8000	-210.000
2549.2000	-210.000
2549.6000	-54.970
2550.0000	-210.000
2550.4000	-210.000
2550.8000	-210.000
2551.2000	-59.938
2551.6000	-210.000
2552.0000	-210.000
2552.4000	-56.629
2552.8000	-52.679
2553.2000	-210.000
2553.6000	-210.000
2554.0000	-210.000
2554.4000	-210.000
2554.8000	-63.727
2555.2000	-210.000
2555.6000	-210.000
2556.0000	-210.000
2556.4000	-210.000
2556.8000	-50.561
2557.2000	-54.782
2557.6000	-210.000
2558.0000	-210.000
2558.4000	-210.000
2558.8000	-210.000
2559.2000	-210.000
2559.6000	-210.000
2560.0000	-210.000
2560.4000	-210.000
2560.8000	-210.000
2561.2000	-210.000
2561.6000	-210.000
2562.0000	-210.000
2562.4000	-210.000
2562.8000	-62.214
2563.2000	-210.000
2563.6000	-210.000
2564.0000	-57.450
2564.4000	-60.887
2564.8000	-210.000
2565.2000	-52.363
2565.6000	-210.000
2566.0000	-54.556
2566.4000	-210.000
2566.8000	-59.156
2567.2000	-210.000
2567.6000	-59.373
2568.0000	-51.812
2568.4000	-52.665
2568.8000	-57.827
2569.2000	-61.991
2569.6000	-52.645
2570.0000	-56.588
2570.4000	-210.000
2570.8000	-210.000
2571.2000	-210.000
2571.6000	-52.797
2572.0000	-210.000
2572.4000	-67.862
2572.8000	-50.761
2573.2000	-54.143
2573.6000	-55.009
2574.0000	-53.028
2574.4000	-53.813
2574.8000	-210.000
2575.2000	-210.000
2575.6000	-210.000
2576.0000	-210.000
2576.4000	-210.000
2576.8000	-56.293
2577.2000	-210.000
2577.6000	-63.582
2578.0000	-58.246
2578.4000	-210.000
2578.8000	-210.000
2579.2000	-57.595
2579.6000	-53.611
2580.0000	-210.000
2580.4000	-54.475
2580.8000	-61.687
2581.2000	-53.509
2581.6000	-53.801
2582.0000	-53.762
2582.4000	-62.352
2582.8000	-52.421
2583.2000	-210.000
2583.6000	-57.420
2584.0000	-210.000
2584.4000	-53.996
2584.8000	-210.000
2585.2000	-53.226
2585.6000	-53.709
2586.0000	-58.704
2586.4000	-210.000
2586.8000	-56.002
2587.2000	-210.000
2587.6000	-210.000
2588.0000	-53.641
2588.4000	-52.331
2588.8000	-57.386
2589.2000	-59.694
2589.6000	-56.348
2590.0000	-210.000
2590.4000	-210.000
2590.8000	-210.000
2591.2000	-56.960
2591.6000	-210.000
2592.0000	-210.000
2592.4000	-210.000
2592.8000	-210.000
2593.2000	-210.000
2593.6000	-54.161
2594.0000	-55.789
2594.4000	-210.000
2594.8000	-210.000
2595.2000	-52.811
2595.6000	-210.000
2596.0000	-55.380
2596.4000	-210.000
2596.8000	-60.828
2597.2000	-62.117
2597.6000	-60.046
2598.0000	-210.000
2598.4000	-210.000
2598.8000	-64.397
2599.2000	-210.000
2599.6000	-61.571
2600.0000	-51.453
2600.4000	-53.750
2600.8000	-60.769
2601.2000	-53.458
2601.6000	-53.168
2602.0000	-210.000
2602.4000	-210.000
2602.8000	-52.726
2603.2000	-210.000
2603.6000	-210.000
2604.0000	-210.000
2604.4000	-56.515
2604.8000	-54.580
2605.2000	-210.000
2605.6000	-210.000
2606.0000	-57.117
2606.4000	-67.379
2606.8000	-51.619
2607.2000	-210.000
2607.6000	-54.035
2608.0000	-54.026
2608.4000	-210.000
2608.8000	-73.968
2609.2000	-210.000
2609.6000	-58.615
2610.0000	-54.706
2610.4000	-52.226
2610.8000	-55.038
2611.2000	-52.241
2611.6000	-57.879
2612.0000	-210.000
2612.4000	-210.000
2612.8000	-210.000
2613.2000	-60.671
2613.6000	-210.000
2614.0000	-55.010
2614.4000	-52.743
2614.8000	-210.000
2615.2000	-210.000
2615.6000	-52.282
2616.0000	-56.852
2616.4000	-63.369
2616.8000	-63.234
2617.2000	-58.606
2617.6000	-67.213
2618.0000	-56.759
2618.4000	-210.000
2618.8000	-54.294
2619.2000	-53.803
2619.6000	-56.268
2620.0000	-51.964
2620.4000	-57.292
2620.8000	-61.228
2621.2000	-210.000
2621.6000	-210.000
2622.0000	-53.091
2622.4000	-210.000
2622.8000	-210.000
2623.2000	-210.000
2623.6000	-210.000
2624.0000	-210.000
2624.4000	-52.637
2624.8000	-210.000
2625.2000	-56.251
2625.6000	-210.000
2626.0000	-210.000
2626.4000	-210.000
2626.8000	-58.913
2627.2000	-59.057
2627.6000	-62.146
2628.0000	-210.000
2628.4000	-54.525
2628.8000	-52.303
2629.2000	-52.909
2629.6000	-210.000
2630.0000	-57.134
2630.4000	-62.751
2630.8000	-53.205
2631.2000	-58.361
2631.6000	-58.822
2632.0000	-52.955
2632.4000	-210.000
2632.8000	-210.000
2633.2000	-65.456
2633.6000	-58.967
2634.0000	-61.886
2634.4000	-53.706
2634.8000	-54.373
2635.2000	-53.981
2635.6000	-210.000
2636.0000	-52.634
2636.4000	-58.179
2636.8000	-210.000
2637.2000	-53.754
2637.6000	-210.000
2638.0000	-210.000
2638.4000	-55.050
2638.8000	-210.000
2639.2000	-53.560
2639.6000	-210.000
2640.0000	-210.000
2640.4000	-55.653
2640.8000	-56.350
2641.2000	-210.000
2641.6000	-210.000
2642.0000	-210.000
2642.4000	-58.235
2642.8000	-56.812
2643.2000	-210.000
2643.6000	-59.183
2644.0000	-52.762
2644.4000	-56.213
2644.8000	-210.000
2645.2000	-56.319
2645.6000	-210.000
2646.0000	-210.000
2646.4000	-56.369
2646.8000	-210.000
2647.2000	-58.756
2647.6000	-210.000
2648.0000	-59.366
2648.4000	-210.000
2648.8000	-71.388
2649.2000	-210.000
2649.6000	-53.664
2650.0000	-210.000
2650.4000	-210.000
2650.8000	-63.957
2651.2000	-55.172
2651.6000	-58.575
2652.0000	-210.000
2652.4000	-210.000
2652.8000	-210.000
2653.2000	-210.000
2653.6000	-57.524
2654.0000	-210.000
2654.4000	-61.829
2654.8000	-210.000
2655.2000	-210.000
2655.6000	-70.384
2656.0000	-55.302
2656.4000	-56.681
2656.8000	-210.000
2657.2000	-210.000
2657.6000	-210.000
2658.0000	-54.497
2658.4000	-210.000
2658.8000	-56.976
2659.2000	-56.488
2659.6000	-210.000
2660.0000	-210.000
2660.4000	-58.565
2660.8000	-210.000
2661.2000	-210.000
2661.6000	-210.000
2662.0000	-57.263
2662.4000	-55.269
2662.8000	-56.535
2663.2000	-57.490
2663.6000	-210.000
2664.0000	-54.599
2664.4000	-55.698
2664.8000	-53.821
2665.2000	-55.952
2665.6000	-210.000
2666.0000	-210.000
2666.4000	-210.000
2666.8000	-79.359
2667.2000	-57.025
2667.6000	-54.001
2668.0000	-58.630
2668.4000	-210.000
2668.8000	-210.000
2669.2000	-210.000
2669.6000	-210.000
2670.0000	-57.184
2670.4000	-210.000
2670.8000	-64.406
2671.2000	-54.207
2671.6000	-62.482
2672.0000	-210.000
2672.4000	-210.000
2672.8000	-56.997
2673.2000	-210.000
2673.6000	-55.426
2674.0000	-70.512
2674.4000	-59.456
2674.8000	-58.672
2675.2000	-65.992
2675.6000	-60.764
2676.0000	-55.688
2676.4000	-210.000
2676.8000	-210.000
2677.2000	-210.000
2677.6000	-60.544
2678.0000	-210.000
2678.4000	-210.000
2678.8000	-60.596
2679.2000	-210.000
2679.6000	-210.000
2680.0000	-210.000
2680.4000	-60.429
2680.8000	-52.307
2681.2000	-53.689
2681.6000	-210.000
2682.0000	-210.000
2682.4000	-54.647
2682.8000	-57.122
2683.2000	-210.000
2683.6000	-210.000
2684.0000	-56.533
2684.4000	-210.000
2684.8000	-210.000
2685.2000	-60.984
2685.6000	-57.689
2686.0000	-54.471
2686.4000	-210.000
2686.8000	-210.000
2687.2000	-210.000
2687.6000	-56.366
2688.0000	-210.000
2688.4000	-53.368
2688.8000	-57.415
2689.2000	-57.209
2689.6000	-52.076
2690.0000	-54.482
2690.4000	-54.899
2690.8000	-56.648
2691.2000	-53.725
2691.6000	-210.000
2692.0000	-210.000
2692.4000	-55.121
2692.8000	-210.000
2693.2000	-52.890
2693.6000	-52.561
2694.0000	-63.082
2694.4000	-59.921
2694.8000	-55.019
2695.2000	-54.519
2695.6000	-58.990
2696.0000	-54.934
2696.4000	-210.000
2696.8000	-55.695
2697.2000	-210.000
2697.6000	-53.939
2698.0000	-57.600
2698.4000	-59.305
2698.8000	-55.763
2699.2000	-54.270
2699.6000	-56.120
2700.0000	-52.547
2700.4000	-53.271
2700.8000	-53.663
2701.2000	-49.792
2701.6000	-49.338
2702.0000	-50.582
2702.4000	-49.222
2702.8000	-49.629
2703.2000	-48.618
2703.6000	-49.648
2704.0000	-48.403
2704.4000	-47.482
2704.8000	-47.494
2705.2000	-47.763
2705.6000	-47.201
2706.0000	-46.261
2706.4000	-46.928
2706.8000	-47.099
2707.2000	-48.439
2707.6000	-46.922
2708.0000	-47.121
2708.4000	-47.275
2708.8000	-47.525
2709.2000	-48.179
2709.6000	-47.842
2710.0000	-46.820
2710.4000	-46.762
2710.8000	-46.280
2711.2000	-47.074
2711.6000	-46.669
2712.0000	-45.574
2712.4000	-44.729
2712.8000	-44.215
2713.2000	-44.622
2713.6000	-44.239
2714.0000	-43.602
2714.4000	-43.123
2714.8000	-42.829
2715.2000	-42.650
2715.6000	-42.098
2716.0000	-41.575
2716.4000	-41.101
2716.8000	-41.308
2717.2000	-41.247
2717.6000	-41.451
2718.0000	-41.119
2718.4000	-40.886
2718.8000	-40.753
2719.2000	-40.901
2719.6000	-40.811
2720.0000	-40.356
2720.4000	-40.518
2720.8000	-40.699
2721.2000	-40.916
2721.6000	-41.425
2722.0000	-41.076
2722.4000	-41.102
2722.8000	-41.030
2723.2000	-41.116
2723.6000	-41.187
2724.0000	-41.721
2724.4000	-42.144
2724.8000	-42.055
2725.2000	-41.210
2725.6000	-41.041
2726.0000	-41.647
2726.4000	-41.061
2726.8000	-40.926
2727.2000	-40.049
2727.6000	-39.974
2728.0000	-39.600
2728.4000	-39.211
2728.8000	-38.014
2729.2000	-37.140
2729.6000	-36.786
2730.0000	-36.503
2730.4000	-36.245
2730.8000	-36.462
2731.2000	-36.586
2731.6000	-36.637
2732.0000	-36.427
2732.4000	-36.118
2732.8000	-35.724
2733.2000	-35.401
2733.6000	-34.926
2734.0000	-34.615
2734.4000	-34.335
2734.8000	-34.046
2735.2000	-33.795
2735.6000	-33.601
2736.0000	-33.458
2736.4000	-33.387
2736.8000	-33.319
2737.2000	-33.410
2737.6000	-33.556
2738.0000	-33.935
2738.4000	-34.350
2738.8000	-34.570
2739.2000	-34.997
2739.6000	-35.462
2740.0000	-35.672
2740.4000	-35.696
2740.8000	-35.025
2741.2000	-34.886
2741.6000	-34.903
2742.0000	-34.377
2742.4000	-33.776
2742.8000	-33.402
2743.2000	-33.214
2743.6000	-32.912
2744.0000	-32.873
2744.4000	-32.475
2744.8000	-31.937
2745.2000	-31.672
2745.6000	-31.383
2746.0000	-30.892
2746.4000	-30.471
2746.8000	-29.811
2747.2000	-29.535
2747.6000	-29.178
2748.0000	-28.756
2748.4000	-28.429
2748.8000	-27.913
2749.2000	-27.714
2749.6000	-27.569
2750.0000	-27.491
2750.4000	-27.237
2750.8000	-27.442
2751.2000	-27.493
2751.6000	-27.779
2752.0000	-28.022
2752.4000	-28.120
2752.8000	-27.938
2753.2000	-27.493
2753.6000	-26.991
2754.0000	-26.375
2754.4000	-26.131
2754.8000	-25.989
2755.2000	-25.491
2755.6000	-24.986
2756.0000	-24.804
2756.4000	-24.767
2756.8000	-24.633
2757.2000	-24.513
2757.6000	-24.394
2758.0000	-24.489
2758.4000	-24.617
2758.8000	-25.015
2759.2000	-25.144
2759.6000	-25.336
2760.0000	-25.645
2760.4000	-26.041
2760.8000	-26.314
2761.2000	-26.658
2761.6000	-26.782
2762.0000	-27.094
2762.4000	-27.350
2762.8000	-27.431
2763.2000	-26.845
2763.6000	-26.081
2764.0000	-25.520
2764.4000	-25.097
2764.8000	-24.455
2765.2000	-23.665
2765.6000	-22.854
2766.0000	-22.083
2766.4000	-21.593
2766.8000	-21.039
2767.2000	-20.229
2767.6000	-19.614
2768.0000	-19.257
2768.4000	-19.290
2768.8000	-19.109
2769.2000	-18.578
2769.6000	-18.433
2770.0000	-18.195
2770.4000	-17.940
2770.8000	-18.083
2771.2000	-18.151
2771.6000	-18.285
2772.0000	-18.483
2772.4000	-18.298
2772.8000	-18.703
2773.2000	-19.390
2773.6000	-20.055
2774.0000	-20.564
2774.4000	-20.422
2774.8000	-21.270
2775.2000	-22.207
2775.6000	-22.632
2776.0000	-22.655
2776.4000	-22.211
2776.8000	-22.242
2777.2000	-22.371
2777.6000	-21.619
2778.0000	-20.558
2778.4000	-19.509
2778.8000	-18.907
2779.2000	-18.345
2779.6000	-17.547
2780.0000	-17.034
2780.4000	-16.471
2780.8000	-15.753
2781.2000	-14.864
2781.6000	-14.231
2782.0000	-13.838
2782.4000	-13.194
2782.8000	-12.685
2783.2000	-12.250
2783.6000	-11.703
2784.0000	-11.386
2784.4000	-11.296
2784.8000	-11.210
2785.2000	-11.022
2785.6000	-10.943
2786.0000	-10.870
2786.4000	-10.893
2786.8000	-10.978
2787.2000	-11.044
2787.6000	-11.139
2788.0000	-11.138
2788.4000	-11.200
2788.8000	-11.350
2789.2000	-11.450
2789.6000	-11.445
2790.0000	-11.393
2790.4000	-11.523
2790.8000	-11.699
2791.2000	-11.811
2791.6000	-12.003
2792.0000	-12.232
2792.4000	-12.437
2792.8000	-12.642
2793.2000	-12.930
2793.6000	-13.381
2794.0000	-13.983
2794.4000	-14.277
2794.8000	-14.669
2795.2000	-15.042
2795.6000	-14.679
2796.0000	-14.513
2796.4000	-14.825
2796.8000	-15.687
2797.2000	-15.837
2797.6000	-14.827
2798.0000	-14.373
2798.4000	-14.557
2798.8000	-15.267
2799.2000	-14.852
2799.6000	-14.695
2800.0000	-14.880
2800.4000	-14.746
2800.8000	-15.100
2801.2000	-15.377
2801.6000	-16.059
2802.0000	-16.997
2802.4000	-17.188
2802.8000	-17.466
2803.2000	-17.769
2803.6000	-18.721
2804.0000	-19.184
2804.4000	-19.993
2804.8000	-20.235
2805.2000	-20.820
2805.6000	-20.535
2806.0000	-20.247
2806.4000	-20.355
2806.8000	-19.998
2807.2000	-19.913
2807.6000	-17.905
2808.0000	-17.700
2808.4000	-17.761
2808.8000	-17.842
2809.2000	-16.808
2809.6000	-15.440
2810.0000	-15.934
2810.4000	-16.419
2810.8000	-15.435
2811.2000	-15.505
2811.6000	-15.777
2812.0000	-15.520
2812.4000	-15.892
2812.8000	-15.960
2813.2000	-16.439
2813.6000	-17.115
2814.0000	-17.111
2814.4000	-16.660
2814.8000	-17.044
2815.2000	-18.409
2815.6000	-19.157
2816.0000	-19.409
2816.4000	-19.130
2816.8000	-19.469
2817.2000	-19.801
2817.6000	-19.497
2818.0000	-19.405
2818.4000	-19.399
2818.8000	-19.652
2819.2000	-19.787
2819.6000	-19.874
2820.0000	-20.694
2820.4000	-21.026
2820.8000	-20.843
2821.2000	-20.763
2821.6000	-21.111
2822.0000	-21.315
2822.4000	-21.790
2822.8000	-21.472
2823.2000	-20.435
2823.6000	-20.173
2824.0000	-20.312
2824.4000	-20.490
2824.8000	-19.690
2825.2000	-19.060
2825.6000	-18.620
2826.0000	-18.740
2826.4000	-18.421
2826.8000	-17.624
2827.2000	-16.830
2827.6000	-16.468
2828.0000	-16.270
2828.4000	-15.916
2828.8000	-15.987
2829.2000	-15.431
2829.6000	-15.268
2830.0000	-15.197
2830.4000	-15.270
2830.8000	-15.270
2831.2000	-15.214
2831.6000	-15.251
2832.0000	-15.320
2832.4000	-15.354
2832.8000	-15.335
2833.2000	-15.335
2833.6000	-15.287
2834.0000	-15.135
2834.4000	-15.074
2834.8000	-15.045
2835.2000	-14.913
2835.6000	-14.790
2836.0000	-14.478
2836.4000	-14.439
2836.8000	-14.468
2837.2000	-14.222
2837.6000	-14.036
2838.0000	-13.828
2838.4000	-13.625
2838.8000	-13.583
2839.2000	-13.436
2839.6000	-13.203
2840.0000	-12.995
2840.4000	-13.052
2840.8000	-13.044
2841.2000	-13.031
2841.6000	-12.969
2842.0000	-12.943
2842.4000	-12.971
2842.8000	-12.924
2843.2000	-12.874
2843.6000	-13.047
2844.0000	-13.090
2844.4000	-13.133
2844.8000	-12.897
2845.2000	-12.988
2845.6000	-13.254
2846.0000	-13.277
2846.4000	-13.231
2846.8000	-13.011
2847.2000	-12.927
2847.6000	-12.963
2848.0000	-12.834
2848.4000	-12.698
2848.8000	-12.348
2849.2000	-12.353
2849.6000	-12.320
2850.0000	-12.266
2850.4000	-12.193
2850.8000	-12.135
2851.2000	-12.146
2851.6000	-12.211
2852.0000	-12.337
2852.4000	-12.453
2852.8000	-12.598
2853.2000	-12.722
2853.6000	-12.800
2854.0000	-12.889
2854.4000	-12.966
2854.8000	-13.056
2855.2000	-13.070
2855.6000	-13.126
2856.0000	-13.183
2856.4000	-13.278
2856.8000	-13.366
2857.2000	-13.439
2857.6000	-13.521
2858.0000	-13.670
2858.4000	-13.947
2858.8000	-14.073
2859.2000	-13.954
2859.6000	-14.015
2860.0000	-14.101
2860.4000	-14.487
2860.8000	-14.393
2861.2000	-14.271
2861.6000	-14.188
2862.0000	-14.310
2862.4000	-14.599
2862.8000	-14.824
2863.2000	-14.563
2863.6000	-14.505
2864.0000	-15.064
2864.4000	-15.012
2864.8000	-15.695
2865.2000	-15.798
2865.6000	-15.666
2866.0000	-16.025
2866.4000	-16.665
2866.8000	-16.887
2867.2000	-16.904
2867.6000	-17.064
2868.0000	-17.354
2868.4000	-17.541
2868.8000	-17.675
2869.2000	-17.925
2869.6000	-18.028
2870.0000	-17.526
2870.4000	-17.453
2870.8000	-17.634
2871.2000	-17.611
2871.6000	-17.404
2872.0000	-16.723
2872.4000	-16.646
2872.8000	-16.695
2873.2000	-16.761
2873.6000	-16.756
2874.0000	-16.687
2874.4000	-16.758
2874.8000	-16.829
2875.2000	-16.833
2875.6000	-16.856
2876.0000	-17.238
2876.4000	-17.187
2876.8000	-17.005
2877.2000	-17.060
2877.6000	-17.400
2878.0000	-17.887
2878.4000	-18.055
2878.8000	-17.887
2879.2000	-17.946
2879.6000	-18.214
2880.0000	-18.812
2880.4000	-18.846
2880.8000	-18.927
2881.2000	-18.886
2881.6000	-19.291
2882.0000	-19.686
2882.4000	-19.788
2882.8000	-19.766
2883.2000	-19.839
2883.6000	-20.170
2884.0000	-20.402
2884.4000	-20.289
2884.8000	-20.436
2885.2000	-20.753
2885.6000	-21.533
2886.0000	-21.705
2886.4000	-21.645
2886.8000	-21.558
2887.2000	-21.848
2887.6000	-22.386
2888.0000	-22.672
2888.4000	-22.320
2888.8000	-22.405
2889.2000	-22.652
2889.6000	-23.108
2890.0000	-23.285
2890.4000	-23.034
2890.8000	-23.201
2891.2000	-23.251
2891.6000	-23.181
2892.0000	-22.914
2892.4000	-22.931
2892.8000	-22.633
2893.2000	-22.483
2893.6000	-22.166
2894.0000	-22.299
2894.4000	-21.878
2894.8000	-21.829
2895.2000	-21.944
2895.6000	-22.980
2896.0000	-22.488
2896.4000	-22.360
2896.8000	-22.489
2897.2000	-23.546
2897.6000	-24.642
2898.0000	-24.546
2898.4000	-24.812
2898.8000	-24.922
2899.2000	-26.111
2899.6000	-26.452
2900.0000	-26.397
2900.4000	-26.592
2900.8000	-26.667
2901.2000	-27.195
2901.6000	-27.213
2902.0000	-27.092
2902.4000	-27.059
2902.8000	-26.967
2903.2000	-27.338
2903.6000	-26.975
2904.0000	-26.860
2904.4000	-26.693
2904.8000	-27.144
2905.2000	-28.059
2905.6000	-27.796
2906.0000	-26.849
2906.4000	-26.633
2906.8000	-27.024
2907.2000	-28.260
2907.6000	-27.560
2908.0000	-26.889
2908.4000	-26.911
2908.8000	-27.985
2909.2000	-29.252
2909.6000	-29.239
2910.0000	-28.965
2910.4000	-29.301
2910.8000	-30.651
2911.2000	-31.807
2911.6000	-30.628
2912.0000	-31.081
2912.4000	-32.097
2912.8000	-32.272
2913.2000	-32.229
2913.6000	-32.386
2914.0000	-32.173
2914.4000	-31.891
2914.8000	-31.257
2915.2000	-30.704
2915.6000	-30.994
2916.0000	-30.482
2916.4000	-30.356
2916.8000	-30.292
2917.2000	-30.348
2917.6000	-30.354
2918.0000	-30.419
2918.4000	-30.543
2918.8000	-30.843
2919.2000	-30.984
2919.6000	-31.135
2920.0000	-31.330
2920.4000	-31.491
2920.8000	-31.561
2921.2000	-31.617
2921.6000	-31.645
2922.0000	-31.817
2922.4000	-31.779
2922.8000	-31.701
2923.2000	-31.622
2923.6000	-31.509
2924.0000	-31.517
2924.4000	-31.609
2924.8000	-31.827
2925.2000	-31.356
2925.6000	-31.305
2926.0000	-31.452
2926.4000	-31.963
2926.8000	-32.036
2927.2000	-31.839
2927.6000	-31.784
2928.0000	-31.827
2928.4000	-32.878
2928.8000	-33.297
2929.2000	-32.975
2929.6000	-32.592
2930.0000	-33.245
2930.4000	-34.338
2930.8000	-34.509
2931.2000	-34.278
2931.6000	-33.877
2932.0000	-34.728
2932.4000	-35.717
2932.8000	-35.825
2933.2000	-35.343
2933.6000	-35.707
2934.0000	-36.101
2934.4000	-36.660
2934.8000	-36.683
2935.2000	-36.499
2935.6000	-36.501
2936.0000	-37.128
2936.4000	-37.813
2936.8000	-37.396
2937.2000	-37.392
2937.6000	-37.646
2938.0000	-38.205
2938.4000	-38.324
2938.8000	-38.320
2939.2000	-38.353
2939.6000	-38.485
2940.0000	-38.846
2940.4000	-39.228
2940.8000	-38.975
2941.2000	-38.825
2941.6000	-39.055
2942.0000	-39.382
2942.4000	-40.064
2942.8000	-39.896
2943.2000	-39.697
2943.6000	-39.919
2944.0000	-40.786
2944.4000	-40.394
2944.8000	-40.551
2945.2000	-40.625
2945.6000	-41.031
2946.0000	-41.296
2946.4000	-41.225
2946.8000	-41.505
2947.2000	-41.590
2947.6000	-42.048
2948.0000	-42.617
2948.4000	-42.165
2948.8000	-42.084
2949.2000	-42.260
2949.6000	-42.812
2950.0000	-42.931
2950.4000	-42.696
2950.8000	-43.033
2951.2000	-42.839
2951.6000	-42.972
2952.0000	-43.582
2952.4000	-43.291
2952.8000	-43.403
2953.2000	-43.366
2953.6000	-43.796
2954.0000	-44.230
2954.4000	-44.117
2954.8000	-43.911
2955.2000	-44.836
2955.6000	-44.999
2956.0000	-44.890
2956.4000	-44.588
2956.8000	-44.974
2957.2000	-45.508
2957.6000	-45.856
2958.0000	-45.934
2958.4000	-45.974
2958.8000	-45.942
2959.2000	-47.167
2959.6000	-47.427
2960.0000	-46.899
2960.4000	-46.548
2960.8000	-46.849
2961.2000	-47.593
2961.6000	-47.644
2962.0000	-47.088
2962.4000	-46.553
2962.8000	-47.450
2963.2000	-47.390
2963.6000	-48.262
2964.0000	-47.219
2964.4000	-47.699
2964.8000	-47.510
2965.2000	-47.883
2965.6000	-47.346
2966.0000	-47.911
2966.4000	-48.022
2966.8000	-48.222
2967.2000	-48.865
2967.6000	-49.195
2968.0000	-49.582
2968.4000	-49.554
2968.8000	-49.278
2969.2000	-50.536
2969.6000	-49.475
2970.0000	-49.422
2970.4000	-50.077
2970.8000	-49.195
2971.2000	-51.237
2971.6000	-51.253
2972.0000	-50.695
2972.4000	-50.532
2972.8000	-49.795
2973.2000	-50.840
2973.6000	-50.371
2974.0000	-50.254
2974.4000	-49.678
2974.8000	-50.793
2975.2000	-51.294
2975.6000	-51.228
2976.0000	-51.363
2976.4000	-50.763
2976.8000	-51.443
2977.2000	-53.388
2977.6000	-50.746
2978.0000	-50.904
2978.4000	-52.043
2978.8000	-51.832
2979.2000	-51.502
2979.6000	-51.224
2980.0000	-51.167
2980.4000	-53.005
2980.8000	-52.288
2981.2000	-53.251
2981.6000	-52.177
2982.0000	-52.678
2982.4000	-52.139
2982.8000	-53.612
2983.2000	-53.897
2983.6000	-55.408
2984.0000	-52.702
2984.4000	-53.838
2984.8000	-52.154
2985.2000	-53.924
2985.6000	-53.297
2986.0000	-53.826
2986.4000	-54.812
2986.8000	-56.266
2987.2000	-59.211
2987.6000	-56.282
2988.0000	-54.569
2988.4000	-55.989
2988.8000	-210.000
2989.2000	-58.067
2989.6000	-57.590
2990.0000	-58.538
2990.4000	-65.787
2990.8000	-53.421
2991.2000	-54.797
2991.6000	-52.612
2992.0000	-56.676
2992.4000	-56.541
2992.8000	-54.433
2993.2000	-54.046
2993.6000	-55.222
2994.0000	-53.933
2994.4000	-54.393
2994.8000	-210.000
2995.2000	-210.000
2995.6000	-58.990
2996.0000	-61.070
2996.4000	-53.041
2996.8000	-59.302
2997.2000	-59.080
2997.6000	-54.119
2998.0000	-58.412
2998.4000	-210.000
2998.8000	-66.878
2999.2000	-55.530
2999.6000	-54.254
3000.0000	-54.675
3000.4000	-210.000
3000.8000	-210.000
3001.2000	-59.949
3001.6000	-210.000
3002.0000	-210.000
3002.4000	-60.563
3002.8000	-54.687
3003.2000	-55.477
3003.6000	-56.988
3004.0000	-54.873
3004.4000	-210.000
3004.8000	-55.163
3005.2000	-54.472
3005.6000	-210.000
3006.0000	-61.538
3006.4000	-57.984
3006.8000	-210.000
3007.2000	-210.000
3007.6000	-60.977
3008.0000	-59.011
3008.4000	-54.474
3008.8000	-210.000
3009.2000	-210.000
3009.6000	-210.000
3010.0000	-60.809
3010.4000	-55.356
3010.8000	-59.210
3011.2000	-60.355
3011.6000	-65.158
3012.0000	-210.000
3012.4000	-210.000
3012.8000	-58.551
3013.2000	-67.401
3013.6000	-57.820
3014.0000	-210.000
3014.4000	-56.739
3014.8000	-58.760
3015.2000	-210.000
3015.6000	-57.362
3016.0000	-210.000
3016.4000	-55.027
3016.8000	-63.041
3017.2000	-210.000
3017.6000	-210.000
3018.0000	-60.106
3018.4000	-57.928
3018.8000	-67.513
3019.2000	-210.000
3019.6000	-210.000
3020.0000	-54.711
3020.4000	-63.100
3020.8000	-210.000
3021.2000	-210.000
3021.6000	-210.000
3022.0000	-210.000
3022.4000	-210.000
3022.8000	-210.000
3023.2000	-210.000
3023.6000	-63.007
3024.0000	-210.000
3024.4000	-210.000
3024.8000	-210.000
3025.2000	-210.000
3025.6000	-59.705
3026.0000	-210.000
3026.4000	-210.000
3026.8000	-62.990
3027.2000	-210.000
3027.6000	-210.000
3028.0000	-57.683
3028.4000	-64.276
3028.8000	-59.555
3029.2000	-56.438
3029.6000	-56.183
3030.0000	-54.706
3030.4000	-210.000
3030.8000	-210.000
3031.2000	-210.000
3031.6000	-59.674
3032.0000	-54.857
3032.4000	-61.926
3032.8000	-210.000
3033.2000	-210.000
3033.6000	-55.714
3034.0000	-210.000
3034.4000	-55.803
3034.8000	-210.000
3035.2000	-60.202
3035.6000	-210.000
3036.0000	-210.000
3036.4000	-57.919
3036.8000	-64.252
3037.2000	-210.000
3037.6000	-210.000
3038.0000	-210.000
3038.4000	-210.000
3038.8000	-210.000
3039.2000	-60.995
3039.6000	-61.458
3040.0000	-59.189
3040.4000	-210.000
3040.8000	-210.000
3041.2000	-56.883
3041.6000	-210.000
3042.0000	-56.403
3042.4000	-57.930
3042.8000	-56.839
3043.2000	-59.682
3043.6000	-210.000
3044.0000	-210.000
3044.4000	-210.000
3044.8000	-210.000
3045.2000	-210.000
3045.6000	-58.216
3046.0000	-59.578
3046.4000	-210.000
3046.8000	-210.000
3047.2000	-210.000
3047.6000	-210.000
3048.0000	-210.000
3048.4000	-61.519
3048.8000	-210.000
3049.2000	-210.000
3049.6000	-210.000
3050.0000	-210.000
3050.4000	-210.000
3050.8000	-65.944
3051.2000	-210.000
3051.6000	-210.000
3052.0000	-210.000
3052.4000	-58.624
3052.8000	-59.219
3053.2000	-58.869
3053.6000	-57.010
3054.0000	-56.698
3054.4000	-210.000
3054.8000	-54.703
3055.2000	-210.000
3055.6000	-61.827
3056.0000	-210.000
3056.4000	-210.000
3056.8000	-210.000
3057.2000	-210.000
3057.6000	-210.000
3058.0000	-55.873
3058.4000	-57.141
3058.8000	-210.000
3059.2000	-210.000
3059.6000	-55.186
3060.0000	-210.000
3060.4000	-210.000
3060.8000	-61.660
3061.2000	-210.000
3061.6000	-210.000
3062.0000	-54.421
3062.4000	-210.000
3062.8000	-65.193
3063.2000	-210.000
3063.6000	-69.531
3064.0000	-56.757
3064.4000	-60.149
3064.8000	-210.000
3065.2000	-210.000
3065.6000	-210.000
3066.0000	-58.799
3066.4000	-210.000
3066.8000	-210.000
3067.2000	-55.340
3067.6000	-61.625
3068.0000	-210.000
3068.4000	-210.000
3068.8000	-210.000
3069.2000	-210.000
3069.6000	-60.688
3070.0000	-210.000
3070.4000	-210.000
3070.8000	-210.000
3071.2000	-210.000
3071.6000	-210.000
3072.0000	-210.000
3072.4000	-210.000
3072.8000	-210.000
3073.2000	-210.000
3073.6000	-210.000
3074.0000	-210.000
3074.4000	-59.561
3074.8000	-210.000
3075.2000	-210.000
3075.6000	-210.000
3076.0000	-69.717
3076.4000	-62.977
3076.8000	-57.494
3077.2000	-210.000
3077.6000	-210.000
3078.0000	-210.000
3078.4000	-210.000
3078.8000	-210.000
3079.2000	-58.583
3079.6000	-55.658
3080.0000	-210.000
3080.4000	-63.744
3080.8000	-56.701
3081.2000	-61.879
3081.6000	-210.000
3082.0000	-56.897
3082.4000	-58.116
3082.8000	-210.000
3083.2000	-53.537
3083.6000	-210.000
3084.0000	-58.379
3084.4000	-65.357
3084.8000	-210.000
3085.2000	-210.000
3085.6000	-210.000
3086.0000	-210.000
3086.4000	-58.963
3086.8000	-210.000
3087.2000	-210.000
3087.6000	-210.000
3088.0000	-210.000
3088.4000	-66.764
3088.8000	-210.000
3089.2000	-210.000
3089.6000	-63.038
3090.0000	-58.076
3090.4000	-62.472
3090.8000	-57.968
3091.2000	-210.000
3091.6000	-59.191
3092.0000	-57.088
3092.4000	-55.345
3092.8000	-60.337
3093.2000	-210.000
3093.6000	-210.000
3094.0000	-210.000
3094.4000	-60.049
3094.8000	-210.000
3095.2000	-210.000
3095.6000	-210.000
3096.0000	-55.009
3096.4000	-56.711
3096.8000	-210.000
3097.2000	-210.000
3097.6000	-61.676
3098.0000	-210.000
3098.4000	-210.000
3098.8000	-61.500
3099.2000	-210.000
3099.6000	-210.000
3100.0000	-210.000
3100.4000	-210.000
3100.8000	-61.116
3101.2000	-55.390
3101.6000	-66.739
3102.0000	-57.958
3102.4000	-61.073
3102.8000	-210.000
3103.2000	-210.000
3103.6000	-59.427
3104.0000	-210.000
3104.4000	-60.668
3104.8000	-66.729
3105.2000	-210.000
3105.6000	-60.268
3106.0000	-69.545
3106.4000	-210.000
3106.8000	-57.212
3107.2000	-60.929
3107.6000	-65.260
3108.0000	-210.000
3108.4000	-210.000
3108.8000	-67.314
3109.2000	-210.000
3109.6000	-210.000
3110.0000	-61.903
3110.4000	-210.000
3110.8000	-63.288
3111.2000	-210.000
3111.6000	-58.458
3112.0000	-210.000
3112.4000	-67.127
3112.8000	-59.675
3113.2000	-210.000
3113.6000	-210.000
3114.0000	-210.000
3114.4000	-210.000
3114.8000	-210.000
3115.2000	-210.000
3115.6000	-66.286
3116.0000	-63.784
3116.4000	-58.013
3116.8000	-210.000
3117.2000	-210.000
3117.6000	-59.214
3118.0000	-72.198
3118.4000	-210.000
3118.8000	-210.000
3119.2000	-210.000
3119.6000	-57.387
3120.0000	-210.000
3120.4000	-210.000
3120.8000	-57.635
3121.2000	-62.767
3121.6000	-58.412
3122.0000	-210.000
3122.4000	-210.000
3122.8000	-65.522
3123.2000	-79.894
3123.6000	-210.000
3124.0000	-210.000
3124.4000	-69.625
3124.8000	-210.000
3125.2000	-210.000
3125.6000	-56.856
3126.0000	-210.000
3126.4000	-210.000
3126.8000	-63.532
3127.2000	-64.517
3127.6000	-210.000
3128.0000	-52.769
3128.4000	-56.556
3128.8000	-210.000
3129.2000	-59.203
3129.6000	-57.830
3130.0000	-210.000
3130.4000	-58.433
3130.8000	-210.000
3131.2000	-210.000
3131.6000	-210.000
3132.0000	-210.000
3132.4000	-59.167
3132.8000	-210.000
3133.2000	-210.000
3133.6000	-210.000
3134.0000	-63.082
3134.4000	-210.000
3134.8000	-210.000
3135.2000	-210.000
3135.6000	-56.088
[truncated: 4,661 more rows]
