# Supplementary material for: Femtosecond tunable solitons up to 4.8 µm using soliton self-frequency shift in an InF3 fiber
Source: Sci Rep. 2022 Sep 23;12:15898. doi: 10.1038/s41598-022-19658-8 (PMC9508244; doi:10.1038/s41598-022-19658-8)
Supplement: Supplementary file 1 — Supplementary Information. [file 41598_2022_19658_MOESM1_ESM.zip › Raw data/Fig3_4m20mInF3/1.3A.CSV]

75CSV
77
35
CTRWL	3675.000000
SPAN	2650.000000
START WL	2350.000000
STOP WL	5000.000000
WLFREQ	0
REFL	-3.0
LSCL	7.0
RESLN	2.000
AVG	1
SMPLAUTO	1
SMPL	6626
SMPLINTVL	0.4000
HI1_CHOP
MEAS
LSUNT	0
NMSKV	OFF
RESCOR	0
SMOOTH	0
MEASWL	0
SWPSPD	1
MODELNAME	AQ6376
CHGPT	0
RESCAL0_0	10243
RESCAL0_1	0
RESCAL0_2	0
RESCAL1_0	10243
RESCAL1_1	0
RESCAL1_2	0
RESPARM	10243
FREQPARM	10243
WNUMPARM	10243
[TRACE DATA]
2350.0000	-210.000
2350.4000	-52.127
2350.8000	-50.785
2351.2000	-210.000
2351.6000	-59.243
2352.0000	-210.000
2352.4000	-210.000
2352.8000	-50.981
2353.2000	-59.907
2353.6000	-55.506
2354.0000	-210.000
2354.4000	-50.875
2354.8000	-54.249
2355.2000	-210.000
2355.6000	-210.000
2356.0000	-52.148
2356.4000	-51.206
2356.8000	-210.000
2357.2000	-54.331
2357.6000	-210.000
2358.0000	-210.000
2358.4000	-210.000
2358.8000	-210.000
2359.2000	-65.024
2359.6000	-51.386
2360.0000	-210.000
2360.4000	-210.000
2360.8000	-53.039
2361.2000	-210.000
2361.6000	-54.158
2362.0000	-65.750
2362.4000	-210.000
2362.8000	-210.000
2363.2000	-56.659
2363.6000	-210.000
2364.0000	-210.000
2364.4000	-50.706
2364.8000	-48.517
2365.2000	-63.076
2365.6000	-53.240
2366.0000	-210.000
2366.4000	-210.000
2366.8000	-52.896
2367.2000	-210.000
2367.6000	-210.000
2368.0000	-51.770
2368.4000	-51.341
2368.8000	-51.112
2369.2000	-210.000
2369.6000	-210.000
2370.0000	-59.507
2370.4000	-210.000
2370.8000	-56.879
2371.2000	-210.000
2371.6000	-210.000
2372.0000	-210.000
2372.4000	-52.032
2372.8000	-210.000
2373.2000	-58.037
2373.6000	-210.000
2374.0000	-52.279
2374.4000	-51.723
2374.8000	-61.029
2375.2000	-50.988
2375.6000	-53.214
2376.0000	-210.000
2376.4000	-210.000
2376.8000	-52.311
2377.2000	-51.164
2377.6000	-210.000
2378.0000	-57.668
2378.4000	-54.830
2378.8000	-52.493
2379.2000	-210.000
2379.6000	-52.379
2380.0000	-210.000
2380.4000	-210.000
2380.8000	-59.544
2381.2000	-50.580
2381.6000	-52.537
2382.0000	-58.059
2382.4000	-210.000
2382.8000	-52.745
2383.2000	-210.000
2383.6000	-210.000
2384.0000	-210.000
2384.4000	-52.297
2384.8000	-210.000
2385.2000	-50.739
2385.6000	-51.705
2386.0000	-51.656
2386.4000	-53.393
2386.8000	-210.000
2387.2000	-51.392
2387.6000	-210.000
2388.0000	-58.775
2388.4000	-61.195
2388.8000	-210.000
2389.2000	-210.000
2389.6000	-210.000
2390.0000	-210.000
2390.4000	-60.855
2390.8000	-210.000
2391.2000	-54.237
2391.6000	-210.000
2392.0000	-210.000
2392.4000	-210.000
2392.8000	-55.204
2393.2000	-55.267
2393.6000	-57.639
2394.0000	-55.346
2394.4000	-210.000
2394.8000	-57.837
2395.2000	-63.994
2395.6000	-210.000
2396.0000	-57.051
2396.4000	-210.000
2396.8000	-60.862
2397.2000	-210.000
2397.6000	-52.409
2398.0000	-210.000
2398.4000	-210.000
2398.8000	-210.000
2399.2000	-210.000
2399.6000	-210.000
2400.0000	-57.607
2400.4000	-210.000
2400.8000	-210.000
2401.2000	-210.000
2401.6000	-57.783
2402.0000	-210.000
2402.4000	-54.756
2402.8000	-57.343
2403.2000	-57.280
2403.6000	-59.275
2404.0000	-75.085
2404.4000	-52.722
2404.8000	-52.745
2405.2000	-51.591
2405.6000	-57.176
2406.0000	-56.303
2406.4000	-210.000
2406.8000	-60.266
2407.2000	-210.000
2407.6000	-210.000
2408.0000	-63.148
2408.4000	-52.833
2408.8000	-74.563
2409.2000	-55.891
2409.6000	-210.000
2410.0000	-55.140
2410.4000	-57.983
2410.8000	-54.758
2411.2000	-53.788
2411.6000	-210.000
2412.0000	-54.305
2412.4000	-53.872
2412.8000	-210.000
2413.2000	-54.568
2413.6000	-210.000
2414.0000	-52.360
2414.4000	-210.000
2414.8000	-210.000
2415.2000	-53.461
2415.6000	-51.292
2416.0000	-210.000
2416.4000	-54.992
2416.8000	-210.000
2417.2000	-210.000
2417.6000	-210.000
2418.0000	-50.317
2418.4000	-53.339
2418.8000	-210.000
2419.2000	-62.426
2419.6000	-56.042
2420.0000	-59.373
2420.4000	-210.000
2420.8000	-210.000
2421.2000	-58.830
2421.6000	-210.000
2422.0000	-210.000
2422.4000	-52.821
2422.8000	-49.423
2423.2000	-51.621
2423.6000	-210.000
2424.0000	-55.147
2424.4000	-54.610
2424.8000	-210.000
2425.2000	-210.000
2425.6000	-52.449
2426.0000	-210.000
2426.4000	-51.732
2426.8000	-56.332
2427.2000	-210.000
2427.6000	-210.000
2428.0000	-210.000
2428.4000	-210.000
2428.8000	-56.730
2429.2000	-56.643
2429.6000	-50.361
2430.0000	-62.984
2430.4000	-52.351
2430.8000	-210.000
2431.2000	-210.000
2431.6000	-60.994
2432.0000	-55.057
2432.4000	-55.863
2432.8000	-210.000
2433.2000	-210.000
2433.6000	-57.631
2434.0000	-210.000
2434.4000	-61.715
2434.8000	-210.000
2435.2000	-61.111
2435.6000	-210.000
2436.0000	-50.890
2436.4000	-55.322
2436.8000	-210.000
2437.2000	-55.482
2437.6000	-210.000
2438.0000	-210.000
2438.4000	-58.930
2438.8000	-210.000
2439.2000	-210.000
2439.6000	-55.624
2440.0000	-210.000
2440.4000	-210.000
2440.8000	-59.107
2441.2000	-53.833
2441.6000	-64.089
2442.0000	-54.203
2442.4000	-210.000
2442.8000	-210.000
2443.2000	-52.969
2443.6000	-51.818
2444.0000	-52.810
2444.4000	-210.000
2444.8000	-210.000
2445.2000	-210.000
2445.6000	-210.000
2446.0000	-210.000
2446.4000	-210.000
2446.8000	-78.951
2447.2000	-210.000
2447.6000	-210.000
2448.0000	-53.330
2448.4000	-210.000
2448.8000	-210.000
2449.2000	-53.393
2449.6000	-53.373
2450.0000	-52.356
2450.4000	-210.000
2450.8000	-210.000
2451.2000	-210.000
2451.6000	-53.847
2452.0000	-52.275
2452.4000	-55.932
2452.8000	-210.000
2453.2000	-75.717
2453.6000	-58.823
2454.0000	-51.132
2454.4000	-54.745
2454.8000	-56.798
2455.2000	-54.731
2455.6000	-68.422
2456.0000	-57.430
2456.4000	-50.550
2456.8000	-56.352
2457.2000	-54.581
2457.6000	-210.000
2458.0000	-52.724
2458.4000	-210.000
2458.8000	-210.000
2459.2000	-210.000
2459.6000	-58.267
2460.0000	-210.000
2460.4000	-210.000
2460.8000	-210.000
2461.2000	-210.000
2461.6000	-56.635
2462.0000	-52.215
2462.4000	-53.797
2462.8000	-210.000
2463.2000	-60.133
2463.6000	-210.000
2464.0000	-210.000
2464.4000	-55.514
2464.8000	-210.000
2465.2000	-62.044
2465.6000	-57.789
2466.0000	-210.000
2466.4000	-210.000
2466.8000	-210.000
2467.2000	-52.607
2467.6000	-56.535
2468.0000	-53.039
2468.4000	-210.000
2468.8000	-54.175
2469.2000	-210.000
2469.6000	-210.000
2470.0000	-210.000
2470.4000	-52.387
2470.8000	-50.323
2471.2000	-54.082
2471.6000	-210.000
2472.0000	-52.704
2472.4000	-210.000
2472.8000	-55.959
2473.2000	-58.934
2473.6000	-210.000
2474.0000	-58.056
2474.4000	-63.310
2474.8000	-210.000
2475.2000	-210.000
2475.6000	-210.000
2476.0000	-62.061
2476.4000	-54.458
2476.8000	-210.000
2477.2000	-55.160
2477.6000	-210.000
2478.0000	-54.320
2478.4000	-51.680
2478.8000	-58.605
2479.2000	-56.000
2479.6000	-60.290
2480.0000	-54.814
2480.4000	-210.000
2480.8000	-210.000
2481.2000	-61.336
2481.6000	-210.000
2482.0000	-210.000
2482.4000	-210.000
2482.8000	-55.998
2483.2000	-55.096
2483.6000	-51.782
2484.0000	-210.000
2484.4000	-210.000
2484.8000	-53.497
2485.2000	-61.676
2485.6000	-56.577
2486.0000	-210.000
2486.4000	-210.000
2486.8000	-60.091
2487.2000	-62.017
2487.6000	-210.000
2488.0000	-210.000
2488.4000	-210.000
2488.8000	-51.583
2489.2000	-58.247
2489.6000	-210.000
2490.0000	-59.085
2490.4000	-210.000
2490.8000	-210.000
2491.2000	-210.000
2491.6000	-210.000
2492.0000	-52.549
2492.4000	-210.000
2492.8000	-51.658
2493.2000	-54.271
2493.6000	-210.000
2494.0000	-58.149
2494.4000	-210.000
2494.8000	-210.000
2495.2000	-56.869
2495.6000	-210.000
2496.0000	-210.000
2496.4000	-56.334
2496.8000	-53.161
2497.2000	-53.125
2497.6000	-210.000
2498.0000	-210.000
2498.4000	-210.000
2498.8000	-57.910
2499.2000	-58.079
2499.6000	-60.878
2500.0000	-210.000
2500.4000	-59.722
2500.8000	-57.017
2501.2000	-210.000
2501.6000	-54.432
2502.0000	-54.658
2502.4000	-210.000
2502.8000	-210.000
2503.2000	-57.045
2503.6000	-210.000
2504.0000	-210.000
2504.4000	-210.000
2504.8000	-54.805
2505.2000	-210.000
2505.6000	-210.000
2506.0000	-68.427
2506.4000	-210.000
2506.8000	-60.555
2507.2000	-54.950
2507.6000	-58.536
2508.0000	-54.146
2508.4000	-210.000
2508.8000	-210.000
2509.2000	-56.254
2509.6000	-210.000
2510.0000	-57.739
2510.4000	-210.000
2510.8000	-210.000
2511.2000	-210.000
2511.6000	-210.000
2512.0000	-210.000
2512.4000	-65.314
2512.8000	-210.000
2513.2000	-55.752
2513.6000	-210.000
2514.0000	-210.000
2514.4000	-210.000
2514.8000	-210.000
2515.2000	-210.000
2515.6000	-210.000
2516.0000	-59.614
2516.4000	-210.000
2516.8000	-210.000
2517.2000	-210.000
2517.6000	-56.523
2518.0000	-52.168
2518.4000	-210.000
2518.8000	-210.000
2519.2000	-210.000
2519.6000	-56.370
2520.0000	-210.000
2520.4000	-210.000
2520.8000	-210.000
2521.2000	-53.325
2521.6000	-63.285
2522.0000	-56.645
2522.4000	-210.000
2522.8000	-60.404
2523.2000	-62.996
2523.6000	-210.000
2524.0000	-210.000
2524.4000	-210.000
2524.8000	-53.360
2525.2000	-56.278
2525.6000	-210.000
2526.0000	-210.000
2526.4000	-210.000
2526.8000	-62.676
2527.2000	-210.000
2527.6000	-210.000
2528.0000	-210.000
2528.4000	-210.000
2528.8000	-66.041
2529.2000	-58.092
2529.6000	-57.006
2530.0000	-210.000
2530.4000	-210.000
2530.8000	-210.000
2531.2000	-59.590
2531.6000	-51.898
2532.0000	-68.695
2532.4000	-54.260
2532.8000	-210.000
2533.2000	-210.000
2533.6000	-52.021
2534.0000	-57.082
2534.4000	-53.378
2534.8000	-54.468
2535.2000	-57.026
2535.6000	-210.000
2536.0000	-52.867
2536.4000	-210.000
2536.8000	-65.555
2537.2000	-210.000
2537.6000	-52.971
2538.0000	-210.000
2538.4000	-210.000
2538.8000	-55.982
2539.2000	-56.935
2539.6000	-210.000
2540.0000	-63.687
2540.4000	-59.604
2540.8000	-57.437
2541.2000	-51.739
2541.6000	-52.741
2542.0000	-50.699
2542.4000	-57.748
2542.8000	-63.435
2543.2000	-53.430
2543.6000	-210.000
2544.0000	-210.000
2544.4000	-210.000
2544.8000	-56.596
2545.2000	-64.143
2545.6000	-53.258
2546.0000	-58.393
2546.4000	-52.757
2546.8000	-210.000
2547.2000	-210.000
2547.6000	-56.081
2548.0000	-210.000
2548.4000	-210.000
2548.8000	-210.000
2549.2000	-62.716
2549.6000	-52.848
2550.0000	-210.000
2550.4000	-61.136
2550.8000	-210.000
2551.2000	-210.000
2551.6000	-210.000
2552.0000	-53.836
2552.4000	-59.578
2552.8000	-210.000
2553.2000	-210.000
2553.6000	-210.000
2554.0000	-210.000
2554.4000	-50.673
2554.8000	-53.664
2555.2000	-51.137
2555.6000	-210.000
2556.0000	-210.000
2556.4000	-63.262
2556.8000	-52.444
2557.2000	-52.465
2557.6000	-53.792
2558.0000	-54.425
2558.4000	-58.508
2558.8000	-51.483
2559.2000	-54.326
2559.6000	-210.000
2560.0000	-210.000
2560.4000	-55.071
2560.8000	-210.000
2561.2000	-53.031
2561.6000	-210.000
2562.0000	-61.088
2562.4000	-69.861
2562.8000	-52.682
2563.2000	-53.102
2563.6000	-210.000
2564.0000	-210.000
2564.4000	-54.887
2564.8000	-54.074
2565.2000	-210.000
2565.6000	-53.604
2566.0000	-60.294
2566.4000	-52.243
2566.8000	-54.473
2567.2000	-210.000
2567.6000	-58.029
2568.0000	-210.000
2568.4000	-58.011
2568.8000	-64.717
2569.2000	-55.777
2569.6000	-54.429
2570.0000	-210.000
2570.4000	-60.952
2570.8000	-210.000
2571.2000	-210.000
2571.6000	-210.000
2572.0000	-210.000
2572.4000	-210.000
2572.8000	-210.000
2573.2000	-210.000
2573.6000	-210.000
2574.0000	-210.000
2574.4000	-210.000
2574.8000	-52.685
2575.2000	-210.000
2575.6000	-210.000
2576.0000	-210.000
2576.4000	-70.618
2576.8000	-52.948
2577.2000	-50.740
2577.6000	-55.670
2578.0000	-56.762
2578.4000	-54.742
2578.8000	-50.067
2579.2000	-210.000
2579.6000	-53.991
2580.0000	-210.000
2580.4000	-210.000
2580.8000	-58.178
2581.2000	-52.746
2581.6000	-210.000
2582.0000	-52.850
2582.4000	-210.000
2582.8000	-52.573
2583.2000	-60.071
2583.6000	-210.000
2584.0000	-55.972
2584.4000	-57.280
2584.8000	-210.000
2585.2000	-210.000
2585.6000	-210.000
2586.0000	-210.000
2586.4000	-210.000
2586.8000	-58.146
2587.2000	-52.291
2587.6000	-52.372
2588.0000	-65.663
2588.4000	-55.702
2588.8000	-210.000
2589.2000	-210.000
2589.6000	-57.858
2590.0000	-59.452
2590.4000	-52.694
2590.8000	-210.000
2591.2000	-210.000
2591.6000	-210.000
2592.0000	-71.587
2592.4000	-54.443
2592.8000	-62.765
2593.2000	-210.000
2593.6000	-210.000
2594.0000	-210.000
2594.4000	-58.197
2594.8000	-210.000
2595.2000	-210.000
2595.6000	-52.394
2596.0000	-52.261
2596.4000	-210.000
2596.8000	-210.000
2597.2000	-210.000
2597.6000	-210.000
2598.0000	-60.709
2598.4000	-210.000
2598.8000	-210.000
2599.2000	-210.000
2599.6000	-210.000
2600.0000	-210.000
2600.4000	-54.753
2600.8000	-58.896
2601.2000	-210.000
2601.6000	-56.701
2602.0000	-54.176
2602.4000	-210.000
2602.8000	-53.096
2603.2000	-210.000
2603.6000	-210.000
2604.0000	-56.286
2604.4000	-210.000
2604.8000	-55.647
2605.2000	-210.000
2605.6000	-54.469
2606.0000	-210.000
2606.4000	-53.062
2606.8000	-59.574
2607.2000	-55.810
2607.6000	-210.000
2608.0000	-53.416
2608.4000	-56.759
2608.8000	-210.000
2609.2000	-210.000
2609.6000	-210.000
2610.0000	-210.000
2610.4000	-210.000
2610.8000	-58.069
2611.2000	-210.000
2611.6000	-210.000
2612.0000	-54.377
2612.4000	-210.000
2612.8000	-210.000
2613.2000	-210.000
2613.6000	-210.000
2614.0000	-59.311
2614.4000	-210.000
2614.8000	-210.000
2615.2000	-59.416
2615.6000	-210.000
2616.0000	-210.000
2616.4000	-61.539
2616.8000	-53.532
2617.2000	-56.572
2617.6000	-210.000
2618.0000	-210.000
2618.4000	-210.000
2618.8000	-57.424
2619.2000	-63.848
2619.6000	-210.000
2620.0000	-54.296
2620.4000	-61.734
2620.8000	-210.000
2621.2000	-59.160
2621.6000	-54.290
2622.0000	-51.500
2622.4000	-60.221
2622.8000	-57.709
2623.2000	-210.000
2623.6000	-210.000
2624.0000	-56.661
2624.4000	-62.365
2624.8000	-58.657
2625.2000	-56.226
2625.6000	-210.000
2626.0000	-210.000
2626.4000	-53.358
2626.8000	-210.000
2627.2000	-56.954
2627.6000	-58.176
2628.0000	-210.000
2628.4000	-57.003
2628.8000	-210.000
2629.2000	-210.000
2629.6000	-53.452
2630.0000	-67.028
2630.4000	-59.268
2630.8000	-53.232
2631.2000	-210.000
2631.6000	-210.000
2632.0000	-210.000
2632.4000	-210.000
2632.8000	-210.000
2633.2000	-210.000
2633.6000	-210.000
2634.0000	-210.000
2634.4000	-56.752
2634.8000	-55.013
2635.2000	-210.000
2635.6000	-54.178
2636.0000	-65.746
2636.4000	-59.170
2636.8000	-61.832
2637.2000	-53.223
2637.6000	-53.608
2638.0000	-210.000
2638.4000	-210.000
2638.8000	-56.192
2639.2000	-210.000
2639.6000	-210.000
2640.0000	-56.016
2640.4000	-58.819
2640.8000	-210.000
2641.2000	-210.000
2641.6000	-210.000
2642.0000	-65.308
2642.4000	-57.205
2642.8000	-56.597
2643.2000	-210.000
2643.6000	-210.000
2644.0000	-210.000
2644.4000	-56.186
2644.8000	-53.829
2645.2000	-210.000
2645.6000	-61.082
2646.0000	-210.000
2646.4000	-210.000
2646.8000	-210.000
2647.2000	-210.000
2647.6000	-60.851
2648.0000	-57.118
2648.4000	-210.000
2648.8000	-210.000
2649.2000	-210.000
2649.6000	-57.495
2650.0000	-55.759
2650.4000	-72.887
2650.8000	-59.336
2651.2000	-210.000
2651.6000	-52.857
2652.0000	-55.510
2652.4000	-210.000
2652.8000	-210.000
2653.2000	-210.000
2653.6000	-210.000
2654.0000	-54.463
2654.4000	-52.645
2654.8000	-210.000
2655.2000	-55.953
2655.6000	-210.000
2656.0000	-53.828
2656.4000	-58.884
2656.8000	-210.000
2657.2000	-210.000
2657.6000	-60.963
2658.0000	-210.000
2658.4000	-65.765
2658.8000	-210.000
2659.2000	-54.957
2659.6000	-55.266
2660.0000	-55.205
2660.4000	-210.000
2660.8000	-69.239
2661.2000	-90.180
2661.6000	-71.213
2662.0000	-210.000
2662.4000	-57.446
2662.8000	-61.006
2663.2000	-61.895
2663.6000	-59.391
2664.0000	-210.000
2664.4000	-210.000
2664.8000	-54.458
2665.2000	-54.768
2665.6000	-61.672
2666.0000	-210.000
2666.4000	-210.000
2666.8000	-56.711
2667.2000	-57.303
2667.6000	-210.000
2668.0000	-61.723
2668.4000	-54.143
2668.8000	-54.954
2669.2000	-210.000
2669.6000	-54.762
2670.0000	-52.503
2670.4000	-54.220
2670.8000	-54.983
2671.2000	-210.000
2671.6000	-210.000
2672.0000	-210.000
2672.4000	-210.000
2672.8000	-210.000
2673.2000	-210.000
2673.6000	-210.000
2674.0000	-60.526
2674.4000	-210.000
2674.8000	-61.675
2675.2000	-210.000
2675.6000	-56.077
2676.0000	-54.962
2676.4000	-57.407
2676.8000	-210.000
2677.2000	-210.000
2677.6000	-210.000
2678.0000	-210.000
2678.4000	-210.000
2678.8000	-210.000
2679.2000	-52.588
2679.6000	-55.596
2680.0000	-53.896
2680.4000	-56.534
2680.8000	-79.703
2681.2000	-67.314
2681.6000	-57.773
2682.0000	-69.849
2682.4000	-210.000
2682.8000	-210.000
2683.2000	-58.193
2683.6000	-57.033
2684.0000	-56.919
2684.4000	-210.000
2684.8000	-210.000
2685.2000	-210.000
2685.6000	-210.000
2686.0000	-210.000
2686.4000	-58.996
2686.8000	-55.287
2687.2000	-54.920
2687.6000	-59.589
2688.0000	-56.789
2688.4000	-54.203
2688.8000	-210.000
2689.2000	-210.000
2689.6000	-210.000
2690.0000	-55.102
2690.4000	-55.869
2690.8000	-52.418
2691.2000	-58.033
2691.6000	-51.686
2692.0000	-56.714
2692.4000	-54.131
2692.8000	-55.503
2693.2000	-210.000
2693.6000	-56.733
2694.0000	-58.687
2694.4000	-56.655
2694.8000	-210.000
2695.2000	-60.890
2695.6000	-57.831
2696.0000	-64.722
2696.4000	-55.699
2696.8000	-56.693
2697.2000	-59.089
2697.6000	-56.812
2698.0000	-52.122
2698.4000	-51.979
2698.8000	-57.868
2699.2000	-53.386
2699.6000	-61.237
2700.0000	-52.657
2700.4000	-52.635
2700.8000	-52.174
2701.2000	-49.741
2701.6000	-50.394
2702.0000	-50.387
2702.4000	-48.750
2702.8000	-48.857
2703.2000	-49.399
2703.6000	-49.027
2704.0000	-48.489
2704.4000	-47.992
2704.8000	-48.330
2705.2000	-49.219
2705.6000	-48.923
2706.0000	-49.241
2706.4000	-49.522
2706.8000	-47.943
2707.2000	-48.436
2707.6000	-49.391
2708.0000	-48.282
2708.4000	-48.175
2708.8000	-47.945
2709.2000	-48.034
2709.6000	-47.486
2710.0000	-46.466
2710.4000	-45.611
2710.8000	-44.777
2711.2000	-43.841
2711.6000	-43.350
2712.0000	-42.543
2712.4000	-41.892
2712.8000	-41.477
2713.2000	-41.222
2713.6000	-41.223
2714.0000	-40.738
2714.4000	-40.271
2714.8000	-39.674
2715.2000	-39.663
2715.6000	-39.497
2716.0000	-39.237
2716.4000	-39.162
2716.8000	-38.938
2717.2000	-39.175
2717.6000	-39.505
2718.0000	-39.435
2718.4000	-39.361
2718.8000	-39.406
2719.2000	-39.553
2719.6000	-39.793
2720.0000	-39.802
2720.4000	-39.953
2720.8000	-40.383
2721.2000	-40.853
2721.6000	-41.019
2722.0000	-41.323
2722.4000	-41.301
2722.8000	-41.408
2723.2000	-42.012
2723.6000	-42.016
2724.0000	-41.901
2724.4000	-41.873
2724.8000	-41.670
2725.2000	-41.546
2725.6000	-41.180
2726.0000	-40.566
2726.4000	-40.205
2726.8000	-40.031
2727.2000	-40.274
2727.6000	-40.388
2728.0000	-39.819
2728.4000	-39.670
2728.8000	-39.809
2729.2000	-39.311
2729.6000	-38.728
2730.0000	-38.198
2730.4000	-37.692
2730.8000	-37.571
2731.2000	-37.131
2731.6000	-36.511
2732.0000	-36.132
2732.4000	-35.752
2732.8000	-35.392
2733.2000	-35.025
2733.6000	-34.554
2734.0000	-34.244
2734.4000	-33.982
2734.8000	-33.799
2735.2000	-33.726
2735.6000	-33.713
2736.0000	-33.723
2736.4000	-33.789
2736.8000	-33.942
2737.2000	-34.069
2737.6000	-34.240
2738.0000	-34.465
2738.4000	-34.579
2738.8000	-34.592
2739.2000	-34.418
2739.6000	-34.268
2740.0000	-34.071
2740.4000	-34.054
2740.8000	-33.743
2741.2000	-33.419
2741.6000	-33.266
2742.0000	-33.087
2742.4000	-33.069
2742.8000	-32.834
2743.2000	-32.556
2743.6000	-32.629
2744.0000	-32.435
2744.4000	-32.483
2744.8000	-32.100
2745.2000	-31.791
2745.6000	-31.312
2746.0000	-30.601
2746.4000	-29.786
2746.8000	-29.114
2747.2000	-28.479
2747.6000	-27.962
2748.0000	-27.465
2748.4000	-27.198
2748.8000	-26.944
2749.2000	-26.839
2749.6000	-26.838
2750.0000	-26.971
2750.4000	-27.233
2750.8000	-27.373
2751.2000	-27.779
2751.6000	-28.373
2752.0000	-29.174
2752.4000	-29.977
2752.8000	-30.669
2753.2000	-31.388
2753.6000	-31.829
2754.0000	-31.635
2754.4000	-30.840
2754.8000	-29.645
2755.2000	-28.394
2755.6000	-27.494
2756.0000	-26.876
2756.4000	-26.409
2756.8000	-25.858
2757.2000	-25.504
2757.6000	-25.468
2758.0000	-25.466
2758.4000	-25.467
2758.8000	-25.359
2759.2000	-25.513
2759.6000	-26.079
2760.0000	-26.515
2760.4000	-26.812
2760.8000	-27.199
2761.2000	-27.390
2761.6000	-27.981
2762.0000	-27.350
2762.4000	-26.376
2762.8000	-25.452
2763.2000	-24.197
2763.6000	-23.566
2764.0000	-22.757
2764.4000	-21.638
2764.8000	-21.025
2765.2000	-20.626
2765.6000	-20.411
2766.0000	-20.136
2766.4000	-19.869
2766.8000	-19.708
2767.2000	-19.505
2767.6000	-19.245
2768.0000	-18.957
2768.4000	-18.734
2768.8000	-18.613
2769.2000	-18.576
2769.6000	-18.517
2770.0000	-18.451
2770.4000	-18.488
2770.8000	-18.466
2771.2000	-18.279
2771.6000	-18.280
2772.0000	-18.462
2772.4000	-18.603
2772.8000	-18.627
2773.2000	-18.478
2773.6000	-18.443
2774.0000	-18.461
2774.4000	-18.256
2774.8000	-17.907
2775.2000	-17.535
2775.6000	-17.281
2776.0000	-16.893
2776.4000	-16.554
2776.8000	-16.309
2777.2000	-16.379
2777.6000	-16.035
2778.0000	-15.674
2778.4000	-15.431
2778.8000	-15.421
2779.2000	-15.624
2779.6000	-15.406
2780.0000	-14.934
2780.4000	-14.851
2780.8000	-14.718
2781.2000	-14.140
2781.6000	-13.255
2782.0000	-12.604
2782.4000	-12.007
2782.8000	-11.630
2783.2000	-11.040
2783.6000	-10.742
2784.0000	-10.501
2784.4000	-10.330
2784.8000	-10.194
2785.2000	-10.137
2785.6000	-10.120
2786.0000	-10.207
2786.4000	-10.322
2786.8000	-10.517
2787.2000	-10.701
2787.6000	-10.918
2788.0000	-11.078
2788.4000	-11.115
2788.8000	-11.184
2789.2000	-11.367
2789.6000	-11.463
2790.0000	-11.483
2790.4000	-11.385
2790.8000	-11.472
2791.2000	-11.664
2791.6000	-11.989
2792.0000	-12.186
2792.4000	-11.995
2792.8000	-12.422
2793.2000	-12.915
2793.6000	-13.302
2794.0000	-13.512
2794.4000	-13.627
2794.8000	-14.202
2795.2000	-15.009
2795.6000	-15.727
2796.0000	-16.027
2796.4000	-16.190
2796.8000	-17.065
2797.2000	-17.397
2797.6000	-17.219
2798.0000	-17.271
2798.4000	-16.860
2798.8000	-16.661
2799.2000	-15.928
2799.6000	-15.786
2800.0000	-15.938
2800.4000	-15.858
2800.8000	-15.720
2801.2000	-15.475
2801.6000	-15.644
2802.0000	-16.027
2802.4000	-16.448
2802.8000	-16.440
2803.2000	-16.789
2803.6000	-17.457
2804.0000	-17.644
2804.4000	-17.871
2804.8000	-18.589
2805.2000	-19.380
2805.6000	-18.912
2806.0000	-17.715
2806.4000	-17.351
2806.8000	-18.316
2807.2000	-18.663
2807.6000	-18.848
2808.0000	-17.937
2808.4000	-17.156
2808.8000	-17.625
2809.2000	-17.276
2809.6000	-17.521
2810.0000	-18.542
2810.4000	-17.909
2810.8000	-17.531
2811.2000	-17.602
2811.6000	-18.650
2812.0000	-19.042
2812.4000	-17.417
2812.8000	-17.741
2813.2000	-18.742
2813.6000	-19.458
2814.0000	-17.146
2814.4000	-16.528
2814.8000	-16.453
2815.2000	-16.677
2815.6000	-17.704
2816.0000	-16.636
2816.4000	-16.383
2816.8000	-16.950
2817.2000	-18.103
2817.6000	-18.491
2818.0000	-18.258
2818.4000	-18.349
2818.8000	-18.684
2819.2000	-19.819
2819.6000	-20.315
2820.0000	-20.939
2820.4000	-21.264
2820.8000	-21.479
2821.2000	-21.429
2821.6000	-21.215
2822.0000	-21.172
2822.4000	-20.949
2822.8000	-21.064
2823.2000	-20.982
2823.6000	-20.961
2824.0000	-20.759
2824.4000	-21.117
2824.8000	-21.497
2825.2000	-21.614
2825.6000	-21.851
2826.0000	-22.158
2826.4000	-21.957
2826.8000	-20.193
2827.2000	-19.412
2827.6000	-21.295
2828.0000	-21.925
2828.4000	-21.418
2828.8000	-18.010
2829.2000	-17.814
2829.6000	-17.674
2830.0000	-19.400
2830.4000	-19.463
2830.8000	-17.828
2831.2000	-18.118
2831.6000	-18.143
2832.0000	-18.299
2832.4000	-18.806
2832.8000	-19.565
2833.2000	-19.960
2833.6000	-19.787
2834.0000	-20.061
2834.4000	-21.357
2834.8000	-21.464
2835.2000	-21.208
2835.6000	-20.444
2836.0000	-20.615
2836.4000	-21.195
2836.8000	-20.949
2837.2000	-20.127
2837.6000	-19.817
2838.0000	-20.440
2838.4000	-23.230
2838.8000	-21.651
2839.2000	-20.637
2839.6000	-20.137
2840.0000	-20.725
2840.4000	-21.159
2840.8000	-20.774
2841.2000	-20.894
2841.6000	-20.910
2842.0000	-20.240
2842.4000	-19.596
2842.8000	-19.794
2843.2000	-20.545
2843.6000	-20.976
2844.0000	-20.790
2844.4000	-19.241
2844.8000	-19.367
2845.2000	-20.283
2845.6000	-19.567
2846.0000	-19.252
2846.4000	-19.905
2846.8000	-20.029
2847.2000	-19.991
2847.6000	-18.906
2848.0000	-19.020
2848.4000	-18.878
2848.8000	-19.148
2849.2000	-19.329
2849.6000	-18.845
2850.0000	-18.912
2850.4000	-19.054
2850.8000	-18.821
2851.2000	-18.799
2851.6000	-19.579
2852.0000	-20.263
2852.4000	-19.365
2852.8000	-18.808
2853.2000	-18.684
2853.6000	-20.493
2854.0000	-21.545
2854.4000	-19.593
2854.8000	-20.931
2855.2000	-20.776
2855.6000	-20.725
2856.0000	-20.890
2856.4000	-21.321
2856.8000	-21.456
2857.2000	-20.671
2857.6000	-19.383
2858.0000	-19.111
2858.4000	-20.254
2858.8000	-20.185
2859.2000	-18.502
2859.6000	-17.106
2860.0000	-17.680
2860.4000	-17.883
2860.8000	-17.764
2861.2000	-15.829
2861.6000	-15.459
2862.0000	-16.293
2862.4000	-16.166
2862.8000	-16.199
2863.2000	-14.536
2863.6000	-14.410
2864.0000	-15.469
2864.4000	-15.017
2864.8000	-14.828
2865.2000	-14.343
2865.6000	-14.507
2866.0000	-15.035
2866.4000	-14.765
2866.8000	-14.753
2867.2000	-14.855
2867.6000	-14.441
2868.0000	-14.959
2868.4000	-15.009
2868.8000	-14.829
2869.2000	-14.924
2869.6000	-15.298
2870.0000	-15.580
2870.4000	-15.519
2870.8000	-15.268
2871.2000	-15.408
2871.6000	-15.552
2872.0000	-15.703
2872.4000	-15.686
2872.8000	-15.480
2873.2000	-15.722
2873.6000	-15.806
2874.0000	-15.912
2874.4000	-15.852
2874.8000	-15.807
2875.2000	-15.960
2875.6000	-16.004
2876.0000	-16.047
2876.4000	-15.932
2876.8000	-15.903
2877.2000	-16.020
2877.6000	-15.978
2878.0000	-15.883
2878.4000	-15.750
2878.8000	-15.525
2879.2000	-15.422
2879.6000	-15.279
2880.0000	-15.045
2880.4000	-14.771
2880.8000	-14.604
2881.2000	-14.436
2881.6000	-14.269
2882.0000	-14.032
2882.4000	-13.734
2882.8000	-13.630
2883.2000	-13.468
2883.6000	-13.316
2884.0000	-13.192
2884.4000	-13.130
2884.8000	-13.112
2885.2000	-13.103
2885.6000	-12.987
2886.0000	-13.073
2886.4000	-13.115
2886.8000	-13.078
2887.2000	-13.057
2887.6000	-13.209
2888.0000	-13.567
2888.4000	-13.817
2888.8000	-13.483
2889.2000	-13.512
2889.6000	-13.640
2890.0000	-13.873
2890.4000	-13.648
2890.8000	-13.578
2891.2000	-13.481
2891.6000	-13.501
2892.0000	-13.471
2892.4000	-13.375
2892.8000	-13.248
2893.2000	-13.168
2893.6000	-13.194
2894.0000	-13.257
2894.4000	-13.136
2894.8000	-13.041
2895.2000	-13.073
2895.6000	-13.281
2896.0000	-13.390
2896.4000	-13.407
2896.8000	-13.462
2897.2000	-13.815
2897.6000	-14.230
2898.0000	-14.232
2898.4000	-14.271
2898.8000	-14.429
2899.2000	-14.558
2899.6000	-14.558
2900.0000	-14.555
2900.4000	-14.549
2900.8000	-14.400
2901.2000	-14.193
2901.6000	-14.106
2902.0000	-14.193
2902.4000	-14.140
2902.8000	-14.028
2903.2000	-13.910
2903.6000	-13.902
2904.0000	-13.958
2904.4000	-13.919
2904.8000	-13.901
2905.2000	-13.622
2905.6000	-13.570
2906.0000	-13.584
2906.4000	-13.552
2906.8000	-13.533
2907.2000	-13.670
2907.6000	-13.682
2908.0000	-13.583
2908.4000	-13.684
2908.8000	-13.788
2909.2000	-14.262
2909.6000	-14.160
2910.0000	-14.226
2910.4000	-14.813
2910.8000	-15.241
2911.2000	-15.377
2911.6000	-15.093
2912.0000	-15.200
2912.4000	-15.543
2912.8000	-16.010
2913.2000	-15.575
2913.6000	-15.400
2914.0000	-15.397
2914.4000	-15.843
2914.8000	-16.373
2915.2000	-16.136
2915.6000	-15.881
2916.0000	-16.144
2916.4000	-16.369
2916.8000	-16.218
2917.2000	-16.447
2917.6000	-16.551
2918.0000	-16.356
2918.4000	-16.139
2918.8000	-15.770
2919.2000	-15.511
2919.6000	-15.458
2920.0000	-15.362
2920.4000	-16.412
2920.8000	-16.391
2921.2000	-15.707
2921.6000	-15.766
2922.0000	-16.942
2922.4000	-17.756
2922.8000	-17.170
2923.2000	-16.804
2923.6000	-17.626
2924.0000	-18.140
2924.4000	-18.274
2924.8000	-18.181
2925.2000	-18.533
2925.6000	-18.429
2926.0000	-18.050
2926.4000	-18.155
2926.8000	-18.146
2927.2000	-18.112
2927.6000	-18.194
2928.0000	-18.527
2928.4000	-19.067
2928.8000	-18.936
2929.2000	-19.148
2929.6000	-18.675
2930.0000	-18.148
2930.4000	-18.388
2930.8000	-19.315
2931.2000	-19.448
2931.6000	-17.897
2932.0000	-17.497
2932.4000	-17.916
2932.8000	-17.631
2933.2000	-17.347
2933.6000	-16.634
2934.0000	-16.933
2934.4000	-17.062
2934.8000	-16.956
2935.2000	-17.065
2935.6000	-18.122
2936.0000	-17.693
2936.4000	-17.584
2936.8000	-17.983
2937.2000	-20.072
2937.6000	-21.539
2938.0000	-21.115
2938.4000	-20.306
2938.8000	-19.754
2939.2000	-20.450
2939.6000	-20.511
2940.0000	-20.847
2940.4000	-19.903
2940.8000	-19.386
2941.2000	-18.619
2941.6000	-18.361
2942.0000	-18.385
2942.4000	-18.276
2942.8000	-18.161
2943.2000	-18.416
2943.6000	-18.105
2944.0000	-17.999
2944.4000	-18.110
2944.8000	-18.280
2945.2000	-18.727
2945.6000	-18.096
2946.0000	-18.190
2946.4000	-18.855
2946.8000	-19.825
2947.2000	-19.263
2947.6000	-18.982
2948.0000	-19.579
2948.4000	-20.924
2948.8000	-22.091
2949.2000	-21.923
2949.6000	-21.768
2950.0000	-21.905
2950.4000	-23.509
2950.8000	-24.039
2951.2000	-23.660
2951.6000	-24.012
2952.0000	-24.276
2952.4000	-25.757
2952.8000	-26.536
2953.2000	-25.984
2953.6000	-25.984
2954.0000	-26.795
2954.4000	-28.008
2954.8000	-28.405
2955.2000	-28.471
2955.6000	-28.700
2956.0000	-28.779
2956.4000	-28.806
2956.8000	-28.951
2957.2000	-29.303
2957.6000	-29.173
2958.0000	-28.532
2958.4000	-28.379
2958.8000	-28.615
2959.2000	-28.937
2959.6000	-28.616
2960.0000	-28.272
2960.4000	-28.248
2960.8000	-28.268
2961.2000	-28.193
2961.6000	-28.179
2962.0000	-28.544
2962.4000	-28.521
2962.8000	-28.390
2963.2000	-28.424
2963.6000	-28.628
2964.0000	-28.922
2964.4000	-28.748
2964.8000	-28.679
2965.2000	-28.764
2965.6000	-28.884
2966.0000	-28.884
2966.4000	-28.824
2966.8000	-28.854
2967.2000	-28.982
2967.6000	-29.368
2968.0000	-29.329
2968.4000	-29.291
2968.8000	-29.375
2969.2000	-29.744
2969.6000	-29.865
2970.0000	-29.918
2970.4000	-29.964
2970.8000	-30.037
2971.2000	-30.020
2971.6000	-29.973
2972.0000	-30.000
2972.4000	-30.088
2972.8000	-30.073
2973.2000	-30.439
2973.6000	-31.020
2974.0000	-30.395
2974.4000	-30.657
2974.8000	-30.974
2975.2000	-32.048
2975.6000	-31.605
2976.0000	-31.412
2976.4000	-31.585
2976.8000	-31.638
2977.2000	-31.881
2977.6000	-31.890
2978.0000	-31.901
2978.4000	-31.853
2978.8000	-31.928
2979.2000	-32.051
2979.6000	-32.161
2980.0000	-32.043
2980.4000	-32.071
2980.8000	-32.385
2981.2000	-32.496
2981.6000	-32.431
2982.0000	-32.437
2982.4000	-32.685
2982.8000	-33.456
2983.2000	-33.034
2983.6000	-33.079
2984.0000	-33.448
2984.4000	-34.090
2984.8000	-34.369
2985.2000	-33.994
2985.6000	-34.025
2986.0000	-34.265
2986.4000	-34.789
2986.8000	-34.759
2987.2000	-34.339
2987.6000	-34.657
2988.0000	-34.989
2988.4000	-35.624
2988.8000	-35.752
2989.2000	-35.658
2989.6000	-35.732
2990.0000	-35.898
2990.4000	-36.076
2990.8000	-36.029
2991.2000	-36.177
2991.6000	-36.271
2992.0000	-36.417
2992.4000	-36.465
2992.8000	-36.527
2993.2000	-36.511
2993.6000	-36.653
2994.0000	-37.163
2994.4000	-37.020
2994.8000	-37.011
2995.2000	-37.092
2995.6000	-37.041
2996.0000	-37.592
2996.4000	-37.700
2996.8000	-37.596
2997.2000	-37.862
2997.6000	-37.865
2998.0000	-38.112
2998.4000	-37.990
2998.8000	-38.132
2999.2000	-38.348
2999.6000	-38.360
3000.0000	-38.509
3000.4000	-38.620
3000.8000	-38.741
3001.2000	-38.945
3001.6000	-39.463
3002.0000	-39.522
3002.4000	-39.285
3002.8000	-39.317
3003.2000	-39.573
3003.6000	-40.052
3004.0000	-39.815
3004.4000	-39.931
3004.8000	-39.828
3005.2000	-40.108
3005.6000	-40.207
3006.0000	-40.263
3006.4000	-40.308
3006.8000	-40.597
3007.2000	-40.619
3007.6000	-40.879
3008.0000	-40.890
3008.4000	-41.147
3008.8000	-41.331
3009.2000	-41.400
3009.6000	-41.386
3010.0000	-41.534
3010.4000	-41.679
3010.8000	-42.006
3011.2000	-42.508
3011.6000	-42.077
3012.0000	-42.213
3012.4000	-42.054
3012.8000	-42.888
3013.2000	-42.746
3013.6000	-42.590
3014.0000	-42.791
3014.4000	-42.754
3014.8000	-42.991
3015.2000	-43.484
3015.6000	-43.019
3016.0000	-43.181
3016.4000	-43.266
3016.8000	-43.283
3017.2000	-43.427
3017.6000	-43.821
3018.0000	-43.864
3018.4000	-43.852
3018.8000	-44.272
3019.2000	-44.303
3019.6000	-44.421
3020.0000	-44.318
3020.4000	-44.657
3020.8000	-44.609
3021.2000	-44.408
3021.6000	-44.916
3022.0000	-45.217
3022.4000	-45.486
3022.8000	-44.767
3023.2000	-45.052
3023.6000	-45.351
3024.0000	-46.002
3024.4000	-46.465
3024.8000	-45.521
3025.2000	-45.912
3025.6000	-45.623
3026.0000	-46.301
3026.4000	-46.293
3026.8000	-45.706
3027.2000	-46.179
3027.6000	-46.691
3028.0000	-46.742
3028.4000	-47.148
3028.8000	-46.707
3029.2000	-46.941
3029.6000	-47.000
3030.0000	-48.152
3030.4000	-47.330
3030.8000	-47.929
3031.2000	-47.616
3031.6000	-49.083
3032.0000	-47.949
3032.4000	-48.033
3032.8000	-47.744
3033.2000	-47.951
3033.6000	-48.533
3034.0000	-48.265
3034.4000	-49.022
3034.8000	-48.541
3035.2000	-48.942
3035.6000	-48.861
3036.0000	-48.415
3036.4000	-50.182
3036.8000	-48.789
3037.2000	-49.025
3037.6000	-49.842
3038.0000	-48.959
3038.4000	-49.263
3038.8000	-48.971
3039.2000	-49.559
3039.6000	-49.480
3040.0000	-49.179
3040.4000	-49.223
3040.8000	-49.745
3041.2000	-50.305
3041.6000	-49.427
3042.0000	-50.508
3042.4000	-50.451
3042.8000	-50.311
3043.2000	-51.162
3043.6000	-50.929
3044.0000	-52.457
3044.4000	-51.254
3044.8000	-51.604
3045.2000	-50.518
3045.6000	-50.837
3046.0000	-51.404
3046.4000	-50.658
3046.8000	-50.454
3047.2000	-50.443
3047.6000	-52.408
3048.0000	-52.123
3048.4000	-52.048
3048.8000	-51.135
3049.2000	-51.567
3049.6000	-52.073
3050.0000	-53.152
3050.4000	-52.188
3050.8000	-52.547
3051.2000	-51.907
3051.6000	-53.309
3052.0000	-52.552
3052.4000	-52.088
3052.8000	-52.721
3053.2000	-56.588
3053.6000	-210.000
3054.0000	-56.449
3054.4000	-51.596
3054.8000	-51.513
3055.2000	-53.475
3055.6000	-58.952
3056.0000	-54.750
3056.4000	-54.253
3056.8000	-53.085
3057.2000	-53.754
3057.6000	-57.567
3058.0000	-56.129
3058.4000	-59.523
3058.8000	-53.562
3059.2000	-52.439
3059.6000	-57.059
3060.0000	-54.409
3060.4000	-54.465
3060.8000	-210.000
3061.2000	-55.484
3061.6000	-54.512
3062.0000	-53.985
3062.4000	-54.399
3062.8000	-61.773
3063.2000	-59.088
3063.6000	-53.879
3064.0000	-76.329
3064.4000	-210.000
3064.8000	-55.094
3065.2000	-57.504
3065.6000	-210.000
3066.0000	-53.372
3066.4000	-52.888
3066.8000	-54.638
3067.2000	-62.582
3067.6000	-53.876
3068.0000	-56.494
3068.4000	-61.644
3068.8000	-210.000
3069.2000	-55.768
3069.6000	-52.672
3070.0000	-210.000
3070.4000	-210.000
3070.8000	-54.467
3071.2000	-58.442
3071.6000	-210.000
3072.0000	-58.040
3072.4000	-53.905
3072.8000	-74.147
3073.2000	-57.321
3073.6000	-54.857
3074.0000	-55.868
3074.4000	-54.388
3074.8000	-69.597
3075.2000	-210.000
3075.6000	-56.565
3076.0000	-54.950
3076.4000	-210.000
3076.8000	-56.390
3077.2000	-65.825
3077.6000	-56.195
3078.0000	-68.785
3078.4000	-210.000
3078.8000	-60.784
3079.2000	-210.000
3079.6000	-210.000
3080.0000	-56.545
3080.4000	-55.164
3080.8000	-61.746
3081.2000	-55.867
3081.6000	-54.313
3082.0000	-210.000
3082.4000	-57.943
3082.8000	-67.749
3083.2000	-210.000
3083.6000	-72.879
3084.0000	-210.000
3084.4000	-210.000
3084.8000	-72.116
3085.2000	-57.963
3085.6000	-210.000
3086.0000	-210.000
3086.4000	-210.000
3086.8000	-55.466
3087.2000	-63.149
3087.6000	-65.418
3088.0000	-60.521
3088.4000	-57.100
3088.8000	-210.000
3089.2000	-63.265
3089.6000	-67.905
3090.0000	-55.647
3090.4000	-55.490
3090.8000	-59.013
3091.2000	-210.000
3091.6000	-57.178
3092.0000	-57.185
3092.4000	-54.217
3092.8000	-65.652
3093.2000	-53.628
3093.6000	-210.000
3094.0000	-67.079
3094.4000	-56.623
3094.8000	-56.165
3095.2000	-55.473
3095.6000	-210.000
3096.0000	-210.000
3096.4000	-58.897
3096.8000	-56.850
3097.2000	-210.000
3097.6000	-61.610
3098.0000	-210.000
3098.4000	-76.724
3098.8000	-58.422
3099.2000	-210.000
3099.6000	-65.493
3100.0000	-56.165
3100.4000	-58.994
3100.8000	-210.000
3101.2000	-59.319
3101.6000	-210.000
3102.0000	-55.885
3102.4000	-55.822
3102.8000	-57.477
3103.2000	-56.624
3103.6000	-56.151
3104.0000	-210.000
3104.4000	-59.403
3104.8000	-210.000
3105.2000	-56.605
3105.6000	-210.000
3106.0000	-210.000
3106.4000	-210.000
3106.8000	-53.726
3107.2000	-210.000
3107.6000	-210.000
3108.0000	-63.135
3108.4000	-59.674
3108.8000	-56.038
3109.2000	-210.000
3109.6000	-210.000
3110.0000	-56.987
3110.4000	-210.000
3110.8000	-62.163
3111.2000	-56.238
3111.6000	-210.000
3112.0000	-55.834
3112.4000	-60.285
3112.8000	-210.000
3113.2000	-59.755
3113.6000	-55.808
3114.0000	-210.000
3114.4000	-210.000
3114.8000	-210.000
3115.2000	-210.000
3115.6000	-58.524
3116.0000	-65.804
3116.4000	-210.000
3116.8000	-210.000
3117.2000	-210.000
3117.6000	-210.000
3118.0000	-62.268
3118.4000	-210.000
3118.8000	-210.000
3119.2000	-57.773
3119.6000	-55.292
3120.0000	-67.637
3120.4000	-210.000
3120.8000	-60.884
3121.2000	-58.247
3121.6000	-210.000
3122.0000	-210.000
3122.4000	-210.000
3122.8000	-210.000
3123.2000	-210.000
3123.6000	-210.000
3124.0000	-210.000
3124.4000	-210.000
3124.8000	-68.492
3125.2000	-57.746
3125.6000	-210.000
3126.0000	-210.000
3126.4000	-210.000
3126.8000	-210.000
3127.2000	-58.622
3127.6000	-64.631
3128.0000	-210.000
3128.4000	-64.201
3128.8000	-56.439
3129.2000	-210.000
3129.6000	-59.757
3130.0000	-55.819
3130.4000	-57.236
3130.8000	-210.000
3131.2000	-62.951
3131.6000	-210.000
3132.0000	-55.080
3132.4000	-56.543
3132.8000	-60.425
3133.2000	-57.476
3133.6000	-55.463
3134.0000	-74.255
3134.4000	-210.000
3134.8000	-210.000
3135.2000	-56.044
3135.6000	-210.000
[truncated: 4,661 more rows]
