# Supplementary material for: Femtosecond tunable solitons up to 4.8 µm using soliton self-frequency shift in an InF3 fiber
Source: Sci Rep. 2022 Sep 23;12:15898. doi: 10.1038/s41598-022-19658-8 (PMC9508244; doi:10.1038/s41598-022-19658-8)
Supplement: Supplementary file 1 — Supplementary Information. [file 41598_2022_19658_MOESM1_ESM.zip › Raw data/Fig3_4m20mInF3/1.4A.CSV]

75CSV
77
35
CTRWL	3675.000000
SPAN	2650.000000
START WL	2350.000000
STOP WL	5000.000000
WLFREQ	0
REFL	-3.0
LSCL	7.0
RESLN	2.000
AVG	1
SMPLAUTO	1
SMPL	6626
SMPLINTVL	0.4000
HI1_CHOP
MEAS
LSUNT	0
NMSKV	OFF
RESCOR	0
SMOOTH	0
MEASWL	0
SWPSPD	1
MODELNAME	AQ6376
CHGPT	0
RESCAL0_0	10243
RESCAL0_1	0
RESCAL0_2	0
RESCAL1_0	10243
RESCAL1_1	0
RESCAL1_2	0
RESPARM	10243
FREQPARM	10243
WNUMPARM	10243
[TRACE DATA]
2350.0000	-51.809
2350.4000	-62.282
2350.8000	-60.281
2351.2000	-58.068
2351.6000	-50.395
2352.0000	-210.000
2352.4000	-50.937
2352.8000	-52.910
2353.2000	-51.872
2353.6000	-210.000
2354.0000	-52.955
2354.4000	-52.682
2354.8000	-210.000
2355.2000	-210.000
2355.6000	-210.000
2356.0000	-210.000
2356.4000	-54.835
2356.8000	-210.000
2357.2000	-210.000
2357.6000	-53.705
2358.0000	-53.273
2358.4000	-210.000
2358.8000	-52.819
2359.2000	-210.000
2359.6000	-210.000
2360.0000	-210.000
2360.4000	-210.000
2360.8000	-210.000
2361.2000	-55.629
2361.6000	-52.440
2362.0000	-59.671
2362.4000	-210.000
2362.8000	-53.357
2363.2000	-210.000
2363.6000	-210.000
2364.0000	-50.123
2364.4000	-210.000
2364.8000	-210.000
2365.2000	-210.000
2365.6000	-210.000
2366.0000	-210.000
2366.4000	-210.000
2366.8000	-61.411
2367.2000	-54.462
2367.6000	-51.617
2368.0000	-55.888
2368.4000	-210.000
2368.8000	-210.000
2369.2000	-210.000
2369.6000	-210.000
2370.0000	-58.929
2370.4000	-210.000
2370.8000	-53.657
2371.2000	-52.351
2371.6000	-52.421
2372.0000	-49.594
2372.4000	-55.576
2372.8000	-56.069
2373.2000	-55.663
2373.6000	-50.993
2374.0000	-210.000
2374.4000	-210.000
2374.8000	-72.060
2375.2000	-210.000
2375.6000	-210.000
2376.0000	-210.000
2376.4000	-60.599
2376.8000	-210.000
2377.2000	-210.000
2377.6000	-210.000
2378.0000	-50.609
2378.4000	-210.000
2378.8000	-52.079
2379.2000	-56.519
2379.6000	-56.319
2380.0000	-210.000
2380.4000	-210.000
2380.8000	-210.000
2381.2000	-55.145
2381.6000	-55.360
2382.0000	-52.766
2382.4000	-210.000
2382.8000	-52.149
2383.2000	-52.252
2383.6000	-61.595
2384.0000	-210.000
2384.4000	-52.999
2384.8000	-210.000
2385.2000	-65.973
2385.6000	-210.000
2386.0000	-60.894
2386.4000	-210.000
2386.8000	-65.964
2387.2000	-210.000
2387.6000	-210.000
2388.0000	-210.000
2388.4000	-210.000
2388.8000	-210.000
2389.2000	-56.511
2389.6000	-210.000
2390.0000	-210.000
2390.4000	-210.000
2390.8000	-54.632
2391.2000	-210.000
2391.6000	-210.000
2392.0000	-55.395
2392.4000	-210.000
2392.8000	-210.000
2393.2000	-54.924
2393.6000	-53.915
2394.0000	-54.123
2394.4000	-210.000
2394.8000	-210.000
2395.2000	-210.000
2395.6000	-210.000
2396.0000	-53.654
2396.4000	-210.000
2396.8000	-210.000
2397.2000	-210.000
2397.6000	-51.886
2398.0000	-210.000
2398.4000	-210.000
2398.8000	-53.768
2399.2000	-56.430
2399.6000	-210.000
2400.0000	-210.000
2400.4000	-210.000
2400.8000	-52.796
2401.2000	-210.000
2401.6000	-57.335
2402.0000	-210.000
2402.4000	-52.673
2402.8000	-210.000
2403.2000	-53.036
2403.6000	-55.260
2404.0000	-52.381
2404.4000	-62.676
2404.8000	-54.691
2405.2000	-67.889
2405.6000	-210.000
2406.0000	-50.891
2406.4000	-51.529
2406.8000	-51.221
2407.2000	-210.000
2407.6000	-210.000
2408.0000	-210.000
2408.4000	-54.617
2408.8000	-52.836
2409.2000	-210.000
2409.6000	-51.634
2410.0000	-54.892
2410.4000	-50.230
2410.8000	-210.000
2411.2000	-210.000
2411.6000	-55.264
2412.0000	-52.493
2412.4000	-210.000
2412.8000	-54.185
2413.2000	-60.916
2413.6000	-51.582
2414.0000	-210.000
2414.4000	-54.072
2414.8000	-210.000
2415.2000	-52.387
2415.6000	-53.644
2416.0000	-210.000
2416.4000	-60.396
2416.8000	-210.000
2417.2000	-61.870
2417.6000	-210.000
2418.0000	-52.721
2418.4000	-210.000
2418.8000	-57.337
2419.2000	-52.111
2419.6000	-50.575
2420.0000	-57.085
2420.4000	-210.000
2420.8000	-210.000
2421.2000	-210.000
2421.6000	-58.134
2422.0000	-210.000
2422.4000	-210.000
2422.8000	-56.267
2423.2000	-55.104
2423.6000	-54.066
2424.0000	-56.836
2424.4000	-210.000
2424.8000	-210.000
2425.2000	-210.000
2425.6000	-60.932
2426.0000	-210.000
2426.4000	-60.948
2426.8000	-53.922
2427.2000	-210.000
2427.6000	-54.414
2428.0000	-53.067
2428.4000	-60.503
2428.8000	-210.000
2429.2000	-210.000
2429.6000	-56.124
2430.0000	-210.000
2430.4000	-210.000
2430.8000	-210.000
2431.2000	-210.000
2431.6000	-210.000
2432.0000	-210.000
2432.4000	-52.845
2432.8000	-53.977
2433.2000	-210.000
2433.6000	-57.600
2434.0000	-63.012
2434.4000	-56.393
2434.8000	-210.000
2435.2000	-55.787
2435.6000	-57.016
2436.0000	-52.141
2436.4000	-210.000
2436.8000	-210.000
2437.2000	-54.032
2437.6000	-53.014
2438.0000	-210.000
2438.4000	-61.109
2438.8000	-53.983
2439.2000	-210.000
2439.6000	-210.000
2440.0000	-52.861
2440.4000	-210.000
2440.8000	-73.915
2441.2000	-210.000
2441.6000	-51.275
2442.0000	-210.000
2442.4000	-57.747
2442.8000	-210.000
2443.2000	-210.000
2443.6000	-54.797
2444.0000	-210.000
2444.4000	-210.000
2444.8000	-210.000
2445.2000	-53.434
2445.6000	-210.000
2446.0000	-210.000
2446.4000	-210.000
2446.8000	-210.000
2447.2000	-210.000
2447.6000	-56.791
2448.0000	-210.000
2448.4000	-56.453
2448.8000	-210.000
2449.2000	-60.128
2449.6000	-210.000
2450.0000	-58.947
2450.4000	-68.884
2450.8000	-55.168
2451.2000	-60.843
2451.6000	-53.100
2452.0000	-210.000
2452.4000	-54.316
2452.8000	-210.000
2453.2000	-210.000
2453.6000	-210.000
2454.0000	-210.000
2454.4000	-210.000
2454.8000	-51.124
2455.2000	-51.810
2455.6000	-210.000
2456.0000	-210.000
2456.4000	-56.142
2456.8000	-56.058
2457.2000	-210.000
2457.6000	-52.857
2458.0000	-53.152
2458.4000	-210.000
2458.8000	-57.060
2459.2000	-210.000
2459.6000	-54.342
2460.0000	-210.000
2460.4000	-61.835
2460.8000	-210.000
2461.2000	-55.900
2461.6000	-67.656
2462.0000	-55.596
2462.4000	-210.000
2462.8000	-54.270
2463.2000	-53.749
2463.6000	-57.735
2464.0000	-58.069
2464.4000	-210.000
2464.8000	-210.000
2465.2000	-210.000
2465.6000	-210.000
2466.0000	-54.339
2466.4000	-210.000
2466.8000	-57.264
2467.2000	-55.776
2467.6000	-210.000
2468.0000	-210.000
2468.4000	-210.000
2468.8000	-210.000
2469.2000	-58.772
2469.6000	-57.642
2470.0000	-62.354
2470.4000	-210.000
2470.8000	-210.000
2471.2000	-210.000
2471.6000	-53.322
2472.0000	-210.000
2472.4000	-56.542
2472.8000	-51.773
2473.2000	-210.000
2473.6000	-66.967
2474.0000	-210.000
2474.4000	-210.000
2474.8000	-57.992
2475.2000	-210.000
2475.6000	-60.488
2476.0000	-63.256
2476.4000	-57.156
2476.8000	-210.000
2477.2000	-210.000
2477.6000	-81.995
2478.0000	-58.432
2478.4000	-53.431
2478.8000	-210.000
2479.2000	-54.729
2479.6000	-57.739
2480.0000	-210.000
2480.4000	-210.000
2480.8000	-210.000
2481.2000	-56.988
2481.6000	-65.231
2482.0000	-210.000
2482.4000	-57.922
2482.8000	-210.000
2483.2000	-210.000
2483.6000	-210.000
2484.0000	-54.799
2484.4000	-210.000
2484.8000	-210.000
2485.2000	-210.000
2485.6000	-56.318
2486.0000	-54.642
2486.4000	-69.829
2486.8000	-59.063
2487.2000	-210.000
2487.6000	-210.000
2488.0000	-210.000
2488.4000	-210.000
2488.8000	-52.438
2489.2000	-52.304
2489.6000	-59.164
2490.0000	-210.000
2490.4000	-210.000
2490.8000	-210.000
2491.2000	-51.169
2491.6000	-55.470
2492.0000	-52.905
2492.4000	-210.000
2492.8000	-210.000
2493.2000	-210.000
2493.6000	-210.000
2494.0000	-55.840
2494.4000	-210.000
2494.8000	-210.000
2495.2000	-210.000
2495.6000	-52.147
2496.0000	-210.000
2496.4000	-52.241
2496.8000	-210.000
2497.2000	-55.278
2497.6000	-53.786
2498.0000	-54.328
2498.4000	-210.000
2498.8000	-52.319
2499.2000	-55.111
2499.6000	-210.000
2500.0000	-53.111
2500.4000	-210.000
2500.8000	-210.000
2501.2000	-210.000
2501.6000	-63.597
2502.0000	-210.000
2502.4000	-210.000
2502.8000	-81.987
2503.2000	-57.528
2503.6000	-210.000
2504.0000	-210.000
2504.4000	-53.721
2504.8000	-210.000
2505.2000	-210.000
2505.6000	-54.495
2506.0000	-57.385
2506.4000	-63.457
2506.8000	-54.952
2507.2000	-210.000
2507.6000	-62.556
2508.0000	-210.000
2508.4000	-52.790
2508.8000	-60.838
2509.2000	-60.027
2509.6000	-210.000
2510.0000	-210.000
2510.4000	-58.567
2510.8000	-57.651
2511.2000	-210.000
2511.6000	-61.685
2512.0000	-210.000
2512.4000	-56.711
2512.8000	-58.567
2513.2000	-54.328
2513.6000	-52.880
2514.0000	-53.666
2514.4000	-55.416
2514.8000	-210.000
2515.2000	-210.000
2515.6000	-210.000
2516.0000	-210.000
2516.4000	-210.000
2516.8000	-210.000
2517.2000	-54.509
2517.6000	-210.000
2518.0000	-58.611
2518.4000	-210.000
2518.8000	-210.000
2519.2000	-52.477
2519.6000	-55.914
2520.0000	-210.000
2520.4000	-210.000
2520.8000	-56.112
2521.2000	-54.980
2521.6000	-57.001
2522.0000	-60.108
2522.4000	-52.147
2522.8000	-59.169
2523.2000	-52.995
2523.6000	-210.000
2524.0000	-210.000
2524.4000	-210.000
2524.8000	-60.319
2525.2000	-210.000
2525.6000	-210.000
2526.0000	-53.778
2526.4000	-210.000
2526.8000	-210.000
2527.2000	-54.739
2527.6000	-55.773
2528.0000	-210.000
2528.4000	-210.000
2528.8000	-54.978
2529.2000	-210.000
2529.6000	-210.000
2530.0000	-210.000
2530.4000	-52.035
2530.8000	-210.000
2531.2000	-210.000
2531.6000	-52.256
2532.0000	-56.276
2532.4000	-210.000
2532.8000	-51.599
2533.2000	-210.000
2533.6000	-62.915
2534.0000	-210.000
2534.4000	-210.000
2534.8000	-210.000
2535.2000	-210.000
2535.6000	-59.028
2536.0000	-53.558
2536.4000	-50.155
2536.8000	-51.856
2537.2000	-210.000
2537.6000	-60.353
2538.0000	-210.000
2538.4000	-52.697
2538.8000	-49.471
2539.2000	-210.000
2539.6000	-53.422
2540.0000	-57.203
2540.4000	-210.000
2540.8000	-58.621
2541.2000	-210.000
2541.6000	-210.000
2542.0000	-55.448
2542.4000	-57.993
2542.8000	-210.000
2543.2000	-55.428
2543.6000	-210.000
2544.0000	-50.297
2544.4000	-210.000
2544.8000	-59.846
2545.2000	-210.000
2545.6000	-210.000
2546.0000	-210.000
2546.4000	-60.212
2546.8000	-210.000
2547.2000	-53.593
2547.6000	-61.160
2548.0000	-210.000
2548.4000	-210.000
2548.8000	-210.000
2549.2000	-210.000
2549.6000	-52.659
2550.0000	-57.272
2550.4000	-210.000
2550.8000	-210.000
2551.2000	-210.000
2551.6000	-210.000
2552.0000	-62.214
2552.4000	-56.134
2552.8000	-210.000
2553.2000	-55.306
2553.6000	-210.000
2554.0000	-50.218
2554.4000	-58.594
2554.8000	-54.104
2555.2000	-52.687
2555.6000	-210.000
2556.0000	-59.169
2556.4000	-52.588
2556.8000	-57.989
2557.2000	-210.000
2557.6000	-210.000
2558.0000	-210.000
2558.4000	-52.849
2558.8000	-210.000
2559.2000	-57.880
2559.6000	-210.000
2560.0000	-210.000
2560.4000	-210.000
2560.8000	-55.115
2561.2000	-210.000
2561.6000	-55.355
2562.0000	-52.373
2562.4000	-210.000
2562.8000	-69.786
2563.2000	-210.000
2563.6000	-210.000
2564.0000	-55.552
2564.4000	-51.938
2564.8000	-53.629
2565.2000	-55.529
2565.6000	-58.394
2566.0000	-210.000
2566.4000	-60.919
2566.8000	-210.000
2567.2000	-57.859
2567.6000	-55.691
2568.0000	-210.000
2568.4000	-54.207
2568.8000	-65.707
2569.2000	-210.000
2569.6000	-210.000
2570.0000	-52.058
2570.4000	-210.000
2570.8000	-53.740
2571.2000	-55.321
2571.6000	-57.195
2572.0000	-210.000
2572.4000	-210.000
2572.8000	-52.300
2573.2000	-53.517
2573.6000	-61.344
2574.0000	-55.371
2574.4000	-65.866
2574.8000	-210.000
2575.2000	-55.013
2575.6000	-210.000
2576.0000	-210.000
2576.4000	-52.652
2576.8000	-210.000
2577.2000	-53.351
2577.6000	-57.099
2578.0000	-54.244
2578.4000	-59.757
2578.8000	-53.871
2579.2000	-210.000
2579.6000	-210.000
2580.0000	-69.867
2580.4000	-54.784
2580.8000	-51.793
2581.2000	-55.608
2581.6000	-52.806
2582.0000	-62.339
2582.4000	-67.326
2582.8000	-210.000
2583.2000	-210.000
2583.6000	-210.000
2584.0000	-67.750
2584.4000	-54.469
2584.8000	-50.842
2585.2000	-51.636
2585.6000	-210.000
2586.0000	-210.000
2586.4000	-210.000
2586.8000	-210.000
2587.2000	-210.000
2587.6000	-54.142
2588.0000	-63.673
2588.4000	-210.000
2588.8000	-55.317
2589.2000	-55.559
2589.6000	-60.809
2590.0000	-54.976
2590.4000	-59.196
2590.8000	-60.826
2591.2000	-210.000
2591.6000	-60.263
2592.0000	-210.000
2592.4000	-52.020
2592.8000	-210.000
2593.2000	-210.000
2593.6000	-57.206
2594.0000	-58.807
2594.4000	-210.000
2594.8000	-57.960
2595.2000	-55.607
2595.6000	-210.000
2596.0000	-210.000
2596.4000	-210.000
2596.8000	-72.466
2597.2000	-56.307
2597.6000	-210.000
2598.0000	-56.528
2598.4000	-51.450
2598.8000	-52.468
2599.2000	-58.333
2599.6000	-210.000
2600.0000	-210.000
2600.4000	-54.744
2600.8000	-210.000
2601.2000	-57.925
2601.6000	-57.718
2602.0000	-210.000
2602.4000	-210.000
2602.8000	-210.000
2603.2000	-210.000
2603.6000	-53.535
2604.0000	-210.000
2604.4000	-54.801
2604.8000	-210.000
2605.2000	-55.320
2605.6000	-57.137
2606.0000	-63.267
2606.4000	-57.494
2606.8000	-210.000
2607.2000	-210.000
2607.6000	-210.000
2608.0000	-58.567
2608.4000	-51.952
2608.8000	-53.766
2609.2000	-210.000
2609.6000	-55.020
2610.0000	-210.000
2610.4000	-210.000
2610.8000	-210.000
2611.2000	-58.951
2611.6000	-55.182
2612.0000	-66.126
2612.4000	-55.945
2612.8000	-210.000
2613.2000	-210.000
2613.6000	-210.000
2614.0000	-56.248
2614.4000	-210.000
2614.8000	-55.554
2615.2000	-210.000
2615.6000	-210.000
2616.0000	-210.000
2616.4000	-51.775
2616.8000	-61.955
2617.2000	-210.000
2617.6000	-210.000
2618.0000	-210.000
2618.4000	-61.618
2618.8000	-210.000
2619.2000	-210.000
2619.6000	-58.563
2620.0000	-57.768
2620.4000	-210.000
2620.8000	-210.000
2621.2000	-56.742
2621.6000	-210.000
2622.0000	-57.621
2622.4000	-210.000
2622.8000	-57.086
2623.2000	-53.109
2623.6000	-59.563
2624.0000	-210.000
2624.4000	-53.981
2624.8000	-56.640
2625.2000	-210.000
2625.6000	-210.000
2626.0000	-59.450
2626.4000	-59.697
2626.8000	-61.125
2627.2000	-210.000
2627.6000	-60.034
2628.0000	-61.837
2628.4000	-210.000
2628.8000	-210.000
2629.2000	-210.000
2629.6000	-210.000
2630.0000	-210.000
2630.4000	-60.530
2630.8000	-58.209
2631.2000	-210.000
2631.6000	-56.311
2632.0000	-210.000
2632.4000	-210.000
2632.8000	-210.000
2633.2000	-210.000
2633.6000	-210.000
2634.0000	-51.355
2634.4000	-210.000
2634.8000	-210.000
2635.2000	-52.421
2635.6000	-53.158
2636.0000	-52.084
2636.4000	-57.209
2636.8000	-61.021
2637.2000	-58.443
2637.6000	-55.556
2638.0000	-54.781
2638.4000	-55.983
2638.8000	-53.478
2639.2000	-210.000
2639.6000	-60.950
2640.0000	-59.922
2640.4000	-210.000
2640.8000	-56.555
2641.2000	-57.906
2641.6000	-210.000
2642.0000	-66.661
2642.4000	-55.039
2642.8000	-53.328
2643.2000	-60.920
2643.6000	-52.773
2644.0000	-57.580
2644.4000	-210.000
2644.8000	-52.919
2645.2000	-210.000
2645.6000	-55.358
2646.0000	-70.876
2646.4000	-58.354
2646.8000	-210.000
2647.2000	-210.000
2647.6000	-210.000
2648.0000	-210.000
2648.4000	-58.720
2648.8000	-52.896
2649.2000	-55.828
2649.6000	-210.000
2650.0000	-210.000
2650.4000	-210.000
2650.8000	-58.345
2651.2000	-56.144
2651.6000	-54.146
2652.0000	-59.318
2652.4000	-210.000
2652.8000	-210.000
2653.2000	-65.889
2653.6000	-210.000
2654.0000	-60.052
2654.4000	-59.117
2654.8000	-51.682
2655.2000	-54.521
2655.6000	-56.819
2656.0000	-58.342
2656.4000	-210.000
2656.8000	-210.000
2657.2000	-210.000
2657.6000	-62.472
2658.0000	-63.765
2658.4000	-55.737
2658.8000	-55.872
2659.2000	-75.322
2659.6000	-63.766
2660.0000	-52.438
2660.4000	-55.671
2660.8000	-60.304
2661.2000	-62.073
2661.6000	-210.000
2662.0000	-210.000
2662.4000	-210.000
2662.8000	-60.147
2663.2000	-56.813
2663.6000	-56.358
2664.0000	-59.014
2664.4000	-210.000
2664.8000	-55.466
2665.2000	-55.637
2665.6000	-210.000
2666.0000	-56.725
2666.4000	-210.000
2666.8000	-210.000
2667.2000	-60.148
2667.6000	-57.548
2668.0000	-53.978
2668.4000	-210.000
2668.8000	-65.826
2669.2000	-210.000
2669.6000	-210.000
2670.0000	-210.000
2670.4000	-54.522
2670.8000	-55.759
2671.2000	-53.449
2671.6000	-62.933
2672.0000	-63.855
2672.4000	-58.108
2672.8000	-210.000
2673.2000	-210.000
2673.6000	-210.000
2674.0000	-57.172
2674.4000	-56.222
2674.8000	-61.290
2675.2000	-54.420
2675.6000	-57.604
2676.0000	-210.000
2676.4000	-69.952
2676.8000	-54.514
2677.2000	-56.818
2677.6000	-57.057
2678.0000	-210.000
2678.4000	-53.605
2678.8000	-56.168
2679.2000	-210.000
2679.6000	-54.134
2680.0000	-210.000
2680.4000	-210.000
2680.8000	-68.625
2681.2000	-51.616
2681.6000	-57.003
2682.0000	-210.000
2682.4000	-54.738
2682.8000	-52.334
2683.2000	-54.756
2683.6000	-57.541
2684.0000	-57.782
2684.4000	-55.705
2684.8000	-53.656
2685.2000	-53.111
2685.6000	-210.000
2686.0000	-53.699
2686.4000	-54.326
2686.8000	-55.121
2687.2000	-52.582
2687.6000	-52.375
2688.0000	-52.554
2688.4000	-55.380
2688.8000	-50.909
2689.2000	-54.060
2689.6000	-53.194
2690.0000	-52.938
2690.4000	-52.813
2690.8000	-55.434
2691.2000	-55.130
2691.6000	-52.456
2692.0000	-55.311
2692.4000	-57.870
2692.8000	-51.703
2693.2000	-51.902
2693.6000	-52.308
2694.0000	-52.108
2694.4000	-50.179
2694.8000	-50.112
2695.2000	-49.097
2695.6000	-49.140
2696.0000	-48.593
2696.4000	-48.008
2696.8000	-47.695
2697.2000	-47.876
2697.6000	-48.170
2698.0000	-48.610
2698.4000	-48.753
2698.8000	-50.291
2699.2000	-49.362
2699.6000	-51.123
2700.0000	-50.114
2700.4000	-49.270
2700.8000	-50.220
2701.2000	-54.446
2701.6000	-54.184
2702.0000	-51.830
2702.4000	-51.469
2702.8000	-49.936
2703.2000	-49.090
2703.6000	-49.554
2704.0000	-49.302
2704.4000	-47.944
2704.8000	-45.960
2705.2000	-46.013
2705.6000	-45.431
2706.0000	-45.207
2706.4000	-44.496
2706.8000	-44.353
2707.2000	-44.074
2707.6000	-44.078
2708.0000	-43.898
2708.4000	-43.621
2708.8000	-43.124
2709.2000	-43.334
2709.6000	-43.370
2710.0000	-42.908
2710.4000	-42.262
2710.8000	-41.587
2711.2000	-41.490
2711.6000	-41.243
2712.0000	-40.866
2712.4000	-40.391
2712.8000	-40.277
2713.2000	-40.262
2713.6000	-40.417
2714.0000	-40.133
2714.4000	-39.892
2714.8000	-39.723
2715.2000	-39.944
2715.6000	-39.921
2716.0000	-39.720
2716.4000	-39.724
2716.8000	-39.731
2717.2000	-40.078
2717.6000	-40.066
2718.0000	-40.156
2718.4000	-40.299
2718.8000	-40.343
2719.2000	-40.418
2719.6000	-40.514
2720.0000	-41.109
2720.4000	-41.312
2720.8000	-41.799
2721.2000	-41.815
2721.6000	-42.281
2722.0000	-42.683
2722.4000	-43.092
2722.8000	-42.963
2723.2000	-42.638
2723.6000	-42.414
2724.0000	-42.117
2724.4000	-41.231
2724.8000	-39.854
2725.2000	-38.515
2725.6000	-37.066
2726.0000	-35.754
2726.4000	-34.569
2726.8000	-33.758
2727.2000	-32.986
2727.6000	-32.151
2728.0000	-31.539
2728.4000	-31.166
2728.8000	-31.026
2729.2000	-30.640
2729.6000	-30.238
2730.0000	-29.986
2730.4000	-30.149
2730.8000	-30.268
2731.2000	-29.993
2731.6000	-29.692
2732.0000	-29.676
2732.4000	-29.662
2732.8000	-29.430
2733.2000	-29.073
2733.6000	-28.662
2734.0000	-28.570
2734.4000	-28.669
2734.8000	-28.708
2735.2000	-28.579
2735.6000	-28.720
2736.0000	-29.171
2736.4000	-29.503
2736.8000	-29.994
2737.2000	-30.348
2737.6000	-31.012
2738.0000	-31.855
2738.4000	-32.670
2738.8000	-33.172
2739.2000	-33.267
2739.6000	-33.016
2740.0000	-32.431
2740.4000	-31.633
2740.8000	-30.835
2741.2000	-30.175
2741.6000	-29.673
2742.0000	-29.351
2742.4000	-29.140
2742.8000	-29.029
2743.2000	-28.924
2743.6000	-29.005
2744.0000	-29.173
2744.4000	-29.381
2744.8000	-29.418
2745.2000	-29.512
2745.6000	-29.517
2746.0000	-29.417
2746.4000	-29.064
2746.8000	-28.593
2747.2000	-28.145
2747.6000	-27.667
2748.0000	-27.241
2748.4000	-26.891
2748.8000	-26.660
2749.2000	-26.470
2749.6000	-26.336
2750.0000	-26.345
2750.4000	-26.473
2750.8000	-26.674
2751.2000	-26.981
2751.6000	-27.452
2752.0000	-27.922
2752.4000	-28.211
2752.8000	-28.204
2753.2000	-27.901
2753.6000	-27.491
2754.0000	-26.768
2754.4000	-26.063
2754.8000	-25.435
2755.2000	-24.929
2755.6000	-24.722
2756.0000	-24.378
2756.4000	-23.991
2756.8000	-23.919
2757.2000	-23.925
2757.6000	-24.090
2758.0000	-24.186
2758.4000	-24.485
2758.8000	-24.864
2759.2000	-25.309
2759.6000	-25.681
2760.0000	-26.085
2760.4000	-26.479
2760.8000	-26.719
2761.2000	-26.873
2761.6000	-26.724
2762.0000	-26.228
2762.4000	-25.470
2762.8000	-24.346
2763.2000	-22.977
2763.6000	-21.690
2764.0000	-20.732
2764.4000	-19.973
2764.8000	-19.312
2765.2000	-18.807
2765.6000	-18.474
2766.0000	-18.356
2766.4000	-18.317
2766.8000	-18.160
2767.2000	-18.064
2767.6000	-18.024
2768.0000	-17.916
2768.4000	-17.872
2768.8000	-18.034
2769.2000	-18.264
2769.6000	-18.403
2770.0000	-18.384
2770.4000	-18.495
2770.8000	-18.830
2771.2000	-19.041
2771.6000	-18.872
2772.0000	-18.963
2772.4000	-19.179
2772.8000	-19.432
2773.2000	-19.544
2773.6000	-19.677
2774.0000	-19.868
2774.4000	-19.671
2774.8000	-19.291
2775.2000	-19.091
2775.6000	-18.988
2776.0000	-18.708
2776.4000	-18.406
2776.8000	-18.138
2777.2000	-17.991
2777.6000	-17.910
2778.0000	-17.736
2778.4000	-17.634
2778.8000	-17.447
2779.2000	-17.429
2779.6000	-17.464
2780.0000	-17.083
2780.4000	-16.554
2780.8000	-15.859
2781.2000	-15.432
2781.6000	-14.627
2782.0000	-13.824
2782.4000	-13.086
2782.8000	-12.502
2783.2000	-12.049
2783.6000	-11.573
2784.0000	-11.348
2784.4000	-11.140
2784.8000	-11.094
2785.2000	-11.062
2785.6000	-11.005
2786.0000	-11.015
2786.4000	-11.163
2786.8000	-11.334
2787.2000	-11.536
2787.6000	-11.736
2788.0000	-11.924
2788.4000	-12.073
2788.8000	-12.181
2789.2000	-12.353
2789.6000	-12.555
2790.0000	-12.791
2790.4000	-12.712
2790.8000	-12.626
2791.2000	-12.694
2791.6000	-12.781
2792.0000	-12.834
2792.4000	-12.555
2792.8000	-12.291
2793.2000	-12.084
2793.6000	-11.925
2794.0000	-11.903
2794.4000	-11.639
2794.8000	-11.452
2795.2000	-11.295
2795.6000	-11.357
2796.0000	-11.305
2796.4000	-11.181
2796.8000	-11.192
2797.2000	-11.325
2797.6000	-11.669
2798.0000	-11.831
2798.4000	-11.878
2798.8000	-12.177
2799.2000	-12.512
2799.6000	-13.053
2800.0000	-13.113
2800.4000	-13.549
2800.8000	-14.031
2801.2000	-14.373
2801.6000	-14.739
2802.0000	-15.304
2802.4000	-15.795
2802.8000	-15.888
2803.2000	-15.759
2803.6000	-15.904
2804.0000	-16.076
2804.4000	-16.319
2804.8000	-16.368
2805.2000	-16.293
2805.6000	-16.409
2806.0000	-16.624
2806.4000	-16.667
2806.8000	-16.801
2807.2000	-16.998
2807.6000	-17.171
2808.0000	-17.354
2808.4000	-17.556
2808.8000	-17.697
2809.2000	-17.766
2809.6000	-17.944
2810.0000	-18.295
2810.4000	-18.356
2810.8000	-18.272
2811.2000	-18.527
2811.6000	-18.942
2812.0000	-19.100
2812.4000	-19.055
2812.8000	-19.070
2813.2000	-19.134
2813.6000	-19.212
2814.0000	-19.269
2814.4000	-19.000
2814.8000	-18.732
2815.2000	-18.386
2815.6000	-18.367
2816.0000	-18.434
2816.4000	-17.935
2816.8000	-17.644
2817.2000	-17.958
2817.6000	-18.325
2818.0000	-18.355
2818.4000	-18.490
2818.8000	-18.709
2819.2000	-19.207
2819.6000	-19.756
2820.0000	-19.964
2820.4000	-20.153
2820.8000	-20.546
2821.2000	-21.096
2821.6000	-21.214
2822.0000	-21.134
2822.4000	-21.226
2822.8000	-21.302
2823.2000	-21.268
2823.6000	-21.290
2824.0000	-21.499
2824.4000	-21.781
2824.8000	-21.849
2825.2000	-22.175
2825.6000	-22.830
2826.0000	-23.859
2826.4000	-25.021
2826.8000	-24.563
2827.2000	-24.956
2827.6000	-26.272
2828.0000	-26.400
2828.4000	-26.742
2828.8000	-26.136
2829.2000	-25.969
2829.6000	-25.975
2830.0000	-25.885
2830.4000	-25.866
2830.8000	-25.172
2831.2000	-25.516
2831.6000	-24.979
2832.0000	-25.999
2832.4000	-24.610
2832.8000	-25.241
2833.2000	-25.622
2833.6000	-25.689
2834.0000	-25.983
2834.4000	-25.753
2834.8000	-25.643
2835.2000	-25.299
2835.6000	-24.936
2836.0000	-24.490
2836.4000	-24.125
2836.8000	-23.742
2837.2000	-22.348
2837.6000	-21.622
2838.0000	-21.724
2838.4000	-21.425
2838.8000	-21.106
2839.2000	-20.838
2839.6000	-20.198
2840.0000	-20.150
2840.4000	-20.228
2840.8000	-20.313
2841.2000	-20.118
2841.6000	-20.392
2842.0000	-20.605
2842.4000	-20.916
2842.8000	-21.083
2843.2000	-21.260
2843.6000	-21.410
2844.0000	-21.506
2844.4000	-21.575
2844.8000	-21.528
2845.2000	-21.215
2845.6000	-21.516
2846.0000	-21.372
2846.4000	-21.188
2846.8000	-21.015
2847.2000	-20.820
2847.6000	-20.521
2848.0000	-20.257
2848.4000	-20.101
2848.8000	-20.416
2849.2000	-20.272
2849.6000	-20.686
2850.0000	-19.421
2850.4000	-19.637
2850.8000	-21.397
2851.2000	-20.800
2851.6000	-21.420
2852.0000	-21.718
2852.4000	-24.204
2852.8000	-24.504
2853.2000	-23.363
2853.6000	-24.175
2854.0000	-25.874
2854.4000	-25.479
2854.8000	-24.547
2855.2000	-24.444
2855.6000	-25.294
2856.0000	-24.515
2856.4000	-23.138
2856.8000	-22.942
2857.2000	-23.185
2857.6000	-22.560
2858.0000	-21.763
2858.4000	-21.340
2858.8000	-21.265
2859.2000	-21.449
2859.6000	-21.016
2860.0000	-20.593
2860.4000	-20.275
2860.8000	-20.493
2861.2000	-20.608
2861.6000	-20.041
2862.0000	-19.406
2862.4000	-19.286
2862.8000	-19.830
2863.2000	-19.576
2863.6000	-19.172
2864.0000	-18.133
2864.4000	-17.900
2864.8000	-18.553
2865.2000	-18.564
2865.6000	-18.176
2866.0000	-16.861
2866.4000	-17.075
2866.8000	-17.391
2867.2000	-17.094
2867.6000	-16.991
2868.0000	-17.283
2868.4000	-17.129
2868.8000	-17.085
2869.2000	-17.535
2869.6000	-18.721
2870.0000	-18.978
2870.4000	-18.680
2870.8000	-19.417
2871.2000	-20.486
2871.6000	-21.513
2872.0000	-20.717
2872.4000	-20.464
2872.8000	-21.611
2873.2000	-22.241
2873.6000	-22.539
2874.0000	-22.649
2874.4000	-21.124
2874.8000	-21.618
2875.2000	-22.511
2875.6000	-22.407
2876.0000	-22.825
2876.4000	-22.839
2876.8000	-22.466
2877.2000	-21.828
2877.6000	-21.573
2878.0000	-21.288
2878.4000	-20.898
2878.8000	-20.988
2879.2000	-21.125
2879.6000	-20.896
2880.0000	-20.667
2880.4000	-20.508
2880.8000	-21.273
2881.2000	-21.324
2881.6000	-20.953
2882.0000	-19.492
2882.4000	-20.537
2882.8000	-21.949
2883.2000	-22.317
2883.6000	-22.708
2884.0000	-21.579
2884.4000	-22.938
2884.8000	-21.243
2885.2000	-22.142
2885.6000	-21.979
2886.0000	-22.519
2886.4000	-20.572
2886.8000	-18.673
2887.2000	-18.285
2887.6000	-21.640
2888.0000	-20.662
2888.4000	-17.873
2888.8000	-17.510
2889.2000	-17.718
2889.6000	-18.854
2890.0000	-17.895
2890.4000	-18.255
2890.8000	-18.161
2891.2000	-17.679
2891.6000	-17.781
2892.0000	-17.823
2892.4000	-18.848
2892.8000	-19.056
2893.2000	-18.216
2893.6000	-18.382
2894.0000	-18.960
2894.4000	-19.076
2894.8000	-19.069
2895.2000	-19.200
2895.6000	-18.989
2896.0000	-19.016
2896.4000	-18.459
2896.8000	-18.489
2897.2000	-19.090
2897.6000	-18.958
2898.0000	-17.795
2898.4000	-17.070
2898.8000	-17.947
2899.2000	-17.874
2899.6000	-17.138
2900.0000	-16.386
2900.4000	-16.678
2900.8000	-17.274
2901.2000	-16.633
2901.6000	-15.730
2902.0000	-15.331
2902.4000	-15.401
2902.8000	-15.017
2903.2000	-14.932
2903.6000	-14.722
2904.0000	-14.797
2904.4000	-14.217
2904.8000	-14.008
2905.2000	-13.904
2905.6000	-13.977
2906.0000	-13.649
2906.4000	-13.260
2906.8000	-12.995
2907.2000	-12.912
2907.6000	-12.912
2908.0000	-12.885
2908.4000	-12.469
2908.8000	-12.389
2909.2000	-12.494
2909.6000	-12.895
2910.0000	-12.556
2910.4000	-12.415
2910.8000	-12.500
2911.2000	-12.939
2911.6000	-12.792
2912.0000	-12.813
2912.4000	-12.941
2912.8000	-13.203
2913.2000	-13.430
2913.6000	-13.524
2914.0000	-13.644
2914.4000	-13.814
2914.8000	-14.012
2915.2000	-14.256
2915.6000	-14.331
2916.0000	-14.449
2916.4000	-14.600
2916.8000	-14.805
2917.2000	-14.964
2917.6000	-14.961
2918.0000	-14.954
2918.4000	-14.994
2918.8000	-15.167
2919.2000	-15.239
2919.6000	-15.124
2920.0000	-14.998
2920.4000	-14.977
2920.8000	-14.987
2921.2000	-14.807
2921.6000	-14.535
2922.0000	-14.266
2922.4000	-14.096
2922.8000	-13.927
2923.2000	-13.717
2923.6000	-13.562
2924.0000	-13.485
2924.4000	-13.459
2924.8000	-13.484
2925.2000	-13.441
2925.6000	-13.408
2926.0000	-13.465
2926.4000	-13.787
2926.8000	-14.031
2927.2000	-13.924
2927.6000	-14.035
2928.0000	-14.224
2928.4000	-14.292
2928.8000	-14.298
2929.2000	-14.272
2929.6000	-14.223
2930.0000	-13.946
2930.4000	-13.392
2930.8000	-13.368
2931.2000	-13.349
2931.6000	-12.992
2932.0000	-12.173
2932.4000	-11.830
2932.8000	-11.835
2933.2000	-11.725
2933.6000	-11.438
2934.0000	-11.373
2934.4000	-11.355
2934.8000	-11.366
2935.2000	-11.422
2935.6000	-11.916
2936.0000	-12.317
2936.4000	-12.530
2936.8000	-12.740
2937.2000	-12.762
2937.6000	-13.424
2938.0000	-13.769
2938.4000	-14.027
2938.8000	-13.987
2939.2000	-14.152
2939.6000	-14.105
2940.0000	-14.004
2940.4000	-13.965
2940.8000	-13.845
2941.2000	-13.680
2941.6000	-13.821
2942.0000	-13.850
2942.4000	-13.412
2942.8000	-13.156
2943.2000	-14.159
2943.6000	-14.820
2944.0000	-14.476
2944.4000	-14.402
2944.8000	-14.618
2945.2000	-15.565
2945.6000	-15.797
2946.0000	-15.691
2946.4000	-15.472
2946.8000	-15.929
2947.2000	-15.622
2947.6000	-15.023
2948.0000	-15.705
2948.4000	-15.685
2948.8000	-14.768
2949.2000	-13.798
2949.6000	-13.552
2950.0000	-13.572
2950.4000	-13.653
2950.8000	-13.707
2951.2000	-13.865
2951.6000	-13.650
2952.0000	-13.638
2952.4000	-13.849
2952.8000	-14.882
2953.2000	-15.165
2953.6000	-15.550
2954.0000	-15.514
2954.4000	-17.033
2954.8000	-17.357
2955.2000	-17.188
2955.6000	-16.787
2956.0000	-17.720
2956.4000	-17.300
2956.8000	-16.377
2957.2000	-17.133
2957.6000	-17.149
2958.0000	-16.669
2958.4000	-16.190
2958.8000	-15.969
2959.2000	-16.508
2959.6000	-16.472
2960.0000	-16.270
2960.4000	-16.941
2960.8000	-17.139
2961.2000	-16.850
2961.6000	-16.942
2962.0000	-17.766
2962.4000	-17.983
2962.8000	-18.096
2963.2000	-18.450
2963.6000	-18.526
2964.0000	-17.509
2964.4000	-17.140
2964.8000	-17.633
2965.2000	-17.660
2965.6000	-16.390
2966.0000	-14.842
2966.4000	-15.279
2966.8000	-15.386
2967.2000	-15.060
2967.6000	-14.499
2968.0000	-14.803
2968.4000	-14.687
2968.8000	-14.603
2969.2000	-14.568
2969.6000	-15.249
2970.0000	-16.162
2970.4000	-15.212
2970.8000	-15.359
2971.2000	-16.185
2971.6000	-17.491
2972.0000	-18.464
2972.4000	-18.334
2972.8000	-17.927
2973.2000	-19.475
2973.6000	-21.225
2974.0000	-21.161
2974.4000	-21.689
2974.8000	-22.070
2975.2000	-21.540
2975.6000	-20.926
2976.0000	-20.888
2976.4000	-21.766
2976.8000	-21.251
2977.2000	-20.288
2977.6000	-19.966
2978.0000	-20.361
2978.4000	-20.895
2978.8000	-19.800
2979.2000	-19.285
2979.6000	-19.151
2980.0000	-19.399
2980.4000	-19.534
2980.8000	-19.252
2981.2000	-19.105
2981.6000	-19.106
2982.0000	-19.095
2982.4000	-19.076
2982.8000	-19.149
2983.2000	-19.190
2983.6000	-19.195
2984.0000	-19.222
2984.4000	-19.243
2984.8000	-19.245
2985.2000	-19.223
2985.6000	-19.241
2986.0000	-19.257
2986.4000	-19.358
2986.8000	-19.673
2987.2000	-19.625
2987.6000	-19.354
2988.0000	-19.432
2988.4000	-19.758
2988.8000	-20.571
2989.2000	-20.317
2989.6000	-20.239
2990.0000	-20.363
2990.4000	-20.977
2990.8000	-22.247
2991.2000	-21.469
2991.6000	-22.105
2992.0000	-23.597
2992.4000	-24.827
2992.8000	-23.099
2993.2000	-24.546
2993.6000	-24.609
2994.0000	-25.248
2994.4000	-25.707
2994.8000	-25.931
2995.2000	-25.954
2995.6000	-25.900
2996.0000	-26.280
2996.4000	-26.605
2996.8000	-26.505
2997.2000	-26.376
2997.6000	-26.788
2998.0000	-26.957
2998.4000	-27.088
2998.8000	-27.260
2999.2000	-27.124
2999.6000	-27.200
3000.0000	-27.404
3000.4000	-27.520
3000.8000	-27.630
3001.2000	-27.648
3001.6000	-27.468
3002.0000	-27.487
3002.4000	-27.602
3002.8000	-27.671
3003.2000	-27.755
3003.6000	-27.920
3004.0000	-27.878
3004.4000	-28.085
3004.8000	-28.053
3005.2000	-28.325
3005.6000	-28.921
3006.0000	-28.858
3006.4000	-28.462
3006.8000	-28.730
3007.2000	-29.229
3007.6000	-29.003
3008.0000	-29.424
3008.4000	-29.485
3008.8000	-29.124
3009.2000	-29.065
3009.6000	-29.170
3010.0000	-29.292
3010.4000	-29.274
3010.8000	-29.088
3011.2000	-29.219
3011.6000	-29.195
3012.0000	-29.176
3012.4000	-29.265
3012.8000	-29.626
3013.2000	-29.770
3013.6000	-29.984
3014.0000	-29.844
3014.4000	-30.059
3014.8000	-30.413
3015.2000	-30.688
3015.6000	-30.564
3016.0000	-30.175
3016.4000	-30.730
3016.8000	-31.206
3017.2000	-31.119
3017.6000	-30.945
3018.0000	-31.116
3018.4000	-31.403
3018.8000	-31.678
3019.2000	-31.632
3019.6000	-31.695
3020.0000	-31.686
3020.4000	-31.717
3020.8000	-31.817
3021.2000	-31.803
3021.6000	-31.683
3022.0000	-31.911
3022.4000	-31.884
3022.8000	-31.953
3023.2000	-31.973
3023.6000	-31.925
3024.0000	-32.138
3024.4000	-32.408
3024.8000	-32.361
3025.2000	-32.123
3025.6000	-32.376
3026.0000	-33.177
3026.4000	-33.366
3026.8000	-32.913
3027.2000	-33.066
3027.6000	-33.572
3028.0000	-34.024
3028.4000	-34.141
3028.8000	-33.787
3029.2000	-33.962
3029.6000	-34.342
3030.0000	-34.501
3030.4000	-34.434
3030.8000	-34.417
3031.2000	-34.619
3031.6000	-34.832
3032.0000	-34.908
3032.4000	-34.825
3032.8000	-34.841
3033.2000	-34.871
3033.6000	-35.420
3034.0000	-35.531
3034.4000	-34.954
3034.8000	-35.243
3035.2000	-35.467
3035.6000	-35.980
3036.0000	-36.077
3036.4000	-36.135
3036.8000	-36.411
3037.2000	-36.599
3037.6000	-36.677
3038.0000	-36.535
3038.4000	-36.415
3038.8000	-36.837
3039.2000	-37.112
3039.6000	-37.062
3040.0000	-36.855
3040.4000	-36.885
3040.8000	-37.412
3041.2000	-37.653
3041.6000	-37.487
3042.0000	-37.666
3042.4000	-37.597
3042.8000	-37.975
3043.2000	-37.933
3043.6000	-38.102
3044.0000	-38.018
3044.4000	-37.893
3044.8000	-38.338
3045.2000	-38.736
3045.6000	-38.677
3046.0000	-38.283
3046.4000	-38.729
3046.8000	-39.048
3047.2000	-38.686
3047.6000	-38.753
3048.0000	-39.110
3048.4000	-39.676
3048.8000	-39.496
3049.2000	-39.408
3049.6000	-39.794
3050.0000	-39.956
3050.4000	-40.285
3050.8000	-40.020
3051.2000	-40.127
3051.6000	-40.023
3052.0000	-40.097
3052.4000	-40.685
3052.8000	-40.636
3053.2000	-40.702
3053.6000	-40.899
3054.0000	-41.252
3054.4000	-41.284
3054.8000	-41.256
3055.2000	-41.255
3055.6000	-41.423
3056.0000	-41.827
3056.4000	-41.542
3056.8000	-41.551
3057.2000	-41.685
3057.6000	-41.982
3058.0000	-42.118
3058.4000	-42.136
3058.8000	-42.016
3059.2000	-42.099
3059.6000	-42.433
3060.0000	-42.671
3060.4000	-42.715
3060.8000	-42.602
3061.2000	-42.979
3061.6000	-43.003
3062.0000	-42.890
3062.4000	-42.931
3062.8000	-42.924
3063.2000	-43.602
3063.6000	-43.606
3064.0000	-43.938
3064.4000	-43.409
3064.8000	-43.617
3065.2000	-43.805
3065.6000	-43.953
3066.0000	-44.324
3066.4000	-44.153
3066.8000	-44.607
3067.2000	-44.677
3067.6000	-44.608
3068.0000	-44.158
3068.4000	-44.608
3068.8000	-44.849
3069.2000	-45.299
3069.6000	-45.246
3070.0000	-44.821
3070.4000	-45.426
3070.8000	-45.469
3071.2000	-45.569
3071.6000	-45.719
3072.0000	-45.598
3072.4000	-45.565
3072.8000	-45.810
3073.2000	-46.051
3073.6000	-45.487
3074.0000	-46.230
3074.4000	-47.208
3074.8000	-46.808
3075.2000	-46.505
3075.6000	-47.385
3076.0000	-46.888
3076.4000	-46.935
3076.8000	-47.710
3077.2000	-47.434
3077.6000	-46.846
3078.0000	-46.686
3078.4000	-47.225
3078.8000	-47.445
3079.2000	-47.813
3079.6000	-46.860
3080.0000	-47.813
3080.4000	-47.478
3080.8000	-48.305
3081.2000	-48.303
3081.6000	-48.178
3082.0000	-47.998
3082.4000	-48.447
3082.8000	-47.934
3083.2000	-47.368
3083.6000	-48.522
3084.0000	-50.006
3084.4000	-49.025
3084.8000	-50.426
3085.2000	-48.601
3085.6000	-49.703
3086.0000	-49.537
3086.4000	-49.128
3086.8000	-49.564
3087.2000	-50.271
3087.6000	-49.749
3088.0000	-50.053
3088.4000	-50.549
3088.8000	-49.968
3089.2000	-50.111
3089.6000	-50.248
3090.0000	-50.467
3090.4000	-50.225
3090.8000	-49.962
3091.2000	-49.374
3091.6000	-51.055
3092.0000	-50.580
3092.4000	-51.860
3092.8000	-50.751
3093.2000	-50.410
3093.6000	-51.248
3094.0000	-51.945
3094.4000	-51.109
3094.8000	-50.884
3095.2000	-50.854
3095.6000	-51.427
3096.0000	-52.589
3096.4000	-52.386
3096.8000	-52.354
3097.2000	-51.434
3097.6000	-51.828
3098.0000	-51.936
3098.4000	-52.523
3098.8000	-53.536
3099.2000	-52.606
3099.6000	-51.882
3100.0000	-53.454
3100.4000	-53.967
3100.8000	-53.141
3101.2000	-53.467
3101.6000	-52.148
3102.0000	-67.962
3102.4000	-53.778
3102.8000	-52.800
3103.2000	-53.024
3103.6000	-52.684
3104.0000	-53.058
3104.4000	-53.444
3104.8000	-53.672
3105.2000	-52.850
3105.6000	-53.543
3106.0000	-54.409
3106.4000	-53.922
3106.8000	-53.602
3107.2000	-54.036
3107.6000	-51.635
3108.0000	-53.452
3108.4000	-53.938
3108.8000	-56.397
3109.2000	-54.102
3109.6000	-55.062
3110.0000	-53.352
3110.4000	-54.428
3110.8000	-56.308
3111.2000	-210.000
3111.6000	-55.566
3112.0000	-58.004
3112.4000	-53.542
3112.8000	-54.422
3113.2000	-53.873
3113.6000	-55.153
3114.0000	-54.556
3114.4000	-53.348
3114.8000	-53.386
3115.2000	-55.439
3115.6000	-55.240
3116.0000	-210.000
3116.4000	-53.585
3116.8000	-54.689
3117.2000	-55.370
3117.6000	-55.106
3118.0000	-56.225
3118.4000	-55.601
3118.8000	-65.313
3119.2000	-210.000
3119.6000	-54.799
3120.0000	-210.000
3120.4000	-54.264
3120.8000	-61.609
3121.2000	-55.968
3121.6000	-61.557
3122.0000	-54.511
3122.4000	-60.439
3122.8000	-57.591
3123.2000	-55.432
3123.6000	-210.000
3124.0000	-56.239
3124.4000	-57.689
3124.8000	-56.560
3125.2000	-210.000
3125.6000	-54.677
3126.0000	-54.179
3126.4000	-90.704
3126.8000	-56.809
3127.2000	-56.051
3127.6000	-210.000
3128.0000	-58.287
3128.4000	-59.040
3128.8000	-210.000
3129.2000	-210.000
3129.6000	-57.071
3130.0000	-55.448
3130.4000	-56.170
3130.8000	-56.665
3131.2000	-210.000
3131.6000	-210.000
3132.0000	-54.899
3132.4000	-210.000
3132.8000	-64.053
3133.2000	-210.000
3133.6000	-57.984
3134.0000	-55.277
3134.4000	-53.715
3134.8000	-55.346
3135.2000	-53.996
3135.6000	-54.397
[truncated: 4,661 more rows]
