# Supplementary material for: Femtosecond tunable solitons up to 4.8 µm using soliton self-frequency shift in an InF3 fiber
Source: Sci Rep. 2022 Sep 23;12:15898. doi: 10.1038/s41598-022-19658-8 (PMC9508244; doi:10.1038/s41598-022-19658-8)
Supplement: Supplementary file 1 — Supplementary Information. [file 41598_2022_19658_MOESM1_ESM.zip › Raw data/Fig3_4m20mInF3/1.5A.CSV]

75CSV
77
35
CTRWL	3675.000000
SPAN	2650.000000
START WL	2350.000000
STOP WL	5000.000000
WLFREQ	0
REFL	-3.0
LSCL	7.0
RESLN	2.000
AVG	1
SMPLAUTO	1
SMPL	6626
SMPLINTVL	0.4000
HI1_CHOP
MEAS
LSUNT	0
NMSKV	OFF
RESCOR	0
SMOOTH	0
MEASWL	0
SWPSPD	1
MODELNAME	AQ6376
CHGPT	0
RESCAL0_0	10243
RESCAL0_1	0
RESCAL0_2	0
RESCAL1_0	10243
RESCAL1_1	0
RESCAL1_2	0
RESPARM	10243
FREQPARM	10243
WNUMPARM	10243
[TRACE DATA]
2350.0000	-54.404
2350.4000	-50.365
2350.8000	-53.894
2351.2000	-210.000
2351.6000	-210.000
2352.0000	-54.387
2352.4000	-210.000
2352.8000	-210.000
2353.2000	-210.000
2353.6000	-210.000
2354.0000	-210.000
2354.4000	-210.000
2354.8000	-56.055
2355.2000	-210.000
2355.6000	-66.063
2356.0000	-53.675
2356.4000	-210.000
2356.8000	-210.000
2357.2000	-56.489
2357.6000	-210.000
2358.0000	-210.000
2358.4000	-54.980
2358.8000	-53.420
2359.2000	-210.000
2359.6000	-51.816
2360.0000	-51.810
2360.4000	-50.890
2360.8000	-55.891
2361.2000	-210.000
2361.6000	-50.638
2362.0000	-210.000
2362.4000	-210.000
2362.8000	-210.000
2363.2000	-210.000
2363.6000	-51.159
2364.0000	-210.000
2364.4000	-56.122
2364.8000	-53.367
2365.2000	-58.933
2365.6000	-210.000
2366.0000	-58.033
2366.4000	-56.760
2366.8000	-56.473
2367.2000	-52.348
2367.6000	-59.249
2368.0000	-210.000
2368.4000	-53.381
2368.8000	-57.742
2369.2000	-210.000
2369.6000	-53.990
2370.0000	-57.895
2370.4000	-50.586
2370.8000	-210.000
2371.2000	-210.000
2371.6000	-55.660
2372.0000	-210.000
2372.4000	-210.000
2372.8000	-53.018
2373.2000	-210.000
2373.6000	-210.000
2374.0000	-53.513
2374.4000	-210.000
2374.8000	-50.900
2375.2000	-56.982
2375.6000	-56.787
2376.0000	-58.204
2376.4000	-54.137
2376.8000	-210.000
2377.2000	-210.000
2377.6000	-210.000
2378.0000	-61.139
2378.4000	-210.000
2378.8000	-210.000
2379.2000	-54.822
2379.6000	-210.000
2380.0000	-60.117
2380.4000	-50.543
2380.8000	-210.000
2381.2000	-210.000
2381.6000	-54.964
2382.0000	-210.000
2382.4000	-210.000
2382.8000	-52.072
2383.2000	-210.000
2383.6000	-51.699
2384.0000	-58.895
2384.4000	-210.000
2384.8000	-210.000
2385.2000	-56.196
2385.6000	-210.000
2386.0000	-54.934
2386.4000	-210.000
2386.8000	-52.495
2387.2000	-59.729
2387.6000	-210.000
2388.0000	-50.982
2388.4000	-54.447
2388.8000	-210.000
2389.2000	-210.000
2389.6000	-54.041
2390.0000	-53.569
2390.4000	-53.846
2390.8000	-210.000
2391.2000	-210.000
2391.6000	-57.840
2392.0000	-210.000
2392.4000	-51.217
2392.8000	-210.000
2393.2000	-210.000
2393.6000	-210.000
2394.0000	-53.410
2394.4000	-50.965
2394.8000	-210.000
2395.2000	-59.185
2395.6000	-54.998
2396.0000	-210.000
2396.4000	-210.000
2396.8000	-210.000
2397.2000	-53.431
2397.6000	-210.000
2398.0000	-210.000
2398.4000	-59.691
2398.8000	-61.639
2399.2000	-210.000
2399.6000	-210.000
2400.0000	-210.000
2400.4000	-210.000
2400.8000	-57.343
2401.2000	-52.857
2401.6000	-210.000
2402.0000	-210.000
2402.4000	-210.000
2402.8000	-52.012
2403.2000	-210.000
2403.6000	-210.000
2404.0000	-56.378
2404.4000	-210.000
2404.8000	-210.000
2405.2000	-210.000
2405.6000	-59.934
2406.0000	-55.916
2406.4000	-56.144
2406.8000	-60.492
2407.2000	-210.000
2407.6000	-210.000
2408.0000	-210.000
2408.4000	-210.000
2408.8000	-210.000
2409.2000	-210.000
2409.6000	-56.393
2410.0000	-210.000
2410.4000	-66.193
2410.8000	-210.000
2411.2000	-52.875
2411.6000	-210.000
2412.0000	-51.130
2412.4000	-50.368
2412.8000	-61.941
2413.2000	-70.006
2413.6000	-210.000
2414.0000	-210.000
2414.4000	-61.854
2414.8000	-54.274
2415.2000	-53.974
2415.6000	-210.000
2416.0000	-58.515
2416.4000	-210.000
2416.8000	-210.000
2417.2000	-210.000
2417.6000	-210.000
2418.0000	-55.937
2418.4000	-52.903
2418.8000	-210.000
2419.2000	-210.000
2419.6000	-210.000
2420.0000	-61.200
2420.4000	-210.000
2420.8000	-210.000
2421.2000	-210.000
2421.6000	-210.000
2422.0000	-54.458
2422.4000	-210.000
2422.8000	-210.000
2423.2000	-210.000
2423.6000	-57.119
2424.0000	-210.000
2424.4000	-210.000
2424.8000	-55.410
2425.2000	-210.000
2425.6000	-57.261
2426.0000	-210.000
2426.4000	-210.000
2426.8000	-210.000
2427.2000	-210.000
2427.6000	-55.885
2428.0000	-210.000
2428.4000	-210.000
2428.8000	-58.374
2429.2000	-210.000
2429.6000	-210.000
2430.0000	-54.526
2430.4000	-210.000
2430.8000	-51.285
2431.2000	-210.000
2431.6000	-73.091
2432.0000	-52.391
2432.4000	-210.000
2432.8000	-63.443
2433.2000	-57.963
2433.6000	-68.799
2434.0000	-54.903
2434.4000	-210.000
2434.8000	-57.394
2435.2000	-210.000
2435.6000	-210.000
2436.0000	-60.329
2436.4000	-53.279
2436.8000	-210.000
2437.2000	-210.000
2437.6000	-53.644
2438.0000	-210.000
2438.4000	-60.491
2438.8000	-53.952
2439.2000	-210.000
2439.6000	-210.000
2440.0000	-210.000
2440.4000	-210.000
2440.8000	-210.000
2441.2000	-57.799
2441.6000	-54.724
2442.0000	-53.168
2442.4000	-210.000
2442.8000	-210.000
2443.2000	-59.662
2443.6000	-210.000
2444.0000	-55.318
2444.4000	-49.558
2444.8000	-53.984
2445.2000	-210.000
2445.6000	-210.000
2446.0000	-210.000
2446.4000	-55.001
2446.8000	-210.000
2447.2000	-53.936
2447.6000	-53.415
2448.0000	-210.000
2448.4000	-52.916
2448.8000	-210.000
2449.2000	-210.000
2449.6000	-51.176
2450.0000	-53.952
2450.4000	-210.000
2450.8000	-210.000
2451.2000	-61.918
2451.6000	-60.503
2452.0000	-210.000
2452.4000	-53.397
2452.8000	-51.515
2453.2000	-62.220
2453.6000	-210.000
2454.0000	-210.000
2454.4000	-210.000
2454.8000	-210.000
2455.2000	-59.048
2455.6000	-60.737
2456.0000	-55.855
2456.4000	-210.000
2456.8000	-210.000
2457.2000	-210.000
2457.6000	-210.000
2458.0000	-62.328
2458.4000	-210.000
2458.8000	-210.000
2459.2000	-210.000
2459.6000	-210.000
2460.0000	-210.000
2460.4000	-210.000
2460.8000	-57.488
2461.2000	-210.000
2461.6000	-55.517
2462.0000	-58.512
2462.4000	-210.000
2462.8000	-210.000
2463.2000	-210.000
2463.6000	-210.000
2464.0000	-53.182
2464.4000	-64.442
2464.8000	-62.339
2465.2000	-210.000
2465.6000	-210.000
2466.0000	-56.863
2466.4000	-54.498
2466.8000	-51.628
2467.2000	-50.989
2467.6000	-210.000
2468.0000	-210.000
2468.4000	-210.000
2468.8000	-210.000
2469.2000	-53.554
2469.6000	-51.441
2470.0000	-52.729
2470.4000	-210.000
2470.8000	-210.000
2471.2000	-55.992
2471.6000	-210.000
2472.0000	-210.000
2472.4000	-210.000
2472.8000	-60.060
2473.2000	-210.000
2473.6000	-210.000
2474.0000	-53.311
2474.4000	-55.071
2474.8000	-60.634
2475.2000	-210.000
2475.6000	-210.000
2476.0000	-69.698
2476.4000	-210.000
2476.8000	-55.387
2477.2000	-210.000
2477.6000	-210.000
2478.0000	-64.745
2478.4000	-210.000
2478.8000	-210.000
2479.2000	-60.230
2479.6000	-52.582
2480.0000	-210.000
2480.4000	-51.900
2480.8000	-210.000
2481.2000	-210.000
2481.6000	-57.910
2482.0000	-210.000
2482.4000	-55.659
2482.8000	-53.187
2483.2000	-210.000
2483.6000	-210.000
2484.0000	-210.000
2484.4000	-69.547
2484.8000	-51.582
2485.2000	-54.376
2485.6000	-210.000
2486.0000	-210.000
2486.4000	-210.000
2486.8000	-53.130
2487.2000	-56.677
2487.6000	-52.503
2488.0000	-55.578
2488.4000	-51.960
2488.8000	-51.493
2489.2000	-51.433
2489.6000	-57.702
2490.0000	-52.045
2490.4000	-50.195
2490.8000	-54.383
2491.2000	-210.000
2491.6000	-66.978
2492.0000	-210.000
2492.4000	-210.000
2492.8000	-210.000
2493.2000	-210.000
2493.6000	-58.961
2494.0000	-210.000
2494.4000	-210.000
2494.8000	-55.836
2495.2000	-51.501
2495.6000	-53.858
2496.0000	-210.000
2496.4000	-210.000
2496.8000	-210.000
2497.2000	-210.000
2497.6000	-210.000
2498.0000	-210.000
2498.4000	-210.000
2498.8000	-210.000
2499.2000	-55.347
2499.6000	-210.000
2500.0000	-210.000
2500.4000	-210.000
2500.8000	-210.000
2501.2000	-210.000
2501.6000	-210.000
2502.0000	-61.183
2502.4000	-210.000
2502.8000	-52.013
2503.2000	-210.000
2503.6000	-210.000
2504.0000	-64.315
2504.4000	-53.973
2504.8000	-54.104
2505.2000	-55.255
2505.6000	-56.063
2506.0000	-53.815
2506.4000	-52.540
2506.8000	-210.000
2507.2000	-210.000
2507.6000	-210.000
2508.0000	-210.000
2508.4000	-57.358
2508.8000	-210.000
2509.2000	-58.036
2509.6000	-57.191
2510.0000	-210.000
2510.4000	-55.255
2510.8000	-210.000
2511.2000	-210.000
2511.6000	-210.000
2512.0000	-53.930
2512.4000	-60.353
2512.8000	-60.750
2513.2000	-210.000
2513.6000	-210.000
2514.0000	-210.000
2514.4000	-210.000
2514.8000	-210.000
2515.2000	-210.000
2515.6000	-51.342
2516.0000	-210.000
2516.4000	-57.166
2516.8000	-210.000
2517.2000	-68.997
2517.6000	-210.000
2518.0000	-210.000
2518.4000	-54.449
2518.8000	-56.845
2519.2000	-210.000
2519.6000	-210.000
2520.0000	-51.695
2520.4000	-57.166
2520.8000	-210.000
2521.2000	-210.000
2521.6000	-210.000
2522.0000	-63.132
2522.4000	-57.899
2522.8000	-53.937
2523.2000	-210.000
2523.6000	-210.000
2524.0000	-51.217
2524.4000	-210.000
2524.8000	-58.071
2525.2000	-210.000
2525.6000	-71.892
2526.0000	-67.328
2526.4000	-56.230
2526.8000	-210.000
2527.2000	-210.000
2527.6000	-210.000
2528.0000	-210.000
2528.4000	-210.000
2528.8000	-65.032
2529.2000	-210.000
2529.6000	-210.000
2530.0000	-210.000
2530.4000	-210.000
2530.8000	-210.000
2531.2000	-210.000
2531.6000	-210.000
2532.0000	-65.539
2532.4000	-55.520
2532.8000	-58.535
2533.2000	-67.892
2533.6000	-210.000
2534.0000	-210.000
2534.4000	-53.154
2534.8000	-59.556
2535.2000	-52.671
2535.6000	-56.526
2536.0000	-210.000
2536.4000	-210.000
2536.8000	-210.000
2537.2000	-54.561
2537.6000	-55.362
2538.0000	-210.000
2538.4000	-58.086
2538.8000	-210.000
2539.2000	-59.500
2539.6000	-210.000
2540.0000	-210.000
2540.4000	-53.401
2540.8000	-210.000
2541.2000	-72.548
2541.6000	-52.881
2542.0000	-210.000
2542.4000	-210.000
2542.8000	-54.992
2543.2000	-56.679
2543.6000	-210.000
2544.0000	-210.000
2544.4000	-210.000
2544.8000	-210.000
2545.2000	-55.886
2545.6000	-59.811
2546.0000	-210.000
2546.4000	-210.000
2546.8000	-54.261
2547.2000	-54.802
2547.6000	-58.773
2548.0000	-54.033
2548.4000	-62.161
2548.8000	-210.000
2549.2000	-210.000
2549.6000	-210.000
2550.0000	-56.130
2550.4000	-210.000
2550.8000	-210.000
2551.2000	-58.043
2551.6000	-55.448
2552.0000	-59.118
2552.4000	-53.073
2552.8000	-210.000
2553.2000	-210.000
2553.6000	-54.051
2554.0000	-210.000
2554.4000	-52.494
2554.8000	-59.649
2555.2000	-210.000
2555.6000	-56.842
2556.0000	-210.000
2556.4000	-54.236
2556.8000	-56.596
2557.2000	-53.419
2557.6000	-210.000
2558.0000	-210.000
2558.4000	-55.143
2558.8000	-63.308
2559.2000	-54.116
2559.6000	-57.316
2560.0000	-210.000
2560.4000	-210.000
2560.8000	-210.000
2561.2000	-210.000
2561.6000	-210.000
2562.0000	-210.000
2562.4000	-54.169
2562.8000	-210.000
2563.2000	-54.657
2563.6000	-59.463
2564.0000	-210.000
2564.4000	-59.690
2564.8000	-210.000
2565.2000	-52.531
2565.6000	-53.864
2566.0000	-210.000
2566.4000	-56.882
2566.8000	-210.000
2567.2000	-56.206
2567.6000	-210.000
2568.0000	-210.000
2568.4000	-210.000
2568.8000	-210.000
2569.2000	-54.954
2569.6000	-210.000
2570.0000	-51.675
2570.4000	-210.000
2570.8000	-59.957
2571.2000	-55.355
2571.6000	-58.167
2572.0000	-210.000
2572.4000	-210.000
2572.8000	-52.331
2573.2000	-52.981
2573.6000	-54.198
2574.0000	-50.547
2574.4000	-60.003
2574.8000	-52.956
2575.2000	-62.330
2575.6000	-57.674
2576.0000	-53.170
2576.4000	-52.556
2576.8000	-59.522
2577.2000	-210.000
2577.6000	-52.307
2578.0000	-53.786
2578.4000	-210.000
2578.8000	-60.068
2579.2000	-210.000
2579.6000	-210.000
2580.0000	-210.000
2580.4000	-56.461
2580.8000	-53.122
2581.2000	-53.600
2581.6000	-55.386
2582.0000	-52.667
2582.4000	-68.611
2582.8000	-59.540
2583.2000	-210.000
2583.6000	-56.214
2584.0000	-210.000
2584.4000	-57.194
2584.8000	-56.620
2585.2000	-210.000
2585.6000	-59.042
2586.0000	-57.720
2586.4000	-53.752
2586.8000	-53.595
2587.2000	-210.000
2587.6000	-210.000
2588.0000	-56.135
2588.4000	-62.684
2588.8000	-210.000
2589.2000	-59.263
2589.6000	-55.032
2590.0000	-51.952
2590.4000	-210.000
2590.8000	-210.000
2591.2000	-210.000
2591.6000	-57.890
2592.0000	-56.254
2592.4000	-51.444
2592.8000	-52.113
2593.2000	-210.000
2593.6000	-61.128
2594.0000	-210.000
2594.4000	-210.000
2594.8000	-210.000
2595.2000	-210.000
2595.6000	-210.000
2596.0000	-210.000
2596.4000	-210.000
2596.8000	-210.000
2597.2000	-210.000
2597.6000	-210.000
2598.0000	-51.664
2598.4000	-210.000
2598.8000	-210.000
2599.2000	-82.967
2599.6000	-59.531
2600.0000	-54.297
2600.4000	-59.142
2600.8000	-210.000
2601.2000	-56.518
2601.6000	-62.204
2602.0000	-210.000
2602.4000	-59.345
2602.8000	-68.980
2603.2000	-210.000
2603.6000	-210.000
2604.0000	-210.000
2604.4000	-56.384
2604.8000	-53.368
2605.2000	-210.000
2605.6000	-56.365
2606.0000	-210.000
2606.4000	-62.463
2606.8000	-210.000
2607.2000	-57.753
2607.6000	-53.985
2608.0000	-53.249
2608.4000	-52.741
2608.8000	-54.448
2609.2000	-210.000
2609.6000	-55.939
2610.0000	-59.171
2610.4000	-61.060
2610.8000	-210.000
2611.2000	-55.627
2611.6000	-56.293
2612.0000	-210.000
2612.4000	-210.000
2612.8000	-210.000
2613.2000	-58.850
2613.6000	-55.615
2614.0000	-210.000
2614.4000	-58.727
2614.8000	-210.000
2615.2000	-210.000
2615.6000	-210.000
2616.0000	-210.000
2616.4000	-210.000
2616.8000	-210.000
2617.2000	-57.193
2617.6000	-66.845
2618.0000	-210.000
2618.4000	-53.400
2618.8000	-210.000
2619.2000	-210.000
2619.6000	-59.602
2620.0000	-210.000
2620.4000	-56.992
2620.8000	-210.000
2621.2000	-210.000
2621.6000	-210.000
2622.0000	-210.000
2622.4000	-210.000
2622.8000	-63.923
2623.2000	-210.000
2623.6000	-210.000
2624.0000	-210.000
2624.4000	-210.000
2624.8000	-210.000
2625.2000	-56.072
2625.6000	-55.601
2626.0000	-210.000
2626.4000	-56.285
2626.8000	-210.000
2627.2000	-55.122
2627.6000	-210.000
2628.0000	-210.000
2628.4000	-210.000
2628.8000	-210.000
2629.2000	-210.000
2629.6000	-57.726
2630.0000	-58.572
2630.4000	-54.434
2630.8000	-53.971
2631.2000	-53.693
2631.6000	-57.379
2632.0000	-56.370
2632.4000	-58.321
2632.8000	-54.773
2633.2000	-53.015
2633.6000	-53.681
2634.0000	-210.000
2634.4000	-210.000
2634.8000	-56.609
2635.2000	-60.982
2635.6000	-58.455
2636.0000	-210.000
2636.4000	-210.000
2636.8000	-75.797
2637.2000	-61.905
2637.6000	-55.021
2638.0000	-55.534
2638.4000	-57.424
2638.8000	-210.000
2639.2000	-67.032
2639.6000	-57.710
2640.0000	-60.142
2640.4000	-210.000
2640.8000	-210.000
2641.2000	-56.170
2641.6000	-59.864
2642.0000	-68.461
2642.4000	-53.459
2642.8000	-59.034
2643.2000	-210.000
2643.6000	-60.457
2644.0000	-54.172
2644.4000	-59.812
2644.8000	-52.088
2645.2000	-64.065
2645.6000	-210.000
2646.0000	-210.000
2646.4000	-71.845
2646.8000	-210.000
2647.2000	-61.918
2647.6000	-210.000
2648.0000	-54.971
2648.4000	-84.701
2648.8000	-210.000
2649.2000	-210.000
2649.6000	-210.000
2650.0000	-210.000
2650.4000	-56.214
2650.8000	-210.000
2651.2000	-60.215
2651.6000	-53.595
2652.0000	-60.426
2652.4000	-62.010
2652.8000	-53.236
2653.2000	-210.000
2653.6000	-210.000
2654.0000	-61.338
2654.4000	-55.287
2654.8000	-53.840
2655.2000	-57.934
2655.6000	-53.711
2656.0000	-55.646
2656.4000	-54.705
2656.8000	-210.000
2657.2000	-58.984
2657.6000	-210.000
2658.0000	-56.943
2658.4000	-54.511
2658.8000	-54.331
2659.2000	-210.000
2659.6000	-57.640
2660.0000	-53.278
2660.4000	-57.578
2660.8000	-54.555
2661.2000	-54.282
2661.6000	-210.000
2662.0000	-58.723
2662.4000	-210.000
2662.8000	-52.886
2663.2000	-54.623
2663.6000	-56.422
2664.0000	-210.000
2664.4000	-210.000
2664.8000	-59.039
2665.2000	-210.000
2665.6000	-54.224
2666.0000	-210.000
2666.4000	-54.815
2666.8000	-53.575
2667.2000	-210.000
2667.6000	-61.170
2668.0000	-55.989
2668.4000	-62.628
2668.8000	-52.584
2669.2000	-52.081
2669.6000	-210.000
2670.0000	-210.000
2670.4000	-210.000
2670.8000	-55.998
2671.2000	-63.512
2671.6000	-210.000
2672.0000	-55.666
2672.4000	-54.142
2672.8000	-68.080
2673.2000	-56.372
2673.6000	-55.493
2674.0000	-52.536
2674.4000	-55.764
2674.8000	-54.398
2675.2000	-58.090
2675.6000	-68.502
2676.0000	-59.193
2676.4000	-64.945
2676.8000	-57.685
2677.2000	-55.200
2677.6000	-58.898
2678.0000	-51.400
2678.4000	-52.978
2678.8000	-51.858
2679.2000	-55.187
2679.6000	-52.863
2680.0000	-50.227
2680.4000	-49.979
2680.8000	-50.521
2681.2000	-49.893
2681.6000	-50.150
2682.0000	-50.437
2682.4000	-51.006
2682.8000	-49.076
2683.2000	-50.031
2683.6000	-49.438
2684.0000	-49.411
2684.4000	-49.132
2684.8000	-47.880
2685.2000	-47.882
2685.6000	-47.371
2686.0000	-47.008
2686.4000	-47.145
2686.8000	-46.332
2687.2000	-46.154
2687.6000	-46.473
2688.0000	-45.136
2688.4000	-45.133
2688.8000	-45.111
2689.2000	-44.773
2689.6000	-44.885
2690.0000	-45.145
2690.4000	-44.742
2690.8000	-45.089
2691.2000	-45.251
2691.6000	-45.836
2692.0000	-45.978
2692.4000	-45.692
2692.8000	-45.608
2693.2000	-45.898
2693.6000	-45.943
2694.0000	-46.243
2694.4000	-46.276
2694.8000	-45.865
2695.2000	-45.732
2695.6000	-46.125
2696.0000	-45.736
2696.4000	-45.223
2696.8000	-45.533
2697.2000	-45.445
2697.6000	-45.545
2698.0000	-46.263
2698.4000	-45.720
2698.8000	-46.168
2699.2000	-45.753
2699.6000	-44.219
2700.0000	-44.443
2700.4000	-44.024
2700.8000	-43.611
2701.2000	-42.957
2701.6000	-42.366
2702.0000	-41.755
2702.4000	-40.726
2702.8000	-40.392
2703.2000	-39.658
2703.6000	-39.149
2704.0000	-38.610
2704.4000	-38.145
2704.8000	-37.939
2705.2000	-37.846
2705.6000	-37.618
2706.0000	-37.507
2706.4000	-37.372
2706.8000	-37.450
2707.2000	-37.448
2707.6000	-37.432
2708.0000	-37.387
2708.4000	-37.173
2708.8000	-37.095
2709.2000	-36.636
2709.6000	-36.096
2710.0000	-35.504
2710.4000	-34.980
2710.8000	-34.472
2711.2000	-34.043
2711.6000	-33.724
2712.0000	-33.411
2712.4000	-33.199
2712.8000	-32.973
2713.2000	-32.921
2713.6000	-32.921
2714.0000	-33.094
2714.4000	-33.268
2714.8000	-33.546
2715.2000	-33.998
2715.6000	-34.467
2716.0000	-34.950
2716.4000	-35.261
2716.8000	-35.643
2717.2000	-36.458
2717.6000	-37.332
2718.0000	-37.408
2718.4000	-37.510
2718.8000	-37.248
2719.2000	-36.624
2719.6000	-36.604
2720.0000	-36.020
2720.4000	-35.428
2720.8000	-35.265
2721.2000	-34.810
2721.6000	-35.073
2722.0000	-34.897
2722.4000	-34.970
2722.8000	-34.778
2723.2000	-34.830
2723.6000	-35.054
2724.0000	-34.589
2724.4000	-34.417
2724.8000	-34.426
2725.2000	-34.223
2725.6000	-33.910
2726.0000	-33.305
2726.4000	-32.776
2726.8000	-32.172
2727.2000	-31.525
2727.6000	-30.907
2728.0000	-30.323
2728.4000	-29.802
2728.8000	-29.375
2729.2000	-28.719
2729.6000	-28.354
2730.0000	-28.273
2730.4000	-28.617
2730.8000	-28.181
2731.2000	-28.086
2731.6000	-27.992
2732.0000	-28.033
2732.4000	-27.739
2732.8000	-27.269
2733.2000	-27.040
2733.6000	-27.226
2734.0000	-27.356
2734.4000	-27.203
2734.8000	-26.900
2735.2000	-27.175
2735.6000	-27.536
2736.0000	-27.642
2736.4000	-27.832
2736.8000	-28.026
2737.2000	-28.544
2737.6000	-29.261
2738.0000	-30.004
2738.4000	-30.542
2738.8000	-31.098
2739.2000	-31.552
2739.6000	-31.654
2740.0000	-31.266
2740.4000	-30.654
2740.8000	-30.130
2741.2000	-29.545
2741.6000	-29.075
2742.0000	-28.832
2742.4000	-28.718
2742.8000	-28.483
2743.2000	-28.213
2743.6000	-28.085
2744.0000	-28.047
2744.4000	-28.133
2744.8000	-28.092
2745.2000	-27.976
2745.6000	-27.781
2746.0000	-27.475
2746.4000	-27.127
2746.8000	-26.623
2747.2000	-26.106
2747.6000	-25.744
2748.0000	-25.480
2748.4000	-25.331
2748.8000	-25.228
2749.2000	-25.114
2749.6000	-25.151
2750.0000	-25.457
2750.4000	-25.831
2750.8000	-25.931
2751.2000	-26.286
2751.6000	-26.925
2752.0000	-27.743
2752.4000	-28.447
2752.8000	-29.004
2753.2000	-29.376
2753.6000	-29.639
2754.0000	-29.649
2754.4000	-28.896
2754.8000	-27.715
2755.2000	-26.461
2755.6000	-25.324
2756.0000	-24.429
2756.4000	-23.762
2756.8000	-23.333
2757.2000	-22.904
2757.6000	-22.606
2758.0000	-22.536
2758.4000	-22.525
2758.8000	-23.037
2759.2000	-23.029
2759.6000	-23.073
2760.0000	-23.519
2760.4000	-24.132
2760.8000	-25.054
2761.2000	-25.556
2761.6000	-25.550
2762.0000	-25.630
2762.4000	-25.597
2762.8000	-24.833
2763.2000	-24.222
2763.6000	-23.201
2764.0000	-22.826
2764.4000	-22.502
2764.8000	-21.636
2765.2000	-20.901
2765.6000	-19.663
2766.0000	-18.708
2766.4000	-18.118
2766.8000	-17.188
2767.2000	-16.758
2767.6000	-16.635
2768.0000	-16.154
2768.4000	-15.760
2768.8000	-15.418
2769.2000	-15.695
2769.6000	-15.967
2770.0000	-15.782
2770.4000	-15.836
2770.8000	-16.020
2771.2000	-16.582
2771.6000	-17.002
2772.0000	-17.264
2772.4000	-17.824
2772.8000	-18.245
2773.2000	-18.293
2773.6000	-18.709
2774.0000	-18.868
2774.4000	-18.977
2774.8000	-18.477
2775.2000	-17.402
2775.6000	-17.766
2776.0000	-16.687
2776.4000	-16.664
2776.8000	-15.381
2777.2000	-15.083
2777.6000	-15.110
2778.0000	-14.626
2778.4000	-14.336
2778.8000	-13.873
2779.2000	-13.495
2779.6000	-12.963
2780.0000	-12.278
2780.4000	-11.421
2780.8000	-11.133
2781.2000	-10.372
2781.6000	-9.694
2782.0000	-9.184
2782.4000	-9.101
2782.8000	-8.704
2783.2000	-8.519
2783.6000	-8.485
2784.0000	-8.487
2784.4000	-8.774
2784.8000	-8.881
2785.2000	-9.033
2785.6000	-9.290
2786.0000	-9.625
2786.4000	-9.910
2786.8000	-10.064
2787.2000	-10.387
2787.6000	-10.469
2788.0000	-10.285
2788.4000	-10.231
2788.8000	-10.590
2789.2000	-11.194
2789.6000	-11.287
2790.0000	-10.858
2790.4000	-11.358
2790.8000	-12.061
2791.2000	-12.451
2791.6000	-12.543
2792.0000	-13.067
2792.4000	-13.544
2792.8000	-14.028
2793.2000	-14.408
2793.6000	-14.839
2794.0000	-14.535
2794.4000	-14.676
2794.8000	-14.910
2795.2000	-15.026
2795.6000	-14.808
2796.0000	-14.496
2796.4000	-14.038
2796.8000	-13.530
2797.2000	-12.916
2797.6000	-12.947
2798.0000	-12.761
2798.4000	-11.772
2798.8000	-11.392
2799.2000	-11.898
2799.6000	-12.308
2800.0000	-12.334
2800.4000	-12.426
2800.8000	-12.836
2801.2000	-13.402
2801.6000	-14.034
2802.0000	-14.748
2802.4000	-15.893
2802.8000	-16.567
2803.2000	-17.356
2803.6000	-17.879
2804.0000	-18.061
2804.4000	-18.045
2804.8000	-17.378
2805.2000	-17.404
2805.6000	-17.357
2806.0000	-16.847
2806.4000	-16.744
2806.8000	-16.776
2807.2000	-16.824
2807.6000	-16.894
2808.0000	-17.024
2808.4000	-17.281
2808.8000	-17.459
2809.2000	-17.611
2809.6000	-17.899
2810.0000	-18.170
2810.4000	-18.395
2810.8000	-18.451
2811.2000	-18.723
2811.6000	-18.786
2812.0000	-18.744
2812.4000	-18.838
2812.8000	-19.180
2813.2000	-19.488
2813.6000	-19.634
2814.0000	-19.630
2814.4000	-19.986
2814.8000	-20.024
2815.2000	-20.064
2815.6000	-19.952
2816.0000	-19.796
2816.4000	-19.879
2816.8000	-19.898
2817.2000	-19.926
2817.6000	-20.028
2818.0000	-20.245
2818.4000	-20.597
2818.8000	-21.039
2819.2000	-21.225
2819.6000	-21.901
2820.0000	-22.558
2820.4000	-22.940
2820.8000	-23.845
2821.2000	-24.564
2821.6000	-25.479
2822.0000	-26.359
2822.4000	-27.053
2822.8000	-27.667
2823.2000	-28.139
2823.6000	-28.736
2824.0000	-29.191
2824.4000	-29.791
2824.8000	-30.328
2825.2000	-30.370
2825.6000	-30.089
2826.0000	-29.069
2826.4000	-29.560
2826.8000	-28.698
2827.2000	-27.267
2827.6000	-26.741
2828.0000	-26.031
2828.4000	-25.811
2828.8000	-25.187
2829.2000	-24.473
2829.6000	-24.160
2830.0000	-23.925
2830.4000	-24.197
2830.8000	-23.917
2831.2000	-23.965
2831.6000	-24.132
2832.0000	-24.396
2832.4000	-25.062
2832.8000	-25.484
2833.2000	-26.344
2833.6000	-27.457
2834.0000	-28.407
2834.4000	-29.107
2834.8000	-29.820
2835.2000	-30.429
2835.6000	-31.015
2836.0000	-31.501
2836.4000	-31.548
2836.8000	-30.699
2837.2000	-29.532
2837.6000	-30.616
2838.0000	-29.747
2838.4000	-27.917
2838.8000	-25.929
2839.2000	-25.912
2839.6000	-28.573
2840.0000	-26.607
2840.4000	-26.164
2840.8000	-25.596
2841.2000	-26.809
2841.6000	-27.853
2842.0000	-26.941
2842.4000	-26.602
2842.8000	-27.489
2843.2000	-29.424
2843.6000	-29.646
2844.0000	-30.701
2844.4000	-31.265
2844.8000	-31.110
2845.2000	-33.172
2845.6000	-33.158
2846.0000	-32.371
2846.4000	-32.413
2846.8000	-33.193
2847.2000	-33.531
2847.6000	-33.496
2848.0000	-31.217
2848.4000	-30.029
2848.8000	-29.926
2849.2000	-31.697
2849.6000	-32.587
2850.0000	-32.229
2850.4000	-31.039
2850.8000	-30.843
2851.2000	-31.034
2851.6000	-30.941
2852.0000	-30.892
2852.4000	-31.614
2852.8000	-31.562
2853.2000	-31.032
2853.6000	-30.880
2854.0000	-31.446
2854.4000	-30.512
2854.8000	-30.010
2855.2000	-29.423
2855.6000	-30.379
2856.0000	-30.211
2856.4000	-30.071
2856.8000	-29.068
2857.2000	-29.056
2857.6000	-31.605
2858.0000	-31.560
2858.4000	-31.280
2858.8000	-30.525
2859.2000	-29.757
2859.6000	-29.703
2860.0000	-29.600
2860.4000	-28.901
2860.8000	-28.212
2861.2000	-28.994
2861.6000	-28.483
2862.0000	-27.865
2862.4000	-27.589
2862.8000	-26.825
2863.2000	-27.463
2863.6000	-27.119
2864.0000	-26.868
2864.4000	-26.431
2864.8000	-26.736
2865.2000	-27.275
2865.6000	-26.291
2866.0000	-26.711
2866.4000	-25.990
2866.8000	-25.535
2867.2000	-25.493
2867.6000	-25.637
2868.0000	-25.615
2868.4000	-25.222
2868.8000	-25.804
2869.2000	-25.825
2869.6000	-24.983
2870.0000	-24.983
2870.4000	-25.323
2870.8000	-25.048
2871.2000	-24.803
2871.6000	-24.920
2872.0000	-25.676
2872.4000	-25.286
2872.8000	-24.888
2873.2000	-25.279
2873.6000	-24.962
2874.0000	-25.936
2874.4000	-25.226
2874.8000	-24.915
2875.2000	-25.328
2875.6000	-25.576
2876.0000	-26.161
2876.4000	-25.273
2876.8000	-25.125
2877.2000	-25.254
2877.6000	-25.782
2878.0000	-26.140
2878.4000	-25.590
2878.8000	-25.793
2879.2000	-26.242
2879.6000	-27.397
2880.0000	-27.665
2880.4000	-26.392
2880.8000	-27.084
2881.2000	-26.640
2881.6000	-27.771
2882.0000	-27.455
2882.4000	-27.175
2882.8000	-27.301
2883.2000	-27.095
2883.6000	-27.136
2884.0000	-26.977
2884.4000	-26.676
2884.8000	-26.602
2885.2000	-26.888
2885.6000	-26.428
2886.0000	-26.287
2886.4000	-26.522
2886.8000	-26.799
2887.2000	-27.544
2887.6000	-27.863
2888.0000	-26.684
2888.4000	-26.264
2888.8000	-27.364
2889.2000	-27.893
2889.6000	-26.398
2890.0000	-27.068
2890.4000	-29.112
2890.8000	-29.268
2891.2000	-28.298
2891.6000	-27.792
2892.0000	-29.229
2892.4000	-29.314
2892.8000	-29.559
2893.2000	-29.762
2893.6000	-30.140
2894.0000	-30.321
2894.4000	-30.239
2894.8000	-30.143
2895.2000	-30.491
2895.6000	-30.463
2896.0000	-30.886
2896.4000	-30.861
2896.8000	-30.264
2897.2000	-31.413
2897.6000	-31.703
2898.0000	-31.334
2898.4000	-29.638
2898.8000	-30.388
2899.2000	-31.128
2899.6000	-31.195
2900.0000	-31.152
2900.4000	-30.694
2900.8000	-30.526
2901.2000	-30.334
2901.6000	-30.478
2902.0000	-29.279
2902.4000	-28.905
2902.8000	-28.841
2903.2000	-29.074
2903.6000	-29.615
2904.0000	-28.918
2904.4000	-27.902
2904.8000	-28.459
2905.2000	-28.737
2905.6000	-28.075
2906.0000	-27.017
2906.4000	-27.262
2906.8000	-27.541
2907.2000	-25.776
2907.6000	-25.684
2908.0000	-23.758
2908.4000	-24.711
2908.8000	-24.981
2909.2000	-25.260
2909.6000	-23.943
2910.0000	-24.003
2910.4000	-22.944
2910.8000	-22.977
2911.2000	-23.008
2911.6000	-23.245
2912.0000	-23.361
2912.4000	-23.569
2912.8000	-23.436
2913.2000	-23.595
2913.6000	-24.117
2914.0000	-24.471
2914.4000	-24.655
2914.8000	-24.834
2915.2000	-24.967
2915.6000	-25.021
2916.0000	-25.373
2916.4000	-25.413
2916.8000	-25.679
2917.2000	-25.549
2917.6000	-25.861
2918.0000	-25.971
2918.4000	-26.376
2918.8000	-26.351
2919.2000	-26.531
2919.6000	-26.598
2920.0000	-26.683
2920.4000	-26.785
2920.8000	-26.824
2921.2000	-26.941
2921.6000	-26.936
2922.0000	-27.063
2922.4000	-27.134
2922.8000	-26.660
2923.2000	-25.026
2923.6000	-25.132
2924.0000	-26.481
2924.4000	-27.259
2924.8000	-24.585
2925.2000	-23.604
2925.6000	-25.394
2926.0000	-27.123
2926.4000	-26.890
2926.8000	-22.329
2927.2000	-19.896
2927.6000	-22.367
2928.0000	-22.302
2928.4000	-19.958
2928.8000	-19.001
2929.2000	-18.382
2929.6000	-18.855
2930.0000	-18.812
2930.4000	-19.564
2930.8000	-18.816
2931.2000	-19.597
2931.6000	-18.758
2932.0000	-18.835
2932.4000	-19.741
2932.8000	-21.093
2933.2000	-20.290
2933.6000	-20.160
2934.0000	-20.879
2934.4000	-23.003
2934.8000	-24.078
2935.2000	-22.528
2935.6000	-23.051
2936.0000	-23.594
2936.4000	-23.754
2936.8000	-23.265
2937.2000	-23.294
2937.6000	-23.285
2938.0000	-23.213
2938.4000	-23.553
2938.8000	-24.381
2939.2000	-23.794
2939.6000	-23.637
2940.0000	-22.910
2940.4000	-22.305
2940.8000	-23.548
2941.2000	-24.364
2941.6000	-23.916
2942.0000	-22.196
2942.4000	-22.070
2942.8000	-23.670
2943.2000	-23.524
2943.6000	-22.508
2944.0000	-21.405
2944.4000	-22.167
2944.8000	-22.374
2945.2000	-22.468
2945.6000	-21.973
2946.0000	-21.881
2946.4000	-22.204
2946.8000	-22.405
2947.2000	-22.321
2947.6000	-22.681
2948.0000	-22.491
2948.4000	-23.067
2948.8000	-23.248
2949.2000	-22.995
2949.6000	-23.466
2950.0000	-22.590
2950.4000	-23.103
2950.8000	-23.439
2951.2000	-23.368
2951.6000	-20.923
2952.0000	-20.563
2952.4000	-22.408
2952.8000	-23.288
2953.2000	-20.632
2953.6000	-19.307
2954.0000	-20.116
2954.4000	-20.239
2954.8000	-19.960
2955.2000	-18.839
2955.6000	-19.197
2956.0000	-19.301
2956.4000	-18.773
2956.8000	-18.930
2957.2000	-18.197
2957.6000	-18.410
2958.0000	-18.252
2958.4000	-18.337
2958.8000	-18.330
2959.2000	-18.369
2959.6000	-18.434
2960.0000	-18.462
2960.4000	-18.581
2960.8000	-18.825
2961.2000	-18.986
2961.6000	-19.102
2962.0000	-19.132
2962.4000	-19.371
2962.8000	-19.452
2963.2000	-19.571
2963.6000	-19.717
2964.0000	-19.707
2964.4000	-19.643
2964.8000	-19.586
2965.2000	-19.838
2965.6000	-19.543
2966.0000	-19.787
2966.4000	-19.168
2966.8000	-18.406
2967.2000	-18.731
2967.6000	-19.087
2968.0000	-18.978
2968.4000	-17.585
2968.8000	-17.433
2969.2000	-17.864
2969.6000	-17.546
2970.0000	-16.860
2970.4000	-16.570
2970.8000	-16.285
2971.2000	-17.348
2971.6000	-16.799
2972.0000	-15.949
2972.4000	-15.618
2972.8000	-15.915
2973.2000	-15.736
2973.6000	-15.348
2974.0000	-15.149
2974.4000	-15.174
2974.8000	-15.232
2975.2000	-15.098
2975.6000	-15.215
2976.0000	-15.158
2976.4000	-15.150
2976.8000	-15.059
2977.2000	-15.048
2977.6000	-15.101
2978.0000	-15.248
2978.4000	-15.219
2978.8000	-15.064
2979.2000	-15.073
2979.6000	-15.222
2980.0000	-15.265
2980.4000	-15.157
2980.8000	-15.111
2981.2000	-15.142
2981.6000	-15.088
2982.0000	-14.976
2982.4000	-14.955
2982.8000	-14.889
2983.2000	-14.823
2983.6000	-14.732
2984.0000	-14.579
2984.4000	-14.568
2984.8000	-14.468
2985.2000	-14.347
2985.6000	-13.900
2986.0000	-13.896
2986.4000	-13.894
2986.8000	-13.704
2987.2000	-13.293
2987.6000	-13.161
2988.0000	-13.198
2988.4000	-13.220
2988.8000	-13.073
2989.2000	-12.940
2989.6000	-12.913
2990.0000	-12.908
2990.4000	-12.827
2990.8000	-12.825
2991.2000	-12.872
2991.6000	-12.760
2992.0000	-12.729
2992.4000	-12.746
2992.8000	-12.893
2993.2000	-12.906
2993.6000	-12.734
2994.0000	-12.814
2994.4000	-12.873
2994.8000	-13.080
2995.2000	-13.007
2995.6000	-12.942
2996.0000	-13.020
2996.4000	-13.318
2996.8000	-13.515
2997.2000	-13.431
2997.6000	-13.353
2998.0000	-13.468
2998.4000	-13.539
2998.8000	-13.537
2999.2000	-13.448
2999.6000	-13.443
3000.0000	-13.434
3000.4000	-13.361
3000.8000	-13.331
3001.2000	-13.389
3001.6000	-13.389
3002.0000	-13.299
3002.4000	-13.219
3002.8000	-13.295
3003.2000	-13.233
3003.6000	-13.217
3004.0000	-13.117
3004.4000	-13.092
3004.8000	-13.064
3005.2000	-13.005
3005.6000	-13.003
3006.0000	-13.161
3006.4000	-13.040
3006.8000	-13.002
3007.2000	-13.023
3007.6000	-13.159
3008.0000	-13.308
3008.4000	-13.300
3008.8000	-13.198
3009.2000	-13.206
3009.6000	-13.658
3010.0000	-13.665
3010.4000	-13.681
3010.8000	-13.690
3011.2000	-13.763
3011.6000	-14.112
3012.0000	-14.269
3012.4000	-14.142
3012.8000	-14.051
3013.2000	-14.237
3013.6000	-14.057
3014.0000	-14.185
3014.4000	-14.208
3014.8000	-14.193
3015.2000	-14.117
3015.6000	-13.970
3016.0000	-13.844
3016.4000	-13.651
3016.8000	-13.473
3017.2000	-13.299
3017.6000	-13.445
3018.0000	-13.245
3018.4000	-13.126
3018.8000	-13.105
3019.2000	-13.105
3019.6000	-13.364
3020.0000	-13.001
3020.4000	-13.042
3020.8000	-13.308
3021.2000	-13.792
3021.6000	-13.499
3022.0000	-13.274
3022.4000	-13.900
3022.8000	-14.578
3023.2000	-14.865
3023.6000	-14.118
3024.0000	-14.154
3024.4000	-15.492
3024.8000	-15.481
3025.2000	-16.079
3025.6000	-15.828
3026.0000	-16.370
3026.4000	-16.237
3026.8000	-16.082
3027.2000	-16.084
3027.6000	-16.287
3028.0000	-16.191
3028.4000	-15.817
3028.8000	-15.477
3029.2000	-15.578
3029.6000	-15.720
3030.0000	-15.497
3030.4000	-14.926
3030.8000	-15.009
3031.2000	-15.077
3031.6000	-14.865
3032.0000	-14.775
3032.4000	-14.822
3032.8000	-14.865
3033.2000	-14.719
3033.6000	-14.888
3034.0000	-15.091
3034.4000	-15.601
3034.8000	-15.193
3035.2000	-15.534
3035.6000	-15.725
3036.0000	-16.062
3036.4000	-16.293
3036.8000	-16.295
3037.2000	-16.284
3037.6000	-16.434
3038.0000	-16.608
3038.4000	-16.879
3038.8000	-16.757
3039.2000	-16.813
3039.6000	-17.213
3040.0000	-17.871
3040.4000	-17.069
3040.8000	-17.120
3041.2000	-17.432
3041.6000	-18.214
3042.0000	-18.044
3042.4000	-17.834
3042.8000	-18.354
3043.2000	-18.340
3043.6000	-19.037
3044.0000	-19.256
3044.4000	-19.224
3044.8000	-18.971
3045.2000	-19.634
3045.6000	-19.946
3046.0000	-19.896
3046.4000	-20.043
3046.8000	-20.139
3047.2000	-18.694
3047.6000	-19.292
3048.0000	-19.789
3048.4000	-19.610
3048.8000	-19.189
3049.2000	-18.218
3049.6000	-18.508
3050.0000	-18.695
3050.4000	-19.565
3050.8000	-18.139
3051.2000	-18.171
3051.6000	-17.825
3052.0000	-18.028
3052.4000	-18.116
3052.8000	-18.497
3053.2000	-18.766
3053.6000	-18.850
3054.0000	-19.205
3054.4000	-20.099
3054.8000	-21.288
3055.2000	-20.911
3055.6000	-21.328
3056.0000	-22.398
3056.4000	-23.833
3056.8000	-24.414
3057.2000	-24.729
3057.6000	-24.142
3058.0000	-24.632
3058.4000	-25.773
3058.8000	-26.408
3059.2000	-26.578
3059.6000	-26.727
3060.0000	-26.755
3060.4000	-26.562
3060.8000	-26.693
3061.2000	-26.999
3061.6000	-26.427
3062.0000	-25.917
3062.4000	-25.704
3062.8000	-25.568
3063.2000	-25.403
3063.6000	-25.187
3064.0000	-24.838
3064.4000	-24.565
3064.8000	-24.565
3065.2000	-24.433
3065.6000	-24.207
3066.0000	-23.905
3066.4000	-23.658
3066.8000	-23.678
3067.2000	-23.564
3067.6000	-23.330
3068.0000	-23.040
3068.4000	-22.979
3068.8000	-22.952
3069.2000	-22.740
3069.6000	-22.579
3070.0000	-22.520
3070.4000	-22.508
3070.8000	-22.444
3071.2000	-22.366
3071.6000	-22.403
3072.0000	-22.307
3072.4000	-22.260
3072.8000	-22.375
3073.2000	-22.460
3073.6000	-22.946
3074.0000	-22.694
3074.4000	-22.841
3074.8000	-22.947
3075.2000	-23.089
3075.6000	-23.348
3076.0000	-23.359
3076.4000	-23.440
3076.8000	-23.374
3077.2000	-23.833
3077.6000	-24.234
3078.0000	-23.921
3078.4000	-23.984
3078.8000	-24.112
3079.2000	-24.678
3079.6000	-24.662
3080.0000	-24.546
3080.4000	-24.747
3080.8000	-25.462
3081.2000	-25.684
3081.6000	-25.629
3082.0000	-25.719
3082.4000	-25.947
3082.8000	-26.682
3083.2000	-26.666
3083.6000	-26.506
3084.0000	-26.668
3084.4000	-26.617
3084.8000	-27.065
3085.2000	-27.208
3085.6000	-27.146
3086.0000	-27.266
3086.4000	-27.716
3086.8000	-27.830
3087.2000	-27.669
3087.6000	-27.815
3088.0000	-28.091
3088.4000	-28.372
3088.8000	-28.483
3089.2000	-28.415
3089.6000	-28.463
3090.0000	-28.620
3090.4000	-28.687
3090.8000	-28.721
3091.2000	-28.736
3091.6000	-28.725
3092.0000	-28.842
3092.4000	-29.134
3092.8000	-29.050
3093.2000	-29.046
3093.6000	-29.189
3094.0000	-29.273
3094.4000	-29.388
3094.8000	-29.418
3095.2000	-29.539
3095.6000	-29.613
3096.0000	-29.825
3096.4000	-30.004
3096.8000	-29.780
3097.2000	-30.035
3097.6000	-30.256
3098.0000	-30.730
3098.4000	-30.485
3098.8000	-30.319
3099.2000	-30.691
3099.6000	-30.978
3100.0000	-30.931
3100.4000	-31.016
3100.8000	-31.143
3101.2000	-31.378
3101.6000	-31.534
3102.0000	-31.511
3102.4000	-31.637
3102.8000	-31.674
3103.2000	-31.958
3103.6000	-32.035
3104.0000	-31.996
3104.4000	-32.183
3104.8000	-32.343
3105.2000	-32.525
3105.6000	-32.623
3106.0000	-32.724
3106.4000	-32.826
3106.8000	-33.015
3107.2000	-33.322
3107.6000	-33.318
3108.0000	-33.298
3108.4000	-33.446
3108.8000	-33.713
3109.2000	-33.841
3109.6000	-33.910
3110.0000	-34.046
3110.4000	-34.548
3110.8000	-34.806
3111.2000	-34.751
3111.6000	-34.834
3112.0000	-34.900
3112.4000	-35.351
3112.8000	-35.381
3113.2000	-35.317
3113.6000	-35.432
3114.0000	-35.547
3114.4000	-35.701
3114.8000	-35.827
3115.2000	-36.008
3115.6000	-36.073
3116.0000	-36.063
3116.4000	-36.037
3116.8000	-36.126
3117.2000	-36.156
3117.6000	-36.236
3118.0000	-36.076
3118.4000	-36.076
3118.8000	-36.101
3119.2000	-36.161
3119.6000	-36.290
3120.0000	-36.690
3120.4000	-36.415
3120.8000	-36.541
3121.2000	-36.584
3121.6000	-36.861
3122.0000	-37.072
3122.4000	-37.050
3122.8000	-37.165
3123.2000	-37.296
3123.6000	-37.578
3124.0000	-37.629
3124.4000	-37.571
3124.8000	-37.682
3125.2000	-37.878
3125.6000	-38.074
3126.0000	-38.125
3126.4000	-38.209
3126.8000	-38.360
3127.2000	-38.504
3127.6000	-38.489
3128.0000	-38.552
3128.4000	-38.638
3128.8000	-38.615
3129.2000	-38.598
3129.6000	-38.675
3130.0000	-38.705
3130.4000	-38.816
3130.8000	-38.862
3131.2000	-39.017
3131.6000	-39.049
3132.0000	-39.096
3132.4000	-39.256
3132.8000	-39.464
3133.2000	-39.517
3133.6000	-39.655
3134.0000	-39.868
3134.4000	-40.061
3134.8000	-40.256
3135.2000	-40.291
3135.6000	-40.432
[truncated: 4,661 more rows]
