# Supplementary material for: Femtosecond tunable solitons up to 4.8 µm using soliton self-frequency shift in an InF3 fiber
Source: Sci Rep. 2022 Sep 23;12:15898. doi: 10.1038/s41598-022-19658-8 (PMC9508244; doi:10.1038/s41598-022-19658-8)
Supplement: Supplementary file 1 — Supplementary Information. [file 41598_2022_19658_MOESM1_ESM.zip › Raw data/Fig3_4m20mInF3/1.6A.CSV]

75CSV
77
35
CTRWL	3675.000000
SPAN	2650.000000
START WL	2350.000000
STOP WL	5000.000000
WLFREQ	0
REFL	-3.0
LSCL	7.0
RESLN	2.000
AVG	1
SMPLAUTO	1
SMPL	6626
SMPLINTVL	0.4000
HI1_CHOP
MEAS
LSUNT	0
NMSKV	OFF
RESCOR	0
SMOOTH	0
MEASWL	0
SWPSPD	1
MODELNAME	AQ6376
CHGPT	0
RESCAL0_0	10243
RESCAL0_1	0
RESCAL0_2	0
RESCAL1_0	10243
RESCAL1_1	0
RESCAL1_2	0
RESPARM	10243
FREQPARM	10243
WNUMPARM	10243
[TRACE DATA]
2350.0000	-56.845
2350.4000	-210.000
2350.8000	-57.516
2351.2000	-210.000
2351.6000	-210.000
2352.0000	-210.000
2352.4000	-210.000
2352.8000	-210.000
2353.2000	-56.896
2353.6000	-55.475
2354.0000	-210.000
2354.4000	-56.630
2354.8000	-52.541
2355.2000	-210.000
2355.6000	-210.000
2356.0000	-210.000
2356.4000	-57.175
2356.8000	-53.877
2357.2000	-56.758
2357.6000	-210.000
2358.0000	-55.594
2358.4000	-210.000
2358.8000	-210.000
2359.2000	-55.865
2359.6000	-59.703
2360.0000	-210.000
2360.4000	-210.000
2360.8000	-51.637
2361.2000	-60.100
2361.6000	-56.431
2362.0000	-59.611
2362.4000	-56.922
2362.8000	-210.000
2363.2000	-210.000
2363.6000	-210.000
2364.0000	-210.000
2364.4000	-210.000
2364.8000	-210.000
2365.2000	-210.000
2365.6000	-51.799
2366.0000	-50.488
2366.4000	-58.340
2366.8000	-210.000
2367.2000	-66.762
2367.6000	-210.000
2368.0000	-210.000
2368.4000	-210.000
2368.8000	-210.000
2369.2000	-210.000
2369.6000	-210.000
2370.0000	-210.000
2370.4000	-210.000
2370.8000	-210.000
2371.2000	-210.000
2371.6000	-57.904
2372.0000	-210.000
2372.4000	-210.000
2372.8000	-210.000
2373.2000	-55.921
2373.6000	-210.000
2374.0000	-53.991
2374.4000	-210.000
2374.8000	-210.000
2375.2000	-210.000
2375.6000	-210.000
2376.0000	-210.000
2376.4000	-210.000
2376.8000	-210.000
2377.2000	-210.000
2377.6000	-210.000
2378.0000	-210.000
2378.4000	-210.000
2378.8000	-56.983
2379.2000	-52.430
2379.6000	-52.439
2380.0000	-210.000
2380.4000	-210.000
2380.8000	-63.481
2381.2000	-52.327
2381.6000	-210.000
2382.0000	-60.368
2382.4000	-210.000
2382.8000	-210.000
2383.2000	-210.000
2383.6000	-54.899
2384.0000	-210.000
2384.4000	-61.086
2384.8000	-210.000
2385.2000	-56.339
2385.6000	-210.000
2386.0000	-78.504
2386.4000	-53.303
2386.8000	-210.000
2387.2000	-210.000
2387.6000	-53.955
2388.0000	-61.638
2388.4000	-52.013
2388.8000	-61.310
2389.2000	-210.000
2389.6000	-210.000
2390.0000	-50.891
2390.4000	-55.454
2390.8000	-210.000
2391.2000	-56.951
2391.6000	-53.968
2392.0000	-52.149
2392.4000	-210.000
2392.8000	-210.000
2393.2000	-210.000
2393.6000	-210.000
2394.0000	-54.908
2394.4000	-210.000
2394.8000	-53.337
2395.2000	-51.460
2395.6000	-55.682
2396.0000	-54.501
2396.4000	-210.000
2396.8000	-53.143
2397.2000	-51.461
2397.6000	-67.581
2398.0000	-57.161
2398.4000	-51.853
2398.8000	-52.001
2399.2000	-56.967
2399.6000	-60.390
2400.0000	-58.135
2400.4000	-210.000
2400.8000	-210.000
2401.2000	-210.000
2401.6000	-210.000
2402.0000	-50.798
2402.4000	-210.000
2402.8000	-210.000
2403.2000	-54.984
2403.6000	-59.033
2404.0000	-210.000
2404.4000	-57.046
2404.8000	-210.000
2405.2000	-210.000
2405.6000	-52.926
2406.0000	-52.556
2406.4000	-210.000
2406.8000	-53.472
2407.2000	-210.000
2407.6000	-210.000
2408.0000	-59.689
2408.4000	-59.768
2408.8000	-54.342
2409.2000	-51.192
2409.6000	-210.000
2410.0000	-210.000
2410.4000	-210.000
2410.8000	-63.344
2411.2000	-210.000
2411.6000	-210.000
2412.0000	-210.000
2412.4000	-210.000
2412.8000	-50.362
2413.2000	-210.000
2413.6000	-210.000
2414.0000	-210.000
2414.4000	-55.125
2414.8000	-210.000
2415.2000	-54.997
2415.6000	-56.162
2416.0000	-210.000
2416.4000	-210.000
2416.8000	-210.000
2417.2000	-210.000
2417.6000	-56.708
2418.0000	-60.002
2418.4000	-55.757
2418.8000	-53.084
2419.2000	-57.997
2419.6000	-57.564
2420.0000	-58.154
2420.4000	-210.000
2420.8000	-210.000
2421.2000	-210.000
2421.6000	-210.000
2422.0000	-210.000
2422.4000	-56.372
2422.8000	-210.000
2423.2000	-54.872
2423.6000	-210.000
2424.0000	-70.959
2424.4000	-51.956
2424.8000	-210.000
2425.2000	-210.000
2425.6000	-53.822
2426.0000	-53.071
2426.4000	-54.330
2426.8000	-56.334
2427.2000	-210.000
2427.6000	-210.000
2428.0000	-210.000
2428.4000	-210.000
2428.8000	-50.881
2429.2000	-52.351
2429.6000	-55.815
2430.0000	-210.000
2430.4000	-210.000
2430.8000	-50.913
2431.2000	-72.096
2431.6000	-210.000
2432.0000	-210.000
2432.4000	-53.564
2432.8000	-210.000
2433.2000	-210.000
2433.6000	-210.000
2434.0000	-210.000
2434.4000	-210.000
2434.8000	-210.000
2435.2000	-210.000
2435.6000	-54.935
2436.0000	-55.688
2436.4000	-53.200
2436.8000	-210.000
2437.2000	-210.000
2437.6000	-57.044
2438.0000	-210.000
2438.4000	-59.213
2438.8000	-54.748
2439.2000	-210.000
2439.6000	-210.000
2440.0000	-56.291
2440.4000	-60.519
2440.8000	-210.000
2441.2000	-52.847
2441.6000	-57.614
2442.0000	-210.000
2442.4000	-210.000
2442.8000	-210.000
2443.2000	-55.073
2443.6000	-51.185
2444.0000	-52.578
2444.4000	-58.624
2444.8000	-210.000
2445.2000	-55.208
2445.6000	-210.000
2446.0000	-210.000
2446.4000	-210.000
2446.8000	-210.000
2447.2000	-210.000
2447.6000	-65.904
2448.0000	-56.641
2448.4000	-55.201
2448.8000	-210.000
2449.2000	-54.436
2449.6000	-210.000
2450.0000	-210.000
2450.4000	-210.000
2450.8000	-210.000
2451.2000	-57.091
2451.6000	-210.000
2452.0000	-50.248
2452.4000	-55.508
2452.8000	-51.886
2453.2000	-53.736
2453.6000	-210.000
2454.0000	-210.000
2454.4000	-54.846
2454.8000	-210.000
2455.2000	-210.000
2455.6000	-50.652
2456.0000	-56.774
2456.4000	-62.768
2456.8000	-210.000
2457.2000	-210.000
2457.6000	-210.000
2458.0000	-210.000
2458.4000	-55.239
2458.8000	-64.084
2459.2000	-210.000
2459.6000	-210.000
2460.0000	-210.000
2460.4000	-210.000
2460.8000	-210.000
2461.2000	-210.000
2461.6000	-210.000
2462.0000	-55.977
2462.4000	-58.214
2462.8000	-50.577
2463.2000	-53.491
2463.6000	-210.000
2464.0000	-210.000
2464.4000	-210.000
2464.8000	-56.879
2465.2000	-210.000
2465.6000	-210.000
2466.0000	-210.000
2466.4000	-210.000
2466.8000	-55.825
2467.2000	-210.000
2467.6000	-210.000
2468.0000	-53.318
2468.4000	-55.686
2468.8000	-210.000
2469.2000	-51.343
2469.6000	-52.867
2470.0000	-210.000
2470.4000	-210.000
2470.8000	-210.000
2471.2000	-53.887
2471.6000	-67.387
2472.0000	-57.641
2472.4000	-65.174
2472.8000	-56.628
2473.2000	-51.089
2473.6000	-51.597
2474.0000	-210.000
2474.4000	-210.000
2474.8000	-55.236
2475.2000	-210.000
2475.6000	-210.000
2476.0000	-210.000
2476.4000	-54.568
2476.8000	-58.087
2477.2000	-56.657
2477.6000	-210.000
2478.0000	-57.169
2478.4000	-52.955
2478.8000	-210.000
2479.2000	-67.037
2479.6000	-52.310
2480.0000	-210.000
2480.4000	-210.000
2480.8000	-210.000
2481.2000	-210.000
2481.6000	-210.000
2482.0000	-55.718
2482.4000	-210.000
2482.8000	-51.900
2483.2000	-210.000
2483.6000	-63.032
2484.0000	-210.000
2484.4000	-210.000
2484.8000	-53.279
2485.2000	-210.000
2485.6000	-210.000
2486.0000	-210.000
2486.4000	-56.131
2486.8000	-55.297
2487.2000	-210.000
2487.6000	-52.587
2488.0000	-53.506
2488.4000	-52.080
2488.8000	-52.908
2489.2000	-210.000
2489.6000	-210.000
2490.0000	-59.415
2490.4000	-53.295
2490.8000	-53.224
2491.2000	-51.433
2491.6000	-53.938
2492.0000	-210.000
2492.4000	-210.000
2492.8000	-210.000
2493.2000	-57.656
2493.6000	-64.613
2494.0000	-210.000
2494.4000	-54.789
2494.8000	-60.726
2495.2000	-59.196
2495.6000	-210.000
2496.0000	-210.000
2496.4000	-210.000
2496.8000	-52.791
2497.2000	-51.530
2497.6000	-57.336
2498.0000	-58.955
2498.4000	-210.000
2498.8000	-210.000
2499.2000	-210.000
2499.6000	-210.000
2500.0000	-210.000
2500.4000	-210.000
2500.8000	-210.000
2501.2000	-61.996
2501.6000	-55.650
2502.0000	-210.000
2502.4000	-210.000
2502.8000	-210.000
2503.2000	-210.000
2503.6000	-210.000
2504.0000	-210.000
2504.4000	-210.000
2504.8000	-210.000
2505.2000	-51.655
2505.6000	-56.393
2506.0000	-59.318
2506.4000	-210.000
2506.8000	-58.486
2507.2000	-53.902
2507.6000	-210.000
2508.0000	-54.005
2508.4000	-65.101
2508.8000	-51.939
2509.2000	-52.097
2509.6000	-56.323
2510.0000	-55.266
2510.4000	-54.445
2510.8000	-210.000
2511.2000	-210.000
2511.6000	-210.000
2512.0000	-210.000
2512.4000	-210.000
2512.8000	-210.000
2513.2000	-58.319
2513.6000	-57.083
2514.0000	-210.000
2514.4000	-210.000
2514.8000	-210.000
2515.2000	-210.000
2515.6000	-210.000
2516.0000	-51.365
2516.4000	-53.568
2516.8000	-74.833
2517.2000	-60.433
2517.6000	-54.963
2518.0000	-210.000
2518.4000	-210.000
2518.8000	-55.858
2519.2000	-55.832
2519.6000	-53.629
2520.0000	-53.642
2520.4000	-55.295
2520.8000	-62.423
2521.2000	-63.477
2521.6000	-210.000
2522.0000	-50.475
2522.4000	-55.281
2522.8000	-210.000
2523.2000	-210.000
2523.6000	-54.296
2524.0000	-210.000
2524.4000	-210.000
2524.8000	-210.000
2525.2000	-210.000
2525.6000	-54.816
2526.0000	-52.704
2526.4000	-210.000
2526.8000	-210.000
2527.2000	-55.682
2527.6000	-52.834
2528.0000	-55.291
2528.4000	-210.000
2528.8000	-65.435
2529.2000	-210.000
2529.6000	-210.000
2530.0000	-210.000
2530.4000	-54.069
2530.8000	-210.000
2531.2000	-57.329
2531.6000	-210.000
2532.0000	-210.000
2532.4000	-53.173
2532.8000	-57.277
2533.2000	-210.000
2533.6000	-210.000
2534.0000	-54.342
2534.4000	-210.000
2534.8000	-210.000
2535.2000	-210.000
2535.6000	-210.000
2536.0000	-210.000
2536.4000	-210.000
2536.8000	-210.000
2537.2000	-52.163
2537.6000	-54.420
2538.0000	-74.338
2538.4000	-210.000
2538.8000	-210.000
2539.2000	-210.000
2539.6000	-62.872
2540.0000	-56.421
2540.4000	-61.166
2540.8000	-54.778
2541.2000	-56.099
2541.6000	-56.645
2542.0000	-60.109
2542.4000	-210.000
2542.8000	-51.432
2543.2000	-61.340
2543.6000	-210.000
2544.0000	-64.754
2544.4000	-210.000
2544.8000	-55.815
2545.2000	-53.695
2545.6000	-52.428
2546.0000	-210.000
2546.4000	-210.000
2546.8000	-210.000
2547.2000	-210.000
2547.6000	-210.000
2548.0000	-210.000
2548.4000	-210.000
2548.8000	-55.345
2549.2000	-57.991
2549.6000	-210.000
2550.0000	-210.000
2550.4000	-210.000
2550.8000	-210.000
2551.2000	-210.000
2551.6000	-83.445
2552.0000	-210.000
2552.4000	-210.000
2552.8000	-210.000
2553.2000	-210.000
2553.6000	-210.000
2554.0000	-70.060
2554.4000	-210.000
2554.8000	-210.000
2555.2000	-210.000
2555.6000	-61.651
2556.0000	-210.000
2556.4000	-210.000
2556.8000	-60.412
2557.2000	-52.941
2557.6000	-54.109
2558.0000	-50.633
2558.4000	-55.951
2558.8000	-51.200
2559.2000	-50.741
2559.6000	-210.000
2560.0000	-60.577
2560.4000	-54.957
2560.8000	-210.000
2561.2000	-65.456
2561.6000	-53.652
2562.0000	-210.000
2562.4000	-210.000
2562.8000	-210.000
2563.2000	-210.000
2563.6000	-210.000
2564.0000	-210.000
2564.4000	-75.362
2564.8000	-58.376
2565.2000	-55.730
2565.6000	-210.000
2566.0000	-53.797
2566.4000	-210.000
2566.8000	-210.000
2567.2000	-210.000
2567.6000	-210.000
2568.0000	-54.522
2568.4000	-56.266
2568.8000	-60.569
2569.2000	-53.559
2569.6000	-56.722
2570.0000	-210.000
2570.4000	-210.000
2570.8000	-210.000
2571.2000	-53.377
2571.6000	-63.129
2572.0000	-210.000
2572.4000	-210.000
2572.8000	-61.194
2573.2000	-59.150
2573.6000	-56.342
2574.0000	-54.689
2574.4000	-51.593
2574.8000	-53.175
2575.2000	-54.652
2575.6000	-57.121
2576.0000	-210.000
2576.4000	-55.288
2576.8000	-57.428
2577.2000	-54.853
2577.6000	-59.508
2578.0000	-52.424
2578.4000	-210.000
2578.8000	-61.181
2579.2000	-210.000
2579.6000	-210.000
2580.0000	-65.157
2580.4000	-210.000
2580.8000	-210.000
2581.2000	-56.222
2581.6000	-54.856
2582.0000	-55.397
2582.4000	-53.091
2582.8000	-210.000
2583.2000	-210.000
2583.6000	-54.705
2584.0000	-53.557
2584.4000	-210.000
2584.8000	-210.000
2585.2000	-210.000
2585.6000	-59.005
2586.0000	-210.000
2586.4000	-58.771
2586.8000	-53.061
2587.2000	-210.000
2587.6000	-52.814
2588.0000	-210.000
2588.4000	-59.051
2588.8000	-210.000
2589.2000	-62.035
2589.6000	-210.000
2590.0000	-210.000
2590.4000	-52.110
2590.8000	-56.213
2591.2000	-210.000
2591.6000	-61.583
2592.0000	-210.000
2592.4000	-61.633
2592.8000	-52.533
2593.2000	-59.074
2593.6000	-54.690
2594.0000	-210.000
2594.4000	-61.500
2594.8000	-53.858
2595.2000	-53.033
2595.6000	-54.161
2596.0000	-210.000
2596.4000	-210.000
2596.8000	-210.000
2597.2000	-57.511
2597.6000	-61.700
2598.0000	-52.886
2598.4000	-56.154
2598.8000	-51.264
2599.2000	-52.265
2599.6000	-210.000
2600.0000	-210.000
2600.4000	-210.000
2600.8000	-56.923
2601.2000	-210.000
2601.6000	-210.000
2602.0000	-58.922
2602.4000	-56.997
2602.8000	-57.654
2603.2000	-210.000
2603.6000	-210.000
2604.0000	-56.062
2604.4000	-210.000
2604.8000	-210.000
2605.2000	-210.000
2605.6000	-210.000
2606.0000	-210.000
2606.4000	-69.499
2606.8000	-210.000
2607.2000	-210.000
2607.6000	-53.938
2608.0000	-210.000
2608.4000	-210.000
2608.8000	-210.000
2609.2000	-210.000
2609.6000	-54.221
2610.0000	-54.005
2610.4000	-55.603
2610.8000	-57.569
2611.2000	-54.402
2611.6000	-210.000
2612.0000	-55.080
2612.4000	-210.000
2612.8000	-210.000
2613.2000	-210.000
2613.6000	-59.651
2614.0000	-51.675
2614.4000	-61.737
2614.8000	-210.000
2615.2000	-66.962
2615.6000	-210.000
2616.0000	-52.995
2616.4000	-53.419
2616.8000	-210.000
2617.2000	-54.787
2617.6000	-210.000
2618.0000	-54.385
2618.4000	-210.000
2618.8000	-63.258
2619.2000	-55.012
2619.6000	-210.000
2620.0000	-210.000
2620.4000	-58.899
2620.8000	-210.000
2621.2000	-210.000
2621.6000	-210.000
2622.0000	-54.552
2622.4000	-54.697
2622.8000	-58.072
2623.2000	-55.656
2623.6000	-210.000
2624.0000	-58.196
2624.4000	-210.000
2624.8000	-56.816
2625.2000	-210.000
2625.6000	-56.761
2626.0000	-210.000
2626.4000	-210.000
2626.8000	-210.000
2627.2000	-52.483
2627.6000	-210.000
2628.0000	-210.000
2628.4000	-210.000
2628.8000	-210.000
2629.2000	-55.778
2629.6000	-56.950
2630.0000	-210.000
2630.4000	-54.558
2630.8000	-57.073
2631.2000	-55.724
2631.6000	-55.433
2632.0000	-210.000
2632.4000	-61.409
2632.8000	-60.814
2633.2000	-210.000
2633.6000	-61.078
2634.0000	-210.000
2634.4000	-210.000
2634.8000	-55.993
2635.2000	-52.478
2635.6000	-210.000
2636.0000	-210.000
2636.4000	-210.000
2636.8000	-56.546
2637.2000	-69.492
2637.6000	-54.293
2638.0000	-52.759
2638.4000	-210.000
2638.8000	-70.179
2639.2000	-54.953
2639.6000	-52.855
2640.0000	-59.392
2640.4000	-210.000
2640.8000	-210.000
2641.2000	-210.000
2641.6000	-210.000
2642.0000	-69.378
2642.4000	-54.036
2642.8000	-61.363
2643.2000	-56.659
2643.6000	-210.000
2644.0000	-52.545
2644.4000	-58.305
2644.8000	-210.000
2645.2000	-54.131
2645.6000	-210.000
2646.0000	-70.257
2646.4000	-57.494
2646.8000	-53.059
2647.2000	-52.404
2647.6000	-54.729
2648.0000	-73.020
2648.4000	-62.327
2648.8000	-61.057
2649.2000	-210.000
2649.6000	-59.940
2650.0000	-52.447
2650.4000	-53.427
2650.8000	-56.893
2651.2000	-54.860
2651.6000	-56.553
2652.0000	-56.290
2652.4000	-57.059
2652.8000	-56.370
2653.2000	-63.482
2653.6000	-67.168
2654.0000	-54.522
2654.4000	-62.675
2654.8000	-210.000
2655.2000	-210.000
2655.6000	-210.000
2656.0000	-55.257
2656.4000	-210.000
2656.8000	-210.000
2657.2000	-210.000
2657.6000	-57.800
2658.0000	-53.543
2658.4000	-210.000
2658.8000	-66.064
2659.2000	-210.000
2659.6000	-52.339
2660.0000	-210.000
2660.4000	-54.776
2660.8000	-54.300
2661.2000	-60.789
2661.6000	-210.000
2662.0000	-53.632
2662.4000	-56.146
2662.8000	-210.000
2663.2000	-55.688
2663.6000	-52.202
2664.0000	-53.589
2664.4000	-58.258
2664.8000	-56.923
2665.2000	-210.000
2665.6000	-210.000
2666.0000	-210.000
2666.4000	-210.000
2666.8000	-64.465
2667.2000	-54.288
2667.6000	-52.689
2668.0000	-210.000
2668.4000	-210.000
2668.8000	-57.236
2669.2000	-55.324
2669.6000	-54.626
2670.0000	-210.000
2670.4000	-210.000
2670.8000	-66.227
2671.2000	-56.250
2671.6000	-53.662
2672.0000	-210.000
2672.4000	-210.000
2672.8000	-55.184
2673.2000	-55.731
2673.6000	-59.190
2674.0000	-210.000
2674.4000	-210.000
2674.8000	-69.893
2675.2000	-53.315
2675.6000	-54.795
2676.0000	-68.799
2676.4000	-53.397
2676.8000	-53.877
2677.2000	-52.068
2677.6000	-51.313
2678.0000	-53.797
2678.4000	-52.813
2678.8000	-52.229
2679.2000	-49.834
2679.6000	-51.579
2680.0000	-49.746
2680.4000	-49.927
2680.8000	-51.746
2681.2000	-49.700
2681.6000	-48.610
2682.0000	-48.771
2682.4000	-49.340
2682.8000	-49.331
2683.2000	-48.603
2683.6000	-48.223
2684.0000	-47.891
2684.4000	-47.579
2684.8000	-47.518
2685.2000	-47.237
2685.6000	-47.360
2686.0000	-46.691
2686.4000	-46.506
2686.8000	-46.283
2687.2000	-45.577
2687.6000	-45.357
2688.0000	-45.360
2688.4000	-44.690
2688.8000	-44.709
2689.2000	-44.576
2689.6000	-44.494
2690.0000	-44.250
2690.4000	-44.394
2690.8000	-44.590
2691.2000	-45.004
2691.6000	-45.300
2692.0000	-45.599
2692.4000	-45.061
2692.8000	-45.342
2693.2000	-45.823
2693.6000	-45.176
2694.0000	-44.909
2694.4000	-44.419
2694.8000	-43.671
2695.2000	-42.995
2695.6000	-42.755
2696.0000	-42.048
2696.4000	-41.885
2696.8000	-41.309
2697.2000	-40.939
2697.6000	-40.758
2698.0000	-40.570
2698.4000	-40.501
2698.8000	-40.320
2699.2000	-39.987
2699.6000	-39.956
2700.0000	-39.725
2700.4000	-39.571
2700.8000	-39.556
2701.2000	-39.209
2701.6000	-38.963
2702.0000	-38.715
2702.4000	-38.605
2702.8000	-38.492
2703.2000	-38.193
2703.6000	-38.132
2704.0000	-37.917
2704.4000	-37.811
2704.8000	-37.896
2705.2000	-37.962
2705.6000	-38.129
2706.0000	-38.356
2706.4000	-38.554
2706.8000	-38.783
2707.2000	-39.198
2707.6000	-39.446
2708.0000	-39.657
2708.4000	-39.753
2708.8000	-39.740
2709.2000	-39.442
2709.6000	-39.226
2710.0000	-38.799
2710.4000	-38.385
2710.8000	-37.886
2711.2000	-37.549
2711.6000	-37.165
2712.0000	-36.729
2712.4000	-36.298
2712.8000	-35.970
2713.2000	-35.534
2713.6000	-35.196
2714.0000	-34.827
2714.4000	-34.643
2714.8000	-34.604
2715.2000	-34.131
2715.6000	-33.792
2716.0000	-33.555
2716.4000	-33.553
2716.8000	-33.712
2717.2000	-33.784
2717.6000	-33.911
2718.0000	-34.220
2718.4000	-34.528
2718.8000	-34.628
2719.2000	-34.594
2719.6000	-34.109
2720.0000	-34.125
2720.4000	-34.187
2720.8000	-34.228
2721.2000	-34.059
2721.6000	-33.555
2722.0000	-33.438
2722.4000	-33.736
2722.8000	-33.455
2723.2000	-33.124
2723.6000	-32.967
2724.0000	-32.843
2724.4000	-32.492
2724.8000	-31.881
2725.2000	-31.102
2725.6000	-30.402
2726.0000	-29.710
2726.4000	-29.121
2726.8000	-28.578
2727.2000	-28.145
2727.6000	-27.835
2728.0000	-27.656
2728.4000	-27.526
2728.8000	-27.601
2729.2000	-27.859
2729.6000	-28.131
2730.0000	-28.515
2730.4000	-29.017
2730.8000	-29.630
2731.2000	-30.279
2731.6000	-30.913
2732.0000	-31.591
2732.4000	-32.105
2732.8000	-32.354
2733.2000	-32.429
2733.6000	-32.290
2734.0000	-32.001
2734.4000	-31.530
2734.8000	-31.127
2735.2000	-30.994
2735.6000	-30.936
2736.0000	-30.814
2736.4000	-30.795
2736.8000	-30.688
2737.2000	-30.954
2737.6000	-31.196
2738.0000	-31.461
2738.4000	-31.673
2738.8000	-31.984
2739.2000	-32.154
2739.6000	-32.305
2740.0000	-32.215
2740.4000	-31.871
2740.8000	-31.297
2741.2000	-30.766
2741.6000	-30.274
2742.0000	-29.764
2742.4000	-29.170
2742.8000	-28.565
2743.2000	-27.888
2743.6000	-27.219
2744.0000	-26.612
2744.4000	-25.974
2744.8000	-25.547
2745.2000	-25.225
2745.6000	-24.932
2746.0000	-24.660
2746.4000	-24.339
2746.8000	-24.094
2747.2000	-23.833
2747.6000	-23.629
2748.0000	-23.508
2748.4000	-23.527
2748.8000	-23.477
2749.2000	-23.408
2749.6000	-23.390
2750.0000	-23.372
2750.4000	-23.280
2750.8000	-23.212
2751.2000	-23.222
2751.6000	-23.327
2752.0000	-23.523
2752.4000	-23.794
2752.8000	-24.155
2753.2000	-24.537
2753.6000	-24.842
2754.0000	-24.953
2754.4000	-24.811
2754.8000	-24.557
2755.2000	-23.905
2755.6000	-23.069
2756.0000	-22.392
2756.4000	-21.875
2756.8000	-21.486
2757.2000	-21.131
2757.6000	-20.736
2758.0000	-20.466
2758.4000	-20.424
2758.8000	-20.382
2759.2000	-20.468
2759.6000	-20.494
2760.0000	-20.756
2760.4000	-21.013
2760.8000	-21.346
2761.2000	-21.741
2761.6000	-22.090
2762.0000	-22.225
2762.4000	-22.294
2762.8000	-22.165
2763.2000	-21.847
2763.6000	-21.605
2764.0000	-21.282
2764.4000	-21.034
2764.8000	-20.690
2765.2000	-20.250
2765.6000	-19.740
2766.0000	-19.063
2766.4000	-18.607
2766.8000	-18.201
2767.2000	-17.667
2767.6000	-17.370
2768.0000	-17.089
2768.4000	-16.902
2768.8000	-16.741
2769.2000	-16.426
2769.6000	-16.355
2770.0000	-16.258
2770.4000	-16.187
2770.8000	-15.900
2771.2000	-15.622
2771.6000	-15.503
2772.0000	-15.372
2772.4000	-15.146
2772.8000	-14.935
2773.2000	-14.796
2773.6000	-14.712
2774.0000	-14.666
2774.4000	-14.584
2774.8000	-14.572
2775.2000	-14.598
2775.6000	-14.491
2776.0000	-14.421
2776.4000	-14.398
2776.8000	-14.404
2777.2000	-14.453
2777.6000	-14.364
2778.0000	-14.263
2778.4000	-14.248
2778.8000	-14.229
2779.2000	-14.163
2779.6000	-14.039
2780.0000	-13.917
2780.4000	-13.719
2780.8000	-13.429
2781.2000	-12.929
2781.6000	-12.501
2782.0000	-12.143
2782.4000	-11.758
2782.8000	-11.426
2783.2000	-11.205
2783.6000	-10.908
2784.0000	-10.789
2784.4000	-10.751
2784.8000	-10.738
2785.2000	-10.744
2785.6000	-10.775
2786.0000	-10.825
2786.4000	-10.921
2786.8000	-11.023
2787.2000	-11.157
2787.6000	-11.211
2788.0000	-11.202
2788.4000	-11.186
2788.8000	-11.187
2789.2000	-11.202
2789.6000	-11.174
2790.0000	-11.180
2790.4000	-11.138
2790.8000	-11.073
2791.2000	-11.065
2791.6000	-11.181
2792.0000	-11.294
2792.4000	-11.339
2792.8000	-11.263
2793.2000	-11.328
2793.6000	-11.520
2794.0000	-11.590
2794.4000	-11.614
2794.8000	-11.506
2795.2000	-11.517
2795.6000	-11.453
2796.0000	-11.329
2796.4000	-11.206
2796.8000	-11.077
2797.2000	-11.007
2797.6000	-10.995
2798.0000	-11.043
2798.4000	-11.159
2798.8000	-11.369
2799.2000	-11.624
2799.6000	-11.956
2800.0000	-12.359
2800.4000	-12.897
2800.8000	-13.418
2801.2000	-13.944
2801.6000	-14.408
2802.0000	-14.815
2802.4000	-15.170
2802.8000	-15.263
2803.2000	-15.035
2803.6000	-14.664
2804.0000	-14.468
2804.4000	-14.214
2804.8000	-13.996
2805.2000	-13.855
2805.6000	-13.863
2806.0000	-13.881
2806.4000	-13.947
2806.8000	-14.210
2807.2000	-14.420
2807.6000	-14.659
2808.0000	-14.788
2808.4000	-14.908
2808.8000	-15.051
2809.2000	-15.081
2809.6000	-15.094
2810.0000	-15.142
2810.4000	-15.168
2810.8000	-15.098
2811.2000	-14.921
2811.6000	-15.192
2812.0000	-15.391
2812.4000	-15.387
2812.8000	-15.453
2813.2000	-15.747
2813.6000	-16.303
2814.0000	-16.699
2814.4000	-16.986
2814.8000	-17.237
2815.2000	-17.577
2815.6000	-17.694
2816.0000	-17.781
2816.4000	-17.802
2816.8000	-17.894
2817.2000	-17.917
2817.6000	-17.925
2818.0000	-18.030
2818.4000	-18.126
2818.8000	-18.255
2819.2000	-18.466
2819.6000	-18.634
2820.0000	-18.832
2820.4000	-19.004
2820.8000	-19.094
2821.2000	-19.089
2821.6000	-18.902
2822.0000	-18.696
2822.4000	-18.475
2822.8000	-18.055
2823.2000	-17.685
2823.6000	-17.411
2824.0000	-17.207
2824.4000	-17.385
2824.8000	-17.167
2825.2000	-17.053
2825.6000	-17.172
2826.0000	-17.407
2826.4000	-17.854
2826.8000	-18.148
2827.2000	-18.430
2827.6000	-18.883
2828.0000	-19.506
2828.4000	-20.009
2828.8000	-20.403
2829.2000	-20.774
2829.6000	-21.023
2830.0000	-21.166
2830.4000	-21.349
2830.8000	-21.388
2831.2000	-21.440
2831.6000	-21.640
2832.0000	-22.028
2832.4000	-22.059
2832.8000	-21.805
2833.2000	-22.101
2833.6000	-22.698
2834.0000	-23.168
2834.4000	-22.993
2834.8000	-23.030
2835.2000	-23.176
2835.6000	-23.746
2836.0000	-23.813
2836.4000	-23.595
2836.8000	-23.441
2837.2000	-23.625
2837.6000	-24.121
2838.0000	-24.141
2838.4000	-23.959
2838.8000	-23.873
2839.2000	-23.801
2839.6000	-24.780
2840.0000	-24.506
2840.4000	-24.425
2840.8000	-23.950
2841.2000	-24.427
2841.6000	-25.499
2842.0000	-24.502
2842.4000	-24.399
2842.8000	-24.186
2843.2000	-24.462
2843.6000	-24.786
2844.0000	-24.235
2844.4000	-24.169
2844.8000	-24.179
2845.2000	-24.994
2845.6000	-25.264
2846.0000	-25.241
2846.4000	-25.639
2846.8000	-25.737
2847.2000	-26.231
2847.6000	-26.277
2848.0000	-26.158
2848.4000	-25.960
2848.8000	-25.906
2849.2000	-25.838
2849.6000	-25.389
2850.0000	-24.999
2850.4000	-24.799
2850.8000	-25.261
2851.2000	-25.408
2851.6000	-25.106
2852.0000	-25.025
2852.4000	-25.303
2852.8000	-26.026
2853.2000	-25.728
2853.6000	-26.014
2854.0000	-26.134
2854.4000	-26.828
2854.8000	-27.594
2855.2000	-27.546
2855.6000	-27.389
2856.0000	-27.526
2856.4000	-27.932
2856.8000	-28.561
2857.2000	-28.163
2857.6000	-28.341
2858.0000	-28.781
2858.4000	-29.521
2858.8000	-29.761
2859.2000	-29.794
2859.6000	-29.545
2860.0000	-29.795
2860.4000	-30.313
2860.8000	-30.631
2861.2000	-30.688
2861.6000	-30.770
2862.0000	-31.034
2862.4000	-31.066
2862.8000	-31.079
2863.2000	-31.192
2863.6000	-31.237
2864.0000	-31.411
2864.4000	-31.168
2864.8000	-30.758
2865.2000	-30.059
2865.6000	-29.952
2866.0000	-30.188
2866.4000	-30.665
2866.8000	-30.088
2867.2000	-29.437
2867.6000	-30.086
2868.0000	-30.549
2868.4000	-29.787
2868.8000	-29.626
2869.2000	-30.086
2869.6000	-30.486
2870.0000	-30.422
2870.4000	-30.072
2870.8000	-29.659
2871.2000	-30.054
2871.6000	-30.820
2872.0000	-30.985
2872.4000	-29.195
2872.8000	-28.226
2873.2000	-28.900
2873.6000	-29.794
2874.0000	-29.953
2874.4000	-28.646
2874.8000	-27.963
2875.2000	-28.314
2875.6000	-29.120
2876.0000	-29.249
2876.4000	-28.424
2876.8000	-27.632
2877.2000	-28.196
2877.6000	-28.378
2878.0000	-28.090
2878.4000	-27.151
2878.8000	-26.874
2879.2000	-27.152
2879.6000	-27.512
2880.0000	-27.496
2880.4000	-26.740
2880.8000	-26.847
2881.2000	-27.377
2881.6000	-27.726
2882.0000	-27.019
2882.4000	-26.915
2882.8000	-27.175
2883.2000	-27.590
2883.6000	-27.562
2884.0000	-27.493
2884.4000	-27.554
2884.8000	-27.691
2885.2000	-27.688
2885.6000	-27.737
2886.0000	-27.817
2886.4000	-27.855
2886.8000	-27.840
2887.2000	-27.780
2887.6000	-27.853
2888.0000	-27.971
2888.4000	-27.953
2888.8000	-27.907
2889.2000	-27.991
2889.6000	-28.051
2890.0000	-28.130
2890.4000	-28.243
2890.8000	-28.309
2891.2000	-28.283
2891.6000	-28.481
2892.0000	-28.624
2892.4000	-28.496
2892.8000	-28.369
2893.2000	-28.749
2893.6000	-29.058
2894.0000	-28.943
2894.4000	-28.286
2894.8000	-27.623
2895.2000	-27.715
2895.6000	-28.744
2896.0000	-28.222
2896.4000	-27.851
2896.8000	-27.315
2897.2000	-28.333
2897.6000	-28.455
2898.0000	-28.247
2898.4000	-27.603
2898.8000	-27.703
2899.2000	-28.589
2899.6000	-28.406
2900.0000	-28.413
2900.4000	-28.148
2900.8000	-28.072
2901.2000	-28.365
2901.6000	-28.102
2902.0000	-27.992
2902.4000	-27.823
2902.8000	-28.255
2903.2000	-28.102
2903.6000	-28.008
2904.0000	-27.905
2904.4000	-27.873
2904.8000	-27.885
2905.2000	-27.989
2905.6000	-27.978
2906.0000	-28.018
2906.4000	-28.108
2906.8000	-28.167
2907.2000	-28.241
2907.6000	-28.303
2908.0000	-28.084
2908.4000	-28.259
2908.8000	-28.405
2909.2000	-28.457
2909.6000	-28.248
2910.0000	-27.745
2910.4000	-27.846
2910.8000	-27.827
2911.2000	-27.483
2911.6000	-27.122
2912.0000	-27.105
2912.4000	-27.308
2912.8000	-27.095
2913.2000	-26.728
2913.6000	-26.220
2914.0000	-26.224
2914.4000	-26.384
2914.8000	-26.256
2915.2000	-25.738
2915.6000	-25.033
2916.0000	-25.360
2916.4000	-25.451
2916.8000	-25.319
2917.2000	-24.986
2917.6000	-24.609
2918.0000	-24.780
2918.4000	-24.664
2918.8000	-24.492
2919.2000	-23.932
2919.6000	-23.932
2920.0000	-24.117
2920.4000	-23.957
2920.8000	-23.938
2921.2000	-23.702
2921.6000	-23.708
2922.0000	-23.716
2922.4000	-23.468
2922.8000	-23.365
2923.2000	-23.261
2923.6000	-23.224
2924.0000	-23.199
2924.4000	-23.131
2924.8000	-22.957
2925.2000	-22.848
2925.6000	-22.786
2926.0000	-22.692
2926.4000	-22.732
2926.8000	-22.766
2927.2000	-22.662
2927.6000	-22.573
2928.0000	-22.558
2928.4000	-22.645
2928.8000	-22.925
2929.2000	-22.953
2929.6000	-22.737
2930.0000	-22.811
2930.4000	-23.451
2930.8000	-23.732
2931.2000	-23.238
2931.6000	-22.884
2932.0000	-23.094
2932.4000	-24.119
2932.8000	-24.535
2933.2000	-24.213
2933.6000	-24.141
2934.0000	-24.537
2934.4000	-24.995
2934.8000	-24.533
2935.2000	-24.601
2935.6000	-24.688
2936.0000	-25.923
2936.4000	-26.489
2936.8000	-26.648
2937.2000	-26.269
2937.6000	-26.563
2938.0000	-27.308
2938.4000	-26.925
2938.8000	-27.073
2939.2000	-27.573
2939.6000	-28.708
2940.0000	-29.837
2940.4000	-29.870
2940.8000	-29.579
2941.2000	-30.034
2941.6000	-30.743
2942.0000	-31.431
2942.4000	-31.174
2942.8000	-31.604
2943.2000	-31.996
2943.6000	-32.266
2944.0000	-32.654
2944.4000	-32.939
2944.8000	-33.161
2945.2000	-33.032
2945.6000	-32.298
2946.0000	-31.759
2946.4000	-32.444
2946.8000	-32.079
2947.2000	-31.524
2947.6000	-30.738
2948.0000	-30.775
2948.4000	-31.410
2948.8000	-31.751
2949.2000	-30.562
2949.6000	-29.855
2950.0000	-29.424
2950.4000	-29.586
2950.8000	-29.359
2951.2000	-29.063
2951.6000	-29.072
2952.0000	-29.079
2952.4000	-28.935
2952.8000	-28.885
2953.2000	-28.759
2953.6000	-28.751
2954.0000	-28.742
2954.4000	-28.551
2954.8000	-28.588
2955.2000	-28.720
2955.6000	-28.722
2956.0000	-28.737
2956.4000	-28.796
2956.8000	-28.636
2957.2000	-28.423
2957.6000	-28.571
2958.0000	-28.690
2958.4000	-28.762
2958.8000	-28.505
2959.2000	-28.862
2959.6000	-28.573
2960.0000	-28.506
2960.4000	-28.645
2960.8000	-28.734
2961.2000	-28.743
2961.6000	-28.547
2962.0000	-28.659
2962.4000	-28.909
2962.8000	-28.879
2963.2000	-29.055
2963.6000	-28.870
2964.0000	-29.042
2964.4000	-29.184
2964.8000	-29.045
2965.2000	-29.180
2965.6000	-29.527
2966.0000	-29.422
2966.4000	-28.473
2966.8000	-28.636
2967.2000	-28.955
2967.6000	-29.226
2968.0000	-28.369
2968.4000	-27.062
2968.8000	-27.331
2969.2000	-27.413
2969.6000	-27.095
2970.0000	-27.041
2970.4000	-26.647
2970.8000	-26.912
2971.2000	-26.814
2971.6000	-26.802
2972.0000	-26.574
2972.4000	-26.579
2972.8000	-26.613
2973.2000	-26.638
2973.6000	-26.514
2974.0000	-26.533
2974.4000	-26.511
2974.8000	-26.321
2975.2000	-26.386
2975.6000	-26.666
2976.0000	-26.675
2976.4000	-26.694
2976.8000	-26.695
2977.2000	-26.866
2977.6000	-27.492
2978.0000	-27.620
2978.4000	-27.326
2978.8000	-27.481
2979.2000	-27.401
2979.6000	-26.899
2980.0000	-26.297
2980.4000	-27.811
2980.8000	-28.049
2981.2000	-27.017
2981.6000	-24.485
2982.0000	-25.207
2982.4000	-25.271
2982.8000	-25.939
2983.2000	-23.978
2983.6000	-23.713
2984.0000	-23.976
2984.4000	-24.132
2984.8000	-23.540
2985.2000	-23.303
2985.6000	-23.332
2986.0000	-23.685
2986.4000	-23.764
2986.8000	-23.790
2987.2000	-22.878
2987.6000	-23.203
2988.0000	-23.274
2988.4000	-23.716
2988.8000	-21.294
2989.2000	-19.838
2989.6000	-21.198
2990.0000	-22.115
2990.4000	-22.838
2990.8000	-19.612
2991.2000	-18.809
2991.6000	-19.836
2992.0000	-20.439
2992.4000	-19.656
2992.8000	-17.697
2993.2000	-17.964
2993.6000	-18.695
2994.0000	-18.172
2994.4000	-18.225
2994.8000	-18.691
2995.2000	-17.828
2995.6000	-17.585
2996.0000	-18.095
2996.4000	-18.663
2996.8000	-18.636
2997.2000	-18.222
2997.6000	-17.916
2998.0000	-18.095
2998.4000	-19.807
2998.8000	-19.748
2999.2000	-19.609
2999.6000	-19.573
3000.0000	-19.547
3000.4000	-19.179
3000.8000	-19.753
3001.2000	-20.768
3001.6000	-20.408
3002.0000	-20.243
3002.4000	-19.458
3002.8000	-20.080
3003.2000	-20.461
3003.6000	-20.018
3004.0000	-20.133
3004.4000	-20.143
3004.8000	-20.614
3005.2000	-21.045
3005.6000	-20.244
3006.0000	-21.034
3006.4000	-21.181
3006.8000	-20.834
3007.2000	-20.828
3007.6000	-20.930
3008.0000	-20.604
3008.4000	-21.452
3008.8000	-21.410
3009.2000	-20.882
3009.6000	-20.377
3010.0000	-20.560
3010.4000	-20.551
3010.8000	-20.995
3011.2000	-20.220
3011.6000	-19.081
3012.0000	-20.646
3012.4000	-20.507
3012.8000	-20.421
3013.2000	-19.299
3013.6000	-18.331
3014.0000	-18.725
3014.4000	-19.309
3014.8000	-19.239
3015.2000	-18.141
3015.6000	-17.947
3016.0000	-18.570
3016.4000	-18.919
3016.8000	-17.539
3017.2000	-16.663
3017.6000	-16.874
3018.0000	-17.550
3018.4000	-17.159
3018.8000	-16.505
3019.2000	-16.219
3019.6000	-16.795
3020.0000	-16.667
3020.4000	-16.396
3020.8000	-16.233
3021.2000	-16.271
3021.6000	-16.169
3022.0000	-16.025
3022.4000	-15.935
3022.8000	-16.270
3023.2000	-16.200
3023.6000	-16.088
3024.0000	-16.009
3024.4000	-16.334
3024.8000	-16.162
3025.2000	-16.148
3025.6000	-16.052
3026.0000	-16.220
3026.4000	-16.655
3026.8000	-17.001
3027.2000	-16.484
3027.6000	-16.646
3028.0000	-17.009
3028.4000	-17.624
3028.8000	-17.838
3029.2000	-17.223
3029.6000	-17.411
3030.0000	-17.466
3030.4000	-17.913
3030.8000	-17.870
3031.2000	-17.967
3031.6000	-18.195
3032.0000	-18.052
3032.4000	-18.186
3032.8000	-18.259
3033.2000	-18.307
3033.6000	-18.149
3034.0000	-17.941
3034.4000	-18.030
3034.8000	-18.259
3035.2000	-18.275
3035.6000	-18.023
3036.0000	-17.513
3036.4000	-17.656
3036.8000	-17.960
3037.2000	-17.931
3037.6000	-17.657
3038.0000	-17.019
3038.4000	-17.556
3038.8000	-17.519
3039.2000	-17.020
3039.6000	-16.776
3040.0000	-17.069
3040.4000	-16.943
3040.8000	-17.029
3041.2000	-16.598
3041.6000	-16.253
3042.0000	-16.405
3042.4000	-16.435
3042.8000	-16.368
3043.2000	-16.097
3043.6000	-15.995
3044.0000	-16.129
3044.4000	-16.124
3044.8000	-15.973
3045.2000	-15.824
3045.6000	-15.709
3046.0000	-15.688
3046.4000	-15.603
3046.8000	-15.486
3047.2000	-15.430
3047.6000	-15.386
3048.0000	-15.379
3048.4000	-15.315
3048.8000	-15.236
3049.2000	-15.129
3049.6000	-15.168
3050.0000	-15.138
3050.4000	-15.077
3050.8000	-14.841
3051.2000	-14.869
3051.6000	-14.911
3052.0000	-14.892
3052.4000	-14.674
3052.8000	-14.394
3053.2000	-14.535
3053.6000	-14.308
3054.0000	-14.255
3054.4000	-13.982
3054.8000	-13.960
3055.2000	-13.993
3055.6000	-13.918
3056.0000	-13.859
3056.4000	-13.705
3056.8000	-13.650
3057.2000	-13.714
3057.6000	-13.655
3058.0000	-13.580
3058.4000	-13.547
3058.8000	-13.548
3059.2000	-13.568
3059.6000	-13.540
3060.0000	-13.435
3060.4000	-13.419
3060.8000	-13.460
3061.2000	-13.503
3061.6000	-13.387
3062.0000	-13.287
3062.4000	-13.302
3062.8000	-13.353
3063.2000	-13.378
3063.6000	-13.265
3064.0000	-13.230
3064.4000	-13.231
3064.8000	-13.244
3065.2000	-13.202
3065.6000	-13.240
3066.0000	-13.371
3066.4000	-13.328
3066.8000	-13.225
3067.2000	-13.243
3067.6000	-13.570
3068.0000	-13.719
3068.4000	-13.454
3068.8000	-13.510
3069.2000	-13.671
3069.6000	-13.651
3070.0000	-13.782
3070.4000	-13.612
3070.8000	-13.622
3071.2000	-13.729
3071.6000	-13.715
3072.0000	-13.724
3072.4000	-13.745
3072.8000	-13.681
3073.2000	-13.318
3073.6000	-13.305
3074.0000	-13.531
3074.4000	-13.428
3074.8000	-13.407
3075.2000	-13.072
3075.6000	-12.954
3076.0000	-13.065
3076.4000	-12.818
3076.8000	-12.672
3077.2000	-12.534
3077.6000	-12.654
3078.0000	-12.718
3078.4000	-12.721
3078.8000	-12.750
3079.2000	-12.633
3079.6000	-12.587
3080.0000	-12.592
3080.4000	-12.788
3080.8000	-12.988
3081.2000	-12.979
3081.6000	-12.707
3082.0000	-12.927
3082.4000	-13.168
3082.8000	-13.520
3083.2000	-13.622
3083.6000	-13.324
3084.0000	-13.330
3084.4000	-13.893
3084.8000	-13.865
3085.2000	-13.727
3085.6000	-13.864
3086.0000	-14.252
3086.4000	-14.689
3086.8000	-14.222
3087.2000	-14.294
3087.6000	-14.340
3088.0000	-14.767
3088.4000	-15.056
3088.8000	-14.772
3089.2000	-14.909
3089.6000	-14.958
3090.0000	-15.498
3090.4000	-15.518
3090.8000	-15.383
3091.2000	-15.374
3091.6000	-15.462
3092.0000	-15.704
3092.4000	-15.715
3092.8000	-15.703
3093.2000	-15.744
3093.6000	-15.573
3094.0000	-15.561
3094.4000	-15.763
3094.8000	-15.837
3095.2000	-15.835
3095.6000	-15.428
3096.0000	-15.258
3096.4000	-15.664
3096.8000	-15.719
3097.2000	-15.663
3097.6000	-15.068
3098.0000	-15.272
3098.4000	-15.301
3098.8000	-15.307
3099.2000	-14.702
3099.6000	-14.511
3100.0000	-14.672
3100.4000	-14.867
3100.8000	-14.677
3101.2000	-14.588
3101.6000	-14.650
3102.0000	-14.681
3102.4000	-14.590
3102.8000	-14.725
3103.2000	-15.290
3103.6000	-14.889
3104.0000	-14.770
3104.4000	-14.885
3104.8000	-16.130
3105.2000	-16.477
3105.6000	-15.729
3106.0000	-15.445
3106.4000	-16.491
3106.8000	-17.358
3107.2000	-17.445
3107.6000	-17.237
3108.0000	-17.134
3108.4000	-18.023
3108.8000	-17.934
3109.2000	-18.701
3109.6000	-18.685
3110.0000	-19.191
3110.4000	-18.652
3110.8000	-18.880
3111.2000	-18.690
3111.6000	-19.126
3112.0000	-18.511
3112.4000	-17.425
3112.8000	-17.708
3113.2000	-17.772
3113.6000	-18.382
3114.0000	-16.930
3114.4000	-15.717
3114.8000	-15.890
3115.2000	-16.533
3115.6000	-16.923
3116.0000	-15.817
3116.4000	-15.552
3116.8000	-15.779
3117.2000	-15.781
3117.6000	-15.285
3118.0000	-16.661
3118.4000	-15.543
3118.8000	-15.520
3119.2000	-15.271
3119.6000	-15.965
3120.0000	-16.537
3120.4000	-16.079
3120.8000	-15.892
3121.2000	-16.391
3121.6000	-17.711
3122.0000	-17.606
3122.4000	-17.641
3122.8000	-17.555
3123.2000	-18.130
3123.6000	-19.328
3124.0000	-19.794
3124.4000	-19.176
3124.8000	-20.322
3125.2000	-20.769
3125.6000	-22.263
3126.0000	-19.637
3126.4000	-20.970
3126.8000	-20.882
3127.2000	-22.530
3127.6000	-23.349
3128.0000	-22.239
3128.4000	-23.088
3128.8000	-23.944
3129.2000	-24.561
3129.6000	-24.838
3130.0000	-24.311
3130.4000	-24.651
3130.8000	-25.002
3131.2000	-25.147
3131.6000	-25.459
3132.0000	-25.361
3132.4000	-25.681
3132.8000	-25.506
3133.2000	-24.907
3133.6000	-25.561
3134.0000	-25.811
3134.4000	-25.230
3134.8000	-23.790
3135.2000	-24.531
3135.6000	-25.036
[truncated: 4,661 more rows]
