# Supplementary material for: Femtosecond tunable solitons up to 4.8 µm using soliton self-frequency shift in an InF3 fiber
Source: Sci Rep. 2022 Sep 23;12:15898. doi: 10.1038/s41598-022-19658-8 (PMC9508244; doi:10.1038/s41598-022-19658-8)
Supplement: Supplementary file 1 — Supplementary Information. [file 41598_2022_19658_MOESM1_ESM.zip › Raw data/Fig3_4m20mInF3/1.7A.CSV]

75CSV
77
35
CTRWL	3675.000000
SPAN	2650.000000
START WL	2350.000000
STOP WL	5000.000000
WLFREQ	0
REFL	-3.0
LSCL	7.0
RESLN	2.000
AVG	1
SMPLAUTO	1
SMPL	6626
SMPLINTVL	0.4000
HI1_CHOP
MEAS
LSUNT	0
NMSKV	OFF
RESCOR	0
SMOOTH	0
MEASWL	0
SWPSPD	1
MODELNAME	AQ6376
CHGPT	0
RESCAL0_0	10243
RESCAL0_1	0
RESCAL0_2	0
RESCAL1_0	10243
RESCAL1_1	0
RESCAL1_2	0
RESPARM	10243
FREQPARM	10243
WNUMPARM	10243
[TRACE DATA]
2350.0000	-210.000
2350.4000	-58.996
2350.8000	-210.000
2351.2000	-210.000
2351.6000	-210.000
2352.0000	-53.215
2352.4000	-210.000
2352.8000	-210.000
2353.2000	-52.023
2353.6000	-50.586
2354.0000	-58.443
2354.4000	-56.015
2354.8000	-210.000
2355.2000	-210.000
2355.6000	-53.837
2356.0000	-210.000
2356.4000	-54.341
2356.8000	-53.127
2357.2000	-210.000
2357.6000	-210.000
2358.0000	-210.000
2358.4000	-50.329
2358.8000	-52.892
2359.2000	-210.000
2359.6000	-59.185
2360.0000	-210.000
2360.4000	-210.000
2360.8000	-210.000
2361.2000	-210.000
2361.6000	-51.458
2362.0000	-54.642
2362.4000	-210.000
2362.8000	-59.241
2363.2000	-210.000
2363.6000	-57.971
2364.0000	-53.926
2364.4000	-49.728
2364.8000	-210.000
2365.2000	-55.077
2365.6000	-66.839
2366.0000	-56.999
2366.4000	-51.216
2366.8000	-50.191
2367.2000	-53.338
2367.6000	-210.000
2368.0000	-210.000
2368.4000	-210.000
2368.8000	-65.852
2369.2000	-52.978
2369.6000	-53.965
2370.0000	-210.000
2370.4000	-210.000
2370.8000	-49.275
2371.2000	-49.959
2371.6000	-57.275
2372.0000	-210.000
2372.4000	-51.798
2372.8000	-52.742
2373.2000	-50.748
2373.6000	-61.383
2374.0000	-52.557
2374.4000	-210.000
2374.8000	-210.000
2375.2000	-210.000
2375.6000	-50.418
2376.0000	-210.000
2376.4000	-51.851
2376.8000	-49.798
2377.2000	-210.000
2377.6000	-54.181
2378.0000	-210.000
2378.4000	-210.000
2378.8000	-54.060
2379.2000	-55.984
2379.6000	-52.409
2380.0000	-49.412
2380.4000	-49.960
2380.8000	-49.767
2381.2000	-210.000
2381.6000	-55.024
2382.0000	-210.000
2382.4000	-210.000
2382.8000	-210.000
2383.2000	-210.000
2383.6000	-62.118
2384.0000	-210.000
2384.4000	-210.000
2384.8000	-210.000
2385.2000	-210.000
2385.6000	-210.000
2386.0000	-210.000
2386.4000	-51.822
2386.8000	-53.282
2387.2000	-52.918
2387.6000	-52.809
2388.0000	-52.244
2388.4000	-53.984
2388.8000	-210.000
2389.2000	-210.000
2389.6000	-210.000
2390.0000	-210.000
2390.4000	-210.000
2390.8000	-210.000
2391.2000	-210.000
2391.6000	-52.683
2392.0000	-210.000
2392.4000	-61.040
2392.8000	-210.000
2393.2000	-59.916
2393.6000	-59.232
2394.0000	-60.384
2394.4000	-60.065
2394.8000	-52.719
2395.2000	-210.000
2395.6000	-51.437
2396.0000	-52.384
2396.4000	-210.000
2396.8000	-57.442
2397.2000	-210.000
2397.6000	-59.260
2398.0000	-210.000
2398.4000	-53.678
2398.8000	-64.317
2399.2000	-56.874
2399.6000	-210.000
2400.0000	-210.000
2400.4000	-66.285
2400.8000	-53.985
2401.2000	-52.207
2401.6000	-210.000
2402.0000	-210.000
2402.4000	-210.000
2402.8000	-56.459
2403.2000	-62.918
2403.6000	-52.397
2404.0000	-56.778
2404.4000	-55.670
2404.8000	-210.000
2405.2000	-210.000
2405.6000	-210.000
2406.0000	-57.795
2406.4000	-61.708
2406.8000	-64.731
2407.2000	-210.000
2407.6000	-210.000
2408.0000	-53.501
2408.4000	-210.000
2408.8000	-53.165
2409.2000	-50.445
2409.6000	-57.471
2410.0000	-210.000
2410.4000	-210.000
2410.8000	-60.044
2411.2000	-210.000
2411.6000	-210.000
2412.0000	-52.338
2412.4000	-210.000
2412.8000	-52.810
2413.2000	-54.222
2413.6000	-210.000
2414.0000	-210.000
2414.4000	-210.000
2414.8000	-210.000
2415.2000	-59.624
2415.6000	-210.000
2416.0000	-50.729
2416.4000	-52.423
2416.8000	-53.981
2417.2000	-210.000
2417.6000	-210.000
2418.0000	-52.620
2418.4000	-53.424
2418.8000	-210.000
2419.2000	-210.000
2419.6000	-210.000
2420.0000	-210.000
2420.4000	-210.000
2420.8000	-52.261
2421.2000	-210.000
2421.6000	-53.277
2422.0000	-210.000
2422.4000	-58.128
2422.8000	-51.347
2423.2000	-55.726
2423.6000	-52.227
2424.0000	-210.000
2424.4000	-210.000
2424.8000	-59.027
2425.2000	-62.062
2425.6000	-210.000
2426.0000	-53.383
2426.4000	-52.317
2426.8000	-210.000
2427.2000	-210.000
2427.6000	-56.076
2428.0000	-51.536
2428.4000	-210.000
2428.8000	-210.000
2429.2000	-210.000
2429.6000	-210.000
2430.0000	-210.000
2430.4000	-210.000
2430.8000	-210.000
2431.2000	-210.000
2431.6000	-210.000
2432.0000	-53.926
2432.4000	-210.000
2432.8000	-210.000
2433.2000	-210.000
2433.6000	-210.000
2434.0000	-54.814
2434.4000	-210.000
2434.8000	-210.000
2435.2000	-210.000
2435.6000	-64.108
2436.0000	-210.000
2436.4000	-210.000
2436.8000	-57.667
2437.2000	-50.094
2437.6000	-52.733
2438.0000	-210.000
2438.4000	-210.000
2438.8000	-210.000
2439.2000	-210.000
2439.6000	-55.872
2440.0000	-57.765
2440.4000	-210.000
2440.8000	-210.000
2441.2000	-210.000
2441.6000	-210.000
2442.0000	-210.000
2442.4000	-55.861
2442.8000	-53.420
2443.2000	-210.000
2443.6000	-210.000
2444.0000	-54.015
2444.4000	-51.763
2444.8000	-210.000
2445.2000	-210.000
2445.6000	-53.033
2446.0000	-57.861
2446.4000	-210.000
2446.8000	-55.522
2447.2000	-210.000
2447.6000	-51.415
2448.0000	-51.945
2448.4000	-210.000
2448.8000	-58.427
2449.2000	-52.683
2449.6000	-210.000
2450.0000	-55.393
2450.4000	-53.656
2450.8000	-55.709
2451.2000	-210.000
2451.6000	-51.353
2452.0000	-210.000
2452.4000	-54.772
2452.8000	-210.000
2453.2000	-58.203
2453.6000	-58.888
2454.0000	-210.000
2454.4000	-57.841
2454.8000	-59.486
2455.2000	-210.000
2455.6000	-210.000
2456.0000	-54.040
2456.4000	-210.000
2456.8000	-53.670
2457.2000	-210.000
2457.6000	-56.432
2458.0000	-78.779
2458.4000	-210.000
2458.8000	-53.243
2459.2000	-52.148
2459.6000	-210.000
2460.0000	-210.000
2460.4000	-57.134
2460.8000	-210.000
2461.2000	-52.843
2461.6000	-51.551
2462.0000	-210.000
2462.4000	-210.000
2462.8000	-50.226
2463.2000	-51.861
2463.6000	-210.000
2464.0000	-53.583
2464.4000	-210.000
2464.8000	-57.612
2465.2000	-60.087
2465.6000	-210.000
2466.0000	-56.542
2466.4000	-53.459
2466.8000	-210.000
2467.2000	-210.000
2467.6000	-210.000
2468.0000	-210.000
2468.4000	-52.551
2468.8000	-50.042
2469.2000	-210.000
2469.6000	-52.034
2470.0000	-57.364
2470.4000	-61.688
2470.8000	-210.000
2471.2000	-210.000
2471.6000	-210.000
2472.0000	-210.000
2472.4000	-51.289
2472.8000	-210.000
2473.2000	-52.371
2473.6000	-58.744
2474.0000	-51.856
2474.4000	-51.378
2474.8000	-53.969
2475.2000	-210.000
2475.6000	-210.000
2476.0000	-210.000
2476.4000	-53.224
2476.8000	-56.837
2477.2000	-210.000
2477.6000	-53.945
2478.0000	-54.416
2478.4000	-55.102
2478.8000	-210.000
2479.2000	-53.155
2479.6000	-210.000
2480.0000	-210.000
2480.4000	-55.925
2480.8000	-210.000
2481.2000	-56.717
2481.6000	-52.613
2482.0000	-210.000
2482.4000	-55.728
2482.8000	-52.700
2483.2000	-57.300
2483.6000	-64.455
2484.0000	-55.285
2484.4000	-55.145
2484.8000	-58.171
2485.2000	-55.294
2485.6000	-210.000
2486.0000	-55.035
2486.4000	-65.006
2486.8000	-51.395
2487.2000	-54.685
2487.6000	-54.016
2488.0000	-51.464
2488.4000	-55.322
2488.8000	-54.788
2489.2000	-51.734
2489.6000	-52.871
2490.0000	-55.791
2490.4000	-210.000
2490.8000	-210.000
2491.2000	-210.000
2491.6000	-210.000
2492.0000	-210.000
2492.4000	-54.772
2492.8000	-210.000
2493.2000	-210.000
2493.6000	-210.000
2494.0000	-210.000
2494.4000	-210.000
2494.8000	-210.000
2495.2000	-210.000
2495.6000	-71.076
2496.0000	-210.000
2496.4000	-210.000
2496.8000	-55.948
2497.2000	-53.635
2497.6000	-210.000
2498.0000	-210.000
2498.4000	-51.534
2498.8000	-51.640
2499.2000	-210.000
2499.6000	-210.000
2500.0000	-210.000
2500.4000	-210.000
2500.8000	-56.962
2501.2000	-210.000
2501.6000	-210.000
2502.0000	-52.042
2502.4000	-210.000
2502.8000	-210.000
2503.2000	-53.057
2503.6000	-59.055
2504.0000	-210.000
2504.4000	-54.953
2504.8000	-57.339
2505.2000	-210.000
2505.6000	-55.041
2506.0000	-51.723
2506.4000	-54.011
2506.8000	-210.000
2507.2000	-210.000
2507.6000	-52.404
2508.0000	-210.000
2508.4000	-210.000
2508.8000	-210.000
2509.2000	-52.811
2509.6000	-58.916
2510.0000	-210.000
2510.4000	-210.000
2510.8000	-210.000
2511.2000	-210.000
2511.6000	-53.516
2512.0000	-79.703
2512.4000	-55.393
2512.8000	-210.000
2513.2000	-58.249
2513.6000	-210.000
2514.0000	-52.051
2514.4000	-210.000
2514.8000	-60.579
2515.2000	-53.938
2515.6000	-210.000
2516.0000	-210.000
2516.4000	-53.971
2516.8000	-55.646
2517.2000	-52.164
2517.6000	-210.000
2518.0000	-54.070
2518.4000	-210.000
2518.8000	-210.000
2519.2000	-210.000
2519.6000	-210.000
2520.0000	-210.000
2520.4000	-210.000
2520.8000	-53.291
2521.2000	-52.539
2521.6000	-61.668
2522.0000	-210.000
2522.4000	-210.000
2522.8000	-210.000
2523.2000	-210.000
2523.6000	-210.000
2524.0000	-210.000
2524.4000	-55.877
2524.8000	-210.000
2525.2000	-64.225
2525.6000	-55.959
2526.0000	-210.000
2526.4000	-210.000
2526.8000	-50.227
2527.2000	-210.000
2527.6000	-210.000
2528.0000	-57.951
2528.4000	-54.992
2528.8000	-210.000
2529.2000	-55.510
2529.6000	-54.425
2530.0000	-210.000
2530.4000	-210.000
2530.8000	-210.000
2531.2000	-53.250
2531.6000	-51.373
2532.0000	-210.000
2532.4000	-210.000
2532.8000	-210.000
2533.2000	-55.326
2533.6000	-50.431
2534.0000	-51.850
2534.4000	-60.742
2534.8000	-210.000
2535.2000	-210.000
2535.6000	-210.000
2536.0000	-210.000
2536.4000	-210.000
2536.8000	-55.358
2537.2000	-58.313
2537.6000	-210.000
2538.0000	-53.700
2538.4000	-53.392
2538.8000	-210.000
2539.2000	-56.901
2539.6000	-210.000
2540.0000	-210.000
2540.4000	-210.000
2540.8000	-210.000
2541.2000	-52.760
2541.6000	-57.165
2542.0000	-63.908
2542.4000	-58.411
2542.8000	-210.000
2543.2000	-52.707
2543.6000	-210.000
2544.0000	-210.000
2544.4000	-210.000
2544.8000	-210.000
2545.2000	-53.544
2545.6000	-210.000
2546.0000	-210.000
2546.4000	-210.000
2546.8000	-52.124
2547.2000	-58.028
2547.6000	-210.000
2548.0000	-210.000
2548.4000	-210.000
2548.8000	-210.000
2549.2000	-210.000
2549.6000	-210.000
2550.0000	-210.000
2550.4000	-57.907
2550.8000	-53.695
2551.2000	-54.291
2551.6000	-52.749
2552.0000	-52.800
2552.4000	-52.796
2552.8000	-56.183
2553.2000	-210.000
2553.6000	-210.000
2554.0000	-50.419
2554.4000	-210.000
2554.8000	-210.000
2555.2000	-210.000
2555.6000	-210.000
2556.0000	-54.120
2556.4000	-210.000
2556.8000	-53.079
2557.2000	-52.682
2557.6000	-51.486
2558.0000	-210.000
2558.4000	-210.000
2558.8000	-53.051
2559.2000	-210.000
2559.6000	-65.277
2560.0000	-210.000
2560.4000	-53.495
2560.8000	-210.000
2561.2000	-210.000
2561.6000	-57.274
2562.0000	-210.000
2562.4000	-57.390
2562.8000	-54.789
2563.2000	-59.706
2563.6000	-58.458
2564.0000	-52.560
2564.4000	-51.395
2564.8000	-210.000
2565.2000	-52.570
2565.6000	-210.000
2566.0000	-60.238
2566.4000	-210.000
2566.8000	-52.655
2567.2000	-54.327
2567.6000	-210.000
2568.0000	-52.101
2568.4000	-51.739
2568.8000	-56.123
2569.2000	-53.434
2569.6000	-56.742
2570.0000	-49.494
2570.4000	-210.000
2570.8000	-210.000
2571.2000	-210.000
2571.6000	-210.000
2572.0000	-210.000
2572.4000	-53.009
2572.8000	-58.331
2573.2000	-60.270
2573.6000	-54.574
2574.0000	-210.000
2574.4000	-53.664
2574.8000	-54.857
2575.2000	-52.587
2575.6000	-62.326
2576.0000	-210.000
2576.4000	-58.933
2576.8000	-210.000
2577.2000	-210.000
2577.6000	-54.920
2578.0000	-54.213
2578.4000	-52.574
2578.8000	-210.000
2579.2000	-210.000
2579.6000	-52.741
2580.0000	-52.756
2580.4000	-210.000
2580.8000	-210.000
2581.2000	-210.000
2581.6000	-57.257
2582.0000	-210.000
2582.4000	-210.000
2582.8000	-210.000
2583.2000	-57.801
2583.6000	-54.721
2584.0000	-61.385
2584.4000	-55.126
2584.8000	-210.000
2585.2000	-51.527
2585.6000	-57.536
2586.0000	-56.990
2586.4000	-210.000
2586.8000	-210.000
2587.2000	-55.025
2587.6000	-53.309
2588.0000	-210.000
2588.4000	-210.000
2588.8000	-210.000
2589.2000	-210.000
2589.6000	-210.000
2590.0000	-210.000
2590.4000	-58.429
2590.8000	-210.000
2591.2000	-210.000
2591.6000	-210.000
2592.0000	-210.000
2592.4000	-210.000
2592.8000	-52.404
2593.2000	-58.793
2593.6000	-57.588
2594.0000	-58.146
2594.4000	-55.059
2594.8000	-63.962
2595.2000	-55.549
2595.6000	-210.000
2596.0000	-53.656
2596.4000	-210.000
2596.8000	-56.702
2597.2000	-210.000
2597.6000	-210.000
2598.0000	-210.000
2598.4000	-210.000
2598.8000	-210.000
2599.2000	-210.000
2599.6000	-210.000
2600.0000	-59.496
2600.4000	-54.136
2600.8000	-57.888
2601.2000	-210.000
2601.6000	-58.031
2602.0000	-210.000
2602.4000	-58.842
2602.8000	-55.588
2603.2000	-210.000
2603.6000	-56.073
2604.0000	-210.000
2604.4000	-61.473
2604.8000	-210.000
2605.2000	-210.000
2605.6000	-58.385
2606.0000	-210.000
2606.4000	-54.362
2606.8000	-53.798
2607.2000	-210.000
2607.6000	-210.000
2608.0000	-52.112
2608.4000	-57.041
2608.8000	-52.554
2609.2000	-55.037
2609.6000	-210.000
2610.0000	-60.290
2610.4000	-210.000
2610.8000	-210.000
2611.2000	-210.000
2611.6000	-210.000
2612.0000	-210.000
2612.4000	-210.000
2612.8000	-54.150
2613.2000	-210.000
2613.6000	-210.000
2614.0000	-210.000
2614.4000	-210.000
2614.8000	-57.816
2615.2000	-51.050
2615.6000	-57.879
2616.0000	-210.000
2616.4000	-52.236
2616.8000	-53.119
2617.2000	-58.868
2617.6000	-210.000
2618.0000	-210.000
2618.4000	-210.000
2618.8000	-52.795
2619.2000	-59.239
2619.6000	-55.770
2620.0000	-63.660
2620.4000	-58.797
2620.8000	-52.726
2621.2000	-60.529
2621.6000	-210.000
2622.0000	-210.000
2622.4000	-210.000
2622.8000	-210.000
2623.2000	-60.316
2623.6000	-56.340
2624.0000	-210.000
2624.4000	-210.000
2624.8000	-210.000
2625.2000	-210.000
2625.6000	-210.000
2626.0000	-57.974
2626.4000	-210.000
2626.8000	-210.000
2627.2000	-210.000
2627.6000	-210.000
2628.0000	-210.000
2628.4000	-210.000
2628.8000	-57.424
2629.2000	-60.293
2629.6000	-59.758
2630.0000	-210.000
2630.4000	-56.721
2630.8000	-56.907
2631.2000	-210.000
2631.6000	-210.000
2632.0000	-210.000
2632.4000	-210.000
2632.8000	-210.000
2633.2000	-210.000
2633.6000	-210.000
2634.0000	-210.000
2634.4000	-54.050
2634.8000	-54.728
2635.2000	-52.662
2635.6000	-56.056
2636.0000	-210.000
2636.4000	-53.464
2636.8000	-210.000
2637.2000	-210.000
2637.6000	-54.806
2638.0000	-210.000
2638.4000	-54.987
2638.8000	-53.668
2639.2000	-54.973
2639.6000	-210.000
2640.0000	-64.309
2640.4000	-210.000
2640.8000	-57.620
2641.2000	-210.000
2641.6000	-210.000
2642.0000	-210.000
2642.4000	-54.045
2642.8000	-54.788
2643.2000	-55.958
2643.6000	-53.872
2644.0000	-51.789
2644.4000	-210.000
2644.8000	-210.000
2645.2000	-210.000
2645.6000	-210.000
2646.0000	-53.495
2646.4000	-210.000
2646.8000	-54.438
2647.2000	-57.247
2647.6000	-59.171
2648.0000	-210.000
2648.4000	-210.000
2648.8000	-59.000
2649.2000	-56.840
2649.6000	-210.000
2650.0000	-210.000
2650.4000	-56.244
2650.8000	-54.570
2651.2000	-210.000
2651.6000	-56.005
2652.0000	-55.878
2652.4000	-210.000
2652.8000	-53.898
2653.2000	-210.000
2653.6000	-210.000
2654.0000	-210.000
2654.4000	-210.000
2654.8000	-55.767
2655.2000	-58.180
2655.6000	-53.726
2656.0000	-61.721
2656.4000	-210.000
2656.8000	-210.000
2657.2000	-55.897
2657.6000	-56.437
2658.0000	-210.000
2658.4000	-59.722
2658.8000	-210.000
2659.2000	-61.288
2659.6000	-59.479
2660.0000	-53.773
2660.4000	-53.159
2660.8000	-57.791
2661.2000	-55.929
2661.6000	-55.990
2662.0000	-210.000
2662.4000	-56.242
2662.8000	-55.529
2663.2000	-210.000
2663.6000	-210.000
2664.0000	-53.528
2664.4000	-52.591
2664.8000	-210.000
2665.2000	-210.000
2665.6000	-53.355
2666.0000	-54.341
2666.4000	-59.844
2666.8000	-59.532
2667.2000	-55.494
2667.6000	-210.000
2668.0000	-52.217
2668.4000	-58.691
2668.8000	-54.258
2669.2000	-75.115
2669.6000	-55.190
2670.0000	-64.792
2670.4000	-54.385
2670.8000	-55.657
2671.2000	-54.543
2671.6000	-50.886
2672.0000	-53.008
2672.4000	-53.691
2672.8000	-53.368
2673.2000	-210.000
2673.6000	-210.000
2674.0000	-69.529
2674.4000	-210.000
2674.8000	-53.252
2675.2000	-53.604
2675.6000	-54.251
2676.0000	-53.286
2676.4000	-59.021
2676.8000	-55.914
2677.2000	-59.664
2677.6000	-53.483
2678.0000	-54.521
2678.4000	-51.639
2678.8000	-51.733
2679.2000	-53.069
2679.6000	-53.978
2680.0000	-52.152
2680.4000	-56.082
2680.8000	-53.106
2681.2000	-51.635
2681.6000	-52.330
2682.0000	-52.961
2682.4000	-52.846
2682.8000	-51.179
2683.2000	-52.330
2683.6000	-51.752
2684.0000	-50.615
2684.4000	-52.660
2684.8000	-52.350
2685.2000	-50.624
2685.6000	-50.090
2686.0000	-50.207
2686.4000	-49.192
2686.8000	-48.824
2687.2000	-49.034
2687.6000	-49.270
2688.0000	-49.084
2688.4000	-49.232
2688.8000	-47.914
2689.2000	-48.182
2689.6000	-47.446
2690.0000	-47.634
2690.4000	-47.343
2690.8000	-47.603
2691.2000	-47.341
2691.6000	-48.208
2692.0000	-47.754
2692.4000	-48.723
2692.8000	-48.090
2693.2000	-47.670
2693.6000	-47.964
2694.0000	-47.204
2694.4000	-46.674
2694.8000	-46.482
2695.2000	-45.912
2695.6000	-46.086
2696.0000	-45.151
2696.4000	-44.461
2696.8000	-44.149
2697.2000	-44.413
2697.6000	-44.010
2698.0000	-43.645
2698.4000	-43.626
2698.8000	-43.614
2699.2000	-43.132
2699.6000	-42.816
2700.0000	-42.744
2700.4000	-42.338
2700.8000	-42.255
2701.2000	-41.835
2701.6000	-41.573
2702.0000	-41.209
2702.4000	-40.875
2702.8000	-40.775
2703.2000	-40.484
2703.6000	-40.185
2704.0000	-39.932
2704.4000	-39.967
2704.8000	-39.907
2705.2000	-40.146
2705.6000	-40.313
2706.0000	-40.269
2706.4000	-40.486
2706.8000	-40.615
2707.2000	-40.864
2707.6000	-40.957
2708.0000	-41.185
2708.4000	-41.401
2708.8000	-41.078
2709.2000	-40.688
2709.6000	-40.182
2710.0000	-39.843
2710.4000	-39.367
2710.8000	-38.663
2711.2000	-38.187
2711.6000	-37.669
2712.0000	-37.256
2712.4000	-36.982
2712.8000	-36.688
2713.2000	-36.557
2713.6000	-36.460
2714.0000	-36.448
2714.4000	-36.382
2714.8000	-36.394
2715.2000	-36.385
2715.6000	-36.422
2716.0000	-36.444
2716.4000	-36.710
2716.8000	-37.001
2717.2000	-37.362
2717.6000	-37.565
2718.0000	-37.641
2718.4000	-37.910
2718.8000	-38.211
2719.2000	-38.258
2719.6000	-38.317
2720.0000	-38.575
2720.4000	-38.691
2720.8000	-38.679
2721.2000	-38.683
2721.6000	-38.987
2722.0000	-39.007
2722.4000	-38.753
2722.8000	-38.367
2723.2000	-37.455
2723.6000	-36.709
2724.0000	-36.230
2724.4000	-35.653
2724.8000	-35.174
2725.2000	-34.480
2725.6000	-34.074
2726.0000	-33.764
2726.4000	-33.549
2726.8000	-33.379
2727.2000	-33.310
2727.6000	-33.284
2728.0000	-33.394
2728.4000	-33.715
2728.8000	-34.133
2729.2000	-34.816
2729.6000	-35.227
2730.0000	-35.760
2730.4000	-36.634
2730.8000	-37.122
2731.2000	-37.477
2731.6000	-37.908
2732.0000	-38.344
2732.4000	-38.088
2732.8000	-37.139
2733.2000	-36.615
2733.6000	-36.707
2734.0000	-36.574
2734.4000	-36.039
2734.8000	-35.492
2735.2000	-35.681
2735.6000	-36.068
2736.0000	-36.265
2736.4000	-36.154
2736.8000	-36.257
2737.2000	-36.858
2737.6000	-37.522
2738.0000	-38.076
2738.4000	-38.555
2738.8000	-38.862
2739.2000	-38.872
2739.6000	-38.176
2740.0000	-37.102
2740.4000	-36.153
2740.8000	-35.156
2741.2000	-34.091
2741.6000	-33.322
2742.0000	-32.861
2742.4000	-32.216
2742.8000	-31.514
2743.2000	-30.605
2743.6000	-29.935
2744.0000	-29.497
2744.4000	-29.012
2744.8000	-28.519
2745.2000	-28.122
2745.6000	-27.840
2746.0000	-27.695
2746.4000	-27.528
2746.8000	-27.181
2747.2000	-26.770
2747.6000	-26.431
2748.0000	-26.114
2748.4000	-25.868
2748.8000	-25.476
2749.2000	-25.070
2749.6000	-24.668
2750.0000	-24.308
2750.4000	-23.911
2750.8000	-23.575
2751.2000	-23.358
2751.6000	-23.308
2752.0000	-23.385
2752.4000	-23.470
2752.8000	-23.630
2753.2000	-23.861
2753.6000	-24.209
2754.0000	-24.538
2754.4000	-24.820
2754.8000	-25.068
2755.2000	-25.166
2755.6000	-25.111
2756.0000	-24.921
2756.4000	-24.668
2756.8000	-24.306
2757.2000	-23.890
2757.6000	-23.512
2758.0000	-23.240
2758.4000	-23.058
2758.8000	-22.932
2759.2000	-22.784
2759.6000	-22.811
2760.0000	-22.827
2760.4000	-22.695
2760.8000	-22.651
2761.2000	-23.001
2761.6000	-23.159
2762.0000	-23.097
2762.4000	-22.803
2762.8000	-22.153
2763.2000	-21.548
2763.6000	-20.635
2764.0000	-20.057
2764.4000	-19.537
2764.8000	-19.128
2765.2000	-18.685
2765.6000	-18.174
2766.0000	-17.826
2766.4000	-17.509
2766.8000	-17.138
2767.2000	-16.794
2767.6000	-16.618
2768.0000	-16.555
2768.4000	-16.501
2768.8000	-16.442
2769.2000	-16.416
2769.6000	-16.504
2770.0000	-16.683
2770.4000	-16.575
2770.8000	-16.488
2771.2000	-16.436
2771.6000	-16.427
2772.0000	-16.407
2772.4000	-16.291
2772.8000	-16.224
2773.2000	-16.137
2773.6000	-15.933
2774.0000	-16.029
2774.4000	-16.016
2774.8000	-16.120
2775.2000	-15.873
2775.6000	-15.582
2776.0000	-15.235
2776.4000	-14.882
2776.8000	-14.624
2777.2000	-14.364
2777.6000	-14.344
2778.0000	-13.907
2778.4000	-13.852
2778.8000	-13.596
2779.2000	-13.657
2779.6000	-13.663
2780.0000	-13.188
2780.4000	-12.957
2780.8000	-12.753
2781.2000	-12.537
2781.6000	-12.269
2782.0000	-12.060
2782.4000	-11.844
2782.8000	-11.455
2783.2000	-11.251
2783.6000	-11.045
2784.0000	-11.053
2784.4000	-10.982
2784.8000	-10.851
2785.2000	-10.703
2785.6000	-10.585
2786.0000	-10.513
2786.4000	-10.397
2786.8000	-10.227
2787.2000	-10.055
2787.6000	-9.876
2788.0000	-9.670
2788.4000	-9.483
2788.8000	-9.361
2789.2000	-9.265
2789.6000	-9.224
2790.0000	-9.243
2790.4000	-9.296
2790.8000	-9.438
2791.2000	-9.643
2791.6000	-9.889
2792.0000	-10.138
2792.4000	-10.510
2792.8000	-10.885
2793.2000	-11.229
2793.6000	-11.529
2794.0000	-11.795
2794.4000	-11.954
2794.8000	-11.927
2795.2000	-11.799
2795.6000	-11.573
2796.0000	-11.194
2796.4000	-10.821
2796.8000	-10.868
2797.2000	-10.717
2797.6000	-10.546
2798.0000	-10.615
2798.4000	-10.470
2798.8000	-10.845
2799.2000	-11.226
2799.6000	-11.616
2800.0000	-11.914
2800.4000	-12.492
2800.8000	-13.298
2801.2000	-14.025
2801.6000	-14.848
2802.0000	-15.709
2802.4000	-16.200
2802.8000	-16.580
2803.2000	-16.590
2803.6000	-16.405
2804.0000	-16.178
2804.4000	-15.641
2804.8000	-15.096
2805.2000	-14.579
2805.6000	-14.481
2806.0000	-14.333
2806.4000	-14.073
2806.8000	-13.899
2807.2000	-13.876
2807.6000	-14.072
2808.0000	-14.306
2808.4000	-14.463
2808.8000	-14.660
2809.2000	-15.017
2809.6000	-15.398
2810.0000	-15.656
2810.4000	-15.834
2810.8000	-15.756
2811.2000	-16.110
2811.6000	-16.117
2812.0000	-15.920
2812.4000	-15.817
2812.8000	-15.829
2813.2000	-15.952
2813.6000	-16.074
2814.0000	-16.114
2814.4000	-16.240
2814.8000	-16.427
2815.2000	-16.548
2815.6000	-16.707
2816.0000	-16.974
2816.4000	-17.135
2816.8000	-17.322
2817.2000	-17.426
2817.6000	-17.775
2818.0000	-18.109
2818.4000	-18.373
2818.8000	-18.571
2819.2000	-18.940
2819.6000	-19.281
2820.0000	-19.737
2820.4000	-20.167
2820.8000	-20.637
2821.2000	-21.183
2821.6000	-21.711
2822.0000	-22.148
2822.4000	-22.699
2822.8000	-23.300
2823.2000	-23.605
2823.6000	-23.771
2824.0000	-23.969
2824.4000	-24.088
2824.8000	-24.151
2825.2000	-23.635
2825.6000	-22.874
2826.0000	-22.401
2826.4000	-21.821
2826.8000	-21.316
2827.2000	-20.863
2827.6000	-20.482
2828.0000	-20.186
2828.4000	-19.883
2828.8000	-19.941
2829.2000	-19.955
2829.6000	-20.091
2830.0000	-20.190
2830.4000	-20.440
2830.8000	-20.824
2831.2000	-21.340
2831.6000	-21.826
2832.0000	-22.311
2832.4000	-22.715
2832.8000	-23.305
2833.2000	-23.948
2833.6000	-24.252
2834.0000	-24.278
2834.4000	-24.187
2834.8000	-24.339
2835.2000	-24.025
2835.6000	-23.555
2836.0000	-23.189
2836.4000	-22.288
2836.8000	-21.489
2837.2000	-21.029
2837.6000	-20.722
2838.0000	-20.392
2838.4000	-19.808
2838.8000	-19.550
2839.2000	-19.320
2839.6000	-19.525
2840.0000	-19.364
2840.4000	-19.288
2840.8000	-19.422
2841.2000	-19.617
2841.6000	-19.879
2842.0000	-20.077
2842.4000	-20.305
2842.8000	-20.509
2843.2000	-20.692
2843.6000	-20.790
2844.0000	-20.855
2844.4000	-20.837
2844.8000	-20.771
2845.2000	-20.650
2845.6000	-20.512
2846.0000	-20.470
2846.4000	-20.434
2846.8000	-20.335
2847.2000	-20.089
2847.6000	-19.957
2848.0000	-20.180
2848.4000	-20.253
2848.8000	-20.111
2849.2000	-19.814
2849.6000	-19.898
2850.0000	-20.164
2850.4000	-20.235
2850.8000	-20.183
2851.2000	-20.197
2851.6000	-20.421
2852.0000	-20.696
2852.4000	-20.622
2852.8000	-20.466
2853.2000	-20.680
2853.6000	-20.980
2854.0000	-20.919
2854.4000	-20.832
2854.8000	-20.781
2855.2000	-20.915
2855.6000	-21.031
2856.0000	-20.975
2856.4000	-21.081
2856.8000	-20.887
2857.2000	-21.266
2857.6000	-21.389
2858.0000	-21.444
2858.4000	-21.311
2858.8000	-21.277
2859.2000	-21.489
2859.6000	-21.529
2860.0000	-21.522
2860.4000	-21.221
2860.8000	-21.383
2861.2000	-21.563
2861.6000	-21.629
2862.0000	-21.505
2862.4000	-21.333
2862.8000	-21.469
2863.2000	-21.645
2863.6000	-21.670
2864.0000	-21.570
2864.4000	-21.654
2864.8000	-21.831
2865.2000	-21.909
2865.6000	-21.957
2866.0000	-21.943
2866.4000	-22.041
2866.8000	-22.129
2867.2000	-22.163
2867.6000	-22.302
2868.0000	-22.598
2868.4000	-22.631
2868.8000	-22.717
2869.2000	-22.946
2869.6000	-23.282
2870.0000	-23.572
2870.4000	-23.414
2870.8000	-23.500
2871.2000	-23.703
2871.6000	-24.027
2872.0000	-23.935
2872.4000	-23.707
2872.8000	-23.871
2873.2000	-24.231
2873.6000	-24.508
2874.0000	-24.488
2874.4000	-24.314
2874.8000	-24.688
2875.2000	-25.150
2875.6000	-25.062
2876.0000	-24.894
2876.4000	-24.864
2876.8000	-25.026
2877.2000	-25.404
2877.6000	-25.487
2878.0000	-25.481
2878.4000	-25.621
2878.8000	-26.067
2879.2000	-26.529
2879.6000	-26.813
2880.0000	-26.033
2880.4000	-26.108
2880.8000	-26.467
2881.2000	-27.952
2881.6000	-27.561
2882.0000	-27.237
2882.4000	-28.041
2882.8000	-28.536
2883.2000	-28.980
2883.6000	-28.127
2884.0000	-28.302
2884.4000	-28.853
2884.8000	-28.909
2885.2000	-29.075
2885.6000	-28.844
2886.0000	-29.038
2886.4000	-28.671
2886.8000	-28.415
2887.2000	-28.398
2887.6000	-28.674
2888.0000	-28.205
2888.4000	-27.755
2888.8000	-27.909
2889.2000	-28.022
2889.6000	-27.824
2890.0000	-27.419
2890.4000	-27.175
2890.8000	-26.998
2891.2000	-27.214
2891.6000	-26.919
2892.0000	-26.506
2892.4000	-26.312
2892.8000	-26.177
2893.2000	-26.225
2893.6000	-26.104
2894.0000	-26.088
2894.4000	-25.993
2894.8000	-25.827
2895.2000	-25.756
2895.6000	-25.709
2896.0000	-25.941
2896.4000	-25.779
2896.8000	-25.698
2897.2000	-25.702
2897.6000	-26.121
2898.0000	-26.115
2898.4000	-25.969
2898.8000	-25.870
2899.2000	-26.072
2899.6000	-26.289
2900.0000	-26.269
2900.4000	-26.090
2900.8000	-26.211
2901.2000	-26.267
2901.6000	-26.202
2902.0000	-26.161
2902.4000	-26.202
2902.8000	-26.217
2903.2000	-26.014
2903.6000	-25.964
2904.0000	-26.157
2904.4000	-26.000
2904.8000	-25.968
2905.2000	-25.912
2905.6000	-25.940
2906.0000	-25.826
2906.4000	-25.810
2906.8000	-25.752
2907.2000	-25.727
2907.6000	-25.721
2908.0000	-25.757
2908.4000	-25.821
2908.8000	-25.777
2909.2000	-25.780
2909.6000	-25.839
2910.0000	-25.869
2910.4000	-25.898
2910.8000	-25.859
2911.2000	-25.927
2911.6000	-26.045
2912.0000	-26.088
2912.4000	-26.105
2912.8000	-25.971
2913.2000	-26.046
2913.6000	-26.114
2914.0000	-26.062
2914.4000	-26.062
2914.8000	-25.963
2915.2000	-26.135
2915.6000	-26.179
2916.0000	-26.214
2916.4000	-25.970
2916.8000	-25.927
2917.2000	-26.098
2917.6000	-26.225
2918.0000	-26.044
2918.4000	-25.671
2918.8000	-25.829
2919.2000	-26.110
2919.6000	-26.268
2920.0000	-25.712
2920.4000	-25.502
2920.8000	-25.566
2921.2000	-25.468
2921.6000	-25.487
2922.0000	-25.199
2922.4000	-25.399
2922.8000	-25.478
2923.2000	-25.143
2923.6000	-25.033
2924.0000	-24.888
2924.4000	-24.904
2924.8000	-25.118
2925.2000	-25.266
2925.6000	-24.850
2926.0000	-24.808
2926.4000	-25.155
2926.8000	-25.019
2927.2000	-25.154
2927.6000	-25.398
2928.0000	-25.273
2928.4000	-24.941
2928.8000	-24.976
2929.2000	-25.037
2929.6000	-25.467
2930.0000	-25.503
2930.4000	-25.108
2930.8000	-25.276
2931.2000	-25.433
2931.6000	-25.918
2932.0000	-25.533
2932.4000	-25.452
2932.8000	-25.600
2933.2000	-25.788
2933.6000	-25.669
2934.0000	-25.668
2934.4000	-25.870
2934.8000	-25.895
2935.2000	-25.924
2935.6000	-25.848
2936.0000	-25.724
2936.4000	-25.702
2936.8000	-25.687
2937.2000	-26.245
2937.6000	-25.627
2938.0000	-25.643
2938.4000	-25.621
2938.8000	-25.894
2939.2000	-25.910
2939.6000	-25.468
2940.0000	-25.577
2940.4000	-25.689
2940.8000	-25.758
2941.2000	-25.972
2941.6000	-25.681
2942.0000	-25.835
2942.4000	-25.696
2942.8000	-26.029
2943.2000	-26.678
2943.6000	-26.782
2944.0000	-25.616
2944.4000	-26.168
2944.8000	-26.962
2945.2000	-26.031
2945.6000	-25.910
2946.0000	-25.905
2946.4000	-27.226
2946.8000	-27.859
2947.2000	-26.624
2947.6000	-27.312
2948.0000	-28.170
2948.4000	-29.780
2948.8000	-28.279
2949.2000	-27.418
2949.6000	-28.217
2950.0000	-29.376
2950.4000	-29.875
2950.8000	-28.940
2951.2000	-28.183
2951.6000	-29.292
2952.0000	-31.746
2952.4000	-31.547
2952.8000	-29.797
2953.2000	-30.833
2953.6000	-32.323
2954.0000	-32.463
2954.4000	-32.415
2954.8000	-33.029
2955.2000	-33.860
2955.6000	-33.887
2956.0000	-33.317
2956.4000	-32.982
2956.8000	-33.485
2957.2000	-32.858
2957.6000	-31.684
2958.0000	-30.383
2958.4000	-32.109
2958.8000	-31.558
2959.2000	-30.581
2959.6000	-28.966
2960.0000	-29.892
2960.4000	-30.649
2960.8000	-29.666
2961.2000	-28.191
2961.6000	-27.348
2962.0000	-28.469
2962.4000	-28.493
2962.8000	-27.268
2963.2000	-26.276
2963.6000	-26.133
2964.0000	-26.842
2964.4000	-25.694
2964.8000	-25.135
2965.2000	-25.188
2965.6000	-25.500
2966.0000	-25.708
2966.4000	-25.059
2966.8000	-24.408
2967.2000	-24.448
2967.6000	-24.436
2968.0000	-24.411
2968.4000	-23.990
2968.8000	-23.684
2969.2000	-23.692
2969.6000	-23.905
2970.0000	-23.893
2970.4000	-23.469
2970.8000	-23.393
2971.2000	-23.274
2971.6000	-23.390
2972.0000	-23.247
2972.4000	-23.537
2972.8000	-23.542
2973.2000	-23.096
2973.6000	-23.196
2974.0000	-23.681
2974.4000	-23.701
2974.8000	-23.379
2975.2000	-23.338
2975.6000	-24.112
2976.0000	-24.610
2976.4000	-24.170
2976.8000	-24.599
2977.2000	-24.565
2977.6000	-25.048
2978.0000	-25.255
2978.4000	-25.239
2978.8000	-24.872
2979.2000	-24.464
2979.6000	-25.615
2980.0000	-27.070
2980.4000	-26.967
2980.8000	-26.674
2981.2000	-26.036
2981.6000	-26.551
2982.0000	-27.827
2982.4000	-26.653
2982.8000	-26.331
2983.2000	-26.800
2983.6000	-27.977
2984.0000	-28.400
2984.4000	-27.944
2984.8000	-28.660
2985.2000	-27.639
2985.6000	-28.683
2986.0000	-29.164
2986.4000	-28.804
2986.8000	-28.769
2987.2000	-28.935
2987.6000	-29.092
2988.0000	-29.379
2988.4000	-29.289
2988.8000	-28.832
2989.2000	-29.539
2989.6000	-29.500
2990.0000	-28.409
2990.4000	-29.305
2990.8000	-29.471
2991.2000	-29.281
2991.6000	-29.394
2992.0000	-29.520
2992.4000	-29.476
2992.8000	-29.412
2993.2000	-29.488
2993.6000	-29.548
2994.0000	-29.718
2994.4000	-29.535
2994.8000	-28.849
2995.2000	-29.600
2995.6000	-29.256
2996.0000	-29.950
2996.4000	-29.286
2996.8000	-28.545
2997.2000	-29.024
2997.6000	-29.700
2998.0000	-29.495
2998.4000	-27.919
2998.8000	-27.973
2999.2000	-28.001
2999.6000	-28.028
3000.0000	-27.812
3000.4000	-26.998
3000.8000	-27.367
3001.2000	-27.480
3001.6000	-28.250
3002.0000	-27.051
3002.4000	-27.083
3002.8000	-27.025
3003.2000	-27.115
3003.6000	-27.129
3004.0000	-27.106
3004.4000	-27.089
3004.8000	-27.041
3005.2000	-27.271
3005.6000	-27.209
3006.0000	-26.309
3006.4000	-26.960
3006.8000	-26.868
3007.2000	-27.089
3007.6000	-26.017
3008.0000	-26.296
3008.4000	-26.605
3008.8000	-26.573
3009.2000	-25.482
3009.6000	-25.267
3010.0000	-25.561
3010.4000	-26.161
3010.8000	-26.287
3011.2000	-25.104
3011.6000	-24.530
3012.0000	-24.450
3012.4000	-25.292
3012.8000	-25.847
3013.2000	-24.065
3013.6000	-23.541
3014.0000	-24.310
3014.4000	-24.614
3014.8000	-24.263
3015.2000	-23.125
3015.6000	-23.148
3016.0000	-23.404
3016.4000	-23.319
3016.8000	-23.066
3017.2000	-22.890
3017.6000	-22.580
3018.0000	-23.180
3018.4000	-22.710
3018.8000	-23.082
3019.2000	-22.915
3019.6000	-22.862
3020.0000	-22.695
3020.4000	-22.850
3020.8000	-23.192
3021.2000	-23.183
3021.6000	-23.593
3022.0000	-23.133
3022.4000	-23.639
3022.8000	-23.727
3023.2000	-23.406
3023.6000	-23.595
3024.0000	-24.020
3024.4000	-24.125
3024.8000	-24.333
3025.2000	-24.303
3025.6000	-24.481
3026.0000	-24.246
3026.4000	-24.496
3026.8000	-24.393
3027.2000	-24.471
3027.6000	-24.547
3028.0000	-23.229
3028.4000	-23.396
3028.8000	-25.063
3029.2000	-24.856
3029.6000	-24.964
3030.0000	-21.117
3030.4000	-24.297
3030.8000	-24.625
3031.2000	-25.256
3031.6000	-22.112
3032.0000	-22.240
3032.4000	-22.116
3032.8000	-23.035
3033.2000	-23.021
3033.6000	-19.927
3034.0000	-20.222
3034.4000	-21.946
3034.8000	-22.370
3035.2000	-20.595
3035.6000	-18.766
3036.0000	-19.445
3036.4000	-20.130
3036.8000	-19.733
3037.2000	-18.820
3037.6000	-18.201
3038.0000	-18.450
3038.4000	-18.714
3038.8000	-18.283
3039.2000	-18.854
3039.6000	-17.973
3040.0000	-18.287
3040.4000	-18.281
3040.8000	-17.871
3041.2000	-18.216
3041.6000	-18.681
3042.0000	-18.146
3042.4000	-18.001
3042.8000	-18.912
3043.2000	-18.693
3043.6000	-18.557
3044.0000	-18.557
3044.4000	-18.502
3044.8000	-18.417
3045.2000	-18.121
3045.6000	-18.842
3046.0000	-19.175
3046.4000	-18.042
3046.8000	-17.118
3047.2000	-18.374
3047.6000	-18.844
3048.0000	-18.475
3048.4000	-17.558
3048.8000	-17.326
3049.2000	-17.147
3049.6000	-17.009
3050.0000	-17.033
3050.4000	-18.236
3050.8000	-17.187
3051.2000	-17.837
3051.6000	-17.524
3052.0000	-17.829
3052.4000	-18.573
3052.8000	-19.447
3053.2000	-19.230
3053.6000	-18.901
3054.0000	-19.378
3054.4000	-19.956
3054.8000	-20.017
3055.2000	-20.375
3055.6000	-19.221
3056.0000	-18.359
3056.4000	-19.479
3056.8000	-20.441
3057.2000	-20.334
3057.6000	-18.199
3058.0000	-17.605
3058.4000	-18.763
3058.8000	-18.526
3059.2000	-17.734
3059.6000	-17.086
3060.0000	-17.994
3060.4000	-18.137
3060.8000	-17.946
3061.2000	-17.119
3061.6000	-16.993
3062.0000	-17.349
3062.4000	-17.386
3062.8000	-16.920
3063.2000	-16.135
3063.6000	-15.947
3064.0000	-16.159
3064.4000	-16.644
3064.8000	-15.807
3065.2000	-15.516
3065.6000	-15.787
3066.0000	-15.640
3066.4000	-15.363
3066.8000	-15.135
3067.2000	-15.287
3067.6000	-15.110
3068.0000	-14.875
3068.4000	-14.874
3068.8000	-15.423
3069.2000	-15.486
3069.6000	-15.403
3070.0000	-14.939
3070.4000	-15.646
3070.8000	-16.671
3071.2000	-15.290
3071.6000	-15.027
3072.0000	-15.245
3072.4000	-15.766
3072.8000	-16.050
3073.2000	-15.986
3073.6000	-15.965
3074.0000	-17.284
3074.4000	-17.744
3074.8000	-17.912
3075.2000	-17.755
3075.6000	-18.111
3076.0000	-18.340
3076.4000	-17.852
3076.8000	-18.428
3077.2000	-18.121
3077.6000	-18.339
3078.0000	-18.362
3078.4000	-18.024
3078.8000	-18.826
3079.2000	-19.277
3079.6000	-18.401
3080.0000	-17.763
3080.4000	-18.627
3080.8000	-19.164
3081.2000	-18.504
3081.6000	-16.913
3082.0000	-16.833
3082.4000	-17.187
3082.8000	-18.207
3083.2000	-17.119
3083.6000	-15.981
3084.0000	-16.960
3084.4000	-16.926
3084.8000	-17.299
3085.2000	-16.470
3085.6000	-16.063
3086.0000	-16.311
3086.4000	-16.371
3086.8000	-16.243
3087.2000	-15.860
3087.6000	-15.958
3088.0000	-16.089
3088.4000	-16.308
3088.8000	-16.058
3089.2000	-15.768
3089.6000	-15.805
3090.0000	-16.005
3090.4000	-15.936
3090.8000	-15.691
3091.2000	-15.671
3091.6000	-15.906
3092.0000	-15.908
3092.4000	-15.752
3092.8000	-15.673
3093.2000	-15.789
3093.6000	-15.832
3094.0000	-15.826
3094.4000	-15.667
3094.8000	-15.682
3095.2000	-15.740
3095.6000	-15.806
3096.0000	-15.803
3096.4000	-15.472
3096.8000	-15.342
3097.2000	-15.651
3097.6000	-15.653
3098.0000	-15.205
3098.4000	-14.923
3098.8000	-14.908
3099.2000	-15.418
3099.6000	-15.132
3100.0000	-14.470
3100.4000	-14.736
3100.8000	-14.613
3101.2000	-14.768
3101.6000	-14.325
3102.0000	-13.908
3102.4000	-13.751
3102.8000	-14.151
3103.2000	-14.199
3103.6000	-13.552
3104.0000	-13.350
3104.4000	-13.490
3104.8000	-13.797
3105.2000	-13.447
3105.6000	-13.231
3106.0000	-13.164
3106.4000	-13.248
3106.8000	-13.237
3107.2000	-13.060
3107.6000	-13.078
3108.0000	-12.981
3108.4000	-13.063
3108.8000	-13.028
3109.2000	-12.919
3109.6000	-12.987
3110.0000	-12.915
3110.4000	-12.832
3110.8000	-12.918
3111.2000	-13.421
3111.6000	-12.873
3112.0000	-12.859
3112.4000	-12.855
3112.8000	-13.364
3113.2000	-13.386
3113.6000	-13.055
3114.0000	-12.802
3114.4000	-13.066
3114.8000	-13.600
3115.2000	-13.575
3115.6000	-13.475
3116.0000	-13.353
3116.4000	-13.990
3116.8000	-14.228
3117.2000	-14.286
3117.6000	-13.792
3118.0000	-14.043
3118.4000	-13.836
3118.8000	-13.853
3119.2000	-14.162
3119.6000	-14.343
3120.0000	-14.051
3120.4000	-13.666
3120.8000	-13.740
3121.2000	-14.144
3121.6000	-13.845
3122.0000	-12.920
3122.4000	-13.044
3122.8000	-13.141
3123.2000	-13.520
3123.6000	-12.985
3124.0000	-12.331
3124.4000	-12.375
3124.8000	-12.771
3125.2000	-13.119
3125.6000	-12.441
3126.0000	-12.195
3126.4000	-12.396
3126.8000	-12.490
3127.2000	-12.102
3127.6000	-12.849
3128.0000	-12.187
3128.4000	-12.066
3128.8000	-11.988
3129.2000	-12.636
3129.6000	-13.050
3130.0000	-12.612
3130.4000	-12.060
3130.8000	-12.306
3131.2000	-13.308
3131.6000	-13.767
3132.0000	-13.504
3132.4000	-12.984
3132.8000	-13.621
3133.2000	-14.063
3133.6000	-14.123
3134.0000	-13.649
3134.4000	-13.535
3134.8000	-14.506
3135.2000	-14.872
3135.6000	-14.743
[truncated: 4,661 more rows]
