# Supplementary material for: Femtosecond tunable solitons up to 4.8 µm using soliton self-frequency shift in an InF3 fiber
Source: Sci Rep. 2022 Sep 23;12:15898. doi: 10.1038/s41598-022-19658-8 (PMC9508244; doi:10.1038/s41598-022-19658-8)
Supplement: Supplementary file 1 — Supplementary Information. [file 41598_2022_19658_MOESM1_ESM.zip › Raw data/Fig3_4m20mInF3/1.8A.CSV]

75CSV
77
35
CTRWL	3675.000000
SPAN	2650.000000
START WL	2350.000000
STOP WL	5000.000000
WLFREQ	0
REFL	-3.0
LSCL	7.0
RESLN	2.000
AVG	1
SMPLAUTO	1
SMPL	6626
SMPLINTVL	0.4000
HI1_CHOP
MEAS
LSUNT	0
NMSKV	OFF
RESCOR	0
SMOOTH	0
MEASWL	0
SWPSPD	1
MODELNAME	AQ6376
CHGPT	0
RESCAL0_0	10243
RESCAL0_1	0
RESCAL0_2	0
RESCAL1_0	10243
RESCAL1_1	0
RESCAL1_2	0
RESPARM	10243
FREQPARM	10243
WNUMPARM	10243
[TRACE DATA]
2350.0000	-210.000
2350.4000	-51.874
2350.8000	-55.534
2351.2000	-210.000
2351.6000	-210.000
2352.0000	-210.000
2352.4000	-210.000
2352.8000	-50.417
2353.2000	-49.216
2353.6000	-70.435
2354.0000	-210.000
2354.4000	-210.000
2354.8000	-62.209
2355.2000	-210.000
2355.6000	-210.000
2356.0000	-210.000
2356.4000	-210.000
2356.8000	-210.000
2357.2000	-62.378
2357.6000	-52.910
2358.0000	-53.945
2358.4000	-210.000
2358.8000	-60.833
2359.2000	-210.000
2359.6000	-53.465
2360.0000	-49.503
2360.4000	-58.729
2360.8000	-210.000
2361.2000	-56.680
2361.6000	-210.000
2362.0000	-53.742
2362.4000	-210.000
2362.8000	-54.596
2363.2000	-59.654
2363.6000	-210.000
2364.0000	-210.000
2364.4000	-51.941
2364.8000	-56.695
2365.2000	-210.000
2365.6000	-210.000
2366.0000	-63.119
2366.4000	-210.000
2366.8000	-53.865
2367.2000	-54.285
2367.6000	-210.000
2368.0000	-210.000
2368.4000	-52.758
2368.8000	-54.403
2369.2000	-53.604
2369.6000	-210.000
2370.0000	-210.000
2370.4000	-210.000
2370.8000	-50.771
2371.2000	-210.000
2371.6000	-210.000
2372.0000	-210.000
2372.4000	-210.000
2372.8000	-210.000
2373.2000	-57.211
2373.6000	-210.000
2374.0000	-210.000
2374.4000	-53.079
2374.8000	-55.066
2375.2000	-210.000
2375.6000	-62.138
2376.0000	-52.132
2376.4000	-210.000
2376.8000	-53.699
2377.2000	-56.660
2377.6000	-52.417
2378.0000	-210.000
2378.4000	-210.000
2378.8000	-51.256
2379.2000	-51.068
2379.6000	-49.891
2380.0000	-53.071
2380.4000	-210.000
2380.8000	-52.530
2381.2000	-52.397
2381.6000	-210.000
2382.0000	-51.978
2382.4000	-210.000
2382.8000	-210.000
2383.2000	-210.000
2383.6000	-66.858
2384.0000	-210.000
2384.4000	-210.000
2384.8000	-55.552
2385.2000	-50.954
2385.6000	-210.000
2386.0000	-210.000
2386.4000	-55.028
2386.8000	-210.000
2387.2000	-210.000
2387.6000	-210.000
2388.0000	-65.742
2388.4000	-210.000
2388.8000	-210.000
2389.2000	-210.000
2389.6000	-210.000
2390.0000	-56.543
2390.4000	-210.000
2390.8000	-52.597
2391.2000	-210.000
2391.6000	-210.000
2392.0000	-210.000
2392.4000	-210.000
2392.8000	-210.000
2393.2000	-210.000
2393.6000	-56.792
2394.0000	-54.957
2394.4000	-210.000
2394.8000	-210.000
2395.2000	-54.805
2395.6000	-210.000
2396.0000	-210.000
2396.4000	-210.000
2396.8000	-70.001
2397.2000	-210.000
2397.6000	-50.493
2398.0000	-55.330
2398.4000	-54.394
2398.8000	-210.000
2399.2000	-56.358
2399.6000	-55.918
2400.0000	-210.000
2400.4000	-55.786
2400.8000	-210.000
2401.2000	-210.000
2401.6000	-53.533
2402.0000	-51.104
2402.4000	-210.000
2402.8000	-210.000
2403.2000	-210.000
2403.6000	-65.732
2404.0000	-210.000
2404.4000	-57.217
2404.8000	-210.000
2405.2000	-210.000
2405.6000	-210.000
2406.0000	-210.000
2406.4000	-210.000
2406.8000	-210.000
2407.2000	-53.904
2407.6000	-53.659
2408.0000	-53.479
2408.4000	-210.000
2408.8000	-63.343
2409.2000	-210.000
2409.6000	-52.725
2410.0000	-52.965
2410.4000	-210.000
2410.8000	-210.000
2411.2000	-54.666
2411.6000	-55.097
2412.0000	-210.000
2412.4000	-49.741
2412.8000	-60.742
2413.2000	-210.000
2413.6000	-53.037
2414.0000	-210.000
2414.4000	-51.995
2414.8000	-210.000
2415.2000	-210.000
2415.6000	-210.000
2416.0000	-50.195
2416.4000	-52.017
2416.8000	-210.000
2417.2000	-54.088
2417.6000	-62.487
2418.0000	-55.149
2418.4000	-55.071
2418.8000	-51.500
2419.2000	-210.000
2419.6000	-57.824
2420.0000	-210.000
2420.4000	-54.724
2420.8000	-53.751
2421.2000	-210.000
2421.6000	-210.000
2422.0000	-58.227
2422.4000	-63.135
2422.8000	-210.000
2423.2000	-210.000
2423.6000	-210.000
2424.0000	-210.000
2424.4000	-210.000
2424.8000	-52.961
2425.2000	-210.000
2425.6000	-54.449
2426.0000	-210.000
2426.4000	-53.594
2426.8000	-210.000
2427.2000	-60.609
2427.6000	-210.000
2428.0000	-57.066
2428.4000	-210.000
2428.8000	-210.000
2429.2000	-51.162
2429.6000	-56.989
2430.0000	-51.802
2430.4000	-210.000
2430.8000	-210.000
2431.2000	-210.000
2431.6000	-52.859
2432.0000	-210.000
2432.4000	-210.000
2432.8000	-210.000
2433.2000	-210.000
2433.6000	-210.000
2434.0000	-210.000
2434.4000	-210.000
2434.8000	-210.000
2435.2000	-59.957
2435.6000	-210.000
2436.0000	-52.588
2436.4000	-210.000
2436.8000	-210.000
2437.2000	-210.000
2437.6000	-210.000
2438.0000	-52.911
2438.4000	-210.000
2438.8000	-210.000
2439.2000	-210.000
2439.6000	-54.651
2440.0000	-210.000
2440.4000	-210.000
2440.8000	-210.000
2441.2000	-62.827
2441.6000	-210.000
2442.0000	-57.843
2442.4000	-51.569
2442.8000	-210.000
2443.2000	-53.812
2443.6000	-210.000
2444.0000	-210.000
2444.4000	-210.000
2444.8000	-210.000
2445.2000	-210.000
2445.6000	-210.000
2446.0000	-210.000
2446.4000	-210.000
2446.8000	-62.892
2447.2000	-210.000
2447.6000	-51.953
2448.0000	-48.922
2448.4000	-53.096
2448.8000	-210.000
2449.2000	-210.000
2449.6000	-210.000
2450.0000	-54.013
2450.4000	-54.266
2450.8000	-52.460
2451.2000	-210.000
2451.6000	-210.000
2452.0000	-210.000
2452.4000	-56.308
2452.8000	-210.000
2453.2000	-58.975
2453.6000	-210.000
2454.0000	-59.035
2454.4000	-59.874
2454.8000	-210.000
2455.2000	-56.053
2455.6000	-52.330
2456.0000	-210.000
2456.4000	-56.700
2456.8000	-210.000
2457.2000	-58.592
2457.6000	-210.000
2458.0000	-210.000
2458.4000	-61.267
2458.8000	-210.000
2459.2000	-210.000
2459.6000	-59.576
2460.0000	-210.000
2460.4000	-52.226
2460.8000	-64.630
2461.2000	-56.515
2461.6000	-52.296
2462.0000	-210.000
2462.4000	-210.000
2462.8000	-51.233
2463.2000	-55.089
2463.6000	-51.837
2464.0000	-55.492
2464.4000	-210.000
2464.8000	-55.684
2465.2000	-210.000
2465.6000	-52.942
2466.0000	-52.419
2466.4000	-210.000
2466.8000	-52.023
2467.2000	-53.403
2467.6000	-210.000
2468.0000	-210.000
2468.4000	-210.000
2468.8000	-210.000
2469.2000	-62.094
2469.6000	-55.674
2470.0000	-55.406
2470.4000	-56.965
2470.8000	-51.121
2471.2000	-57.451
2471.6000	-53.438
2472.0000	-57.874
2472.4000	-210.000
2472.8000	-210.000
2473.2000	-210.000
2473.6000	-52.631
2474.0000	-210.000
2474.4000	-62.328
2474.8000	-68.645
2475.2000	-210.000
2475.6000	-59.070
2476.0000	-57.657
2476.4000	-61.120
2476.8000	-59.112
2477.2000	-52.308
2477.6000	-52.318
2478.0000	-210.000
2478.4000	-210.000
2478.8000	-210.000
2479.2000	-210.000
2479.6000	-60.491
2480.0000	-210.000
2480.4000	-210.000
2480.8000	-210.000
2481.2000	-210.000
2481.6000	-210.000
2482.0000	-54.683
2482.4000	-53.849
2482.8000	-52.630
2483.2000	-60.728
2483.6000	-69.912
2484.0000	-210.000
2484.4000	-56.418
2484.8000	-210.000
2485.2000	-210.000
2485.6000	-210.000
2486.0000	-51.306
2486.4000	-61.189
2486.8000	-53.097
2487.2000	-210.000
2487.6000	-210.000
2488.0000	-60.260
2488.4000	-54.399
2488.8000	-64.414
2489.2000	-210.000
2489.6000	-210.000
2490.0000	-60.083
2490.4000	-210.000
2490.8000	-59.350
2491.2000	-51.990
2491.6000	-52.466
2492.0000	-210.000
2492.4000	-56.803
2492.8000	-54.718
2493.2000	-54.586
2493.6000	-210.000
2494.0000	-210.000
2494.4000	-54.711
2494.8000	-51.659
2495.2000	-51.203
2495.6000	-52.155
2496.0000	-55.605
2496.4000	-52.436
2496.8000	-53.577
2497.2000	-51.824
2497.6000	-57.794
2498.0000	-54.911
2498.4000	-57.070
2498.8000	-210.000
2499.2000	-52.870
2499.6000	-55.327
2500.0000	-53.390
2500.4000	-53.334
2500.8000	-210.000
2501.2000	-210.000
2501.6000	-210.000
2502.0000	-53.563
2502.4000	-210.000
2502.8000	-210.000
2503.2000	-52.986
2503.6000	-52.833
2504.0000	-52.252
2504.4000	-210.000
2504.8000	-210.000
2505.2000	-210.000
2505.6000	-210.000
2506.0000	-57.190
2506.4000	-210.000
2506.8000	-210.000
2507.2000	-210.000
2507.6000	-210.000
2508.0000	-210.000
2508.4000	-52.022
2508.8000	-50.352
2509.2000	-51.261
2509.6000	-210.000
2510.0000	-52.972
2510.4000	-57.073
2510.8000	-53.202
2511.2000	-210.000
2511.6000	-60.758
2512.0000	-53.004
2512.4000	-53.980
2512.8000	-57.279
2513.2000	-210.000
2513.6000	-67.882
2514.0000	-54.707
2514.4000	-210.000
2514.8000	-52.899
2515.2000	-210.000
2515.6000	-210.000
2516.0000	-210.000
2516.4000	-52.252
2516.8000	-53.593
2517.2000	-65.217
2517.6000	-54.770
2518.0000	-50.345
2518.4000	-57.410
2518.8000	-55.581
2519.2000	-53.173
2519.6000	-210.000
2520.0000	-52.397
2520.4000	-50.782
2520.8000	-53.103
2521.2000	-210.000
2521.6000	-65.191
2522.0000	-210.000
2522.4000	-210.000
2522.8000	-54.331
2523.2000	-210.000
2523.6000	-59.177
2524.0000	-53.588
2524.4000	-51.228
2524.8000	-210.000
2525.2000	-55.327
2525.6000	-57.287
2526.0000	-210.000
2526.4000	-59.391
2526.8000	-56.854
2527.2000	-210.000
2527.6000	-210.000
2528.0000	-210.000
2528.4000	-210.000
2528.8000	-210.000
2529.2000	-54.365
2529.6000	-54.166
2530.0000	-210.000
2530.4000	-59.083
2530.8000	-54.688
2531.2000	-57.981
2531.6000	-210.000
2532.0000	-210.000
2532.4000	-210.000
2532.8000	-54.649
2533.2000	-58.347
2533.6000	-210.000
2534.0000	-55.697
2534.4000	-56.229
2534.8000	-62.451
2535.2000	-58.336
2535.6000	-210.000
2536.0000	-210.000
2536.4000	-210.000
2536.8000	-210.000
2537.2000	-65.669
2537.6000	-53.861
2538.0000	-52.428
2538.4000	-52.240
2538.8000	-53.816
2539.2000	-210.000
2539.6000	-62.597
2540.0000	-58.593
2540.4000	-57.514
2540.8000	-210.000
2541.2000	-57.472
2541.6000	-60.172
2542.0000	-210.000
2542.4000	-53.256
2542.8000	-53.803
2543.2000	-210.000
2543.6000	-210.000
2544.0000	-210.000
2544.4000	-210.000
2544.8000	-56.551
2545.2000	-210.000
2545.6000	-210.000
2546.0000	-210.000
2546.4000	-210.000
2546.8000	-210.000
2547.2000	-210.000
2547.6000	-55.673
2548.0000	-210.000
2548.4000	-58.456
2548.8000	-210.000
2549.2000	-58.402
2549.6000	-52.968
2550.0000	-210.000
2550.4000	-54.294
2550.8000	-52.372
2551.2000	-210.000
2551.6000	-210.000
2552.0000	-58.800
2552.4000	-50.052
2552.8000	-53.102
2553.2000	-210.000
2553.6000	-210.000
2554.0000	-51.370
2554.4000	-65.731
2554.8000	-88.473
2555.2000	-52.941
2555.6000	-210.000
2556.0000	-210.000
2556.4000	-64.359
2556.8000	-54.236
2557.2000	-210.000
2557.6000	-55.031
2558.0000	-51.930
2558.4000	-210.000
2558.8000	-210.000
2559.2000	-210.000
2559.6000	-210.000
2560.0000	-210.000
2560.4000	-54.378
2560.8000	-60.914
2561.2000	-55.587
2561.6000	-57.601
2562.0000	-52.188
2562.4000	-59.581
2562.8000	-210.000
2563.2000	-50.751
2563.6000	-51.533
2564.0000	-210.000
2564.4000	-53.902
2564.8000	-56.021
2565.2000	-210.000
2565.6000	-53.265
2566.0000	-55.254
2566.4000	-51.966
2566.8000	-51.428
2567.2000	-57.692
2567.6000	-210.000
2568.0000	-53.711
2568.4000	-56.087
2568.8000	-52.036
2569.2000	-210.000
2569.6000	-210.000
2570.0000	-210.000
2570.4000	-210.000
2570.8000	-210.000
2571.2000	-51.470
2571.6000	-51.929
2572.0000	-53.981
2572.4000	-53.436
2572.8000	-61.534
2573.2000	-60.195
2573.6000	-210.000
2574.0000	-210.000
2574.4000	-210.000
2574.8000	-210.000
2575.2000	-210.000
2575.6000	-210.000
2576.0000	-210.000
2576.4000	-210.000
2576.8000	-210.000
2577.2000	-52.180
2577.6000	-60.094
2578.0000	-52.460
2578.4000	-52.687
2578.8000	-56.269
2579.2000	-54.724
2579.6000	-210.000
2580.0000	-210.000
2580.4000	-210.000
2580.8000	-210.000
2581.2000	-210.000
2581.6000	-63.394
2582.0000	-210.000
2582.4000	-55.111
2582.8000	-52.513
2583.2000	-210.000
2583.6000	-210.000
2584.0000	-58.204
2584.4000	-210.000
2584.8000	-210.000
2585.2000	-210.000
2585.6000	-56.562
2586.0000	-54.875
2586.4000	-51.143
2586.8000	-54.238
2587.2000	-210.000
2587.6000	-210.000
2588.0000	-210.000
2588.4000	-55.965
2588.8000	-210.000
2589.2000	-210.000
2589.6000	-210.000
2590.0000	-60.621
2590.4000	-57.840
2590.8000	-210.000
2591.2000	-52.698
2591.6000	-70.216
2592.0000	-56.466
2592.4000	-210.000
2592.8000	-51.494
2593.2000	-210.000
2593.6000	-210.000
2594.0000	-210.000
2594.4000	-53.912
2594.8000	-52.244
2595.2000	-52.695
2595.6000	-52.212
2596.0000	-210.000
2596.4000	-52.554
2596.8000	-57.351
2597.2000	-210.000
2597.6000	-210.000
2598.0000	-210.000
2598.4000	-210.000
2598.8000	-210.000
2599.2000	-210.000
2599.6000	-210.000
2600.0000	-64.096
2600.4000	-210.000
2600.8000	-210.000
2601.2000	-210.000
2601.6000	-210.000
2602.0000	-61.171
2602.4000	-210.000
2602.8000	-210.000
2603.2000	-57.399
2603.6000	-210.000
2604.0000	-53.270
2604.4000	-52.004
2604.8000	-55.259
2605.2000	-66.757
2605.6000	-55.452
2606.0000	-58.471
2606.4000	-210.000
2606.8000	-52.802
2607.2000	-210.000
2607.6000	-210.000
2608.0000	-54.126
2608.4000	-61.006
2608.8000	-55.864
2609.2000	-56.647
2609.6000	-56.415
2610.0000	-53.465
2610.4000	-59.318
2610.8000	-54.003
2611.2000	-52.362
2611.6000	-52.787
2612.0000	-58.380
2612.4000	-210.000
2612.8000	-210.000
2613.2000	-55.196
2613.6000	-56.590
2614.0000	-55.235
2614.4000	-210.000
2614.8000	-210.000
2615.2000	-56.482
2615.6000	-60.728
2616.0000	-71.444
2616.4000	-57.977
2616.8000	-55.664
2617.2000	-53.851
2617.6000	-56.607
2618.0000	-65.345
2618.4000	-60.762
2618.8000	-54.606
2619.2000	-57.222
2619.6000	-57.949
2620.0000	-53.453
2620.4000	-59.857
2620.8000	-57.909
2621.2000	-53.906
2621.6000	-52.994
2622.0000	-210.000
2622.4000	-210.000
2622.8000	-54.571
2623.2000	-210.000
2623.6000	-72.242
2624.0000	-57.956
2624.4000	-210.000
2624.8000	-210.000
2625.2000	-210.000
2625.6000	-210.000
2626.0000	-55.609
2626.4000	-210.000
2626.8000	-210.000
2627.2000	-57.555
2627.6000	-53.929
2628.0000	-53.287
2628.4000	-52.176
2628.8000	-53.475
2629.2000	-54.098
2629.6000	-210.000
2630.0000	-210.000
2630.4000	-63.975
2630.8000	-73.393
2631.2000	-60.369
2631.6000	-53.968
2632.0000	-53.171
2632.4000	-60.733
2632.8000	-210.000
2633.2000	-54.741
2633.6000	-58.172
2634.0000	-210.000
2634.4000	-210.000
2634.8000	-54.699
2635.2000	-54.200
2635.6000	-56.187
2636.0000	-53.935
2636.4000	-52.376
2636.8000	-52.671
2637.2000	-52.711
2637.6000	-53.111
2638.0000	-55.755
2638.4000	-60.203
2638.8000	-58.629
2639.2000	-210.000
2639.6000	-210.000
2640.0000	-210.000
2640.4000	-210.000
2640.8000	-66.182
2641.2000	-55.414
2641.6000	-61.882
2642.0000	-70.174
2642.4000	-58.586
2642.8000	-53.517
2643.2000	-210.000
2643.6000	-53.943
2644.0000	-51.141
2644.4000	-52.691
2644.8000	-54.117
2645.2000	-52.614
2645.6000	-54.678
2646.0000	-56.428
2646.4000	-51.562
2646.8000	-51.337
2647.2000	-52.553
2647.6000	-55.010
2648.0000	-54.866
2648.4000	-51.901
2648.8000	-55.066
2649.2000	-54.080
2649.6000	-55.085
2650.0000	-55.759
2650.4000	-54.613
2650.8000	-54.177
2651.2000	-52.188
2651.6000	-57.125
2652.0000	-210.000
2652.4000	-210.000
2652.8000	-52.781
2653.2000	-52.915
2653.6000	-55.165
2654.0000	-53.452
2654.4000	-52.867
2654.8000	-50.977
2655.2000	-52.040
2655.6000	-51.926
2656.0000	-51.714
2656.4000	-51.834
2656.8000	-55.563
2657.2000	-54.191
2657.6000	-53.425
2658.0000	-57.006
2658.4000	-51.107
2658.8000	-50.762
2659.2000	-50.233
2659.6000	-65.432
2660.0000	-52.125
2660.4000	-55.781
2660.8000	-56.093
2661.2000	-52.113
2661.6000	-51.729
2662.0000	-53.891
2662.4000	-63.242
2662.8000	-53.494
2663.2000	-51.103
2663.6000	-64.404
2664.0000	-56.005
2664.4000	-56.837
2664.8000	-54.746
2665.2000	-210.000
2665.6000	-55.187
2666.0000	-54.438
2666.4000	-57.772
2666.8000	-60.819
2667.2000	-55.436
2667.6000	-64.568
2668.0000	-53.194
2668.4000	-51.474
2668.8000	-53.019
2669.2000	-53.497
2669.6000	-52.485
2670.0000	-52.861
2670.4000	-52.566
2670.8000	-52.150
2671.2000	-51.841
2671.6000	-51.560
2672.0000	-51.720
2672.4000	-50.231
2672.8000	-51.277
2673.2000	-50.228
2673.6000	-51.906
2674.0000	-52.468
2674.4000	-52.869
2674.8000	-51.890
2675.2000	-52.404
2675.6000	-51.612
2676.0000	-51.332
2676.4000	-52.368
2676.8000	-51.071
2677.2000	-50.697
2677.6000	-50.539
2678.0000	-49.234
2678.4000	-49.723
2678.8000	-48.407
2679.2000	-47.750
2679.6000	-47.220
2680.0000	-46.723
2680.4000	-47.100
2680.8000	-46.586
2681.2000	-47.470
2681.6000	-47.283
2682.0000	-46.101
2682.4000	-45.578
2682.8000	-45.636
2683.2000	-46.021
2683.6000	-45.453
2684.0000	-45.188
2684.4000	-45.458
2684.8000	-44.771
2685.2000	-44.486
2685.6000	-44.450
2686.0000	-43.434
2686.4000	-43.242
2686.8000	-43.112
2687.2000	-43.079
2687.6000	-42.616
2688.0000	-42.500
2688.4000	-42.238
2688.8000	-42.159
2689.2000	-41.972
2689.6000	-41.905
2690.0000	-41.943
2690.4000	-42.132
2690.8000	-42.427
2691.2000	-42.609
2691.6000	-42.888
2692.0000	-43.255
2692.4000	-43.162
2692.8000	-43.103
2693.2000	-43.324
2693.6000	-43.082
2694.0000	-42.771
2694.4000	-42.428
2694.8000	-42.143
2695.2000	-41.663
2695.6000	-41.251
2696.0000	-40.973
2696.4000	-40.911
2696.8000	-40.715
2697.2000	-40.282
2697.6000	-40.340
2698.0000	-40.390
2698.4000	-40.512
2698.8000	-40.621
2699.2000	-40.573
2699.6000	-40.852
2700.0000	-41.145
2700.4000	-40.964
2700.8000	-40.897
2701.2000	-40.733
2701.6000	-40.668
2702.0000	-40.472
2702.4000	-40.532
2702.8000	-40.164
2703.2000	-40.115
2703.6000	-40.077
2704.0000	-39.961
2704.4000	-40.210
2704.8000	-40.411
2705.2000	-40.333
2705.6000	-40.598
2706.0000	-40.825
2706.4000	-41.151
2706.8000	-41.226
2707.2000	-41.495
2707.6000	-41.633
2708.0000	-41.997
2708.4000	-41.958
2708.8000	-41.700
2709.2000	-41.600
2709.6000	-40.933
2710.0000	-40.500
2710.4000	-40.053
2710.8000	-39.609
2711.2000	-38.989
2711.6000	-38.202
2712.0000	-37.573
2712.4000	-36.806
2712.8000	-36.117
2713.2000	-35.456
2713.6000	-34.917
2714.0000	-34.427
2714.4000	-33.983
2714.8000	-33.523
2715.2000	-33.106
2715.6000	-32.818
2716.0000	-32.687
2716.4000	-32.676
2716.8000	-32.746
2717.2000	-32.790
2717.6000	-32.938
2718.0000	-33.341
2718.4000	-33.398
2718.8000	-33.273
2719.2000	-33.080
2719.6000	-32.952
2720.0000	-32.824
2720.4000	-32.721
2720.8000	-32.609
2721.2000	-32.506
2721.6000	-32.283
2722.0000	-32.059
2722.4000	-31.822
2722.8000	-31.677
2723.2000	-31.422
2723.6000	-31.024
2724.0000	-30.584
2724.4000	-30.066
2724.8000	-29.469
2725.2000	-28.782
2725.6000	-28.202
2726.0000	-27.626
2726.4000	-27.169
2726.8000	-26.855
2727.2000	-26.594
2727.6000	-26.392
2728.0000	-26.274
2728.4000	-26.288
2728.8000	-26.440
2729.2000	-26.613
2729.6000	-26.807
2730.0000	-27.208
2730.4000	-28.003
2730.8000	-28.400
2731.2000	-28.682
2731.6000	-28.981
2732.0000	-29.529
2732.4000	-30.021
2732.8000	-29.892
2733.2000	-29.676
2733.6000	-29.430
2734.0000	-29.586
2734.4000	-29.692
2734.8000	-29.667
2735.2000	-29.551
2735.6000	-29.705
2736.0000	-30.163
2736.4000	-30.415
2736.8000	-30.751
2737.2000	-31.158
2737.6000	-31.646
2738.0000	-32.215
2738.4000	-32.519
2738.8000	-32.520
2739.2000	-32.077
2739.6000	-31.437
2740.0000	-30.758
2740.4000	-30.247
2740.8000	-29.781
2741.2000	-29.418
2741.6000	-29.171
2742.0000	-29.039
2742.4000	-28.862
2742.8000	-28.722
2743.2000	-28.894
2743.6000	-29.140
2744.0000	-29.396
2744.4000	-29.607
2744.8000	-29.806
2745.2000	-29.663
2745.6000	-29.812
2746.0000	-29.402
2746.4000	-28.935
2746.8000	-28.471
2747.2000	-28.226
2747.6000	-27.851
2748.0000	-27.552
2748.4000	-27.283
2748.8000	-27.059
2749.2000	-26.893
2749.6000	-26.748
2750.0000	-26.592
2750.4000	-26.636
2750.8000	-26.737
2751.2000	-26.914
2751.6000	-27.195
2752.0000	-27.384
2752.4000	-27.415
2752.8000	-27.224
2753.2000	-26.498
2753.6000	-26.197
2754.0000	-25.620
2754.4000	-25.291
2754.8000	-25.137
2755.2000	-24.846
2755.6000	-24.396
2756.0000	-24.062
2756.4000	-23.752
2756.8000	-23.256
2757.2000	-23.007
2757.6000	-22.850
2758.0000	-22.807
2758.4000	-22.641
2758.8000	-22.388
2759.2000	-22.420
2759.6000	-22.430
2760.0000	-22.469
2760.4000	-22.350
2760.8000	-22.197
2761.2000	-22.078
2761.6000	-21.994
2762.0000	-21.900
2762.4000	-21.701
2762.8000	-21.390
2763.2000	-21.003
2763.6000	-20.591
2764.0000	-20.299
2764.4000	-19.983
2764.8000	-19.518
2765.2000	-18.858
2765.6000	-17.943
2766.0000	-17.095
2766.4000	-16.236
2766.8000	-15.608
2767.2000	-15.096
2767.6000	-14.694
2768.0000	-14.310
2768.4000	-13.861
2768.8000	-13.767
2769.2000	-13.665
2769.6000	-13.669
2770.0000	-13.767
2770.4000	-13.972
2770.8000	-14.279
2771.2000	-14.714
2771.6000	-15.159
2772.0000	-16.027
2772.4000	-16.874
2772.8000	-17.559
2773.2000	-18.039
2773.6000	-18.465
2774.0000	-18.946
2774.4000	-18.644
2774.8000	-18.026
2775.2000	-17.338
2775.6000	-16.344
2776.0000	-15.202
2776.4000	-14.519
2776.8000	-14.200
2777.2000	-13.720
2777.6000	-13.215
2778.0000	-12.759
2778.4000	-12.726
2778.8000	-12.641
2779.2000	-12.746
2779.6000	-12.690
2780.0000	-12.996
2780.4000	-13.713
2780.8000	-14.005
2781.2000	-14.276
2781.6000	-14.162
2782.0000	-14.130
2782.4000	-14.077
2782.8000	-13.793
2783.2000	-13.538
2783.6000	-13.150
2784.0000	-12.651
2784.4000	-12.449
2784.8000	-12.408
2785.2000	-12.327
2785.6000	-12.056
2786.0000	-11.576
2786.4000	-11.303
2786.8000	-11.068
2787.2000	-10.913
2787.6000	-10.581
2788.0000	-10.166
2788.4000	-9.881
2788.8000	-9.583
2789.2000	-9.628
2789.6000	-9.366
2790.0000	-9.284
2790.4000	-9.097
2790.8000	-9.132
2791.2000	-9.227
2791.6000	-9.286
2792.0000	-9.475
2792.4000	-9.806
2792.8000	-10.186
2793.2000	-10.632
2793.6000	-10.994
2794.0000	-11.508
2794.4000	-12.020
2794.8000	-12.319
2795.2000	-12.398
2795.6000	-12.371
2796.0000	-12.063
2796.4000	-11.610
2796.8000	-11.143
2797.2000	-10.742
2797.6000	-10.578
2798.0000	-10.405
2798.4000	-10.091
2798.8000	-9.900
2799.2000	-10.039
2799.6000	-10.152
2800.0000	-10.498
2800.4000	-10.853
2800.8000	-11.369
2801.2000	-12.038
2801.6000	-12.732
2802.0000	-13.483
2802.4000	-14.484
2802.8000	-15.264
2803.2000	-16.028
2803.6000	-16.436
2804.0000	-16.942
2804.4000	-17.371
2804.8000	-17.198
2805.2000	-17.029
2805.6000	-16.820
2806.0000	-16.596
2806.4000	-16.379
2806.8000	-15.973
2807.2000	-15.691
2807.6000	-15.534
2808.0000	-15.201
2808.4000	-15.002
2808.8000	-15.139
2809.2000	-15.206
2809.6000	-15.155
2810.0000	-14.669
2810.4000	-14.927
2810.8000	-15.577
2811.2000	-15.752
2811.6000	-15.673
2812.0000	-15.594
2812.4000	-15.565
2812.8000	-15.447
2813.2000	-15.397
2813.6000	-15.378
2814.0000	-15.240
2814.4000	-15.063
2814.8000	-15.029
2815.2000	-15.446
2815.6000	-15.605
2816.0000	-15.556
2816.4000	-15.871
2816.8000	-16.412
2817.2000	-16.832
2817.6000	-17.237
2818.0000	-17.732
2818.4000	-18.192
2818.8000	-18.632
2819.2000	-19.050
2819.6000	-19.446
2820.0000	-19.879
2820.4000	-20.466
2820.8000	-21.170
2821.2000	-21.846
2821.6000	-22.367
2822.0000	-22.817
2822.4000	-23.111
2822.8000	-23.091
2823.2000	-22.867
2823.6000	-22.543
2824.0000	-22.240
2824.4000	-21.590
2824.8000	-21.060
2825.2000	-20.474
2825.6000	-19.867
2826.0000	-19.471
2826.4000	-19.082
2826.8000	-18.711
2827.2000	-18.422
2827.6000	-18.287
2828.0000	-18.175
2828.4000	-18.063
2828.8000	-18.103
2829.2000	-18.060
2829.6000	-17.773
2830.0000	-17.852
2830.4000	-17.959
2830.8000	-18.669
2831.2000	-18.361
2831.6000	-17.621
2832.0000	-17.490
2832.4000	-17.757
2832.8000	-17.792
2833.2000	-17.341
2833.6000	-17.314
2834.0000	-17.345
2834.4000	-17.996
2834.8000	-17.332
2835.2000	-17.700
2835.6000	-17.711
2836.0000	-18.073
2836.4000	-17.822
2836.8000	-18.062
2837.2000	-17.913
2837.6000	-17.923
2838.0000	-17.956
2838.4000	-18.157
2838.8000	-18.461
2839.2000	-18.643
2839.6000	-18.793
2840.0000	-18.900
2840.4000	-19.241
2840.8000	-19.486
2841.2000	-19.730
2841.6000	-20.230
2842.0000	-20.751
2842.4000	-21.009
2842.8000	-21.198
2843.2000	-21.283
2843.6000	-22.020
2844.0000	-22.367
2844.4000	-21.704
2844.8000	-21.730
2845.2000	-21.918
2845.6000	-22.430
2846.0000	-22.463
2846.4000	-22.449
2846.8000	-22.705
2847.2000	-22.861
2847.6000	-23.012
2848.0000	-23.299
2848.4000	-23.775
2848.8000	-24.106
2849.2000	-24.093
2849.6000	-24.265
2850.0000	-24.636
2850.4000	-24.976
2850.8000	-25.179
2851.2000	-25.269
2851.6000	-25.226
2852.0000	-25.462
2852.4000	-25.869
2852.8000	-25.727
2853.2000	-25.591
2853.6000	-25.759
2854.0000	-26.180
2854.4000	-26.407
2854.8000	-26.497
2855.2000	-26.693
2855.6000	-27.450
2856.0000	-27.925
2856.4000	-28.141
2856.8000	-27.904
2857.2000	-28.144
2857.6000	-28.437
2858.0000	-28.436
2858.4000	-28.467
2858.8000	-28.461
2859.2000	-28.441
2859.6000	-28.371
2860.0000	-28.509
2860.4000	-28.134
2860.8000	-27.906
2861.2000	-28.010
2861.6000	-27.921
2862.0000	-28.284
2862.4000	-28.044
2862.8000	-27.918
2863.2000	-28.005
2863.6000	-28.532
2864.0000	-28.491
2864.4000	-28.074
2864.8000	-27.768
2865.2000	-28.190
2865.6000	-28.156
2866.0000	-27.929
2866.4000	-27.763
2866.8000	-27.685
2867.2000	-27.502
2867.6000	-27.237
2868.0000	-27.373
2868.4000	-27.069
2868.8000	-27.230
2869.2000	-27.038
2869.6000	-26.970
2870.0000	-27.231
2870.4000	-27.234
2870.8000	-26.865
2871.2000	-26.526
2871.6000	-26.934
2872.0000	-26.900
2872.4000	-26.712
2872.8000	-26.605
2873.2000	-26.424
2873.6000	-26.315
2874.0000	-26.327
2874.4000	-26.090
2874.8000	-25.467
2875.2000	-25.636
2875.6000	-26.173
2876.0000	-26.695
2876.4000	-26.409
2876.8000	-26.054
2877.2000	-26.710
2877.6000	-26.993
2878.0000	-26.872
2878.4000	-26.150
2878.8000	-26.296
2879.2000	-26.646
2879.6000	-27.362
2880.0000	-26.904
2880.4000	-26.629
2880.8000	-26.701
2881.2000	-26.614
2881.6000	-26.788
2882.0000	-26.726
2882.4000	-26.690
2882.8000	-26.813
2883.2000	-27.473
2883.6000	-27.640
2884.0000	-27.666
2884.4000	-27.177
2884.8000	-27.311
2885.2000	-27.526
2885.6000	-27.576
2886.0000	-27.415
2886.4000	-28.179
2886.8000	-28.938
2887.2000	-29.220
2887.6000	-28.989
2888.0000	-28.946
2888.4000	-29.131
2888.8000	-29.391
2889.2000	-29.130
2889.6000	-29.195
2890.0000	-29.425
2890.4000	-29.611
2890.8000	-29.350
2891.2000	-29.883
2891.6000	-30.025
2892.0000	-30.213
2892.4000	-30.209
2892.8000	-30.229
2893.2000	-30.434
2893.6000	-30.746
2894.0000	-30.805
2894.4000	-30.472
2894.8000	-30.528
2895.2000	-31.042
2895.6000	-31.698
2896.0000	-31.438
2896.4000	-30.893
2896.8000	-31.458
2897.2000	-32.235
2897.6000	-32.361
2898.0000	-31.077
2898.4000	-29.910
2898.8000	-32.182
2899.2000	-33.565
2899.6000	-32.630
2900.0000	-31.344
2900.4000	-31.900
2900.8000	-32.283
2901.2000	-33.485
2901.6000	-33.193
2902.0000	-29.658
2902.4000	-31.527
2902.8000	-32.144
2903.2000	-31.529
2903.6000	-30.314
2904.0000	-30.708
2904.4000	-31.774
2904.8000	-31.658
2905.2000	-30.383
2905.6000	-28.525
2906.0000	-29.287
2906.4000	-29.792
2906.8000	-30.472
2907.2000	-29.829
2907.6000	-28.831
2908.0000	-29.083
2908.4000	-28.712
2908.8000	-29.241
2909.2000	-29.096
2909.6000	-27.266
2910.0000	-28.177
2910.4000	-28.050
2910.8000	-27.394
2911.2000	-27.567
2911.6000	-27.268
2912.0000	-27.489
2912.4000	-27.627
2912.8000	-27.417
2913.2000	-27.742
2913.6000	-27.300
2914.0000	-27.415
2914.4000	-27.315
2914.8000	-27.303
2915.2000	-27.404
2915.6000	-27.232
2916.0000	-27.124
2916.4000	-27.410
2916.8000	-27.461
2917.2000	-27.229
2917.6000	-27.229
2918.0000	-27.035
2918.4000	-27.308
2918.8000	-27.739
2919.2000	-27.593
2919.6000	-27.851
2920.0000	-27.650
2920.4000	-27.583
2920.8000	-26.936
2921.2000	-27.343
2921.6000	-27.920
2922.0000	-27.679
2922.4000	-25.920
2922.8000	-26.477
2923.2000	-27.303
2923.6000	-27.299
2924.0000	-27.537
2924.4000	-24.828
2924.8000	-25.974
2925.2000	-25.589
2925.6000	-26.194
2926.0000	-25.854
2926.4000	-24.340
2926.8000	-24.076
2927.2000	-23.449
2927.6000	-23.972
2928.0000	-23.428
2928.4000	-23.069
2928.8000	-23.380
2929.2000	-23.043
2929.6000	-23.561
2930.0000	-22.623
2930.4000	-22.398
2930.8000	-23.635
2931.2000	-24.009
2931.6000	-23.967
2932.0000	-21.944
2932.4000	-22.166
2932.8000	-22.661
2933.2000	-22.280
2933.6000	-22.486
2934.0000	-22.570
2934.4000	-22.336
2934.8000	-22.652
2935.2000	-22.883
2935.6000	-22.738
2936.0000	-23.246
2936.4000	-23.259
2936.8000	-22.493
2937.2000	-23.045
2937.6000	-23.044
2938.0000	-22.927
2938.4000	-23.508
2938.8000	-23.583
2939.2000	-23.104
2939.6000	-22.809
2940.0000	-23.191
2940.4000	-23.199
2940.8000	-22.918
2941.2000	-22.530
2941.6000	-22.413
2942.0000	-22.842
2942.4000	-23.052
2942.8000	-22.739
2943.2000	-21.975
2943.6000	-21.939
2944.0000	-22.991
2944.4000	-22.120
2944.8000	-21.804
2945.2000	-21.806
2945.6000	-21.787
2946.0000	-21.610
2946.4000	-21.493
2946.8000	-21.591
2947.2000	-21.269
2947.6000	-21.161
2948.0000	-21.289
2948.4000	-21.577
2948.8000	-21.063
2949.2000	-21.003
2949.6000	-21.001
2950.0000	-21.044
2950.4000	-21.014
2950.8000	-21.024
2951.2000	-21.160
2951.6000	-21.268
2952.0000	-21.230
2952.4000	-21.017
2952.8000	-21.031
2953.2000	-21.278
2953.6000	-21.319
2954.0000	-20.977
2954.4000	-19.827
2954.8000	-20.703
2955.2000	-21.100
2955.6000	-20.192
2956.0000	-19.638
2956.4000	-19.054
2956.8000	-19.670
2957.2000	-19.329
2957.6000	-18.809
2958.0000	-18.836
2958.4000	-18.240
2958.8000	-18.612
2959.2000	-17.889
2959.6000	-18.606
2960.0000	-18.293
2960.4000	-17.846
2960.8000	-17.847
2961.2000	-17.795
2961.6000	-17.607
2962.0000	-17.920
2962.4000	-17.465
2962.8000	-17.410
2963.2000	-17.480
2963.6000	-17.581
2964.0000	-17.493
2964.4000	-16.939
2964.8000	-16.886
2965.2000	-16.949
2965.6000	-17.126
2966.0000	-16.285
2966.4000	-15.824
2966.8000	-15.880
2967.2000	-16.409
2967.6000	-16.347
2968.0000	-15.767
2968.4000	-15.997
2968.8000	-15.865
2969.2000	-16.356
2969.6000	-15.882
2970.0000	-15.305
2970.4000	-16.105
2970.8000	-15.239
2971.2000	-16.797
2971.6000	-16.511
2972.0000	-16.292
2972.4000	-17.182
2972.8000	-17.357
2973.2000	-17.297
2973.6000	-17.388
2974.0000	-17.862
2974.4000	-19.079
2974.8000	-19.838
2975.2000	-20.227
2975.6000	-20.392
2976.0000	-20.481
2976.4000	-20.669
2976.8000	-21.361
2977.2000	-20.203
2977.6000	-21.161
2978.0000	-21.586
2978.4000	-21.717
2978.8000	-21.698
2979.2000	-21.778
2979.6000	-21.759
2980.0000	-22.000
2980.4000	-21.584
2980.8000	-21.935
2981.2000	-22.158
2981.6000	-22.223
2982.0000	-22.008
2982.4000	-22.093
2982.8000	-22.723
2983.2000	-23.004
2983.6000	-23.035
2984.0000	-23.526
2984.4000	-23.619
2984.8000	-23.823
2985.2000	-24.208
2985.6000	-24.454
2986.0000	-24.822
2986.4000	-25.045
2986.8000	-25.150
2987.2000	-25.641
2987.6000	-26.563
2988.0000	-27.207
2988.4000	-26.977
2988.8000	-26.825
2989.2000	-27.531
2989.6000	-28.696
2990.0000	-29.163
2990.4000	-28.558
2990.8000	-28.816
2991.2000	-29.492
2991.6000	-29.745
2992.0000	-29.440
2992.4000	-28.770
2992.8000	-28.726
2993.2000	-29.519
2993.6000	-29.107
2994.0000	-27.820
2994.4000	-27.309
2994.8000	-28.332
2995.2000	-27.686
2995.6000	-26.840
2996.0000	-25.390
2996.4000	-24.823
2996.8000	-24.765
2997.2000	-24.502
2997.6000	-24.068
2998.0000	-21.887
2998.4000	-22.546
2998.8000	-22.951
2999.2000	-24.316
2999.6000	-22.828
3000.0000	-22.063
3000.4000	-23.550
3000.8000	-23.323
3001.2000	-22.203
3001.6000	-20.567
3002.0000	-20.768
3002.4000	-21.750
3002.8000	-20.621
3003.2000	-19.691
3003.6000	-19.073
3004.0000	-18.531
3004.4000	-19.879
3004.8000	-19.897
3005.2000	-19.394
3005.6000	-18.867
3006.0000	-19.370
3006.4000	-19.079
3006.8000	-19.453
3007.2000	-18.283
3007.6000	-18.413
3008.0000	-19.028
3008.4000	-18.799
3008.8000	-18.572
3009.2000	-18.495
3009.6000	-19.193
3010.0000	-19.513
3010.4000	-19.377
3010.8000	-18.651
3011.2000	-18.671
3011.6000	-19.040
3012.0000	-19.394
3012.4000	-19.323
3012.8000	-19.400
3013.2000	-19.814
3013.6000	-20.232
3014.0000	-20.515
3014.4000	-19.913
3014.8000	-19.646
3015.2000	-19.511
3015.6000	-20.165
3016.0000	-20.091
3016.4000	-19.599
3016.8000	-19.896
3017.2000	-20.438
3017.6000	-20.672
3018.0000	-20.548
3018.4000	-19.997
3018.8000	-20.098
3019.2000	-20.570
3019.6000	-20.604
3020.0000	-20.028
3020.4000	-19.608
3020.8000	-20.177
3021.2000	-21.132
3021.6000	-20.482
3022.0000	-19.117
3022.4000	-18.885
3022.8000	-19.096
3023.2000	-21.916
3023.6000	-20.837
3024.0000	-19.761
3024.4000	-20.229
3024.8000	-21.693
3025.2000	-19.884
3025.6000	-19.168
3026.0000	-18.519
3026.4000	-19.867
3026.8000	-20.137
3027.2000	-20.374
3027.6000	-18.507
3028.0000	-18.805
3028.4000	-19.579
3028.8000	-18.684
3029.2000	-18.103
3029.6000	-17.083
3030.0000	-17.141
3030.4000	-18.135
3030.8000	-18.854
3031.2000	-18.281
3031.6000	-17.291
3032.0000	-17.942
3032.4000	-17.493
3032.8000	-19.481
3033.2000	-19.006
3033.6000	-18.109
3034.0000	-19.036
3034.4000	-19.558
3034.8000	-20.298
3035.2000	-20.493
3035.6000	-21.110
3036.0000	-21.550
3036.4000	-21.484
3036.8000	-21.099
3037.2000	-21.250
3037.6000	-22.193
3038.0000	-22.158
3038.4000	-22.004
3038.8000	-21.773
3039.2000	-21.910
3039.6000	-21.714
3040.0000	-21.689
3040.4000	-21.307
3040.8000	-21.034
3041.2000	-21.054
3041.6000	-20.889
3042.0000	-20.996
3042.4000	-21.728
3042.8000	-20.791
3043.2000	-20.152
3043.6000	-19.057
3044.0000	-19.828
3044.4000	-19.189
3044.8000	-18.555
3045.2000	-20.078
3045.6000	-20.128
3046.0000	-17.585
3046.4000	-17.382
3046.8000	-18.353
3047.2000	-18.512
3047.6000	-17.104
3048.0000	-16.461
3048.4000	-16.003
3048.8000	-17.542
3049.2000	-16.628
3049.6000	-15.111
3050.0000	-15.069
3050.4000	-16.178
3050.8000	-16.806
3051.2000	-17.145
3051.6000	-16.367
3052.0000	-17.795
3052.4000	-18.191
3052.8000	-17.820
3053.2000	-18.359
3053.6000	-17.438
3054.0000	-17.499
3054.4000	-18.786
3054.8000	-20.148
3055.2000	-18.679
3055.6000	-19.613
3056.0000	-20.359
3056.4000	-21.733
3056.8000	-18.657
3057.2000	-17.434
3057.6000	-19.016
3058.0000	-20.556
3058.4000	-21.391
3058.8000	-20.816
3059.2000	-20.870
3059.6000	-20.190
3060.0000	-21.228
3060.4000	-20.476
3060.8000	-19.201
3061.2000	-19.661
3061.6000	-20.303
3062.0000	-21.021
3062.4000	-20.354
3062.8000	-19.935
3063.2000	-21.005
3063.6000	-21.632
3064.0000	-20.995
3064.4000	-20.300
3064.8000	-20.205
3065.2000	-19.787
3065.6000	-20.121
3066.0000	-20.390
3066.4000	-19.545
3066.8000	-20.208
3067.2000	-20.736
3067.6000	-20.870
3068.0000	-19.052
3068.4000	-19.055
3068.8000	-19.308
3069.2000	-20.206
3069.6000	-20.271
3070.0000	-18.579
3070.4000	-18.139
3070.8000	-19.914
3071.2000	-20.260
3071.6000	-20.388
3072.0000	-19.151
3072.4000	-19.294
3072.8000	-19.033
3073.2000	-18.719
3073.6000	-18.060
3074.0000	-18.261
3074.4000	-19.069
3074.8000	-19.631
3075.2000	-19.413
3075.6000	-18.554
3076.0000	-19.236
3076.4000	-18.394
3076.8000	-18.959
3077.2000	-18.217
3077.6000	-19.038
3078.0000	-18.329
3078.4000	-18.806
3078.8000	-19.013
3079.2000	-18.513
3079.6000	-18.354
3080.0000	-18.767
3080.4000	-18.613
3080.8000	-18.338
3081.2000	-18.182
3081.6000	-18.381
3082.0000	-18.180
3082.4000	-17.742
3082.8000	-17.230
3083.2000	-17.447
3083.6000	-18.354
3084.0000	-18.297
3084.4000	-17.855
3084.8000	-17.877
3085.2000	-17.499
3085.6000	-18.120
3086.0000	-17.565
3086.4000	-17.201
3086.8000	-16.818
3087.2000	-17.197
3087.6000	-17.720
3088.0000	-17.344
3088.4000	-16.629
3088.8000	-16.374
3089.2000	-16.427
3089.6000	-16.764
3090.0000	-16.424
3090.4000	-16.166
3090.8000	-15.895
3091.2000	-17.073
3091.6000	-17.418
3092.0000	-17.831
3092.4000	-16.906
3092.8000	-16.857
3093.2000	-16.911
3093.6000	-16.289
3094.0000	-16.161
3094.4000	-15.916
3094.8000	-17.403
3095.2000	-17.766
3095.6000	-16.881
3096.0000	-15.653
3096.4000	-16.344
3096.8000	-17.191
3097.2000	-16.865
3097.6000	-16.247
3098.0000	-15.035
3098.4000	-16.438
3098.8000	-18.760
3099.2000	-15.981
3099.6000	-14.418
3100.0000	-14.696
3100.4000	-16.362
3100.8000	-15.820
3101.2000	-14.762
3101.6000	-13.074
3102.0000	-14.859
3102.4000	-16.427
3102.8000	-15.247
3103.2000	-13.747
3103.6000	-12.964
3104.0000	-15.420
3104.4000	-15.011
3104.8000	-13.764
3105.2000	-13.391
3105.6000	-13.486
3106.0000	-13.984
3106.4000	-13.190
3106.8000	-11.917
3107.2000	-11.626
3107.6000	-13.611
3108.0000	-13.837
3108.4000	-13.440
3108.8000	-11.827
3109.2000	-13.364
3109.6000	-17.045
3110.0000	-15.244
3110.4000	-13.516
3110.8000	-13.989
3111.2000	-15.066
3111.6000	-17.984
3112.0000	-15.232
3112.4000	-13.555
3112.8000	-14.252
3113.2000	-17.498
3113.6000	-15.003
3114.0000	-14.163
3114.4000	-14.306
3114.8000	-14.307
3115.2000	-15.900
3115.6000	-15.488
3116.0000	-14.582
3116.4000	-14.814
3116.8000	-15.234
3117.2000	-15.322
3117.6000	-14.449
3118.0000	-13.680
3118.4000	-14.257
3118.8000	-15.214
3119.2000	-15.316
3119.6000	-14.287
3120.0000	-13.118
3120.4000	-13.752
3120.8000	-15.790
3121.2000	-15.003
3121.6000	-13.024
3122.0000	-13.045
3122.4000	-16.134
3122.8000	-15.230
3123.2000	-13.149
3123.6000	-14.038
3124.0000	-14.675
3124.4000	-18.552
3124.8000	-13.753
3125.2000	-13.155
3125.6000	-13.104
3126.0000	-14.998
3126.4000	-14.248
3126.8000	-13.609
3127.2000	-14.547
3127.6000	-14.520
3128.0000	-14.409
3128.4000	-13.973
3128.8000	-13.015
3129.2000	-12.699
3129.6000	-14.109
3130.0000	-14.756
3130.4000	-14.298
3130.8000	-13.598
3131.2000	-14.197
3131.6000	-15.287
3132.0000	-16.025
3132.4000	-15.410
3132.8000	-13.422
3133.2000	-14.183
3133.6000	-15.323
3134.0000	-13.738
3134.4000	-13.583
3134.8000	-13.634
3135.2000	-16.134
3135.6000	-16.029
[truncated: 4,661 more rows]
