# Supplementary material for: Femtosecond tunable solitons up to 4.8 µm using soliton self-frequency shift in an InF3 fiber
Source: Sci Rep. 2022 Sep 23;12:15898. doi: 10.1038/s41598-022-19658-8 (PMC9508244; doi:10.1038/s41598-022-19658-8)
Supplement: Supplementary file 1 — Supplementary Information. [file 41598_2022_19658_MOESM1_ESM.zip › Raw data/Fig3_4m20mInF3/1.9A.CSV]

75CSV
77
35
CTRWL	3675.000000
SPAN	2650.000000
START WL	2350.000000
STOP WL	5000.000000
WLFREQ	0
REFL	-3.0
LSCL	7.0
RESLN	2.000
AVG	1
SMPLAUTO	1
SMPL	6626
SMPLINTVL	0.4000
HI1_CHOP
MEAS
LSUNT	0
NMSKV	OFF
RESCOR	0
SMOOTH	0
MEASWL	0
SWPSPD	1
MODELNAME	AQ6376
CHGPT	0
RESCAL0_0	10243
RESCAL0_1	0
RESCAL0_2	0
RESCAL1_0	10243
RESCAL1_1	0
RESCAL1_2	0
RESPARM	10243
FREQPARM	10243
WNUMPARM	10243
[TRACE DATA]
2350.0000	-210.000
2350.4000	-210.000
2350.8000	-52.164
2351.2000	-210.000
2351.6000	-210.000
2352.0000	-210.000
2352.4000	-210.000
2352.8000	-210.000
2353.2000	-55.167
2353.6000	-210.000
2354.0000	-210.000
2354.4000	-210.000
2354.8000	-53.906
2355.2000	-54.983
2355.6000	-210.000
2356.0000	-210.000
2356.4000	-210.000
2356.8000	-210.000
2357.2000	-210.000
2357.6000	-58.776
2358.0000	-52.690
2358.4000	-51.935
2358.8000	-210.000
2359.2000	-210.000
2359.6000	-210.000
2360.0000	-210.000
2360.4000	-51.523
2360.8000	-52.977
2361.2000	-51.300
2361.6000	-53.683
2362.0000	-210.000
2362.4000	-59.793
2362.8000	-53.259
2363.2000	-210.000
2363.6000	-210.000
2364.0000	-52.351
2364.4000	-56.383
2364.8000	-210.000
2365.2000	-210.000
2365.6000	-210.000
2366.0000	-210.000
2366.4000	-210.000
2366.8000	-210.000
2367.2000	-53.054
2367.6000	-53.311
2368.0000	-210.000
2368.4000	-210.000
2368.8000	-58.569
2369.2000	-210.000
2369.6000	-210.000
2370.0000	-56.579
2370.4000	-55.795
2370.8000	-56.322
2371.2000	-210.000
2371.6000	-210.000
2372.0000	-210.000
2372.4000	-53.566
2372.8000	-51.938
2373.2000	-210.000
2373.6000	-210.000
2374.0000	-210.000
2374.4000	-210.000
2374.8000	-60.124
2375.2000	-53.838
2375.6000	-51.177
2376.0000	-55.460
2376.4000	-210.000
2376.8000	-210.000
2377.2000	-210.000
2377.6000	-210.000
2378.0000	-210.000
2378.4000	-210.000
2378.8000	-52.911
2379.2000	-65.313
2379.6000	-54.962
2380.0000	-50.550
2380.4000	-210.000
2380.8000	-210.000
2381.2000	-51.586
2381.6000	-65.068
2382.0000	-56.453
2382.4000	-52.956
2382.8000	-210.000
2383.2000	-52.585
2383.6000	-210.000
2384.0000	-210.000
2384.4000	-210.000
2384.8000	-210.000
2385.2000	-210.000
2385.6000	-210.000
2386.0000	-210.000
2386.4000	-210.000
2386.8000	-51.553
2387.2000	-56.132
2387.6000	-57.988
2388.0000	-50.866
2388.4000	-210.000
2388.8000	-210.000
2389.2000	-210.000
2389.6000	-210.000
2390.0000	-210.000
2390.4000	-56.787
2390.8000	-210.000
2391.2000	-57.787
2391.6000	-56.554
2392.0000	-210.000
2392.4000	-61.516
2392.8000	-210.000
2393.2000	-54.035
2393.6000	-210.000
2394.0000	-56.560
2394.4000	-63.268
2394.8000	-210.000
2395.2000	-210.000
2395.6000	-210.000
2396.0000	-59.240
2396.4000	-51.327
2396.8000	-55.892
2397.2000	-210.000
2397.6000	-210.000
2398.0000	-58.330
2398.4000	-52.361
2398.8000	-56.256
2399.2000	-53.742
2399.6000	-210.000
2400.0000	-210.000
2400.4000	-210.000
2400.8000	-210.000
2401.2000	-53.283
2401.6000	-210.000
2402.0000	-210.000
2402.4000	-55.606
2402.8000	-210.000
2403.2000	-61.759
2403.6000	-67.456
2404.0000	-210.000
2404.4000	-210.000
2404.8000	-62.062
2405.2000	-210.000
2405.6000	-210.000
2406.0000	-210.000
2406.4000	-210.000
2406.8000	-57.010
2407.2000	-63.367
2407.6000	-55.608
2408.0000	-210.000
2408.4000	-57.475
2408.8000	-210.000
2409.2000	-58.828
2409.6000	-57.526
2410.0000	-57.547
2410.4000	-210.000
2410.8000	-54.896
2411.2000	-210.000
2411.6000	-210.000
2412.0000	-210.000
2412.4000	-210.000
2412.8000	-56.227
2413.2000	-210.000
2413.6000	-56.327
2414.0000	-210.000
2414.4000	-210.000
2414.8000	-210.000
2415.2000	-210.000
2415.6000	-210.000
2416.0000	-52.321
2416.4000	-70.503
2416.8000	-210.000
2417.2000	-57.151
2417.6000	-210.000
2418.0000	-53.415
2418.4000	-210.000
2418.8000	-210.000
2419.2000	-57.773
2419.6000	-58.196
2420.0000	-56.896
2420.4000	-59.032
2420.8000	-50.993
2421.2000	-210.000
2421.6000	-61.837
2422.0000	-210.000
2422.4000	-210.000
2422.8000	-210.000
2423.2000	-210.000
2423.6000	-49.985
2424.0000	-210.000
2424.4000	-54.487
2424.8000	-65.585
2425.2000	-52.745
2425.6000	-51.125
2426.0000	-210.000
2426.4000	-64.469
2426.8000	-57.904
2427.2000	-53.133
2427.6000	-62.894
2428.0000	-210.000
2428.4000	-58.430
2428.8000	-210.000
2429.2000	-210.000
2429.6000	-210.000
2430.0000	-54.126
2430.4000	-210.000
2430.8000	-53.393
2431.2000	-57.209
2431.6000	-53.807
2432.0000	-52.412
2432.4000	-210.000
2432.8000	-210.000
2433.2000	-210.000
2433.6000	-210.000
2434.0000	-210.000
2434.4000	-55.459
2434.8000	-210.000
2435.2000	-54.207
2435.6000	-210.000
2436.0000	-55.259
2436.4000	-52.322
2436.8000	-210.000
2437.2000	-210.000
2437.6000	-58.194
2438.0000	-55.359
2438.4000	-56.081
2438.8000	-53.408
2439.2000	-57.607
2439.6000	-55.930
2440.0000	-210.000
2440.4000	-51.227
2440.8000	-59.060
2441.2000	-55.757
2441.6000	-210.000
2442.0000	-52.736
2442.4000	-210.000
2442.8000	-210.000
2443.2000	-210.000
2443.6000	-210.000
2444.0000	-55.033
2444.4000	-210.000
2444.8000	-54.719
2445.2000	-51.314
2445.6000	-210.000
2446.0000	-210.000
2446.4000	-210.000
2446.8000	-210.000
2447.2000	-55.698
2447.6000	-210.000
2448.0000	-59.876
2448.4000	-210.000
2448.8000	-210.000
2449.2000	-210.000
2449.6000	-210.000
2450.0000	-210.000
2450.4000	-69.074
2450.8000	-210.000
2451.2000	-210.000
2451.6000	-63.688
2452.0000	-56.589
2452.4000	-49.706
2452.8000	-55.394
2453.2000	-210.000
2453.6000	-210.000
2454.0000	-210.000
2454.4000	-210.000
2454.8000	-210.000
2455.2000	-210.000
2455.6000	-51.228
2456.0000	-51.079
2456.4000	-54.878
2456.8000	-210.000
2457.2000	-54.802
2457.6000	-61.946
2458.0000	-53.592
2458.4000	-53.082
2458.8000	-210.000
2459.2000	-210.000
2459.6000	-54.262
2460.0000	-49.689
2460.4000	-59.845
2460.8000	-60.566
2461.2000	-210.000
2461.6000	-56.858
2462.0000	-57.507
2462.4000	-60.838
2462.8000	-58.869
2463.2000	-52.389
2463.6000	-210.000
2464.0000	-210.000
2464.4000	-59.576
2464.8000	-210.000
2465.2000	-52.022
2465.6000	-52.324
2466.0000	-56.996
2466.4000	-210.000
2466.8000	-210.000
2467.2000	-210.000
2467.6000	-58.429
2468.0000	-210.000
2468.4000	-52.006
2468.8000	-52.188
2469.2000	-210.000
2469.6000	-210.000
2470.0000	-210.000
2470.4000	-210.000
2470.8000	-210.000
2471.2000	-55.880
2471.6000	-51.496
2472.0000	-66.647
2472.4000	-54.602
2472.8000	-57.914
2473.2000	-78.186
2473.6000	-54.171
2474.0000	-55.065
2474.4000	-59.333
2474.8000	-51.391
2475.2000	-54.231
2475.6000	-210.000
2476.0000	-210.000
2476.4000	-210.000
2476.8000	-57.840
2477.2000	-51.381
2477.6000	-210.000
2478.0000	-210.000
2478.4000	-50.990
2478.8000	-50.730
2479.2000	-53.227
2479.6000	-210.000
2480.0000	-210.000
2480.4000	-210.000
2480.8000	-210.000
2481.2000	-52.436
2481.6000	-210.000
2482.0000	-210.000
2482.4000	-63.630
2482.8000	-210.000
2483.2000	-60.477
2483.6000	-51.963
2484.0000	-58.668
2484.4000	-52.369
2484.8000	-65.910
2485.2000	-63.536
2485.6000	-54.482
2486.0000	-59.176
2486.4000	-54.744
2486.8000	-210.000
2487.2000	-210.000
2487.6000	-210.000
2488.0000	-210.000
2488.4000	-210.000
2488.8000	-210.000
2489.2000	-52.263
2489.6000	-53.552
2490.0000	-53.446
2490.4000	-210.000
2490.8000	-210.000
2491.2000	-58.489
2491.6000	-52.091
2492.0000	-210.000
2492.4000	-210.000
2492.8000	-51.743
2493.2000	-210.000
2493.6000	-210.000
2494.0000	-53.654
2494.4000	-52.193
2494.8000	-210.000
2495.2000	-210.000
2495.6000	-210.000
2496.0000	-210.000
2496.4000	-58.230
2496.8000	-210.000
2497.2000	-210.000
2497.6000	-53.118
2498.0000	-53.931
2498.4000	-54.257
2498.8000	-210.000
2499.2000	-210.000
2499.6000	-52.325
2500.0000	-54.574
2500.4000	-210.000
2500.8000	-58.205
2501.2000	-54.069
2501.6000	-210.000
2502.0000	-210.000
2502.4000	-59.626
2502.8000	-53.498
2503.2000	-51.825
2503.6000	-62.727
2504.0000	-52.537
2504.4000	-210.000
2504.8000	-55.729
2505.2000	-56.659
2505.6000	-51.711
2506.0000	-56.363
2506.4000	-57.927
2506.8000	-55.817
2507.2000	-55.003
2507.6000	-56.414
2508.0000	-52.832
2508.4000	-51.310
2508.8000	-53.018
2509.2000	-54.167
2509.6000	-56.208
2510.0000	-53.944
2510.4000	-210.000
2510.8000	-210.000
2511.2000	-51.221
2511.6000	-54.767
2512.0000	-51.689
2512.4000	-51.741
2512.8000	-210.000
2513.2000	-55.362
2513.6000	-210.000
2514.0000	-210.000
2514.4000	-55.747
2514.8000	-210.000
2515.2000	-54.219
2515.6000	-51.850
2516.0000	-63.439
2516.4000	-210.000
2516.8000	-51.910
2517.2000	-52.077
2517.6000	-210.000
2518.0000	-62.004
2518.4000	-210.000
2518.8000	-210.000
2519.2000	-61.569
2519.6000	-210.000
2520.0000	-54.587
2520.4000	-55.772
2520.8000	-210.000
2521.2000	-52.715
2521.6000	-54.867
2522.0000	-60.266
2522.4000	-210.000
2522.8000	-57.702
2523.2000	-55.220
2523.6000	-51.678
2524.0000	-52.922
2524.4000	-210.000
2524.8000	-58.615
2525.2000	-54.190
2525.6000	-210.000
2526.0000	-52.951
2526.4000	-59.861
2526.8000	-54.021
2527.2000	-210.000
2527.6000	-210.000
2528.0000	-61.997
2528.4000	-210.000
2528.8000	-52.465
2529.2000	-210.000
2529.6000	-210.000
2530.0000	-210.000
2530.4000	-57.922
2530.8000	-56.516
2531.2000	-55.480
2531.6000	-51.319
2532.0000	-54.040
2532.4000	-62.474
2532.8000	-55.528
2533.2000	-50.897
2533.6000	-51.757
2534.0000	-210.000
2534.4000	-210.000
2534.8000	-210.000
2535.2000	-55.388
2535.6000	-210.000
2536.0000	-210.000
2536.4000	-210.000
2536.8000	-52.487
2537.2000	-56.765
2537.6000	-52.780
2538.0000	-210.000
2538.4000	-57.153
2538.8000	-210.000
2539.2000	-210.000
2539.6000	-52.461
2540.0000	-210.000
2540.4000	-62.923
2540.8000	-69.129
2541.2000	-52.720
2541.6000	-210.000
2542.0000	-84.222
2542.4000	-55.078
2542.8000	-210.000
2543.2000	-210.000
2543.6000	-56.025
2544.0000	-55.010
2544.4000	-210.000
2544.8000	-210.000
2545.2000	-55.426
2545.6000	-56.183
2546.0000	-210.000
2546.4000	-210.000
2546.8000	-210.000
2547.2000	-210.000
2547.6000	-55.425
2548.0000	-54.217
2548.4000	-210.000
2548.8000	-210.000
2549.2000	-210.000
2549.6000	-57.983
2550.0000	-210.000
2550.4000	-210.000
2550.8000	-55.442
2551.2000	-59.079
2551.6000	-53.397
2552.0000	-56.198
2552.4000	-53.580
2552.8000	-54.467
2553.2000	-53.410
2553.6000	-57.844
2554.0000	-210.000
2554.4000	-210.000
2554.8000	-210.000
2555.2000	-50.689
2555.6000	-52.624
2556.0000	-210.000
2556.4000	-210.000
2556.8000	-210.000
2557.2000	-53.358
2557.6000	-210.000
2558.0000	-54.540
2558.4000	-55.914
2558.8000	-60.293
2559.2000	-52.886
2559.6000	-61.315
2560.0000	-62.217
2560.4000	-210.000
2560.8000	-54.520
2561.2000	-52.698
2561.6000	-210.000
2562.0000	-210.000
2562.4000	-210.000
2562.8000	-53.964
2563.2000	-65.411
2563.6000	-51.947
2564.0000	-210.000
2564.4000	-49.514
2564.8000	-58.705
2565.2000	-51.481
2565.6000	-57.564
2566.0000	-54.855
2566.4000	-210.000
2566.8000	-210.000
2567.2000	-210.000
2567.6000	-210.000
2568.0000	-52.914
2568.4000	-210.000
2568.8000	-210.000
2569.2000	-210.000
2569.6000	-56.686
2570.0000	-210.000
2570.4000	-210.000
2570.8000	-210.000
2571.2000	-57.694
2571.6000	-210.000
2572.0000	-51.395
2572.4000	-51.625
2572.8000	-51.987
2573.2000	-210.000
2573.6000	-56.040
2574.0000	-53.002
2574.4000	-57.143
2574.8000	-210.000
2575.2000	-61.061
2575.6000	-210.000
2576.0000	-210.000
2576.4000	-53.826
2576.8000	-55.575
2577.2000	-210.000
2577.6000	-210.000
2578.0000	-210.000
2578.4000	-210.000
2578.8000	-56.275
2579.2000	-65.823
2579.6000	-210.000
2580.0000	-56.539
2580.4000	-210.000
2580.8000	-51.536
2581.2000	-51.487
2581.6000	-57.335
2582.0000	-210.000
2582.4000	-210.000
2582.8000	-210.000
2583.2000	-52.018
2583.6000	-56.624
2584.0000	-66.040
2584.4000	-210.000
2584.8000	-210.000
2585.2000	-210.000
2585.6000	-66.108
2586.0000	-55.267
2586.4000	-210.000
2586.8000	-64.127
2587.2000	-53.515
2587.6000	-54.289
2588.0000	-54.675
2588.4000	-54.623
2588.8000	-57.843
2589.2000	-55.911
2589.6000	-52.324
2590.0000	-64.337
2590.4000	-50.272
2590.8000	-210.000
2591.2000	-53.929
2591.6000	-55.336
2592.0000	-210.000
2592.4000	-210.000
2592.8000	-76.356
2593.2000	-210.000
2593.6000	-210.000
2594.0000	-52.628
2594.4000	-210.000
2594.8000	-210.000
2595.2000	-62.715
2595.6000	-210.000
2596.0000	-59.259
2596.4000	-210.000
2596.8000	-60.980
2597.2000	-53.062
2597.6000	-55.771
2598.0000	-210.000
2598.4000	-52.653
2598.8000	-210.000
2599.2000	-210.000
2599.6000	-210.000
2600.0000	-55.851
2600.4000	-210.000
2600.8000	-55.237
2601.2000	-55.304
2601.6000	-63.576
2602.0000	-58.574
2602.4000	-210.000
2602.8000	-53.577
2603.2000	-210.000
2603.6000	-64.076
2604.0000	-210.000
2604.4000	-210.000
2604.8000	-58.015
2605.2000	-210.000
2605.6000	-210.000
2606.0000	-210.000
2606.4000	-210.000
2606.8000	-210.000
2607.2000	-77.913
2607.6000	-53.712
2608.0000	-54.681
2608.4000	-210.000
2608.8000	-55.821
2609.2000	-210.000
2609.6000	-210.000
2610.0000	-61.606
2610.4000	-210.000
2610.8000	-210.000
2611.2000	-57.736
2611.6000	-54.326
2612.0000	-54.555
2612.4000	-210.000
2612.8000	-61.531
2613.2000	-210.000
2613.6000	-210.000
2614.0000	-210.000
2614.4000	-57.957
2614.8000	-210.000
2615.2000	-62.500
2615.6000	-54.958
2616.0000	-53.878
2616.4000	-210.000
2616.8000	-60.478
2617.2000	-59.090
2617.6000	-210.000
2618.0000	-210.000
2618.4000	-57.782
2618.8000	-52.965
2619.2000	-52.043
2619.6000	-54.087
2620.0000	-54.932
2620.4000	-210.000
2620.8000	-63.749
2621.2000	-210.000
2621.6000	-210.000
2622.0000	-55.689
2622.4000	-210.000
2622.8000	-210.000
2623.2000	-210.000
2623.6000	-210.000
2624.0000	-69.125
2624.4000	-210.000
2624.8000	-54.687
2625.2000	-210.000
2625.6000	-55.039
2626.0000	-210.000
2626.4000	-210.000
2626.8000	-55.864
2627.2000	-210.000
2627.6000	-57.233
2628.0000	-52.090
2628.4000	-210.000
2628.8000	-210.000
2629.2000	-210.000
2629.6000	-210.000
2630.0000	-56.578
2630.4000	-210.000
2630.8000	-210.000
2631.2000	-57.307
2631.6000	-210.000
2632.0000	-52.137
2632.4000	-55.066
2632.8000	-210.000
2633.2000	-210.000
2633.6000	-210.000
2634.0000	-210.000
2634.4000	-57.609
2634.8000	-61.300
2635.2000	-57.639
2635.6000	-51.207
2636.0000	-52.460
2636.4000	-53.907
2636.8000	-210.000
2637.2000	-53.941
2637.6000	-56.217
2638.0000	-70.092
2638.4000	-60.960
2638.8000	-51.040
2639.2000	-55.274
2639.6000	-56.389
2640.0000	-53.969
2640.4000	-51.657
2640.8000	-54.175
2641.2000	-210.000
2641.6000	-56.598
2642.0000	-52.570
2642.4000	-51.761
2642.8000	-51.812
2643.2000	-210.000
2643.6000	-62.653
2644.0000	-53.089
2644.4000	-54.092
2644.8000	-53.013
2645.2000	-54.914
2645.6000	-59.505
2646.0000	-54.928
2646.4000	-56.929
2646.8000	-57.821
2647.2000	-53.987
2647.6000	-53.748
2648.0000	-55.084
2648.4000	-53.573
2648.8000	-60.049
2649.2000	-210.000
2649.6000	-57.249
2650.0000	-56.494
2650.4000	-57.105
2650.8000	-210.000
2651.2000	-51.599
2651.6000	-53.627
2652.0000	-58.063
2652.4000	-52.051
2652.8000	-54.203
2653.2000	-53.872
2653.6000	-54.544
2654.0000	-60.372
2654.4000	-52.133
2654.8000	-51.496
2655.2000	-51.193
2655.6000	-59.876
2656.0000	-53.968
2656.4000	-51.230
2656.8000	-51.976
2657.2000	-53.234
2657.6000	-53.287
2658.0000	-53.666
2658.4000	-51.538
2658.8000	-54.860
2659.2000	-51.719
2659.6000	-51.241
2660.0000	-52.015
2660.4000	-50.881
2660.8000	-52.436
2661.2000	-50.909
2661.6000	-51.727
2662.0000	-51.141
2662.4000	-50.155
2662.8000	-52.627
2663.2000	-50.719
2663.6000	-54.241
2664.0000	-52.200
2664.4000	-53.251
2664.8000	-52.751
2665.2000	-53.257
2665.6000	-52.047
2666.0000	-53.055
2666.4000	-53.338
2666.8000	-52.829
2667.2000	-51.419
2667.6000	-50.867
2668.0000	-51.752
2668.4000	-50.119
2668.8000	-50.223
2669.2000	-49.639
2669.6000	-49.343
2670.0000	-49.350
2670.4000	-49.944
2670.8000	-49.626
2671.2000	-49.247
2671.6000	-47.780
2672.0000	-47.764
2672.4000	-47.179
2672.8000	-47.165
2673.2000	-47.762
2673.6000	-47.982
2674.0000	-47.731
2674.4000	-48.202
2674.8000	-47.897
2675.2000	-48.586
2675.6000	-48.025
2676.0000	-47.631
2676.4000	-48.758
2676.8000	-47.523
2677.2000	-47.906
2677.6000	-46.781
2678.0000	-46.684
2678.4000	-46.069
2678.8000	-45.807
2679.2000	-45.713
2679.6000	-45.171
2680.0000	-44.594
2680.4000	-44.902
2680.8000	-44.649
2681.2000	-44.589
2681.6000	-44.229
2682.0000	-43.929
2682.4000	-43.838
2682.8000	-44.443
2683.2000	-44.079
2683.6000	-43.987
2684.0000	-43.460
2684.4000	-43.699
2684.8000	-43.347
2685.2000	-42.715
2685.6000	-42.485
2686.0000	-42.647
2686.4000	-41.970
2686.8000	-41.677
2687.2000	-41.492
2687.6000	-41.113
2688.0000	-40.967
2688.4000	-40.744
2688.8000	-40.569
2689.2000	-40.513
2689.6000	-40.478
2690.0000	-40.407
2690.4000	-40.639
2690.8000	-40.727
2691.2000	-41.030
2691.6000	-41.049
2692.0000	-41.401
2692.4000	-41.467
2692.8000	-41.206
2693.2000	-41.161
2693.6000	-40.916
2694.0000	-40.751
2694.4000	-40.422
2694.8000	-39.924
2695.2000	-39.611
2695.6000	-39.283
2696.0000	-39.007
2696.4000	-38.851
2696.8000	-38.775
2697.2000	-38.566
2697.6000	-38.613
2698.0000	-38.638
2698.4000	-38.679
2698.8000	-38.752
2699.2000	-38.811
2699.6000	-38.777
2700.0000	-38.717
2700.4000	-38.711
2700.8000	-38.639
2701.2000	-38.598
2701.6000	-38.346
2702.0000	-38.185
2702.4000	-37.948
2702.8000	-37.684
2703.2000	-37.480
2703.6000	-37.350
2704.0000	-37.357
2704.4000	-37.278
2704.8000	-37.313
2705.2000	-37.288
2705.6000	-37.501
2706.0000	-37.776
2706.4000	-38.119
2706.8000	-38.296
2707.2000	-38.688
2707.6000	-39.128
2708.0000	-39.449
2708.4000	-39.696
2708.8000	-39.852
2709.2000	-39.731
2709.6000	-39.513
2710.0000	-39.381
2710.4000	-39.048
2710.8000	-38.601
2711.2000	-38.208
2711.6000	-37.801
2712.0000	-37.444
2712.4000	-37.102
2712.8000	-36.644
2713.2000	-36.291
2713.6000	-35.981
2714.0000	-35.721
2714.4000	-35.488
2714.8000	-35.300
2715.2000	-35.090
2715.6000	-34.961
2716.0000	-34.925
2716.4000	-34.933
2716.8000	-35.034
2717.2000	-35.108
2717.6000	-35.293
2718.0000	-35.299
2718.4000	-35.031
2718.8000	-34.686
2719.2000	-34.207
2719.6000	-33.745
2720.0000	-33.385
2720.4000	-33.119
2720.8000	-32.896
2721.2000	-32.605
2721.6000	-32.378
2722.0000	-32.018
2722.4000	-31.520
2722.8000	-30.917
2723.2000	-30.327
2723.6000	-29.724
2724.0000	-29.200
2724.4000	-28.723
2724.8000	-28.264
2725.2000	-27.932
2725.6000	-27.595
2726.0000	-27.292
2726.4000	-27.122
2726.8000	-26.978
2727.2000	-26.875
2727.6000	-26.726
2728.0000	-26.553
2728.4000	-26.351
2728.8000	-26.056
2729.2000	-25.748
2729.6000	-25.481
2730.0000	-25.248
2730.4000	-25.070
2730.8000	-24.997
2731.2000	-24.993
2731.6000	-25.039
2732.0000	-25.184
2732.4000	-25.333
2732.8000	-25.373
2733.2000	-25.559
2733.6000	-25.737
2734.0000	-26.113
2734.4000	-26.488
2734.8000	-26.701
2735.2000	-26.883
2735.6000	-27.173
2736.0000	-27.490
2736.4000	-27.629
2736.8000	-27.798
2737.2000	-28.000
2737.6000	-28.479
2738.0000	-28.924
2738.4000	-29.394
2738.8000	-29.894
2739.2000	-30.322
2739.6000	-30.781
2740.0000	-30.939
2740.4000	-30.732
2740.8000	-30.322
2741.2000	-29.797
2741.6000	-29.379
2742.0000	-28.858
2742.4000	-28.368
2742.8000	-27.872
2743.2000	-27.439
2743.6000	-27.109
2744.0000	-26.834
2744.4000	-26.671
2744.8000	-26.547
2745.2000	-26.534
2745.6000	-26.569
2746.0000	-26.536
2746.4000	-26.583
2746.8000	-26.640
2747.2000	-26.550
2747.6000	-26.536
2748.0000	-26.567
2748.4000	-26.597
2748.8000	-26.603
2749.2000	-26.309
2749.6000	-25.770
2750.0000	-25.898
2750.4000	-25.867
2750.8000	-25.651
2751.2000	-25.534
2751.6000	-25.432
2752.0000	-25.830
2752.4000	-25.874
2752.8000	-25.975
2753.2000	-25.726
2753.6000	-25.828
2754.0000	-25.995
2754.4000	-26.135
2754.8000	-25.840
2755.2000	-25.530
2755.6000	-25.189
2756.0000	-24.545
2756.4000	-23.863
2756.8000	-22.745
2757.2000	-21.991
2757.6000	-21.302
2758.0000	-21.188
2758.4000	-20.935
2758.8000	-20.461
2759.2000	-20.270
2759.6000	-20.427
2760.0000	-20.609
2760.4000	-20.569
2760.8000	-20.804
2761.2000	-20.895
2761.6000	-21.173
2762.0000	-21.375
2762.4000	-21.092
2762.8000	-20.631
2763.2000	-19.966
2763.6000	-19.235
2764.0000	-18.585
2764.4000	-17.979
2764.8000	-17.432
2765.2000	-16.868
2765.6000	-16.296
2766.0000	-15.752
2766.4000	-15.290
2766.8000	-14.903
2767.2000	-14.569
2767.6000	-14.185
2768.0000	-13.774
2768.4000	-13.466
2768.8000	-13.359
2769.2000	-13.277
2769.6000	-13.141
2770.0000	-13.003
2770.4000	-12.910
2770.8000	-12.922
2771.2000	-13.142
2771.6000	-13.234
2772.0000	-13.322
2772.4000	-13.475
2772.8000	-13.735
2773.2000	-14.165
2773.6000	-14.447
2774.0000	-14.656
2774.4000	-14.822
2774.8000	-15.075
2775.2000	-15.384
2775.6000	-15.688
2776.0000	-16.077
2776.4000	-16.284
2776.8000	-16.425
2777.2000	-16.457
2777.6000	-16.662
2778.0000	-16.888
2778.4000	-16.392
2778.8000	-15.644
2779.2000	-14.903
2779.6000	-14.405
2780.0000	-13.747
2780.4000	-13.141
2780.8000	-12.506
2781.2000	-11.958
2781.6000	-11.603
2782.0000	-11.455
2782.4000	-11.191
2782.8000	-11.092
2783.2000	-11.070
2783.6000	-11.171
2784.0000	-11.295
2784.4000	-11.626
2784.8000	-11.897
2785.2000	-12.225
2785.6000	-12.474
2786.0000	-12.730
2786.4000	-12.969
2786.8000	-13.179
2787.2000	-13.327
2787.6000	-13.411
2788.0000	-13.457
2788.4000	-13.502
2788.8000	-13.540
2789.2000	-13.565
2789.6000	-13.612
2790.0000	-13.657
2790.4000	-13.695
2790.8000	-13.748
2791.2000	-13.795
2791.6000	-13.973
2792.0000	-14.037
2792.4000	-14.042
2792.8000	-14.052
2793.2000	-13.913
2793.6000	-13.519
2794.0000	-12.843
2794.4000	-12.339
2794.8000	-11.550
2795.2000	-10.790
2795.6000	-9.759
2796.0000	-8.998
2796.4000	-8.450
2796.8000	-7.924
2797.2000	-7.443
2797.6000	-7.092
2798.0000	-6.918
2798.4000	-6.882
2798.8000	-6.945
2799.2000	-7.100
2799.6000	-7.411
2800.0000	-7.816
2800.4000	-8.329
2800.8000	-8.945
2801.2000	-9.726
2801.6000	-10.679
2802.0000	-11.649
2802.4000	-12.739
2802.8000	-13.864
2803.2000	-14.860
2803.6000	-15.762
2804.0000	-15.936
2804.4000	-15.930
2804.8000	-15.808
2805.2000	-15.658
2805.6000	-15.575
2806.0000	-15.447
2806.4000	-15.382
2806.8000	-15.361
2807.2000	-15.376
2807.6000	-15.287
2808.0000	-15.153
2808.4000	-15.010
2808.8000	-14.767
2809.2000	-14.518
2809.6000	-14.215
2810.0000	-13.925
2810.4000	-13.625
2810.8000	-13.333
2811.2000	-13.189
2811.6000	-13.229
2812.0000	-13.351
2812.4000	-13.521
2812.8000	-13.692
2813.2000	-14.034
2813.6000	-14.433
2814.0000	-14.836
2814.4000	-15.116
2814.8000	-15.449
2815.2000	-15.770
2815.6000	-15.946
2816.0000	-16.040
2816.4000	-15.992
2816.8000	-16.010
2817.2000	-15.991
2817.6000	-16.048
2818.0000	-16.069
2818.4000	-16.188
2818.8000	-16.411
2819.2000	-16.542
2819.6000	-16.684
2820.0000	-16.828
2820.4000	-16.974
2820.8000	-17.114
2821.2000	-17.250
2821.6000	-17.441
2822.0000	-17.759
2822.4000	-18.023
2822.8000	-18.164
2823.2000	-18.406
2823.6000	-18.654
2824.0000	-19.019
2824.4000	-19.408
2824.8000	-19.823
2825.2000	-20.249
2825.6000	-20.657
2826.0000	-20.943
2826.4000	-21.087
2826.8000	-20.916
2827.2000	-20.681
2827.6000	-20.502
2828.0000	-20.204
2828.4000	-19.997
2828.8000	-19.793
2829.2000	-19.670
2829.6000	-19.592
2830.0000	-19.579
2830.4000	-19.579
2830.8000	-19.639
2831.2000	-19.692
2831.6000	-19.686
2832.0000	-19.769
2832.4000	-19.803
2832.8000	-20.110
2833.2000	-20.200
2833.6000	-20.363
2834.0000	-20.413
2834.4000	-20.473
2834.8000	-20.402
2835.2000	-20.272
2835.6000	-20.241
2836.0000	-20.162
2836.4000	-20.065
2836.8000	-20.020
2837.2000	-19.950
2837.6000	-19.886
2838.0000	-19.869
2838.4000	-19.820
2838.8000	-19.982
2839.2000	-20.063
2839.6000	-20.151
2840.0000	-20.257
2840.4000	-20.462
2840.8000	-20.717
2841.2000	-20.980
2841.6000	-21.247
2842.0000	-21.498
2842.4000	-21.876
2842.8000	-22.184
2843.2000	-22.415
2843.6000	-22.538
2844.0000	-22.514
2844.4000	-22.577
2844.8000	-22.562
2845.2000	-22.607
2845.6000	-22.725
2846.0000	-22.923
2846.4000	-23.205
2846.8000	-23.454
2847.2000	-23.651
2847.6000	-23.850
2848.0000	-24.074
2848.4000	-24.420
2848.8000	-24.712
2849.2000	-25.130
2849.6000	-25.509
2850.0000	-25.826
2850.4000	-26.064
2850.8000	-26.301
2851.2000	-26.505
2851.6000	-26.673
2852.0000	-26.726
2852.4000	-26.768
2852.8000	-26.812
2853.2000	-26.670
2853.6000	-26.863
2854.0000	-26.958
2854.4000	-27.023
2854.8000	-26.940
2855.2000	-26.832
2855.6000	-27.025
2856.0000	-27.116
2856.4000	-27.365
2856.8000	-27.707
2857.2000	-28.071
2857.6000	-28.587
2858.0000	-28.981
2858.4000	-29.543
2858.8000	-30.344
2859.2000	-30.787
2859.6000	-31.023
2860.0000	-31.254
2860.4000	-31.630
2860.8000	-31.949
2861.2000	-32.080
2861.6000	-31.955
2862.0000	-32.068
2862.4000	-32.607
2862.8000	-33.153
2863.2000	-32.939
2863.6000	-32.580
2864.0000	-32.792
2864.4000	-32.972
2864.8000	-32.658
2865.2000	-32.199
2865.6000	-32.210
2866.0000	-32.077
2866.4000	-32.144
2866.8000	-31.972
2867.2000	-31.715
2867.6000	-31.693
2868.0000	-31.678
2868.4000	-31.721
2868.8000	-31.754
2869.2000	-31.802
2869.6000	-31.793
2870.0000	-31.718
2870.4000	-31.547
2870.8000	-31.461
2871.2000	-31.127
2871.6000	-30.957
2872.0000	-30.508
2872.4000	-30.335
2872.8000	-30.212
2873.2000	-30.014
2873.6000	-29.617
2874.0000	-29.388
2874.4000	-29.261
2874.8000	-29.096
2875.2000	-28.995
2875.6000	-28.881
2876.0000	-28.761
2876.4000	-28.783
2876.8000	-28.659
2877.2000	-28.536
2877.6000	-28.404
2878.0000	-28.278
2878.4000	-28.172
2878.8000	-28.103
2879.2000	-28.078
2879.6000	-28.053
2880.0000	-27.905
2880.4000	-27.794
2880.8000	-27.777
2881.2000	-27.795
2881.6000	-27.644
2882.0000	-27.540
2882.4000	-27.534
2882.8000	-27.414
2883.2000	-27.438
2883.6000	-27.323
2884.0000	-27.268
2884.4000	-27.277
2884.8000	-27.254
2885.2000	-27.301
2885.6000	-27.253
2886.0000	-27.152
2886.4000	-27.125
2886.8000	-27.117
2887.2000	-27.046
2887.6000	-26.951
2888.0000	-26.873
2888.4000	-26.791
2888.8000	-26.679
2889.2000	-26.571
2889.6000	-26.490
2890.0000	-26.399
2890.4000	-26.192
2890.8000	-26.072
2891.2000	-26.039
2891.6000	-25.894
2892.0000	-25.804
2892.4000	-25.596
2892.8000	-25.443
2893.2000	-25.341
2893.6000	-25.237
2894.0000	-25.231
2894.4000	-24.923
2894.8000	-24.789
2895.2000	-24.855
2895.6000	-24.672
2896.0000	-24.498
2896.4000	-24.188
2896.8000	-24.073
2897.2000	-23.976
2897.6000	-23.906
2898.0000	-23.705
2898.4000	-23.713
2898.8000	-23.674
2899.2000	-23.452
2899.6000	-23.338
2900.0000	-23.108
2900.4000	-23.035
2900.8000	-23.054
2901.2000	-22.846
2901.6000	-22.669
2902.0000	-22.485
2902.4000	-22.379
2902.8000	-22.306
2903.2000	-22.133
2903.6000	-22.115
2904.0000	-22.114
2904.4000	-22.004
2904.8000	-21.928
2905.2000	-21.883
2905.6000	-21.985
2906.0000	-22.073
2906.4000	-21.858
2906.8000	-21.834
2907.2000	-21.948
2907.6000	-22.163
2908.0000	-22.200
2908.4000	-22.078
2908.8000	-22.135
2909.2000	-22.386
2909.6000	-22.649
2910.0000	-22.538
2910.4000	-22.711
2910.8000	-22.731
2911.2000	-23.037
2911.6000	-23.050
2912.0000	-23.019
2912.4000	-22.875
2912.8000	-23.337
2913.2000	-23.592
2913.6000	-23.477
2914.0000	-23.506
2914.4000	-23.702
2914.8000	-23.988
2915.2000	-24.210
2915.6000	-24.064
2916.0000	-24.111
2916.4000	-24.134
2916.8000	-24.303
2917.2000	-24.455
2917.6000	-24.186
2918.0000	-24.326
2918.4000	-24.329
2918.8000	-24.562
2919.2000	-24.554
2919.6000	-24.522
2920.0000	-24.585
2920.4000	-24.749
2920.8000	-25.007
2921.2000	-25.026
2921.6000	-24.950
2922.0000	-25.051
2922.4000	-25.338
2922.8000	-25.409
2923.2000	-25.162
2923.6000	-25.202
2924.0000	-25.446
2924.4000	-25.892
2924.8000	-25.727
2925.2000	-25.385
2925.6000	-25.677
2926.0000	-26.116
2926.4000	-26.261
2926.8000	-26.026
2927.2000	-25.940
2927.6000	-26.048
2928.0000	-26.902
2928.4000	-27.453
2928.8000	-27.113
2929.2000	-27.436
2929.6000	-27.479
2930.0000	-28.044
2930.4000	-28.254
2930.8000	-28.146
2931.2000	-28.238
2931.6000	-28.449
2932.0000	-29.334
2932.4000	-29.371
2932.8000	-29.631
2933.2000	-29.351
2933.6000	-30.184
2934.0000	-30.185
2934.4000	-30.143
2934.8000	-30.522
2935.2000	-30.633
2935.6000	-30.977
2936.0000	-30.549
2936.4000	-30.986
2936.8000	-31.134
2937.2000	-31.292
2937.6000	-31.216
2938.0000	-31.103
2938.4000	-31.226
2938.8000	-31.131
2939.2000	-31.328
2939.6000	-31.294
2940.0000	-31.000
2940.4000	-31.007
2940.8000	-30.880
2941.2000	-30.880
2941.6000	-30.821
2942.0000	-30.570
2942.4000	-30.539
2942.8000	-30.315
2943.2000	-30.173
2943.6000	-30.191
2944.0000	-30.044
2944.4000	-29.694
2944.8000	-29.648
2945.2000	-29.544
2945.6000	-29.441
2946.0000	-29.265
2946.4000	-28.960
2946.8000	-29.012
2947.2000	-28.731
2947.6000	-28.556
2948.0000	-28.276
2948.4000	-28.330
2948.8000	-28.196
2949.2000	-28.002
2949.6000	-27.827
2950.0000	-27.622
2950.4000	-27.486
2950.8000	-27.327
2951.2000	-27.221
2951.6000	-27.049
2952.0000	-26.842
2952.4000	-26.488
2952.8000	-26.270
2953.2000	-26.277
2953.6000	-26.015
2954.0000	-25.573
2954.4000	-25.271
2954.8000	-25.172
2955.2000	-24.916
2955.6000	-24.605
2956.0000	-24.320
2956.4000	-24.040
2956.8000	-23.959
2957.2000	-23.705
2957.6000	-23.424
2958.0000	-23.101
2958.4000	-23.034
2958.8000	-23.017
2959.2000	-22.800
2959.6000	-22.500
2960.0000	-22.311
2960.4000	-22.391
2960.8000	-22.301
2961.2000	-22.142
2961.6000	-22.024
2962.0000	-21.896
2962.4000	-21.967
2962.8000	-21.810
2963.2000	-21.732
2963.6000	-21.683
2964.0000	-21.596
2964.4000	-21.555
2964.8000	-21.503
2965.2000	-21.413
2965.6000	-21.349
2966.0000	-21.316
2966.4000	-21.309
2966.8000	-21.322
2967.2000	-20.984
2967.6000	-20.983
2968.0000	-21.018
2968.4000	-20.878
2968.8000	-20.743
2969.2000	-20.258
2969.6000	-20.147
2970.0000	-20.617
2970.4000	-19.960
2970.8000	-19.659
2971.2000	-19.315
2971.6000	-19.540
2972.0000	-19.454
2972.4000	-19.599
2972.8000	-19.183
2973.2000	-18.909
2973.6000	-19.023
2974.0000	-18.853
2974.4000	-18.802
2974.8000	-18.694
2975.2000	-18.563
2975.6000	-18.800
2976.0000	-18.624
2976.4000	-18.621
2976.8000	-18.606
2977.2000	-18.528
2977.6000	-18.613
2978.0000	-18.613
2978.4000	-18.615
2978.8000	-18.685
2979.2000	-18.884
2979.6000	-18.850
2980.0000	-18.809
2980.4000	-18.913
2980.8000	-19.018
2981.2000	-18.997
2981.6000	-19.040
2982.0000	-19.177
2982.4000	-19.338
2982.8000	-19.352
2983.2000	-19.505
2983.6000	-19.675
2984.0000	-19.829
2984.4000	-20.022
2984.8000	-20.048
2985.2000	-20.061
2985.6000	-20.282
2986.0000	-20.587
2986.4000	-20.502
2986.8000	-20.601
2987.2000	-20.784
2987.6000	-21.030
2988.0000	-21.198
2988.4000	-21.186
2988.8000	-21.260
2989.2000	-21.514
2989.6000	-21.703
2990.0000	-21.777
2990.4000	-21.778
2990.8000	-22.005
2991.2000	-22.168
2991.6000	-22.442
2992.0000	-22.557
2992.4000	-22.605
2992.8000	-22.821
2993.2000	-23.134
2993.6000	-23.317
2994.0000	-23.110
2994.4000	-23.235
2994.8000	-23.614
2995.2000	-24.140
2995.6000	-24.283
2996.0000	-24.089
2996.4000	-24.463
2996.8000	-24.763
2997.2000	-25.208
2997.6000	-25.167
2998.0000	-25.154
2998.4000	-25.610
2998.8000	-25.774
2999.2000	-26.222
2999.6000	-26.123
3000.0000	-26.560
3000.4000	-26.631
3000.8000	-27.099
3001.2000	-27.147
3001.6000	-27.165
3002.0000	-27.396
3002.4000	-27.649
3002.8000	-27.929
3003.2000	-27.850
3003.6000	-27.620
3004.0000	-28.058
3004.4000	-28.570
3004.8000	-28.688
3005.2000	-28.686
3005.6000	-28.238
3006.0000	-28.828
3006.4000	-29.187
3006.8000	-29.248
3007.2000	-29.246
3007.6000	-29.383
3008.0000	-29.448
3008.4000	-29.485
3008.8000	-29.558
3009.2000	-29.588
3009.6000	-29.573
3010.0000	-29.528
3010.4000	-29.615
3010.8000	-29.624
3011.2000	-29.654
3011.6000	-29.595
3012.0000	-29.652
3012.4000	-29.735
3012.8000	-29.769
3013.2000	-29.865
3013.6000	-30.010
3014.0000	-30.095
3014.4000	-30.140
3014.8000	-30.248
3015.2000	-30.415
3015.6000	-30.676
3016.0000	-30.776
3016.4000	-30.852
3016.8000	-30.999
3017.2000	-31.111
3017.6000	-31.311
3018.0000	-31.170
3018.4000	-31.192
3018.8000	-31.213
3019.2000	-31.328
3019.6000	-31.336
3020.0000	-31.208
3020.4000	-31.238
3020.8000	-31.192
3021.2000	-31.251
3021.6000	-31.141
3022.0000	-31.178
3022.4000	-31.126
3022.8000	-31.108
3023.2000	-31.133
3023.6000	-31.107
3024.0000	-31.148
3024.4000	-31.259
3024.8000	-31.392
3025.2000	-31.402
3025.6000	-31.424
3026.0000	-31.492
3026.4000	-31.668
3026.8000	-31.745
3027.2000	-31.702
3027.6000	-31.755
3028.0000	-31.906
3028.4000	-32.025
3028.8000	-32.085
3029.2000	-32.091
3029.6000	-32.180
3030.0000	-32.251
3030.4000	-32.351
3030.8000	-32.484
3031.2000	-32.540
3031.6000	-32.675
3032.0000	-32.899
3032.4000	-32.967
3032.8000	-33.082
3033.2000	-33.098
3033.6000	-33.269
3034.0000	-33.350
3034.4000	-33.401
3034.8000	-33.318
3035.2000	-33.270
3035.6000	-33.216
3036.0000	-33.000
3036.4000	-32.954
3036.8000	-32.827
3037.2000	-32.643
3037.6000	-32.485
3038.0000	-32.114
3038.4000	-32.068
3038.8000	-31.934
3039.2000	-31.842
3039.6000	-31.719
3040.0000	-31.684
3040.4000	-31.583
3040.8000	-31.714
3041.2000	-31.854
3041.6000	-32.178
3042.0000	-32.139
3042.4000	-32.219
3042.8000	-32.621
3043.2000	-33.162
3043.6000	-33.226
3044.0000	-33.326
3044.4000	-33.684
3044.8000	-34.027
3045.2000	-34.263
3045.6000	-34.285
3046.0000	-34.355
3046.4000	-34.343
3046.8000	-34.363
3047.2000	-34.551
3047.6000	-34.544
3048.0000	-34.530
3048.4000	-34.447
3048.8000	-34.379
3049.2000	-34.281
3049.6000	-34.152
3050.0000	-34.126
3050.4000	-34.010
3050.8000	-33.833
3051.2000	-33.677
3051.6000	-33.558
3052.0000	-33.436
3052.4000	-33.332
3052.8000	-33.057
3053.2000	-33.001
3053.6000	-32.739
3054.0000	-32.654
3054.4000	-32.371
3054.8000	-32.335
3055.2000	-32.343
3055.6000	-32.267
3056.0000	-32.175
3056.4000	-32.080
3056.8000	-32.055
3057.2000	-32.053
3057.6000	-32.059
3058.0000	-31.939
3058.4000	-31.829
3058.8000	-31.857
3059.2000	-31.932
3059.6000	-31.753
3060.0000	-31.669
3060.4000	-31.689
3060.8000	-31.706
3061.2000	-31.666
3061.6000	-31.596
3062.0000	-31.596
3062.4000	-31.571
3062.8000	-31.551
3063.2000	-31.498
3063.6000	-31.445
3064.0000	-31.389
3064.4000	-31.359
3064.8000	-31.243
3065.2000	-31.061
3065.6000	-30.838
3066.0000	-30.639
3066.4000	-30.409
3066.8000	-30.092
3067.2000	-30.073
3067.6000	-29.965
3068.0000	-29.810
3068.4000	-29.634
3068.8000	-29.621
3069.2000	-29.628
3069.6000	-29.634
3070.0000	-29.668
3070.4000	-29.694
3070.8000	-29.716
3071.2000	-29.783
3071.6000	-29.838
3072.0000	-29.886
3072.4000	-29.911
3072.8000	-29.935
3073.2000	-29.973
3073.6000	-29.939
3074.0000	-29.958
3074.4000	-29.926
3074.8000	-29.912
3075.2000	-29.812
3075.6000	-29.798
3076.0000	-29.659
3076.4000	-29.637
3076.8000	-29.488
3077.2000	-29.436
3077.6000	-29.380
3078.0000	-29.343
3078.4000	-29.359
3078.8000	-29.257
3079.2000	-29.086
3079.6000	-29.121
3080.0000	-28.934
3080.4000	-28.887
3080.8000	-28.858
3081.2000	-28.812
3081.6000	-28.816
3082.0000	-28.610
3082.4000	-28.522
3082.8000	-28.573
3083.2000	-28.467
3083.6000	-28.447
3084.0000	-28.366
3084.4000	-28.356
3084.8000	-28.299
3085.2000	-28.286
3085.6000	-28.239
3086.0000	-28.269
3086.4000	-28.159
3086.8000	-28.099
3087.2000	-28.090
3087.6000	-28.113
3088.0000	-28.045
3088.4000	-28.004
3088.8000	-28.006
3089.2000	-27.996
3089.6000	-27.884
3090.0000	-27.848
3090.4000	-27.847
3090.8000	-27.917
3091.2000	-27.971
3091.6000	-27.964
3092.0000	-27.980
3092.4000	-28.008
3092.8000	-28.181
3093.2000	-28.317
3093.6000	-28.436
3094.0000	-28.285
3094.4000	-28.504
3094.8000	-28.955
3095.2000	-29.045
3095.6000	-28.871
3096.0000	-29.005
3096.4000	-29.235
3096.8000	-29.445
3097.2000	-29.683
3097.6000	-29.596
3098.0000	-29.600
3098.4000	-29.733
3098.8000	-29.924
3099.2000	-29.843
3099.6000	-30.044
3100.0000	-30.260
3100.4000	-30.331
3100.8000	-30.404
3101.2000	-30.399
3101.6000	-30.612
3102.0000	-31.025
3102.4000	-31.180
3102.8000	-31.215
3103.2000	-31.296
3103.6000	-31.497
3104.0000	-31.591
3104.4000	-31.744
3104.8000	-31.800
3105.2000	-31.976
3105.6000	-32.047
3106.0000	-32.066
3106.4000	-32.195
3106.8000	-32.341
3107.2000	-32.409
3107.6000	-32.396
3108.0000	-32.159
3108.4000	-32.546
3108.8000	-32.557
3109.2000	-32.609
3109.6000	-32.543
3110.0000	-32.542
3110.4000	-32.548
3110.8000	-32.574
3111.2000	-32.512
3111.6000	-32.472
3112.0000	-32.487
3112.4000	-32.518
3112.8000	-32.514
3113.2000	-32.449
3113.6000	-32.489
3114.0000	-32.487
3114.4000	-32.505
3114.8000	-32.516
3115.2000	-32.452
3115.6000	-32.383
3116.0000	-32.426
3116.4000	-32.350
3116.8000	-32.313
3117.2000	-32.331
3117.6000	-32.361
3118.0000	-32.383
3118.4000	-32.421
3118.8000	-32.456
3119.2000	-32.505
3119.6000	-32.649
3120.0000	-32.812
3120.4000	-32.951
3120.8000	-33.002
3121.2000	-33.306
3121.6000	-33.405
3122.0000	-33.524
3122.4000	-33.651
3122.8000	-33.747
3123.2000	-33.895
3123.6000	-34.077
3124.0000	-34.344
3124.4000	-34.505
3124.8000	-34.555
3125.2000	-34.560
3125.6000	-34.528
3126.0000	-34.593
3126.4000	-34.612
3126.8000	-34.681
3127.2000	-34.533
3127.6000	-34.683
3128.0000	-34.786
3128.4000	-34.743
3128.8000	-34.497
3129.2000	-34.486
3129.6000	-34.497
3130.0000	-34.759
3130.4000	-34.450
3130.8000	-34.448
3131.2000	-34.491
3131.6000	-34.495
3132.0000	-34.410
3132.4000	-34.174
3132.8000	-33.987
3133.2000	-33.982
3133.6000	-33.964
3134.0000	-33.738
3134.4000	-33.670
3134.8000	-33.687
3135.2000	-33.648
3135.6000	-33.633
[truncated: 4,661 more rows]
