# Supplementary material for: Femtosecond tunable solitons up to 4.8 µm using soliton self-frequency shift in an InF3 fiber
Source: Sci Rep. 2022 Sep 23;12:15898. doi: 10.1038/s41598-022-19658-8 (PMC9508244; doi:10.1038/s41598-022-19658-8)
Supplement: Supplementary file 1 — Supplementary Information. [file 41598_2022_19658_MOESM1_ESM.zip › Raw data/Fig3_4m20mInF3/2.0A.CSV]

75CSV
77
35
CTRWL	3675.000000
SPAN	2650.000000
START WL	2350.000000
STOP WL	5000.000000
WLFREQ	0
REFL	-3.0
LSCL	7.0
RESLN	2.000
AVG	1
SMPLAUTO	1
SMPL	6626
SMPLINTVL	0.4000
HI1_CHOP
MEAS
LSUNT	0
NMSKV	OFF
RESCOR	0
SMOOTH	0
MEASWL	0
SWPSPD	1
MODELNAME	AQ6376
CHGPT	0
RESCAL0_0	10243
RESCAL0_1	0
RESCAL0_2	0
RESCAL1_0	10243
RESCAL1_1	0
RESCAL1_2	0
RESPARM	10243
FREQPARM	10243
WNUMPARM	10243
[TRACE DATA]
2350.0000	-51.873
2350.4000	-210.000
2350.8000	-67.982
2351.2000	-210.000
2351.6000	-210.000
2352.0000	-53.790
2352.4000	-53.405
2352.8000	-210.000
2353.2000	-53.981
2353.6000	-61.951
2354.0000	-210.000
2354.4000	-210.000
2354.8000	-210.000
2355.2000	-56.015
2355.6000	-54.009
2356.0000	-210.000
2356.4000	-210.000
2356.8000	-51.534
2357.2000	-53.860
2357.6000	-57.888
2358.0000	-63.970
2358.4000	-52.029
2358.8000	-210.000
2359.2000	-210.000
2359.6000	-65.598
2360.0000	-210.000
2360.4000	-53.528
2360.8000	-210.000
2361.2000	-55.129
2361.6000	-210.000
2362.0000	-210.000
2362.4000	-210.000
2362.8000	-52.582
2363.2000	-210.000
2363.6000	-54.861
2364.0000	-210.000
2364.4000	-210.000
2364.8000	-52.878
2365.2000	-59.969
2365.6000	-58.275
2366.0000	-210.000
2366.4000	-210.000
2366.8000	-210.000
2367.2000	-210.000
2367.6000	-210.000
2368.0000	-52.198
2368.4000	-210.000
2368.8000	-50.812
2369.2000	-210.000
2369.6000	-210.000
2370.0000	-51.380
2370.4000	-210.000
2370.8000	-210.000
2371.2000	-210.000
2371.6000	-53.526
2372.0000	-54.390
2372.4000	-52.484
2372.8000	-210.000
2373.2000	-62.020
2373.6000	-210.000
2374.0000	-53.571
2374.4000	-50.578
2374.8000	-66.792
2375.2000	-61.383
2375.6000	-210.000
2376.0000	-210.000
2376.4000	-63.597
2376.8000	-50.261
2377.2000	-210.000
2377.6000	-210.000
2378.0000	-210.000
2378.4000	-210.000
2378.8000	-210.000
2379.2000	-70.467
2379.6000	-54.231
2380.0000	-52.766
2380.4000	-210.000
2380.8000	-64.387
2381.2000	-52.220
2381.6000	-49.623
2382.0000	-210.000
2382.4000	-52.554
2382.8000	-55.839
2383.2000	-210.000
2383.6000	-210.000
2384.0000	-52.906
2384.4000	-57.181
2384.8000	-210.000
2385.2000	-63.899
2385.6000	-69.590
2386.0000	-210.000
2386.4000	-61.283
2386.8000	-56.256
2387.2000	-53.770
2387.6000	-61.618
2388.0000	-51.243
2388.4000	-62.922
2388.8000	-210.000
2389.2000	-58.206
2389.6000	-57.731
2390.0000	-210.000
2390.4000	-210.000
2390.8000	-210.000
2391.2000	-57.040
2391.6000	-52.540
2392.0000	-210.000
2392.4000	-210.000
2392.8000	-210.000
2393.2000	-60.599
2393.6000	-210.000
2394.0000	-52.609
2394.4000	-50.036
2394.8000	-210.000
2395.2000	-210.000
2395.6000	-210.000
2396.0000	-53.175
2396.4000	-210.000
2396.8000	-210.000
2397.2000	-210.000
2397.6000	-210.000
2398.0000	-210.000
2398.4000	-210.000
2398.8000	-55.270
2399.2000	-53.470
2399.6000	-210.000
2400.0000	-210.000
2400.4000	-210.000
2400.8000	-210.000
2401.2000	-54.210
2401.6000	-210.000
2402.0000	-210.000
2402.4000	-210.000
2402.8000	-210.000
2403.2000	-58.424
2403.6000	-51.260
2404.0000	-210.000
2404.4000	-210.000
2404.8000	-210.000
2405.2000	-210.000
2405.6000	-210.000
2406.0000	-53.406
2406.4000	-52.448
2406.8000	-210.000
2407.2000	-210.000
2407.6000	-210.000
2408.0000	-53.209
2408.4000	-210.000
2408.8000	-210.000
2409.2000	-53.947
2409.6000	-210.000
2410.0000	-55.777
2410.4000	-210.000
2410.8000	-58.938
2411.2000	-210.000
2411.6000	-210.000
2412.0000	-210.000
2412.4000	-56.587
2412.8000	-53.660
2413.2000	-56.051
2413.6000	-52.509
2414.0000	-210.000
2414.4000	-59.122
2414.8000	-57.617
2415.2000	-210.000
2415.6000	-210.000
2416.0000	-210.000
2416.4000	-210.000
2416.8000	-210.000
2417.2000	-53.076
2417.6000	-56.519
2418.0000	-57.414
2418.4000	-210.000
2418.8000	-210.000
2419.2000	-210.000
2419.6000	-210.000
2420.0000	-210.000
2420.4000	-210.000
2420.8000	-210.000
2421.2000	-58.652
2421.6000	-210.000
2422.0000	-66.268
2422.4000	-58.262
2422.8000	-210.000
2423.2000	-210.000
2423.6000	-210.000
2424.0000	-52.159
2424.4000	-50.275
2424.8000	-210.000
2425.2000	-58.197
2425.6000	-210.000
2426.0000	-210.000
2426.4000	-210.000
2426.8000	-53.116
2427.2000	-210.000
2427.6000	-210.000
2428.0000	-210.000
2428.4000	-54.688
2428.8000	-210.000
2429.2000	-210.000
2429.6000	-53.625
2430.0000	-51.882
2430.4000	-71.781
2430.8000	-54.997
2431.2000	-53.094
2431.6000	-210.000
2432.0000	-210.000
2432.4000	-210.000
2432.8000	-210.000
2433.2000	-52.939
2433.6000	-62.891
2434.0000	-210.000
2434.4000	-210.000
2434.8000	-57.148
2435.2000	-210.000
2435.6000	-210.000
2436.0000	-210.000
2436.4000	-210.000
2436.8000	-52.739
2437.2000	-210.000
2437.6000	-58.562
2438.0000	-210.000
2438.4000	-58.163
2438.8000	-54.193
2439.2000	-210.000
2439.6000	-210.000
2440.0000	-58.551
2440.4000	-210.000
2440.8000	-55.393
2441.2000	-210.000
2441.6000	-55.032
2442.0000	-210.000
2442.4000	-210.000
2442.8000	-54.214
2443.2000	-50.558
2443.6000	-55.789
2444.0000	-210.000
2444.4000	-210.000
2444.8000	-53.224
2445.2000	-54.876
2445.6000	-54.981
2446.0000	-210.000
2446.4000	-56.315
2446.8000	-63.180
2447.2000	-210.000
2447.6000	-210.000
2448.0000	-54.054
2448.4000	-210.000
2448.8000	-210.000
2449.2000	-210.000
2449.6000	-210.000
2450.0000	-210.000
2450.4000	-51.212
2450.8000	-50.848
2451.2000	-54.877
2451.6000	-51.971
2452.0000	-52.984
2452.4000	-210.000
2452.8000	-53.585
2453.2000	-53.609
2453.6000	-210.000
2454.0000	-210.000
2454.4000	-63.979
2454.8000	-57.265
2455.2000	-62.452
2455.6000	-55.952
2456.0000	-55.619
2456.4000	-56.076
2456.8000	-210.000
2457.2000	-210.000
2457.6000	-210.000
2458.0000	-210.000
2458.4000	-66.176
2458.8000	-55.856
2459.2000	-56.146
2459.6000	-50.792
2460.0000	-52.009
2460.4000	-210.000
2460.8000	-55.484
2461.2000	-210.000
2461.6000	-51.998
2462.0000	-60.734
2462.4000	-59.539
2462.8000	-51.710
2463.2000	-210.000
2463.6000	-54.077
2464.0000	-53.241
2464.4000	-210.000
2464.8000	-210.000
2465.2000	-54.293
2465.6000	-210.000
2466.0000	-55.886
2466.4000	-210.000
2466.8000	-210.000
2467.2000	-56.536
2467.6000	-210.000
2468.0000	-210.000
2468.4000	-210.000
2468.8000	-210.000
2469.2000	-54.579
2469.6000	-56.790
2470.0000	-56.424
2470.4000	-210.000
2470.8000	-55.804
2471.2000	-50.540
2471.6000	-50.830
2472.0000	-210.000
2472.4000	-210.000
2472.8000	-52.226
2473.2000	-53.310
2473.6000	-210.000
2474.0000	-55.180
2474.4000	-210.000
2474.8000	-57.484
2475.2000	-210.000
2475.6000	-210.000
2476.0000	-66.115
2476.4000	-54.533
2476.8000	-52.937
2477.2000	-54.311
2477.6000	-210.000
2478.0000	-210.000
2478.4000	-53.946
2478.8000	-59.964
2479.2000	-210.000
2479.6000	-63.151
2480.0000	-52.399
2480.4000	-210.000
2480.8000	-61.012
2481.2000	-53.282
2481.6000	-55.061
2482.0000	-210.000
2482.4000	-210.000
2482.8000	-210.000
2483.2000	-210.000
2483.6000	-55.752
2484.0000	-53.498
2484.4000	-54.490
2484.8000	-57.720
2485.2000	-49.244
2485.6000	-54.394
2486.0000	-67.728
2486.4000	-53.324
2486.8000	-210.000
2487.2000	-210.000
2487.6000	-210.000
2488.0000	-210.000
2488.4000	-57.585
2488.8000	-210.000
2489.2000	-53.993
2489.6000	-52.457
2490.0000	-52.742
2490.4000	-53.366
2490.8000	-51.847
2491.2000	-51.637
2491.6000	-210.000
2492.0000	-51.371
2492.4000	-62.852
2492.8000	-54.146
2493.2000	-52.627
2493.6000	-52.387
2494.0000	-51.314
2494.4000	-51.693
2494.8000	-51.577
2495.2000	-51.937
2495.6000	-52.571
2496.0000	-52.655
2496.4000	-210.000
2496.8000	-51.478
2497.2000	-51.539
2497.6000	-53.709
2498.0000	-53.290
2498.4000	-210.000
2498.8000	-210.000
2499.2000	-61.560
2499.6000	-210.000
2500.0000	-210.000
2500.4000	-52.219
2500.8000	-59.886
2501.2000	-59.537
2501.6000	-53.850
2502.0000	-54.290
2502.4000	-210.000
2502.8000	-57.064
2503.2000	-54.082
2503.6000	-210.000
2504.0000	-57.334
2504.4000	-210.000
2504.8000	-50.935
2505.2000	-210.000
2505.6000	-53.167
2506.0000	-210.000
2506.4000	-210.000
2506.8000	-210.000
2507.2000	-59.419
2507.6000	-52.581
2508.0000	-210.000
2508.4000	-52.624
2508.8000	-55.885
2509.2000	-210.000
2509.6000	-64.200
2510.0000	-210.000
2510.4000	-54.997
2510.8000	-210.000
2511.2000	-52.578
2511.6000	-51.922
2512.0000	-55.840
2512.4000	-55.891
2512.8000	-56.893
2513.2000	-70.290
2513.6000	-210.000
2514.0000	-210.000
2514.4000	-210.000
2514.8000	-49.058
2515.2000	-52.844
2515.6000	-53.700
2516.0000	-52.017
2516.4000	-49.947
2516.8000	-49.395
2517.2000	-51.269
2517.6000	-54.136
2518.0000	-55.058
2518.4000	-54.963
2518.8000	-210.000
2519.2000	-54.447
2519.6000	-49.984
2520.0000	-54.651
2520.4000	-210.000
2520.8000	-55.857
2521.2000	-210.000
2521.6000	-61.530
2522.0000	-52.611
2522.4000	-57.818
2522.8000	-52.272
2523.2000	-56.610
2523.6000	-210.000
2524.0000	-52.852
2524.4000	-52.387
2524.8000	-210.000
2525.2000	-55.483
2525.6000	-210.000
2526.0000	-60.517
2526.4000	-210.000
2526.8000	-51.325
2527.2000	-53.059
2527.6000	-53.313
2528.0000	-210.000
2528.4000	-51.963
2528.8000	-66.435
2529.2000	-210.000
2529.6000	-55.583
2530.0000	-53.298
2530.4000	-210.000
2530.8000	-51.637
2531.2000	-54.244
2531.6000	-55.500
2532.0000	-210.000
2532.4000	-55.919
2532.8000	-53.094
2533.2000	-56.762
2533.6000	-53.735
2534.0000	-210.000
2534.4000	-210.000
2534.8000	-54.909
2535.2000	-57.056
2535.6000	-210.000
2536.0000	-210.000
2536.4000	-56.716
2536.8000	-54.886
2537.2000	-58.063
2537.6000	-210.000
2538.0000	-57.277
2538.4000	-58.298
2538.8000	-210.000
2539.2000	-57.060
2539.6000	-56.094
2540.0000	-52.536
2540.4000	-53.507
2540.8000	-56.196
2541.2000	-210.000
2541.6000	-61.338
2542.0000	-56.328
2542.4000	-210.000
2542.8000	-60.315
2543.2000	-52.647
2543.6000	-210.000
2544.0000	-54.749
2544.4000	-210.000
2544.8000	-50.682
2545.2000	-54.773
2545.6000	-210.000
2546.0000	-55.504
2546.4000	-61.627
2546.8000	-51.382
2547.2000	-57.221
2547.6000	-52.802
2548.0000	-55.699
2548.4000	-210.000
2548.8000	-56.897
2549.2000	-60.086
2549.6000	-54.361
2550.0000	-210.000
2550.4000	-210.000
2550.8000	-57.463
2551.2000	-210.000
2551.6000	-210.000
2552.0000	-210.000
2552.4000	-55.718
2552.8000	-51.571
2553.2000	-210.000
2553.6000	-52.043
2554.0000	-210.000
2554.4000	-210.000
2554.8000	-52.531
2555.2000	-210.000
2555.6000	-54.128
2556.0000	-210.000
2556.4000	-210.000
2556.8000	-210.000
2557.2000	-210.000
2557.6000	-210.000
2558.0000	-210.000
2558.4000	-56.662
2558.8000	-53.429
2559.2000	-210.000
2559.6000	-210.000
2560.0000	-57.510
2560.4000	-55.675
2560.8000	-56.094
2561.2000	-73.995
2561.6000	-210.000
2562.0000	-210.000
2562.4000	-210.000
2562.8000	-210.000
2563.2000	-56.899
2563.6000	-210.000
2564.0000	-210.000
2564.4000	-53.780
2564.8000	-210.000
2565.2000	-60.345
2565.6000	-210.000
2566.0000	-53.666
2566.4000	-56.477
2566.8000	-210.000
2567.2000	-210.000
2567.6000	-210.000
2568.0000	-55.013
2568.4000	-57.089
2568.8000	-52.203
2569.2000	-210.000
2569.6000	-54.327
2570.0000	-60.618
2570.4000	-210.000
2570.8000	-53.363
2571.2000	-59.762
2571.6000	-51.705
2572.0000	-51.621
2572.4000	-210.000
2572.8000	-210.000
2573.2000	-56.451
2573.6000	-69.991
2574.0000	-210.000
2574.4000	-210.000
2574.8000	-57.543
2575.2000	-53.511
2575.6000	-210.000
2576.0000	-210.000
2576.4000	-54.830
2576.8000	-54.460
2577.2000	-61.116
2577.6000	-57.923
2578.0000	-210.000
2578.4000	-52.339
2578.8000	-54.500
2579.2000	-66.084
2579.6000	-53.306
2580.0000	-210.000
2580.4000	-210.000
2580.8000	-54.498
2581.2000	-210.000
2581.6000	-210.000
2582.0000	-60.068
2582.4000	-210.000
2582.8000	-69.951
2583.2000	-63.992
2583.6000	-210.000
2584.0000	-210.000
2584.4000	-53.350
2584.8000	-210.000
2585.2000	-210.000
2585.6000	-210.000
2586.0000	-55.768
2586.4000	-53.018
2586.8000	-65.719
2587.2000	-56.194
2587.6000	-210.000
2588.0000	-210.000
2588.4000	-210.000
2588.8000	-210.000
2589.2000	-210.000
2589.6000	-210.000
2590.0000	-64.431
2590.4000	-64.570
2590.8000	-70.706
2591.2000	-53.346
2591.6000	-210.000
2592.0000	-55.310
2592.4000	-210.000
2592.8000	-52.062
2593.2000	-59.367
2593.6000	-59.840
2594.0000	-210.000
2594.4000	-210.000
2594.8000	-210.000
2595.2000	-210.000
2595.6000	-56.765
2596.0000	-55.266
2596.4000	-210.000
2596.8000	-210.000
2597.2000	-210.000
2597.6000	-210.000
2598.0000	-210.000
2598.4000	-210.000
2598.8000	-55.643
2599.2000	-57.987
2599.6000	-59.115
2600.0000	-53.499
2600.4000	-50.462
2600.8000	-210.000
2601.2000	-56.384
2601.6000	-59.178
2602.0000	-54.826
2602.4000	-57.468
2602.8000	-210.000
2603.2000	-210.000
2603.6000	-210.000
2604.0000	-56.209
2604.4000	-57.151
2604.8000	-60.801
2605.2000	-58.937
2605.6000	-210.000
2606.0000	-54.626
2606.4000	-53.370
2606.8000	-210.000
2607.2000	-55.062
2607.6000	-55.402
2608.0000	-210.000
2608.4000	-210.000
2608.8000	-210.000
2609.2000	-210.000
2609.6000	-210.000
2610.0000	-57.063
2610.4000	-210.000
2610.8000	-63.740
2611.2000	-55.339
2611.6000	-64.776
2612.0000	-54.423
2612.4000	-57.666
2612.8000	-56.355
2613.2000	-210.000
2613.6000	-56.568
2614.0000	-56.616
2614.4000	-52.800
2614.8000	-210.000
2615.2000	-210.000
2615.6000	-210.000
2616.0000	-54.256
2616.4000	-59.072
2616.8000	-57.685
2617.2000	-55.603
2617.6000	-60.686
2618.0000	-53.254
2618.4000	-210.000
2618.8000	-62.619
2619.2000	-60.754
2619.6000	-54.153
2620.0000	-210.000
2620.4000	-58.191
2620.8000	-210.000
2621.2000	-55.627
2621.6000	-54.816
2622.0000	-210.000
2622.4000	-210.000
2622.8000	-210.000
2623.2000	-210.000
2623.6000	-57.592
2624.0000	-58.518
2624.4000	-53.732
2624.8000	-59.628
2625.2000	-210.000
2625.6000	-210.000
2626.0000	-54.557
2626.4000	-58.329
2626.8000	-210.000
2627.2000	-61.105
2627.6000	-56.739
2628.0000	-59.098
2628.4000	-54.001
2628.8000	-53.996
2629.2000	-56.921
2629.6000	-53.732
2630.0000	-65.137
2630.4000	-57.642
2630.8000	-60.694
2631.2000	-66.430
2631.6000	-57.491
2632.0000	-56.007
2632.4000	-52.681
2632.8000	-51.939
2633.2000	-56.649
2633.6000	-53.230
2634.0000	-52.872
2634.4000	-53.573
2634.8000	-210.000
2635.2000	-52.894
2635.6000	-53.364
2636.0000	-52.704
2636.4000	-51.449
2636.8000	-52.184
2637.2000	-51.289
2637.6000	-50.744
2638.0000	-49.347
2638.4000	-54.762
2638.8000	-51.167
2639.2000	-51.665
2639.6000	-51.166
2640.0000	-50.416
2640.4000	-52.688
2640.8000	-52.198
2641.2000	-54.059
2641.6000	-50.025
2642.0000	-51.461
2642.4000	-51.307
2642.8000	-52.084
2643.2000	-52.311
2643.6000	-50.328
2644.0000	-55.969
2644.4000	-51.310
2644.8000	-50.276
2645.2000	-51.660
2645.6000	-51.731
2646.0000	-49.385
2646.4000	-50.063
2646.8000	-51.143
2647.2000	-53.081
2647.6000	-50.676
2648.0000	-49.804
2648.4000	-50.594
2648.8000	-50.862
2649.2000	-50.252
2649.6000	-51.914
2650.0000	-50.432
2650.4000	-51.287
2650.8000	-50.207
2651.2000	-49.630
2651.6000	-51.002
2652.0000	-49.677
2652.4000	-50.026
2652.8000	-49.710
2653.2000	-49.577
2653.6000	-50.018
2654.0000	-51.220
2654.4000	-50.256
2654.8000	-49.944
2655.2000	-49.429
2655.6000	-49.242
2656.0000	-49.491
2656.4000	-49.231
2656.8000	-49.503
2657.2000	-48.863
2657.6000	-50.104
2658.0000	-49.353
2658.4000	-50.234
2658.8000	-51.034
2659.2000	-49.749
2659.6000	-49.448
2660.0000	-49.198
2660.4000	-51.277
2660.8000	-49.327
2661.2000	-49.579
2661.6000	-50.228
2662.0000	-49.144
2662.4000	-50.020
2662.8000	-49.177
2663.2000	-50.857
2663.6000	-51.329
2664.0000	-50.288
2664.4000	-50.861
2664.8000	-50.177
2665.2000	-52.270
2665.6000	-49.614
2666.0000	-49.529
2666.4000	-51.819
2666.8000	-50.406
2667.2000	-50.070
2667.6000	-50.068
2668.0000	-49.686
2668.4000	-47.918
2668.8000	-47.911
2669.2000	-47.539
2669.6000	-48.223
2670.0000	-48.125
2670.4000	-46.884
2670.8000	-46.333
2671.2000	-45.917
2671.6000	-45.850
2672.0000	-45.846
2672.4000	-45.827
2672.8000	-45.922
2673.2000	-45.314
2673.6000	-45.509
2674.0000	-45.398
2674.4000	-45.692
2674.8000	-45.902
2675.2000	-45.913
2675.6000	-45.967
2676.0000	-45.613
2676.4000	-45.631
2676.8000	-44.704
2677.2000	-44.614
2677.6000	-44.264
2678.0000	-43.557
2678.4000	-43.366
2678.8000	-42.576
2679.2000	-42.689
2679.6000	-42.319
2680.0000	-41.950
2680.4000	-41.713
2680.8000	-41.476
2681.2000	-41.561
2681.6000	-41.453
2682.0000	-41.291
2682.4000	-41.307
2682.8000	-41.411
2683.2000	-41.297
2683.6000	-41.366
2684.0000	-41.197
2684.4000	-41.116
2684.8000	-41.129
2685.2000	-40.913
2685.6000	-40.654
2686.0000	-40.286
2686.4000	-39.996
2686.8000	-39.833
2687.2000	-39.631
2687.6000	-39.252
2688.0000	-38.994
2688.4000	-38.734
2688.8000	-38.523
2689.2000	-38.360
2689.6000	-38.226
2690.0000	-38.264
2690.4000	-38.389
2690.8000	-38.490
2691.2000	-38.590
2691.6000	-38.665
2692.0000	-39.110
2692.4000	-39.412
2692.8000	-39.634
2693.2000	-39.933
2693.6000	-39.875
2694.0000	-39.866
2694.4000	-39.780
2694.8000	-39.465
2695.2000	-39.114
2695.6000	-38.620
2696.0000	-38.210
2696.4000	-37.848
2696.8000	-37.606
2697.2000	-37.251
2697.6000	-37.014
2698.0000	-36.796
2698.4000	-36.647
2698.8000	-36.467
2699.2000	-36.205
2699.6000	-35.960
2700.0000	-35.833
2700.4000	-35.628
2700.8000	-35.434
2701.2000	-35.293
2701.6000	-35.192
2702.0000	-35.038
2702.4000	-34.979
2702.8000	-34.908
2703.2000	-34.840
2703.6000	-34.819
2704.0000	-34.759
2704.4000	-34.774
2704.8000	-34.901
2705.2000	-35.087
2705.6000	-35.241
2706.0000	-35.488
2706.4000	-35.748
2706.8000	-36.038
2707.2000	-36.420
2707.6000	-36.810
2708.0000	-37.172
2708.4000	-37.543
2708.8000	-37.753
2709.2000	-37.965
2709.6000	-38.091
2710.0000	-38.100
2710.4000	-38.008
2710.8000	-37.611
2711.2000	-37.307
2711.6000	-37.017
2712.0000	-36.663
2712.4000	-36.399
2712.8000	-36.107
2713.2000	-35.896
2713.6000	-35.647
2714.0000	-35.524
2714.4000	-35.465
2714.8000	-35.400
2715.2000	-35.335
2715.6000	-35.354
2716.0000	-35.412
2716.4000	-35.577
2716.8000	-35.726
2717.2000	-36.000
2717.6000	-36.264
2718.0000	-36.425
2718.4000	-36.476
2718.8000	-36.287
2719.2000	-35.980
2719.6000	-35.555
2720.0000	-35.220
2720.4000	-34.934
2720.8000	-34.633
2721.2000	-34.256
2721.6000	-33.899
2722.0000	-33.483
2722.4000	-32.955
2722.8000	-32.399
2723.2000	-31.768
2723.6000	-31.064
2724.0000	-30.404
2724.4000	-29.681
2724.8000	-28.958
2725.2000	-28.260
2725.6000	-27.665
2726.0000	-27.119
2726.4000	-26.616
2726.8000	-26.215
2727.2000	-25.897
2727.6000	-25.638
2728.0000	-25.436
2728.4000	-25.284
2728.8000	-25.127
2729.2000	-24.952
2729.6000	-24.820
2730.0000	-24.749
2730.4000	-24.599
2730.8000	-24.585
2731.2000	-24.674
2731.6000	-24.899
2732.0000	-24.996
2732.4000	-25.052
2732.8000	-25.243
2733.2000	-25.508
2733.6000	-25.775
2734.0000	-25.780
2734.4000	-25.856
2734.8000	-26.437
2735.2000	-26.796
2735.6000	-27.266
2736.0000	-27.339
2736.4000	-27.363
2736.8000	-27.376
2737.2000	-27.772
2737.6000	-28.018
2738.0000	-28.129
2738.4000	-28.188
2738.8000	-28.495
2739.2000	-28.548
2739.6000	-28.506
2740.0000	-28.399
2740.4000	-28.113
2740.8000	-27.729
2741.2000	-27.317
2741.6000	-26.901
2742.0000	-26.526
2742.4000	-26.178
2742.8000	-25.854
2743.2000	-25.542
2743.6000	-25.307
2744.0000	-25.038
2744.4000	-24.852
2744.8000	-24.754
2745.2000	-24.744
2745.6000	-24.938
2746.0000	-24.935
2746.4000	-24.961
2746.8000	-25.037
2747.2000	-25.251
2747.6000	-25.585
2748.0000	-25.762
2748.4000	-25.832
2748.8000	-25.844
2749.2000	-25.688
2749.6000	-25.414
2750.0000	-25.224
2750.4000	-25.117
2750.8000	-24.984
2751.2000	-24.665
2751.6000	-24.493
2752.0000	-24.544
2752.4000	-24.711
2752.8000	-24.858
2753.2000	-24.954
2753.6000	-25.053
2754.0000	-25.008
2754.4000	-24.786
2754.8000	-24.387
2755.2000	-23.948
2755.6000	-23.451
2756.0000	-23.005
2756.4000	-22.587
2756.8000	-22.209
2757.2000	-21.812
2757.6000	-21.584
2758.0000	-21.445
2758.4000	-21.401
2758.8000	-21.433
2759.2000	-21.528
2759.6000	-21.446
2760.0000	-21.410
2760.4000	-21.455
2760.8000	-21.733
2761.2000	-21.561
2761.6000	-21.148
2762.0000	-20.762
2762.4000	-20.392
2762.8000	-19.762
2763.2000	-19.159
2763.6000	-18.597
2764.0000	-18.310
2764.4000	-17.978
2764.8000	-17.481
2765.2000	-17.199
2765.6000	-16.795
2766.0000	-16.452
2766.4000	-15.881
2766.8000	-15.406
2767.2000	-15.076
2767.6000	-14.652
2768.0000	-14.140
2768.4000	-13.681
2768.8000	-13.375
2769.2000	-13.292
2769.6000	-13.190
2770.0000	-13.046
2770.4000	-12.817
2770.8000	-12.935
2771.2000	-13.212
2771.6000	-13.431
2772.0000	-13.676
2772.4000	-13.799
2772.8000	-14.000
2773.2000	-14.422
2773.6000	-15.013
2774.0000	-15.415
2774.4000	-15.342
2774.8000	-16.098
2775.2000	-16.506
2775.6000	-17.018
2776.0000	-17.333
2776.4000	-17.557
2776.8000	-17.502
2777.2000	-17.161
2777.6000	-16.650
2778.0000	-16.017
2778.4000	-15.327
2778.8000	-14.488
2779.2000	-13.671
2779.6000	-13.049
2780.0000	-12.760
2780.4000	-12.215
2780.8000	-11.580
2781.2000	-11.379
2781.6000	-11.557
2782.0000	-11.845
2782.4000	-11.617
2782.8000	-11.594
2783.2000	-11.739
2783.6000	-12.463
2784.0000	-12.310
2784.4000	-12.600
2784.8000	-12.904
2785.2000	-13.222
2785.6000	-13.395
2786.0000	-13.361
2786.4000	-13.382
2786.8000	-13.357
2787.2000	-13.328
2787.6000	-13.282
2788.0000	-13.161
2788.4000	-13.014
2788.8000	-12.694
2789.2000	-12.611
2789.6000	-12.432
2790.0000	-12.063
2790.4000	-11.608
2790.8000	-11.559
2791.2000	-11.746
2791.6000	-11.524
2792.0000	-11.317
2792.4000	-10.996
2792.8000	-10.820
2793.2000	-10.712
2793.6000	-10.155
2794.0000	-9.629
2794.4000	-9.186
2794.8000	-8.912
2795.2000	-8.637
2795.6000	-8.155
2796.0000	-7.857
2796.4000	-7.675
2796.8000	-7.783
2797.2000	-7.688
2797.6000	-7.691
2798.0000	-7.728
2798.4000	-7.882
2798.8000	-8.248
2799.2000	-8.669
2799.6000	-9.075
2800.0000	-9.612
2800.4000	-10.441
2800.8000	-11.144
2801.2000	-11.874
2801.6000	-12.424
2802.0000	-12.985
2802.4000	-13.495
2802.8000	-13.771
2803.2000	-13.983
2803.6000	-13.994
2804.0000	-13.889
2804.4000	-13.444
2804.8000	-13.047
2805.2000	-12.741
2805.6000	-12.103
2806.0000	-11.564
2806.4000	-10.712
2806.8000	-10.293
2807.2000	-9.819
2807.6000	-9.522
2808.0000	-9.262
2808.4000	-9.100
2808.8000	-9.146
2809.2000	-9.305
2809.6000	-9.497
2810.0000	-9.749
2810.4000	-10.082
2810.8000	-10.645
2811.2000	-11.279
2811.6000	-11.831
2812.0000	-12.398
2812.4000	-13.016
2812.8000	-13.601
2813.2000	-14.006
2813.6000	-14.160
2814.0000	-14.082
2814.4000	-14.177
2814.8000	-14.000
2815.2000	-13.980
2815.6000	-13.957
2816.0000	-13.926
2816.4000	-14.125
2816.8000	-14.309
2817.2000	-14.583
2817.6000	-14.880
2818.0000	-15.142
2818.4000	-15.382
2818.8000	-15.661
2819.2000	-15.801
2819.6000	-16.023
2820.0000	-16.266
2820.4000	-16.485
2820.8000	-16.730
2821.2000	-16.905
2821.6000	-17.057
2822.0000	-17.196
2822.4000	-17.233
2822.8000	-17.268
2823.2000	-17.532
2823.6000	-17.781
2824.0000	-17.816
2824.4000	-17.995
2824.8000	-18.060
2825.2000	-18.402
2825.6000	-18.470
2826.0000	-18.430
2826.4000	-18.489
2826.8000	-18.370
2827.2000	-18.438
2827.6000	-18.290
2828.0000	-18.068
2828.4000	-18.091
2828.8000	-18.089
2829.2000	-18.153
2829.6000	-17.978
2830.0000	-18.031
2830.4000	-18.127
2830.8000	-18.214
2831.2000	-18.334
2831.6000	-18.360
2832.0000	-18.425
2832.4000	-18.535
2832.8000	-18.731
2833.2000	-19.070
2833.6000	-19.388
2834.0000	-19.747
2834.4000	-20.153
2834.8000	-20.497
2835.2000	-20.865
2835.6000	-21.127
2836.0000	-21.298
2836.4000	-21.547
2836.8000	-21.743
2837.2000	-21.758
2837.6000	-21.931
2838.0000	-22.162
2838.4000	-22.422
2838.8000	-22.381
2839.2000	-22.317
2839.6000	-22.386
2840.0000	-22.407
2840.4000	-22.554
2840.8000	-22.810
2841.2000	-23.167
2841.6000	-23.566
2842.0000	-23.957
2842.4000	-24.394
2842.8000	-25.005
2843.2000	-25.755
2843.6000	-26.441
2844.0000	-26.738
2844.4000	-27.054
2844.8000	-27.579
2845.2000	-27.748
2845.6000	-27.393
2846.0000	-26.969
2846.4000	-26.981
2846.8000	-27.244
2847.2000	-27.056
2847.6000	-26.977
2848.0000	-26.821
2848.4000	-26.930
2848.8000	-27.087
2849.2000	-27.195
2849.6000	-27.297
2850.0000	-27.353
2850.4000	-27.489
2850.8000	-27.524
2851.2000	-27.529
2851.6000	-27.277
2852.0000	-27.146
2852.4000	-27.073
2852.8000	-27.073
2853.2000	-26.808
2853.6000	-26.579
2854.0000	-26.658
2854.4000	-26.582
2854.8000	-26.501
2855.2000	-26.449
2855.6000	-26.472
2856.0000	-26.312
2856.4000	-26.124
2856.8000	-25.945
2857.2000	-25.706
2857.6000	-25.516
2858.0000	-25.155
2858.4000	-25.033
2858.8000	-24.806
2859.2000	-24.780
2859.6000	-24.611
2860.0000	-24.464
2860.4000	-24.370
2860.8000	-24.280
2861.2000	-24.188
2861.6000	-24.068
2862.0000	-24.039
2862.4000	-24.035
2862.8000	-24.182
2863.2000	-24.291
2863.6000	-24.409
2864.0000	-24.597
2864.4000	-24.781
2864.8000	-25.120
2865.2000	-25.417
2865.6000	-25.702
2866.0000	-26.050
2866.4000	-26.488
2866.8000	-26.818
2867.2000	-27.031
2867.6000	-27.061
2868.0000	-27.125
2868.4000	-27.149
2868.8000	-27.148
2869.2000	-27.128
2869.6000	-27.112
2870.0000	-27.103
2870.4000	-27.146
2870.8000	-27.250
2871.2000	-27.255
2871.6000	-27.324
2872.0000	-27.257
2872.4000	-27.199
2872.8000	-27.211
2873.2000	-27.152
2873.6000	-27.147
2874.0000	-27.008
2874.4000	-26.929
2874.8000	-26.957
2875.2000	-26.960
2875.6000	-26.962
2876.0000	-27.024
2876.4000	-27.142
2876.8000	-27.235
2877.2000	-27.337
2877.6000	-27.438
2878.0000	-27.571
2878.4000	-27.787
2878.8000	-27.892
2879.2000	-27.935
2879.6000	-28.011
2880.0000	-28.111
2880.4000	-28.219
2880.8000	-28.291
2881.2000	-28.369
2881.6000	-28.426
2882.0000	-28.468
2882.4000	-28.488
2882.8000	-28.520
2883.2000	-28.558
2883.6000	-28.610
2884.0000	-28.646
2884.4000	-28.723
2884.8000	-28.814
2885.2000	-28.919
2885.6000	-29.035
2886.0000	-29.163
2886.4000	-29.299
2886.8000	-29.445
2887.2000	-29.506
2887.6000	-29.618
2888.0000	-29.714
2888.4000	-29.772
2888.8000	-29.800
2889.2000	-29.807
2889.6000	-29.871
2890.0000	-29.947
2890.4000	-29.934
2890.8000	-29.954
2891.2000	-29.963
2891.6000	-30.123
2892.0000	-30.188
2892.4000	-30.223
2892.8000	-30.176
2893.2000	-30.220
2893.6000	-30.243
2894.0000	-30.388
2894.4000	-30.290
2894.8000	-30.120
2895.2000	-30.216
2895.6000	-30.191
2896.0000	-30.142
2896.4000	-30.204
2896.8000	-29.851
2897.2000	-29.965
2897.6000	-29.938
2898.0000	-30.006
2898.4000	-29.875
2898.8000	-29.747
2899.2000	-29.745
2899.6000	-29.688
2900.0000	-29.475
2900.4000	-29.248
2900.8000	-29.188
2901.2000	-29.247
2901.6000	-29.133
2902.0000	-28.793
2902.4000	-28.540
2902.8000	-28.637
2903.2000	-28.622
2903.6000	-28.481
2904.0000	-28.290
2904.4000	-28.270
2904.8000	-28.280
2905.2000	-28.239
2905.6000	-28.112
2906.0000	-28.016
2906.4000	-27.998
2906.8000	-27.939
2907.2000	-27.864
2907.6000	-27.815
2908.0000	-27.764
2908.4000	-27.723
2908.8000	-27.695
2909.2000	-27.671
2909.6000	-27.636
2910.0000	-27.589
2910.4000	-27.531
2910.8000	-27.509
2911.2000	-27.502
2911.6000	-27.513
2912.0000	-27.529
2912.4000	-27.459
2912.8000	-27.495
2913.2000	-27.561
2913.6000	-27.656
2914.0000	-27.572
2914.4000	-27.664
2914.8000	-27.730
2915.2000	-27.811
2915.6000	-27.895
2916.0000	-27.861
2916.4000	-28.008
2916.8000	-28.016
2917.2000	-28.144
2917.6000	-28.275
2918.0000	-28.189
2918.4000	-28.310
2918.8000	-28.622
2919.2000	-28.813
2919.6000	-28.987
2920.0000	-29.068
2920.4000	-29.166
2920.8000	-29.517
2921.2000	-29.643
2921.6000	-29.652
2922.0000	-29.680
2922.4000	-30.017
2922.8000	-30.253
2923.2000	-30.144
2923.6000	-30.157
2924.0000	-30.329
2924.4000	-30.397
2924.8000	-30.589
2925.2000	-30.281
2925.6000	-30.282
2926.0000	-30.386
2926.4000	-30.399
2926.8000	-30.331
2927.2000	-30.201
2927.6000	-29.771
2928.0000	-30.054
2928.4000	-30.031
2928.8000	-29.843
2929.2000	-29.594
2929.6000	-29.488
2930.0000	-29.437
2930.4000	-29.366
2930.8000	-28.905
2931.2000	-28.693
2931.6000	-28.477
2932.0000	-28.579
2932.4000	-28.610
2932.8000	-28.453
2933.2000	-28.022
2933.6000	-28.037
2934.0000	-28.076
2934.4000	-27.975
2934.8000	-27.543
2935.2000	-27.527
2935.6000	-27.468
2936.0000	-27.470
2936.4000	-27.196
2936.8000	-26.842
2937.2000	-26.912
2937.6000	-26.800
2938.0000	-26.552
2938.4000	-26.369
2938.8000	-26.148
2939.2000	-26.046
2939.6000	-25.963
2940.0000	-25.776
2940.4000	-25.518
2940.8000	-25.476
2941.2000	-25.257
2941.6000	-25.135
2942.0000	-24.806
2942.4000	-24.670
2942.8000	-24.509
2943.2000	-24.556
2943.6000	-24.421
2944.0000	-24.141
2944.4000	-23.821
2944.8000	-23.685
2945.2000	-23.523
2945.6000	-23.431
2946.0000	-23.220
2946.4000	-23.084
2946.8000	-23.003
2947.2000	-23.069
2947.6000	-22.789
2948.0000	-22.590
2948.4000	-22.476
2948.8000	-22.513
2949.2000	-22.507
2949.6000	-22.504
2950.0000	-22.460
2950.4000	-22.378
2950.8000	-22.379
2951.2000	-22.429
2951.6000	-22.265
2952.0000	-22.277
2952.4000	-22.294
2952.8000	-22.339
2953.2000	-22.250
2953.6000	-22.223
2954.0000	-22.218
2954.4000	-22.252
2954.8000	-22.235
2955.2000	-22.233
2955.6000	-22.179
2956.0000	-22.239
2956.4000	-22.368
2956.8000	-22.456
2957.2000	-22.309
2957.6000	-22.474
2958.0000	-22.539
2958.4000	-22.792
2958.8000	-22.967
2959.2000	-22.912
2959.6000	-23.049
2960.0000	-23.323
2960.4000	-23.401
2960.8000	-23.481
2961.2000	-23.619
2961.6000	-23.772
2962.0000	-23.874
2962.4000	-23.977
2962.8000	-24.117
2963.2000	-24.222
2963.6000	-24.253
2964.0000	-24.308
2964.4000	-24.617
2964.8000	-24.481
2965.2000	-24.448
2965.6000	-24.313
2966.0000	-24.447
2966.4000	-24.785
2966.8000	-24.567
2967.2000	-24.399
2967.6000	-24.357
2968.0000	-24.728
2968.4000	-25.289
2968.8000	-25.007
2969.2000	-24.744
2969.6000	-24.713
2970.0000	-24.804
2970.4000	-24.954
2970.8000	-24.973
2971.2000	-24.824
2971.6000	-25.108
2972.0000	-25.200
2972.4000	-25.444
2972.8000	-25.471
2973.2000	-24.750
2973.6000	-24.633
2974.0000	-24.976
2974.4000	-24.557
2974.8000	-23.984
2975.2000	-23.801
2975.6000	-23.715
2976.0000	-24.201
2976.4000	-23.598
2976.8000	-23.365
2977.2000	-23.044
2977.6000	-23.941
2978.0000	-23.016
2978.4000	-22.830
2978.8000	-22.515
2979.2000	-22.641
2979.6000	-23.361
2980.0000	-22.839
2980.4000	-22.432
2980.8000	-22.425
2981.2000	-22.422
2981.6000	-22.505
2982.0000	-22.526
2982.4000	-22.589
2982.8000	-22.397
2983.2000	-22.509
2983.6000	-22.490
2984.0000	-22.630
2984.4000	-22.681
2984.8000	-22.710
2985.2000	-22.740
2985.6000	-22.813
2986.0000	-22.969
2986.4000	-23.015
2986.8000	-22.987
2987.2000	-23.053
2987.6000	-23.046
2988.0000	-23.028
2988.4000	-23.042
2988.8000	-23.120
2989.2000	-23.153
2989.6000	-23.013
2990.0000	-22.894
2990.4000	-22.877
2990.8000	-23.037
2991.2000	-22.911
2991.6000	-22.790
2992.0000	-22.583
2992.4000	-22.572
2992.8000	-22.517
2993.2000	-22.314
2993.6000	-22.156
2994.0000	-22.161
2994.4000	-22.179
2994.8000	-21.979
2995.2000	-21.937
2995.6000	-21.867
2996.0000	-21.766
2996.4000	-21.607
2996.8000	-21.646
2997.2000	-21.854
2997.6000	-21.583
2998.0000	-21.529
2998.4000	-21.357
2998.8000	-21.492
2999.2000	-21.767
2999.6000	-22.003
3000.0000	-22.252
3000.4000	-21.800
3000.8000	-22.097
3001.2000	-22.885
3001.6000	-22.564
3002.0000	-21.811
3002.4000	-22.667
3002.8000	-24.058
3003.2000	-25.129
3003.6000	-24.727
3004.0000	-24.869
3004.4000	-26.431
3004.8000	-27.184
3005.2000	-26.374
3005.6000	-26.406
3006.0000	-28.764
3006.4000	-28.018
3006.8000	-28.437
3007.2000	-28.414
3007.6000	-28.576
3008.0000	-29.118
3008.4000	-28.552
3008.8000	-28.332
3009.2000	-28.167
3009.6000	-28.418
3010.0000	-27.645
3010.4000	-26.792
3010.8000	-26.372
3011.2000	-26.858
3011.6000	-26.534
3012.0000	-25.917
3012.4000	-25.688
3012.8000	-26.022
3013.2000	-26.015
3013.6000	-25.850
3014.0000	-25.765
3014.4000	-25.815
3014.8000	-25.870
3015.2000	-25.901
3015.6000	-25.996
3016.0000	-26.386
3016.4000	-26.291
3016.8000	-26.444
3017.2000	-26.623
3017.6000	-27.177
3018.0000	-27.168
3018.4000	-27.252
3018.8000	-27.391
3019.2000	-26.831
3019.6000	-27.102
3020.0000	-27.111
3020.4000	-28.512
3020.8000	-28.467
3021.2000	-29.112
3021.6000	-29.377
3022.0000	-29.226
3022.4000	-29.002
3022.8000	-29.111
3023.2000	-29.567
3023.6000	-29.257
3024.0000	-28.342
3024.4000	-28.685
3024.8000	-29.112
3025.2000	-28.981
3025.6000	-28.845
3026.0000	-28.550
3026.4000	-28.315
3026.8000	-28.615
3027.2000	-28.436
3027.6000	-28.447
3028.0000	-28.545
3028.4000	-28.415
3028.8000	-28.495
3029.2000	-28.248
3029.6000	-28.061
3030.0000	-28.223
3030.4000	-28.138
3030.8000	-27.973
3031.2000	-27.423
3031.6000	-27.162
3032.0000	-26.961
3032.4000	-26.522
3032.8000	-25.484
3033.2000	-25.015
3033.6000	-24.942
3034.0000	-24.732
3034.4000	-24.140
3034.8000	-23.484
3035.2000	-22.942
3035.6000	-22.216
3036.0000	-21.482
3036.4000	-20.785
3036.8000	-20.965
3037.2000	-20.455
3037.6000	-20.049
3038.0000	-19.472
3038.4000	-19.159
3038.8000	-19.001
3039.2000	-18.790
3039.6000	-17.929
3040.0000	-16.980
3040.4000	-17.322
3040.8000	-17.441
3041.2000	-17.240
3041.6000	-16.950
3042.0000	-16.721
3042.4000	-16.693
3042.8000	-16.511
3043.2000	-16.276
3043.6000	-15.868
3044.0000	-15.681
3044.4000	-15.659
3044.8000	-15.574
3045.2000	-15.469
3045.6000	-15.212
3046.0000	-15.190
3046.4000	-15.313
3046.8000	-15.222
3047.2000	-14.945
3047.6000	-14.966
3048.0000	-15.054
3048.4000	-15.125
3048.8000	-15.052
3049.2000	-15.136
3049.6000	-15.204
3050.0000	-15.303
3050.4000	-15.376
3050.8000	-15.581
3051.2000	-15.780
3051.6000	-15.860
3052.0000	-15.922
3052.4000	-16.200
3052.8000	-16.452
3053.2000	-16.559
3053.6000	-16.787
3054.0000	-17.130
3054.4000	-17.476
3054.8000	-17.984
3055.2000	-18.003
3055.6000	-18.165
3056.0000	-18.441
3056.4000	-18.796
3056.8000	-19.129
3057.2000	-19.386
3057.6000	-19.761
3058.0000	-20.405
3058.4000	-21.045
3058.8000	-21.685
3059.2000	-21.668
3059.6000	-22.394
3060.0000	-22.855
3060.4000	-23.495
3060.8000	-23.632
3061.2000	-24.245
3061.6000	-24.856
3062.0000	-26.292
3062.4000	-26.307
3062.8000	-26.840
3063.2000	-27.077
3063.6000	-27.663
3064.0000	-28.184
3064.4000	-28.347
3064.8000	-28.512
3065.2000	-28.706
3065.6000	-28.828
3066.0000	-28.859
3066.4000	-29.012
3066.8000	-29.115
3067.2000	-29.113
3067.6000	-28.980
3068.0000	-29.089
3068.4000	-29.282
3068.8000	-29.233
3069.2000	-29.265
3069.6000	-29.440
3070.0000	-29.889
3070.4000	-29.580
3070.8000	-29.250
3071.2000	-28.661
3071.6000	-28.603
3072.0000	-28.476
3072.4000	-28.637
3072.8000	-28.568
3073.2000	-27.581
3073.6000	-27.673
3074.0000	-27.383
3074.4000	-27.200
3074.8000	-26.516
3075.2000	-26.550
3075.6000	-26.339
3076.0000	-25.991
3076.4000	-25.969
3076.8000	-25.463
3077.2000	-25.460
3077.6000	-25.352
3078.0000	-25.614
3078.4000	-25.285
3078.8000	-24.868
3079.2000	-24.686
3079.6000	-25.030
3080.0000	-25.108
3080.4000	-24.657
3080.8000	-24.597
3081.2000	-24.697
3081.6000	-24.658
3082.0000	-24.384
3082.4000	-23.891
3082.8000	-24.253
3083.2000	-24.199
3083.6000	-24.222
3084.0000	-24.043
3084.4000	-24.053
3084.8000	-24.184
3085.2000	-24.104
3085.6000	-23.892
3086.0000	-23.714
3086.4000	-23.698
3086.8000	-23.672
3087.2000	-23.649
3087.6000	-23.676
3088.0000	-23.752
3088.4000	-23.769
3088.8000	-23.760
3089.2000	-23.828
3089.6000	-24.076
3090.0000	-24.467
3090.4000	-24.397
3090.8000	-24.772
3091.2000	-24.553
3091.6000	-25.111
3092.0000	-25.613
3092.4000	-25.692
3092.8000	-25.691
3093.2000	-26.194
3093.6000	-26.358
3094.0000	-26.630
3094.4000	-26.519
3094.8000	-26.566
3095.2000	-26.558
3095.6000	-26.548
3096.0000	-26.515
3096.4000	-26.442
3096.8000	-26.367
3097.2000	-26.227
3097.6000	-26.119
3098.0000	-26.062
3098.4000	-25.907
3098.8000	-25.841
3099.2000	-25.755
3099.6000	-25.735
3100.0000	-25.722
3100.4000	-25.679
3100.8000	-25.922
3101.2000	-26.226
3101.6000	-25.805
3102.0000	-25.857
3102.4000	-26.481
3102.8000	-27.287
3103.2000	-27.126
3103.6000	-27.702
3104.0000	-27.620
3104.4000	-28.266
3104.8000	-28.388
3105.2000	-28.130
3105.6000	-28.392
3106.0000	-29.401
3106.4000	-31.054
3106.8000	-30.537
3107.2000	-30.780
3107.6000	-30.843
3108.0000	-31.154
3108.4000	-31.059
3108.8000	-30.654
3109.2000	-29.763
3109.6000	-29.672
3110.0000	-30.397
3110.4000	-30.072
3110.8000	-29.992
3111.2000	-29.826
3111.6000	-29.748
3112.0000	-29.836
3112.4000	-29.437
3112.8000	-29.269
3113.2000	-29.034
3113.6000	-28.719
3114.0000	-28.506
3114.4000	-28.287
3114.8000	-27.783
3115.2000	-27.546
3115.6000	-27.262
3116.0000	-27.359
3116.4000	-26.072
3116.8000	-25.102
3117.2000	-24.925
3117.6000	-24.739
3118.0000	-24.907
3118.4000	-24.475
3118.8000	-24.798
3119.2000	-23.962
3119.6000	-25.163
3120.0000	-26.223
3120.4000	-25.447
3120.8000	-23.950
3121.2000	-23.298
3121.6000	-23.770
3122.0000	-24.545
3122.4000	-22.979
3122.8000	-23.101
3123.2000	-24.100
3123.6000	-24.139
3124.0000	-24.193
3124.4000	-23.624
3124.8000	-24.080
3125.2000	-23.885
3125.6000	-24.223
3126.0000	-24.097
3126.4000	-24.354
3126.8000	-24.306
3127.2000	-24.190
3127.6000	-24.376
3128.0000	-24.397
3128.4000	-24.454
3128.8000	-24.420
3129.2000	-24.433
3129.6000	-24.413
3130.0000	-24.836
3130.4000	-24.749
3130.8000	-24.600
3131.2000	-24.515
3131.6000	-24.690
3132.0000	-25.016
3132.4000	-24.914
3132.8000	-24.808
3133.2000	-24.793
3133.6000	-24.834
3134.0000	-25.685
3134.4000	-25.151
3134.8000	-24.931
3135.2000	-24.929
3135.6000	-25.454
[truncated: 4,661 more rows]
