# Supplementary material for: Femtosecond tunable solitons up to 4.8 µm using soliton self-frequency shift in an InF3 fiber
Source: Sci Rep. 2022 Sep 23;12:15898. doi: 10.1038/s41598-022-19658-8 (PMC9508244; doi:10.1038/s41598-022-19658-8)
Supplement: Supplementary file 1 — Supplementary Information. [file 41598_2022_19658_MOESM1_ESM.zip › Raw data/Fig3_4m20mInF3/2.1A.CSV]

75CSV
77
35
CTRWL	3675.000000
SPAN	2650.000000
START WL	2350.000000
STOP WL	5000.000000
WLFREQ	0
REFL	-3.0
LSCL	7.0
RESLN	2.000
AVG	1
SMPLAUTO	1
SMPL	6626
SMPLINTVL	0.4000
HI1_CHOP
MEAS
LSUNT	0
NMSKV	OFF
RESCOR	0
SMOOTH	0
MEASWL	0
SWPSPD	1
MODELNAME	AQ6376
CHGPT	0
RESCAL0_0	10243
RESCAL0_1	0
RESCAL0_2	0
RESCAL1_0	10243
RESCAL1_1	0
RESCAL1_2	0
RESPARM	10243
FREQPARM	10243
WNUMPARM	10243
[TRACE DATA]
2350.0000	-210.000
2350.4000	-210.000
2350.8000	-210.000
2351.2000	-50.917
2351.6000	-53.277
2352.0000	-210.000
2352.4000	-210.000
2352.8000	-210.000
2353.2000	-51.726
2353.6000	-51.394
2354.0000	-210.000
2354.4000	-210.000
2354.8000	-59.721
2355.2000	-51.489
2355.6000	-49.408
2356.0000	-210.000
2356.4000	-50.558
2356.8000	-210.000
2357.2000	-210.000
2357.6000	-51.045
2358.0000	-210.000
2358.4000	-54.424
2358.8000	-210.000
2359.2000	-51.817
2359.6000	-210.000
2360.0000	-60.592
2360.4000	-56.694
2360.8000	-55.016
2361.2000	-50.306
2361.6000	-53.768
2362.0000	-57.640
2362.4000	-54.169
2362.8000	-210.000
2363.2000	-51.008
2363.6000	-52.625
2364.0000	-210.000
2364.4000	-210.000
2364.8000	-210.000
2365.2000	-62.308
2365.6000	-55.955
2366.0000	-210.000
2366.4000	-210.000
2366.8000	-52.932
2367.2000	-210.000
2367.6000	-210.000
2368.0000	-210.000
2368.4000	-210.000
2368.8000	-210.000
2369.2000	-56.589
2369.6000	-56.869
2370.0000	-55.343
2370.4000	-210.000
2370.8000	-57.609
2371.2000	-210.000
2371.6000	-210.000
2372.0000	-210.000
2372.4000	-210.000
2372.8000	-210.000
2373.2000	-56.371
2373.6000	-59.134
2374.0000	-210.000
2374.4000	-58.603
2374.8000	-52.171
2375.2000	-52.163
2375.6000	-58.221
2376.0000	-52.390
2376.4000	-210.000
2376.8000	-210.000
2377.2000	-65.055
2377.6000	-210.000
2378.0000	-62.496
2378.4000	-210.000
2378.8000	-210.000
2379.2000	-210.000
2379.6000	-210.000
2380.0000	-56.953
2380.4000	-210.000
2380.8000	-210.000
2381.2000	-210.000
2381.6000	-210.000
2382.0000	-210.000
2382.4000	-210.000
2382.8000	-210.000
2383.2000	-210.000
2383.6000	-59.265
2384.0000	-50.900
2384.4000	-54.112
2384.8000	-58.541
2385.2000	-60.798
2385.6000	-52.787
2386.0000	-59.348
2386.4000	-55.629
2386.8000	-210.000
2387.2000	-210.000
2387.6000	-51.762
2388.0000	-210.000
2388.4000	-210.000
2388.8000	-51.055
2389.2000	-57.500
2389.6000	-210.000
2390.0000	-210.000
2390.4000	-210.000
2390.8000	-59.154
2391.2000	-52.891
2391.6000	-210.000
2392.0000	-210.000
2392.4000	-50.829
2392.8000	-50.475
2393.2000	-210.000
2393.6000	-65.023
2394.0000	-55.369
2394.4000	-210.000
2394.8000	-210.000
2395.2000	-52.049
2395.6000	-210.000
2396.0000	-59.659
2396.4000	-50.817
2396.8000	-51.212
2397.2000	-210.000
2397.6000	-210.000
2398.0000	-52.999
2398.4000	-54.289
2398.8000	-210.000
2399.2000	-210.000
2399.6000	-210.000
2400.0000	-52.141
2400.4000	-210.000
2400.8000	-55.078
2401.2000	-210.000
2401.6000	-210.000
2402.0000	-51.441
2402.4000	-55.989
2402.8000	-210.000
2403.2000	-210.000
2403.6000	-210.000
2404.0000	-55.879
2404.4000	-63.526
2404.8000	-210.000
2405.2000	-210.000
2405.6000	-51.059
2406.0000	-210.000
2406.4000	-210.000
2406.8000	-210.000
2407.2000	-210.000
2407.6000	-53.465
2408.0000	-210.000
2408.4000	-53.683
2408.8000	-210.000
2409.2000	-210.000
2409.6000	-210.000
2410.0000	-210.000
2410.4000	-54.455
2410.8000	-210.000
2411.2000	-55.091
2411.6000	-210.000
2412.0000	-210.000
2412.4000	-51.312
2412.8000	-55.657
2413.2000	-55.307
2413.6000	-52.650
2414.0000	-51.305
2414.4000	-210.000
2414.8000	-57.555
2415.2000	-60.646
2415.6000	-210.000
2416.0000	-210.000
2416.4000	-210.000
2416.8000	-55.136
2417.2000	-210.000
2417.6000	-210.000
2418.0000	-58.194
2418.4000	-210.000
2418.8000	-52.687
2419.2000	-55.290
2419.6000	-55.919
2420.0000	-59.603
2420.4000	-210.000
2420.8000	-210.000
2421.2000	-60.983
2421.6000	-210.000
2422.0000	-54.441
2422.4000	-53.682
2422.8000	-59.032
2423.2000	-210.000
2423.6000	-51.768
2424.0000	-50.912
2424.4000	-59.480
2424.8000	-58.629
2425.2000	-210.000
2425.6000	-51.892
2426.0000	-53.010
2426.4000	-210.000
2426.8000	-210.000
2427.2000	-210.000
2427.6000	-210.000
2428.0000	-210.000
2428.4000	-210.000
2428.8000	-51.979
2429.2000	-210.000
2429.6000	-210.000
2430.0000	-210.000
2430.4000	-210.000
2430.8000	-54.494
2431.2000	-49.811
2431.6000	-210.000
2432.0000	-210.000
2432.4000	-54.346
2432.8000	-58.541
2433.2000	-49.729
2433.6000	-52.627
2434.0000	-57.212
2434.4000	-54.525
2434.8000	-210.000
2435.2000	-58.123
2435.6000	-52.678
2436.0000	-54.398
2436.4000	-54.624
2436.8000	-53.461
2437.2000	-50.395
2437.6000	-50.446
2438.0000	-53.267
2438.4000	-53.593
2438.8000	-210.000
2439.2000	-54.616
2439.6000	-60.113
2440.0000	-210.000
2440.4000	-53.258
2440.8000	-56.211
2441.2000	-210.000
2441.6000	-210.000
2442.0000	-210.000
2442.4000	-210.000
2442.8000	-57.065
2443.2000	-210.000
2443.6000	-52.486
2444.0000	-56.206
2444.4000	-62.990
2444.8000	-57.904
2445.2000	-210.000
2445.6000	-210.000
2446.0000	-210.000
2446.4000	-54.971
2446.8000	-56.580
2447.2000	-59.559
2447.6000	-57.626
2448.0000	-210.000
2448.4000	-57.122
2448.8000	-57.157
2449.2000	-210.000
2449.6000	-210.000
2450.0000	-56.929
2450.4000	-210.000
2450.8000	-210.000
2451.2000	-210.000
2451.6000	-69.423
2452.0000	-57.697
2452.4000	-210.000
2452.8000	-58.048
2453.2000	-210.000
2453.6000	-52.980
2454.0000	-51.468
2454.4000	-210.000
2454.8000	-210.000
2455.2000	-210.000
2455.6000	-210.000
2456.0000	-53.595
2456.4000	-210.000
2456.8000	-210.000
2457.2000	-210.000
2457.6000	-210.000
2458.0000	-210.000
2458.4000	-210.000
2458.8000	-210.000
2459.2000	-210.000
2459.6000	-56.552
2460.0000	-54.829
2460.4000	-52.138
2460.8000	-52.020
2461.2000	-210.000
2461.6000	-53.023
2462.0000	-210.000
2462.4000	-210.000
2462.8000	-61.527
2463.2000	-56.699
2463.6000	-52.179
2464.0000	-52.012
2464.4000	-210.000
2464.8000	-210.000
2465.2000	-65.605
2465.6000	-210.000
2466.0000	-210.000
2466.4000	-53.682
2466.8000	-210.000
2467.2000	-52.552
2467.6000	-51.245
2468.0000	-49.552
2468.4000	-53.012
2468.8000	-60.576
2469.2000	-55.693
2469.6000	-59.538
2470.0000	-210.000
2470.4000	-61.759
2470.8000	-53.801
2471.2000	-51.601
2471.6000	-210.000
2472.0000	-210.000
2472.4000	-210.000
2472.8000	-56.030
2473.2000	-210.000
2473.6000	-52.835
2474.0000	-210.000
2474.4000	-210.000
2474.8000	-210.000
2475.2000	-55.867
2475.6000	-51.263
2476.0000	-49.787
2476.4000	-52.950
2476.8000	-50.628
2477.2000	-53.483
2477.6000	-210.000
2478.0000	-210.000
2478.4000	-210.000
2478.8000	-57.170
2479.2000	-62.977
2479.6000	-210.000
2480.0000	-210.000
2480.4000	-51.219
2480.8000	-60.791
2481.2000	-51.288
2481.6000	-210.000
2482.0000	-210.000
2482.4000	-210.000
2482.8000	-210.000
2483.2000	-210.000
2483.6000	-210.000
2484.0000	-210.000
2484.4000	-210.000
2484.8000	-58.615
2485.2000	-54.134
2485.6000	-53.573
2486.0000	-51.879
2486.4000	-65.905
2486.8000	-53.606
2487.2000	-53.528
2487.6000	-54.710
2488.0000	-51.654
2488.4000	-56.344
2488.8000	-56.870
2489.2000	-54.111
2489.6000	-210.000
2490.0000	-51.909
2490.4000	-62.405
2490.8000	-52.110
2491.2000	-52.006
2491.6000	-56.539
2492.0000	-51.903
2492.4000	-53.804
2492.8000	-53.113
2493.2000	-50.037
2493.6000	-210.000
2494.0000	-210.000
2494.4000	-55.249
2494.8000	-49.079
2495.2000	-54.612
2495.6000	-52.603
2496.0000	-56.944
2496.4000	-52.512
2496.8000	-50.611
2497.2000	-52.664
2497.6000	-65.168
2498.0000	-56.175
2498.4000	-210.000
2498.8000	-52.484
2499.2000	-210.000
2499.6000	-51.879
2500.0000	-52.557
2500.4000	-210.000
2500.8000	-54.331
2501.2000	-53.062
2501.6000	-56.929
2502.0000	-210.000
2502.4000	-210.000
2502.8000	-52.985
2503.2000	-50.908
2503.6000	-55.472
2504.0000	-59.794
2504.4000	-51.068
2504.8000	-57.185
2505.2000	-51.619
2505.6000	-52.282
2506.0000	-210.000
2506.4000	-64.409
2506.8000	-54.263
2507.2000	-53.647
2507.6000	-59.691
2508.0000	-63.545
2508.4000	-56.478
2508.8000	-54.696
2509.2000	-52.314
2509.6000	-53.874
2510.0000	-59.611
2510.4000	-55.392
2510.8000	-52.827
2511.2000	-210.000
2511.6000	-210.000
2512.0000	-210.000
2512.4000	-52.552
2512.8000	-54.211
2513.2000	-51.228
2513.6000	-58.756
2514.0000	-56.022
2514.4000	-54.348
2514.8000	-53.018
2515.2000	-210.000
2515.6000	-51.764
2516.0000	-210.000
2516.4000	-50.561
2516.8000	-50.848
2517.2000	-51.435
2517.6000	-66.945
2518.0000	-54.188
2518.4000	-50.198
2518.8000	-53.222
2519.2000	-50.322
2519.6000	-51.147
2520.0000	-54.042
2520.4000	-210.000
2520.8000	-210.000
2521.2000	-51.598
2521.6000	-53.211
2522.0000	-58.561
2522.4000	-60.301
2522.8000	-210.000
2523.2000	-210.000
2523.6000	-210.000
2524.0000	-210.000
2524.4000	-52.328
2524.8000	-52.711
2525.2000	-54.720
2525.6000	-55.985
2526.0000	-56.212
2526.4000	-53.297
2526.8000	-51.981
2527.2000	-59.163
2527.6000	-54.415
2528.0000	-210.000
2528.4000	-52.524
2528.8000	-57.200
2529.2000	-210.000
2529.6000	-210.000
2530.0000	-210.000
2530.4000	-59.686
2530.8000	-56.275
2531.2000	-51.148
2531.6000	-210.000
2532.0000	-49.990
2532.4000	-55.564
2532.8000	-56.001
2533.2000	-53.077
2533.6000	-51.430
2534.0000	-53.078
2534.4000	-52.771
2534.8000	-52.400
2535.2000	-51.850
2535.6000	-50.120
2536.0000	-50.651
2536.4000	-54.369
2536.8000	-210.000
2537.2000	-56.522
2537.6000	-51.433
2538.0000	-51.588
2538.4000	-56.506
2538.8000	-52.379
2539.2000	-60.203
2539.6000	-54.595
2540.0000	-51.155
2540.4000	-52.341
2540.8000	-210.000
2541.2000	-55.591
2541.6000	-210.000
2542.0000	-52.527
2542.4000	-52.727
2542.8000	-55.326
2543.2000	-50.448
2543.6000	-55.660
2544.0000	-210.000
2544.4000	-53.033
2544.8000	-52.229
2545.2000	-55.053
2545.6000	-51.341
2546.0000	-53.148
2546.4000	-51.835
2546.8000	-210.000
2547.2000	-56.231
2547.6000	-210.000
2548.0000	-53.174
2548.4000	-210.000
2548.8000	-52.457
2549.2000	-53.585
2549.6000	-55.572
2550.0000	-58.257
2550.4000	-51.405
2550.8000	-61.741
2551.2000	-62.441
2551.6000	-68.142
2552.0000	-50.915
2552.4000	-51.465
2552.8000	-53.111
2553.2000	-61.249
2553.6000	-54.142
2554.0000	-54.465
2554.4000	-57.736
2554.8000	-54.710
2555.2000	-210.000
2555.6000	-52.513
2556.0000	-210.000
2556.4000	-210.000
2556.8000	-210.000
2557.2000	-210.000
2557.6000	-210.000
2558.0000	-55.944
2558.4000	-60.986
2558.8000	-50.919
2559.2000	-53.060
2559.6000	-62.930
2560.0000	-56.206
2560.4000	-210.000
2560.8000	-210.000
2561.2000	-210.000
2561.6000	-210.000
2562.0000	-210.000
2562.4000	-210.000
2562.8000	-69.484
2563.2000	-57.940
2563.6000	-56.296
2564.0000	-56.274
2564.4000	-210.000
2564.8000	-53.772
2565.2000	-51.772
2565.6000	-53.748
2566.0000	-59.310
2566.4000	-210.000
2566.8000	-210.000
2567.2000	-59.109
2567.6000	-52.443
2568.0000	-210.000
2568.4000	-210.000
2568.8000	-54.627
2569.2000	-210.000
2569.6000	-56.927
2570.0000	-210.000
2570.4000	-210.000
2570.8000	-210.000
2571.2000	-53.442
2571.6000	-56.667
2572.0000	-60.772
2572.4000	-58.734
2572.8000	-210.000
2573.2000	-50.488
2573.6000	-55.887
2574.0000	-210.000
2574.4000	-210.000
2574.8000	-58.147
2575.2000	-210.000
2575.6000	-54.084
2576.0000	-52.227
2576.4000	-52.338
2576.8000	-210.000
2577.2000	-54.614
2577.6000	-62.628
2578.0000	-210.000
2578.4000	-53.313
2578.8000	-210.000
2579.2000	-58.971
2579.6000	-63.159
2580.0000	-52.153
2580.4000	-56.444
2580.8000	-210.000
2581.2000	-66.626
2581.6000	-59.127
2582.0000	-57.993
2582.4000	-210.000
2582.8000	-53.832
2583.2000	-49.975
2583.6000	-59.557
2584.0000	-55.192
2584.4000	-210.000
2584.8000	-210.000
2585.2000	-210.000
2585.6000	-58.017
2586.0000	-54.693
2586.4000	-54.814
2586.8000	-52.990
2587.2000	-210.000
2587.6000	-210.000
2588.0000	-58.216
2588.4000	-210.000
2588.8000	-210.000
2589.2000	-210.000
2589.6000	-210.000
2590.0000	-58.243
2590.4000	-210.000
2590.8000	-210.000
2591.2000	-68.581
2591.6000	-210.000
2592.0000	-55.370
2592.4000	-60.776
2592.8000	-210.000
2593.2000	-210.000
2593.6000	-55.184
2594.0000	-210.000
2594.4000	-57.693
2594.8000	-210.000
2595.2000	-52.577
2595.6000	-210.000
2596.0000	-56.482
2596.4000	-56.028
2596.8000	-52.795
2597.2000	-55.753
2597.6000	-210.000
2598.0000	-56.125
2598.4000	-210.000
2598.8000	-63.710
2599.2000	-210.000
2599.6000	-55.329
2600.0000	-60.784
2600.4000	-56.523
2600.8000	-52.622
2601.2000	-52.120
2601.6000	-210.000
2602.0000	-53.942
2602.4000	-52.934
2602.8000	-210.000
2603.2000	-63.358
2603.6000	-210.000
2604.0000	-210.000
2604.4000	-57.601
2604.8000	-210.000
2605.2000	-57.734
2605.6000	-53.095
2606.0000	-55.255
2606.4000	-58.452
2606.8000	-210.000
2607.2000	-54.282
2607.6000	-53.916
2608.0000	-52.502
2608.4000	-58.958
2608.8000	-56.377
2609.2000	-54.123
2609.6000	-54.214
2610.0000	-57.418
2610.4000	-210.000
2610.8000	-62.281
2611.2000	-60.514
2611.6000	-57.372
2612.0000	-210.000
2612.4000	-55.533
2612.8000	-58.895
2613.2000	-53.300
2613.6000	-56.548
2614.0000	-53.538
2614.4000	-51.460
2614.8000	-56.847
2615.2000	-52.334
2615.6000	-210.000
2616.0000	-210.000
2616.4000	-56.944
2616.8000	-58.421
2617.2000	-210.000
2617.6000	-58.145
2618.0000	-52.331
2618.4000	-51.920
2618.8000	-56.308
2619.2000	-52.850
2619.6000	-52.645
2620.0000	-55.937
2620.4000	-210.000
2620.8000	-210.000
2621.2000	-56.745
2621.6000	-53.019
2622.0000	-51.437
2622.4000	-50.068
2622.8000	-52.280
2623.2000	-50.586
2623.6000	-53.173
2624.0000	-53.622
2624.4000	-53.945
2624.8000	-51.856
2625.2000	-53.130
2625.6000	-63.420
2626.0000	-53.091
2626.4000	-62.623
2626.8000	-57.396
2627.2000	-54.139
2627.6000	-53.717
2628.0000	-51.855
2628.4000	-53.468
2628.8000	-58.262
2629.2000	-54.978
2629.6000	-52.651
2630.0000	-50.807
2630.4000	-210.000
2630.8000	-54.236
2631.2000	-51.831
2631.6000	-50.899
2632.0000	-53.540
2632.4000	-53.635
2632.8000	-51.892
2633.2000	-52.678
2633.6000	-51.700
2634.0000	-50.249
2634.4000	-51.378
2634.8000	-52.227
2635.2000	-49.958
2635.6000	-48.548
2636.0000	-50.790
2636.4000	-50.325
2636.8000	-50.394
2637.2000	-48.715
2637.6000	-49.518
2638.0000	-50.239
2638.4000	-49.729
2638.8000	-49.334
2639.2000	-48.941
2639.6000	-50.307
2640.0000	-49.736
2640.4000	-49.202
2640.8000	-48.540
2641.2000	-49.231
2641.6000	-48.719
2642.0000	-51.213
2642.4000	-50.002
2642.8000	-49.699
2643.2000	-49.682
2643.6000	-49.867
2644.0000	-48.907
2644.4000	-49.320
2644.8000	-48.940
2645.2000	-48.869
2645.6000	-49.978
2646.0000	-49.467
2646.4000	-48.658
2646.8000	-48.206
2647.2000	-47.799
2647.6000	-47.494
2648.0000	-48.043
2648.4000	-47.484
2648.8000	-47.578
2649.2000	-47.970
2649.6000	-48.700
2650.0000	-47.965
2650.4000	-47.455
2650.8000	-48.684
2651.2000	-49.480
2651.6000	-48.966
2652.0000	-48.832
2652.4000	-49.706
2652.8000	-48.787
2653.2000	-47.102
2653.6000	-47.377
2654.0000	-47.594
2654.4000	-47.316
2654.8000	-46.795
2655.2000	-46.962
2655.6000	-46.726
2656.0000	-47.003
2656.4000	-46.474
2656.8000	-46.169
2657.2000	-45.923
2657.6000	-46.242
2658.0000	-46.757
2658.4000	-46.352
2658.8000	-45.780
2659.2000	-46.160
2659.6000	-46.333
2660.0000	-46.047
2660.4000	-45.869
2660.8000	-46.441
2661.2000	-46.239
2661.6000	-46.634
2662.0000	-46.774
2662.4000	-46.708
2662.8000	-47.253
2663.2000	-48.172
2663.6000	-48.148
2664.0000	-48.225
2664.4000	-48.417
2664.8000	-47.979
2665.2000	-48.269
2665.6000	-48.173
2666.0000	-49.162
2666.4000	-47.607
2666.8000	-47.172
2667.2000	-47.183
2667.6000	-47.509
2668.0000	-46.833
2668.4000	-45.834
2668.8000	-45.980
2669.2000	-45.667
2669.6000	-45.448
2670.0000	-44.986
2670.4000	-44.464
2670.8000	-44.295
2671.2000	-44.148
2671.6000	-43.574
2672.0000	-43.364
2672.4000	-42.908
2672.8000	-43.176
2673.2000	-43.469
2673.6000	-43.522
2674.0000	-43.606
2674.4000	-43.787
2674.8000	-43.693
2675.2000	-43.581
2675.6000	-44.413
2676.0000	-43.761
2676.4000	-43.412
2676.8000	-43.158
2677.2000	-42.616
2677.6000	-42.097
2678.0000	-41.559
2678.4000	-40.868
2678.8000	-40.393
2679.2000	-39.971
2679.6000	-39.657
2680.0000	-39.519
2680.4000	-39.419
2680.8000	-39.136
2681.2000	-38.981
2681.6000	-38.905
2682.0000	-38.789
2682.4000	-38.738
2682.8000	-38.667
2683.2000	-38.732
2683.6000	-38.713
2684.0000	-38.760
2684.4000	-38.666
2684.8000	-38.562
2685.2000	-38.472
2685.6000	-38.250
2686.0000	-38.092
2686.4000	-37.945
2686.8000	-37.715
2687.2000	-37.498
2687.6000	-37.242
2688.0000	-37.224
2688.4000	-36.967
2688.8000	-36.880
2689.2000	-36.805
2689.6000	-36.815
2690.0000	-36.988
2690.4000	-37.158
2690.8000	-37.344
2691.2000	-37.596
2691.6000	-37.849
2692.0000	-38.109
2692.4000	-38.331
2692.8000	-38.240
2693.2000	-38.280
2693.6000	-38.417
2694.0000	-38.254
2694.4000	-37.980
2694.8000	-37.537
2695.2000	-37.233
2695.6000	-36.913
2696.0000	-36.553
2696.4000	-36.303
2696.8000	-36.060
2697.2000	-35.961
2697.6000	-35.890
2698.0000	-35.893
2698.4000	-35.920
2698.8000	-35.859
2699.2000	-35.915
2699.6000	-36.009
2700.0000	-36.042
2700.4000	-36.100
2700.8000	-36.074
2701.2000	-36.075
2701.6000	-36.217
2702.0000	-36.194
2702.4000	-36.057
2702.8000	-35.998
2703.2000	-35.868
2703.6000	-35.720
2704.0000	-35.562
2704.4000	-35.511
2704.8000	-35.604
2705.2000	-35.544
2705.6000	-35.617
2706.0000	-35.735
2706.4000	-35.730
2706.8000	-35.959
2707.2000	-36.064
2707.6000	-36.068
2708.0000	-36.218
2708.4000	-36.230
2708.8000	-36.128
2709.2000	-35.883
2709.6000	-35.685
2710.0000	-35.379
2710.4000	-35.057
2710.8000	-34.726
2711.2000	-34.369
2711.6000	-34.022
2712.0000	-33.724
2712.4000	-33.481
2712.8000	-33.211
2713.2000	-33.082
2713.6000	-32.909
2714.0000	-32.905
2714.4000	-32.968
2714.8000	-32.885
2715.2000	-32.900
2715.6000	-32.860
2716.0000	-33.111
2716.4000	-33.255
2716.8000	-33.392
2717.2000	-33.694
2717.6000	-34.044
2718.0000	-34.264
2718.4000	-34.385
2718.8000	-34.562
2719.2000	-34.590
2719.6000	-34.309
2720.0000	-33.888
2720.4000	-34.014
2720.8000	-34.187
2721.2000	-34.079
2721.6000	-33.764
2722.0000	-33.484
2722.4000	-33.230
2722.8000	-32.804
2723.2000	-32.023
2723.6000	-31.151
2724.0000	-30.406
2724.4000	-29.773
2724.8000	-29.212
2725.2000	-28.683
2725.6000	-28.281
2726.0000	-27.891
2726.4000	-27.564
2726.8000	-27.297
2727.2000	-27.077
2727.6000	-27.086
2728.0000	-27.036
2728.4000	-26.974
2728.8000	-27.047
2729.2000	-26.870
2729.6000	-26.792
2730.0000	-26.657
2730.4000	-26.361
2730.8000	-26.164
2731.2000	-25.956
2731.6000	-25.766
2732.0000	-25.632
2732.4000	-25.488
2732.8000	-25.405
2733.2000	-25.376
2733.6000	-25.276
2734.0000	-25.228
2734.4000	-25.375
2734.8000	-25.732
2735.2000	-26.002
2735.6000	-26.190
2736.0000	-26.421
2736.4000	-26.892
2736.8000	-27.469
2737.2000	-27.877
2737.6000	-28.179
2738.0000	-28.467
2738.4000	-28.413
2738.8000	-27.854
2739.2000	-26.953
2739.6000	-26.042
2740.0000	-25.204
2740.4000	-24.692
2740.8000	-24.527
2741.2000	-23.976
2741.6000	-23.637
2742.0000	-23.241
2742.4000	-23.452
2742.8000	-23.435
2743.2000	-23.180
2743.6000	-23.072
2744.0000	-23.156
2744.4000	-23.054
2744.8000	-22.913
2745.2000	-22.663
2745.6000	-22.324
2746.0000	-22.077
2746.4000	-21.528
2746.8000	-21.444
2747.2000	-21.202
2747.6000	-21.123
2748.0000	-21.293
2748.4000	-21.331
2748.8000	-21.456
2749.2000	-21.556
2749.6000	-21.816
2750.0000	-22.459
2750.4000	-23.242
2750.8000	-23.715
2751.2000	-23.517
2751.6000	-23.731
2752.0000	-26.090
2752.4000	-25.558
2752.8000	-25.523
2753.2000	-25.041
2753.6000	-25.025
2754.0000	-25.163
2754.4000	-24.193
2754.8000	-22.859
2755.2000	-22.159
2755.6000	-21.782
2756.0000	-21.343
2756.4000	-20.639
2756.8000	-20.030
2757.2000	-19.607
2757.6000	-19.584
2758.0000	-19.362
2758.4000	-19.188
2758.8000	-19.235
2759.2000	-18.940
2759.6000	-19.590
2760.0000	-19.739
2760.4000	-19.463
2760.8000	-19.600
2761.2000	-19.755
2761.6000	-19.831
2762.0000	-19.465
2762.4000	-19.073
2762.8000	-18.487
2763.2000	-17.539
2763.6000	-16.507
2764.0000	-16.243
2764.4000	-15.792
2764.8000	-15.441
2765.2000	-15.027
2765.6000	-14.826
2766.0000	-14.710
2766.4000	-14.586
2766.8000	-14.532
2767.2000	-14.678
2767.6000	-14.452
2768.0000	-14.193
2768.4000	-14.129
2768.8000	-14.071
2769.2000	-13.827
2769.6000	-13.873
2770.0000	-13.832
2770.4000	-13.655
2770.8000	-13.479
2771.2000	-12.713
2771.6000	-13.140
2772.0000	-13.420
2772.4000	-13.693
2772.8000	-13.287
2773.2000	-13.676
2773.6000	-13.907
2774.0000	-14.276
2774.4000	-14.250
2774.8000	-14.320
2775.2000	-14.462
2775.6000	-14.236
2776.0000	-14.301
2776.4000	-14.244
2776.8000	-14.195
2777.2000	-14.029
2777.6000	-13.715
2778.0000	-13.170
2778.4000	-12.310
2778.8000	-11.474
2779.2000	-11.067
2779.6000	-10.561
2780.0000	-10.065
2780.4000	-9.694
2780.8000	-9.358
2781.2000	-8.925
2781.6000	-8.700
2782.0000	-8.599
2782.4000	-8.721
2782.8000	-8.553
2783.2000	-8.488
2783.6000	-8.529
2784.0000	-9.153
2784.4000	-9.433
2784.8000	-9.781
2785.2000	-10.258
2785.6000	-10.557
2786.0000	-11.008
2786.4000	-11.513
2786.8000	-11.933
2787.2000	-12.430
2787.6000	-12.891
2788.0000	-13.195
2788.4000	-13.308
2788.8000	-13.164
2789.2000	-13.017
2789.6000	-12.958
2790.0000	-12.875
2790.4000	-12.659
2790.8000	-12.323
2791.2000	-11.549
2791.6000	-12.219
2792.0000	-12.743
2792.4000	-12.722
2792.8000	-12.729
2793.2000	-12.998
2793.6000	-13.226
2794.0000	-13.750
2794.4000	-13.655
2794.8000	-13.597
2795.2000	-13.871
2795.6000	-14.173
2796.0000	-13.985
2796.4000	-13.887
2796.8000	-13.527
2797.2000	-12.895
2797.6000	-12.335
2798.0000	-11.772
2798.4000	-11.451
2798.8000	-11.240
2799.2000	-10.948
2799.6000	-10.911
2800.0000	-10.946
2800.4000	-10.847
2800.8000	-11.051
2801.2000	-10.941
2801.6000	-11.146
2802.0000	-11.763
2802.4000	-12.103
2802.8000	-12.492
2803.2000	-12.734
2803.6000	-13.229
2804.0000	-13.507
2804.4000	-13.785
2804.8000	-13.829
2805.2000	-13.927
2805.6000	-14.077
2806.0000	-13.994
2806.4000	-14.003
2806.8000	-14.000
2807.2000	-13.816
2807.6000	-13.563
2808.0000	-13.277
2808.4000	-12.888
2808.8000	-12.502
2809.2000	-12.247
2809.6000	-11.966
2810.0000	-11.597
2810.4000	-11.329
2810.8000	-11.057
2811.2000	-10.939
2811.6000	-11.003
2812.0000	-11.085
2812.4000	-11.276
2812.8000	-11.380
2813.2000	-11.470
2813.6000	-11.508
2814.0000	-11.507
2814.4000	-11.541
2814.8000	-11.465
2815.2000	-11.364
2815.6000	-11.290
2816.0000	-11.188
2816.4000	-11.199
2816.8000	-11.218
2817.2000	-11.215
2817.6000	-11.371
2818.0000	-11.840
2818.4000	-12.052
2818.8000	-12.369
2819.2000	-12.394
2819.6000	-13.072
2820.0000	-13.696
2820.4000	-13.908
2820.8000	-13.958
2821.2000	-14.110
2821.6000	-13.874
2822.0000	-13.462
2822.4000	-13.424
2822.8000	-13.635
2823.2000	-12.990
2823.6000	-12.502
2824.0000	-12.446
2824.4000	-12.566
2824.8000	-12.451
2825.2000	-11.977
2825.6000	-11.980
2826.0000	-12.030
2826.4000	-12.074
2826.8000	-12.164
2827.2000	-12.577
2827.6000	-13.031
2828.0000	-13.287
2828.4000	-13.221
2828.8000	-13.478
2829.2000	-13.641
2829.6000	-13.991
2830.0000	-14.160
2830.4000	-14.170
2830.8000	-14.350
2831.2000	-14.563
2831.6000	-14.697
2832.0000	-14.852
2832.4000	-14.933
2832.8000	-15.086
2833.2000	-15.399
2833.6000	-15.737
2834.0000	-16.064
2834.4000	-16.337
2834.8000	-16.354
2835.2000	-16.481
2835.6000	-16.611
2836.0000	-16.700
2836.4000	-16.491
2836.8000	-16.580
2837.2000	-16.654
2837.6000	-16.538
2838.0000	-16.862
2838.4000	-16.560
2838.8000	-16.500
2839.2000	-16.767
2839.6000	-16.602
2840.0000	-16.637
2840.4000	-16.860
2840.8000	-17.219
2841.2000	-17.232
2841.6000	-17.332
2842.0000	-17.439
2842.4000	-18.009
2842.8000	-18.907
2843.2000	-18.562
2843.6000	-18.865
2844.0000	-19.170
2844.4000	-19.904
2844.8000	-20.490
2845.2000	-20.729
2845.6000	-20.927
2846.0000	-20.918
2846.4000	-21.020
2846.8000	-20.964
2847.2000	-20.495
2847.6000	-20.035
2848.0000	-20.368
2848.4000	-20.239
2848.8000	-20.313
2849.2000	-20.060
2849.6000	-19.881
2850.0000	-20.374
2850.4000	-21.094
2850.8000	-21.254
2851.2000	-21.579
2851.6000	-20.970
2852.0000	-22.670
2852.4000	-22.574
2852.8000	-22.380
2853.2000	-22.489
2853.6000	-22.384
2854.0000	-22.560
2854.4000	-22.485
2854.8000	-22.791
2855.2000	-22.833
2855.6000	-22.191
2856.0000	-22.736
2856.4000	-23.034
2856.8000	-23.396
2857.2000	-23.351
2857.6000	-22.572
2858.0000	-22.062
2858.4000	-21.897
2858.8000	-21.778
2859.2000	-21.616
2859.6000	-21.857
2860.0000	-21.497
2860.4000	-20.937
2860.8000	-21.063
2861.2000	-21.777
2861.6000	-22.054
2862.0000	-22.387
2862.4000	-21.697
2862.8000	-22.858
2863.2000	-23.931
2863.6000	-24.292
2864.0000	-24.605
2864.4000	-24.456
2864.8000	-24.485
2865.2000	-24.928
2865.6000	-24.854
2866.0000	-24.586
2866.4000	-24.220
2866.8000	-23.943
2867.2000	-23.890
2867.6000	-23.622
2868.0000	-23.501
2868.4000	-23.628
2868.8000	-23.485
2869.2000	-23.386
2869.6000	-23.155
2870.0000	-23.385
2870.4000	-23.577
2870.8000	-23.893
2871.2000	-24.045
2871.6000	-24.156
2872.0000	-24.404
2872.4000	-24.541
2872.8000	-24.520
2873.2000	-24.522
2873.6000	-24.462
2874.0000	-24.540
2874.4000	-24.572
2874.8000	-24.457
2875.2000	-24.287
2875.6000	-24.270
2876.0000	-24.141
2876.4000	-24.248
2876.8000	-24.227
2877.2000	-24.385
2877.6000	-24.437
2878.0000	-25.058
2878.4000	-25.622
2878.8000	-25.927
2879.2000	-26.333
2879.6000	-26.825
2880.0000	-27.279
2880.4000	-27.721
2880.8000	-28.239
2881.2000	-28.855
2881.6000	-29.268
2882.0000	-29.540
2882.4000	-29.822
2882.8000	-29.969
2883.2000	-30.463
2883.6000	-30.686
2884.0000	-30.754
2884.4000	-30.799
2884.8000	-31.001
2885.2000	-31.151
2885.6000	-31.203
2886.0000	-31.203
2886.4000	-31.311
2886.8000	-31.266
2887.2000	-31.501
2887.6000	-31.624
2888.0000	-31.740
2888.4000	-31.746
2888.8000	-31.849
2889.2000	-32.048
2889.6000	-32.243
2890.0000	-32.541
2890.4000	-32.329
2890.8000	-32.837
2891.2000	-32.951
2891.6000	-33.539
2892.0000	-33.435
2892.4000	-33.396
2892.8000	-33.588
2893.2000	-34.256
2893.6000	-34.381
2894.0000	-34.140
2894.4000	-34.267
2894.8000	-33.959
2895.2000	-35.000
2895.6000	-34.987
2896.0000	-34.175
2896.4000	-34.337
2896.8000	-34.726
2897.2000	-35.255
2897.6000	-35.448
2898.0000	-35.140
2898.4000	-35.723
2898.8000	-36.141
2899.2000	-35.891
2899.6000	-35.943
2900.0000	-35.557
2900.4000	-35.659
2900.8000	-35.643
2901.2000	-35.576
2901.6000	-35.290
2902.0000	-35.152
2902.4000	-35.356
2902.8000	-35.536
2903.2000	-35.252
2903.6000	-35.274
2904.0000	-35.104
2904.4000	-34.965
2904.8000	-34.790
2905.2000	-34.464
2905.6000	-34.157
2906.0000	-34.269
2906.4000	-34.364
2906.8000	-34.265
2907.2000	-34.141
2907.6000	-33.823
2908.0000	-33.792
2908.4000	-33.985
2908.8000	-33.738
2909.2000	-33.855
2909.6000	-33.528
2910.0000	-34.190
2910.4000	-34.145
2910.8000	-34.320
2911.2000	-33.625
2911.6000	-33.321
2912.0000	-33.421
2912.4000	-33.355
2912.8000	-32.910
2913.2000	-32.641
2913.6000	-33.464
2914.0000	-33.110
2914.4000	-33.834
2914.8000	-33.182
2915.2000	-33.081
2915.6000	-33.284
2916.0000	-33.291
2916.4000	-33.327
2916.8000	-33.130
2917.2000	-33.088
2917.6000	-33.074
2918.0000	-33.000
2918.4000	-33.078
2918.8000	-32.891
2919.2000	-32.447
2919.6000	-32.650
2920.0000	-31.940
2920.4000	-32.421
2920.8000	-32.355
2921.2000	-32.796
2921.6000	-32.696
2922.0000	-32.577
2922.4000	-32.196
2922.8000	-32.440
2923.2000	-32.407
2923.6000	-32.208
2924.0000	-31.867
2924.4000	-31.839
2924.8000	-32.054
2925.2000	-32.098
2925.6000	-31.914
2926.0000	-31.832
2926.4000	-31.793
2926.8000	-31.795
2927.2000	-31.725
2927.6000	-31.698
2928.0000	-31.721
2928.4000	-31.758
2928.8000	-31.757
2929.2000	-31.754
2929.6000	-31.855
2930.0000	-31.884
2930.4000	-31.904
2930.8000	-31.856
2931.2000	-31.887
2931.6000	-31.936
2932.0000	-32.166
2932.4000	-31.838
2932.8000	-32.226
2933.2000	-31.947
2933.6000	-32.175
2934.0000	-32.269
2934.4000	-31.877
2934.8000	-32.278
2935.2000	-32.196
2935.6000	-32.018
2936.0000	-32.234
2936.4000	-32.295
2936.8000	-32.615
2937.2000	-32.570
2937.6000	-32.408
2938.0000	-32.140
2938.4000	-32.472
2938.8000	-32.544
2939.2000	-32.796
2939.6000	-32.847
2940.0000	-32.616
2940.4000	-32.680
2940.8000	-33.378
2941.2000	-33.898
2941.6000	-34.618
2942.0000	-32.840
2942.4000	-33.460
2942.8000	-34.431
2943.2000	-35.656
2943.6000	-34.964
2944.0000	-35.114
2944.4000	-36.670
2944.8000	-36.734
2945.2000	-36.997
2945.6000	-35.228
2946.0000	-35.030
2946.4000	-37.168
2946.8000	-37.244
2947.2000	-35.827
2947.6000	-35.102
2948.0000	-37.425
2948.4000	-38.425
2948.8000	-38.477
2949.2000	-38.266
2949.6000	-37.199
2950.0000	-37.172
2950.4000	-39.480
2950.8000	-40.861
2951.2000	-40.188
2951.6000	-38.501
2952.0000	-40.259
2952.4000	-39.348
2952.8000	-39.833
2953.2000	-38.988
2953.6000	-40.095
2954.0000	-40.873
2954.4000	-42.174
2954.8000	-38.635
2955.2000	-39.409
2955.6000	-40.951
2956.0000	-42.015
2956.4000	-37.760
2956.8000	-36.640
2957.2000	-38.124
2957.6000	-38.531
2958.0000	-39.334
2958.4000	-37.488
2958.8000	-38.256
2959.2000	-38.706
2959.6000	-39.546
2960.0000	-39.191
2960.4000	-37.736
2960.8000	-37.088
2961.2000	-38.514
2961.6000	-41.269
2962.0000	-41.197
2962.4000	-39.065
2962.8000	-38.954
2963.2000	-41.178
2963.6000	-40.937
2964.0000	-40.470
2964.4000	-37.565
2964.8000	-39.550
2965.2000	-40.050
2965.6000	-42.386
2966.0000	-38.329
2966.4000	-37.143
2966.8000	-38.563
2967.2000	-39.787
2967.6000	-39.178
2968.0000	-38.516
2968.4000	-35.919
2968.8000	-40.700
2969.2000	-44.219
2969.6000	-38.978
2970.0000	-36.382
2970.4000	-36.004
2970.8000	-35.089
2971.2000	-39.732
2971.6000	-37.851
2972.0000	-36.218
2972.4000	-34.523
2972.8000	-31.282
2973.2000	-30.629
2973.6000	-35.268
2974.0000	-39.192
2974.4000	-35.633
2974.8000	-32.505
2975.2000	-38.818
2975.6000	-36.151
2976.0000	-38.603
2976.4000	-35.056
2976.8000	-35.703
2977.2000	-34.131
2977.6000	-36.054
2978.0000	-32.891
2978.4000	-30.576
2978.8000	-31.449
2979.2000	-38.108
2979.6000	-36.398
2980.0000	-35.314
2980.4000	-37.902
2980.8000	-35.469
2981.2000	-36.006
2981.6000	-35.391
2982.0000	-34.727
2982.4000	-30.382
2982.8000	-35.055
2983.2000	-31.035
2983.6000	-31.190
2984.0000	-31.196
2984.4000	-35.164
2984.8000	-35.296
2985.2000	-31.243
2985.6000	-33.355
2986.0000	-31.734
2986.4000	-33.885
2986.8000	-32.362
2987.2000	-32.943
2987.6000	-29.736
2988.0000	-29.503
2988.4000	-30.544
2988.8000	-35.744
2989.2000	-35.680
2989.6000	-29.746
2990.0000	-29.986
2990.4000	-34.160
2990.8000	-32.665
2991.2000	-35.333
2991.6000	-32.516
2992.0000	-30.127
2992.4000	-31.530
2992.8000	-29.104
2993.2000	-27.267
2993.6000	-28.314
2994.0000	-29.817
2994.4000	-29.683
2994.8000	-29.690
2995.2000	-29.205
2995.6000	-29.585
2996.0000	-32.624
2996.4000	-30.124
2996.8000	-29.671
2997.2000	-28.854
2997.6000	-28.726
2998.0000	-28.508
2998.4000	-26.502
2998.8000	-27.070
2999.2000	-26.349
2999.6000	-28.416
3000.0000	-27.874
3000.4000	-27.305
3000.8000	-27.184
3001.2000	-28.163
3001.6000	-28.490
3002.0000	-27.165
3002.4000	-24.497
3002.8000	-25.288
3003.2000	-28.457
3003.6000	-25.988
3004.0000	-25.214
3004.4000	-23.465
3004.8000	-24.616
3005.2000	-28.076
3005.6000	-24.632
3006.0000	-23.280
3006.4000	-22.964
3006.8000	-25.469
3007.2000	-27.965
3007.6000	-25.955
3008.0000	-24.520
3008.4000	-23.138
3008.8000	-24.099
3009.2000	-26.794
3009.6000	-23.753
3010.0000	-22.882
3010.4000	-23.898
3010.8000	-25.349
3011.2000	-24.485
3011.6000	-23.497
3012.0000	-24.040
3012.4000	-25.023
3012.8000	-25.391
3013.2000	-25.446
3013.6000	-23.426
3014.0000	-23.981
3014.4000	-28.143
3014.8000	-26.820
3015.2000	-24.218
3015.6000	-23.775
3016.0000	-24.596
3016.4000	-25.715
3016.8000	-24.231
3017.2000	-24.113
3017.6000	-23.844
3018.0000	-25.363
3018.4000	-26.495
3018.8000	-24.316
3019.2000	-23.490
3019.6000	-24.077
3020.0000	-25.960
3020.4000	-24.773
3020.8000	-24.217
3021.2000	-24.047
3021.6000	-25.601
3022.0000	-25.461
3022.4000	-24.626
3022.8000	-24.722
3023.2000	-25.829
3023.6000	-24.838
3024.0000	-25.552
3024.4000	-23.595
3024.8000	-23.233
3025.2000	-25.123
3025.6000	-24.384
3026.0000	-24.209
3026.4000	-24.415
3026.8000	-23.732
3027.2000	-24.249
3027.6000	-25.219
3028.0000	-26.040
3028.4000	-24.309
3028.8000	-23.692
3029.2000	-24.185
3029.6000	-25.510
3030.0000	-24.219
3030.4000	-25.144
3030.8000	-24.543
3031.2000	-25.454
3031.6000	-26.049
3032.0000	-25.535
3032.4000	-25.323
3032.8000	-25.013
3033.2000	-24.986
3033.6000	-26.421
3034.0000	-24.848
3034.4000	-26.441
3034.8000	-25.911
3035.2000	-26.017
3035.6000	-25.968
3036.0000	-23.920
3036.4000	-25.438
3036.8000	-26.938
3037.2000	-26.820
3037.6000	-24.425
3038.0000	-25.426
3038.4000	-25.927
3038.8000	-26.561
3039.2000	-27.561
3039.6000	-25.580
3040.0000	-24.871
3040.4000	-26.348
3040.8000	-25.414
3041.2000	-24.576
3041.6000	-25.742
3042.0000	-27.084
3042.4000	-27.399
3042.8000	-25.978
3043.2000	-24.828
3043.6000	-24.445
3044.0000	-24.875
3044.4000	-26.798
3044.8000	-25.737
3045.2000	-28.099
3045.6000	-24.895
3046.0000	-25.261
3046.4000	-27.025
3046.8000	-27.589
3047.2000	-30.760
3047.6000	-25.984
3048.0000	-25.740
3048.4000	-25.895
3048.8000	-25.804
3049.2000	-25.690
3049.6000	-26.431
3050.0000	-26.522
3050.4000	-26.459
3050.8000	-25.586
3051.2000	-25.745
3051.6000	-25.311
3052.0000	-25.384
3052.4000	-24.932
3052.8000	-25.298
3053.2000	-26.423
3053.6000	-26.211
3054.0000	-25.511
3054.4000	-24.752
3054.8000	-25.806
3055.2000	-25.984
3055.6000	-25.990
3056.0000	-26.007
3056.4000	-25.053
3056.8000	-25.427
3057.2000	-26.043
3057.6000	-24.757
3058.0000	-24.044
3058.4000	-24.839
3058.8000	-25.915
3059.2000	-26.139
3059.6000	-26.129
3060.0000	-26.120
3060.4000	-25.024
3060.8000	-24.436
3061.2000	-25.721
3061.6000	-26.384
3062.0000	-26.157
3062.4000	-25.073
3062.8000	-25.236
3063.2000	-22.966
3063.6000	-22.827
3064.0000	-24.863
3064.4000	-24.733
3064.8000	-24.354
3065.2000	-24.519
3065.6000	-24.654
3066.0000	-25.598
3066.4000	-23.482
3066.8000	-22.873
3067.2000	-21.816
3067.6000	-22.744
3068.0000	-23.377
3068.4000	-22.924
3068.8000	-23.477
3069.2000	-25.529
3069.6000	-24.445
3070.0000	-23.933
3070.4000	-24.822
3070.8000	-23.302
3071.2000	-22.671
3071.6000	-23.938
3072.0000	-24.428
3072.4000	-24.429
3072.8000	-24.839
3073.2000	-24.072
3073.6000	-23.858
3074.0000	-24.374
3074.4000	-24.053
3074.8000	-24.206
3075.2000	-24.285
3075.6000	-24.070
3076.0000	-24.119
3076.4000	-23.935
3076.8000	-23.834
3077.2000	-24.549
3077.6000	-24.316
3078.0000	-24.048
3078.4000	-24.113
3078.8000	-23.976
3079.2000	-23.962
3079.6000	-22.749
3080.0000	-21.642
3080.4000	-19.559
3080.8000	-24.201
3081.2000	-24.283
3081.6000	-23.981
3082.0000	-24.163
3082.4000	-24.037
3082.8000	-24.243
3083.2000	-23.936
3083.6000	-23.985
3084.0000	-23.691
3084.4000	-23.795
3084.8000	-24.142
3085.2000	-23.987
3085.6000	-23.524
3086.0000	-23.833
3086.4000	-23.953
3086.8000	-23.951
3087.2000	-23.957
3087.6000	-23.030
3088.0000	-23.389
3088.4000	-22.795
3088.8000	-22.806
3089.2000	-21.917
3089.6000	-21.244
3090.0000	-20.405
3090.4000	-21.311
3090.8000	-20.196
3091.2000	-21.207
3091.6000	-21.389
3092.0000	-22.134
3092.4000	-22.119
3092.8000	-22.075
3093.2000	-21.577
3093.6000	-22.382
3094.0000	-21.776
3094.4000	-21.748
3094.8000	-22.228
3095.2000	-22.115
3095.6000	-21.698
3096.0000	-22.028
3096.4000	-22.260
3096.8000	-22.839
3097.2000	-22.471
3097.6000	-22.677
3098.0000	-22.269
3098.4000	-23.251
3098.8000	-22.243
3099.2000	-22.262
3099.6000	-22.285
3100.0000	-22.619
3100.4000	-23.551
3100.8000	-23.420
3101.2000	-22.452
3101.6000	-22.367
3102.0000	-21.937
3102.4000	-23.652
3102.8000	-23.484
3103.2000	-21.982
3103.6000	-23.848
3104.0000	-24.871
3104.4000	-20.627
3104.8000	-19.293
3105.2000	-17.454
3105.6000	-22.189
3106.0000	-28.078
3106.4000	-24.415
3106.8000	-24.209
3107.2000	-25.507
3107.6000	-26.720
3108.0000	-28.373
3108.4000	-26.048
3108.8000	-22.837
3109.2000	-21.844
3109.6000	-22.471
3110.0000	-24.241
3110.4000	-24.572
3110.8000	-22.728
3111.2000	-21.024
3111.6000	-18.522
3112.0000	-22.025
3112.4000	-18.803
3112.8000	-16.731
3113.2000	-15.428
3113.6000	-16.024
3114.0000	-23.124
3114.4000	-23.229
3114.8000	-22.314
3115.2000	-20.164
3115.6000	-18.187
3116.0000	-22.044
3116.4000	-22.327
3116.8000	-20.754
3117.2000	-22.409
3117.6000	-23.650
3118.0000	-24.094
3118.4000	-21.480
3118.8000	-18.106
3119.2000	-16.597
3119.6000	-18.229
3120.0000	-19.826
3120.4000	-19.182
3120.8000	-16.290
3121.2000	-18.664
3121.6000	-19.461
3122.0000	-19.726
3122.4000	-17.104
3122.8000	-18.439
3123.2000	-18.396
3123.6000	-21.822
3124.0000	-30.024
3124.4000	-21.166
3124.8000	-19.781
3125.2000	-25.690
3125.6000	-20.304
3126.0000	-19.465
3126.4000	-19.528
3126.8000	-24.908
3127.2000	-27.625
3127.6000	-28.300
3128.0000	-28.093
3128.4000	-26.484
3128.8000	-25.648
3129.2000	-21.472
3129.6000	-24.077
3130.0000	-23.889
3130.4000	-21.654
3130.8000	-23.554
3131.2000	-22.352
3131.6000	-22.987
3132.0000	-22.201
3132.4000	-24.632
3132.8000	-24.639
3133.2000	-25.319
3133.6000	-24.048
3134.0000	-25.844
3134.4000	-24.741
3134.8000	-24.096
3135.2000	-23.623
3135.6000	-23.107
[truncated: 4,661 more rows]
