# Supplementary material for: Femtosecond tunable solitons up to 4.8 µm using soliton self-frequency shift in an InF3 fiber
Source: Sci Rep. 2022 Sep 23;12:15898. doi: 10.1038/s41598-022-19658-8 (PMC9508244; doi:10.1038/s41598-022-19658-8)
Supplement: Supplementary file 1 — Supplementary Information. [file 41598_2022_19658_MOESM1_ESM.zip › Raw data/Fig3_4m20mInF3/2.2A.CSV]

75CSV
77
35
CTRWL	3675.000000
SPAN	2650.000000
START WL	2350.000000
STOP WL	5000.000000
WLFREQ	0
REFL	-3.0
LSCL	7.0
RESLN	2.000
AVG	1
SMPLAUTO	1
SMPL	6626
SMPLINTVL	0.4000
HI1_CHOP
MEAS
LSUNT	0
NMSKV	OFF
RESCOR	0
SMOOTH	0
MEASWL	0
SWPSPD	1
MODELNAME	AQ6376
CHGPT	0
RESCAL0_0	10243
RESCAL0_1	0
RESCAL0_2	0
RESCAL1_0	10243
RESCAL1_1	0
RESCAL1_2	0
RESPARM	10243
FREQPARM	10243
WNUMPARM	10243
[TRACE DATA]
2350.0000	-60.957
2350.4000	-61.050
2350.8000	-210.000
2351.2000	-210.000
2351.6000	-67.095
2352.0000	-57.875
2352.4000	-210.000
2352.8000	-210.000
2353.2000	-210.000
2353.6000	-210.000
2354.0000	-57.167
2354.4000	-52.049
2354.8000	-56.033
2355.2000	-49.774
2355.6000	-210.000
2356.0000	-210.000
2356.4000	-210.000
2356.8000	-54.493
2357.2000	-210.000
2357.6000	-210.000
2358.0000	-59.691
2358.4000	-210.000
2358.8000	-210.000
2359.2000	-60.439
2359.6000	-54.148
2360.0000	-57.439
2360.4000	-51.088
2360.8000	-56.332
2361.2000	-66.067
2361.6000	-210.000
2362.0000	-210.000
2362.4000	-52.039
2362.8000	-54.440
2363.2000	-210.000
2363.6000	-50.963
2364.0000	-210.000
2364.4000	-210.000
2364.8000	-55.953
2365.2000	-51.615
2365.6000	-56.839
2366.0000	-55.399
2366.4000	-210.000
2366.8000	-210.000
2367.2000	-210.000
2367.6000	-59.057
2368.0000	-210.000
2368.4000	-210.000
2368.8000	-210.000
2369.2000	-210.000
2369.6000	-210.000
2370.0000	-58.834
2370.4000	-63.580
2370.8000	-53.209
2371.2000	-51.984
2371.6000	-49.899
2372.0000	-50.125
2372.4000	-57.672
2372.8000	-55.379
2373.2000	-210.000
2373.6000	-69.338
2374.0000	-55.384
2374.4000	-50.298
2374.8000	-48.945
2375.2000	-50.544
2375.6000	-55.054
2376.0000	-210.000
2376.4000	-51.932
2376.8000	-53.332
2377.2000	-54.535
2377.6000	-210.000
2378.0000	-56.404
2378.4000	-210.000
2378.8000	-51.887
2379.2000	-50.047
2379.6000	-48.776
2380.0000	-210.000
2380.4000	-53.898
2380.8000	-210.000
2381.2000	-210.000
2381.6000	-210.000
2382.0000	-210.000
2382.4000	-56.194
2382.8000	-54.475
2383.2000	-210.000
2383.6000	-53.361
2384.0000	-51.699
2384.4000	-52.711
2384.8000	-58.936
2385.2000	-210.000
2385.6000	-55.586
2386.0000	-210.000
2386.4000	-61.871
2386.8000	-210.000
2387.2000	-210.000
2387.6000	-53.742
2388.0000	-50.512
2388.4000	-210.000
2388.8000	-210.000
2389.2000	-210.000
2389.6000	-52.104
2390.0000	-55.754
2390.4000	-53.295
2390.8000	-56.105
2391.2000	-58.549
2391.6000	-55.613
2392.0000	-210.000
2392.4000	-54.929
2392.8000	-210.000
2393.2000	-210.000
2393.6000	-210.000
2394.0000	-210.000
2394.4000	-51.271
2394.8000	-51.412
2395.2000	-56.298
2395.6000	-210.000
2396.0000	-54.292
2396.4000	-50.790
2396.8000	-49.010
2397.2000	-210.000
2397.6000	-210.000
2398.0000	-210.000
2398.4000	-210.000
2398.8000	-210.000
2399.2000	-64.285
2399.6000	-52.184
2400.0000	-210.000
2400.4000	-53.852
2400.8000	-210.000
2401.2000	-50.695
2401.6000	-52.329
2402.0000	-210.000
2402.4000	-210.000
2402.8000	-62.119
2403.2000	-210.000
2403.6000	-210.000
2404.0000	-210.000
2404.4000	-53.861
2404.8000	-52.623
2405.2000	-56.921
2405.6000	-59.791
2406.0000	-59.644
2406.4000	-210.000
2406.8000	-210.000
2407.2000	-210.000
2407.6000	-210.000
2408.0000	-55.366
2408.4000	-210.000
2408.8000	-210.000
2409.2000	-66.139
2409.6000	-60.596
2410.0000	-49.397
2410.4000	-49.776
2410.8000	-56.369
2411.2000	-210.000
2411.6000	-210.000
2412.0000	-50.847
2412.4000	-210.000
2412.8000	-210.000
2413.2000	-210.000
2413.6000	-65.069
2414.0000	-55.272
2414.4000	-210.000
2414.8000	-56.182
2415.2000	-52.177
2415.6000	-61.389
2416.0000	-55.724
2416.4000	-210.000
2416.8000	-210.000
2417.2000	-52.271
2417.6000	-69.126
2418.0000	-210.000
2418.4000	-58.782
2418.8000	-210.000
2419.2000	-66.673
2419.6000	-210.000
2420.0000	-63.858
2420.4000	-210.000
2420.8000	-210.000
2421.2000	-50.755
2421.6000	-51.081
2422.0000	-51.031
2422.4000	-51.987
2422.8000	-210.000
2423.2000	-210.000
2423.6000	-210.000
2424.0000	-53.340
2424.4000	-50.842
2424.8000	-55.728
2425.2000	-210.000
2425.6000	-210.000
2426.0000	-51.542
2426.4000	-51.278
2426.8000	-58.662
2427.2000	-52.117
2427.6000	-210.000
2428.0000	-210.000
2428.4000	-53.043
2428.8000	-210.000
2429.2000	-55.153
2429.6000	-210.000
2430.0000	-210.000
2430.4000	-54.317
2430.8000	-210.000
2431.2000	-57.497
2431.6000	-210.000
2432.0000	-52.929
2432.4000	-59.241
2432.8000	-210.000
2433.2000	-65.341
2433.6000	-59.639
2434.0000	-50.343
2434.4000	-210.000
2434.8000	-53.265
2435.2000	-63.962
2435.6000	-59.993
2436.0000	-64.224
2436.4000	-51.289
2436.8000	-210.000
2437.2000	-210.000
2437.6000	-58.392
2438.0000	-51.636
2438.4000	-53.236
2438.8000	-60.008
2439.2000	-51.179
2439.6000	-51.956
2440.0000	-210.000
2440.4000	-210.000
2440.8000	-210.000
2441.2000	-210.000
2441.6000	-52.924
2442.0000	-210.000
2442.4000	-57.023
2442.8000	-210.000
2443.2000	-63.484
2443.6000	-51.896
2444.0000	-55.588
2444.4000	-210.000
2444.8000	-53.194
2445.2000	-58.190
2445.6000	-60.721
2446.0000	-210.000
2446.4000	-210.000
2446.8000	-210.000
2447.2000	-210.000
2447.6000	-210.000
2448.0000	-210.000
2448.4000	-210.000
2448.8000	-210.000
2449.2000	-210.000
2449.6000	-54.994
2450.0000	-210.000
2450.4000	-210.000
2450.8000	-57.749
2451.2000	-210.000
2451.6000	-54.171
2452.0000	-51.959
2452.4000	-54.579
2452.8000	-210.000
2453.2000	-60.566
2453.6000	-52.167
2454.0000	-210.000
2454.4000	-210.000
2454.8000	-60.396
2455.2000	-53.071
2455.6000	-55.158
2456.0000	-52.930
2456.4000	-69.385
2456.8000	-210.000
2457.2000	-210.000
2457.6000	-210.000
2458.0000	-210.000
2458.4000	-210.000
2458.8000	-53.223
2459.2000	-210.000
2459.6000	-50.536
2460.0000	-52.926
2460.4000	-53.006
2460.8000	-210.000
2461.2000	-68.441
2461.6000	-54.936
2462.0000	-210.000
2462.4000	-57.653
2462.8000	-49.953
2463.2000	-50.360
2463.6000	-52.644
2464.0000	-210.000
2464.4000	-210.000
2464.8000	-210.000
2465.2000	-210.000
2465.6000	-57.488
2466.0000	-54.256
2466.4000	-210.000
2466.8000	-60.394
2467.2000	-60.080
2467.6000	-210.000
2468.0000	-51.220
2468.4000	-51.465
2468.8000	-210.000
2469.2000	-54.553
2469.6000	-54.214
2470.0000	-51.492
2470.4000	-52.935
2470.8000	-52.755
2471.2000	-53.534
2471.6000	-53.004
2472.0000	-55.508
2472.4000	-56.735
2472.8000	-53.166
2473.2000	-51.296
2473.6000	-50.087
2474.0000	-59.530
2474.4000	-210.000
2474.8000	-68.201
2475.2000	-56.294
2475.6000	-210.000
2476.0000	-64.636
2476.4000	-50.908
2476.8000	-50.122
2477.2000	-55.186
2477.6000	-55.566
2478.0000	-55.064
2478.4000	-210.000
2478.8000	-210.000
2479.2000	-51.389
2479.6000	-48.852
2480.0000	-210.000
2480.4000	-59.675
2480.8000	-53.910
2481.2000	-51.380
2481.6000	-53.647
2482.0000	-50.382
2482.4000	-210.000
2482.8000	-57.351
2483.2000	-57.472
2483.6000	-210.000
2484.0000	-52.457
2484.4000	-210.000
2484.8000	-52.317
2485.2000	-210.000
2485.6000	-210.000
2486.0000	-52.147
2486.4000	-63.320
2486.8000	-67.722
2487.2000	-55.528
2487.6000	-58.054
2488.0000	-54.574
2488.4000	-210.000
2488.8000	-50.821
2489.2000	-53.636
2489.6000	-210.000
2490.0000	-51.676
2490.4000	-51.069
2490.8000	-52.261
2491.2000	-51.869
2491.6000	-49.605
2492.0000	-50.350
2492.4000	-71.459
2492.8000	-59.987
2493.2000	-54.050
2493.6000	-210.000
2494.0000	-210.000
2494.4000	-67.261
2494.8000	-58.240
2495.2000	-62.879
2495.6000	-51.410
2496.0000	-53.788
2496.4000	-50.975
2496.8000	-52.551
2497.2000	-52.069
2497.6000	-50.046
2498.0000	-49.938
2498.4000	-52.887
2498.8000	-59.901
2499.2000	-49.040
2499.6000	-53.335
2500.0000	-51.450
2500.4000	-48.578
2500.8000	-50.328
2501.2000	-52.223
2501.6000	-50.959
2502.0000	-51.286
2502.4000	-52.016
2502.8000	-52.029
2503.2000	-51.437
2503.6000	-52.256
2504.0000	-51.094
2504.4000	-50.461
2504.8000	-54.766
2505.2000	-51.573
2505.6000	-50.212
2506.0000	-49.883
2506.4000	-50.250
2506.8000	-55.627
2507.2000	-52.487
2507.6000	-60.552
2508.0000	-53.421
2508.4000	-51.354
2508.8000	-55.433
2509.2000	-57.785
2509.6000	-55.127
2510.0000	-53.634
2510.4000	-53.717
2510.8000	-210.000
2511.2000	-210.000
2511.6000	-210.000
2512.0000	-57.581
2512.4000	-54.769
2512.8000	-210.000
2513.2000	-54.996
2513.6000	-210.000
2514.0000	-53.599
2514.4000	-51.592
2514.8000	-210.000
2515.2000	-53.553
2515.6000	-52.517
2516.0000	-53.531
2516.4000	-51.096
2516.8000	-56.058
2517.2000	-58.339
2517.6000	-210.000
2518.0000	-54.400
2518.4000	-53.060
2518.8000	-52.182
2519.2000	-210.000
2519.6000	-210.000
2520.0000	-54.186
2520.4000	-56.713
2520.8000	-210.000
2521.2000	-52.468
2521.6000	-48.785
2522.0000	-55.356
2522.4000	-55.252
2522.8000	-53.357
2523.2000	-56.740
2523.6000	-52.443
2524.0000	-50.410
2524.4000	-49.784
2524.8000	-51.010
2525.2000	-52.724
2525.6000	-52.267
2526.0000	-51.259
2526.4000	-50.068
2526.8000	-52.473
2527.2000	-50.804
2527.6000	-52.878
2528.0000	-49.081
2528.4000	-49.579
2528.8000	-52.699
2529.2000	-51.477
2529.6000	-52.062
2530.0000	-51.659
2530.4000	-52.587
2530.8000	-52.492
2531.2000	-54.530
2531.6000	-52.057
2532.0000	-55.866
2532.4000	-56.007
2532.8000	-51.874
2533.2000	-54.631
2533.6000	-55.160
2534.0000	-210.000
2534.4000	-50.741
2534.8000	-55.197
2535.2000	-210.000
2535.6000	-210.000
2536.0000	-60.112
2536.4000	-61.430
2536.8000	-55.053
2537.2000	-53.987
2537.6000	-210.000
2538.0000	-210.000
2538.4000	-54.401
2538.8000	-210.000
2539.2000	-52.709
2539.6000	-51.435
2540.0000	-59.688
2540.4000	-210.000
2540.8000	-56.166
2541.2000	-51.371
2541.6000	-210.000
2542.0000	-210.000
2542.4000	-54.218
2542.8000	-64.017
2543.2000	-210.000
2543.6000	-210.000
2544.0000	-54.539
2544.4000	-59.769
2544.8000	-62.688
2545.2000	-210.000
2545.6000	-210.000
2546.0000	-51.711
2546.4000	-51.509
2546.8000	-54.296
2547.2000	-210.000
2547.6000	-55.802
2548.0000	-53.374
2548.4000	-56.552
2548.8000	-210.000
2549.2000	-52.861
2549.6000	-50.519
2550.0000	-52.592
2550.4000	-52.188
2550.8000	-55.460
2551.2000	-51.150
2551.6000	-53.042
2552.0000	-210.000
2552.4000	-52.951
2552.8000	-52.062
2553.2000	-53.001
2553.6000	-52.401
2554.0000	-51.485
2554.4000	-49.148
2554.8000	-50.423
2555.2000	-55.994
2555.6000	-54.316
2556.0000	-50.684
2556.4000	-53.316
2556.8000	-58.220
2557.2000	-56.149
2557.6000	-53.657
2558.0000	-54.353
2558.4000	-58.397
2558.8000	-51.409
2559.2000	-54.913
2559.6000	-210.000
2560.0000	-61.109
2560.4000	-57.063
2560.8000	-52.327
2561.2000	-55.952
2561.6000	-54.658
2562.0000	-53.881
2562.4000	-51.080
2562.8000	-210.000
2563.2000	-210.000
2563.6000	-210.000
2564.0000	-210.000
2564.4000	-58.791
2564.8000	-210.000
2565.2000	-52.496
2565.6000	-210.000
2566.0000	-210.000
2566.4000	-54.742
2566.8000	-73.270
2567.2000	-210.000
2567.6000	-59.507
2568.0000	-57.293
2568.4000	-210.000
2568.8000	-55.832
2569.2000	-53.817
2569.6000	-210.000
2570.0000	-210.000
2570.4000	-210.000
2570.8000	-210.000
2571.2000	-55.576
2571.6000	-210.000
2572.0000	-210.000
2572.4000	-210.000
2572.8000	-210.000
2573.2000	-56.695
2573.6000	-210.000
2574.0000	-210.000
2574.4000	-210.000
2574.8000	-210.000
2575.2000	-210.000
2575.6000	-50.563
2576.0000	-55.339
2576.4000	-210.000
2576.8000	-210.000
2577.2000	-210.000
2577.6000	-210.000
2578.0000	-210.000
2578.4000	-84.229
2578.8000	-210.000
2579.2000	-210.000
2579.6000	-53.222
2580.0000	-210.000
2580.4000	-210.000
2580.8000	-52.874
2581.2000	-54.016
2581.6000	-51.547
2582.0000	-52.102
2582.4000	-51.725
2582.8000	-210.000
2583.2000	-56.700
2583.6000	-210.000
2584.0000	-51.571
2584.4000	-55.966
2584.8000	-210.000
2585.2000	-210.000
2585.6000	-210.000
2586.0000	-52.153
2586.4000	-59.288
2586.8000	-53.767
2587.2000	-62.307
2587.6000	-61.605
2588.0000	-59.638
2588.4000	-210.000
2588.8000	-57.070
2589.2000	-55.453
2589.6000	-57.503
2590.0000	-50.192
2590.4000	-48.955
2590.8000	-56.151
2591.2000	-52.738
2591.6000	-55.204
2592.0000	-56.081
2592.4000	-210.000
2592.8000	-210.000
2593.2000	-210.000
2593.6000	-210.000
2594.0000	-210.000
2594.4000	-55.601
2594.8000	-54.584
2595.2000	-59.795
2595.6000	-210.000
2596.0000	-54.877
2596.4000	-58.330
2596.8000	-55.922
2597.2000	-55.391
2597.6000	-54.083
2598.0000	-57.688
2598.4000	-50.924
2598.8000	-58.863
2599.2000	-51.914
2599.6000	-210.000
2600.0000	-56.685
2600.4000	-54.907
2600.8000	-50.379
2601.2000	-210.000
2601.6000	-210.000
2602.0000	-52.353
2602.4000	-210.000
2602.8000	-210.000
2603.2000	-55.090
2603.6000	-52.420
2604.0000	-53.200
2604.4000	-64.438
2604.8000	-56.864
2605.2000	-58.894
2605.6000	-52.235
2606.0000	-210.000
2606.4000	-210.000
2606.8000	-210.000
2607.2000	-58.616
2607.6000	-210.000
2608.0000	-57.800
2608.4000	-56.196
2608.8000	-210.000
2609.2000	-56.611
2609.6000	-210.000
2610.0000	-52.984
2610.4000	-52.512
2610.8000	-56.976
2611.2000	-51.515
2611.6000	-53.166
2612.0000	-51.413
2612.4000	-53.270
2612.8000	-51.761
2613.2000	-52.921
2613.6000	-54.660
2614.0000	-54.597
2614.4000	-56.143
2614.8000	-210.000
2615.2000	-51.529
2615.6000	-53.575
2616.0000	-210.000
2616.4000	-68.823
2616.8000	-55.801
2617.2000	-54.159
2617.6000	-52.682
2618.0000	-53.082
2618.4000	-54.319
2618.8000	-49.684
2619.2000	-51.958
2619.6000	-52.856
2620.0000	-210.000
2620.4000	-55.591
2620.8000	-52.958
2621.2000	-52.852
2621.6000	-52.813
2622.0000	-50.295
2622.4000	-51.300
2622.8000	-53.481
2623.2000	-51.945
2623.6000	-51.018
2624.0000	-49.196
2624.4000	-50.756
2624.8000	-50.506
2625.2000	-52.853
2625.6000	-53.314
2626.0000	-50.851
2626.4000	-50.001
2626.8000	-49.872
2627.2000	-53.725
2627.6000	-51.549
2628.0000	-52.099
2628.4000	-52.453
2628.8000	-51.796
2629.2000	-50.876
2629.6000	-51.975
2630.0000	-51.483
2630.4000	-52.634
2630.8000	-61.875
2631.2000	-51.256
2631.6000	-50.837
2632.0000	-49.492
2632.4000	-49.479
2632.8000	-50.177
2633.2000	-50.227
2633.6000	-49.278
2634.0000	-49.795
2634.4000	-48.865
2634.8000	-49.131
2635.2000	-48.358
2635.6000	-49.469
2636.0000	-47.887
2636.4000	-47.791
2636.8000	-48.724
2637.2000	-48.746
2637.6000	-47.866
2638.0000	-48.888
2638.4000	-48.172
2638.8000	-48.012
2639.2000	-47.587
2639.6000	-48.558
2640.0000	-47.830
2640.4000	-47.981
2640.8000	-48.272
2641.2000	-48.285
2641.6000	-48.033
2642.0000	-48.244
2642.4000	-47.808
2642.8000	-48.970
2643.2000	-47.816
2643.6000	-48.976
2644.0000	-48.320
2644.4000	-47.202
2644.8000	-47.166
2645.2000	-47.379
2645.6000	-47.143
2646.0000	-46.659
2646.4000	-47.009
2646.8000	-46.681
2647.2000	-46.741
2647.6000	-46.525
2648.0000	-46.917
2648.4000	-46.961
2648.8000	-47.268
2649.2000	-47.071
2649.6000	-47.323
2650.0000	-46.684
2650.4000	-46.689
2650.8000	-47.497
2651.2000	-47.579
2651.6000	-46.866
2652.0000	-47.132
2652.4000	-47.015
2652.8000	-46.896
2653.2000	-46.641
2653.6000	-45.856
2654.0000	-45.663
2654.4000	-45.662
2654.8000	-45.366
2655.2000	-45.251
2655.6000	-44.481
2656.0000	-44.976
2656.4000	-44.994
2656.8000	-44.605
2657.2000	-44.994
2657.6000	-45.006
2658.0000	-45.239
2658.4000	-45.003
2658.8000	-44.595
2659.2000	-45.015
2659.6000	-44.902
2660.0000	-44.672
2660.4000	-45.056
2660.8000	-44.704
2661.2000	-44.466
2661.6000	-44.597
2662.0000	-45.041
2662.4000	-44.988
2662.8000	-45.212
2663.2000	-46.342
2663.6000	-46.189
2664.0000	-46.423
2664.4000	-46.209
2664.8000	-46.012
2665.2000	-45.950
2665.6000	-45.758
2666.0000	-45.606
2666.4000	-45.466
2666.8000	-45.311
2667.2000	-45.690
2667.6000	-45.250
2668.0000	-45.102
2668.4000	-44.263
2668.8000	-44.077
2669.2000	-44.036
2669.6000	-43.614
2670.0000	-43.099
2670.4000	-42.599
2670.8000	-42.534
2671.2000	-42.126
2671.6000	-41.751
2672.0000	-41.495
2672.4000	-41.411
2672.8000	-41.426
2673.2000	-41.566
2673.6000	-41.819
2674.0000	-41.703
2674.4000	-41.866
2674.8000	-42.151
2675.2000	-42.189
2675.6000	-42.114
2676.0000	-41.913
2676.4000	-41.507
2676.8000	-41.198
2677.2000	-40.739
2677.6000	-40.287
2678.0000	-39.782
2678.4000	-39.407
2678.8000	-38.897
2679.2000	-38.701
2679.6000	-38.439
2680.0000	-38.349
2680.4000	-38.155
2680.8000	-37.968
2681.2000	-37.815
2681.6000	-37.687
2682.0000	-37.480
2682.4000	-37.474
2682.8000	-37.577
2683.2000	-37.501
2683.6000	-37.360
2684.0000	-37.121
2684.4000	-36.938
2684.8000	-36.789
2685.2000	-36.530
2685.6000	-36.309
2686.0000	-36.119
2686.4000	-35.906
2686.8000	-35.720
2687.2000	-35.701
2687.6000	-35.622
2688.0000	-35.552
2688.4000	-35.434
2688.8000	-35.390
2689.2000	-35.462
2689.6000	-35.564
2690.0000	-35.783
2690.4000	-36.012
2690.8000	-36.182
2691.2000	-36.368
2691.6000	-36.697
2692.0000	-36.957
2692.4000	-37.261
2692.8000	-37.509
2693.2000	-37.642
2693.6000	-37.813
2694.0000	-37.813
2694.4000	-37.745
2694.8000	-37.796
2695.2000	-37.559
2695.6000	-37.345
2696.0000	-37.137
2696.4000	-37.017
2696.8000	-36.875
2697.2000	-36.768
2697.6000	-36.729
2698.0000	-36.711
2698.4000	-36.682
2698.8000	-36.589
2699.2000	-36.407
2699.6000	-36.263
2700.0000	-36.036
2700.4000	-35.736
2700.8000	-35.382
2701.2000	-35.104
2701.6000	-34.824
2702.0000	-34.560
2702.4000	-34.287
2702.8000	-34.042
2703.2000	-33.812
2703.6000	-33.573
2704.0000	-33.557
2704.4000	-33.471
2704.8000	-33.463
2705.2000	-33.629
2705.6000	-33.676
2706.0000	-34.031
2706.4000	-34.289
2706.8000	-34.645
2707.2000	-34.987
2707.6000	-35.374
2708.0000	-35.950
2708.4000	-36.230
2708.8000	-36.475
2709.2000	-36.437
2709.6000	-36.451
2710.0000	-36.316
2710.4000	-35.990
2710.8000	-35.458
2711.2000	-35.044
2711.6000	-34.495
2712.0000	-34.001
2712.4000	-33.622
2712.8000	-33.331
2713.2000	-33.180
2713.6000	-33.041
2714.0000	-32.948
2714.4000	-33.050
2714.8000	-33.228
2715.2000	-33.436
2715.6000	-33.756
2716.0000	-34.092
2716.4000	-34.539
2716.8000	-35.126
2717.2000	-35.738
2717.6000	-36.208
2718.0000	-36.550
2718.4000	-36.502
2718.8000	-36.231
2719.2000	-35.714
2719.6000	-35.197
2720.0000	-34.728
2720.4000	-34.271
2720.8000	-33.844
2721.2000	-33.508
2721.6000	-33.080
2722.0000	-32.641
2722.4000	-32.060
2722.8000	-31.347
2723.2000	-30.664
2723.6000	-29.969
2724.0000	-29.305
2724.4000	-28.667
2724.8000	-28.018
2725.2000	-27.442
2725.6000	-26.935
2726.0000	-26.516
2726.4000	-26.164
2726.8000	-25.911
2727.2000	-25.752
2727.6000	-25.682
2728.0000	-25.668
2728.4000	-25.755
2728.8000	-25.880
2729.2000	-26.131
2729.6000	-26.343
2730.0000	-26.529
2730.4000	-26.888
2730.8000	-27.303
2731.2000	-27.497
2731.6000	-27.370
2732.0000	-27.020
2732.4000	-26.732
2732.8000	-26.225
2733.2000	-25.673
2733.6000	-25.114
2734.0000	-24.634
2734.4000	-24.326
2734.8000	-24.108
2735.2000	-23.952
2735.6000	-23.809
2736.0000	-23.811
2736.4000	-23.971
2736.8000	-24.127
2737.2000	-24.451
2737.6000	-24.869
2738.0000	-25.389
2738.4000	-25.917
2738.8000	-26.178
2739.2000	-26.225
2739.6000	-26.073
2740.0000	-25.730
2740.4000	-25.198
2740.8000	-24.598
2741.2000	-24.130
2741.6000	-23.728
2742.0000	-23.341
2742.4000	-23.011
2742.8000	-22.806
2743.2000	-22.681
2743.6000	-22.643
2744.0000	-22.663
2744.4000	-22.717
2744.8000	-22.689
2745.2000	-22.634
2745.6000	-22.549
2746.0000	-22.128
2746.4000	-21.622
2746.8000	-21.228
2747.2000	-20.931
2747.6000	-20.661
2748.0000	-20.558
2748.4000	-20.372
2748.8000	-20.252
2749.2000	-20.138
2749.6000	-20.051
2750.0000	-20.026
2750.4000	-20.144
2750.8000	-20.278
2751.2000	-20.499
2751.6000	-20.815
2752.0000	-21.372
2752.4000	-21.988
2752.8000	-22.035
2753.2000	-22.455
2753.6000	-22.838
2754.0000	-23.549
2754.4000	-23.849
2754.8000	-23.860
2755.2000	-23.811
2755.6000	-23.017
2756.0000	-22.249
2756.4000	-21.575
2756.8000	-20.775
2757.2000	-20.238
2757.6000	-19.758
2758.0000	-19.300
2758.4000	-19.067
2758.8000	-18.534
2759.2000	-18.536
2759.6000	-18.475
2760.0000	-18.453
2760.4000	-18.298
2760.8000	-18.035
2761.2000	-17.638
2761.6000	-17.111
2762.0000	-16.564
2762.4000	-16.041
2762.8000	-15.563
2763.2000	-15.085
2763.6000	-14.729
2764.0000	-14.571
2764.4000	-14.469
2764.8000	-14.169
2765.2000	-13.876
2765.6000	-13.494
2766.0000	-13.410
2766.4000	-13.521
2766.8000	-13.226
2767.2000	-13.337
2767.6000	-12.897
2768.0000	-12.873
2768.4000	-12.820
2768.8000	-12.604
2769.2000	-12.434
2769.6000	-12.383
2770.0000	-12.369
2770.4000	-12.473
2770.8000	-12.611
2771.2000	-12.759
2771.6000	-12.876
2772.0000	-12.988
2772.4000	-13.108
2772.8000	-13.182
2773.2000	-13.328
2773.6000	-13.512
2774.0000	-13.505
2774.4000	-13.570
2774.8000	-13.544
2775.2000	-13.417
2775.6000	-13.293
2776.0000	-13.064
2776.4000	-12.893
2776.8000	-12.621
2777.2000	-12.331
2777.6000	-12.019
2778.0000	-11.437
2778.4000	-11.081
2778.8000	-10.541
2779.2000	-10.276
2779.6000	-10.241
2780.0000	-10.069
2780.4000	-10.014
2780.8000	-10.070
2781.2000	-10.108
2781.6000	-10.127
2782.0000	-10.247
2782.4000	-10.510
2782.8000	-10.579
2783.2000	-10.591
2783.6000	-11.181
2784.0000	-11.747
2784.4000	-11.778
2784.8000	-11.143
2785.2000	-11.226
2785.6000	-11.458
2786.0000	-11.656
2786.4000	-11.380
2786.8000	-11.027
2787.2000	-10.832
2787.6000	-10.656
2788.0000	-10.483
2788.4000	-10.381
2788.8000	-10.318
2789.2000	-10.310
2789.6000	-10.097
2790.0000	-10.201
2790.4000	-10.270
2790.8000	-10.458
2791.2000	-10.760
2791.6000	-11.166
2792.0000	-11.497
2792.4000	-11.797
2792.8000	-12.050
2793.2000	-12.455
2793.6000	-12.919
2794.0000	-13.083
2794.4000	-12.913
2794.8000	-13.212
2795.2000	-14.043
2795.6000	-13.822
2796.0000	-13.613
2796.4000	-13.507
2796.8000	-13.541
2797.2000	-13.983
2797.6000	-13.568
2798.0000	-13.056
2798.4000	-12.745
2798.8000	-12.682
2799.2000	-12.621
2799.6000	-12.521
2800.0000	-12.464
2800.4000	-12.530
2800.8000	-12.688
2801.2000	-12.721
2801.6000	-12.864
2802.0000	-13.156
2802.4000	-13.374
2802.8000	-13.660
2803.2000	-13.994
2803.6000	-14.254
2804.0000	-14.599
2804.4000	-14.751
2804.8000	-14.684
2805.2000	-14.779
2805.6000	-14.817
2806.0000	-14.882
2806.4000	-14.842
2806.8000	-14.575
2807.2000	-15.096
2807.6000	-15.531
2808.0000	-15.860
2808.4000	-15.693
2808.8000	-15.335
2809.2000	-16.630
2809.6000	-16.811
2810.0000	-16.250
2810.4000	-15.743
2810.8000	-15.117
2811.2000	-16.342
2811.6000	-16.352
2812.0000	-15.293
2812.4000	-14.842
2812.8000	-15.234
2813.2000	-15.648
2813.6000	-16.184
2814.0000	-14.729
2814.4000	-15.487
2814.8000	-15.636
2815.2000	-15.823
2815.6000	-15.847
2816.0000	-15.369
2816.4000	-15.801
2816.8000	-15.871
2817.2000	-15.439
2817.6000	-15.336
2818.0000	-14.762
2818.4000	-14.940
2818.8000	-15.263
2819.2000	-14.732
2819.6000	-14.067
2820.0000	-13.968
2820.4000	-14.506
2820.8000	-14.365
2821.2000	-14.087
2821.6000	-13.366
2822.0000	-13.208
2822.4000	-13.676
2822.8000	-13.269
2823.2000	-12.938
2823.6000	-11.795
2824.0000	-12.343
2824.4000	-12.293
2824.8000	-11.992
2825.2000	-11.575
2825.6000	-11.259
2826.0000	-11.747
2826.4000	-11.875
2826.8000	-11.595
2827.2000	-11.383
2827.6000	-11.445
2828.0000	-11.708
2828.4000	-11.750
2828.8000	-11.469
2829.2000	-11.166
2829.6000	-11.235
2830.0000	-11.356
2830.4000	-11.273
2830.8000	-11.246
2831.2000	-11.319
2831.6000	-11.666
2832.0000	-12.086
2832.4000	-11.918
2832.8000	-12.085
2833.2000	-12.433
2833.6000	-12.696
2834.0000	-12.871
2834.4000	-13.090
2834.8000	-13.499
2835.2000	-13.264
2835.6000	-13.249
2836.0000	-13.371
2836.4000	-13.514
2836.8000	-13.452
2837.2000	-13.448
2837.6000	-13.406
2838.0000	-13.390
2838.4000	-13.828
2838.8000	-13.532
2839.2000	-13.261
2839.6000	-13.432
2840.0000	-14.257
2840.4000	-14.221
2840.8000	-13.839
2841.2000	-14.384
2841.6000	-14.315
2842.0000	-15.148
2842.4000	-14.986
2842.8000	-14.326
2843.2000	-14.261
2843.6000	-14.907
2844.0000	-15.851
2844.4000	-15.578
2844.8000	-15.656
2845.2000	-16.228
2845.6000	-16.251
2846.0000	-16.732
2846.4000	-17.315
2846.8000	-17.211
2847.2000	-17.969
2847.6000	-17.950
2848.0000	-17.961
2848.4000	-18.342
2848.8000	-18.517
2849.2000	-18.671
2849.6000	-18.729
2850.0000	-18.683
2850.4000	-18.835
2850.8000	-19.041
2851.2000	-19.497
2851.6000	-19.852
2852.0000	-20.052
2852.4000	-20.472
2852.8000	-20.534
2853.2000	-19.055
2853.6000	-19.855
2854.0000	-20.621
2854.4000	-20.803
2854.8000	-18.219
2855.2000	-17.339
2855.6000	-18.448
2856.0000	-19.042
2856.4000	-18.632
2856.8000	-17.673
2857.2000	-17.437
2857.6000	-17.554
2858.0000	-18.033
2858.4000	-17.675
2858.8000	-17.862
2859.2000	-18.611
2859.6000	-18.435
2860.0000	-18.248
2860.4000	-19.754
2860.8000	-20.680
2861.2000	-20.667
2861.6000	-20.909
2862.0000	-20.504
2862.4000	-21.040
2862.8000	-21.307
2863.2000	-21.511
2863.6000	-21.826
2864.0000	-22.144
2864.4000	-22.406
2864.8000	-22.674
2865.2000	-22.830
2865.6000	-20.861
2866.0000	-22.424
2866.4000	-23.927
2866.8000	-23.194
2867.2000	-23.894
2867.6000	-24.560
2868.0000	-24.504
2868.4000	-23.243
2868.8000	-24.567
2869.2000	-25.416
2869.6000	-25.347
2870.0000	-25.074
2870.4000	-25.023
2870.8000	-25.209
2871.2000	-24.997
2871.6000	-25.821
2872.0000	-26.283
2872.4000	-25.698
2872.8000	-24.988
2873.2000	-24.354
2873.6000	-25.898
2874.0000	-25.868
2874.4000	-25.947
2874.8000	-25.715
2875.2000	-25.420
2875.6000	-25.234
2876.0000	-25.424
2876.4000	-25.890
2876.8000	-25.854
2877.2000	-25.475
2877.6000	-24.881
2878.0000	-24.844
2878.4000	-25.032
2878.8000	-24.808
2879.2000	-24.625
2879.6000	-24.311
2880.0000	-24.300
2880.4000	-24.242
2880.8000	-24.182
2881.2000	-24.114
2881.6000	-24.248
2882.0000	-24.134
2882.4000	-24.232
2882.8000	-24.304
2883.2000	-25.250
2883.6000	-25.418
2884.0000	-25.460
2884.4000	-26.393
2884.8000	-26.257
2885.2000	-26.590
2885.6000	-26.836
2886.0000	-27.046
2886.4000	-26.547
2886.8000	-25.545
2887.2000	-25.882
2887.6000	-26.036
2888.0000	-25.972
2888.4000	-25.660
2888.8000	-25.289
2889.2000	-25.538
2889.6000	-25.698
2890.0000	-25.934
2890.4000	-26.056
2890.8000	-26.764
2891.2000	-26.550
2891.6000	-26.739
2892.0000	-27.222
2892.4000	-28.130
2892.8000	-28.626
2893.2000	-29.053
2893.6000	-29.203
2894.0000	-29.801
2894.4000	-30.156
2894.8000	-30.188
2895.2000	-29.741
2895.6000	-30.950
2896.0000	-31.198
2896.4000	-31.041
2896.8000	-31.078
2897.2000	-31.458
2897.6000	-31.474
2898.0000	-30.880
2898.4000	-31.535
2898.8000	-31.588
2899.2000	-31.620
2899.6000	-31.485
2900.0000	-31.542
2900.4000	-31.777
2900.8000	-31.874
2901.2000	-31.635
2901.6000	-31.111
2902.0000	-31.465
2902.4000	-31.660
2902.8000	-31.745
2903.2000	-31.353
2903.6000	-31.181
2904.0000	-31.265
2904.4000	-31.691
2904.8000	-31.671
2905.2000	-31.156
2905.6000	-31.263
2906.0000	-31.699
2906.4000	-31.826
2906.8000	-31.516
2907.2000	-31.223
2907.6000	-31.476
2908.0000	-31.704
2908.4000	-31.847
2908.8000	-31.582
2909.2000	-31.514
2909.6000	-31.540
2910.0000	-32.172
2910.4000	-31.890
2910.8000	-31.899
2911.2000	-31.996
2911.6000	-32.381
2912.0000	-32.659
2912.4000	-32.369
2912.8000	-32.418
2913.2000	-32.605
2913.6000	-33.130
2914.0000	-33.341
2914.4000	-32.834
2914.8000	-33.072
2915.2000	-33.426
2915.6000	-33.783
2916.0000	-34.063
2916.4000	-33.665
2916.8000	-33.774
2917.2000	-34.020
2917.6000	-34.171
2918.0000	-34.289
2918.4000	-34.235
2918.8000	-34.495
2919.2000	-34.842
2919.6000	-35.252
2920.0000	-35.151
2920.4000	-35.162
2920.8000	-35.254
2921.2000	-35.697
2921.6000	-35.867
2922.0000	-35.711
2922.4000	-35.784
2922.8000	-35.870
2923.2000	-35.788
2923.6000	-35.811
2924.0000	-35.644
2924.4000	-35.893
2924.8000	-35.831
2925.2000	-35.818
2925.6000	-35.677
2926.0000	-35.573
2926.4000	-35.578
2926.8000	-35.468
2927.2000	-35.278
2927.6000	-35.368
2928.0000	-35.159
2928.4000	-34.819
2928.8000	-34.844
2929.2000	-34.784
2929.6000	-34.641
2930.0000	-34.364
2930.4000	-34.100
2930.8000	-33.775
2931.2000	-33.907
2931.6000	-33.860
2932.0000	-33.401
2932.4000	-33.363
2932.8000	-33.056
2933.2000	-33.147
2933.6000	-32.753
2934.0000	-32.316
2934.4000	-32.415
2934.8000	-32.495
2935.2000	-32.325
2935.6000	-32.039
2936.0000	-31.844
2936.4000	-32.029
2936.8000	-32.255
2937.2000	-32.148
2937.6000	-31.881
2938.0000	-31.688
2938.4000	-31.778
2938.8000	-31.890
2939.2000	-31.515
2939.6000	-31.509
2940.0000	-31.638
2940.4000	-31.620
2940.8000	-31.727
2941.2000	-31.242
2941.6000	-31.191
2942.0000	-31.330
2942.4000	-31.505
2942.8000	-31.510
2943.2000	-31.048
2943.6000	-31.105
2944.0000	-31.560
2944.4000	-31.551
2944.8000	-31.360
2945.2000	-31.385
2945.6000	-31.606
2946.0000	-32.009
2946.4000	-31.935
2946.8000	-31.477
2947.2000	-31.519
2947.6000	-32.118
2948.0000	-32.261
2948.4000	-31.910
2948.8000	-31.667
2949.2000	-32.446
2949.6000	-32.590
2950.0000	-32.920
2950.4000	-32.497
2950.8000	-32.202
2951.2000	-32.975
2951.6000	-33.331
2952.0000	-33.564
2952.4000	-32.564
2952.8000	-33.207
2953.2000	-33.241
2953.6000	-33.800
2954.0000	-33.583
2954.4000	-33.188
2954.8000	-33.303
2955.2000	-33.768
2955.6000	-34.028
2956.0000	-33.429
2956.4000	-33.466
2956.8000	-33.765
2957.2000	-33.737
2957.6000	-33.924
2958.0000	-33.924
2958.4000	-33.579
2958.8000	-33.373
2959.2000	-33.768
2959.6000	-33.630
2960.0000	-33.213
2960.4000	-33.541
2960.8000	-34.013
2961.2000	-34.040
2961.6000	-33.440
2962.0000	-33.593
2962.4000	-33.993
2962.8000	-34.236
2963.2000	-34.074
2963.6000	-33.496
2964.0000	-33.669
2964.4000	-34.243
2964.8000	-34.118
2965.2000	-33.820
2965.6000	-33.863
2966.0000	-33.927
2966.4000	-34.088
2966.8000	-33.969
2967.2000	-33.996
2967.6000	-33.955
2968.0000	-34.465
2968.4000	-34.698
2968.8000	-34.377
2969.2000	-34.507
2969.6000	-34.268
2970.0000	-34.958
2970.4000	-34.823
2970.8000	-34.913
2971.2000	-34.529
2971.6000	-35.090
2972.0000	-35.386
2972.4000	-35.441
2972.8000	-34.766
2973.2000	-34.446
2973.6000	-35.661
2974.0000	-35.503
2974.4000	-35.459
2974.8000	-35.392
2975.2000	-35.790
2975.6000	-35.846
2976.0000	-35.715
2976.4000	-35.608
2976.8000	-35.881
2977.2000	-35.826
2977.6000	-35.678
2978.0000	-35.718
2978.4000	-35.670
2978.8000	-35.661
2979.2000	-35.621
2979.6000	-35.320
2980.0000	-35.304
2980.4000	-35.121
2980.8000	-35.166
2981.2000	-34.847
2981.6000	-34.763
2982.0000	-34.955
2982.4000	-34.510
2982.8000	-33.930
2983.2000	-33.974
2983.6000	-34.480
2984.0000	-34.658
2984.4000	-34.081
2984.8000	-33.585
2985.2000	-33.908
2985.6000	-34.240
2986.0000	-33.786
2986.4000	-33.346
2986.8000	-32.938
2987.2000	-33.226
2987.6000	-33.172
2988.0000	-32.814
2988.4000	-33.018
2988.8000	-32.554
2989.2000	-32.818
2989.6000	-32.512
2990.0000	-32.324
2990.4000	-32.067
2990.8000	-32.322
2991.2000	-32.219
2991.6000	-31.686
2992.0000	-31.507
2992.4000	-31.555
2992.8000	-31.646
2993.2000	-31.275
2993.6000	-31.161
2994.0000	-30.954
2994.4000	-30.982
2994.8000	-30.872
2995.2000	-30.669
2995.6000	-30.552
2996.0000	-30.360
2996.4000	-30.143
2996.8000	-30.100
2997.2000	-29.979
2997.6000	-29.865
2998.0000	-29.566
2998.4000	-29.561
2998.8000	-29.208
2999.2000	-29.261
2999.6000	-29.140
3000.0000	-29.013
3000.4000	-28.740
3000.8000	-28.801
3001.2000	-28.744
3001.6000	-28.602
3002.0000	-28.558
3002.4000	-28.321
3002.8000	-28.276
3003.2000	-28.358
3003.6000	-28.215
3004.0000	-28.030
3004.4000	-27.984
3004.8000	-27.929
3005.2000	-27.894
3005.6000	-27.886
3006.0000	-27.244
3006.4000	-26.990
3006.8000	-27.079
3007.2000	-27.382
3007.6000	-27.141
3008.0000	-26.619
3008.4000	-26.790
3008.8000	-27.212
3009.2000	-27.023
3009.6000	-26.404
3010.0000	-26.516
3010.4000	-27.007
3010.8000	-27.227
3011.2000	-26.822
3011.6000	-26.330
3012.0000	-26.313
3012.4000	-26.435
3012.8000	-26.450
3013.2000	-26.112
3013.6000	-26.189
3014.0000	-26.189
3014.4000	-26.250
3014.8000	-26.172
3015.2000	-26.111
3015.6000	-26.194
3016.0000	-26.249
3016.4000	-26.108
3016.8000	-26.093
3017.2000	-26.012
3017.6000	-26.066
3018.0000	-26.114
3018.4000	-26.027
3018.8000	-26.040
3019.2000	-26.027
3019.6000	-26.142
3020.0000	-26.231
3020.4000	-26.152
3020.8000	-26.237
3021.2000	-26.195
3021.6000	-26.150
3022.0000	-26.185
3022.4000	-26.161
3022.8000	-26.165
3023.2000	-26.136
3023.6000	-26.076
3024.0000	-26.165
3024.4000	-26.242
3024.8000	-26.328
3025.2000	-26.078
3025.6000	-25.981
3026.0000	-26.329
3026.4000	-26.205
3026.8000	-26.301
3027.2000	-25.934
3027.6000	-25.930
3028.0000	-26.305
3028.4000	-26.346
3028.8000	-26.497
3029.2000	-26.446
3029.6000	-26.793
3030.0000	-26.855
3030.4000	-27.047
3030.8000	-26.521
3031.2000	-26.510
3031.6000	-27.154
3032.0000	-27.479
3032.4000	-27.547
3032.8000	-27.291
3033.2000	-27.314
3033.6000	-27.767
3034.0000	-27.648
3034.4000	-27.789
3034.8000	-27.225
3035.2000	-27.836
3035.6000	-28.012
3036.0000	-27.638
3036.4000	-27.500
3036.8000	-27.502
3037.2000	-27.576
3037.6000	-27.524
3038.0000	-27.473
3038.4000	-27.306
3038.8000	-27.534
3039.2000	-27.629
3039.6000	-27.413
3040.0000	-26.316
3040.4000	-26.690
3040.8000	-26.235
3041.2000	-27.499
3041.6000	-26.636
3042.0000	-26.565
3042.4000	-26.997
3042.8000	-25.342
3043.2000	-25.860
3043.6000	-25.872
3044.0000	-25.809
3044.4000	-25.332
3044.8000	-24.719
3045.2000	-24.701
3045.6000	-25.905
3046.0000	-26.807
3046.4000	-24.979
3046.8000	-24.628
3047.2000	-25.152
3047.6000	-26.355
3048.0000	-24.950
3048.4000	-24.462
3048.8000	-24.934
3049.2000	-26.026
3049.6000	-26.869
3050.0000	-24.841
3050.4000	-24.489
3050.8000	-25.123
3051.2000	-25.616
3051.6000	-24.985
3052.0000	-25.378
3052.4000	-24.790
3052.8000	-25.587
3053.2000	-25.129
3053.6000	-25.761
3054.0000	-24.988
3054.4000	-24.717
3054.8000	-25.554
3055.2000	-25.121
3055.6000	-25.819
3056.0000	-25.336
3056.4000	-24.587
3056.8000	-24.874
3057.2000	-26.188
3057.6000	-26.659
3058.0000	-27.274
3058.4000	-24.596
3058.8000	-25.302
3059.2000	-25.251
3059.6000	-26.307
3060.0000	-24.887
3060.4000	-26.575
3060.8000	-28.103
3061.2000	-27.390
3061.6000	-26.083
3062.0000	-25.637
3062.4000	-26.849
3062.8000	-27.883
3063.2000	-28.520
3063.6000	-27.045
3064.0000	-26.201
3064.4000	-27.100
3064.8000	-28.149
3065.2000	-28.679
3065.6000	-27.960
3066.0000	-27.042
3066.4000	-27.485
3066.8000	-29.110
3067.2000	-27.354
3067.6000	-27.523
3068.0000	-27.314
3068.4000	-29.762
3068.8000	-29.637
3069.2000	-27.564
3069.6000	-27.621
3070.0000	-29.113
3070.4000	-29.554
3070.8000	-29.570
3071.2000	-28.399
3071.6000	-27.954
3072.0000	-29.903
3072.4000	-30.550
3072.8000	-29.194
3073.2000	-28.975
3073.6000	-30.027
3074.0000	-29.889
3074.4000	-30.324
3074.8000	-28.611
3075.2000	-29.477
3075.6000	-30.150
3076.0000	-30.525
3076.4000	-29.182
3076.8000	-29.533
3077.2000	-29.686
3077.6000	-30.064
3078.0000	-28.996
3078.4000	-29.807
3078.8000	-29.495
3079.2000	-28.981
3079.6000	-28.629
3080.0000	-29.571
3080.4000	-29.681
3080.8000	-28.919
3081.2000	-28.466
3081.6000	-28.674
3082.0000	-28.940
3082.4000	-29.328
3082.8000	-29.040
3083.2000	-29.204
3083.6000	-28.537
3084.0000	-28.249
3084.4000	-29.067
3084.8000	-28.983
3085.2000	-29.539
3085.6000	-29.088
3086.0000	-28.160
3086.4000	-28.190
3086.8000	-28.729
3087.2000	-28.630
3087.6000	-28.738
3088.0000	-27.875
3088.4000	-27.382
3088.8000	-27.820
3089.2000	-28.494
3089.6000	-28.672
3090.0000	-27.492
3090.4000	-27.603
3090.8000	-27.069
3091.2000	-27.233
3091.6000	-26.683
3092.0000	-26.021
3092.4000	-25.727
3092.8000	-26.122
3093.2000	-25.858
3093.6000	-25.336
3094.0000	-25.290
3094.4000	-25.414
3094.8000	-25.032
3095.2000	-26.033
3095.6000	-25.255
3096.0000	-25.490
3096.4000	-25.140
3096.8000	-24.470
3097.2000	-24.446
3097.6000	-24.237
3098.0000	-25.163
3098.4000	-24.978
3098.8000	-24.881
3099.2000	-23.936
3099.6000	-25.011
3100.0000	-24.823
3100.4000	-25.069
3100.8000	-25.810
3101.2000	-24.854
3101.6000	-25.060
3102.0000	-25.442
3102.4000	-25.408
3102.8000	-25.009
3103.2000	-24.628
3103.6000	-25.434
3104.0000	-26.096
3104.4000	-25.286
3104.8000	-24.055
3105.2000	-24.281
3105.6000	-25.235
3106.0000	-25.789
3106.4000	-24.464
3106.8000	-27.207
3107.2000	-24.416
3107.6000	-25.681
3108.0000	-26.819
3108.4000	-25.387
3108.8000	-25.850
3109.2000	-25.550
3109.6000	-25.801
3110.0000	-25.446
3110.4000	-26.056
3110.8000	-24.854
3111.2000	-25.630
3111.6000	-26.456
3112.0000	-24.745
3112.4000	-27.246
3112.8000	-25.116
3113.2000	-24.939
3113.6000	-25.404
3114.0000	-25.660
3114.4000	-24.948
3114.8000	-25.165
3115.2000	-24.304
3115.6000	-25.037
3116.0000	-24.723
3116.4000	-24.991
3116.8000	-24.771
3117.2000	-25.332
3117.6000	-27.221
3118.0000	-25.926
3118.4000	-24.767
3118.8000	-25.763
3119.2000	-25.327
3119.6000	-25.445
3120.0000	-26.169
3120.4000	-24.851
3120.8000	-24.767
3121.2000	-25.945
3121.6000	-27.695
3122.0000	-26.175
3122.4000	-24.699
3122.8000	-27.194
3123.2000	-27.447
3123.6000	-25.483
3124.0000	-26.075
3124.4000	-26.457
3124.8000	-27.431
3125.2000	-27.189
3125.6000	-27.007
3126.0000	-26.930
3126.4000	-26.365
3126.8000	-27.140
3127.2000	-27.372
3127.6000	-25.953
3128.0000	-25.403
3128.4000	-26.341
3128.8000	-27.016
3129.2000	-27.247
3129.6000	-25.905
3130.0000	-25.234
3130.4000	-25.583
3130.8000	-26.431
3131.2000	-26.441
3131.6000	-26.507
3132.0000	-26.067
3132.4000	-26.379
3132.8000	-25.862
3133.2000	-25.946
3133.6000	-25.865
3134.0000	-27.010
3134.4000	-26.569
3134.8000	-27.117
3135.2000	-25.813
3135.6000	-27.070
[truncated: 4,661 more rows]
