# Supplementary material for: Femtosecond tunable solitons up to 4.8 µm using soliton self-frequency shift in an InF3 fiber
Source: Sci Rep. 2022 Sep 23;12:15898. doi: 10.1038/s41598-022-19658-8 (PMC9508244; doi:10.1038/s41598-022-19658-8)
Supplement: Supplementary file 1 — Supplementary Information. [file 41598_2022_19658_MOESM1_ESM.zip › Raw data/Fig3_4m20mInF3/2.3A.CSV]

75CSV
77
35
CTRWL	3675.000000
SPAN	2650.000000
START WL	2350.000000
STOP WL	5000.000000
WLFREQ	0
REFL	-3.0
LSCL	7.0
RESLN	2.000
AVG	1
SMPLAUTO	1
SMPL	6626
SMPLINTVL	0.4000
HI1_CHOP
MEAS
LSUNT	0
NMSKV	OFF
RESCOR	0
SMOOTH	0
MEASWL	0
SWPSPD	1
MODELNAME	AQ6376
CHGPT	0
RESCAL0_0	10243
RESCAL0_1	0
RESCAL0_2	0
RESCAL1_0	10243
RESCAL1_1	0
RESCAL1_2	0
RESPARM	10243
FREQPARM	10243
WNUMPARM	10243
[TRACE DATA]
2350.0000	-210.000
2350.4000	-53.483
2350.8000	-55.176
2351.2000	-210.000
2351.6000	-51.401
2352.0000	-52.978
2352.4000	-53.451
2352.8000	-59.864
2353.2000	-210.000
2353.6000	-210.000
2354.0000	-53.186
2354.4000	-210.000
2354.8000	-60.876
2355.2000	-54.900
2355.6000	-52.978
2356.0000	-65.220
2356.4000	-210.000
2356.8000	-57.782
2357.2000	-210.000
2357.6000	-52.111
2358.0000	-210.000
2358.4000	-64.409
2358.8000	-54.637
2359.2000	-210.000
2359.6000	-210.000
2360.0000	-210.000
2360.4000	-57.355
2360.8000	-210.000
2361.2000	-58.130
2361.6000	-52.915
2362.0000	-210.000
2362.4000	-210.000
2362.8000	-210.000
2363.2000	-210.000
2363.6000	-54.339
2364.0000	-54.390
2364.4000	-56.060
2364.8000	-210.000
2365.2000	-49.800
2365.6000	-210.000
2366.0000	-210.000
2366.4000	-210.000
2366.8000	-56.135
2367.2000	-56.644
2367.6000	-210.000
2368.0000	-210.000
2368.4000	-210.000
2368.8000	-57.485
2369.2000	-210.000
2369.6000	-57.511
2370.0000	-53.104
2370.4000	-210.000
2370.8000	-51.959
2371.2000	-64.991
2371.6000	-210.000
2372.0000	-210.000
2372.4000	-210.000
2372.8000	-210.000
2373.2000	-56.213
2373.6000	-63.775
2374.0000	-210.000
2374.4000	-53.107
2374.8000	-53.410
2375.2000	-210.000
2375.6000	-210.000
2376.0000	-210.000
2376.4000	-210.000
2376.8000	-210.000
2377.2000	-57.167
2377.6000	-210.000
2378.0000	-210.000
2378.4000	-55.026
2378.8000	-57.550
2379.2000	-210.000
2379.6000	-210.000
2380.0000	-210.000
2380.4000	-54.577
2380.8000	-52.729
2381.2000	-53.994
2381.6000	-210.000
2382.0000	-210.000
2382.4000	-54.689
2382.8000	-54.253
2383.2000	-56.933
2383.6000	-70.714
2384.0000	-210.000
2384.4000	-210.000
2384.8000	-210.000
2385.2000	-210.000
2385.6000	-54.293
2386.0000	-50.915
2386.4000	-52.359
2386.8000	-210.000
2387.2000	-50.564
2387.6000	-210.000
2388.0000	-210.000
2388.4000	-210.000
2388.8000	-50.435
2389.2000	-210.000
2389.6000	-210.000
2390.0000	-51.668
2390.4000	-210.000
2390.8000	-59.437
2391.2000	-210.000
2391.6000	-70.986
2392.0000	-210.000
2392.4000	-210.000
2392.8000	-55.264
2393.2000	-56.784
2393.6000	-68.350
2394.0000	-210.000
2394.4000	-51.609
2394.8000	-210.000
2395.2000	-210.000
2395.6000	-210.000
2396.0000	-53.765
2396.4000	-59.341
2396.8000	-210.000
2397.2000	-53.912
2397.6000	-54.126
2398.0000	-210.000
2398.4000	-210.000
2398.8000	-210.000
2399.2000	-210.000
2399.6000	-55.250
2400.0000	-210.000
2400.4000	-210.000
2400.8000	-210.000
2401.2000	-53.952
2401.6000	-52.735
2402.0000	-54.140
2402.4000	-53.670
2402.8000	-50.756
2403.2000	-210.000
2403.6000	-210.000
2404.0000	-53.061
2404.4000	-210.000
2404.8000	-210.000
2405.2000	-52.311
2405.6000	-210.000
2406.0000	-210.000
2406.4000	-54.103
2406.8000	-64.780
2407.2000	-210.000
2407.6000	-53.240
2408.0000	-210.000
2408.4000	-64.819
2408.8000	-52.738
2409.2000	-210.000
2409.6000	-210.000
2410.0000	-210.000
2410.4000	-63.387
2410.8000	-210.000
2411.2000	-210.000
2411.6000	-62.489
2412.0000	-210.000
2412.4000	-210.000
2412.8000	-63.272
2413.2000	-210.000
2413.6000	-57.584
2414.0000	-50.510
2414.4000	-210.000
2414.8000	-59.385
2415.2000	-210.000
2415.6000	-52.730
2416.0000	-52.694
2416.4000	-210.000
2416.8000	-52.160
2417.2000	-210.000
2417.6000	-210.000
2418.0000	-210.000
2418.4000	-210.000
2418.8000	-66.358
2419.2000	-62.433
2419.6000	-210.000
2420.0000	-55.218
2420.4000	-55.610
2420.8000	-210.000
2421.2000	-210.000
2421.6000	-210.000
2422.0000	-210.000
2422.4000	-52.521
2422.8000	-56.020
2423.2000	-210.000
2423.6000	-54.025
2424.0000	-210.000
2424.4000	-60.776
2424.8000	-210.000
2425.2000	-210.000
2425.6000	-60.423
2426.0000	-54.283
2426.4000	-210.000
2426.8000	-55.394
2427.2000	-210.000
2427.6000	-53.805
2428.0000	-53.155
2428.4000	-55.202
2428.8000	-210.000
2429.2000	-51.909
2429.6000	-57.571
2430.0000	-210.000
2430.4000	-210.000
2430.8000	-210.000
2431.2000	-210.000
2431.6000	-210.000
2432.0000	-210.000
2432.4000	-210.000
2432.8000	-52.267
2433.2000	-51.808
2433.6000	-56.469
2434.0000	-53.066
2434.4000	-55.834
2434.8000	-210.000
2435.2000	-57.649
2435.6000	-210.000
2436.0000	-210.000
2436.4000	-51.269
2436.8000	-53.120
2437.2000	-210.000
2437.6000	-55.838
2438.0000	-210.000
2438.4000	-52.290
2438.8000	-53.913
2439.2000	-54.020
2439.6000	-52.960
2440.0000	-210.000
2440.4000	-53.447
2440.8000	-210.000
2441.2000	-59.191
2441.6000	-52.875
2442.0000	-54.668
2442.4000	-210.000
2442.8000	-210.000
2443.2000	-52.562
2443.6000	-53.858
2444.0000	-210.000
2444.4000	-51.475
2444.8000	-51.976
2445.2000	-62.323
2445.6000	-210.000
2446.0000	-210.000
2446.4000	-210.000
2446.8000	-51.304
2447.2000	-210.000
2447.6000	-210.000
2448.0000	-78.028
2448.4000	-52.439
2448.8000	-51.207
2449.2000	-51.203
2449.6000	-210.000
2450.0000	-57.290
2450.4000	-64.229
2450.8000	-53.378
2451.2000	-51.551
2451.6000	-55.388
2452.0000	-210.000
2452.4000	-60.160
2452.8000	-55.230
2453.2000	-210.000
2453.6000	-210.000
2454.0000	-210.000
2454.4000	-60.527
2454.8000	-54.277
2455.2000	-54.128
2455.6000	-49.713
2456.0000	-50.271
2456.4000	-63.353
2456.8000	-53.872
2457.2000	-210.000
2457.6000	-51.875
2458.0000	-54.302
2458.4000	-210.000
2458.8000	-56.956
2459.2000	-53.660
2459.6000	-210.000
2460.0000	-51.774
2460.4000	-53.244
2460.8000	-51.463
2461.2000	-54.579
2461.6000	-210.000
2462.0000	-53.289
2462.4000	-59.868
2462.8000	-210.000
2463.2000	-210.000
2463.6000	-210.000
2464.0000	-210.000
2464.4000	-52.901
2464.8000	-65.518
2465.2000	-53.071
2465.6000	-53.049
2466.0000	-55.605
2466.4000	-71.234
2466.8000	-56.871
2467.2000	-55.358
2467.6000	-53.034
2468.0000	-56.334
2468.4000	-210.000
2468.8000	-57.510
2469.2000	-50.669
2469.6000	-51.944
2470.0000	-52.080
2470.4000	-51.581
2470.8000	-52.836
2471.2000	-53.185
2471.6000	-55.493
2472.0000	-55.273
2472.4000	-210.000
2472.8000	-53.273
2473.2000	-50.729
2473.6000	-49.654
2474.0000	-51.552
2474.4000	-52.085
2474.8000	-51.288
2475.2000	-51.264
2475.6000	-50.744
2476.0000	-51.721
2476.4000	-49.207
2476.8000	-59.721
2477.2000	-51.540
2477.6000	-50.861
2478.0000	-50.146
2478.4000	-210.000
2478.8000	-53.508
2479.2000	-50.317
2479.6000	-50.583
2480.0000	-51.782
2480.4000	-50.826
2480.8000	-56.431
2481.2000	-51.230
2481.6000	-210.000
2482.0000	-52.423
2482.4000	-50.832
2482.8000	-54.978
2483.2000	-50.648
2483.6000	-52.932
2484.0000	-53.850
2484.4000	-53.155
2484.8000	-53.792
2485.2000	-50.734
2485.6000	-50.125
2486.0000	-56.510
2486.4000	-52.642
2486.8000	-51.195
2487.2000	-53.792
2487.6000	-210.000
2488.0000	-210.000
2488.4000	-52.478
2488.8000	-55.512
2489.2000	-51.285
2489.6000	-54.915
2490.0000	-210.000
2490.4000	-51.382
2490.8000	-210.000
2491.2000	-51.028
2491.6000	-51.058
2492.0000	-52.116
2492.4000	-54.002
2492.8000	-57.279
2493.2000	-56.776
2493.6000	-50.864
2494.0000	-53.909
2494.4000	-60.562
2494.8000	-57.302
2495.2000	-53.399
2495.6000	-49.422
2496.0000	-52.982
2496.4000	-50.459
2496.8000	-49.755
2497.2000	-51.288
2497.6000	-56.820
2498.0000	-51.281
2498.4000	-210.000
2498.8000	-49.839
2499.2000	-50.864
2499.6000	-210.000
2500.0000	-50.018
2500.4000	-52.423
2500.8000	-53.524
2501.2000	-51.805
2501.6000	-62.984
2502.0000	-54.184
2502.4000	-49.915
2502.8000	-49.626
2503.2000	-49.392
2503.6000	-48.996
2504.0000	-51.332
2504.4000	-51.076
2504.8000	-50.630
2505.2000	-50.111
2505.6000	-50.253
2506.0000	-49.294
2506.4000	-52.454
2506.8000	-51.019
2507.2000	-52.853
2507.6000	-57.256
2508.0000	-49.257
2508.4000	-51.990
2508.8000	-54.367
2509.2000	-51.085
2509.6000	-52.467
2510.0000	-52.401
2510.4000	-51.846
2510.8000	-53.384
2511.2000	-52.057
2511.6000	-210.000
2512.0000	-53.842
2512.4000	-55.292
2512.8000	-210.000
2513.2000	-56.294
2513.6000	-51.423
2514.0000	-57.389
2514.4000	-53.007
2514.8000	-55.124
2515.2000	-54.166
2515.6000	-54.553
2516.0000	-54.549
2516.4000	-210.000
2516.8000	-210.000
2517.2000	-52.372
2517.6000	-56.389
2518.0000	-210.000
2518.4000	-210.000
2518.8000	-52.250
2519.2000	-210.000
2519.6000	-210.000
2520.0000	-210.000
2520.4000	-210.000
2520.8000	-66.951
2521.2000	-210.000
2521.6000	-52.082
2522.0000	-56.274
2522.4000	-53.402
2522.8000	-54.249
2523.2000	-54.459
2523.6000	-58.620
2524.0000	-54.680
2524.4000	-52.432
2524.8000	-210.000
2525.2000	-53.271
2525.6000	-81.433
2526.0000	-53.543
2526.4000	-53.139
2526.8000	-52.560
2527.2000	-62.846
2527.6000	-210.000
2528.0000	-61.867
2528.4000	-56.874
2528.8000	-56.820
2529.2000	-51.829
2529.6000	-51.361
2530.0000	-55.351
2530.4000	-56.389
2530.8000	-53.608
2531.2000	-57.651
2531.6000	-55.893
2532.0000	-53.087
2532.4000	-53.561
2532.8000	-57.330
2533.2000	-51.686
2533.6000	-55.244
2534.0000	-50.582
2534.4000	-50.252
2534.8000	-51.155
2535.2000	-52.439
2535.6000	-50.497
2536.0000	-210.000
2536.4000	-50.889
2536.8000	-49.628
2537.2000	-51.667
2537.6000	-210.000
2538.0000	-210.000
2538.4000	-54.150
2538.8000	-60.365
2539.2000	-53.636
2539.6000	-55.137
2540.0000	-50.043
2540.4000	-58.714
2540.8000	-52.715
2541.2000	-55.323
2541.6000	-59.074
2542.0000	-55.436
2542.4000	-50.183
2542.8000	-71.006
2543.2000	-63.320
2543.6000	-57.614
2544.0000	-52.787
2544.4000	-55.004
2544.8000	-55.525
2545.2000	-57.212
2545.6000	-53.393
2546.0000	-57.438
2546.4000	-210.000
2546.8000	-56.551
2547.2000	-55.450
2547.6000	-210.000
2548.0000	-210.000
2548.4000	-210.000
2548.8000	-210.000
2549.2000	-52.216
2549.6000	-51.672
2550.0000	-53.211
2550.4000	-56.244
2550.8000	-51.970
2551.2000	-51.498
2551.6000	-210.000
2552.0000	-53.108
2552.4000	-55.975
2552.8000	-54.318
2553.2000	-210.000
2553.6000	-63.715
2554.0000	-56.060
2554.4000	-59.102
2554.8000	-210.000
2555.2000	-53.047
2555.6000	-51.795
2556.0000	-51.352
2556.4000	-51.723
2556.8000	-210.000
2557.2000	-51.960
2557.6000	-51.978
2558.0000	-50.976
2558.4000	-53.147
2558.8000	-70.378
2559.2000	-54.314
2559.6000	-52.225
2560.0000	-210.000
2560.4000	-210.000
2560.8000	-55.713
2561.2000	-53.784
2561.6000	-50.601
2562.0000	-54.959
2562.4000	-53.060
2562.8000	-51.738
2563.2000	-61.335
2563.6000	-53.169
2564.0000	-52.270
2564.4000	-50.551
2564.8000	-210.000
2565.2000	-210.000
2565.6000	-51.862
2566.0000	-50.496
2566.4000	-51.575
2566.8000	-52.218
2567.2000	-51.649
2567.6000	-55.462
2568.0000	-60.808
2568.4000	-63.538
2568.8000	-210.000
2569.2000	-52.213
2569.6000	-50.389
2570.0000	-56.197
2570.4000	-210.000
2570.8000	-52.095
2571.2000	-55.560
2571.6000	-52.982
2572.0000	-210.000
2572.4000	-54.469
2572.8000	-210.000
2573.2000	-210.000
2573.6000	-55.914
2574.0000	-210.000
2574.4000	-53.743
2574.8000	-55.750
2575.2000	-210.000
2575.6000	-60.411
2576.0000	-57.250
2576.4000	-57.921
2576.8000	-210.000
2577.2000	-58.485
2577.6000	-210.000
2578.0000	-53.406
2578.4000	-53.279
2578.8000	-210.000
2579.2000	-50.751
2579.6000	-64.430
2580.0000	-59.639
2580.4000	-52.466
2580.8000	-54.490
2581.2000	-58.541
2581.6000	-52.168
2582.0000	-51.984
2582.4000	-210.000
2582.8000	-56.122
2583.2000	-66.039
2583.6000	-210.000
2584.0000	-210.000
2584.4000	-54.019
2584.8000	-64.190
2585.2000	-210.000
2585.6000	-55.328
2586.0000	-53.672
2586.4000	-210.000
2586.8000	-52.424
2587.2000	-60.506
2587.6000	-52.335
2588.0000	-59.982
2588.4000	-53.536
2588.8000	-54.931
2589.2000	-55.710
2589.6000	-50.902
2590.0000	-61.164
2590.4000	-51.594
2590.8000	-53.154
2591.2000	-50.747
2591.6000	-210.000
2592.0000	-53.389
2592.4000	-210.000
2592.8000	-210.000
2593.2000	-53.124
2593.6000	-210.000
2594.0000	-210.000
2594.4000	-60.010
2594.8000	-51.305
2595.2000	-57.622
2595.6000	-52.437
2596.0000	-53.496
2596.4000	-64.762
2596.8000	-50.207
2597.2000	-54.834
2597.6000	-210.000
2598.0000	-52.056
2598.4000	-51.311
2598.8000	-53.152
2599.2000	-52.031
2599.6000	-51.574
2600.0000	-51.244
2600.4000	-57.872
2600.8000	-52.860
2601.2000	-51.367
2601.6000	-54.513
2602.0000	-62.905
2602.4000	-64.510
2602.8000	-58.546
2603.2000	-53.870
2603.6000	-210.000
2604.0000	-69.792
2604.4000	-56.197
2604.8000	-210.000
2605.2000	-54.412
2605.6000	-52.183
2606.0000	-58.896
2606.4000	-57.199
2606.8000	-53.912
2607.2000	-50.614
2607.6000	-52.288
2608.0000	-53.604
2608.4000	-51.583
2608.8000	-52.092
2609.2000	-53.714
2609.6000	-56.347
2610.0000	-54.647
2610.4000	-52.675
2610.8000	-51.797
2611.2000	-52.264
2611.6000	-50.837
2612.0000	-50.312
2612.4000	-53.211
2612.8000	-59.793
2613.2000	-55.966
2613.6000	-60.168
2614.0000	-56.828
2614.4000	-210.000
2614.8000	-53.509
2615.2000	-210.000
2615.6000	-210.000
2616.0000	-52.360
2616.4000	-52.200
2616.8000	-52.385
2617.2000	-51.607
2617.6000	-49.530
2618.0000	-51.148
2618.4000	-51.329
2618.8000	-51.516
2619.2000	-55.972
2619.6000	-50.797
2620.0000	-50.968
2620.4000	-51.180
2620.8000	-49.462
2621.2000	-50.333
2621.6000	-53.769
2622.0000	-48.456
2622.4000	-49.346
2622.8000	-49.928
2623.2000	-49.650
2623.6000	-49.761
2624.0000	-49.927
2624.4000	-50.227
2624.8000	-51.220
2625.2000	-49.643
2625.6000	-50.223
2626.0000	-50.568
2626.4000	-49.792
2626.8000	-49.064
2627.2000	-49.518
2627.6000	-49.829
2628.0000	-50.536
2628.4000	-51.082
2628.8000	-51.345
2629.2000	-50.939
2629.6000	-54.975
2630.0000	-50.395
2630.4000	-49.139
2630.8000	-51.483
2631.2000	-50.498
2631.6000	-50.010
2632.0000	-49.540
2632.4000	-49.078
2632.8000	-48.430
2633.2000	-47.979
2633.6000	-47.458
2634.0000	-48.598
2634.4000	-47.995
2634.8000	-47.383
2635.2000	-47.370
2635.6000	-47.123
2636.0000	-47.427
2636.4000	-47.027
2636.8000	-48.557
2637.2000	-47.535
2637.6000	-47.187
2638.0000	-47.096
2638.4000	-46.420
2638.8000	-47.202
2639.2000	-47.230
2639.6000	-47.245
2640.0000	-47.502
2640.4000	-46.711
2640.8000	-46.188
2641.2000	-45.910
2641.6000	-47.418
2642.0000	-46.768
2642.4000	-46.535
2642.8000	-46.459
2643.2000	-47.254
2643.6000	-47.607
2644.0000	-47.173
2644.4000	-46.626
2644.8000	-46.641
2645.2000	-47.001
2645.6000	-45.898
2646.0000	-45.755
2646.4000	-45.738
2646.8000	-45.194
2647.2000	-45.243
2647.6000	-44.482
2648.0000	-44.435
2648.4000	-44.051
2648.8000	-44.094
2649.2000	-44.401
2649.6000	-44.599
2650.0000	-44.701
2650.4000	-44.624
2650.8000	-45.022
2651.2000	-44.630
2651.6000	-44.734
2652.0000	-45.005
2652.4000	-45.470
2652.8000	-44.913
2653.2000	-44.717
2653.6000	-44.513
2654.0000	-44.241
2654.4000	-43.744
2654.8000	-43.316
2655.2000	-43.163
2655.6000	-42.817
2656.0000	-42.839
2656.4000	-42.810
2656.8000	-42.949
2657.2000	-42.897
2657.6000	-42.579
2658.0000	-42.672
2658.4000	-42.473
2658.8000	-42.847
2659.2000	-42.419
2659.6000	-42.356
2660.0000	-42.097
2660.4000	-42.035
2660.8000	-42.023
2661.2000	-41.767
2661.6000	-41.826
2662.0000	-42.115
2662.4000	-42.296
2662.8000	-42.397
2663.2000	-42.716
2663.6000	-42.737
2664.0000	-43.083
2664.4000	-43.345
2664.8000	-43.836
2665.2000	-43.595
2665.6000	-43.138
2666.0000	-43.135
2666.4000	-43.069
2666.8000	-43.162
2667.2000	-42.980
2667.6000	-42.735
2668.0000	-42.170
2668.4000	-42.114
2668.8000	-41.967
2669.2000	-41.395
2669.6000	-40.937
2670.0000	-40.763
2670.4000	-40.346
2670.8000	-40.059
2671.2000	-39.927
2671.6000	-39.717
2672.0000	-39.680
2672.4000	-39.687
2672.8000	-39.706
2673.2000	-39.683
2673.6000	-39.903
2674.0000	-40.182
2674.4000	-40.278
2674.8000	-40.401
2675.2000	-40.295
2675.6000	-40.503
2676.0000	-40.426
2676.4000	-40.142
2676.8000	-39.683
2677.2000	-39.232
2677.6000	-38.705
2678.0000	-38.234
2678.4000	-37.678
2678.8000	-37.303
2679.2000	-37.090
2679.6000	-36.871
2680.0000	-36.713
2680.4000	-36.603
2680.8000	-36.489
2681.2000	-36.571
2681.6000	-36.477
2682.0000	-36.486
2682.4000	-36.656
2682.8000	-36.734
2683.2000	-36.748
2683.6000	-36.686
2684.0000	-36.638
2684.4000	-36.522
2684.8000	-36.362
2685.2000	-36.271
2685.6000	-36.148
2686.0000	-35.922
2686.4000	-35.752
2686.8000	-35.540
2687.2000	-35.403
2687.6000	-35.299
2688.0000	-35.240
2688.4000	-35.280
2688.8000	-35.208
2689.2000	-35.227
2689.6000	-35.372
2690.0000	-35.733
2690.4000	-36.059
2690.8000	-36.322
2691.2000	-36.654
2691.6000	-37.033
2692.0000	-37.460
2692.4000	-37.768
2692.8000	-37.961
2693.2000	-38.113
2693.6000	-37.985
2694.0000	-37.698
2694.4000	-37.434
2694.8000	-37.075
2695.2000	-36.812
2695.6000	-36.376
2696.0000	-36.044
2696.4000	-35.736
2696.8000	-35.624
2697.2000	-35.546
2697.6000	-35.551
2698.0000	-35.563
2698.4000	-35.607
2698.8000	-35.704
2699.2000	-35.835
2699.6000	-36.009
2700.0000	-36.189
2700.4000	-36.238
2700.8000	-36.262
2701.2000	-36.292
2701.6000	-36.648
2702.0000	-36.696
2702.4000	-36.831
2702.8000	-36.755
2703.2000	-36.877
2703.6000	-36.888
2704.0000	-36.858
2704.4000	-36.759
2704.8000	-36.768
2705.2000	-36.879
2705.6000	-36.901
2706.0000	-36.902
2706.4000	-36.890
2706.8000	-36.765
2707.2000	-36.752
2707.6000	-36.643
2708.0000	-36.464
2708.4000	-36.103
2708.8000	-35.722
2709.2000	-35.227
2709.6000	-34.710
2710.0000	-34.133
2710.4000	-33.567
2710.8000	-33.130
2711.2000	-32.649
2711.6000	-32.376
2712.0000	-32.184
2712.4000	-32.045
2712.8000	-31.904
2713.2000	-31.879
2713.6000	-32.009
2714.0000	-32.179
2714.4000	-32.440
2714.8000	-32.718
2715.2000	-33.131
2715.6000	-33.532
2716.0000	-34.033
2716.4000	-34.518
2716.8000	-34.937
2717.2000	-35.418
2717.6000	-35.858
2718.0000	-36.029
2718.4000	-35.766
2718.8000	-35.177
2719.2000	-34.687
2719.6000	-34.412
2720.0000	-34.020
2720.4000	-33.511
2720.8000	-33.301
2721.2000	-33.212
2721.6000	-33.105
2722.0000	-32.936
2722.4000	-32.560
2722.8000	-32.273
2723.2000	-31.758
2723.6000	-31.245
2724.0000	-30.664
2724.4000	-30.255
2724.8000	-29.800
2725.2000	-29.226
2725.6000	-28.572
2726.0000	-28.451
2726.4000	-28.170
2726.8000	-27.941
2727.2000	-27.630
2727.6000	-27.469
2728.0000	-27.541
2728.4000	-27.602
2728.8000	-27.731
2729.2000	-27.907
2729.6000	-28.117
2730.0000	-28.276
2730.4000	-28.393
2730.8000	-28.500
2731.2000	-28.590
2731.6000	-28.604
2732.0000	-28.548
2732.4000	-28.431
2732.8000	-28.244
2733.2000	-27.900
2733.6000	-27.521
2734.0000	-27.133
2734.4000	-26.826
2734.8000	-26.628
2735.2000	-26.477
2735.6000	-26.421
2736.0000	-26.399
2736.4000	-26.398
2736.8000	-26.420
2737.2000	-26.623
2737.6000	-26.785
2738.0000	-26.932
2738.4000	-26.941
2738.8000	-26.863
2739.2000	-26.680
2739.6000	-26.443
2740.0000	-26.162
2740.4000	-25.882
2740.8000	-25.541
2741.2000	-25.182
2741.6000	-24.846
2742.0000	-24.531
2742.4000	-24.167
2742.8000	-23.836
2743.2000	-23.548
2743.6000	-23.287
2744.0000	-23.096
2744.4000	-22.955
2744.8000	-22.781
2745.2000	-22.556
2745.6000	-22.246
2746.0000	-22.044
2746.4000	-21.856
2746.8000	-21.436
2747.2000	-21.087
2747.6000	-20.924
2748.0000	-20.874
2748.4000	-20.742
2748.8000	-20.482
2749.2000	-20.403
2749.6000	-20.507
2750.0000	-20.885
2750.4000	-20.839
2750.8000	-20.988
2751.2000	-21.370
2751.6000	-21.814
2752.0000	-22.273
2752.4000	-22.525
2752.8000	-22.793
2753.2000	-23.034
2753.6000	-23.343
2754.0000	-23.459
2754.4000	-23.451
2754.8000	-23.305
2755.2000	-22.955
2755.6000	-22.959
2756.0000	-22.327
2756.4000	-21.777
2756.8000	-21.275
2757.2000	-21.429
2757.6000	-21.717
2758.0000	-21.333
2758.4000	-20.878
2758.8000	-20.854
2759.2000	-20.567
2759.6000	-20.061
2760.0000	-19.662
2760.4000	-19.109
2760.8000	-18.576
2761.2000	-17.881
2761.6000	-17.187
2762.0000	-16.837
2762.4000	-16.513
2762.8000	-16.010
2763.2000	-15.449
2763.6000	-15.313
2764.0000	-15.328
2764.4000	-15.066
2764.8000	-14.795
2765.2000	-14.509
2765.6000	-14.098
2766.0000	-13.789
2766.4000	-13.409
2766.8000	-13.445
2767.2000	-13.388
2767.6000	-13.122
2768.0000	-12.875
2768.4000	-12.703
2768.8000	-12.797
2769.2000	-12.647
2769.6000	-12.297
2770.0000	-12.042
2770.4000	-11.940
2770.8000	-11.837
2771.2000	-11.572
2771.6000	-11.415
2772.0000	-11.258
2772.4000	-11.180
2772.8000	-11.139
2773.2000	-11.057
2773.6000	-11.034
2774.0000	-11.140
2774.4000	-11.270
2774.8000	-11.458
2775.2000	-11.759
2775.6000	-12.128
2776.0000	-12.544
2776.4000	-12.817
2776.8000	-13.242
2777.2000	-13.674
2777.6000	-13.831
2778.0000	-13.608
2778.4000	-13.289
2778.8000	-12.979
2779.2000	-12.607
2779.6000	-12.157
2780.0000	-11.690
2780.4000	-11.324
2780.8000	-11.016
2781.2000	-10.806
2781.6000	-10.684
2782.0000	-10.407
2782.4000	-10.412
2782.8000	-10.600
2783.2000	-10.874
2783.6000	-11.189
2784.0000	-11.299
2784.4000	-11.846
2784.8000	-12.019
2785.2000	-12.066
2785.6000	-12.029
2786.0000	-11.906
2786.4000	-11.487
2786.8000	-10.976
2787.2000	-10.452
2787.6000	-10.179
2788.0000	-9.804
2788.4000	-9.441
2788.8000	-9.164
2789.2000	-8.973
2789.6000	-8.750
2790.0000	-8.677
2790.4000	-8.631
2790.8000	-8.880
2791.2000	-8.911
2791.6000	-8.883
2792.0000	-9.108
2792.4000	-9.350
2792.8000	-9.516
2793.2000	-9.858
2793.6000	-10.260
2794.0000	-10.366
2794.4000	-10.288
2794.8000	-10.432
2795.2000	-11.122
2795.6000	-11.438
2796.0000	-11.569
2796.4000	-12.065
2796.8000	-12.698
2797.2000	-12.772
2797.6000	-12.865
2798.0000	-12.900
2798.4000	-12.750
2798.8000	-12.744
2799.2000	-12.626
2799.6000	-12.385
2800.0000	-11.858
2800.4000	-11.793
2800.8000	-12.250
2801.2000	-12.485
2801.6000	-12.353
2802.0000	-11.868
2802.4000	-12.088
2802.8000	-12.102
2803.2000	-12.267
2803.6000	-12.534
2804.0000	-12.409
2804.4000	-12.532
2804.8000	-12.440
2805.2000	-12.515
2805.6000	-12.255
2806.0000	-11.893
2806.4000	-11.894
2806.8000	-12.371
2807.2000	-11.940
2807.6000	-12.096
2808.0000	-12.270
2808.4000	-12.360
2808.8000	-12.553
2809.2000	-12.742
2809.6000	-13.285
2810.0000	-13.863
2810.4000	-13.395
2810.8000	-14.411
2811.2000	-15.071
2811.6000	-16.591
2812.0000	-16.231
2812.4000	-16.185
2812.8000	-18.552
2813.2000	-20.085
2813.6000	-20.884
2814.0000	-19.414
2814.4000	-18.773
2814.8000	-19.083
2815.2000	-18.804
2815.6000	-18.944
2816.0000	-18.477
2816.4000	-17.813
2816.8000	-16.790
2817.2000	-15.531
2817.6000	-16.351
2818.0000	-16.327
2818.4000	-16.042
2818.8000	-15.920
2819.2000	-15.833
2819.6000	-15.789
2820.0000	-15.654
2820.4000	-15.580
2820.8000	-16.060
2821.2000	-15.781
2821.6000	-15.882
2822.0000	-15.936
2822.4000	-15.813
2822.8000	-16.379
2823.2000	-15.797
2823.6000	-15.142
2824.0000	-15.450
2824.4000	-15.206
2824.8000	-15.669
2825.2000	-14.975
2825.6000	-14.637
2826.0000	-14.998
2826.4000	-15.731
2826.8000	-15.396
2827.2000	-14.015
2827.6000	-13.372
2828.0000	-13.809
2828.4000	-14.700
2828.8000	-14.215
2829.2000	-14.443
2829.6000	-14.165
2830.0000	-14.981
2830.4000	-14.984
2830.8000	-15.076
2831.2000	-14.418
2831.6000	-14.518
2832.0000	-15.117
2832.4000	-14.793
2832.8000	-14.993
2833.2000	-14.716
2833.6000	-14.792
2834.0000	-14.580
2834.4000	-14.592
2834.8000	-14.558
2835.2000	-14.235
2835.6000	-14.246
2836.0000	-13.929
2836.4000	-13.870
2836.8000	-13.839
2837.2000	-13.692
2837.6000	-13.588
2838.0000	-13.517
2838.4000	-13.399
2838.8000	-13.199
2839.2000	-13.268
2839.6000	-13.301
2840.0000	-13.088
2840.4000	-12.905
2840.8000	-12.895
2841.2000	-12.982
2841.6000	-12.896
2842.0000	-13.000
2842.4000	-12.782
2842.8000	-12.852
2843.2000	-13.124
2843.6000	-13.027
2844.0000	-13.094
2844.4000	-12.987
2844.8000	-13.095
2845.2000	-13.204
2845.6000	-13.252
2846.0000	-13.279
2846.4000	-13.368
2846.8000	-13.515
2847.2000	-13.562
2847.6000	-13.674
2848.0000	-13.978
2848.4000	-14.397
2848.8000	-14.111
2849.2000	-14.101
2849.6000	-14.258
2850.0000	-14.587
2850.4000	-14.685
2850.8000	-14.449
2851.2000	-14.432
2851.6000	-14.630
2852.0000	-14.805
2852.4000	-14.375
2852.8000	-14.611
2853.2000	-14.703
2853.6000	-14.778
2854.0000	-14.723
2854.4000	-14.691
2854.8000	-15.033
2855.2000	-15.075
2855.6000	-15.809
2856.0000	-15.568
2856.4000	-15.003
2856.8000	-15.588
2857.2000	-16.112
2857.6000	-16.253
2858.0000	-16.134
2858.4000	-16.324
2858.8000	-16.527
2859.2000	-16.493
2859.6000	-16.569
2860.0000	-16.600
2860.4000	-16.970
2860.8000	-17.061
2861.2000	-17.040
2861.6000	-16.985
2862.0000	-17.453
2862.4000	-17.700
2862.8000	-17.720
2863.2000	-17.668
2863.6000	-18.226
2864.0000	-18.525
2864.4000	-18.581
2864.8000	-18.574
2865.2000	-18.501
2865.6000	-18.829
2866.0000	-19.095
2866.4000	-18.894
2866.8000	-19.031
2867.2000	-19.345
2867.6000	-19.546
2868.0000	-19.753
2868.4000	-19.133
2868.8000	-18.469
2869.2000	-18.275
2869.6000	-18.151
2870.0000	-17.446
2870.4000	-17.037
2870.8000	-17.102
2871.2000	-17.245
2871.6000	-17.367
2872.0000	-17.443
2872.4000	-17.939
2872.8000	-18.483
2873.2000	-18.173
2873.6000	-18.183
2874.0000	-19.082
2874.4000	-20.306
2874.8000	-20.437
2875.2000	-20.216
2875.6000	-20.994
2876.0000	-21.679
2876.4000	-21.960
2876.8000	-21.992
2877.2000	-22.124
2877.6000	-22.240
2878.0000	-22.205
2878.4000	-22.365
2878.8000	-22.425
2879.2000	-22.653
2879.6000	-22.555
2880.0000	-22.480
2880.4000	-22.628
2880.8000	-22.695
2881.2000	-22.838
2881.6000	-23.234
2882.0000	-23.422
2882.4000	-23.445
2882.8000	-23.097
2883.2000	-22.884
2883.6000	-22.769
2884.0000	-22.699
2884.4000	-22.616
2884.8000	-22.629
2885.2000	-22.774
2885.6000	-22.807
2886.0000	-22.886
2886.4000	-22.915
2886.8000	-22.943
2887.2000	-23.066
2887.6000	-23.203
2888.0000	-23.382
2888.4000	-23.546
2888.8000	-23.816
2889.2000	-24.191
2889.6000	-24.480
2890.0000	-24.683
2890.4000	-24.879
2890.8000	-25.121
2891.2000	-25.330
2891.6000	-25.613
2892.0000	-25.982
2892.4000	-26.397
2892.8000	-26.656
2893.2000	-26.619
2893.6000	-26.838
2894.0000	-27.325
2894.4000	-27.339
2894.8000	-26.896
2895.2000	-25.597
2895.6000	-25.918
2896.0000	-26.944
2896.4000	-26.172
2896.8000	-25.839
2897.2000	-26.031
2897.6000	-27.153
2898.0000	-27.433
2898.4000	-27.597
2898.8000	-27.279
2899.2000	-27.790
2899.6000	-29.157
2900.0000	-29.635
2900.4000	-29.154
2900.8000	-29.307
2901.2000	-30.297
2901.6000	-31.088
2902.0000	-31.117
2902.4000	-30.630
2902.8000	-30.881
2903.2000	-31.205
2903.6000	-31.973
2904.0000	-30.944
2904.4000	-30.397
2904.8000	-30.249
2905.2000	-30.897
2905.6000	-30.965
2906.0000	-30.176
2906.4000	-29.904
2906.8000	-30.376
2907.2000	-30.860
2907.6000	-30.473
2908.0000	-30.304
2908.4000	-30.316
2908.8000	-31.035
2909.2000	-30.984
2909.6000	-31.055
2910.0000	-31.046
2910.4000	-31.419
2910.8000	-31.759
2911.2000	-31.661
2911.6000	-31.442
2912.0000	-31.546
2912.4000	-31.772
2912.8000	-31.967
2913.2000	-31.860
2913.6000	-31.478
2914.0000	-31.489
2914.4000	-31.616
2914.8000	-31.882
2915.2000	-31.461
2915.6000	-31.236
2916.0000	-31.228
2916.4000	-31.709
2916.8000	-31.721
2917.2000	-31.261
2917.6000	-30.819
2918.0000	-31.183
2918.4000	-31.423
2918.8000	-30.879
2919.2000	-30.282
2919.6000	-30.018
2920.0000	-30.366
2920.4000	-30.662
2920.8000	-30.413
2921.2000	-29.861
2921.6000	-30.197
2922.0000	-30.273
2922.4000	-30.150
2922.8000	-29.463
2923.2000	-29.668
2923.6000	-29.605
2924.0000	-29.815
2924.4000	-29.548
2924.8000	-29.021
2925.2000	-29.138
2925.6000	-29.286
2926.0000	-29.569
2926.4000	-29.034
2926.8000	-28.537
2927.2000	-28.562
2927.6000	-28.927
2928.0000	-28.886
2928.4000	-28.582
2928.8000	-28.381
2929.2000	-28.898
2929.6000	-29.159
2930.0000	-28.683
2930.4000	-28.377
2930.8000	-28.274
2931.2000	-28.360
2931.6000	-28.774
2932.0000	-28.604
2932.4000	-28.163
2932.8000	-28.532
2933.2000	-28.498
2933.6000	-28.543
2934.0000	-28.218
2934.4000	-27.958
2934.8000	-28.263
2935.2000	-28.291
2935.6000	-28.403
2936.0000	-28.249
2936.4000	-28.275
2936.8000	-28.733
2937.2000	-28.995
2937.6000	-28.798
2938.0000	-28.669
2938.4000	-28.557
2938.8000	-29.448
2939.2000	-29.463
2939.6000	-29.396
2940.0000	-29.146
2940.4000	-29.785
2940.8000	-30.208
2941.2000	-29.817
2941.6000	-29.973
2942.0000	-29.996
2942.4000	-30.673
2942.8000	-30.807
2943.2000	-31.176
2943.6000	-31.353
2944.0000	-31.562
2944.4000	-31.655
2944.8000	-31.606
2945.2000	-31.564
2945.6000	-31.516
2946.0000	-31.962
2946.4000	-32.362
2946.8000	-32.648
2947.2000	-32.600
2947.6000	-32.665
2948.0000	-33.083
2948.4000	-33.089
2948.8000	-33.065
2949.2000	-32.817
2949.6000	-33.032
2950.0000	-33.640
2950.4000	-33.902
2950.8000	-33.986
2951.2000	-34.010
2951.6000	-34.553
2952.0000	-34.884
2952.4000	-34.949
2952.8000	-35.074
2953.2000	-35.131
2953.6000	-35.591
2954.0000	-35.794
2954.4000	-35.885
2954.8000	-36.140
2955.2000	-36.454
2955.6000	-36.573
2956.0000	-36.669
2956.4000	-36.668
2956.8000	-36.582
2957.2000	-37.273
2957.6000	-37.442
2958.0000	-37.677
2958.4000	-37.727
2958.8000	-37.920
2959.2000	-38.408
2959.6000	-38.645
2960.0000	-38.785
2960.4000	-38.877
2960.8000	-39.040
2961.2000	-39.433
2961.6000	-39.634
2962.0000	-39.646
2962.4000	-39.582
2962.8000	-40.000
2963.2000	-40.425
2963.6000	-40.415
2964.0000	-40.224
2964.4000	-40.718
2964.8000	-40.765
2965.2000	-40.707
2965.6000	-40.488
2966.0000	-40.393
2966.4000	-40.434
2966.8000	-40.297
2967.2000	-39.856
2967.6000	-39.445
2968.0000	-39.304
2968.4000	-39.232
2968.8000	-39.036
2969.2000	-38.783
2969.6000	-38.253
2970.0000	-38.158
2970.4000	-37.948
2970.8000	-37.743
2971.2000	-37.442
2971.6000	-37.129
2972.0000	-36.949
2972.4000	-36.764
2972.8000	-36.592
2973.2000	-36.420
2973.6000	-36.207
2974.0000	-35.970
2974.4000	-35.809
2974.8000	-35.635
2975.2000	-35.471
2975.6000	-35.404
2976.0000	-35.247
2976.4000	-35.209
2976.8000	-35.073
2977.2000	-34.932
2977.6000	-34.837
2978.0000	-34.732
2978.4000	-34.560
2978.8000	-34.450
2979.2000	-34.432
2979.6000	-34.373
2980.0000	-34.457
2980.4000	-34.411
2980.8000	-34.135
2981.2000	-34.220
2981.6000	-34.211
2982.0000	-34.235
2982.4000	-33.974
2982.8000	-33.708
2983.2000	-33.912
2983.6000	-34.244
2984.0000	-33.963
2984.4000	-33.606
2984.8000	-33.414
2985.2000	-33.946
2985.6000	-33.955
2986.0000	-33.810
2986.4000	-32.966
2986.8000	-33.569
2987.2000	-34.443
2987.6000	-34.096
2988.0000	-33.757
2988.4000	-33.991
2988.8000	-33.622
2989.2000	-33.475
2989.6000	-33.593
2990.0000	-32.943
2990.4000	-33.061
2990.8000	-33.233
2991.2000	-33.422
2991.6000	-33.401
2992.0000	-32.962
2992.4000	-33.370
2992.8000	-33.959
2993.2000	-33.761
2993.6000	-33.154
2994.0000	-32.710
2994.4000	-33.600
2994.8000	-34.458
2995.2000	-33.688
2995.6000	-33.144
2996.0000	-32.889
2996.4000	-33.859
2996.8000	-34.279
2997.2000	-33.783
2997.6000	-32.857
2998.0000	-33.653
2998.4000	-34.173
2998.8000	-33.893
2999.2000	-33.166
2999.6000	-33.405
3000.0000	-33.577
3000.4000	-33.777
3000.8000	-33.519
3001.2000	-33.364
3001.6000	-34.208
3002.0000	-34.375
3002.4000	-34.333
3002.8000	-33.911
3003.2000	-33.966
3003.6000	-33.917
3004.0000	-34.418
3004.4000	-34.460
3004.8000	-34.233
3005.2000	-34.121
3005.6000	-34.350
3006.0000	-34.748
3006.4000	-34.702
3006.8000	-34.602
3007.2000	-34.702
3007.6000	-34.838
3008.0000	-34.903
3008.4000	-34.919
3008.8000	-34.972
3009.2000	-34.998
3009.6000	-35.023
3010.0000	-35.091
3010.4000	-35.179
3010.8000	-35.196
3011.2000	-35.275
3011.6000	-35.103
3012.0000	-35.448
3012.4000	-35.590
3012.8000	-35.596
3013.2000	-35.505
3013.6000	-35.343
3014.0000	-35.697
3014.4000	-35.782
3014.8000	-35.992
3015.2000	-35.816
3015.6000	-35.618
3016.0000	-36.347
3016.4000	-36.722
3016.8000	-36.356
3017.2000	-36.227
3017.6000	-36.768
3018.0000	-36.952
3018.4000	-36.812
3018.8000	-36.649
3019.2000	-36.946
3019.6000	-37.302
3020.0000	-37.465
3020.4000	-37.352
3020.8000	-37.039
3021.2000	-37.367
3021.6000	-37.783
3022.0000	-37.856
3022.4000	-37.670
3022.8000	-37.606
3023.2000	-37.901
3023.6000	-37.919
3024.0000	-37.858
3024.4000	-37.868
3024.8000	-37.823
3025.2000	-37.828
3025.6000	-37.757
3026.0000	-37.553
3026.4000	-37.393
3026.8000	-37.519
3027.2000	-37.397
3027.6000	-37.436
3028.0000	-37.114
3028.4000	-36.765
3028.8000	-37.168
3029.2000	-36.970
3029.6000	-36.545
3030.0000	-36.228
3030.4000	-36.341
3030.8000	-36.693
3031.2000	-36.621
3031.6000	-36.216
3032.0000	-35.913
3032.4000	-36.038
3032.8000	-35.944
3033.2000	-35.531
3033.6000	-35.546
3034.0000	-35.178
3034.4000	-35.745
3034.8000	-35.512
3035.2000	-35.075
3035.6000	-35.062
3036.0000	-35.147
3036.4000	-35.294
3036.8000	-35.081
3037.2000	-34.567
3037.6000	-34.606
3038.0000	-34.959
3038.4000	-35.011
3038.8000	-34.917
3039.2000	-34.314
3039.6000	-34.641
3040.0000	-34.660
3040.4000	-34.381
3040.8000	-34.319
3041.2000	-34.074
3041.6000	-34.571
3042.0000	-34.586
3042.4000	-34.454
3042.8000	-34.290
3043.2000	-34.344
3043.6000	-34.252
3044.0000	-34.163
3044.4000	-33.991
3044.8000	-34.133
3045.2000	-34.111
3045.6000	-34.114
3046.0000	-34.098
3046.4000	-34.014
3046.8000	-33.941
3047.2000	-33.939
3047.6000	-33.944
3048.0000	-33.873
3048.4000	-33.873
3048.8000	-33.884
3049.2000	-33.544
3049.6000	-33.801
3050.0000	-33.849
3050.4000	-33.904
3050.8000	-33.803
3051.2000	-33.696
3051.6000	-33.742
3052.0000	-33.860
3052.4000	-33.819
3052.8000	-33.550
3053.2000	-33.398
3053.6000	-33.674
3054.0000	-33.749
3054.4000	-34.077
3054.8000	-33.683
3055.2000	-33.665
3055.6000	-33.699
3056.0000	-33.711
3056.4000	-33.414
3056.8000	-33.041
3057.2000	-33.251
3057.6000	-33.480
3058.0000	-33.588
3058.4000	-33.378
3058.8000	-33.051
3059.2000	-33.089
3059.6000	-33.254
3060.0000	-33.000
3060.4000	-32.722
3060.8000	-32.683
3061.2000	-32.927
3061.6000	-32.999
3062.0000	-32.849
3062.4000	-32.443
3062.8000	-32.633
3063.2000	-32.690
3063.6000	-32.455
3064.0000	-32.191
3064.4000	-32.237
3064.8000	-32.464
3065.2000	-32.327
3065.6000	-32.489
3066.0000	-31.912
3066.4000	-31.880
3066.8000	-31.951
3067.2000	-31.680
3067.6000	-30.910
3068.0000	-31.075
3068.4000	-31.651
3068.8000	-31.504
3069.2000	-31.494
3069.6000	-31.097
3070.0000	-31.128
3070.4000	-31.405
3070.8000	-31.233
3071.2000	-30.986
3071.6000	-30.518
3072.0000	-30.543
3072.4000	-31.058
3072.8000	-30.976
3073.2000	-30.220
3073.6000	-29.541
3074.0000	-30.370
3074.4000	-30.063
3074.8000	-29.670
3075.2000	-29.300
3075.6000	-29.716
3076.0000	-30.069
3076.4000	-29.641
3076.8000	-29.051
3077.2000	-28.927
3077.6000	-29.482
3078.0000	-29.524
3078.4000	-29.199
3078.8000	-28.656
3079.2000	-28.653
3079.6000	-29.332
3080.0000	-29.449
3080.4000	-28.650
3080.8000	-28.427
3081.2000	-28.933
3081.6000	-28.814
3082.0000	-28.722
3082.4000	-27.815
3082.8000	-27.341
3083.2000	-28.477
3083.6000	-29.272
3084.0000	-28.396
3084.4000	-28.429
3084.8000	-27.871
3085.2000	-29.346
3085.6000	-29.086
3086.0000	-28.200
3086.4000	-28.453
3086.8000	-29.393
3087.2000	-30.208
3087.6000	-29.210
3088.0000	-28.085
3088.4000	-28.774
3088.8000	-29.255
3089.2000	-28.718
3089.6000	-28.278
3090.0000	-27.750
3090.4000	-28.137
3090.8000	-28.827
3091.2000	-28.804
3091.6000	-28.393
3092.0000	-28.388
3092.4000	-29.123
3092.8000	-29.696
3093.2000	-28.679
3093.6000	-28.193
3094.0000	-28.073
3094.4000	-29.039
3094.8000	-29.051
3095.2000	-28.069
3095.6000	-27.901
3096.0000	-28.516
3096.4000	-29.566
3096.8000	-28.313
3097.2000	-28.109
3097.6000	-28.116
3098.0000	-28.883
3098.4000	-28.802
3098.8000	-28.307
3099.2000	-28.261
3099.6000	-29.019
3100.0000	-28.621
3100.4000	-28.475
3100.8000	-28.014
3101.2000	-28.134
3101.6000	-28.520
3102.0000	-28.452
3102.4000	-28.381
3102.8000	-28.497
3103.2000	-28.847
3103.6000	-29.219
3104.0000	-29.380
3104.4000	-28.396
3104.8000	-28.050
3105.2000	-29.026
3105.6000	-29.430
3106.0000	-28.501
3106.4000	-28.473
3106.8000	-28.180
3107.2000	-28.807
3107.6000	-29.438
3108.0000	-29.310
3108.4000	-27.866
3108.8000	-28.723
3109.2000	-29.394
3109.6000	-29.898
3110.0000	-29.117
3110.4000	-29.486
3110.8000	-29.838
3111.2000	-30.157
3111.6000	-28.393
3112.0000	-28.192
3112.4000	-29.313
3112.8000	-29.362
3113.2000	-30.298
3113.6000	-28.877
3114.0000	-29.520
3114.4000	-30.230
3114.8000	-30.417
3115.2000	-30.561
3115.6000	-29.312
3116.0000	-29.640
3116.4000	-30.260
3116.8000	-30.153
3117.2000	-29.646
3117.6000	-29.219
3118.0000	-30.139
3118.4000	-30.606
3118.8000	-29.645
3119.2000	-29.457
3119.6000	-30.077
3120.0000	-30.326
3120.4000	-29.787
3120.8000	-29.855
3121.2000	-29.661
3121.6000	-30.470
3122.0000	-30.788
3122.4000	-30.727
3122.8000	-29.741
3123.2000	-30.362
3123.6000	-30.802
3124.0000	-31.803
3124.4000	-30.749
3124.8000	-29.889
3125.2000	-30.206
3125.6000	-30.612
3126.0000	-32.301
3126.4000	-30.840
3126.8000	-31.043
3127.2000	-31.067
3127.6000	-31.916
3128.0000	-31.409
3128.4000	-30.800
3128.8000	-31.025
3129.2000	-30.809
3129.6000	-31.454
3130.0000	-31.424
3130.4000	-29.713
3130.8000	-30.610
3131.2000	-30.815
3131.6000	-29.111
3132.0000	-29.840
3132.4000	-30.345
3132.8000	-28.644
3133.2000	-30.009
3133.6000	-30.209
3134.0000	-30.265
3134.4000	-29.243
3134.8000	-28.333
3135.2000	-29.488
3135.6000	-29.850
[truncated: 4,661 more rows]
