# Supplementary material for: Femtosecond tunable solitons up to 4.8 µm using soliton self-frequency shift in an InF3 fiber
Source: Sci Rep. 2022 Sep 23;12:15898. doi: 10.1038/s41598-022-19658-8 (PMC9508244; doi:10.1038/s41598-022-19658-8)
Supplement: Supplementary file 1 — Supplementary Information. [file 41598_2022_19658_MOESM1_ESM.zip › Raw data/Fig3_4m20mInF3/2.4A.CSV]

75CSV
77
35
CTRWL	3675.000000
SPAN	2650.000000
START WL	2350.000000
STOP WL	5000.000000
WLFREQ	0
REFL	-3.0
LSCL	7.0
RESLN	2.000
AVG	1
SMPLAUTO	1
SMPL	6626
SMPLINTVL	0.4000
HI1_CHOP
MEAS
LSUNT	0
NMSKV	OFF
RESCOR	0
SMOOTH	0
MEASWL	0
SWPSPD	1
MODELNAME	AQ6376
CHGPT	0
RESCAL0_0	10243
RESCAL0_1	0
RESCAL0_2	0
RESCAL1_0	10243
RESCAL1_1	0
RESCAL1_2	0
RESPARM	10243
FREQPARM	10243
WNUMPARM	10243
[TRACE DATA]
2350.0000	-210.000
2350.4000	-54.619
2350.8000	-54.025
2351.2000	-210.000
2351.6000	-52.376
2352.0000	-54.980
2352.4000	-51.168
2352.8000	-49.973
2353.2000	-210.000
2353.6000	-210.000
2354.0000	-65.705
2354.4000	-50.881
2354.8000	-56.891
2355.2000	-53.983
2355.6000	-210.000
2356.0000	-210.000
2356.4000	-210.000
2356.8000	-210.000
2357.2000	-210.000
2357.6000	-56.156
2358.0000	-54.690
2358.4000	-52.451
2358.8000	-49.997
2359.2000	-51.507
2359.6000	-210.000
2360.0000	-210.000
2360.4000	-60.352
2360.8000	-56.581
2361.2000	-55.867
2361.6000	-52.301
2362.0000	-53.357
2362.4000	-210.000
2362.8000	-210.000
2363.2000	-210.000
2363.6000	-210.000
2364.0000	-210.000
2364.4000	-210.000
2364.8000	-210.000
2365.2000	-210.000
2365.6000	-210.000
2366.0000	-210.000
2366.4000	-210.000
2366.8000	-55.861
2367.2000	-210.000
2367.6000	-51.431
2368.0000	-210.000
2368.4000	-210.000
2368.8000	-53.834
2369.2000	-54.907
2369.6000	-210.000
2370.0000	-52.579
2370.4000	-210.000
2370.8000	-210.000
2371.2000	-210.000
2371.6000	-210.000
2372.0000	-210.000
2372.4000	-52.934
2372.8000	-49.755
2373.2000	-51.709
2373.6000	-55.451
2374.0000	-66.092
2374.4000	-57.598
2374.8000	-53.895
2375.2000	-52.813
2375.6000	-50.317
2376.0000	-55.304
2376.4000	-54.988
2376.8000	-210.000
2377.2000	-210.000
2377.6000	-210.000
2378.0000	-210.000
2378.4000	-210.000
2378.8000	-56.473
2379.2000	-210.000
2379.6000	-210.000
2380.0000	-60.306
2380.4000	-51.864
2380.8000	-51.350
2381.2000	-210.000
2381.6000	-53.563
2382.0000	-58.921
2382.4000	-210.000
2382.8000	-210.000
2383.2000	-210.000
2383.6000	-52.244
2384.0000	-53.299
2384.4000	-210.000
2384.8000	-51.822
2385.2000	-210.000
2385.6000	-57.510
2386.0000	-210.000
2386.4000	-210.000
2386.8000	-210.000
2387.2000	-51.955
2387.6000	-55.950
2388.0000	-210.000
2388.4000	-210.000
2388.8000	-210.000
2389.2000	-64.287
2389.6000	-53.784
2390.0000	-51.888
2390.4000	-62.001
2390.8000	-210.000
2391.2000	-50.548
2391.6000	-210.000
2392.0000	-210.000
2392.4000	-54.243
2392.8000	-210.000
2393.2000	-57.039
2393.6000	-53.222
2394.0000	-58.343
2394.4000	-210.000
2394.8000	-210.000
2395.2000	-69.077
2395.6000	-210.000
2396.0000	-54.633
2396.4000	-57.916
2396.8000	-210.000
2397.2000	-210.000
2397.6000	-210.000
2398.0000	-210.000
2398.4000	-210.000
2398.8000	-55.045
2399.2000	-210.000
2399.6000	-62.515
2400.0000	-55.997
2400.4000	-62.937
2400.8000	-57.979
2401.2000	-210.000
2401.6000	-210.000
2402.0000	-210.000
2402.4000	-57.266
2402.8000	-210.000
2403.2000	-210.000
2403.6000	-210.000
2404.0000	-52.626
2404.4000	-210.000
2404.8000	-210.000
2405.2000	-210.000
2405.6000	-210.000
2406.0000	-52.643
2406.4000	-210.000
2406.8000	-58.491
2407.2000	-210.000
2407.6000	-59.942
2408.0000	-52.039
2408.4000	-58.459
2408.8000	-57.250
2409.2000	-55.182
2409.6000	-52.238
2410.0000	-61.973
2410.4000	-51.228
2410.8000	-52.833
2411.2000	-210.000
2411.6000	-50.835
2412.0000	-210.000
2412.4000	-210.000
2412.8000	-58.482
2413.2000	-55.529
2413.6000	-57.334
2414.0000	-210.000
2414.4000	-54.364
2414.8000	-54.042
2415.2000	-66.011
2415.6000	-55.110
2416.0000	-60.170
2416.4000	-54.346
2416.8000	-58.534
2417.2000	-210.000
2417.6000	-210.000
2418.0000	-210.000
2418.4000	-210.000
2418.8000	-54.132
2419.2000	-210.000
2419.6000	-210.000
2420.0000	-52.197
2420.4000	-55.130
2420.8000	-57.735
2421.2000	-210.000
2421.6000	-52.480
2422.0000	-64.883
2422.4000	-51.335
2422.8000	-72.831
2423.2000	-63.971
2423.6000	-55.214
2424.0000	-56.177
2424.4000	-58.901
2424.8000	-210.000
2425.2000	-210.000
2425.6000	-52.808
2426.0000	-210.000
2426.4000	-210.000
2426.8000	-210.000
2427.2000	-56.891
2427.6000	-59.970
2428.0000	-61.407
2428.4000	-54.641
2428.8000	-56.351
2429.2000	-66.958
2429.6000	-56.705
2430.0000	-58.923
2430.4000	-51.687
2430.8000	-51.337
2431.2000	-56.435
2431.6000	-210.000
2432.0000	-56.374
2432.4000	-55.147
2432.8000	-55.433
2433.2000	-52.364
2433.6000	-56.764
2434.0000	-210.000
2434.4000	-57.275
2434.8000	-51.339
2435.2000	-210.000
2435.6000	-58.383
2436.0000	-52.557
2436.4000	-52.181
2436.8000	-57.132
2437.2000	-210.000
2437.6000	-210.000
2438.0000	-210.000
2438.4000	-66.025
2438.8000	-50.623
2439.2000	-55.742
2439.6000	-210.000
2440.0000	-210.000
2440.4000	-55.905
2440.8000	-210.000
2441.2000	-53.768
2441.6000	-210.000
2442.0000	-210.000
2442.4000	-210.000
2442.8000	-210.000
2443.2000	-53.383
2443.6000	-210.000
2444.0000	-210.000
2444.4000	-210.000
2444.8000	-210.000
2445.2000	-58.999
2445.6000	-54.643
2446.0000	-210.000
2446.4000	-61.441
2446.8000	-54.089
2447.2000	-210.000
2447.6000	-210.000
2448.0000	-210.000
2448.4000	-62.456
2448.8000	-50.872
2449.2000	-50.355
2449.6000	-53.807
2450.0000	-52.709
2450.4000	-53.071
2450.8000	-54.129
2451.2000	-210.000
2451.6000	-61.827
2452.0000	-210.000
2452.4000	-52.909
2452.8000	-50.065
2453.2000	-64.187
2453.6000	-51.573
2454.0000	-60.934
2454.4000	-53.542
2454.8000	-53.197
2455.2000	-56.130
2455.6000	-210.000
2456.0000	-57.890
2456.4000	-210.000
2456.8000	-51.617
2457.2000	-55.177
2457.6000	-54.802
2458.0000	-51.967
2458.4000	-67.252
2458.8000	-210.000
2459.2000	-53.830
2459.6000	-56.967
2460.0000	-210.000
2460.4000	-53.640
2460.8000	-50.527
2461.2000	-50.470
2461.6000	-64.943
2462.0000	-210.000
2462.4000	-55.079
2462.8000	-54.708
2463.2000	-210.000
2463.6000	-55.734
2464.0000	-51.806
2464.4000	-54.165
2464.8000	-210.000
2465.2000	-53.407
2465.6000	-210.000
2466.0000	-52.460
2466.4000	-210.000
2466.8000	-210.000
2467.2000	-59.037
2467.6000	-210.000
2468.0000	-52.466
2468.4000	-52.923
2468.8000	-53.312
2469.2000	-53.494
2469.6000	-54.152
2470.0000	-51.634
2470.4000	-52.460
2470.8000	-58.014
2471.2000	-54.077
2471.6000	-53.215
2472.0000	-57.388
2472.4000	-53.250
2472.8000	-55.659
2473.2000	-52.550
2473.6000	-51.560
2474.0000	-56.442
2474.4000	-60.042
2474.8000	-58.769
2475.2000	-51.753
2475.6000	-56.050
2476.0000	-52.860
2476.4000	-53.014
2476.8000	-49.038
2477.2000	-51.710
2477.6000	-210.000
2478.0000	-52.420
2478.4000	-51.446
2478.8000	-50.354
2479.2000	-51.207
2479.6000	-61.645
2480.0000	-53.979
2480.4000	-49.439
2480.8000	-51.852
2481.2000	-51.350
2481.6000	-51.012
2482.0000	-51.864
2482.4000	-50.672
2482.8000	-53.622
2483.2000	-210.000
2483.6000	-52.474
2484.0000	-54.168
2484.4000	-52.739
2484.8000	-54.774
2485.2000	-53.394
2485.6000	-49.332
2486.0000	-55.631
2486.4000	-210.000
2486.8000	-53.411
2487.2000	-51.175
2487.6000	-50.878
2488.0000	-52.876
2488.4000	-49.765
2488.8000	-49.870
2489.2000	-52.446
2489.6000	-51.017
2490.0000	-51.760
2490.4000	-50.738
2490.8000	-51.996
2491.2000	-52.147
2491.6000	-52.092
2492.0000	-50.786
2492.4000	-52.024
2492.8000	-52.262
2493.2000	-53.426
2493.6000	-52.631
2494.0000	-51.357
2494.4000	-50.110
2494.8000	-51.290
2495.2000	-53.437
2495.6000	-51.626
2496.0000	-50.615
2496.4000	-52.509
2496.8000	-53.207
2497.2000	-51.699
2497.6000	-49.897
2498.0000	-49.583
2498.4000	-50.618
2498.8000	-52.716
2499.2000	-57.989
2499.6000	-55.781
2500.0000	-61.012
2500.4000	-48.890
2500.8000	-51.155
2501.2000	-50.522
2501.6000	-50.797
2502.0000	-53.678
2502.4000	-50.756
2502.8000	-51.021
2503.2000	-51.994
2503.6000	-53.266
2504.0000	-51.610
2504.4000	-49.003
2504.8000	-52.291
2505.2000	-50.035
2505.6000	-55.334
2506.0000	-53.674
2506.4000	-49.286
2506.8000	-48.721
2507.2000	-50.894
2507.6000	-51.471
2508.0000	-52.704
2508.4000	-49.693
2508.8000	-50.982
2509.2000	-50.732
2509.6000	-49.734
2510.0000	-51.315
2510.4000	-55.998
2510.8000	-50.400
2511.2000	-50.467
2511.6000	-52.720
2512.0000	-50.717
2512.4000	-52.874
2512.8000	-51.358
2513.2000	-50.267
2513.6000	-53.873
2514.0000	-50.882
2514.4000	-52.540
2514.8000	-52.131
2515.2000	-51.723
2515.6000	-51.118
2516.0000	-51.819
2516.4000	-51.567
2516.8000	-51.139
2517.2000	-51.500
2517.6000	-55.529
2518.0000	-51.234
2518.4000	-52.174
2518.8000	-52.215
2519.2000	-53.620
2519.6000	-53.681
2520.0000	-64.820
2520.4000	-210.000
2520.8000	-58.759
2521.2000	-53.475
2521.6000	-53.604
2522.0000	-51.880
2522.4000	-52.432
2522.8000	-50.522
2523.2000	-58.625
2523.6000	-210.000
2524.0000	-61.908
2524.4000	-52.918
2524.8000	-210.000
2525.2000	-59.228
2525.6000	-52.550
2526.0000	-210.000
2526.4000	-210.000
2526.8000	-51.896
2527.2000	-53.376
2527.6000	-59.105
2528.0000	-53.692
2528.4000	-210.000
2528.8000	-50.968
2529.2000	-50.911
2529.6000	-52.758
2530.0000	-52.198
2530.4000	-51.595
2530.8000	-51.520
2531.2000	-50.694
2531.6000	-53.010
2532.0000	-210.000
2532.4000	-210.000
2532.8000	-51.272
2533.2000	-53.030
2533.6000	-210.000
2534.0000	-54.827
2534.4000	-210.000
2534.8000	-210.000
2535.2000	-52.654
2535.6000	-51.361
2536.0000	-54.200
2536.4000	-50.681
2536.8000	-49.530
2537.2000	-50.937
2537.6000	-51.895
2538.0000	-48.282
2538.4000	-51.680
2538.8000	-51.096
2539.2000	-51.334
2539.6000	-50.641
2540.0000	-51.831
2540.4000	-52.747
2540.8000	-60.352
2541.2000	-49.829
2541.6000	-50.813
2542.0000	-64.307
2542.4000	-52.010
2542.8000	-210.000
2543.2000	-55.423
2543.6000	-52.948
2544.0000	-54.737
2544.4000	-51.633
2544.8000	-50.446
2545.2000	-210.000
2545.6000	-59.568
2546.0000	-61.092
2546.4000	-53.380
2546.8000	-51.488
2547.2000	-55.961
2547.6000	-51.510
2548.0000	-51.766
2548.4000	-50.315
2548.8000	-49.600
2549.2000	-51.034
2549.6000	-51.288
2550.0000	-53.674
2550.4000	-53.802
2550.8000	-210.000
2551.2000	-55.311
2551.6000	-51.894
2552.0000	-49.443
2552.4000	-210.000
2552.8000	-50.890
2553.2000	-50.638
2553.6000	-52.608
2554.0000	-50.367
2554.4000	-49.648
2554.8000	-48.903
2555.2000	-50.328
2555.6000	-51.721
2556.0000	-53.185
2556.4000	-52.666
2556.8000	-52.650
2557.2000	-51.890
2557.6000	-52.405
2558.0000	-51.816
2558.4000	-51.218
2558.8000	-50.438
2559.2000	-52.753
2559.6000	-53.885
2560.0000	-55.284
2560.4000	-210.000
2560.8000	-56.344
2561.2000	-51.057
2561.6000	-210.000
2562.0000	-56.373
2562.4000	-52.022
2562.8000	-60.063
2563.2000	-56.646
2563.6000	-58.405
2564.0000	-56.641
2564.4000	-53.661
2564.8000	-52.523
2565.2000	-50.384
2565.6000	-56.176
2566.0000	-54.026
2566.4000	-58.526
2566.8000	-53.689
2567.2000	-50.992
2567.6000	-54.975
2568.0000	-52.002
2568.4000	-53.266
2568.8000	-51.748
2569.2000	-49.999
2569.6000	-52.426
2570.0000	-53.848
2570.4000	-54.317
2570.8000	-51.710
2571.2000	-51.037
2571.6000	-51.799
2572.0000	-53.610
2572.4000	-52.232
2572.8000	-54.056
2573.2000	-54.330
2573.6000	-210.000
2574.0000	-51.154
2574.4000	-50.319
2574.8000	-51.364
2575.2000	-51.768
2575.6000	-51.405
2576.0000	-52.499
2576.4000	-49.647
2576.8000	-52.353
2577.2000	-52.402
2577.6000	-55.926
2578.0000	-49.468
2578.4000	-54.427
2578.8000	-210.000
2579.2000	-54.615
2579.6000	-51.572
2580.0000	-65.008
2580.4000	-52.300
2580.8000	-52.241
2581.2000	-51.335
2581.6000	-53.775
2582.0000	-85.499
2582.4000	-210.000
2582.8000	-54.734
2583.2000	-52.557
2583.6000	-210.000
2584.0000	-52.961
2584.4000	-210.000
2584.8000	-210.000
2585.2000	-52.231
2585.6000	-210.000
2586.0000	-57.833
2586.4000	-59.693
2586.8000	-50.771
2587.2000	-55.121
2587.6000	-53.103
2588.0000	-51.792
2588.4000	-53.520
2588.8000	-210.000
2589.2000	-51.047
2589.6000	-51.628
2590.0000	-54.598
2590.4000	-59.844
2590.8000	-56.100
2591.2000	-52.384
2591.6000	-52.772
2592.0000	-55.152
2592.4000	-53.087
2592.8000	-58.418
2593.2000	-56.400
2593.6000	-58.449
2594.0000	-52.513
2594.4000	-66.771
2594.8000	-59.083
2595.2000	-210.000
2595.6000	-210.000
2596.0000	-210.000
2596.4000	-210.000
2596.8000	-210.000
2597.2000	-60.300
2597.6000	-51.707
2598.0000	-52.129
2598.4000	-53.532
2598.8000	-210.000
2599.2000	-52.371
2599.6000	-59.895
2600.0000	-52.200
2600.4000	-51.653
2600.8000	-51.242
2601.2000	-53.763
2601.6000	-210.000
2602.0000	-59.563
2602.4000	-52.898
2602.8000	-51.094
2603.2000	-53.678
2603.6000	-54.075
2604.0000	-64.490
2604.4000	-50.590
2604.8000	-50.848
2605.2000	-53.976
2605.6000	-51.143
2606.0000	-53.483
2606.4000	-51.678
2606.8000	-210.000
2607.2000	-50.254
2607.6000	-50.938
2608.0000	-52.236
2608.4000	-55.552
2608.8000	-51.938
2609.2000	-51.063
2609.6000	-54.227
2610.0000	-51.881
2610.4000	-53.298
2610.8000	-50.141
2611.2000	-50.345
2611.6000	-50.177
2612.0000	-51.244
2612.4000	-51.237
2612.8000	-51.526
2613.2000	-48.768
2613.6000	-49.831
2614.0000	-56.119
2614.4000	-50.616
2614.8000	-50.425
2615.2000	-49.961
2615.6000	-49.898
2616.0000	-51.145
2616.4000	-49.892
2616.8000	-49.756
2617.2000	-50.327
2617.6000	-49.254
2618.0000	-50.071
2618.4000	-49.437
2618.8000	-49.576
2619.2000	-49.936
2619.6000	-49.923
2620.0000	-51.174
2620.4000	-49.285
2620.8000	-49.333
2621.2000	-50.292
2621.6000	-48.933
2622.0000	-48.468
2622.4000	-48.359
2622.8000	-48.708
2623.2000	-48.711
2623.6000	-50.844
2624.0000	-50.217
2624.4000	-50.186
2624.8000	-50.262
2625.2000	-51.251
2625.6000	-50.488
2626.0000	-51.741
2626.4000	-50.227
2626.8000	-51.204
2627.2000	-50.532
2627.6000	-51.374
2628.0000	-51.099
2628.4000	-49.525
2628.8000	-49.467
2629.2000	-50.189
2629.6000	-50.291
2630.0000	-51.245
2630.4000	-50.839
2630.8000	-49.901
2631.2000	-49.156
2631.6000	-49.931
2632.0000	-49.928
2632.4000	-49.402
2632.8000	-50.444
2633.2000	-49.099
2633.6000	-48.505
2634.0000	-47.483
2634.4000	-48.529
2634.8000	-47.803
2635.2000	-47.162
2635.6000	-46.451
2636.0000	-46.687
2636.4000	-46.115
2636.8000	-45.876
2637.2000	-46.180
2637.6000	-45.723
2638.0000	-45.578
2638.4000	-45.454
2638.8000	-45.585
2639.2000	-46.247
2639.6000	-45.414
2640.0000	-45.501
2640.4000	-45.451
2640.8000	-44.876
2641.2000	-44.842
2641.6000	-45.062
2642.0000	-45.480
2642.4000	-45.691
2642.8000	-45.185
2643.2000	-45.400
2643.6000	-45.443
2644.0000	-45.594
2644.4000	-45.147
2644.8000	-44.640
2645.2000	-44.386
2645.6000	-43.547
2646.0000	-43.557
2646.4000	-43.439
2646.8000	-43.165
2647.2000	-42.655
2647.6000	-42.516
2648.0000	-42.339
2648.4000	-42.345
2648.8000	-42.549
2649.2000	-42.412
2649.6000	-42.776
2650.0000	-42.612
2650.4000	-42.688
2650.8000	-42.869
2651.2000	-43.006
2651.6000	-42.806
2652.0000	-42.864
2652.4000	-42.572
2652.8000	-42.430
2653.2000	-42.513
2653.6000	-42.247
2654.0000	-41.722
2654.4000	-41.383
2654.8000	-41.217
2655.2000	-41.030
2655.6000	-40.682
2656.0000	-40.510
2656.4000	-40.449
2656.8000	-40.487
2657.2000	-40.477
2657.6000	-40.307
2658.0000	-40.334
2658.4000	-40.333
2658.8000	-40.207
2659.2000	-40.429
2659.6000	-40.175
2660.0000	-40.238
2660.4000	-40.277
2660.8000	-40.153
2661.2000	-40.401
2661.6000	-40.402
2662.0000	-40.636
2662.4000	-40.669
2662.8000	-41.188
2663.2000	-41.470
2663.6000	-41.683
2664.0000	-41.902
2664.4000	-41.974
2664.8000	-42.177
2665.2000	-42.119
2665.6000	-42.058
2666.0000	-41.711
2666.4000	-41.577
2666.8000	-41.452
2667.2000	-41.299
2667.6000	-40.847
2668.0000	-40.401
2668.4000	-40.068
2668.8000	-39.823
2669.2000	-39.322
2669.6000	-38.980
2670.0000	-38.690
2670.4000	-38.495
2670.8000	-38.221
2671.2000	-38.027
2671.6000	-37.808
2672.0000	-37.704
2672.4000	-37.703
2672.8000	-37.716
2673.2000	-37.821
2673.6000	-38.134
2674.0000	-38.541
2674.4000	-38.917
2674.8000	-39.096
2675.2000	-39.459
2675.6000	-39.760
2676.0000	-39.626
2676.4000	-39.500
2676.8000	-39.292
2677.2000	-38.911
2677.6000	-38.478
2678.0000	-37.994
2678.4000	-37.515
2678.8000	-37.222
2679.2000	-36.868
2679.6000	-36.544
2680.0000	-36.515
2680.4000	-36.380
2680.8000	-36.284
2681.2000	-36.235
2681.6000	-36.098
2682.0000	-36.095
2682.4000	-36.208
2682.8000	-36.245
2683.2000	-36.328
2683.6000	-36.333
2684.0000	-36.381
2684.4000	-36.301
2684.8000	-36.137
2685.2000	-36.093
2685.6000	-35.885
2686.0000	-35.744
2686.4000	-35.614
2686.8000	-35.406
2687.2000	-35.279
2687.6000	-35.107
2688.0000	-35.021
2688.4000	-35.016
2688.8000	-34.944
2689.2000	-35.029
2689.6000	-35.182
2690.0000	-35.400
2690.4000	-35.618
2690.8000	-35.966
2691.2000	-36.254
2691.6000	-36.594
2692.0000	-37.073
2692.4000	-37.561
2692.8000	-37.899
2693.2000	-38.111
2693.6000	-38.093
2694.0000	-38.200
2694.4000	-38.315
2694.8000	-38.076
2695.2000	-37.852
2695.6000	-37.641
2696.0000	-37.516
2696.4000	-37.455
2696.8000	-37.321
2697.2000	-37.097
2697.6000	-37.087
2698.0000	-37.238
2698.4000	-37.389
2698.8000	-37.360
2699.2000	-37.333
2699.6000	-37.327
2700.0000	-37.352
2700.4000	-37.298
2700.8000	-37.292
2701.2000	-37.274
2701.6000	-37.284
2702.0000	-37.211
2702.4000	-36.997
2702.8000	-36.873
2703.2000	-36.624
2703.6000	-36.337
2704.0000	-36.125
2704.4000	-35.910
2704.8000	-36.227
2705.2000	-36.246
2705.6000	-36.145
2706.0000	-36.097
2706.4000	-36.098
2706.8000	-36.489
2707.2000	-36.641
2707.6000	-36.764
2708.0000	-36.690
2708.4000	-36.328
2708.8000	-35.820
2709.2000	-35.066
2709.6000	-34.170
2710.0000	-33.171
2710.4000	-32.174
2710.8000	-31.271
2711.2000	-30.377
2711.6000	-29.625
2712.0000	-29.111
2712.4000	-28.595
2712.8000	-28.106
2713.2000	-27.582
2713.6000	-27.372
2714.0000	-27.196
2714.4000	-27.300
2714.8000	-27.230
2715.2000	-27.231
2715.6000	-27.441
2716.0000	-27.819
2716.4000	-28.371
2716.8000	-28.687
2717.2000	-29.133
2717.6000	-29.770
2718.0000	-30.378
2718.4000	-30.970
2718.8000	-31.341
2719.2000	-31.606
2719.6000	-31.905
2720.0000	-32.189
2720.4000	-32.280
2720.8000	-32.382
2721.2000	-32.465
2721.6000	-32.480
2722.0000	-32.552
2722.4000	-32.657
2722.8000	-32.552
2723.2000	-32.463
2723.6000	-32.131
2724.0000	-31.739
2724.4000	-31.295
2724.8000	-30.867
2725.2000	-30.489
2725.6000	-30.091
2726.0000	-29.767
2726.4000	-29.506
2726.8000	-29.355
2727.2000	-29.242
2727.6000	-29.206
2728.0000	-29.255
2728.4000	-29.332
2728.8000	-29.452
2729.2000	-29.240
2729.6000	-28.890
2730.0000	-28.492
2730.4000	-27.930
2730.8000	-27.439
2731.2000	-27.131
2731.6000	-26.795
2732.0000	-26.388
2732.4000	-25.895
2732.8000	-25.600
2733.2000	-25.346
2733.6000	-24.924
2734.0000	-24.291
2734.4000	-24.033
2734.8000	-24.040
2735.2000	-24.067
2735.6000	-24.102
2736.0000	-24.135
2736.4000	-24.308
2736.8000	-24.590
2737.2000	-24.653
2737.6000	-24.834
2738.0000	-25.157
2738.4000	-25.569
2738.8000	-25.964
2739.2000	-26.240
2739.6000	-26.544
2740.0000	-26.494
2740.4000	-26.063
2740.8000	-25.574
2741.2000	-24.900
2741.6000	-24.012
2742.0000	-23.206
2742.4000	-22.704
2742.8000	-22.090
2743.2000	-21.528
2743.6000	-21.026
2744.0000	-20.731
2744.4000	-20.657
2744.8000	-20.539
2745.2000	-20.423
2745.6000	-20.373
2746.0000	-20.411
2746.4000	-20.467
2746.8000	-20.422
2747.2000	-20.280
2747.6000	-20.177
2748.0000	-19.976
2748.4000	-19.766
2748.8000	-19.417
2749.2000	-19.076
2749.6000	-18.823
2750.0000	-18.577
2750.4000	-18.342
2750.8000	-18.433
2751.2000	-18.609
2751.6000	-18.932
2752.0000	-19.062
2752.4000	-19.062
2752.8000	-19.119
2753.2000	-19.130
2753.6000	-18.610
2754.0000	-18.202
2754.4000	-17.798
2754.8000	-17.293
2755.2000	-16.825
2755.6000	-16.481
2756.0000	-16.205
2756.4000	-15.812
2756.8000	-15.478
2757.2000	-15.223
2757.6000	-15.313
2758.0000	-15.324
2758.4000	-15.465
2758.8000	-15.690
2759.2000	-16.044
2759.6000	-16.449
2760.0000	-16.799
2760.4000	-17.256
2760.8000	-17.577
2761.2000	-17.852
2761.6000	-18.144
2762.0000	-18.494
2762.4000	-18.560
2762.8000	-18.415
2763.2000	-18.058
2763.6000	-17.796
2764.0000	-17.281
2764.4000	-16.631
2764.8000	-16.069
2765.2000	-15.363
2765.6000	-14.844
2766.0000	-14.384
2766.4000	-13.537
2766.8000	-13.445
2767.2000	-13.252
2767.6000	-12.959
2768.0000	-12.640
2768.4000	-12.553
2768.8000	-12.620
2769.2000	-12.798
2769.6000	-12.914
2770.0000	-12.958
2770.4000	-13.037
2770.8000	-13.118
2771.2000	-13.099
2771.6000	-13.224
2772.0000	-13.171
2772.4000	-13.090
2772.8000	-12.910
2773.2000	-12.846
2773.6000	-13.250
2774.0000	-13.272
2774.4000	-13.470
2774.8000	-13.502
2775.2000	-13.604
2775.6000	-13.702
2776.0000	-13.714
2776.4000	-13.712
2776.8000	-13.537
2777.2000	-13.318
2777.6000	-13.023
2778.0000	-12.565
2778.4000	-12.139
2778.8000	-11.797
2779.2000	-11.358
2779.6000	-10.967
2780.0000	-10.733
2780.4000	-10.826
2780.8000	-10.811
2781.2000	-10.214
2781.6000	-10.139
2782.0000	-10.373
2782.4000	-10.917
2782.8000	-11.000
2783.2000	-10.565
2783.6000	-10.658
2784.0000	-11.314
2784.4000	-11.294
2784.8000	-11.347
2785.2000	-11.158
2785.6000	-11.027
2786.0000	-10.680
2786.4000	-10.399
2786.8000	-10.136
2787.2000	-10.210
2787.6000	-9.937
2788.0000	-8.985
2788.4000	-8.634
2788.8000	-8.441
2789.2000	-8.075
2789.6000	-7.641
2790.0000	-7.271
2790.4000	-7.045
2790.8000	-6.986
2791.2000	-6.925
2791.6000	-6.977
2792.0000	-7.152
2792.4000	-7.156
2792.8000	-7.308
2793.2000	-7.636
2793.6000	-8.027
2794.0000	-8.407
2794.4000	-8.922
2794.8000	-9.327
2795.2000	-9.770
2795.6000	-10.367
2796.0000	-10.745
2796.4000	-11.172
2796.8000	-11.471
2797.2000	-11.745
2797.6000	-12.368
2798.0000	-12.671
2798.4000	-11.763
2798.8000	-11.607
2799.2000	-11.879
2799.6000	-13.021
2800.0000	-13.558
2800.4000	-12.847
2800.8000	-12.281
2801.2000	-13.506
2801.6000	-14.188
2802.0000	-14.362
2802.4000	-14.530
2802.8000	-16.093
2803.2000	-16.746
2803.6000	-16.757
2804.0000	-17.869
2804.4000	-17.920
2804.8000	-18.341
2805.2000	-18.563
2805.6000	-18.485
2806.0000	-18.325
2806.4000	-17.954
2806.8000	-17.951
2807.2000	-17.808
2807.6000	-17.734
2808.0000	-17.652
2808.4000	-17.431
2808.8000	-17.242
2809.2000	-17.089
2809.6000	-17.478
2810.0000	-18.243
2810.4000	-18.287
2810.8000	-18.181
2811.2000	-18.312
2811.6000	-19.645
2812.0000	-20.409
2812.4000	-19.310
2812.8000	-19.489
2813.2000	-20.677
2813.6000	-21.351
2814.0000	-20.991
2814.4000	-19.742
2814.8000	-19.113
2815.2000	-18.414
2815.6000	-17.418
2816.0000	-16.765
2816.4000	-16.109
2816.8000	-15.445
2817.2000	-14.742
2817.6000	-14.277
2818.0000	-14.330
2818.4000	-14.020
2818.8000	-13.357
2819.2000	-13.215
2819.6000	-13.302
2820.0000	-13.667
2820.4000	-13.835
2820.8000	-14.133
2821.2000	-13.439
2821.6000	-13.407
2822.0000	-14.204
2822.4000	-13.983
2822.8000	-14.026
2823.2000	-14.123
2823.6000	-14.091
2824.0000	-14.403
2824.4000	-14.326
2824.8000	-14.362
2825.2000	-14.558
2825.6000	-14.454
2826.0000	-14.377
2826.4000	-14.466
2826.8000	-14.903
2827.2000	-15.133
2827.6000	-14.967
2828.0000	-14.795
2828.4000	-15.395
2828.8000	-16.404
2829.2000	-16.527
2829.6000	-16.138
2830.0000	-16.474
2830.4000	-16.685
2830.8000	-17.433
2831.2000	-17.358
2831.6000	-17.183
2832.0000	-17.438
2832.4000	-17.591
2832.8000	-17.367
2833.2000	-17.314
2833.6000	-17.346
2834.0000	-17.060
2834.4000	-16.344
2834.8000	-16.791
2835.2000	-16.515
2835.6000	-16.151
2836.0000	-15.916
2836.4000	-15.395
2836.8000	-15.464
2837.2000	-15.186
2837.6000	-14.891
2838.0000	-14.716
2838.4000	-14.541
2838.8000	-14.507
2839.2000	-14.526
2839.6000	-14.480
2840.0000	-14.473
2840.4000	-14.449
2840.8000	-14.353
2841.2000	-14.469
2841.6000	-14.643
2842.0000	-14.707
2842.4000	-14.619
2842.8000	-14.552
2843.2000	-14.652
2843.6000	-14.528
2844.0000	-14.512
2844.4000	-14.454
2844.8000	-14.414
2845.2000	-14.344
2845.6000	-14.432
2846.0000	-14.498
2846.4000	-14.595
2846.8000	-14.673
2847.2000	-14.701
2847.6000	-14.832
2848.0000	-14.810
2848.4000	-14.721
2848.8000	-15.239
2849.2000	-15.180
2849.6000	-15.290
2850.0000	-15.270
2850.4000	-15.173
2850.8000	-15.343
2851.2000	-15.636
2851.6000	-15.843
2852.0000	-15.690
2852.4000	-15.741
2852.8000	-15.947
2853.2000	-16.061
2853.6000	-15.987
2854.0000	-15.446
2854.4000	-15.437
2854.8000	-15.298
2855.2000	-15.166
2855.6000	-14.667
2856.0000	-14.202
2856.4000	-14.159
2856.8000	-14.009
2857.2000	-13.684
2857.6000	-13.432
2858.0000	-13.353
2858.4000	-13.305
2858.8000	-13.250
2859.2000	-13.186
2859.6000	-13.244
2860.0000	-13.257
2860.4000	-13.325
2860.8000	-13.337
2861.2000	-13.516
2861.6000	-13.671
2862.0000	-13.776
2862.4000	-13.875
2862.8000	-13.986
2863.2000	-14.132
2863.6000	-14.295
2864.0000	-14.385
2864.4000	-14.460
2864.8000	-14.478
2865.2000	-14.435
2865.6000	-14.178
2866.0000	-14.110
2866.4000	-14.448
2866.8000	-14.318
2867.2000	-14.210
2867.6000	-14.246
2868.0000	-14.499
2868.4000	-14.523
2868.8000	-14.149
2869.2000	-14.205
2869.6000	-14.180
2870.0000	-14.050
2870.4000	-14.199
2870.8000	-14.451
2871.2000	-14.391
2871.6000	-14.262
2872.0000	-14.419
2872.4000	-14.624
2872.8000	-14.996
2873.2000	-14.897
2873.6000	-14.542
2874.0000	-14.553
2874.4000	-15.638
2874.8000	-15.703
2875.2000	-15.827
2875.6000	-15.523
2876.0000	-15.768
2876.4000	-16.185
2876.8000	-16.221
2877.2000	-16.344
2877.6000	-16.345
2878.0000	-16.421
2878.4000	-16.339
2878.8000	-16.323
2879.2000	-16.259
2879.6000	-16.241
2880.0000	-16.281
2880.4000	-16.508
2880.8000	-16.428
2881.2000	-16.252
2881.6000	-16.412
2882.0000	-16.486
2882.4000	-16.384
2882.8000	-16.293
2883.2000	-16.225
2883.6000	-16.420
2884.0000	-16.574
2884.4000	-16.673
2884.8000	-16.640
2885.2000	-16.764
2885.6000	-17.111
2886.0000	-17.249
2886.4000	-17.399
2886.8000	-17.424
2887.2000	-17.751
2887.6000	-18.309
2888.0000	-18.323
2888.4000	-18.377
2888.8000	-18.184
2889.2000	-18.186
2889.6000	-18.486
2890.0000	-18.536
2890.4000	-18.323
2890.8000	-18.339
2891.2000	-18.577
2891.6000	-18.509
2892.0000	-18.338
2892.4000	-18.917
2892.8000	-19.208
2893.2000	-18.902
2893.6000	-18.795
2894.0000	-19.011
2894.4000	-19.252
2894.8000	-19.218
2895.2000	-18.839
2895.6000	-18.922
2896.0000	-19.450
2896.4000	-19.621
2896.8000	-19.531
2897.2000	-18.782
2897.6000	-19.618
2898.0000	-19.470
2898.4000	-19.983
2898.8000	-20.237
2899.2000	-19.777
2899.6000	-20.149
2900.0000	-20.697
2900.4000	-20.610
2900.8000	-21.412
2901.2000	-21.839
2901.6000	-21.912
2902.0000	-21.553
2902.4000	-22.078
2902.8000	-22.504
2903.2000	-23.092
2903.6000	-23.924
2904.0000	-23.939
2904.4000	-23.836
2904.8000	-23.342
2905.2000	-23.986
2905.6000	-24.617
2906.0000	-24.702
2906.4000	-23.633
2906.8000	-23.305
2907.2000	-23.951
2907.6000	-23.767
2908.0000	-23.605
2908.4000	-23.546
2908.8000	-24.113
2909.2000	-24.471
2909.6000	-24.835
2910.0000	-25.303
2910.4000	-25.492
2910.8000	-25.878
2911.2000	-25.959
2911.6000	-26.110
2912.0000	-26.474
2912.4000	-26.434
2912.8000	-26.588
2913.2000	-26.447
2913.6000	-26.222
2914.0000	-26.223
2914.4000	-26.639
2914.8000	-26.050
2915.2000	-26.058
2915.6000	-26.412
2916.0000	-26.720
2916.4000	-26.331
2916.8000	-26.243
2917.2000	-26.299
2917.6000	-26.611
2918.0000	-26.848
2918.4000	-26.876
2918.8000	-26.924
2919.2000	-27.166
2919.6000	-27.699
2920.0000	-27.533
2920.4000	-27.552
2920.8000	-27.598
2921.2000	-27.704
2921.6000	-28.003
2922.0000	-27.982
2922.4000	-28.043
2922.8000	-28.065
2923.2000	-28.184
2923.6000	-28.135
2924.0000	-28.295
2924.4000	-28.207
2924.8000	-28.180
2925.2000	-28.219
2925.6000	-28.348
2926.0000	-28.231
2926.4000	-28.156
2926.8000	-28.143
2927.2000	-28.264
2927.6000	-28.320
2928.0000	-28.276
2928.4000	-28.348
2928.8000	-28.307
2929.2000	-28.341
2929.6000	-28.494
2930.0000	-28.524
2930.4000	-28.568
2930.8000	-28.534
2931.2000	-28.696
2931.6000	-28.709
2932.0000	-28.738
2932.4000	-28.667
2932.8000	-28.682
2933.2000	-28.877
2933.6000	-28.928
2934.0000	-28.851
2934.4000	-28.909
2934.8000	-28.997
2935.2000	-29.116
2935.6000	-29.053
2936.0000	-29.151
2936.4000	-29.255
2936.8000	-29.311
2937.2000	-29.384
2937.6000	-29.445
2938.0000	-29.575
2938.4000	-29.623
2938.8000	-29.642
2939.2000	-29.700
2939.6000	-29.731
2940.0000	-29.806
2940.4000	-29.866
2940.8000	-29.888
2941.2000	-30.017
2941.6000	-29.928
2942.0000	-29.925
2942.4000	-29.966
2942.8000	-30.041
2943.2000	-30.072
2943.6000	-30.101
2944.0000	-30.061
2944.4000	-30.237
2944.8000	-30.292
2945.2000	-30.257
2945.6000	-30.079
2946.0000	-29.983
2946.4000	-30.142
2946.8000	-30.341
2947.2000	-30.306
2947.6000	-30.082
2948.0000	-30.114
2948.4000	-30.244
2948.8000	-30.258
2949.2000	-29.952
2949.6000	-29.760
2950.0000	-30.104
2950.4000	-30.245
2950.8000	-30.148
2951.2000	-29.691
2951.6000	-29.624
2952.0000	-30.124
2952.4000	-30.118
2952.8000	-29.840
2953.2000	-29.632
2953.6000	-29.724
2954.0000	-29.896
2954.4000	-29.832
2954.8000	-29.683
2955.2000	-29.778
2955.6000	-29.855
2956.0000	-29.798
2956.4000	-29.813
2956.8000	-29.821
2957.2000	-29.824
2957.6000	-29.929
2958.0000	-29.917
2958.4000	-30.023
2958.8000	-29.943
2959.2000	-30.039
2959.6000	-30.071
2960.0000	-30.101
2960.4000	-30.246
2960.8000	-30.422
2961.2000	-30.341
2961.6000	-30.345
2962.0000	-30.359
2962.4000	-30.675
2962.8000	-30.942
2963.2000	-30.698
2963.6000	-30.863
2964.0000	-30.964
2964.4000	-31.153
2964.8000	-31.460
2965.2000	-31.567
2965.6000	-31.409
2966.0000	-31.383
2966.4000	-31.475
2966.8000	-32.001
2967.2000	-32.130
2967.6000	-32.399
2968.0000	-31.257
2968.4000	-32.715
2968.8000	-33.069
2969.2000	-33.088
2969.6000	-33.319
2970.0000	-32.149
2970.4000	-32.154
2970.8000	-33.955
2971.2000	-34.116
2971.6000	-33.101
2972.0000	-32.194
2972.4000	-34.095
2972.8000	-34.282
2973.2000	-34.471
2973.6000	-32.286
2974.0000	-33.078
2974.4000	-34.516
2974.8000	-34.900
2975.2000	-32.610
2975.6000	-32.349
2976.0000	-34.016
2976.4000	-34.414
2976.8000	-35.100
2977.2000	-34.797
2977.6000	-35.031
2978.0000	-34.381
2978.4000	-34.754
2978.8000	-34.990
2979.2000	-33.966
2979.6000	-32.894
2980.0000	-34.195
2980.4000	-34.263
2980.8000	-33.485
2981.2000	-32.924
2981.6000	-33.395
2982.0000	-33.591
2982.4000	-33.350
2982.8000	-33.299
2983.2000	-33.212
2983.6000	-33.038
2984.0000	-33.109
2984.4000	-32.986
2984.8000	-33.642
2985.2000	-32.938
2985.6000	-32.029
2986.0000	-31.940
2986.4000	-32.169
2986.8000	-33.280
2987.2000	-31.452
2987.6000	-31.278
2988.0000	-31.199
2988.4000	-31.827
2988.8000	-31.998
2989.2000	-31.305
2989.6000	-30.416
2990.0000	-30.926
2990.4000	-32.055
2990.8000	-32.021
2991.2000	-30.655
2991.6000	-29.973
2992.0000	-31.204
2992.4000	-31.187
2992.8000	-29.996
2993.2000	-29.156
2993.6000	-29.414
2994.0000	-30.002
2994.4000	-29.494
2994.8000	-28.959
2995.2000	-29.314
2995.6000	-28.606
2996.0000	-30.949
2996.4000	-30.036
2996.8000	-29.048
2997.2000	-28.826
2997.6000	-27.922
2998.0000	-29.681
2998.4000	-27.909
2998.8000	-27.306
2999.2000	-27.189
2999.6000	-28.089
3000.0000	-29.629
3000.4000	-28.687
3000.8000	-28.221
3001.2000	-27.631
3001.6000	-28.271
3002.0000	-27.562
3002.4000	-26.967
3002.8000	-26.699
3003.2000	-28.223
3003.6000	-28.334
3004.0000	-27.261
3004.4000	-27.078
3004.8000	-26.963
3005.2000	-27.365
3005.6000	-27.869
3006.0000	-26.593
3006.4000	-27.081
3006.8000	-27.599
3007.2000	-29.235
3007.6000	-28.547
3008.0000	-26.714
3008.4000	-26.997
3008.8000	-28.056
3009.2000	-28.720
3009.6000	-26.929
3010.0000	-27.029
3010.4000	-26.693
3010.8000	-28.751
3011.2000	-28.468
3011.6000	-26.864
3012.0000	-26.367
3012.4000	-27.032
3012.8000	-27.756
3013.2000	-27.160
3013.6000	-26.741
3014.0000	-26.856
3014.4000	-28.744
3014.8000	-29.050
3015.2000	-27.482
3015.6000	-26.915
3016.0000	-27.741
3016.4000	-28.973
3016.8000	-28.040
3017.2000	-27.765
3017.6000	-28.747
3018.0000	-29.666
3018.4000	-30.033
3018.8000	-28.000
3019.2000	-28.720
3019.6000	-27.868
3020.0000	-29.149
3020.4000	-29.332
3020.8000	-28.037
3021.2000	-28.632
3021.6000	-27.985
3022.0000	-30.305
3022.4000	-28.013
3022.8000	-26.896
3023.2000	-28.321
3023.6000	-27.838
3024.0000	-28.839
3024.4000	-27.916
3024.8000	-27.359
3025.2000	-29.062
3025.6000	-29.349
3026.0000	-29.336
3026.4000	-27.475
3026.8000	-28.317
3027.2000	-29.129
3027.6000	-29.815
3028.0000	-29.433
3028.4000	-29.066
3028.8000	-28.049
3029.2000	-28.840
3029.6000	-29.093
3030.0000	-26.701
3030.4000	-26.503
3030.8000	-27.555
3031.2000	-28.583
3031.6000	-27.086
3032.0000	-27.742
3032.4000	-27.760
3032.8000	-29.059
3033.2000	-28.171
3033.6000	-27.486
3034.0000	-27.429
3034.4000	-27.228
3034.8000	-28.723
3035.2000	-29.344
3035.6000	-27.703
3036.0000	-27.373
3036.4000	-28.123
3036.8000	-28.512
3037.2000	-28.123
3037.6000	-26.699
3038.0000	-27.444
3038.4000	-27.433
3038.8000	-27.807
3039.2000	-27.460
3039.6000	-27.683
3040.0000	-27.491
3040.4000	-27.772
3040.8000	-27.262
3041.2000	-27.655
3041.6000	-27.822
3042.0000	-27.553
3042.4000	-27.974
3042.8000	-27.823
3043.2000	-27.877
3043.6000	-27.784
3044.0000	-28.469
3044.4000	-27.737
3044.8000	-27.383
3045.2000	-27.974
3045.6000	-27.982
3046.0000	-28.715
3046.4000	-28.702
3046.8000	-28.020
3047.2000	-28.129
3047.6000	-28.092
3048.0000	-29.731
3048.4000	-28.547
3048.8000	-28.216
3049.2000	-28.422
3049.6000	-28.343
3050.0000	-28.711
3050.4000	-28.681
3050.8000	-28.564
3051.2000	-28.918
3051.6000	-29.112
3052.0000	-29.004
3052.4000	-29.315
3052.8000	-29.794
3053.2000	-29.351
3053.6000	-28.665
3054.0000	-29.455
3054.4000	-28.982
3054.8000	-29.258
3055.2000	-29.957
3055.6000	-29.409
3056.0000	-29.820
3056.4000	-30.111
3056.8000	-29.504
3057.2000	-30.570
3057.6000	-31.192
3058.0000	-31.103
3058.4000	-30.474
3058.8000	-30.325
3059.2000	-30.425
3059.6000	-31.027
3060.0000	-30.566
3060.4000	-30.607
3060.8000	-30.068
3061.2000	-30.760
3061.6000	-30.813
3062.0000	-30.300
3062.4000	-30.732
3062.8000	-30.427
3063.2000	-31.667
3063.6000	-31.531
3064.0000	-31.381
3064.4000	-31.089
3064.8000	-30.704
3065.2000	-31.100
3065.6000	-31.070
3066.0000	-31.131
3066.4000	-30.924
3066.8000	-30.992
3067.2000	-31.324
3067.6000	-31.164
3068.0000	-31.091
3068.4000	-31.275
3068.8000	-31.188
3069.2000	-30.657
3069.6000	-30.754
3070.0000	-31.206
3070.4000	-32.110
3070.8000	-32.396
3071.2000	-31.908
3071.6000	-31.288
3072.0000	-31.171
3072.4000	-31.110
3072.8000	-31.743
3073.2000	-33.020
3073.6000	-31.196
3074.0000	-30.753
3074.4000	-30.999
3074.8000	-32.469
3075.2000	-31.606
3075.6000	-31.506
3076.0000	-31.162
3076.4000	-31.301
3076.8000	-31.111
3077.2000	-31.032
3077.6000	-31.738
3078.0000	-31.607
3078.4000	-35.096
3078.8000	-31.649
3079.2000	-30.959
3079.6000	-31.690
3080.0000	-34.620
3080.4000	-33.078
3080.8000	-32.261
3081.2000	-30.768
3081.6000	-31.128
3082.0000	-32.683
3082.4000	-32.800
3082.8000	-33.206
3083.2000	-31.836
3083.6000	-31.551
3084.0000	-32.329
3084.4000	-33.308
3084.8000	-32.600
3085.2000	-32.708
3085.6000	-33.259
3086.0000	-32.272
3086.4000	-31.946
3086.8000	-32.470
3087.2000	-30.305
3087.6000	-29.322
3088.0000	-29.879
3088.4000	-31.083
3088.8000	-30.805
3089.2000	-30.970
3089.6000	-29.267
3090.0000	-29.717
3090.4000	-30.824
3090.8000	-29.901
3091.2000	-30.381
3091.6000	-27.839
3092.0000	-29.020
3092.4000	-30.559
3092.8000	-28.556
3093.2000	-27.340
3093.6000	-29.012
3094.0000	-29.750
3094.4000	-30.243
3094.8000	-28.693
3095.2000	-26.690
3095.6000	-28.389
3096.0000	-28.842
3096.4000	-27.301
3096.8000	-26.570
3097.2000	-26.265
3097.6000	-27.632
3098.0000	-27.270
3098.4000	-26.144
3098.8000	-26.087
3099.2000	-25.863
3099.6000	-25.781
3100.0000	-26.638
3100.4000	-25.470
3100.8000	-25.508
3101.2000	-25.414
3101.6000	-26.860
3102.0000	-26.103
3102.4000	-25.038
3102.8000	-26.660
3103.2000	-25.105
3103.6000	-25.335
3104.0000	-25.613
3104.4000	-26.931
3104.8000	-26.161
3105.2000	-25.864
3105.6000	-25.317
3106.0000	-25.449
3106.4000	-25.870
3106.8000	-25.145
3107.2000	-27.106
3107.6000	-26.335
3108.0000	-25.464
3108.4000	-26.632
3108.8000	-24.887
3109.2000	-26.265
3109.6000	-25.398
3110.0000	-26.503
3110.4000	-27.079
3110.8000	-25.534
3111.2000	-26.232
3111.6000	-25.520
3112.0000	-26.040
3112.4000	-25.884
3112.8000	-25.444
3113.2000	-25.947
3113.6000	-28.166
3114.0000	-27.678
3114.4000	-25.825
3114.8000	-25.878
3115.2000	-25.766
3115.6000	-26.079
3116.0000	-25.214
3116.4000	-26.399
3116.8000	-26.200
3117.2000	-27.537
3117.6000	-26.394
3118.0000	-24.665
3118.4000	-26.723
3118.8000	-26.483
3119.2000	-26.154
3119.6000	-26.111
3120.0000	-25.950
3120.4000	-27.008
3120.8000	-27.586
3121.2000	-27.912
3121.6000	-26.477
3122.0000	-27.715
3122.4000	-26.474
3122.8000	-26.904
3123.2000	-26.797
3123.6000	-25.563
3124.0000	-26.702
3124.4000	-26.228
3124.8000	-26.478
3125.2000	-26.520
3125.6000	-26.347
3126.0000	-26.402
3126.4000	-26.285
3126.8000	-27.023
3127.2000	-26.242
3127.6000	-26.855
3128.0000	-27.747
3128.4000	-26.861
3128.8000	-27.216
3129.2000	-27.466
3129.6000	-26.847
3130.0000	-26.338
3130.4000	-27.248
3130.8000	-28.281
3131.2000	-27.511
3131.6000	-28.078
3132.0000	-28.575
3132.4000	-28.298
3132.8000	-28.598
3133.2000	-27.613
3133.6000	-28.306
3134.0000	-28.673
3134.4000	-27.649
3134.8000	-27.738
3135.2000	-27.934
3135.6000	-28.006
[truncated: 4,661 more rows]
