# Supplementary material for: Femtosecond tunable solitons up to 4.8 µm using soliton self-frequency shift in an InF3 fiber
Source: Sci Rep. 2022 Sep 23;12:15898. doi: 10.1038/s41598-022-19658-8 (PMC9508244; doi:10.1038/s41598-022-19658-8)
Supplement: Supplementary file 1 — Supplementary Information. [file 41598_2022_19658_MOESM1_ESM.zip › Raw data/Fig3_4m20mInF3/2.5A.CSV]

75CSV
77
35
CTRWL	3675.000000
SPAN	2650.000000
START WL	2350.000000
STOP WL	5000.000000
WLFREQ	0
REFL	-3.0
LSCL	7.0
RESLN	2.000
AVG	1
SMPLAUTO	1
SMPL	6626
SMPLINTVL	0.4000
HI1_CHOP
MEAS
LSUNT	0
NMSKV	OFF
RESCOR	0
SMOOTH	0
MEASWL	0
SWPSPD	1
MODELNAME	AQ6376
CHGPT	0
RESCAL0_0	10243
RESCAL0_1	0
RESCAL0_2	0
RESCAL1_0	10243
RESCAL1_1	0
RESCAL1_2	0
RESPARM	10243
FREQPARM	10243
WNUMPARM	10243
[TRACE DATA]
2350.0000	-56.908
2350.4000	-54.385
2350.8000	-57.934
2351.2000	-210.000
2351.6000	-61.044
2352.0000	-53.659
2352.4000	-56.904
2352.8000	-210.000
2353.2000	-210.000
2353.6000	-210.000
2354.0000	-210.000
2354.4000	-52.266
2354.8000	-53.307
2355.2000	-210.000
2355.6000	-50.819
2356.0000	-210.000
2356.4000	-210.000
2356.8000	-51.161
2357.2000	-49.172
2357.6000	-55.463
2358.0000	-52.702
2358.4000	-51.713
2358.8000	-210.000
2359.2000	-52.433
2359.6000	-66.477
2360.0000	-210.000
2360.4000	-210.000
2360.8000	-210.000
2361.2000	-210.000
2361.6000	-52.177
2362.0000	-51.251
2362.4000	-210.000
2362.8000	-210.000
2363.2000	-54.128
2363.6000	-55.746
2364.0000	-53.997
2364.4000	-210.000
2364.8000	-210.000
2365.2000	-210.000
2365.6000	-54.250
2366.0000	-50.155
2366.4000	-210.000
2366.8000	-51.421
2367.2000	-210.000
2367.6000	-51.573
2368.0000	-210.000
2368.4000	-210.000
2368.8000	-210.000
2369.2000	-210.000
2369.6000	-63.286
2370.0000	-210.000
2370.4000	-210.000
2370.8000	-53.472
2371.2000	-210.000
2371.6000	-210.000
2372.0000	-53.844
2372.4000	-54.390
2372.8000	-57.174
2373.2000	-210.000
2373.6000	-55.935
2374.0000	-55.804
2374.4000	-210.000
2374.8000	-210.000
2375.2000	-210.000
2375.6000	-210.000
2376.0000	-51.322
2376.4000	-56.190
2376.8000	-63.138
2377.2000	-51.392
2377.6000	-55.486
2378.0000	-56.351
2378.4000	-49.184
2378.8000	-57.204
2379.2000	-210.000
2379.6000	-55.107
2380.0000	-210.000
2380.4000	-57.608
2380.8000	-210.000
2381.2000	-58.058
2381.6000	-52.700
2382.0000	-56.507
2382.4000	-210.000
2382.8000	-210.000
2383.2000	-70.886
2383.6000	-52.153
2384.0000	-53.699
2384.4000	-52.567
2384.8000	-210.000
2385.2000	-52.104
2385.6000	-56.609
2386.0000	-51.536
2386.4000	-57.891
2386.8000	-53.073
2387.2000	-210.000
2387.6000	-210.000
2388.0000	-56.551
2388.4000	-210.000
2388.8000	-210.000
2389.2000	-210.000
2389.6000	-210.000
2390.0000	-210.000
2390.4000	-210.000
2390.8000	-210.000
2391.2000	-210.000
2391.6000	-210.000
2392.0000	-54.407
2392.4000	-210.000
2392.8000	-210.000
2393.2000	-54.204
2393.6000	-57.280
2394.0000	-210.000
2394.4000	-210.000
2394.8000	-210.000
2395.2000	-62.933
2395.6000	-210.000
2396.0000	-52.669
2396.4000	-210.000
2396.8000	-210.000
2397.2000	-53.880
2397.6000	-51.685
2398.0000	-52.295
2398.4000	-210.000
2398.8000	-56.701
2399.2000	-56.647
2399.6000	-57.393
2400.0000	-53.795
2400.4000	-210.000
2400.8000	-210.000
2401.2000	-210.000
2401.6000	-210.000
2402.0000	-210.000
2402.4000	-50.204
2402.8000	-210.000
2403.2000	-63.470
2403.6000	-54.920
2404.0000	-210.000
2404.4000	-58.729
2404.8000	-57.309
2405.2000	-210.000
2405.6000	-210.000
2406.0000	-58.565
2406.4000	-55.844
2406.8000	-210.000
2407.2000	-210.000
2407.6000	-54.001
2408.0000	-56.270
2408.4000	-210.000
2408.8000	-210.000
2409.2000	-210.000
2409.6000	-56.585
2410.0000	-210.000
2410.4000	-53.169
2410.8000	-50.630
2411.2000	-210.000
2411.6000	-210.000
2412.0000	-210.000
2412.4000	-56.513
2412.8000	-210.000
2413.2000	-210.000
2413.6000	-210.000
2414.0000	-51.822
2414.4000	-210.000
2414.8000	-210.000
2415.2000	-210.000
2415.6000	-210.000
2416.0000	-61.145
2416.4000	-210.000
2416.8000	-52.600
2417.2000	-54.321
2417.6000	-58.837
2418.0000	-210.000
2418.4000	-210.000
2418.8000	-210.000
2419.2000	-210.000
2419.6000	-73.066
2420.0000	-210.000
2420.4000	-210.000
2420.8000	-57.620
2421.2000	-53.287
2421.6000	-210.000
2422.0000	-210.000
2422.4000	-210.000
2422.8000	-210.000
2423.2000	-52.191
2423.6000	-210.000
2424.0000	-53.185
2424.4000	-50.651
2424.8000	-53.006
2425.2000	-65.605
2425.6000	-210.000
2426.0000	-210.000
2426.4000	-210.000
2426.8000	-210.000
2427.2000	-210.000
2427.6000	-210.000
2428.0000	-53.518
2428.4000	-210.000
2428.8000	-56.114
2429.2000	-60.287
2429.6000	-210.000
2430.0000	-54.161
2430.4000	-210.000
2430.8000	-51.822
2431.2000	-49.451
2431.6000	-57.976
2432.0000	-210.000
2432.4000	-210.000
2432.8000	-52.913
2433.2000	-210.000
2433.6000	-56.227
2434.0000	-53.311
2434.4000	-66.101
2434.8000	-56.199
2435.2000	-210.000
2435.6000	-54.976
2436.0000	-210.000
2436.4000	-210.000
2436.8000	-52.768
2437.2000	-54.132
2437.6000	-62.105
2438.0000	-52.081
2438.4000	-210.000
2438.8000	-57.339
2439.2000	-54.107
2439.6000	-210.000
2440.0000	-61.348
2440.4000	-64.463
2440.8000	-51.036
2441.2000	-54.168
2441.6000	-210.000
2442.0000	-210.000
2442.4000	-210.000
2442.8000	-55.771
2443.2000	-49.651
2443.6000	-49.795
2444.0000	-210.000
2444.4000	-210.000
2444.8000	-62.839
2445.2000	-54.353
2445.6000	-55.907
2446.0000	-51.368
2446.4000	-56.258
2446.8000	-210.000
2447.2000	-210.000
2447.6000	-52.032
2448.0000	-54.494
2448.4000	-210.000
2448.8000	-210.000
2449.2000	-59.152
2449.6000	-50.755
2450.0000	-55.442
2450.4000	-210.000
2450.8000	-210.000
2451.2000	-69.971
2451.6000	-51.425
2452.0000	-57.304
2452.4000	-210.000
2452.8000	-50.625
2453.2000	-54.088
2453.6000	-58.475
2454.0000	-52.170
2454.4000	-53.427
2454.8000	-69.979
2455.2000	-210.000
2455.6000	-210.000
2456.0000	-58.600
2456.4000	-52.060
2456.8000	-54.369
2457.2000	-57.993
2457.6000	-210.000
2458.0000	-59.242
2458.4000	-210.000
2458.8000	-56.770
2459.2000	-210.000
2459.6000	-59.645
2460.0000	-210.000
2460.4000	-210.000
2460.8000	-210.000
2461.2000	-210.000
2461.6000	-210.000
2462.0000	-210.000
2462.4000	-54.231
2462.8000	-210.000
2463.2000	-52.623
2463.6000	-64.382
2464.0000	-51.543
2464.4000	-53.669
2464.8000	-210.000
2465.2000	-210.000
2465.6000	-54.284
2466.0000	-210.000
2466.4000	-53.920
2466.8000	-210.000
2467.2000	-54.060
2467.6000	-52.118
2468.0000	-53.680
2468.4000	-210.000
2468.8000	-210.000
2469.2000	-210.000
2469.6000	-58.745
2470.0000	-53.685
2470.4000	-210.000
2470.8000	-55.858
2471.2000	-210.000
2471.6000	-54.220
2472.0000	-210.000
2472.4000	-51.240
2472.8000	-210.000
2473.2000	-60.543
2473.6000	-210.000
2474.0000	-210.000
2474.4000	-210.000
2474.8000	-54.319
2475.2000	-52.632
2475.6000	-210.000
2476.0000	-51.509
2476.4000	-51.632
2476.8000	-62.290
2477.2000	-66.869
2477.6000	-60.923
2478.0000	-53.839
2478.4000	-52.571
2478.8000	-210.000
2479.2000	-53.971
2479.6000	-53.575
2480.0000	-210.000
2480.4000	-54.059
2480.8000	-210.000
2481.2000	-52.721
2481.6000	-55.025
2482.0000	-68.012
2482.4000	-53.428
2482.8000	-59.532
2483.2000	-50.759
2483.6000	-53.182
2484.0000	-54.963
2484.4000	-53.542
2484.8000	-67.586
2485.2000	-51.425
2485.6000	-210.000
2486.0000	-54.918
2486.4000	-210.000
2486.8000	-57.970
2487.2000	-51.508
2487.6000	-210.000
2488.0000	-64.782
2488.4000	-51.683
2488.8000	-61.761
2489.2000	-210.000
2489.6000	-210.000
2490.0000	-52.389
2490.4000	-55.354
2490.8000	-53.498
2491.2000	-51.649
2491.6000	-54.592
2492.0000	-53.466
2492.4000	-56.060
2492.8000	-210.000
2493.2000	-63.107
2493.6000	-53.637
2494.0000	-52.935
2494.4000	-53.163
2494.8000	-52.378
2495.2000	-55.316
2495.6000	-51.114
2496.0000	-51.594
2496.4000	-50.862
2496.8000	-58.076
2497.2000	-59.874
2497.6000	-210.000
2498.0000	-51.477
2498.4000	-52.388
2498.8000	-52.454
2499.2000	-54.543
2499.6000	-55.988
2500.0000	-55.069
2500.4000	-53.350
2500.8000	-53.182
2501.2000	-51.543
2501.6000	-54.370
2502.0000	-51.079
2502.4000	-49.376
2502.8000	-49.516
2503.2000	-50.571
2503.6000	-53.726
2504.0000	-51.943
2504.4000	-49.219
2504.8000	-51.402
2505.2000	-51.774
2505.6000	-50.781
2506.0000	-50.607
2506.4000	-50.925
2506.8000	-51.075
2507.2000	-51.437
2507.6000	-52.667
2508.0000	-50.282
2508.4000	-49.774
2508.8000	-50.195
2509.2000	-49.550
2509.6000	-50.556
2510.0000	-50.988
2510.4000	-57.524
2510.8000	-60.378
2511.2000	-53.208
2511.6000	-50.967
2512.0000	-51.007
2512.4000	-52.449
2512.8000	-51.469
2513.2000	-49.475
2513.6000	-51.045
2514.0000	-53.839
2514.4000	-54.100
2514.8000	-53.538
2515.2000	-51.849
2515.6000	-50.732
2516.0000	-210.000
2516.4000	-53.303
2516.8000	-50.207
2517.2000	-54.995
2517.6000	-54.936
2518.0000	-52.583
2518.4000	-52.054
2518.8000	-50.801
2519.2000	-51.034
2519.6000	-50.422
2520.0000	-51.058
2520.4000	-49.964
2520.8000	-51.957
2521.2000	-210.000
2521.6000	-210.000
2522.0000	-51.307
2522.4000	-56.549
2522.8000	-210.000
2523.2000	-52.740
2523.6000	-49.409
2524.0000	-51.120
2524.4000	-210.000
2524.8000	-51.587
2525.2000	-50.281
2525.6000	-52.647
2526.0000	-210.000
2526.4000	-52.418
2526.8000	-54.020
2527.2000	-210.000
2527.6000	-54.423
2528.0000	-52.748
2528.4000	-210.000
2528.8000	-69.510
2529.2000	-210.000
2529.6000	-55.518
2530.0000	-51.912
2530.4000	-52.800
2530.8000	-53.785
2531.2000	-210.000
2531.6000	-61.513
2532.0000	-52.192
2532.4000	-53.326
2532.8000	-210.000
2533.2000	-53.011
2533.6000	-56.484
2534.0000	-52.028
2534.4000	-50.389
2534.8000	-51.636
2535.2000	-53.503
2535.6000	-210.000
2536.0000	-56.696
2536.4000	-52.728
2536.8000	-49.735
2537.2000	-53.488
2537.6000	-57.591
2538.0000	-210.000
2538.4000	-52.659
2538.8000	-53.332
2539.2000	-54.077
2539.6000	-52.498
2540.0000	-52.923
2540.4000	-52.286
2540.8000	-55.361
2541.2000	-52.328
2541.6000	-53.349
2542.0000	-53.151
2542.4000	-51.751
2542.8000	-50.318
2543.2000	-210.000
2543.6000	-55.056
2544.0000	-53.371
2544.4000	-52.263
2544.8000	-52.706
2545.2000	-51.118
2545.6000	-51.257
2546.0000	-210.000
2546.4000	-51.107
2546.8000	-50.886
2547.2000	-58.238
2547.6000	-57.775
2548.0000	-210.000
2548.4000	-56.089
2548.8000	-50.327
2549.2000	-210.000
2549.6000	-53.528
2550.0000	-52.674
2550.4000	-210.000
2550.8000	-55.082
2551.2000	-210.000
2551.6000	-55.274
2552.0000	-210.000
2552.4000	-51.843
2552.8000	-51.525
2553.2000	-54.846
2553.6000	-210.000
2554.0000	-60.112
2554.4000	-58.178
2554.8000	-53.786
2555.2000	-53.042
2555.6000	-53.396
2556.0000	-210.000
2556.4000	-59.399
2556.8000	-53.238
2557.2000	-62.308
2557.6000	-61.525
2558.0000	-210.000
2558.4000	-57.751
2558.8000	-210.000
2559.2000	-210.000
2559.6000	-62.478
2560.0000	-52.444
2560.4000	-53.294
2560.8000	-53.034
2561.2000	-51.882
2561.6000	-54.587
2562.0000	-51.906
2562.4000	-51.789
2562.8000	-51.394
2563.2000	-52.774
2563.6000	-210.000
2564.0000	-51.438
2564.4000	-53.305
2564.8000	-52.343
2565.2000	-51.279
2565.6000	-53.534
2566.0000	-55.880
2566.4000	-50.161
2566.8000	-51.481
2567.2000	-52.919
2567.6000	-52.226
2568.0000	-51.566
2568.4000	-68.068
2568.8000	-54.371
2569.2000	-52.098
2569.6000	-51.519
2570.0000	-55.731
2570.4000	-54.991
2570.8000	-210.000
2571.2000	-210.000
2571.6000	-210.000
2572.0000	-50.868
2572.4000	-51.429
2572.8000	-51.328
2573.2000	-50.361
2573.6000	-49.447
2574.0000	-50.930
2574.4000	-51.876
2574.8000	-50.351
2575.2000	-51.326
2575.6000	-50.984
2576.0000	-49.905
2576.4000	-49.237
2576.8000	-48.606
2577.2000	-47.699
2577.6000	-47.103
2578.0000	-48.107
2578.4000	-49.288
2578.8000	-48.151
2579.2000	-48.196
2579.6000	-49.850
2580.0000	-50.069
2580.4000	-49.563
2580.8000	-49.003
2581.2000	-49.874
2581.6000	-50.295
2582.0000	-49.318
2582.4000	-48.593
2582.8000	-50.834
2583.2000	-50.273
2583.6000	-49.578
2584.0000	-49.128
2584.4000	-50.144
2584.8000	-52.716
2585.2000	-49.766
2585.6000	-49.463
2586.0000	-50.906
2586.4000	-50.328
2586.8000	-48.723
2587.2000	-49.399
2587.6000	-51.505
2588.0000	-51.043
2588.4000	-50.312
2588.8000	-50.653
2589.2000	-51.354
2589.6000	-52.245
2590.0000	-50.857
2590.4000	-53.011
2590.8000	-210.000
2591.2000	-63.328
2591.6000	-54.428
2592.0000	-52.758
2592.4000	-55.602
2592.8000	-51.402
2593.2000	-51.693
2593.6000	-53.638
2594.0000	-54.195
2594.4000	-54.513
2594.8000	-54.874
2595.2000	-50.699
2595.6000	-49.985
2596.0000	-50.189
2596.4000	-49.836
2596.8000	-49.485
2597.2000	-48.629
2597.6000	-48.339
2598.0000	-49.326
2598.4000	-49.926
2598.8000	-50.019
2599.2000	-48.691
2599.6000	-47.617
2600.0000	-48.160
2600.4000	-50.710
2600.8000	-49.734
2601.2000	-48.268
2601.6000	-47.690
2602.0000	-47.949
2602.4000	-49.415
2602.8000	-50.256
2603.2000	-49.110
2603.6000	-49.360
2604.0000	-49.704
2604.4000	-51.121
2604.8000	-52.398
2605.2000	-49.650
2605.6000	-49.854
2606.0000	-50.687
2606.4000	-49.549
2606.8000	-48.302
2607.2000	-48.892
2607.6000	-49.129
2608.0000	-48.832
2608.4000	-48.663
2608.8000	-49.676
2609.2000	-48.974
2609.6000	-50.718
2610.0000	-49.285
2610.4000	-49.770
2610.8000	-48.556
2611.2000	-48.256
2611.6000	-50.721
2612.0000	-49.061
2612.4000	-48.935
2612.8000	-50.104
2613.2000	-48.798
2613.6000	-51.218
2614.0000	-51.120
2614.4000	-52.101
2614.8000	-52.377
2615.2000	-49.809
2615.6000	-50.835
2616.0000	-50.075
2616.4000	-49.914
2616.8000	-52.097
2617.2000	-49.543
2617.6000	-49.234
2618.0000	-51.936
2618.4000	-48.587
2618.8000	-48.185
2619.2000	-48.355
2619.6000	-48.052
2620.0000	-48.128
2620.4000	-47.152
2620.8000	-46.452
2621.2000	-46.382
2621.6000	-46.150
2622.0000	-46.024
2622.4000	-45.369
2622.8000	-45.411
2623.2000	-46.172
2623.6000	-45.671
2624.0000	-46.033
2624.4000	-45.916
2624.8000	-45.883
2625.2000	-46.082
2625.6000	-46.714
2626.0000	-45.975
2626.4000	-46.112
2626.8000	-46.313
2627.2000	-47.207
2627.6000	-47.110
2628.0000	-46.788
2628.4000	-46.430
2628.8000	-45.986
2629.2000	-46.156
2629.6000	-45.735
2630.0000	-45.539
2630.4000	-45.264
2630.8000	-44.873
2631.2000	-44.568
2631.6000	-44.811
2632.0000	-44.463
2632.4000	-44.157
2632.8000	-43.662
2633.2000	-43.454
2633.6000	-43.207
2634.0000	-42.782
2634.4000	-42.599
2634.8000	-42.443
2635.2000	-42.544
2635.6000	-41.931
2636.0000	-41.733
2636.4000	-41.631
2636.8000	-41.573
2637.2000	-41.140
2637.6000	-41.140
2638.0000	-41.164
2638.4000	-40.990
2638.8000	-41.042
2639.2000	-40.812
2639.6000	-40.782
2640.0000	-40.607
2640.4000	-40.684
2640.8000	-40.447
2641.2000	-40.339
2641.6000	-40.121
2642.0000	-39.987
2642.4000	-39.986
2642.8000	-39.743
2643.2000	-39.643
2643.6000	-39.661
2644.0000	-39.488
2644.4000	-39.327
2644.8000	-39.140
2645.2000	-38.816
2645.6000	-38.720
2646.0000	-38.681
2646.4000	-38.835
2646.8000	-38.731
2647.2000	-38.385
2647.6000	-38.152
2648.0000	-38.434
2648.4000	-38.726
2648.8000	-38.513
2649.2000	-38.360
2649.6000	-38.701
2650.0000	-38.470
2650.4000	-38.616
2650.8000	-38.535
2651.2000	-38.395
2651.6000	-38.242
2652.0000	-37.916
2652.4000	-37.906
2652.8000	-37.719
2653.2000	-37.488
2653.6000	-37.291
2654.0000	-37.169
2654.4000	-36.959
2654.8000	-36.802
2655.2000	-36.916
2655.6000	-37.168
2656.0000	-37.051
2656.4000	-36.992
2656.8000	-37.076
2657.2000	-37.357
2657.6000	-37.624
2658.0000	-37.617
2658.4000	-37.529
2658.8000	-37.552
2659.2000	-37.498
2659.6000	-37.423
2660.0000	-37.345
2660.4000	-37.510
2660.8000	-37.718
2661.2000	-37.458
2661.6000	-37.440
2662.0000	-37.747
2662.4000	-38.165
2662.8000	-38.529
2663.2000	-38.341
2663.6000	-38.963
2664.0000	-39.330
2664.4000	-39.655
2664.8000	-39.751
2665.2000	-39.958
2665.6000	-40.042
2666.0000	-39.796
2666.4000	-39.949
2666.8000	-40.048
2667.2000	-39.766
2667.6000	-39.418
2668.0000	-39.196
2668.4000	-38.959
2668.8000	-38.476
2669.2000	-38.270
2669.6000	-38.183
2670.0000	-37.930
2670.4000	-37.693
2670.8000	-37.220
2671.2000	-37.254
2671.6000	-37.104
2672.0000	-37.012
2672.4000	-37.024
2672.8000	-37.105
2673.2000	-37.223
2673.6000	-37.853
2674.0000	-38.181
2674.4000	-38.415
2674.8000	-38.817
2675.2000	-39.081
2675.6000	-39.445
2676.0000	-40.056
2676.4000	-40.044
2676.8000	-39.831
2677.2000	-39.438
2677.6000	-39.208
2678.0000	-38.796
2678.4000	-38.152
2678.8000	-37.926
2679.2000	-37.870
2679.6000	-37.431
2680.0000	-37.212
2680.4000	-37.122
2680.8000	-37.454
2681.2000	-37.362
2681.6000	-37.184
2682.0000	-37.220
2682.4000	-37.305
2682.8000	-37.630
2683.2000	-37.679
2683.6000	-37.718
2684.0000	-37.685
2684.4000	-37.610
2684.8000	-37.533
2685.2000	-37.284
2685.6000	-37.094
2686.0000	-36.774
2686.4000	-36.586
2686.8000	-36.354
2687.2000	-36.119
2687.6000	-35.971
2688.0000	-35.802
2688.4000	-35.684
2688.8000	-35.688
2689.2000	-35.683
2689.6000	-35.904
2690.0000	-36.119
2690.4000	-36.393
2690.8000	-36.694
2691.2000	-36.969
2691.6000	-37.436
2692.0000	-37.717
2692.4000	-38.152
2692.8000	-38.554
2693.2000	-38.687
2693.6000	-38.777
2694.0000	-38.736
2694.4000	-38.464
2694.8000	-38.076
2695.2000	-37.757
2695.6000	-37.489
2696.0000	-37.219
2696.4000	-37.071
2696.8000	-36.906
2697.2000	-36.936
2697.6000	-37.112
2698.0000	-37.268
2698.4000	-37.427
2698.8000	-37.859
2699.2000	-38.388
2699.6000	-38.698
2700.0000	-38.789
2700.4000	-38.818
2700.8000	-39.035
2701.2000	-38.956
2701.6000	-38.812
2702.0000	-38.657
2702.4000	-38.344
2702.8000	-38.005
2703.2000	-37.748
2703.6000	-37.382
2704.0000	-37.049
2704.4000	-37.006
2704.8000	-36.909
2705.2000	-36.920
2705.6000	-36.845
2706.0000	-36.870
2706.4000	-36.839
2706.8000	-36.809
2707.2000	-36.795
2707.6000	-36.629
2708.0000	-36.389
2708.4000	-35.928
2708.8000	-35.197
2709.2000	-34.324
2709.6000	-33.428
2710.0000	-32.627
2710.4000	-31.747
2710.8000	-30.991
2711.2000	-30.252
2711.6000	-29.616
2712.0000	-28.981
2712.4000	-28.539
2712.8000	-28.152
2713.2000	-27.924
2713.6000	-27.762
2714.0000	-27.617
2714.4000	-27.674
2714.8000	-27.785
2715.2000	-27.904
2715.6000	-28.069
2716.0000	-28.336
2716.4000	-28.759
2716.8000	-29.229
2717.2000	-29.829
2717.6000	-30.474
2718.0000	-31.119
2718.4000	-31.815
2718.8000	-32.359
2719.2000	-32.846
2719.6000	-33.208
2720.0000	-33.485
2720.4000	-33.762
2720.8000	-34.037
2721.2000	-34.265
2721.6000	-34.335
2722.0000	-34.181
2722.4000	-33.906
2722.8000	-33.496
2723.2000	-33.111
2723.6000	-32.675
2724.0000	-32.117
2724.4000	-31.719
2724.8000	-31.363
2725.2000	-31.067
2725.6000	-30.752
2726.0000	-30.411
2726.4000	-30.046
2726.8000	-29.757
2727.2000	-29.504
2727.6000	-29.320
2728.0000	-29.230
2728.4000	-29.204
2728.8000	-29.169
2729.2000	-29.060
2729.6000	-28.928
2730.0000	-28.791
2730.4000	-28.628
2730.8000	-28.603
2731.2000	-28.529
2731.6000	-28.434
2732.0000	-28.251
2732.4000	-28.177
2732.8000	-28.114
2733.2000	-27.613
2733.6000	-27.227
2734.0000	-26.894
2734.4000	-26.797
2734.8000	-26.742
2735.2000	-26.481
2735.6000	-26.586
2736.0000	-26.720
2736.4000	-26.897
2736.8000	-26.997
2737.2000	-27.105
2737.6000	-27.406
2738.0000	-27.686
2738.4000	-27.961
2738.8000	-27.987
2739.2000	-28.020
2739.6000	-28.023
2740.0000	-28.015
2740.4000	-27.848
2740.8000	-27.510
2741.2000	-27.014
2741.6000	-26.466
2742.0000	-25.739
2742.4000	-24.928
2742.8000	-24.138
2743.2000	-23.400
2743.6000	-22.933
2744.0000	-22.525
2744.4000	-22.136
2744.8000	-21.786
2745.2000	-21.621
2745.6000	-21.545
2746.0000	-21.518
2746.4000	-21.540
2746.8000	-21.619
2747.2000	-21.769
2747.6000	-21.887
2748.0000	-21.919
2748.4000	-21.738
2748.8000	-21.249
2749.2000	-20.878
2749.6000	-20.340
2750.0000	-19.635
2750.4000	-19.223
2750.8000	-18.963
2751.2000	-19.184
2751.6000	-19.059
2752.0000	-18.955
2752.4000	-19.014
2752.8000	-19.351
2753.2000	-19.928
2753.6000	-19.953
2754.0000	-20.052
2754.4000	-19.923
2754.8000	-19.706
2755.2000	-19.056
2755.6000	-18.414
2756.0000	-17.684
2756.4000	-17.154
2756.8000	-16.842
2757.2000	-16.368
2757.6000	-16.017
2758.0000	-15.750
2758.4000	-15.581
2758.8000	-15.846
2759.2000	-15.677
2759.6000	-15.582
2760.0000	-15.486
2760.4000	-15.583
2760.8000	-15.612
2761.2000	-15.443
2761.6000	-15.289
2762.0000	-15.123
2762.4000	-15.204
2762.8000	-14.933
2763.2000	-14.647
2763.6000	-14.436
2764.0000	-14.273
2764.4000	-14.094
2764.8000	-13.812
2765.2000	-13.490
2765.6000	-13.150
2766.0000	-12.780
2766.4000	-12.394
2766.8000	-12.137
2767.2000	-11.827
2767.6000	-11.580
2768.0000	-11.475
2768.4000	-11.325
2768.8000	-11.266
2769.2000	-11.246
2769.6000	-11.366
2770.0000	-11.423
2770.4000	-11.611
2770.8000	-11.717
2771.2000	-11.946
2771.6000	-12.258
2772.0000	-12.631
2772.4000	-12.798
2772.8000	-12.868
2773.2000	-13.039
2773.6000	-13.569
2774.0000	-14.089
2774.4000	-14.087
2774.8000	-14.054
2775.2000	-14.093
2775.6000	-13.987
2776.0000	-13.672
2776.4000	-13.323
2776.8000	-12.956
2777.2000	-12.402
2777.6000	-11.962
2778.0000	-11.588
2778.4000	-11.459
2778.8000	-11.115
2779.2000	-10.960
2779.6000	-10.841
2780.0000	-10.702
2780.4000	-10.726
2780.8000	-10.779
2781.2000	-10.959
2781.6000	-10.511
2782.0000	-10.461
2782.4000	-10.362
2782.8000	-10.737
2783.2000	-10.036
2783.6000	-10.138
2784.0000	-9.811
2784.4000	-10.078
2784.8000	-10.336
2785.2000	-10.210
2785.6000	-10.290
2786.0000	-10.367
2786.4000	-10.443
2786.8000	-10.536
2787.2000	-11.028
2787.6000	-11.131
2788.0000	-11.228
2788.4000	-11.138
2788.8000	-11.257
2789.2000	-11.850
2789.6000	-11.652
2790.0000	-11.273
2790.4000	-11.331
2790.8000	-11.451
2791.2000	-12.362
2791.6000	-12.501
2792.0000	-12.255
2792.4000	-12.233
2792.8000	-12.887
2793.2000	-12.734
2793.6000	-13.274
2794.0000	-12.232
2794.4000	-12.321
2794.8000	-12.487
2795.2000	-12.177
2795.6000	-12.027
2796.0000	-11.246
2796.4000	-11.192
2796.8000	-10.940
2797.2000	-10.504
2797.6000	-10.377
2798.0000	-10.073
2798.4000	-10.239
2798.8000	-10.146
2799.2000	-10.326
2799.6000	-10.547
2800.0000	-10.800
2800.4000	-11.118
2800.8000	-11.307
2801.2000	-11.584
2801.6000	-11.855
2802.0000	-12.087
2802.4000	-12.228
2802.8000	-12.418
2803.2000	-12.618
2803.6000	-12.773
2804.0000	-12.652
2804.4000	-12.394
2804.8000	-12.382
2805.2000	-12.418
2805.6000	-12.353
2806.0000	-11.610
2806.4000	-11.679
2806.8000	-11.867
2807.2000	-11.968
2807.6000	-12.496
2808.0000	-12.391
2808.4000	-12.682
2808.8000	-12.901
2809.2000	-13.387
2809.6000	-13.704
2810.0000	-13.855
2810.4000	-14.004
2810.8000	-14.133
2811.2000	-14.045
2811.6000	-13.562
2812.0000	-13.287
2812.4000	-13.118
2812.8000	-12.980
2813.2000	-12.784
2813.6000	-12.684
2814.0000	-12.552
2814.4000	-12.469
2814.8000	-12.313
2815.2000	-12.335
2815.6000	-12.464
2816.0000	-12.383
2816.4000	-12.424
2816.8000	-12.307
2817.2000	-12.678
2817.6000	-13.136
2818.0000	-12.804
2818.4000	-13.164
2818.8000	-13.160
2819.2000	-13.980
2819.6000	-14.258
2820.0000	-14.342
2820.4000	-14.703
2820.8000	-14.870
2821.2000	-15.609
2821.6000	-15.742
2822.0000	-15.868
2822.4000	-16.170
2822.8000	-16.365
2823.2000	-16.017
2823.6000	-15.909
2824.0000	-16.016
2824.4000	-16.267
2824.8000	-16.395
2825.2000	-16.630
2825.6000	-16.431
2826.0000	-16.102
2826.4000	-16.003
2826.8000	-15.776
2827.2000	-15.423
2827.6000	-15.124
2828.0000	-14.813
2828.4000	-14.576
2828.8000	-14.261
2829.2000	-14.288
2829.6000	-14.655
2830.0000	-14.866
2830.4000	-14.632
2830.8000	-14.731
2831.2000	-14.825
2831.6000	-15.661
2832.0000	-15.593
2832.4000	-15.515
2832.8000	-15.695
2833.2000	-16.049
2833.6000	-16.534
2834.0000	-16.073
2834.4000	-15.885
2834.8000	-15.848
2835.2000	-16.336
2835.6000	-15.766
2836.0000	-15.321
2836.4000	-15.297
2836.8000	-15.584
2837.2000	-15.389
2837.6000	-14.814
2838.0000	-14.653
2838.4000	-14.226
2838.8000	-14.804
2839.2000	-14.390
2839.6000	-14.326
2840.0000	-13.988
2840.4000	-14.014
2840.8000	-14.523
2841.2000	-14.674
2841.6000	-14.576
2842.0000	-14.506
2842.4000	-14.994
2842.8000	-15.109
2843.2000	-15.245
2843.6000	-14.982
2844.0000	-14.882
2844.4000	-14.684
2844.8000	-14.437
2845.2000	-14.304
2845.6000	-14.130
2846.0000	-13.882
2846.4000	-13.677
2846.8000	-13.484
2847.2000	-13.301
2847.6000	-13.229
2848.0000	-13.216
2848.4000	-13.244
2848.8000	-13.198
2849.2000	-13.293
2849.6000	-13.635
2850.0000	-14.385
2850.4000	-14.590
2850.8000	-14.542
2851.2000	-14.820
2851.6000	-15.402
2852.0000	-15.924
2852.4000	-16.298
2852.8000	-16.389
2853.2000	-16.455
2853.6000	-16.110
2854.0000	-15.892
2854.4000	-15.416
2854.8000	-14.992
2855.2000	-14.436
2855.6000	-13.729
2856.0000	-13.310
2856.4000	-13.401
2856.8000	-12.908
2857.2000	-12.663
2857.6000	-12.439
2858.0000	-12.275
2858.4000	-12.428
2858.8000	-12.172
2859.2000	-12.138
2859.6000	-12.127
2860.0000	-12.029
2860.4000	-12.147
2860.8000	-12.184
2861.2000	-12.160
2861.6000	-12.235
2862.0000	-12.345
2862.4000	-12.430
2862.8000	-12.586
2863.2000	-12.662
2863.6000	-12.799
2864.0000	-12.931
2864.4000	-13.055
2864.8000	-13.101
2865.2000	-13.223
2865.6000	-13.427
2866.0000	-13.624
2866.4000	-13.825
2866.8000	-14.074
2867.2000	-14.452
2867.6000	-14.852
2868.0000	-15.295
2868.4000	-15.901
2868.8000	-16.451
2869.2000	-16.835
2869.6000	-17.160
2870.0000	-17.143
2870.4000	-17.054
2870.8000	-16.931
2871.2000	-16.757
2871.6000	-16.572
2872.0000	-16.348
2872.4000	-16.225
2872.8000	-16.172
2873.2000	-16.137
2873.6000	-16.336
2874.0000	-16.456
2874.4000	-16.690
2874.8000	-17.065
2875.2000	-17.288
2875.6000	-17.660
2876.0000	-17.842
2876.4000	-17.880
2876.8000	-17.764
2877.2000	-17.507
2877.6000	-17.009
2878.0000	-16.355
2878.4000	-16.311
2878.8000	-16.064
2879.2000	-15.780
2879.6000	-15.478
2880.0000	-15.384
2880.4000	-15.415
2880.8000	-15.644
2881.2000	-15.690
2881.6000	-15.929
2882.0000	-16.237
2882.4000	-16.675
2882.8000	-17.238
2883.2000	-17.840
2883.6000	-18.400
2884.0000	-18.868
2884.4000	-19.520
2884.8000	-19.898
2885.2000	-20.243
2885.6000	-20.703
2886.0000	-21.107
2886.4000	-21.342
2886.8000	-21.634
2887.2000	-21.696
2887.6000	-22.113
2888.0000	-22.153
2888.4000	-21.785
2888.8000	-21.183
2889.2000	-21.100
2889.6000	-21.142
2890.0000	-20.939
2890.4000	-20.669
2890.8000	-19.653
2891.2000	-19.818
2891.6000	-19.547
2892.0000	-19.596
2892.4000	-19.347
2892.8000	-19.214
2893.2000	-19.851
2893.6000	-20.105
2894.0000	-20.472
2894.4000	-20.683
2894.8000	-21.048
2895.2000	-21.643
2895.6000	-22.436
2896.0000	-22.499
2896.4000	-22.794
2896.8000	-23.165
2897.2000	-23.862
2897.6000	-23.748
2898.0000	-23.491
2898.4000	-23.662
2898.8000	-24.205
2899.2000	-24.235
2899.6000	-24.248
2900.0000	-24.080
2900.4000	-24.585
2900.8000	-25.012
2901.2000	-24.939
2901.6000	-25.119
2902.0000	-24.790
2902.4000	-25.035
2902.8000	-24.982
2903.2000	-24.843
2903.6000	-24.544
2904.0000	-24.286
2904.4000	-24.515
2904.8000	-24.501
2905.2000	-24.439
2905.6000	-24.386
2906.0000	-24.889
2906.4000	-24.940
2906.8000	-25.432
2907.2000	-25.360
2907.6000	-25.618
2908.0000	-25.918
2908.4000	-25.893
2908.8000	-25.841
2909.2000	-25.582
2909.6000	-25.395
2910.0000	-25.331
2910.4000	-25.141
2910.8000	-24.806
2911.2000	-24.818
2911.6000	-24.871
2912.0000	-25.395
2912.4000	-25.139
2912.8000	-25.133
2913.2000	-25.592
2913.6000	-25.983
2914.0000	-26.271
2914.4000	-26.778
2914.8000	-26.608
2915.2000	-27.256
2915.6000	-27.828
2916.0000	-27.904
2916.4000	-28.657
2916.8000	-28.780
2917.2000	-29.780
2917.6000	-30.307
2918.0000	-30.920
2918.4000	-30.975
2918.8000	-31.582
2919.2000	-32.328
2919.6000	-32.783
2920.0000	-32.730
2920.4000	-32.467
2920.8000	-32.939
2921.2000	-32.916
2921.6000	-33.207
2922.0000	-32.344
2922.4000	-32.726
2922.8000	-32.727
2923.2000	-32.875
2923.6000	-33.090
2924.0000	-32.744
2924.4000	-32.910
2924.8000	-33.273
2925.2000	-33.464
2925.6000	-33.825
2926.0000	-33.394
2926.4000	-33.606
2926.8000	-34.048
2927.2000	-33.760
2927.6000	-33.863
2928.0000	-33.831
2928.4000	-33.870
2928.8000	-33.892
2929.2000	-34.383
2929.6000	-33.421
2930.0000	-34.377
2930.4000	-34.767
2930.8000	-34.556
2931.2000	-34.758
2931.6000	-34.146
2932.0000	-35.274
2932.4000	-35.306
2932.8000	-35.624
2933.2000	-35.324
2933.6000	-35.282
2934.0000	-35.908
2934.4000	-36.544
2934.8000	-35.966
2935.2000	-35.955
2935.6000	-36.050
2936.0000	-36.927
2936.4000	-36.699
2936.8000	-36.535
2937.2000	-36.682
2937.6000	-36.918
2938.0000	-37.081
2938.4000	-37.126
2938.8000	-37.052
2939.2000	-36.844
2939.6000	-37.683
2940.0000	-37.059
2940.4000	-37.587
2940.8000	-37.292
2941.2000	-37.755
2941.6000	-38.332
2942.0000	-38.126
2942.4000	-37.747
2942.8000	-37.610
2943.2000	-38.646
2943.6000	-38.225
2944.0000	-38.190
2944.4000	-37.678
2944.8000	-38.142
2945.2000	-37.771
2945.6000	-37.898
2946.0000	-37.395
2946.4000	-37.106
2946.8000	-37.388
2947.2000	-37.795
2947.6000	-37.533
2948.0000	-37.102
2948.4000	-36.785
2948.8000	-37.252
2949.2000	-36.833
2949.6000	-36.518
2950.0000	-36.210
2950.4000	-36.211
2950.8000	-36.774
2951.2000	-36.345
2951.6000	-35.842
2952.0000	-35.532
2952.4000	-35.464
2952.8000	-35.639
2953.2000	-35.044
2953.6000	-34.663
2954.0000	-34.618
2954.4000	-34.864
2954.8000	-34.394
2955.2000	-34.173
2955.6000	-33.963
2956.0000	-34.026
2956.4000	-33.919
2956.8000	-33.736
2957.2000	-33.336
2957.6000	-33.155
2958.0000	-33.003
2958.4000	-33.153
2958.8000	-32.672
2959.2000	-32.570
2959.6000	-32.544
2960.0000	-32.497
2960.4000	-32.401
2960.8000	-31.884
2961.2000	-31.803
2961.6000	-31.896
2962.0000	-31.904
2962.4000	-31.595
2962.8000	-31.266
2963.2000	-31.126
2963.6000	-31.181
2964.0000	-31.143
2964.4000	-30.787
2964.8000	-30.763
2965.2000	-30.854
2965.6000	-30.763
2966.0000	-30.670
2966.4000	-30.454
2966.8000	-30.497
2967.2000	-30.550
2967.6000	-30.464
2968.0000	-30.491
2968.4000	-30.382
2968.8000	-30.397
2969.2000	-30.339
2969.6000	-30.293
2970.0000	-30.192
2970.4000	-30.212
2970.8000	-30.167
2971.2000	-30.199
2971.6000	-30.207
2972.0000	-30.070
2972.4000	-30.071
2972.8000	-30.128
2973.2000	-30.097
2973.6000	-30.047
2974.0000	-30.064
2974.4000	-30.109
2974.8000	-30.142
2975.2000	-30.158
2975.6000	-30.206
2976.0000	-30.266
2976.4000	-30.301
2976.8000	-30.320
2977.2000	-30.408
2977.6000	-30.492
2978.0000	-30.518
2978.4000	-30.561
2978.8000	-30.658
2979.2000	-30.737
2979.6000	-30.846
2980.0000	-30.867
2980.4000	-30.946
2980.8000	-31.052
2981.2000	-31.167
2981.6000	-31.236
2982.0000	-31.287
2982.4000	-31.428
2982.8000	-31.573
2983.2000	-31.646
2983.6000	-31.717
2984.0000	-31.820
2984.4000	-31.936
2984.8000	-32.068
2985.2000	-32.175
2985.6000	-32.238
2986.0000	-32.360
2986.4000	-32.534
2986.8000	-32.651
2987.2000	-32.748
2987.6000	-32.857
2988.0000	-32.997
2988.4000	-33.117
2988.8000	-33.256
2989.2000	-33.343
2989.6000	-33.471
2990.0000	-33.642
2990.4000	-33.754
2990.8000	-33.845
2991.2000	-33.991
2991.6000	-34.136
2992.0000	-34.258
2992.4000	-34.340
2992.8000	-34.480
2993.2000	-34.553
2993.6000	-34.631
2994.0000	-34.746
2994.4000	-34.820
2994.8000	-34.881
2995.2000	-34.982
2995.6000	-35.092
2996.0000	-35.334
2996.4000	-35.330
2996.8000	-35.371
2997.2000	-35.468
2997.6000	-35.656
2998.0000	-35.731
2998.4000	-35.663
2998.8000	-35.677
2999.2000	-35.699
2999.6000	-35.969
3000.0000	-36.029
3000.4000	-35.976
3000.8000	-36.149
3001.2000	-36.251
3001.6000	-36.278
3002.0000	-36.175
3002.4000	-36.220
3002.8000	-36.323
3003.2000	-36.222
3003.6000	-36.318
3004.0000	-36.256
3004.4000	-36.269
3004.8000	-36.141
3005.2000	-36.067
3005.6000	-36.150
3006.0000	-36.072
3006.4000	-36.008
3006.8000	-35.671
3007.2000	-35.415
3007.6000	-35.824
3008.0000	-35.608
3008.4000	-35.267
3008.8000	-35.048
3009.2000	-35.314
3009.6000	-35.217
3010.0000	-34.837
3010.4000	-34.588
3010.8000	-34.597
3011.2000	-34.742
3011.6000	-34.494
3012.0000	-34.361
3012.4000	-34.235
3012.8000	-34.043
3013.2000	-33.999
3013.6000	-34.141
3014.0000	-33.809
3014.4000	-33.225
3014.8000	-33.509
3015.2000	-33.628
3015.6000	-33.268
3016.0000	-32.823
3016.4000	-33.084
3016.8000	-33.337
3017.2000	-32.824
3017.6000	-32.653
3018.0000	-32.394
3018.4000	-32.545
3018.8000	-32.766
3019.2000	-32.195
3019.6000	-31.801
3020.0000	-31.932
3020.4000	-32.001
3020.8000	-31.945
3021.2000	-31.564
3021.6000	-31.387
3022.0000	-31.487
3022.4000	-31.177
3022.8000	-31.447
3023.2000	-31.174
3023.6000	-30.726
3024.0000	-30.907
3024.4000	-30.963
3024.8000	-30.661
3025.2000	-30.292
3025.6000	-30.301
3026.0000	-30.726
3026.4000	-30.655
3026.8000	-30.360
3027.2000	-30.058
3027.6000	-30.249
3028.0000	-30.272
3028.4000	-29.981
3028.8000	-29.749
3029.2000	-29.806
3029.6000	-29.874
3030.0000	-29.917
3030.4000	-29.864
3030.8000	-29.586
3031.2000	-29.659
3031.6000	-29.534
3032.0000	-29.559
3032.4000	-29.269
3032.8000	-29.325
3033.2000	-29.358
3033.6000	-29.488
3034.0000	-29.428
3034.4000	-29.271
3034.8000	-29.446
3035.2000	-29.339
3035.6000	-29.399
3036.0000	-29.390
3036.4000	-29.396
3036.8000	-29.412
3037.2000	-29.430
3037.6000	-29.448
3038.0000	-29.491
3038.4000	-29.522
3038.8000	-29.525
3039.2000	-29.591
3039.6000	-29.674
3040.0000	-29.713
3040.4000	-29.644
3040.8000	-29.672
3041.2000	-29.812
3041.6000	-29.879
3042.0000	-29.858
3042.4000	-29.875
3042.8000	-29.924
3043.2000	-30.097
3043.6000	-30.246
3044.0000	-30.040
3044.4000	-30.240
3044.8000	-30.245
3045.2000	-30.347
3045.6000	-30.380
3046.0000	-30.354
3046.4000	-30.430
3046.8000	-30.590
3047.2000	-30.705
3047.6000	-30.608
3048.0000	-30.638
3048.4000	-30.731
3048.8000	-30.840
3049.2000	-30.906
3049.6000	-30.849
3050.0000	-30.939
3050.4000	-30.993
3050.8000	-31.157
3051.2000	-31.083
3051.6000	-31.119
3052.0000	-31.213
3052.4000	-31.268
3052.8000	-31.359
3053.2000	-31.382
3053.6000	-31.413
3054.0000	-31.539
3054.4000	-31.807
3054.8000	-31.596
3055.2000	-31.597
3055.6000	-31.693
3056.0000	-31.831
3056.4000	-31.837
3056.8000	-31.733
3057.2000	-31.746
3057.6000	-31.793
3058.0000	-32.034
3058.4000	-31.865
3058.8000	-31.939
3059.2000	-31.928
3059.6000	-32.062
3060.0000	-32.135
3060.4000	-32.055
3060.8000	-32.105
3061.2000	-32.441
3061.6000	-32.643
3062.0000	-32.466
3062.4000	-32.490
3062.8000	-32.508
3063.2000	-32.930
3063.6000	-33.047
3064.0000	-33.085
3064.4000	-33.104
3064.8000	-33.290
3065.2000	-33.570
3065.6000	-33.740
3066.0000	-33.565
3066.4000	-33.529
3066.8000	-33.973
3067.2000	-34.207
3067.6000	-33.891
3068.0000	-33.886
3068.4000	-34.057
3068.8000	-34.651
3069.2000	-34.583
3069.6000	-34.277
3070.0000	-34.065
3070.4000	-34.548
3070.8000	-35.043
3071.2000	-34.760
3071.6000	-34.522
3072.0000	-34.898
3072.4000	-35.175
3072.8000	-35.234
3073.2000	-35.029
3073.6000	-34.915
3074.0000	-35.139
3074.4000	-35.373
3074.8000	-35.100
3075.2000	-35.117
3075.6000	-35.020
3076.0000	-35.287
3076.4000	-35.233
3076.8000	-34.990
3077.2000	-35.063
3077.6000	-35.010
3078.0000	-35.051
3078.4000	-35.022
3078.8000	-34.946
3079.2000	-34.885
3079.6000	-34.649
3080.0000	-34.533
3080.4000	-34.570
3080.8000	-34.414
3081.2000	-34.273
3081.6000	-34.010
3082.0000	-33.857
3082.4000	-33.912
3082.8000	-33.574
3083.2000	-33.536
3083.6000	-33.211
3084.0000	-33.369
3084.4000	-33.317
3084.8000	-33.141
3085.2000	-32.851
3085.6000	-32.805
3086.0000	-32.749
3086.4000	-32.500
3086.8000	-32.173
3087.2000	-32.091
3087.6000	-32.129
3088.0000	-32.043
3088.4000	-31.943
3088.8000	-31.753
3089.2000	-31.670
3089.6000	-31.658
3090.0000	-31.750
3090.4000	-31.576
3090.8000	-31.502
3091.2000	-31.445
3091.6000	-31.381
3092.0000	-31.396
3092.4000	-31.345
3092.8000	-31.310
3093.2000	-31.296
3093.6000	-31.279
3094.0000	-31.232
3094.4000	-31.234
3094.8000	-31.211
3095.2000	-31.156
3095.6000	-31.231
3096.0000	-31.379
3096.4000	-31.374
3096.8000	-31.256
3097.2000	-31.180
3097.6000	-31.347
3098.0000	-31.581
3098.4000	-31.478
3098.8000	-31.320
3099.2000	-31.469
3099.6000	-31.884
3100.0000	-31.536
3100.4000	-31.492
3100.8000	-31.495
3101.2000	-31.668
3101.6000	-31.683
3102.0000	-31.634
3102.4000	-31.702
3102.8000	-31.875
3103.2000	-32.060
3103.6000	-31.933
3104.0000	-31.801
3104.4000	-32.036
3104.8000	-32.156
3105.2000	-32.122
3105.6000	-32.155
3106.0000	-32.095
3106.4000	-32.118
3106.8000	-32.265
3107.2000	-32.221
3107.6000	-32.048
3108.0000	-32.158
3108.4000	-32.214
3108.8000	-32.273
3109.2000	-32.313
3109.6000	-32.255
3110.0000	-32.264
3110.4000	-32.408
3110.8000	-32.455
3111.2000	-32.387
3111.6000	-32.379
3112.0000	-32.617
3112.4000	-32.765
3112.8000	-32.714
3113.2000	-32.553
3113.6000	-32.685
3114.0000	-32.936
3114.4000	-33.251
3114.8000	-33.027
3115.2000	-32.959
3115.6000	-33.448
3116.0000	-33.988
3116.4000	-33.975
3116.8000	-33.704
3117.2000	-33.828
3117.6000	-34.629
3118.0000	-34.667
3118.4000	-34.471
3118.8000	-34.330
3119.2000	-35.086
3119.6000	-35.744
3120.0000	-35.794
3120.4000	-35.800
3120.8000	-35.717
3121.2000	-36.129
3121.6000	-37.336
3122.0000	-37.575
3122.4000	-37.507
3122.8000	-38.769
3123.2000	-39.183
3123.6000	-38.768
3124.0000	-39.466
3124.4000	-39.399
3124.8000	-39.980
3125.2000	-41.270
3125.6000	-41.762
3126.0000	-42.071
3126.4000	-41.451
3126.8000	-41.986
3127.2000	-42.202
3127.6000	-42.755
3128.0000	-43.065
3128.4000	-42.293
3128.8000	-40.574
3129.2000	-40.234
3129.6000	-40.381
3130.0000	-40.442
3130.4000	-39.797
3130.8000	-39.021
3131.2000	-39.858
3131.6000	-40.667
3132.0000	-40.019
3132.4000	-38.721
3132.8000	-37.897
3133.2000	-38.620
3133.6000	-37.535
3134.0000	-37.198
3134.4000	-36.352
3134.8000	-36.895
3135.2000	-37.193
3135.6000	-36.475
[truncated: 4,661 more rows]
