# Supplementary material for: Femtosecond tunable solitons up to 4.8 µm using soliton self-frequency shift in an InF3 fiber
Source: Sci Rep. 2022 Sep 23;12:15898. doi: 10.1038/s41598-022-19658-8 (PMC9508244; doi:10.1038/s41598-022-19658-8)
Supplement: Supplementary file 1 — Supplementary Information. [file 41598_2022_19658_MOESM1_ESM.zip › Raw data/Fig3_4m20mInF3/2.6A.CSV]

75CSV
77
35
CTRWL	3675.000000
SPAN	2650.000000
START WL	2350.000000
STOP WL	5000.000000
WLFREQ	0
REFL	-3.0
LSCL	7.0
RESLN	2.000
AVG	1
SMPLAUTO	1
SMPL	6626
SMPLINTVL	0.4000
HI1_CHOP
MEAS
LSUNT	0
NMSKV	OFF
RESCOR	0
SMOOTH	0
MEASWL	0
SWPSPD	1
MODELNAME	AQ6376
CHGPT	0
RESCAL0_0	10243
RESCAL0_1	0
RESCAL0_2	0
RESCAL1_0	10243
RESCAL1_1	0
RESCAL1_2	0
RESPARM	10243
FREQPARM	10243
WNUMPARM	10243
[TRACE DATA]
2350.0000	-210.000
2350.4000	-50.448
2350.8000	-52.105
2351.2000	-61.111
2351.6000	-61.675
2352.0000	-50.314
2352.4000	-51.775
2352.8000	-51.643
2353.2000	-52.459
2353.6000	-210.000
2354.0000	-210.000
2354.4000	-54.301
2354.8000	-210.000
2355.2000	-210.000
2355.6000	-210.000
2356.0000	-210.000
2356.4000	-54.924
2356.8000	-210.000
2357.2000	-210.000
2357.6000	-210.000
2358.0000	-57.065
2358.4000	-210.000
2358.8000	-56.165
2359.2000	-52.698
2359.6000	-210.000
2360.0000	-53.508
2360.4000	-210.000
2360.8000	-210.000
2361.2000	-210.000
2361.6000	-59.306
2362.0000	-210.000
2362.4000	-210.000
2362.8000	-54.791
2363.2000	-210.000
2363.6000	-210.000
2364.0000	-51.602
2364.4000	-54.547
2364.8000	-57.683
2365.2000	-51.663
2365.6000	-51.109
2366.0000	-55.220
2366.4000	-51.940
2366.8000	-210.000
2367.2000	-53.724
2367.6000	-210.000
2368.0000	-210.000
2368.4000	-210.000
2368.8000	-210.000
2369.2000	-57.243
2369.6000	-210.000
2370.0000	-210.000
2370.4000	-55.699
2370.8000	-55.790
2371.2000	-210.000
2371.6000	-56.355
2372.0000	-58.945
2372.4000	-56.957
2372.8000	-210.000
2373.2000	-210.000
2373.6000	-53.231
2374.0000	-59.335
2374.4000	-55.974
2374.8000	-210.000
2375.2000	-210.000
2375.6000	-210.000
2376.0000	-54.987
2376.4000	-50.837
2376.8000	-51.251
2377.2000	-56.897
2377.6000	-58.505
2378.0000	-51.214
2378.4000	-51.084
2378.8000	-55.456
2379.2000	-57.492
2379.6000	-210.000
2380.0000	-210.000
2380.4000	-210.000
2380.8000	-210.000
2381.2000	-210.000
2381.6000	-52.359
2382.0000	-210.000
2382.4000	-210.000
2382.8000	-55.380
2383.2000	-210.000
2383.6000	-210.000
2384.0000	-54.959
2384.4000	-51.403
2384.8000	-210.000
2385.2000	-54.001
2385.6000	-61.242
2386.0000	-56.053
2386.4000	-210.000
2386.8000	-210.000
2387.2000	-67.560
2387.6000	-210.000
2388.0000	-210.000
2388.4000	-210.000
2388.8000	-51.726
2389.2000	-54.899
2389.6000	-61.904
2390.0000	-53.173
2390.4000	-50.382
2390.8000	-210.000
2391.2000	-53.119
2391.6000	-50.993
2392.0000	-58.156
2392.4000	-57.493
2392.8000	-53.855
2393.2000	-51.680
2393.6000	-50.974
2394.0000	-51.138
2394.4000	-53.931
2394.8000	-210.000
2395.2000	-57.029
2395.6000	-56.128
2396.0000	-52.937
2396.4000	-62.261
2396.8000	-210.000
2397.2000	-65.795
2397.6000	-210.000
2398.0000	-52.091
2398.4000	-53.932
2398.8000	-62.578
2399.2000	-55.555
2399.6000	-60.865
2400.0000	-49.781
2400.4000	-56.159
2400.8000	-53.017
2401.2000	-210.000
2401.6000	-60.939
2402.0000	-51.339
2402.4000	-210.000
2402.8000	-210.000
2403.2000	-52.233
2403.6000	-210.000
2404.0000	-63.693
2404.4000	-210.000
2404.8000	-62.075
2405.2000	-210.000
2405.6000	-210.000
2406.0000	-52.058
2406.4000	-50.961
2406.8000	-54.483
2407.2000	-210.000
2407.6000	-52.123
2408.0000	-51.739
2408.4000	-53.304
2408.8000	-63.154
2409.2000	-67.352
2409.6000	-55.237
2410.0000	-55.792
2410.4000	-210.000
2410.8000	-210.000
2411.2000	-210.000
2411.6000	-51.799
2412.0000	-55.154
2412.4000	-210.000
2412.8000	-210.000
2413.2000	-210.000
2413.6000	-210.000
2414.0000	-56.307
2414.4000	-51.934
2414.8000	-210.000
2415.2000	-52.950
2415.6000	-59.751
2416.0000	-210.000
2416.4000	-210.000
2416.8000	-53.974
2417.2000	-210.000
2417.6000	-210.000
2418.0000	-210.000
2418.4000	-210.000
2418.8000	-210.000
2419.2000	-210.000
2419.6000	-210.000
2420.0000	-210.000
2420.4000	-210.000
2420.8000	-57.276
2421.2000	-60.869
2421.6000	-54.546
2422.0000	-210.000
2422.4000	-210.000
2422.8000	-51.859
2423.2000	-52.723
2423.6000	-56.196
2424.0000	-210.000
2424.4000	-210.000
2424.8000	-210.000
2425.2000	-210.000
2425.6000	-54.694
2426.0000	-56.266
2426.4000	-50.423
2426.8000	-50.871
2427.2000	-210.000
2427.6000	-54.024
2428.0000	-52.026
2428.4000	-56.889
2428.8000	-210.000
2429.2000	-210.000
2429.6000	-51.751
2430.0000	-53.202
2430.4000	-210.000
2430.8000	-210.000
2431.2000	-210.000
2431.6000	-52.804
2432.0000	-210.000
2432.4000	-210.000
2432.8000	-54.457
2433.2000	-54.100
2433.6000	-210.000
2434.0000	-210.000
2434.4000	-210.000
2434.8000	-210.000
2435.2000	-210.000
2435.6000	-210.000
2436.0000	-51.071
2436.4000	-210.000
2436.8000	-56.693
2437.2000	-210.000
2437.6000	-56.074
2438.0000	-58.428
2438.4000	-53.591
2438.8000	-210.000
2439.2000	-210.000
2439.6000	-210.000
2440.0000	-210.000
2440.4000	-59.787
2440.8000	-210.000
2441.2000	-53.298
2441.6000	-210.000
2442.0000	-58.486
2442.4000	-210.000
2442.8000	-68.452
2443.2000	-210.000
2443.6000	-210.000
2444.0000	-210.000
2444.4000	-210.000
2444.8000	-61.858
2445.2000	-55.926
2445.6000	-210.000
2446.0000	-210.000
2446.4000	-49.904
2446.8000	-54.689
2447.2000	-51.760
2447.6000	-52.660
2448.0000	-49.309
2448.4000	-210.000
2448.8000	-210.000
2449.2000	-210.000
2449.6000	-210.000
2450.0000	-64.981
2450.4000	-210.000
2450.8000	-210.000
2451.2000	-210.000
2451.6000	-210.000
2452.0000	-54.493
2452.4000	-65.322
2452.8000	-210.000
2453.2000	-210.000
2453.6000	-54.290
2454.0000	-63.769
2454.4000	-210.000
2454.8000	-210.000
2455.2000	-61.251
2455.6000	-54.184
2456.0000	-210.000
2456.4000	-50.498
2456.8000	-52.282
2457.2000	-53.304
2457.6000	-210.000
2458.0000	-210.000
2458.4000	-210.000
2458.8000	-53.440
2459.2000	-50.005
2459.6000	-53.376
2460.0000	-51.845
2460.4000	-50.206
2460.8000	-60.064
2461.2000	-52.075
2461.6000	-210.000
2462.0000	-68.970
2462.4000	-56.704
2462.8000	-53.672
2463.2000	-210.000
2463.6000	-54.343
2464.0000	-210.000
2464.4000	-55.994
2464.8000	-50.722
2465.2000	-65.791
2465.6000	-210.000
2466.0000	-61.222
2466.4000	-51.617
2466.8000	-55.228
2467.2000	-64.912
2467.6000	-210.000
2468.0000	-210.000
2468.4000	-56.756
2468.8000	-51.790
2469.2000	-210.000
2469.6000	-71.893
2470.0000	-210.000
2470.4000	-64.799
2470.8000	-54.537
2471.2000	-52.223
2471.6000	-53.058
2472.0000	-75.259
2472.4000	-53.280
2472.8000	-210.000
2473.2000	-54.715
2473.6000	-210.000
2474.0000	-210.000
2474.4000	-210.000
2474.8000	-56.923
2475.2000	-210.000
2475.6000	-60.350
2476.0000	-210.000
2476.4000	-210.000
2476.8000	-52.060
2477.2000	-210.000
2477.6000	-59.684
2478.0000	-210.000
2478.4000	-210.000
2478.8000	-210.000
2479.2000	-210.000
2479.6000	-58.518
2480.0000	-54.995
2480.4000	-210.000
2480.8000	-55.748
2481.2000	-55.829
2481.6000	-51.506
2482.0000	-52.132
2482.4000	-52.223
2482.8000	-55.910
2483.2000	-210.000
2483.6000	-210.000
2484.0000	-210.000
2484.4000	-57.636
2484.8000	-54.474
2485.2000	-51.491
2485.6000	-56.434
2486.0000	-54.387
2486.4000	-51.959
2486.8000	-210.000
2487.2000	-59.842
2487.6000	-51.477
2488.0000	-60.521
2488.4000	-210.000
2488.8000	-51.769
2489.2000	-54.366
2489.6000	-55.860
2490.0000	-51.181
2490.4000	-51.732
2490.8000	-56.759
2491.2000	-58.305
2491.6000	-56.722
2492.0000	-53.634
2492.4000	-210.000
2492.8000	-54.329
2493.2000	-56.767
2493.6000	-210.000
2494.0000	-54.013
2494.4000	-52.983
2494.8000	-55.395
2495.2000	-51.243
2495.6000	-49.943
2496.0000	-53.334
2496.4000	-210.000
2496.8000	-53.138
2497.2000	-50.597
2497.6000	-53.214
2498.0000	-53.373
2498.4000	-50.225
2498.8000	-51.724
2499.2000	-52.300
2499.6000	-52.828
2500.0000	-52.989
2500.4000	-53.742
2500.8000	-58.359
2501.2000	-50.593
2501.6000	-51.564
2502.0000	-53.839
2502.4000	-51.025
2502.8000	-48.964
2503.2000	-50.713
2503.6000	-53.601
2504.0000	-54.175
2504.4000	-54.042
2504.8000	-50.946
2505.2000	-210.000
2505.6000	-210.000
2506.0000	-59.511
2506.4000	-49.700
2506.8000	-49.751
2507.2000	-52.455
2507.6000	-53.284
2508.0000	-51.926
2508.4000	-50.595
2508.8000	-210.000
2509.2000	-56.869
2509.6000	-50.513
2510.0000	-50.348
2510.4000	-62.374
2510.8000	-50.183
2511.2000	-49.545
2511.6000	-53.312
2512.0000	-60.719
2512.4000	-63.675
2512.8000	-51.009
2513.2000	-210.000
2513.6000	-53.273
2514.0000	-54.403
2514.4000	-52.989
2514.8000	-53.710
2515.2000	-59.312
2515.6000	-51.391
2516.0000	-49.797
2516.4000	-53.175
2516.8000	-58.460
2517.2000	-52.822
2517.6000	-58.364
2518.0000	-50.795
2518.4000	-50.322
2518.8000	-52.015
2519.2000	-50.684
2519.6000	-52.759
2520.0000	-53.904
2520.4000	-56.270
2520.8000	-50.351
2521.2000	-50.056
2521.6000	-51.250
2522.0000	-53.528
2522.4000	-52.683
2522.8000	-51.168
2523.2000	-51.044
2523.6000	-52.020
2524.0000	-52.384
2524.4000	-50.090
2524.8000	-54.653
2525.2000	-51.761
2525.6000	-51.631
2526.0000	-51.644
2526.4000	-52.644
2526.8000	-54.400
2527.2000	-51.587
2527.6000	-52.269
2528.0000	-50.880
2528.4000	-52.011
2528.8000	-51.639
2529.2000	-52.736
2529.6000	-59.927
2530.0000	-51.488
2530.4000	-54.335
2530.8000	-52.783
2531.2000	-52.846
2531.6000	-51.855
2532.0000	-53.615
2532.4000	-210.000
2532.8000	-210.000
2533.2000	-57.017
2533.6000	-52.793
2534.0000	-50.525
2534.4000	-51.089
2534.8000	-52.065
2535.2000	-210.000
2535.6000	-52.707
2536.0000	-53.041
2536.4000	-210.000
2536.8000	-59.375
2537.2000	-59.262
2537.6000	-210.000
2538.0000	-210.000
2538.4000	-57.568
2538.8000	-51.437
2539.2000	-50.484
2539.6000	-76.373
2540.0000	-52.886
2540.4000	-210.000
2540.8000	-210.000
2541.2000	-51.008
2541.6000	-210.000
2542.0000	-210.000
2542.4000	-210.000
2542.8000	-52.728
2543.2000	-53.937
2543.6000	-210.000
2544.0000	-55.991
2544.4000	-52.256
2544.8000	-54.431
2545.2000	-210.000
2545.6000	-53.070
2546.0000	-50.207
2546.4000	-52.807
2546.8000	-52.163
2547.2000	-52.343
2547.6000	-52.704
2548.0000	-57.736
2548.4000	-50.942
2548.8000	-52.405
2549.2000	-53.682
2549.6000	-59.730
2550.0000	-52.340
2550.4000	-53.946
2550.8000	-51.563
2551.2000	-58.447
2551.6000	-55.972
2552.0000	-55.383
2552.4000	-51.068
2552.8000	-51.923
2553.2000	-54.438
2553.6000	-210.000
2554.0000	-52.364
2554.4000	-50.065
2554.8000	-52.934
2555.2000	-49.505
2555.6000	-50.637
2556.0000	-51.283
2556.4000	-49.913
2556.8000	-52.653
2557.2000	-49.299
2557.6000	-49.330
2558.0000	-59.909
2558.4000	-53.841
2558.8000	-50.208
2559.2000	-54.366
2559.6000	-210.000
2560.0000	-52.220
2560.4000	-52.606
2560.8000	-52.106
2561.2000	-210.000
2561.6000	-55.769
2562.0000	-54.757
2562.4000	-53.434
2562.8000	-52.056
2563.2000	-51.000
2563.6000	-51.327
2564.0000	-60.638
2564.4000	-52.902
2564.8000	-49.291
2565.2000	-50.193
2565.6000	-49.560
2566.0000	-51.570
2566.4000	-55.825
2566.8000	-51.058
2567.2000	-53.179
2567.6000	-56.193
2568.0000	-49.258
2568.4000	-49.807
2568.8000	-49.661
2569.2000	-49.030
2569.6000	-49.512
2570.0000	-50.991
2570.4000	-48.240
2570.8000	-47.547
2571.2000	-48.117
2571.6000	-51.967
2572.0000	-50.191
2572.4000	-49.572
2572.8000	-48.248
2573.2000	-49.417
2573.6000	-49.816
2574.0000	-50.772
2574.4000	-48.030
2574.8000	-48.146
2575.2000	-49.016
2575.6000	-48.817
2576.0000	-48.699
2576.4000	-48.479
2576.8000	-47.197
2577.2000	-47.607
2577.6000	-47.234
2578.0000	-47.723
2578.4000	-48.955
2578.8000	-47.708
2579.2000	-47.254
2579.6000	-47.530
2580.0000	-47.519
2580.4000	-46.993
2580.8000	-48.445
2581.2000	-48.818
2581.6000	-47.937
2582.0000	-48.926
2582.4000	-48.399
2582.8000	-47.355
2583.2000	-47.857
2583.6000	-47.501
2584.0000	-49.194
2584.4000	-48.779
2584.8000	-49.524
2585.2000	-49.041
2585.6000	-49.013
2586.0000	-48.115
2586.4000	-49.562
2586.8000	-49.494
2587.2000	-48.752
2587.6000	-47.420
2588.0000	-47.900
2588.4000	-48.481
2588.8000	-48.081
2589.2000	-47.657
2589.6000	-46.449
2590.0000	-46.466
2590.4000	-46.843
2590.8000	-46.980
2591.2000	-46.828
2591.6000	-48.242
2592.0000	-48.350
2592.4000	-47.075
2592.8000	-48.431
2593.2000	-49.222
2593.6000	-49.519
2594.0000	-48.428
2594.4000	-49.422
2594.8000	-49.897
2595.2000	-50.923
2595.6000	-50.092
2596.0000	-54.152
2596.4000	-50.778
2596.8000	-52.622
2597.2000	-52.016
2597.6000	-49.543
2598.0000	-49.766
2598.4000	-48.889
2598.8000	-50.584
2599.2000	-54.001
2599.6000	-50.448
2600.0000	-50.281
2600.4000	-50.836
2600.8000	-55.907
2601.2000	-50.366
2601.6000	-50.145
2602.0000	-54.268
2602.4000	-53.170
2602.8000	-49.242
2603.2000	-49.297
2603.6000	-50.651
2604.0000	-51.804
2604.4000	-50.323
2604.8000	-49.016
2605.2000	-47.864
2605.6000	-47.502
2606.0000	-47.159
2606.4000	-46.567
2606.8000	-46.123
2607.2000	-46.632
2607.6000	-45.505
2608.0000	-44.801
2608.4000	-45.176
2608.8000	-45.034
2609.2000	-44.435
2609.6000	-44.328
2610.0000	-43.907
2610.4000	-43.734
2610.8000	-43.446
2611.2000	-43.549
2611.6000	-43.372
2612.0000	-43.217
2612.4000	-43.359
2612.8000	-43.349
2613.2000	-43.930
2613.6000	-43.424
2614.0000	-44.368
2614.4000	-44.862
2614.8000	-45.076
2615.2000	-44.997
2615.6000	-44.598
2616.0000	-44.738
2616.4000	-45.625
2616.8000	-45.771
2617.2000	-45.001
2617.6000	-45.244
2618.0000	-44.955
2618.4000	-45.591
2618.8000	-45.898
2619.2000	-44.614
2619.6000	-44.173
2620.0000	-44.087
2620.4000	-43.382
2620.8000	-43.296
2621.2000	-42.647
2621.6000	-42.805
2622.0000	-42.475
2622.4000	-42.485
2622.8000	-42.552
2623.2000	-42.485
2623.6000	-42.447
2624.0000	-42.324
2624.4000	-42.309
2624.8000	-42.354
2625.2000	-42.123
2625.6000	-42.136
2626.0000	-42.081
2626.4000	-42.425
2626.8000	-42.293
2627.2000	-42.454
2627.6000	-41.941
2628.0000	-41.713
2628.4000	-41.598
2628.8000	-41.482
2629.2000	-41.275
2629.6000	-40.880
2630.0000	-40.955
2630.4000	-40.786
2630.8000	-40.699
2631.2000	-40.488
2631.6000	-40.023
2632.0000	-39.769
2632.4000	-39.285
2632.8000	-38.876
2633.2000	-38.794
2633.6000	-38.867
2634.0000	-38.451
2634.4000	-37.982
2634.8000	-37.723
2635.2000	-37.498
2635.6000	-37.360
2636.0000	-37.105
2636.4000	-37.073
2636.8000	-36.987
2637.2000	-36.966
2637.6000	-37.097
2638.0000	-37.042
2638.4000	-36.966
2638.8000	-36.996
2639.2000	-37.240
2639.6000	-37.329
2640.0000	-37.228
2640.4000	-37.043
2640.8000	-36.946
2641.2000	-37.083
2641.6000	-36.964
2642.0000	-37.068
2642.4000	-37.080
2642.8000	-37.125
2643.2000	-37.051
2643.6000	-36.932
2644.0000	-36.785
2644.4000	-36.610
2644.8000	-36.625
2645.2000	-36.410
2645.6000	-36.320
2646.0000	-36.220
2646.4000	-36.136
2646.8000	-36.075
2647.2000	-35.907
2647.6000	-35.850
2648.0000	-35.823
2648.4000	-35.847
2648.8000	-36.051
2649.2000	-36.198
2649.6000	-36.344
2650.0000	-36.375
2650.4000	-36.457
2650.8000	-36.511
2651.2000	-36.486
2651.6000	-36.526
2652.0000	-36.553
2652.4000	-36.455
2652.8000	-36.377
2653.2000	-36.350
2653.6000	-36.262
2654.0000	-35.982
2654.4000	-35.828
2654.8000	-35.716
2655.2000	-35.635
2655.6000	-35.646
2656.0000	-35.708
2656.4000	-35.759
2656.8000	-35.855
2657.2000	-35.849
2657.6000	-35.901
2658.0000	-35.975
2658.4000	-36.011
2658.8000	-36.102
2659.2000	-36.082
2659.6000	-36.312
2660.0000	-36.367
2660.4000	-36.134
2660.8000	-36.190
2661.2000	-36.541
2661.6000	-36.771
2662.0000	-36.754
2662.4000	-36.927
2662.8000	-37.359
2663.2000	-37.855
2663.6000	-38.343
2664.0000	-38.781
2664.4000	-39.004
2664.8000	-39.467
2665.2000	-39.753
2665.6000	-39.931
2666.0000	-40.329
2666.4000	-40.401
2666.8000	-40.403
2667.2000	-40.409
2667.6000	-40.323
2668.0000	-40.013
2668.4000	-39.861
2668.8000	-39.672
2669.2000	-39.242
2669.6000	-38.975
2670.0000	-38.592
2670.4000	-38.373
2670.8000	-38.290
2671.2000	-38.064
2671.6000	-38.036
2672.0000	-37.714
2672.4000	-37.785
2672.8000	-38.143
2673.2000	-38.015
2673.6000	-38.392
2674.0000	-38.693
2674.4000	-39.057
2674.8000	-39.384
2675.2000	-39.576
2675.6000	-39.916
2676.0000	-40.046
2676.4000	-40.188
2676.8000	-39.789
2677.2000	-39.123
2677.6000	-38.492
2678.0000	-37.810
2678.4000	-37.061
2678.8000	-36.712
2679.2000	-36.261
2679.6000	-35.884
2680.0000	-35.849
2680.4000	-35.487
2680.8000	-35.407
2681.2000	-35.273
2681.6000	-35.266
2682.0000	-35.348
2682.4000	-35.567
2682.8000	-35.642
2683.2000	-35.914
2683.6000	-36.090
2684.0000	-36.473
2684.4000	-36.895
2684.8000	-36.935
2685.2000	-37.223
2685.6000	-37.144
2686.0000	-37.260
2686.4000	-37.195
2686.8000	-37.047
2687.2000	-36.949
2687.6000	-36.699
2688.0000	-36.333
2688.4000	-36.085
2688.8000	-36.104
2689.2000	-35.915
2689.6000	-35.842
2690.0000	-35.872
2690.4000	-36.009
2690.8000	-36.183
2691.2000	-36.372
2691.6000	-36.592
2692.0000	-36.884
2692.4000	-36.962
2692.8000	-37.081
2693.2000	-37.273
2693.6000	-37.487
2694.0000	-37.009
2694.4000	-36.801
2694.8000	-36.486
2695.2000	-36.289
2695.6000	-35.950
2696.0000	-35.670
2696.4000	-35.342
2696.8000	-35.183
2697.2000	-35.289
2697.6000	-35.142
2698.0000	-35.171
2698.4000	-35.203
2698.8000	-35.177
2699.2000	-35.123
2699.6000	-35.070
2700.0000	-34.961
2700.4000	-34.766
2700.8000	-34.636
2701.2000	-34.701
2701.6000	-34.312
2702.0000	-34.171
2702.4000	-33.802
2702.8000	-33.840
2703.2000	-33.430
2703.6000	-33.164
2704.0000	-33.118
2704.4000	-33.178
2704.8000	-33.295
2705.2000	-33.144
2705.6000	-33.120
2706.0000	-33.089
2706.4000	-33.267
2706.8000	-33.278
2707.2000	-33.224
2707.6000	-33.430
2708.0000	-33.424
2708.4000	-33.192
2708.8000	-32.828
2709.2000	-32.382
2709.6000	-31.809
2710.0000	-31.252
2710.4000	-30.702
2710.8000	-30.109
2711.2000	-29.544
2711.6000	-29.011
2712.0000	-28.553
2712.4000	-28.191
2712.8000	-27.860
2713.2000	-27.594
2713.6000	-27.477
2714.0000	-27.410
2714.4000	-27.435
2714.8000	-27.517
2715.2000	-27.645
2715.6000	-27.849
2716.0000	-28.128
2716.4000	-28.430
2716.8000	-28.879
2717.2000	-29.394
2717.6000	-30.056
2718.0000	-30.676
2718.4000	-31.298
2718.8000	-31.895
2719.2000	-32.363
2719.6000	-32.709
2720.0000	-32.950
2720.4000	-33.238
2720.8000	-33.452
2721.2000	-33.509
2721.6000	-33.428
2722.0000	-33.361
2722.4000	-33.164
2722.8000	-32.844
2723.2000	-32.502
2723.6000	-32.119
2724.0000	-31.531
2724.4000	-30.740
2724.8000	-30.043
2725.2000	-29.414
2725.6000	-28.881
2726.0000	-28.450
2726.4000	-27.964
2726.8000	-27.629
2727.2000	-27.313
2727.6000	-27.061
2728.0000	-26.899
2728.4000	-26.849
2728.8000	-26.977
2729.2000	-27.168
2729.6000	-27.394
2730.0000	-27.616
2730.4000	-28.132
2730.8000	-28.498
2731.2000	-28.548
2731.6000	-28.626
2732.0000	-28.555
2732.4000	-28.459
2732.8000	-28.355
2733.2000	-28.212
2733.6000	-27.955
2734.0000	-27.649
2734.4000	-27.413
2734.8000	-27.228
2735.2000	-27.160
2735.6000	-27.105
2736.0000	-27.045
2736.4000	-27.167
2736.8000	-27.352
2737.2000	-27.576
2737.6000	-27.799
2738.0000	-28.170
2738.4000	-28.390
2738.8000	-28.119
2739.2000	-27.641
2739.6000	-27.000
2740.0000	-26.419
2740.4000	-25.661
2740.8000	-24.979
2741.2000	-24.436
2741.6000	-24.027
2742.0000	-23.639
2742.4000	-23.638
2742.8000	-23.690
2743.2000	-23.717
2743.6000	-23.618
2744.0000	-23.378
2744.4000	-23.327
2744.8000	-22.858
2745.2000	-22.172
2745.6000	-21.477
2746.0000	-20.518
2746.4000	-19.615
2746.8000	-18.998
2747.2000	-18.508
2747.6000	-18.244
2748.0000	-17.936
2748.4000	-17.803
2748.8000	-17.832
2749.2000	-17.916
2749.6000	-18.026
2750.0000	-18.325
2750.4000	-18.606
2750.8000	-19.000
2751.2000	-19.586
2751.6000	-20.161
2752.0000	-20.999
2752.4000	-21.511
2752.8000	-21.620
2753.2000	-21.435
2753.6000	-20.779
2754.0000	-19.801
2754.4000	-18.682
2754.8000	-17.560
2755.2000	-16.546
2755.6000	-15.696
2756.0000	-15.063
2756.4000	-14.540
2756.8000	-14.187
2757.2000	-14.014
2757.6000	-14.108
2758.0000	-14.165
2758.4000	-14.242
2758.8000	-14.413
2759.2000	-14.832
2759.6000	-15.274
2760.0000	-15.839
2760.4000	-16.258
2760.8000	-16.742
2761.2000	-17.290
2761.6000	-17.406
2762.0000	-17.440
2762.4000	-17.225
2762.8000	-16.925
2763.2000	-16.613
2763.6000	-16.068
2764.0000	-15.876
2764.4000	-15.517
2764.8000	-15.136
2765.2000	-14.729
2765.6000	-14.364
2766.0000	-14.185
2766.4000	-13.994
2766.8000	-13.752
2767.2000	-13.412
2767.6000	-13.438
2768.0000	-13.308
2768.4000	-12.954
2768.8000	-12.868
2769.2000	-12.852
2769.6000	-12.994
2770.0000	-13.222
2770.4000	-13.331
2770.8000	-13.469
2771.2000	-13.725
2771.6000	-13.918
2772.0000	-13.992
2772.4000	-14.211
2772.8000	-14.358
2773.2000	-14.486
2773.6000	-14.667
2774.0000	-14.769
2774.4000	-14.791
2774.8000	-14.701
2775.2000	-14.694
2775.6000	-14.566
2776.0000	-14.592
2776.4000	-14.458
2776.8000	-14.302
2777.2000	-14.048
2777.6000	-13.714
2778.0000	-13.317
2778.4000	-12.755
2778.8000	-12.135
2779.2000	-11.400
2779.6000	-11.095
2780.0000	-10.663
2780.4000	-10.171
2780.8000	-9.665
2781.2000	-9.183
2781.6000	-8.890
2782.0000	-8.562
2782.4000	-8.246
2782.8000	-7.996
2783.2000	-7.996
2783.6000	-8.127
2784.0000	-8.202
2784.4000	-8.289
2784.8000	-8.484
2785.2000	-8.712
2785.6000	-8.901
2786.0000	-9.014
2786.4000	-9.139
2786.8000	-9.186
2787.2000	-9.251
2787.6000	-9.288
2788.0000	-9.399
2788.4000	-9.381
2788.8000	-9.242
2789.2000	-9.047
2789.6000	-9.047
2790.0000	-9.041
2790.4000	-8.862
2790.8000	-8.709
2791.2000	-8.527
2791.6000	-8.507
2792.0000	-8.530
2792.4000	-8.434
2792.8000	-8.327
2793.2000	-8.236
2793.6000	-8.213
2794.0000	-8.284
2794.4000	-8.317
2794.8000	-8.357
2795.2000	-8.402
2795.6000	-8.396
2796.0000	-8.521
2796.4000	-8.357
2796.8000	-8.314
2797.2000	-8.280
2797.6000	-8.390
2798.0000	-8.347
2798.4000	-8.411
2798.8000	-8.457
2799.2000	-8.607
2799.6000	-8.959
2800.0000	-9.069
2800.4000	-9.244
2800.8000	-9.705
2801.2000	-10.147
2801.6000	-10.902
2802.0000	-11.491
2802.4000	-12.016
2802.8000	-12.686
2803.2000	-13.194
2803.6000	-13.610
2804.0000	-14.059
2804.4000	-14.792
2804.8000	-15.007
2805.2000	-15.088
2805.6000	-15.326
2806.0000	-15.352
2806.4000	-15.397
2806.8000	-15.200
2807.2000	-14.895
2807.6000	-14.819
2808.0000	-14.689
2808.4000	-14.434
2808.8000	-14.236
2809.2000	-14.174
2809.6000	-14.384
2810.0000	-14.504
2810.4000	-14.478
2810.8000	-14.581
2811.2000	-14.984
2811.6000	-15.496
2812.0000	-15.824
2812.4000	-15.795
2812.8000	-16.201
2813.2000	-16.625
2813.6000	-16.707
2814.0000	-16.337
2814.4000	-16.510
2814.8000	-16.396
2815.2000	-16.194
2815.6000	-15.863
2816.0000	-15.558
2816.4000	-15.502
2816.8000	-15.259
2817.2000	-15.399
2817.6000	-15.434
2818.0000	-15.423
2818.4000	-15.554
2818.8000	-15.543
2819.2000	-15.478
2819.6000	-15.424
2820.0000	-15.378
2820.4000	-15.259
2820.8000	-15.220
2821.2000	-15.075
2821.6000	-15.012
2822.0000	-14.820
2822.4000	-14.617
2822.8000	-14.382
2823.2000	-14.221
2823.6000	-14.134
2824.0000	-14.014
2824.4000	-13.895
2824.8000	-13.779
2825.2000	-13.696
2825.6000	-13.617
2826.0000	-13.321
2826.4000	-13.045
2826.8000	-12.720
2827.2000	-12.397
2827.6000	-12.099
2828.0000	-11.745
2828.4000	-11.585
2828.8000	-11.463
2829.2000	-11.342
2829.6000	-11.234
2830.0000	-11.244
2830.4000	-11.192
2830.8000	-11.274
2831.2000	-11.312
2831.6000	-11.440
2832.0000	-11.636
2832.4000	-11.647
2832.8000	-11.868
2833.2000	-11.990
2833.6000	-12.253
2834.0000	-12.340
2834.4000	-12.437
2834.8000	-12.450
2835.2000	-12.577
2835.6000	-12.922
2836.0000	-13.148
2836.4000	-13.200
2836.8000	-13.376
2837.2000	-13.761
2837.6000	-14.089
2838.0000	-14.244
2838.4000	-14.210
2838.8000	-14.184
2839.2000	-14.040
2839.6000	-14.109
2840.0000	-13.738
2840.4000	-13.637
2840.8000	-13.462
2841.2000	-13.407
2841.6000	-13.304
2842.0000	-13.107
2842.4000	-13.084
2842.8000	-13.134
2843.2000	-13.266
2843.6000	-13.246
2844.0000	-13.356
2844.4000	-13.451
2844.8000	-13.860
2845.2000	-14.071
2845.6000	-14.305
2846.0000	-14.518
2846.4000	-14.763
2846.8000	-14.804
2847.2000	-14.923
2847.6000	-14.958
2848.0000	-14.994
2848.4000	-14.949
2848.8000	-14.951
2849.2000	-15.029
2849.6000	-15.092
2850.0000	-15.207
2850.4000	-15.357
2850.8000	-15.467
2851.2000	-15.567
2851.6000	-15.622
2852.0000	-15.447
2852.4000	-15.019
2852.8000	-14.745
2853.2000	-14.535
2853.6000	-13.861
2854.0000	-13.187
2854.4000	-12.648
2854.8000	-12.527
2855.2000	-12.407
2855.6000	-12.115
2856.0000	-11.972
2856.4000	-12.044
2856.8000	-12.208
2857.2000	-12.271
2857.6000	-12.798
2858.0000	-13.286
2858.4000	-13.769
2858.8000	-14.172
2859.2000	-14.601
2859.6000	-14.904
2860.0000	-14.998
2860.4000	-14.863
2860.8000	-14.847
2861.2000	-14.514
2861.6000	-14.327
2862.0000	-14.355
2862.4000	-14.426
2862.8000	-14.588
2863.2000	-14.608
2863.6000	-14.871
2864.0000	-15.208
2864.4000	-15.535
2864.8000	-16.051
2865.2000	-16.431
2865.6000	-16.869
2866.0000	-17.180
2866.4000	-17.492
2866.8000	-17.828
2867.2000	-18.087
2867.6000	-18.259
2868.0000	-18.286
2868.4000	-18.536
2868.8000	-18.843
2869.2000	-19.014
2869.6000	-19.115
2870.0000	-19.177
2870.4000	-19.294
2870.8000	-19.219
2871.2000	-19.221
2871.6000	-19.102
2872.0000	-19.139
2872.4000	-18.890
2872.8000	-18.731
2873.2000	-18.849
2873.6000	-18.907
2874.0000	-18.852
2874.4000	-19.084
2874.8000	-19.449
2875.2000	-19.851
2875.6000	-20.225
2876.0000	-20.722
2876.4000	-21.135
2876.8000	-21.433
2877.2000	-21.547
2877.6000	-21.665
2878.0000	-21.695
2878.4000	-21.577
2878.8000	-21.352
2879.2000	-21.164
2879.6000	-20.876
2880.0000	-20.568
2880.4000	-20.219
2880.8000	-20.193
2881.2000	-20.017
2881.6000	-20.003
2882.0000	-19.958
2882.4000	-19.968
2882.8000	-20.316
2883.2000	-20.608
2883.6000	-20.935
2884.0000	-21.315
2884.4000	-21.836
2884.8000	-22.405
2885.2000	-23.131
2885.6000	-23.880
2886.0000	-24.598
2886.4000	-25.067
2886.8000	-25.297
2887.2000	-25.257
2887.6000	-25.156
2888.0000	-25.081
2888.4000	-25.128
2888.8000	-24.902
2889.2000	-24.776
2889.6000	-24.916
2890.0000	-24.978
2890.4000	-25.151
2890.8000	-25.316
2891.2000	-25.536
2891.6000	-25.767
2892.0000	-26.035
2892.4000	-26.137
2892.8000	-26.340
2893.2000	-26.541
2893.6000	-26.793
2894.0000	-26.995
2894.4000	-27.268
2894.8000	-27.438
2895.2000	-27.741
2895.6000	-28.023
2896.0000	-28.367
2896.4000	-28.809
2896.8000	-29.305
2897.2000	-29.932
2897.6000	-30.391
2898.0000	-30.589
2898.4000	-30.427
2898.8000	-30.317
2899.2000	-29.998
2899.6000	-29.767
2900.0000	-29.112
2900.4000	-28.418
2900.8000	-28.160
2901.2000	-27.848
2901.6000	-27.723
2902.0000	-27.686
2902.4000	-27.816
2902.8000	-27.927
2903.2000	-28.118
2903.6000	-28.723
2904.0000	-29.339
2904.4000	-29.933
2904.8000	-30.348
2905.2000	-30.645
2905.6000	-31.736
2906.0000	-32.243
2906.4000	-32.722
2906.8000	-33.002
2907.2000	-33.701
2907.6000	-34.067
2908.0000	-34.364
2908.4000	-34.821
2908.8000	-35.109
2909.2000	-35.297
2909.6000	-35.655
2910.0000	-35.790
2910.4000	-36.083
2910.8000	-36.272
2911.2000	-36.343
2911.6000	-36.134
2912.0000	-36.299
2912.4000	-36.380
2912.8000	-36.449
2913.2000	-36.320
2913.6000	-36.368
2914.0000	-36.368
2914.4000	-36.450
2914.8000	-36.601
2915.2000	-36.488
2915.6000	-36.731
2916.0000	-36.637
2916.4000	-36.813
2916.8000	-36.749
2917.2000	-36.683
2917.6000	-36.689
2918.0000	-36.543
2918.4000	-36.699
2918.8000	-36.763
2919.2000	-36.781
2919.6000	-36.994
2920.0000	-36.937
2920.4000	-37.104
2920.8000	-37.105
2921.2000	-37.255
2921.6000	-37.228
2922.0000	-37.332
2922.4000	-37.410
2922.8000	-37.476
2923.2000	-37.430
2923.6000	-37.550
2924.0000	-37.455
2924.4000	-37.472
2924.8000	-37.411
2925.2000	-37.523
2925.6000	-37.501
2926.0000	-37.629
2926.4000	-37.638
2926.8000	-37.733
2927.2000	-37.812
2927.6000	-37.905
2928.0000	-37.883
2928.4000	-37.921
2928.8000	-37.916
2929.2000	-38.040
2929.6000	-38.072
2930.0000	-38.065
2930.4000	-38.088
2930.8000	-38.079
2931.2000	-38.166
2931.6000	-38.159
2932.0000	-38.144
2932.4000	-38.222
2932.8000	-38.264
2933.2000	-38.315
2933.6000	-38.413
2934.0000	-38.389
2934.4000	-38.371
2934.8000	-38.456
2935.2000	-38.528
2935.6000	-38.502
2936.0000	-38.412
2936.4000	-38.473
2936.8000	-38.447
2937.2000	-38.335
2937.6000	-38.449
2938.0000	-38.238
2938.4000	-38.365
2938.8000	-38.402
2939.2000	-38.418
2939.6000	-38.368
2940.0000	-38.389
2940.4000	-38.421
2940.8000	-38.463
2941.2000	-38.491
2941.6000	-38.592
2942.0000	-38.594
2942.4000	-38.703
2942.8000	-38.830
2943.2000	-38.869
2943.6000	-38.836
2944.0000	-38.850
2944.4000	-38.915
2944.8000	-39.081
2945.2000	-39.038
2945.6000	-39.105
2946.0000	-39.204
2946.4000	-39.161
2946.8000	-39.252
2947.2000	-39.224
2947.6000	-39.364
2948.0000	-39.381
2948.4000	-39.485
2948.8000	-39.543
2949.2000	-39.652
2949.6000	-39.749
2950.0000	-39.842
2950.4000	-39.905
2950.8000	-40.062
2951.2000	-40.171
2951.6000	-40.198
2952.0000	-40.471
2952.4000	-40.480
2952.8000	-40.852
2953.2000	-41.024
2953.6000	-40.700
2954.0000	-41.062
2954.4000	-41.351
2954.8000	-41.546
2955.2000	-41.163
2955.6000	-41.196
2956.0000	-41.551
2956.4000	-41.872
2956.8000	-41.472
2957.2000	-41.461
2957.6000	-41.704
2958.0000	-41.768
2958.4000	-41.714
2958.8000	-41.538
2959.2000	-41.381
2959.6000	-41.512
2960.0000	-41.456
2960.4000	-41.337
2960.8000	-41.126
2961.2000	-41.231
2961.6000	-41.105
2962.0000	-40.965
2962.4000	-40.874
2962.8000	-40.813
2963.2000	-40.584
2963.6000	-40.195
2964.0000	-39.995
2964.4000	-39.859
2964.8000	-39.694
2965.2000	-39.386
2965.6000	-39.177
2966.0000	-38.982
2966.4000	-39.036
2966.8000	-38.895
2967.2000	-38.233
2967.6000	-37.992
2968.0000	-37.978
2968.4000	-37.905
2968.8000	-37.344
2969.2000	-36.843
2969.6000	-36.872
2970.0000	-36.647
2970.4000	-36.621
2970.8000	-36.007
2971.2000	-35.507
2971.6000	-35.618
2972.0000	-35.479
2972.4000	-35.280
2972.8000	-35.061
2973.2000	-34.722
2973.6000	-34.720
2974.0000	-34.555
2974.4000	-34.246
2974.8000	-34.095
2975.2000	-34.085
2975.6000	-33.815
2976.0000	-33.697
2976.4000	-33.290
2976.8000	-33.363
2977.2000	-33.253
2977.6000	-33.110
2978.0000	-32.906
2978.4000	-32.716
2978.8000	-32.746
2979.2000	-32.655
2979.6000	-32.510
2980.0000	-32.393
2980.4000	-32.319
2980.8000	-32.332
2981.2000	-32.235
2981.6000	-32.142
2982.0000	-31.890
2982.4000	-31.825
2982.8000	-31.779
2983.2000	-31.692
2983.6000	-31.593
2984.0000	-31.508
2984.4000	-31.515
2984.8000	-31.430
2985.2000	-31.412
2985.6000	-31.317
2986.0000	-31.342
2986.4000	-31.263
2986.8000	-31.252
2987.2000	-31.187
2987.6000	-31.186
2988.0000	-31.198
2988.4000	-31.216
2988.8000	-31.208
2989.2000	-31.250
2989.6000	-31.252
2990.0000	-31.261
2990.4000	-31.279
2990.8000	-31.367
2991.2000	-31.471
2991.6000	-31.472
2992.0000	-31.431
2992.4000	-31.452
2992.8000	-31.589
2993.2000	-31.667
2993.6000	-31.772
2994.0000	-31.861
2994.4000	-32.178
2994.8000	-32.285
2995.2000	-32.332
2995.6000	-32.458
2996.0000	-32.465
2996.4000	-32.701
2996.8000	-32.784
2997.2000	-32.856
2997.6000	-32.986
2998.0000	-33.119
2998.4000	-33.407
2998.8000	-33.293
2999.2000	-33.350
2999.6000	-33.214
3000.0000	-33.681
3000.4000	-33.839
3000.8000	-34.013
3001.2000	-34.312
3001.6000	-34.418
3002.0000	-34.695
3002.4000	-34.868
3002.8000	-34.799
3003.2000	-35.017
3003.6000	-35.108
3004.0000	-35.369
3004.4000	-35.304
3004.8000	-35.560
3005.2000	-35.657
3005.6000	-35.865
3006.0000	-36.038
3006.4000	-36.139
3006.8000	-36.200
3007.2000	-36.284
3007.6000	-36.379
3008.0000	-36.607
3008.4000	-36.794
3008.8000	-36.891
3009.2000	-37.065
3009.6000	-37.043
3010.0000	-37.103
3010.4000	-37.219
3010.8000	-37.290
3011.2000	-37.356
3011.6000	-37.473
3012.0000	-37.629
3012.4000	-37.621
3012.8000	-37.789
3013.2000	-38.025
3013.6000	-37.906
3014.0000	-37.896
3014.4000	-38.045
3014.8000	-38.099
3015.2000	-38.269
3015.6000	-38.391
3016.0000	-38.344
3016.4000	-38.473
3016.8000	-38.467
3017.2000	-38.569
3017.6000	-38.578
3018.0000	-38.677
3018.4000	-39.042
3018.8000	-38.934
3019.2000	-38.956
3019.6000	-38.910
3020.0000	-39.035
3020.4000	-39.098
3020.8000	-39.104
3021.2000	-39.140
3021.6000	-39.229
3022.0000	-39.387
3022.4000	-39.388
3022.8000	-39.478
3023.2000	-39.393
3023.6000	-39.307
3024.0000	-39.508
3024.4000	-39.554
3024.8000	-39.334
3025.2000	-39.427
3025.6000	-39.814
3026.0000	-39.824
3026.4000	-39.671
3026.8000	-39.556
3027.2000	-39.908
3027.6000	-40.470
3028.0000	-40.173
3028.4000	-40.278
3028.8000	-40.227
3029.2000	-40.253
3029.6000	-40.298
3030.0000	-40.344
3030.4000	-40.363
3030.8000	-40.459
3031.2000	-40.350
3031.6000	-40.535
3032.0000	-40.402
3032.4000	-40.388
3032.8000	-39.901
3033.2000	-40.091
3033.6000	-40.257
3034.0000	-40.331
3034.4000	-40.368
3034.8000	-40.258
3035.2000	-40.111
3035.6000	-40.220
3036.0000	-40.604
3036.4000	-40.505
3036.8000	-40.118
3037.2000	-40.193
3037.6000	-40.353
3038.0000	-40.459
3038.4000	-40.593
3038.8000	-40.411
3039.2000	-40.352
3039.6000	-40.453
3040.0000	-40.811
3040.4000	-40.786
3040.8000	-40.755
3041.2000	-41.046
3041.6000	-41.064
3042.0000	-41.103
3042.4000	-41.121
3042.8000	-41.276
3043.2000	-41.299
3043.6000	-41.402
3044.0000	-41.310
3044.4000	-41.283
3044.8000	-41.462
3045.2000	-41.531
3045.6000	-41.634
3046.0000	-41.253
3046.4000	-41.638
3046.8000	-41.333
3047.2000	-41.153
3047.6000	-40.923
3048.0000	-41.114
3048.4000	-41.383
3048.8000	-41.179
3049.2000	-40.789
3049.6000	-41.117
3050.0000	-41.405
3050.4000	-41.323
3050.8000	-41.047
3051.2000	-40.920
3051.6000	-40.872
3052.0000	-40.694
3052.4000	-40.302
3052.8000	-39.929
3053.2000	-39.877
3053.6000	-39.874
3054.0000	-40.019
3054.4000	-39.645
3054.8000	-39.491
3055.2000	-39.589
3055.6000	-39.529
3056.0000	-39.549
3056.4000	-38.732
3056.8000	-38.352
3057.2000	-38.693
3057.6000	-38.667
3058.0000	-38.527
3058.4000	-37.952
3058.8000	-38.086
3059.2000	-37.735
3059.6000	-37.433
3060.0000	-36.835
3060.4000	-37.073
3060.8000	-37.173
3061.2000	-37.194
3061.6000	-36.972
3062.0000	-36.531
3062.4000	-36.364
3062.8000	-36.622
3063.2000	-36.311
3063.6000	-35.637
3064.0000	-35.401
3064.4000	-36.076
3064.8000	-35.889
3065.2000	-35.443
3065.6000	-35.311
3066.0000	-34.985
3066.4000	-35.035
3066.8000	-35.007
3067.2000	-34.857
3067.6000	-34.706
3068.0000	-34.763
3068.4000	-34.774
3068.8000	-34.615
3069.2000	-34.361
3069.6000	-34.509
3070.0000	-34.524
3070.4000	-34.407
3070.8000	-34.412
3071.2000	-34.213
3071.6000	-34.321
3072.0000	-34.380
3072.4000	-34.356
3072.8000	-34.256
3073.2000	-34.216
3073.6000	-34.311
3074.0000	-34.287
3074.4000	-34.146
3074.8000	-34.108
3075.2000	-34.267
3075.6000	-34.237
3076.0000	-34.249
3076.4000	-34.113
3076.8000	-33.988
3077.2000	-33.856
3077.6000	-34.134
3078.0000	-33.974
3078.4000	-33.952
3078.8000	-34.033
3079.2000	-34.199
3079.6000	-34.006
3080.0000	-33.868
3080.4000	-34.022
3080.8000	-33.969
3081.2000	-33.720
3081.6000	-33.621
3082.0000	-33.704
3082.4000	-33.561
3082.8000	-33.601
3083.2000	-33.720
3083.6000	-33.582
3084.0000	-33.495
3084.4000	-33.505
3084.8000	-33.604
3085.2000	-33.491
3085.6000	-33.449
3086.0000	-33.507
3086.4000	-33.581
3086.8000	-33.503
3087.2000	-33.543
3087.6000	-33.511
3088.0000	-33.545
3088.4000	-33.531
3088.8000	-33.602
3089.2000	-33.654
3089.6000	-33.583
3090.0000	-33.588
3090.4000	-33.624
3090.8000	-33.894
3091.2000	-33.847
3091.6000	-33.912
3092.0000	-33.933
3092.4000	-34.012
3092.8000	-34.388
3093.2000	-34.312
3093.6000	-34.409
3094.0000	-34.207
3094.4000	-34.511
3094.8000	-34.765
3095.2000	-34.832
3095.6000	-34.709
3096.0000	-34.801
3096.4000	-35.581
3096.8000	-35.072
3097.2000	-35.401
3097.6000	-35.235
3098.0000	-36.021
3098.4000	-36.025
3098.8000	-36.493
3099.2000	-36.244
3099.6000	-37.047
3100.0000	-37.828
3100.4000	-36.875
3100.8000	-37.332
3101.2000	-38.370
3101.6000	-38.214
3102.0000	-38.564
3102.4000	-38.050
3102.8000	-38.966
3103.2000	-38.836
3103.6000	-40.287
3104.0000	-40.265
3104.4000	-40.441
3104.8000	-39.839
3105.2000	-41.283
3105.6000	-41.572
3106.0000	-41.791
3106.4000	-41.656
3106.8000	-41.953
3107.2000	-42.926
3107.6000	-42.518
3108.0000	-42.441
3108.4000	-42.893
3108.8000	-43.550
3109.2000	-44.076
3109.6000	-43.923
3110.0000	-44.450
3110.4000	-44.528
3110.8000	-44.521
3111.2000	-45.076
3111.6000	-45.388
3112.0000	-45.557
3112.4000	-45.424
3112.8000	-45.258
3113.2000	-45.748
3113.6000	-46.809
3114.0000	-46.563
3114.4000	-44.234
3114.8000	-44.415
3115.2000	-45.159
3115.6000	-46.808
3116.0000	-44.943
3116.4000	-44.405
3116.8000	-44.896
3117.2000	-45.364
3117.6000	-44.945
3118.0000	-43.481
3118.4000	-44.607
3118.8000	-44.386
3119.2000	-44.856
3119.6000	-43.315
3120.0000	-43.028
3120.4000	-44.135
3120.8000	-43.080
3121.2000	-43.052
3121.6000	-41.817
3122.0000	-41.870
3122.4000	-42.499
3122.8000	-41.572
3123.2000	-40.622
3123.6000	-39.703
3124.0000	-40.421
3124.4000	-40.831
3124.8000	-39.771
3125.2000	-39.009
3125.6000	-39.135
3126.0000	-39.927
3126.4000	-38.878
3126.8000	-39.023
3127.2000	-38.089
3127.6000	-38.110
3128.0000	-38.026
3128.4000	-37.291
3128.8000	-36.885
3129.2000	-36.505
3129.6000	-36.179
3130.0000	-35.839
3130.4000	-35.527
3130.8000	-35.373
3131.2000	-34.686
3131.6000	-34.695
3132.0000	-35.220
3132.4000	-33.798
3132.8000	-34.163
3133.2000	-34.322
3133.6000	-34.280
3134.0000	-33.126
3134.4000	-32.368
3134.8000	-32.646
3135.2000	-33.347
3135.6000	-33.033
[truncated: 4,661 more rows]
