# Supplementary material for: Femtosecond tunable solitons up to 4.8 µm using soliton self-frequency shift in an InF3 fiber
Source: Sci Rep. 2022 Sep 23;12:15898. doi: 10.1038/s41598-022-19658-8 (PMC9508244; doi:10.1038/s41598-022-19658-8)
Supplement: Supplementary file 1 — Supplementary Information. [file 41598_2022_19658_MOESM1_ESM.zip › Raw data/Fig3_4m20mInF3/2.7A.CSV]

75CSV
77
35
CTRWL	3675.000000
SPAN	2650.000000
START WL	2350.000000
STOP WL	5000.000000
WLFREQ	0
REFL	-3.0
LSCL	7.0
RESLN	2.000
AVG	1
SMPLAUTO	1
SMPL	6626
SMPLINTVL	0.4000
HI1_CHOP
MEAS
LSUNT	0
NMSKV	OFF
RESCOR	0
SMOOTH	0
MEASWL	0
SWPSPD	1
MODELNAME	AQ6376
CHGPT	0
RESCAL0_0	10243
RESCAL0_1	0
RESCAL0_2	0
RESCAL1_0	10243
RESCAL1_1	0
RESCAL1_2	0
RESPARM	10243
FREQPARM	10243
WNUMPARM	10243
[TRACE DATA]
2350.0000	-63.027
2350.4000	-210.000
2350.8000	-52.664
2351.2000	-52.236
2351.6000	-51.657
2352.0000	-56.762
2352.4000	-210.000
2352.8000	-210.000
2353.2000	-210.000
2353.6000	-210.000
2354.0000	-210.000
2354.4000	-68.770
2354.8000	-57.927
2355.2000	-51.528
2355.6000	-50.460
2356.0000	-53.334
2356.4000	-57.116
2356.8000	-52.673
2357.2000	-210.000
2357.6000	-210.000
2358.0000	-49.817
2358.4000	-51.618
2358.8000	-51.794
2359.2000	-59.372
2359.6000	-210.000
2360.0000	-210.000
2360.4000	-210.000
2360.8000	-210.000
2361.2000	-210.000
2361.6000	-210.000
2362.0000	-52.635
2362.4000	-53.342
2362.8000	-210.000
2363.2000	-210.000
2363.6000	-210.000
2364.0000	-59.201
2364.4000	-210.000
2364.8000	-210.000
2365.2000	-210.000
2365.6000	-51.793
2366.0000	-50.577
2366.4000	-54.422
2366.8000	-53.409
2367.2000	-56.627
2367.6000	-210.000
2368.0000	-210.000
2368.4000	-210.000
2368.8000	-210.000
2369.2000	-52.419
2369.6000	-59.113
2370.0000	-210.000
2370.4000	-50.038
2370.8000	-54.984
2371.2000	-56.766
2371.6000	-58.456
2372.0000	-55.940
2372.4000	-210.000
2372.8000	-56.339
2373.2000	-54.818
2373.6000	-67.435
2374.0000	-210.000
2374.4000	-210.000
2374.8000	-210.000
2375.2000	-210.000
2375.6000	-210.000
2376.0000	-210.000
2376.4000	-210.000
2376.8000	-210.000
2377.2000	-50.926
2377.6000	-58.403
2378.0000	-59.484
2378.4000	-52.678
2378.8000	-210.000
2379.2000	-210.000
2379.6000	-210.000
2380.0000	-210.000
2380.4000	-210.000
2380.8000	-65.419
2381.2000	-210.000
2381.6000	-210.000
2382.0000	-210.000
2382.4000	-51.009
2382.8000	-55.313
2383.2000	-55.329
2383.6000	-52.428
2384.0000	-210.000
2384.4000	-210.000
2384.8000	-53.588
2385.2000	-53.430
2385.6000	-53.687
2386.0000	-210.000
2386.4000	-210.000
2386.8000	-54.716
2387.2000	-51.288
2387.6000	-55.110
2388.0000	-210.000
2388.4000	-210.000
2388.8000	-210.000
2389.2000	-210.000
2389.6000	-58.060
2390.0000	-64.116
2390.4000	-65.540
2390.8000	-54.990
2391.2000	-210.000
2391.6000	-210.000
2392.0000	-210.000
2392.4000	-50.189
2392.8000	-210.000
2393.2000	-210.000
2393.6000	-210.000
2394.0000	-210.000
2394.4000	-210.000
2394.8000	-53.297
2395.2000	-210.000
2395.6000	-210.000
2396.0000	-210.000
2396.4000	-210.000
2396.8000	-59.526
2397.2000	-210.000
2397.6000	-54.495
2398.0000	-53.938
2398.4000	-51.959
2398.8000	-210.000
2399.2000	-210.000
2399.6000	-210.000
2400.0000	-54.148
2400.4000	-54.858
2400.8000	-53.401
2401.2000	-54.899
2401.6000	-210.000
2402.0000	-210.000
2402.4000	-210.000
2402.8000	-210.000
2403.2000	-66.584
2403.6000	-210.000
2404.0000	-210.000
2404.4000	-210.000
2404.8000	-210.000
2405.2000	-210.000
2405.6000	-58.456
2406.0000	-56.134
2406.4000	-54.407
2406.8000	-52.423
2407.2000	-50.556
2407.6000	-51.011
2408.0000	-210.000
2408.4000	-55.492
2408.8000	-61.317
2409.2000	-210.000
2409.6000	-54.470
2410.0000	-51.350
2410.4000	-210.000
2410.8000	-51.880
2411.2000	-59.336
2411.6000	-53.245
2412.0000	-210.000
2412.4000	-210.000
2412.8000	-50.877
2413.2000	-51.154
2413.6000	-54.762
2414.0000	-210.000
2414.4000	-63.970
2414.8000	-210.000
2415.2000	-210.000
2415.6000	-210.000
2416.0000	-51.652
2416.4000	-210.000
2416.8000	-210.000
2417.2000	-210.000
2417.6000	-63.895
2418.0000	-210.000
2418.4000	-210.000
2418.8000	-87.433
2419.2000	-210.000
2419.6000	-210.000
2420.0000	-210.000
2420.4000	-54.911
2420.8000	-51.886
2421.2000	-56.246
2421.6000	-210.000
2422.0000	-210.000
2422.4000	-210.000
2422.8000	-210.000
2423.2000	-58.204
2423.6000	-51.542
2424.0000	-53.617
2424.4000	-53.149
2424.8000	-62.185
2425.2000	-210.000
2425.6000	-55.257
2426.0000	-210.000
2426.4000	-210.000
2426.8000	-55.121
2427.2000	-51.746
2427.6000	-50.845
2428.0000	-55.872
2428.4000	-210.000
2428.8000	-210.000
2429.2000	-59.183
2429.6000	-51.479
2430.0000	-210.000
2430.4000	-53.674
2430.8000	-61.158
2431.2000	-53.212
2431.6000	-210.000
2432.0000	-52.560
2432.4000	-50.619
2432.8000	-51.219
2433.2000	-53.325
2433.6000	-210.000
2434.0000	-56.636
2434.4000	-50.794
2434.8000	-55.518
2435.2000	-51.874
2435.6000	-55.398
2436.0000	-50.916
2436.4000	-52.757
2436.8000	-52.948
2437.2000	-54.246
2437.6000	-210.000
2438.0000	-49.781
2438.4000	-51.644
2438.8000	-57.900
2439.2000	-52.547
2439.6000	-210.000
2440.0000	-210.000
2440.4000	-52.264
2440.8000	-50.879
2441.2000	-53.399
2441.6000	-52.295
2442.0000	-58.503
2442.4000	-52.824
2442.8000	-57.344
2443.2000	-210.000
2443.6000	-210.000
2444.0000	-210.000
2444.4000	-210.000
2444.8000	-55.200
2445.2000	-210.000
2445.6000	-55.068
2446.0000	-57.761
2446.4000	-51.257
2446.8000	-51.624
2447.2000	-55.376
2447.6000	-55.705
2448.0000	-56.357
2448.4000	-50.864
2448.8000	-51.392
2449.2000	-51.601
2449.6000	-53.457
2450.0000	-51.205
2450.4000	-210.000
2450.8000	-61.729
2451.2000	-50.847
2451.6000	-57.959
2452.0000	-50.109
2452.4000	-50.839
2452.8000	-53.102
2453.2000	-51.397
2453.6000	-49.576
2454.0000	-50.206
2454.4000	-49.143
2454.8000	-60.684
2455.2000	-52.188
2455.6000	-50.449
2456.0000	-51.305
2456.4000	-51.579
2456.8000	-50.339
2457.2000	-48.702
2457.6000	-58.436
2458.0000	-53.653
2458.4000	-49.229
2458.8000	-50.808
2459.2000	-50.724
2459.6000	-49.723
2460.0000	-50.821
2460.4000	-49.332
2460.8000	-48.794
2461.2000	-50.741
2461.6000	-48.834
2462.0000	-49.145
2462.4000	-50.655
2462.8000	-50.716
2463.2000	-50.395
2463.6000	-50.434
2464.0000	-49.670
2464.4000	-51.072
2464.8000	-56.051
2465.2000	-50.700
2465.6000	-50.431
2466.0000	-49.206
2466.4000	-48.985
2466.8000	-49.583
2467.2000	-48.402
2467.6000	-49.618
2468.0000	-49.388
2468.4000	-48.925
2468.8000	-49.318
2469.2000	-48.408
2469.6000	-47.656
2470.0000	-48.746
2470.4000	-50.048
2470.8000	-47.500
2471.2000	-48.400
2471.6000	-49.477
2472.0000	-49.269
2472.4000	-48.361
2472.8000	-47.837
2473.2000	-47.361
2473.6000	-48.250
2474.0000	-49.125
2474.4000	-49.010
2474.8000	-48.249
2475.2000	-50.358
2475.6000	-48.137
2476.0000	-50.239
2476.4000	-50.284
2476.8000	-47.750
2477.2000	-48.444
2477.6000	-50.140
2478.0000	-50.569
2478.4000	-49.410
2478.8000	-48.077
2479.2000	-47.983
2479.6000	-49.586
2480.0000	-48.096
2480.4000	-49.816
2480.8000	-48.354
2481.2000	-48.941
2481.6000	-48.776
2482.0000	-50.127
2482.4000	-50.615
2482.8000	-47.915
2483.2000	-49.035
2483.6000	-49.281
2484.0000	-49.391
2484.4000	-48.722
2484.8000	-48.110
2485.2000	-48.468
2485.6000	-48.122
2486.0000	-48.168
2486.4000	-49.489
2486.8000	-49.363
2487.2000	-48.569
2487.6000	-49.145
2488.0000	-50.067
2488.4000	-51.277
2488.8000	-50.702
2489.2000	-49.843
2489.6000	-48.226
2490.0000	-50.070
2490.4000	-48.799
2490.8000	-49.203
2491.2000	-48.395
2491.6000	-49.243
2492.0000	-50.838
2492.4000	-50.481
2492.8000	-56.609
2493.2000	-49.894
2493.6000	-49.125
2494.0000	-50.655
2494.4000	-49.233
2494.8000	-48.601
2495.2000	-50.418
2495.6000	-52.206
2496.0000	-49.987
2496.4000	-49.270
2496.8000	-48.555
2497.2000	-48.411
2497.6000	-47.782
2498.0000	-49.594
2498.4000	-48.850
2498.8000	-47.673
2499.2000	-48.773
2499.6000	-48.376
2500.0000	-48.072
2500.4000	-48.703
2500.8000	-48.331
2501.2000	-48.001
2501.6000	-47.251
2502.0000	-53.478
2502.4000	-48.288
2502.8000	-47.072
2503.2000	-48.202
2503.6000	-46.900
2504.0000	-46.981
2504.4000	-46.646
2504.8000	-46.655
2505.2000	-47.164
2505.6000	-46.924
2506.0000	-47.816
2506.4000	-47.795
2506.8000	-47.133
2507.2000	-46.180
2507.6000	-46.979
2508.0000	-46.514
2508.4000	-47.226
2508.8000	-47.703
2509.2000	-47.228
2509.6000	-46.771
2510.0000	-46.282
2510.4000	-46.243
2510.8000	-46.761
2511.2000	-46.299
2511.6000	-47.141
2512.0000	-47.055
2512.4000	-46.201
2512.8000	-46.072
2513.2000	-45.609
2513.6000	-47.054
2514.0000	-46.506
2514.4000	-46.105
2514.8000	-46.449
2515.2000	-46.036
2515.6000	-45.151
2516.0000	-45.682
2516.4000	-45.955
2516.8000	-45.299
2517.2000	-45.756
2517.6000	-46.117
2518.0000	-45.663
2518.4000	-46.086
2518.8000	-46.326
2519.2000	-46.206
2519.6000	-46.072
2520.0000	-45.175
2520.4000	-44.739
2520.8000	-44.924
2521.2000	-45.306
2521.6000	-45.152
2522.0000	-44.596
2522.4000	-44.644
2522.8000	-44.727
2523.2000	-45.017
2523.6000	-45.315
2524.0000	-44.229
2524.4000	-44.249
2524.8000	-44.373
2525.2000	-44.562
2525.6000	-44.710
2526.0000	-44.451
2526.4000	-44.767
2526.8000	-44.950
2527.2000	-44.675
2527.6000	-44.168
2528.0000	-44.253
2528.4000	-44.356
2528.8000	-44.526
2529.2000	-44.476
2529.6000	-44.538
2530.0000	-44.537
2530.4000	-44.585
2530.8000	-44.570
2531.2000	-44.928
2531.6000	-44.770
2532.0000	-44.766
2532.4000	-44.701
2532.8000	-44.997
2533.2000	-44.509
2533.6000	-44.355
2534.0000	-44.805
2534.4000	-44.751
2534.8000	-44.990
2535.2000	-45.002
2535.6000	-45.032
2536.0000	-45.114
2536.4000	-45.755
2536.8000	-46.143
2537.2000	-45.559
2537.6000	-45.576
2538.0000	-45.318
2538.4000	-44.608
2538.8000	-45.598
2539.2000	-45.710
2539.6000	-45.325
2540.0000	-45.194
2540.4000	-47.658
2540.8000	-47.056
2541.2000	-45.786
2541.6000	-46.844
2542.0000	-46.448
2542.4000	-47.068
2542.8000	-47.854
2543.2000	-48.281
2543.6000	-47.857
2544.0000	-48.218
2544.4000	-48.675
2544.8000	-47.706
2545.2000	-48.904
2545.6000	-49.001
2546.0000	-48.755
2546.4000	-48.901
2546.8000	-48.662
2547.2000	-49.343
2547.6000	-48.051
2548.0000	-49.584
2548.4000	-48.145
2548.8000	-48.869
2549.2000	-48.311
2549.6000	-49.242
2550.0000	-48.280
2550.4000	-48.244
2550.8000	-48.275
2551.2000	-48.086
2551.6000	-48.061
2552.0000	-48.435
2552.4000	-47.934
2552.8000	-48.504
2553.2000	-46.994
2553.6000	-47.351
2554.0000	-47.731
2554.4000	-50.070
2554.8000	-48.424
2555.2000	-47.157
2555.6000	-45.039
2556.0000	-45.729
2556.4000	-47.036
2556.8000	-46.271
2557.2000	-47.090
2557.6000	-47.561
2558.0000	-48.390
2558.4000	-47.706
2558.8000	-46.950
2559.2000	-48.455
2559.6000	-48.558
2560.0000	-48.080
2560.4000	-47.463
2560.8000	-50.138
2561.2000	-48.379
2561.6000	-47.394
2562.0000	-46.969
2562.4000	-46.600
2562.8000	-46.147
2563.2000	-46.472
2563.6000	-45.883
2564.0000	-46.254
2564.4000	-45.588
2564.8000	-45.315
2565.2000	-45.985
2565.6000	-45.161
2566.0000	-44.596
2566.4000	-45.176
2566.8000	-45.844
2567.2000	-47.025
2567.6000	-46.306
2568.0000	-46.871
2568.4000	-46.501
2568.8000	-45.834
2569.2000	-46.368
2569.6000	-45.249
2570.0000	-45.355
2570.4000	-45.374
2570.8000	-45.078
2571.2000	-45.102
2571.6000	-45.205
2572.0000	-44.457
2572.4000	-45.083
2572.8000	-45.318
2573.2000	-45.918
2573.6000	-45.351
2574.0000	-45.670
2574.4000	-45.552
2574.8000	-45.592
2575.2000	-45.209
2575.6000	-45.255
2576.0000	-45.732
2576.4000	-45.261
2576.8000	-45.105
2577.2000	-44.916
2577.6000	-44.927
2578.0000	-44.970
2578.4000	-44.556
2578.8000	-44.090
2579.2000	-44.467
2579.6000	-44.039
2580.0000	-44.117
2580.4000	-44.567
2580.8000	-44.828
2581.2000	-44.914
2581.6000	-43.968
2582.0000	-44.310
2582.4000	-44.450
2582.8000	-44.095
2583.2000	-43.815
2583.6000	-43.420
2584.0000	-43.740
2584.4000	-44.047
2584.8000	-43.911
2585.2000	-43.133
2585.6000	-42.842
2586.0000	-42.799
2586.4000	-42.694
2586.8000	-42.517
2587.2000	-42.140
2587.6000	-42.098
2588.0000	-41.989
2588.4000	-41.493
2588.8000	-41.362
2589.2000	-41.036
2589.6000	-41.450
2590.0000	-41.260
2590.4000	-41.318
2590.8000	-41.928
2591.2000	-41.972
2591.6000	-42.341
2592.0000	-43.046
2592.4000	-43.328
2592.8000	-43.586
2593.2000	-43.405
2593.6000	-44.401
2594.0000	-43.828
2594.4000	-43.515
2594.8000	-43.031
2595.2000	-42.377
2595.6000	-41.947
2596.0000	-41.667
2596.4000	-40.953
2596.8000	-40.870
2597.2000	-40.828
2597.6000	-40.384
2598.0000	-40.304
2598.4000	-40.359
2598.8000	-40.354
2599.2000	-40.627
2599.6000	-40.608
2600.0000	-40.748
2600.4000	-40.898
2600.8000	-41.210
2601.2000	-41.518
2601.6000	-41.532
2602.0000	-41.988
2602.4000	-41.939
2602.8000	-42.066
2603.2000	-41.838
2603.6000	-41.869
2604.0000	-42.148
2604.4000	-42.484
2604.8000	-42.440
2605.2000	-42.126
2605.6000	-41.738
2606.0000	-41.683
2606.4000	-41.780
2606.8000	-41.235
2607.2000	-41.190
2607.6000	-41.075
2608.0000	-41.251
2608.4000	-41.447
2608.8000	-41.110
2609.2000	-40.983
2609.6000	-40.821
2610.0000	-40.783
2610.4000	-40.581
2610.8000	-40.549
2611.2000	-40.243
2611.6000	-40.093
2612.0000	-40.049
2612.4000	-40.004
2612.8000	-40.053
2613.2000	-40.319
2613.6000	-40.434
2614.0000	-40.559
2614.4000	-40.948
2614.8000	-40.980
2615.2000	-41.203
2615.6000	-41.523
2616.0000	-41.704
2616.4000	-41.987
2616.8000	-42.240
2617.2000	-42.238
2617.6000	-42.435
2618.0000	-42.041
2618.4000	-41.696
2618.8000	-41.412
2619.2000	-40.705
2619.6000	-40.279
2620.0000	-39.894
2620.4000	-39.499
2620.8000	-39.213
2621.2000	-38.894
2621.6000	-38.593
2622.0000	-38.437
2622.4000	-38.386
2622.8000	-38.318
2623.2000	-38.357
2623.6000	-38.434
2624.0000	-38.605
2624.4000	-38.693
2624.8000	-38.708
2625.2000	-38.679
2625.6000	-39.006
2626.0000	-39.072
2626.4000	-39.287
2626.8000	-39.325
2627.2000	-39.145
2627.6000	-39.613
2628.0000	-39.629
2628.4000	-39.283
2628.8000	-39.067
2629.2000	-38.950
2629.6000	-38.991
2630.0000	-38.698
2630.4000	-38.480
2630.8000	-38.251
2631.2000	-38.027
2631.6000	-37.765
2632.0000	-37.295
2632.4000	-36.947
2632.8000	-36.573
2633.2000	-36.278
2633.6000	-36.015
2634.0000	-35.782
2634.4000	-35.541
2634.8000	-35.373
2635.2000	-35.176
2635.6000	-35.017
2636.0000	-34.911
2636.4000	-34.821
2636.8000	-34.763
2637.2000	-34.696
2637.6000	-34.730
2638.0000	-34.768
2638.4000	-34.935
2638.8000	-35.186
2639.2000	-35.093
2639.6000	-35.194
2640.0000	-35.512
2640.4000	-35.631
2640.8000	-35.663
2641.2000	-35.756
2641.6000	-35.741
2642.0000	-35.960
2642.4000	-36.037
2642.8000	-36.165
2643.2000	-36.170
2643.6000	-36.069
2644.0000	-35.996
2644.4000	-35.954
2644.8000	-35.901
2645.2000	-35.794
2645.6000	-35.624
2646.0000	-35.476
2646.4000	-35.301
2646.8000	-35.094
2647.2000	-34.962
2647.6000	-34.814
2648.0000	-34.800
2648.4000	-34.830
2648.8000	-34.912
2649.2000	-35.017
2649.6000	-35.063
2650.0000	-35.362
2650.4000	-35.476
2650.8000	-35.570
2651.2000	-35.597
2651.6000	-35.668
2652.0000	-36.043
2652.4000	-36.048
2652.8000	-35.702
2653.2000	-35.695
2653.6000	-35.589
2654.0000	-35.726
2654.4000	-35.719
2654.8000	-35.132
2655.2000	-35.346
2655.6000	-35.232
2656.0000	-35.327
2656.4000	-35.401
2656.8000	-35.541
2657.2000	-35.608
2657.6000	-35.774
2658.0000	-36.000
2658.4000	-36.231
2658.8000	-36.438
2659.2000	-36.596
2659.6000	-36.842
2660.0000	-37.082
2660.4000	-37.324
2660.8000	-37.366
2661.2000	-37.527
2661.6000	-37.698
2662.0000	-37.939
2662.4000	-38.269
2662.8000	-38.543
2663.2000	-39.152
2663.6000	-39.449
2664.0000	-39.669
2664.4000	-40.062
2664.8000	-40.122
2665.2000	-39.926
2665.6000	-39.901
2666.0000	-39.758
2666.4000	-39.673
2666.8000	-39.553
2667.2000	-39.308
2667.6000	-39.194
2668.0000	-39.239
2668.4000	-38.957
2668.8000	-38.764
2669.2000	-38.553
2669.6000	-38.485
2670.0000	-38.397
2670.4000	-37.892
2670.8000	-37.808
2671.2000	-37.998
2671.6000	-37.534
2672.0000	-37.311
2672.4000	-37.639
2672.8000	-37.781
2673.2000	-38.110
2673.6000	-38.144
2674.0000	-38.621
2674.4000	-39.187
2674.8000	-39.343
2675.2000	-39.627
2675.6000	-39.756
2676.0000	-39.923
2676.4000	-39.690
2676.8000	-39.653
2677.2000	-39.205
2677.6000	-38.618
2678.0000	-38.035
2678.4000	-37.634
2678.8000	-37.239
2679.2000	-36.848
2679.6000	-36.604
2680.0000	-36.407
2680.4000	-36.215
2680.8000	-36.076
2681.2000	-35.936
2681.6000	-35.951
2682.0000	-35.831
2682.4000	-35.833
2682.8000	-35.866
2683.2000	-35.912
2683.6000	-35.833
2684.0000	-35.720
2684.4000	-35.532
2684.8000	-35.261
2685.2000	-35.027
2685.6000	-34.721
2686.0000	-34.414
2686.4000	-34.189
2686.8000	-33.884
2687.2000	-33.585
2687.6000	-33.270
2688.0000	-32.983
2688.4000	-32.784
2688.8000	-32.853
2689.2000	-32.628
2689.6000	-32.557
2690.0000	-32.667
2690.4000	-33.099
2690.8000	-33.301
2691.2000	-33.292
2691.6000	-33.519
2692.0000	-33.816
2692.4000	-34.296
2692.8000	-34.486
2693.2000	-34.568
2693.6000	-34.564
2694.0000	-34.392
2694.4000	-34.105
2694.8000	-33.879
2695.2000	-33.555
2695.6000	-33.099
2696.0000	-32.576
2696.4000	-32.230
2696.8000	-32.143
2697.2000	-32.093
2697.6000	-32.047
2698.0000	-31.833
2698.4000	-31.873
2698.8000	-31.959
2699.2000	-32.030
2699.6000	-32.145
2700.0000	-32.226
2700.4000	-32.147
2700.8000	-32.190
2701.2000	-32.183
2701.6000	-32.159
2702.0000	-32.312
2702.4000	-32.117
2702.8000	-31.984
2703.2000	-31.641
2703.6000	-31.684
2704.0000	-31.560
2704.4000	-31.521
2704.8000	-31.550
2705.2000	-31.571
2705.6000	-31.640
2706.0000	-31.788
2706.4000	-31.927
2706.8000	-32.085
2707.2000	-32.323
2707.6000	-32.483
2708.0000	-32.693
2708.4000	-32.710
2708.8000	-32.629
2709.2000	-32.401
2709.6000	-32.083
2710.0000	-31.614
2710.4000	-31.068
2710.8000	-30.637
2711.2000	-30.098
2711.6000	-29.633
2712.0000	-29.049
2712.4000	-28.743
2712.8000	-28.418
2713.2000	-28.181
2713.6000	-27.951
2714.0000	-27.833
2714.4000	-27.825
2714.8000	-27.850
2715.2000	-27.907
2715.6000	-27.955
2716.0000	-28.173
2716.4000	-28.431
2716.8000	-28.722
2717.2000	-29.087
2717.6000	-29.515
2718.0000	-29.910
2718.4000	-30.268
2718.8000	-30.466
2719.2000	-30.558
2719.6000	-30.573
2720.0000	-30.504
2720.4000	-30.436
2720.8000	-30.438
2721.2000	-30.444
2721.6000	-30.387
2722.0000	-30.317
2722.4000	-30.203
2722.8000	-29.951
2723.2000	-29.621
2723.6000	-29.144
2724.0000	-28.611
2724.4000	-28.011
2724.8000	-27.318
2725.2000	-26.754
2725.6000	-26.278
2726.0000	-25.958
2726.4000	-25.514
2726.8000	-25.213
2727.2000	-24.967
2727.6000	-24.874
2728.0000	-24.890
2728.4000	-24.964
2728.8000	-25.008
2729.2000	-25.310
2729.6000	-25.595
2730.0000	-25.817
2730.4000	-26.205
2730.8000	-26.579
2731.2000	-26.831
2731.6000	-26.984
2732.0000	-27.038
2732.4000	-26.974
2732.8000	-26.768
2733.2000	-26.720
2733.6000	-26.614
2734.0000	-26.141
2734.4000	-25.779
2734.8000	-25.820
2735.2000	-26.067
2735.6000	-26.010
2736.0000	-25.924
2736.4000	-26.091
2736.8000	-26.555
2737.2000	-26.885
2737.6000	-27.014
2738.0000	-27.501
2738.4000	-27.899
2738.8000	-27.995
2739.2000	-27.879
2739.6000	-27.396
2740.0000	-26.583
2740.4000	-25.725
2740.8000	-24.935
2741.2000	-24.308
2741.6000	-23.696
2742.0000	-23.121
2742.4000	-22.458
2742.8000	-21.912
2743.2000	-21.600
2743.6000	-21.549
2744.0000	-21.301
2744.4000	-21.164
2744.8000	-21.224
2745.2000	-21.307
2745.6000	-21.299
2746.0000	-21.108
2746.4000	-20.843
2746.8000	-20.622
2747.2000	-20.438
2747.6000	-20.218
2748.0000	-20.011
2748.4000	-19.874
2748.8000	-19.730
2749.2000	-19.563
2749.6000	-19.347
2750.0000	-19.148
2750.4000	-19.171
2750.8000	-19.274
2751.2000	-19.436
2751.6000	-19.674
2752.0000	-20.016
2752.4000	-20.407
2752.8000	-20.821
2753.2000	-21.087
2753.6000	-21.402
2754.0000	-21.772
2754.4000	-22.092
2754.8000	-22.308
2755.2000	-22.230
2755.6000	-21.731
2756.0000	-20.898
2756.4000	-20.118
2756.8000	-19.306
2757.2000	-18.532
2757.6000	-17.819
2758.0000	-17.205
2758.4000	-16.674
2758.8000	-16.094
2759.2000	-15.692
2759.6000	-15.406
2760.0000	-15.187
2760.4000	-14.909
2760.8000	-14.649
2761.2000	-14.288
2761.6000	-13.963
2762.0000	-13.801
2762.4000	-13.680
2762.8000	-13.335
2763.2000	-13.009
2763.6000	-12.874
2764.0000	-12.772
2764.4000	-12.714
2764.8000	-12.313
2765.2000	-12.000
2765.6000	-11.780
2766.0000	-11.596
2766.4000	-11.481
2766.8000	-11.278
2767.2000	-11.384
2767.6000	-11.488
2768.0000	-11.570
2768.4000	-11.616
2768.8000	-11.665
2769.2000	-12.353
2769.6000	-12.512
2770.0000	-12.927
2770.4000	-13.323
2770.8000	-13.831
2771.2000	-14.346
2771.6000	-14.827
2772.0000	-15.201
2772.4000	-15.250
2772.8000	-15.511
2773.2000	-15.670
2773.6000	-15.716
2774.0000	-15.889
2774.4000	-15.937
2774.8000	-15.963
2775.2000	-15.868
2775.6000	-15.607
2776.0000	-15.577
2776.4000	-15.426
2776.8000	-15.095
2777.2000	-14.877
2777.6000	-14.504
2778.0000	-13.841
2778.4000	-13.119
2778.8000	-12.442
2779.2000	-11.992
2779.6000	-11.464
2780.0000	-11.106
2780.4000	-10.702
2780.8000	-10.397
2781.2000	-10.197
2781.6000	-9.912
2782.0000	-9.729
2782.4000	-9.554
2782.8000	-9.516
2783.2000	-9.530
2783.6000	-9.530
2784.0000	-9.577
2784.4000	-9.717
2784.8000	-9.746
2785.2000	-9.818
2785.6000	-9.787
2786.0000	-9.835
2786.4000	-9.893
2786.8000	-9.827
2787.2000	-9.857
2787.6000	-9.913
2788.0000	-9.937
2788.4000	-10.012
2788.8000	-9.921
2789.2000	-9.940
2789.6000	-10.029
2790.0000	-9.930
2790.4000	-9.778
2790.8000	-9.561
2791.2000	-9.399
2791.6000	-9.105
2792.0000	-8.923
2792.4000	-8.527
2792.8000	-8.224
2793.2000	-8.043
2793.6000	-7.970
2794.0000	-7.610
2794.4000	-7.645
2794.8000	-7.559
2795.2000	-7.737
2795.6000	-7.915
2796.0000	-8.128
2796.4000	-8.572
2796.8000	-8.834
2797.2000	-9.200
2797.6000	-9.603
2798.0000	-10.019
2798.4000	-10.489
2798.8000	-10.725
2799.2000	-10.893
2799.6000	-10.979
2800.0000	-11.308
2800.4000	-11.595
2800.8000	-11.634
2801.2000	-11.807
2801.6000	-11.908
2802.0000	-12.346
2802.4000	-12.646
2802.8000	-13.065
2803.2000	-13.412
2803.6000	-13.889
2804.0000	-14.133
2804.4000	-14.129
2804.8000	-14.115
2805.2000	-14.145
2805.6000	-14.042
2806.0000	-13.950
2806.4000	-13.939
2806.8000	-13.847
2807.2000	-13.694
2807.6000	-13.502
2808.0000	-13.285
2808.4000	-13.309
2808.8000	-13.159
2809.2000	-12.903
2809.6000	-12.753
2810.0000	-12.878
2810.4000	-12.922
2810.8000	-13.022
2811.2000	-12.964
2811.6000	-12.879
2812.0000	-12.848
2812.4000	-12.710
2812.8000	-12.494
2813.2000	-12.267
2813.6000	-12.622
2814.0000	-12.976
2814.4000	-12.879
2814.8000	-12.860
2815.2000	-13.159
2815.6000	-13.289
2816.0000	-13.594
2816.4000	-13.339
2816.8000	-13.660
2817.2000	-13.980
2817.6000	-14.217
2818.0000	-14.404
2818.4000	-14.488
2818.8000	-14.461
2819.2000	-14.292
2819.6000	-14.073
2820.0000	-13.834
2820.4000	-13.628
2820.8000	-13.187
2821.2000	-12.826
2821.6000	-12.581
2822.0000	-12.251
2822.4000	-11.954
2822.8000	-11.676
2823.2000	-11.625
2823.6000	-11.384
2824.0000	-11.428
2824.4000	-11.489
2824.8000	-11.578
2825.2000	-11.755
2825.6000	-11.896
2826.0000	-12.245
2826.4000	-12.319
2826.8000	-12.409
2827.2000	-12.438
2827.6000	-12.393
2828.0000	-12.358
2828.4000	-12.212
2828.8000	-11.993
2829.2000	-11.821
2829.6000	-11.843
2830.0000	-11.703
2830.4000	-11.607
2830.8000	-11.617
2831.2000	-11.659
2831.6000	-11.818
2832.0000	-11.906
2832.4000	-12.053
2832.8000	-12.293
2833.2000	-12.589
2833.6000	-12.819
2834.0000	-13.056
2834.4000	-13.218
2834.8000	-13.494
2835.2000	-13.751
2835.6000	-13.959
2836.0000	-13.912
2836.4000	-13.818
2836.8000	-13.887
2837.2000	-14.045
2837.6000	-13.288
2838.0000	-13.009
2838.4000	-12.882
2838.8000	-12.771
2839.2000	-12.398
2839.6000	-11.820
2840.0000	-11.514
2840.4000	-11.132
2840.8000	-11.034
2841.2000	-10.737
2841.6000	-10.553
2842.0000	-10.501
2842.4000	-10.500
2842.8000	-10.574
2843.2000	-10.623
2843.6000	-10.763
2844.0000	-10.921
2844.4000	-11.182
2844.8000	-11.353
2845.2000	-11.749
2845.6000	-12.107
2846.0000	-12.280
2846.4000	-12.538
2846.8000	-12.781
2847.2000	-13.122
2847.6000	-13.309
2848.0000	-13.327
2848.4000	-13.473
2848.8000	-13.633
2849.2000	-13.820
2849.6000	-13.940
2850.0000	-13.835
2850.4000	-13.955
2850.8000	-14.049
2851.2000	-14.118
2851.6000	-13.926
2852.0000	-13.879
2852.4000	-13.838
2852.8000	-13.705
2853.2000	-13.590
2853.6000	-13.436
2854.0000	-13.317
2854.4000	-13.475
2854.8000	-13.458
2855.2000	-13.501
2855.6000	-13.682
2856.0000	-13.938
2856.4000	-14.424
2856.8000	-14.596
2857.2000	-14.768
2857.6000	-15.086
2858.0000	-15.383
2858.4000	-15.591
2858.8000	-15.757
2859.2000	-15.839
2859.6000	-15.745
2860.0000	-15.834
2860.4000	-15.813
2860.8000	-15.951
2861.2000	-15.958
2861.6000	-16.151
2862.0000	-16.284
2862.4000	-16.688
2862.8000	-17.066
2863.2000	-17.254
2863.6000	-17.417
2864.0000	-17.481
2864.4000	-17.734
2864.8000	-17.814
2865.2000	-18.006
2865.6000	-17.602
2866.0000	-17.417
2866.4000	-17.470
2866.8000	-17.405
2867.2000	-17.062
2867.6000	-16.902
2868.0000	-16.871
2868.4000	-16.962
2868.8000	-16.913
2869.2000	-17.046
2869.6000	-17.168
2870.0000	-17.388
2870.4000	-17.471
2870.8000	-17.611
2871.2000	-17.593
2871.6000	-17.658
2872.0000	-17.715
2872.4000	-17.809
2872.8000	-17.725
2873.2000	-17.584
2873.6000	-17.587
2874.0000	-17.760
2874.4000	-17.503
2874.8000	-17.517
2875.2000	-17.485
2875.6000	-17.543
2876.0000	-17.585
2876.4000	-17.706
2876.8000	-17.875
2877.2000	-17.942
2877.6000	-17.996
2878.0000	-18.097
2878.4000	-18.316
2878.8000	-18.550
2879.2000	-18.559
2879.6000	-18.829
2880.0000	-18.922
2880.4000	-19.192
2880.8000	-19.265
2881.2000	-19.436
2881.6000	-19.608
2882.0000	-19.672
2882.4000	-19.820
2882.8000	-19.718
2883.2000	-19.786
2883.6000	-19.643
2884.0000	-19.724
2884.4000	-19.902
2884.8000	-19.891
2885.2000	-20.041
2885.6000	-20.092
2886.0000	-20.392
2886.4000	-20.223
2886.8000	-20.472
2887.2000	-20.451
2887.6000	-21.088
2888.0000	-21.427
2888.4000	-21.477
2888.8000	-21.956
2889.2000	-22.529
2889.6000	-23.033
2890.0000	-23.414
2890.4000	-23.809
2890.8000	-24.307
2891.2000	-24.585
2891.6000	-25.010
2892.0000	-26.008
2892.4000	-26.621
2892.8000	-27.016
2893.2000	-27.371
2893.6000	-27.674
2894.0000	-28.275
2894.4000	-28.580
2894.8000	-27.994
2895.2000	-28.706
2895.6000	-28.562
2896.0000	-28.760
2896.4000	-28.429
2896.8000	-27.925
2897.2000	-27.682
2897.6000	-27.504
2898.0000	-26.638
2898.4000	-26.429
2898.8000	-25.994
2899.2000	-25.695
2899.6000	-25.509
2900.0000	-25.044
2900.4000	-24.816
2900.8000	-24.712
2901.2000	-24.638
2901.6000	-24.704
2902.0000	-24.447
2902.4000	-24.685
2902.8000	-24.680
2903.2000	-24.958
2903.6000	-25.041
2904.0000	-25.206
2904.4000	-25.559
2904.8000	-25.824
2905.2000	-26.182
2905.6000	-26.280
2906.0000	-26.558
2906.4000	-26.892
2906.8000	-27.316
2907.2000	-27.615
2907.6000	-27.969
2908.0000	-28.055
2908.4000	-28.279
2908.8000	-28.491
2909.2000	-28.716
2909.6000	-28.873
2910.0000	-28.944
2910.4000	-29.202
2910.8000	-29.388
2911.2000	-29.643
2911.6000	-30.304
2912.0000	-30.563
2912.4000	-30.888
2912.8000	-31.736
2913.2000	-32.110
2913.6000	-32.819
2914.0000	-33.517
2914.4000	-34.013
2914.8000	-34.648
2915.2000	-35.165
2915.6000	-35.766
2916.0000	-36.260
2916.4000	-36.623
2916.8000	-36.762
2917.2000	-36.809
2917.6000	-37.083
2918.0000	-37.364
2918.4000	-37.282
2918.8000	-37.471
2919.2000	-37.480
2919.6000	-37.850
2920.0000	-38.116
2920.4000	-38.275
2920.8000	-38.165
2921.2000	-38.314
2921.6000	-38.264
2922.0000	-38.298
2922.4000	-38.187
2922.8000	-38.182
2923.2000	-38.536
2923.6000	-38.520
2924.0000	-38.529
2924.4000	-38.345
2924.8000	-38.633
2925.2000	-38.535
2925.6000	-38.479
2926.0000	-38.711
2926.4000	-38.845
2926.8000	-38.974
2927.2000	-38.937
2927.6000	-39.115
2928.0000	-39.132
2928.4000	-39.160
2928.8000	-39.380
2929.2000	-39.420
2929.6000	-39.676
2930.0000	-39.860
2930.4000	-39.948
2930.8000	-40.219
2931.2000	-40.390
2931.6000	-40.618
2932.0000	-40.684
2932.4000	-40.967
2932.8000	-41.080
2933.2000	-41.201
2933.6000	-41.234
2934.0000	-41.535
2934.4000	-41.506
2934.8000	-41.574
2935.2000	-41.640
2935.6000	-41.728
2936.0000	-41.581
2936.4000	-41.569
2936.8000	-41.835
2937.2000	-42.201
2937.6000	-42.167
2938.0000	-41.980
2938.4000	-41.972
2938.8000	-42.165
2939.2000	-42.076
2939.6000	-41.973
2940.0000	-42.051
2940.4000	-42.228
2940.8000	-42.248
2941.2000	-42.154
2941.6000	-42.277
2942.0000	-42.301
2942.4000	-42.467
2942.8000	-42.387
2943.2000	-42.582
2943.6000	-42.777
2944.0000	-42.875
2944.4000	-43.036
2944.8000	-43.075
2945.2000	-43.253
2945.6000	-42.937
2946.0000	-43.269
2946.4000	-43.420
2946.8000	-43.569
2947.2000	-43.208
2947.6000	-43.033
2948.0000	-43.025
2948.4000	-43.265
2948.8000	-42.917
2949.2000	-42.624
2949.6000	-42.998
2950.0000	-43.031
2950.4000	-42.799
2950.8000	-42.829
2951.2000	-42.507
2951.6000	-42.459
2952.0000	-42.373
2952.4000	-42.265
2952.8000	-42.403
2953.2000	-42.374
2953.6000	-42.320
2954.0000	-42.333
2954.4000	-42.393
2954.8000	-42.543
2955.2000	-42.342
2955.6000	-42.243
2956.0000	-42.518
2956.4000	-42.731
2956.8000	-42.633
2957.2000	-42.549
2957.6000	-42.690
2958.0000	-42.580
2958.4000	-42.677
2958.8000	-42.462
2959.2000	-42.071
2959.6000	-42.087
2960.0000	-42.600
2960.4000	-42.290
2960.8000	-42.091
2961.2000	-42.027
2961.6000	-42.169
2962.0000	-42.248
2962.4000	-42.371
2962.8000	-42.276
2963.2000	-42.155
2963.6000	-42.446
2964.0000	-42.290
2964.4000	-42.128
2964.8000	-42.174
2965.2000	-42.110
2965.6000	-42.434
2966.0000	-42.192
2966.4000	-42.121
2966.8000	-42.232
2967.2000	-42.198
2967.6000	-42.053
2968.0000	-41.906
2968.4000	-41.843
2968.8000	-41.743
2969.2000	-41.645
2969.6000	-41.380
2970.0000	-41.355
2970.4000	-41.278
2970.8000	-40.926
2971.2000	-40.832
2971.6000	-40.742
2972.0000	-40.795
2972.4000	-40.501
2972.8000	-40.235
2973.2000	-40.164
2973.6000	-40.143
2974.0000	-39.930
2974.4000	-39.616
2974.8000	-39.557
2975.2000	-39.872
2975.6000	-39.856
2976.0000	-39.365
2976.4000	-39.026
2976.8000	-39.156
2977.2000	-39.112
2977.6000	-39.317
2978.0000	-39.071
2978.4000	-38.719
2978.8000	-38.672
2979.2000	-38.749
2979.6000	-38.731
2980.0000	-38.410
2980.4000	-38.236
2980.8000	-38.203
2981.2000	-38.252
2981.6000	-38.049
2982.0000	-37.667
2982.4000	-37.632
2982.8000	-37.518
2983.2000	-37.531
2983.6000	-37.096
2984.0000	-37.253
2984.4000	-37.217
2984.8000	-37.143
2985.2000	-36.994
2985.6000	-36.547
2986.0000	-36.815
2986.4000	-36.681
2986.8000	-36.706
2987.2000	-36.407
2987.6000	-36.071
2988.0000	-36.303
2988.4000	-36.141
2988.8000	-36.088
2989.2000	-35.816
2989.6000	-35.519
2990.0000	-35.743
2990.4000	-35.699
2990.8000	-35.401
2991.2000	-35.241
2991.6000	-35.219
2992.0000	-35.099
2992.4000	-34.936
2992.8000	-34.744
2993.2000	-34.652
2993.6000	-34.732
2994.0000	-34.496
2994.4000	-34.410
2994.8000	-34.140
2995.2000	-34.104
2995.6000	-34.212
2996.0000	-34.151
2996.4000	-33.969
2996.8000	-33.647
2997.2000	-33.749
2997.6000	-33.665
2998.0000	-33.610
2998.4000	-33.317
2998.8000	-33.103
2999.2000	-33.270
2999.6000	-33.133
3000.0000	-32.849
3000.4000	-32.801
3000.8000	-32.750
3001.2000	-32.677
3001.6000	-32.574
3002.0000	-32.229
3002.4000	-32.326
3002.8000	-32.322
3003.2000	-32.280
3003.6000	-32.115
3004.0000	-31.871
3004.4000	-31.947
3004.8000	-31.979
3005.2000	-31.841
3005.6000	-31.505
3006.0000	-31.448
3006.4000	-31.536
3006.8000	-31.463
3007.2000	-31.308
3007.6000	-31.131
3008.0000	-31.188
3008.4000	-31.045
3008.8000	-31.029
3009.2000	-30.679
3009.6000	-30.800
3010.0000	-30.757
3010.4000	-30.719
3010.8000	-30.663
3011.2000	-30.476
3011.6000	-30.551
3012.0000	-30.560
3012.4000	-30.527
3012.8000	-30.373
3013.2000	-30.324
3013.6000	-30.415
3014.0000	-30.429
3014.4000	-30.303
3014.8000	-30.236
3015.2000	-30.225
3015.6000	-30.293
3016.0000	-30.252
3016.4000	-30.215
3016.8000	-30.233
3017.2000	-30.314
3017.6000	-30.222
3018.0000	-30.254
3018.4000	-30.289
3018.8000	-30.292
3019.2000	-30.338
3019.6000	-30.371
3020.0000	-30.359
3020.4000	-30.422
3020.8000	-30.473
3021.2000	-30.443
3021.6000	-30.478
3022.0000	-30.544
3022.4000	-30.569
3022.8000	-30.620
3023.2000	-30.843
3023.6000	-30.764
3024.0000	-30.925
3024.4000	-30.845
3024.8000	-30.849
3025.2000	-31.065
3025.6000	-31.222
3026.0000	-31.357
3026.4000	-31.399
3026.8000	-31.521
3027.2000	-31.836
3027.6000	-32.077
3028.0000	-31.894
3028.4000	-31.912
3028.8000	-32.073
3029.2000	-32.426
3029.6000	-32.445
3030.0000	-32.488
3030.4000	-32.632
3030.8000	-32.755
3031.2000	-32.985
3031.6000	-33.087
3032.0000	-33.045
3032.4000	-33.086
3032.8000	-33.549
3033.2000	-33.668
3033.6000	-33.610
3034.0000	-33.783
3034.4000	-34.077
3034.8000	-34.434
3035.2000	-34.299
3035.6000	-34.213
3036.0000	-34.527
3036.4000	-34.796
3036.8000	-34.936
3037.2000	-35.004
3037.6000	-35.288
3038.0000	-35.269
3038.4000	-36.039
3038.8000	-35.685
3039.2000	-35.819
3039.6000	-35.911
3040.0000	-36.470
3040.4000	-37.134
3040.8000	-36.771
3041.2000	-36.900
3041.6000	-37.369
3042.0000	-38.124
3042.4000	-37.662
3042.8000	-37.615
3043.2000	-37.738
3043.6000	-38.417
3044.0000	-38.876
3044.4000	-38.605
3044.8000	-38.506
3045.2000	-38.899
3045.6000	-39.594
3046.0000	-39.524
3046.4000	-39.164
3046.8000	-39.306
3047.2000	-39.822
3047.6000	-40.521
3048.0000	-40.090
3048.4000	-40.021
3048.8000	-40.534
3049.2000	-40.818
3049.6000	-41.177
3050.0000	-40.646
3050.4000	-40.699
3050.8000	-41.229
3051.2000	-41.562
3051.6000	-41.705
3052.0000	-41.861
3052.4000	-41.818
3052.8000	-42.134
3053.2000	-42.201
3053.6000	-42.002
3054.0000	-42.068
3054.4000	-42.344
3054.8000	-42.652
3055.2000	-42.683
3055.6000	-42.465
3056.0000	-42.535
3056.4000	-42.620
3056.8000	-42.770
3057.2000	-42.763
3057.6000	-42.712
3058.0000	-42.626
3058.4000	-41.779
3058.8000	-42.312
3059.2000	-42.449
3059.6000	-42.036
3060.0000	-41.383
3060.4000	-41.722
3060.8000	-41.790
3061.2000	-41.557
3061.6000	-40.861
3062.0000	-40.439
3062.4000	-40.765
3062.8000	-40.889
3063.2000	-40.359
3063.6000	-40.091
3064.0000	-40.187
3064.4000	-40.150
3064.8000	-39.889
3065.2000	-39.635
3065.6000	-39.337
3066.0000	-39.527
3066.4000	-39.575
3066.8000	-39.746
3067.2000	-39.182
3067.6000	-39.044
3068.0000	-39.170
3068.4000	-39.212
3068.8000	-38.906
3069.2000	-38.901
3069.6000	-38.897
3070.0000	-39.180
3070.4000	-38.867
3070.8000	-38.881
3071.2000	-38.849
3071.6000	-38.909
3072.0000	-38.895
3072.4000	-38.701
3072.8000	-38.499
3073.2000	-38.830
3073.6000	-38.977
3074.0000	-38.879
3074.4000	-38.377
3074.8000	-38.310
3075.2000	-38.689
3075.6000	-38.637
3076.0000	-38.474
3076.4000	-38.379
3076.8000	-38.422
3077.2000	-38.575
3077.6000	-38.591
3078.0000	-38.565
3078.4000	-38.578
3078.8000	-38.660
3079.2000	-38.750
3079.6000	-38.804
3080.0000	-38.971
3080.4000	-39.006
3080.8000	-38.941
3081.2000	-39.051
3081.6000	-39.197
3082.0000	-39.427
3082.4000	-39.379
3082.8000	-39.270
3083.2000	-39.456
3083.6000	-39.620
3084.0000	-39.647
3084.4000	-39.687
3084.8000	-39.758
3085.2000	-40.085
3085.6000	-40.252
3086.0000	-40.017
3086.4000	-39.960
3086.8000	-40.401
3087.2000	-40.901
3087.6000	-40.657
3088.0000	-40.561
3088.4000	-41.037
3088.8000	-41.160
3089.2000	-41.279
3089.6000	-41.381
3090.0000	-41.090
3090.4000	-41.498
3090.8000	-41.699
3091.2000	-41.886
3091.6000	-42.418
3092.0000	-41.276
3092.4000	-43.398
3092.8000	-43.182
3093.2000	-42.783
3093.6000	-42.797
3094.0000	-42.825
3094.4000	-44.866
3094.8000	-43.773
3095.2000	-44.400
3095.6000	-42.725
3096.0000	-43.581
3096.4000	-44.781
3096.8000	-44.160
3097.2000	-44.281
3097.6000	-44.664
3098.0000	-45.191
3098.4000	-44.955
3098.8000	-44.639
3099.2000	-44.829
3099.6000	-45.545
3100.0000	-44.476
3100.4000	-45.166
3100.8000	-45.415
3101.2000	-45.065
3101.6000	-45.263
3102.0000	-45.187
3102.4000	-45.302
3102.8000	-45.394
3103.2000	-45.137
3103.6000	-44.504
3104.0000	-44.531
3104.4000	-45.085
3104.8000	-44.578
3105.2000	-44.289
3105.6000	-43.961
3106.0000	-44.733
3106.4000	-43.791
3106.8000	-43.809
3107.2000	-42.896
3107.6000	-42.757
3108.0000	-43.784
3108.4000	-43.215
3108.8000	-42.384
3109.2000	-42.454
3109.6000	-42.542
3110.0000	-42.379
3110.4000	-41.398
3110.8000	-41.282
3111.2000	-41.624
3111.6000	-41.499
3112.0000	-40.751
3112.4000	-40.328
3112.8000	-40.450
3113.2000	-40.382
3113.6000	-40.151
3114.0000	-39.807
3114.4000	-39.242
3114.8000	-39.676
3115.2000	-39.273
3115.6000	-39.162
3116.0000	-38.272
3116.4000	-38.669
3116.8000	-38.668
3117.2000	-38.309
3117.6000	-37.684
3118.0000	-37.655
3118.4000	-37.760
3118.8000	-37.740
3119.2000	-37.466
3119.6000	-37.176
3120.0000	-37.025
3120.4000	-37.189
3120.8000	-36.985
3121.2000	-36.822
3121.6000	-36.652
3122.0000	-36.685
3122.4000	-36.553
3122.8000	-36.397
3123.2000	-36.086
3123.6000	-36.184
3124.0000	-36.189
3124.4000	-36.509
3124.8000	-35.920
3125.2000	-35.769
3125.6000	-35.889
3126.0000	-35.880
3126.4000	-36.049
3126.8000	-35.594
3127.2000	-35.653
3127.6000	-35.847
3128.0000	-35.968
3128.4000	-35.685
3128.8000	-35.507
3129.2000	-35.488
3129.6000	-35.821
3130.0000	-35.560
3130.4000	-35.642
3130.8000	-35.535
3131.2000	-35.559
3131.6000	-35.685
3132.0000	-35.709
3132.4000	-35.749
3132.8000	-35.901
3133.2000	-36.030
3133.6000	-35.949
3134.0000	-35.832
3134.4000	-36.160
3134.8000	-36.227
3135.2000	-36.263
3135.6000	-36.206
[truncated: 4,661 more rows]
