# Supplementary material for: Femtosecond tunable solitons up to 4.8 µm using soliton self-frequency shift in an InF3 fiber
Source: Sci Rep. 2022 Sep 23;12:15898. doi: 10.1038/s41598-022-19658-8 (PMC9508244; doi:10.1038/s41598-022-19658-8)
Supplement: Supplementary file 1 — Supplementary Information. [file 41598_2022_19658_MOESM1_ESM.zip › Raw data/Fig3_4m20mInF3/2.8A.CSV]

75CSV
77
35
CTRWL	3675.000000
SPAN	2650.000000
START WL	2350.000000
STOP WL	5000.000000
WLFREQ	0
REFL	-3.0
LSCL	7.0
RESLN	2.000
AVG	1
SMPLAUTO	1
SMPL	6626
SMPLINTVL	0.4000
HI1_CHOP
MEAS
LSUNT	0
NMSKV	OFF
RESCOR	0
SMOOTH	0
MEASWL	0
SWPSPD	1
MODELNAME	AQ6376
CHGPT	0
RESCAL0_0	10243
RESCAL0_1	0
RESCAL0_2	0
RESCAL1_0	10243
RESCAL1_1	0
RESCAL1_2	0
RESPARM	10243
FREQPARM	10243
WNUMPARM	10243
[TRACE DATA]
2350.0000	-210.000
2350.4000	-57.362
2350.8000	-210.000
2351.2000	-54.172
2351.6000	-53.517
2352.0000	-54.826
2352.4000	-51.299
2352.8000	-210.000
2353.2000	-73.460
2353.6000	-56.933
2354.0000	-57.463
2354.4000	-54.285
2354.8000	-53.646
2355.2000	-53.459
2355.6000	-210.000
2356.0000	-210.000
2356.4000	-210.000
2356.8000	-54.602
2357.2000	-210.000
2357.6000	-210.000
2358.0000	-210.000
2358.4000	-210.000
2358.8000	-210.000
2359.2000	-61.924
2359.6000	-210.000
2360.0000	-58.487
2360.4000	-210.000
2360.8000	-210.000
2361.2000	-60.736
2361.6000	-50.832
2362.0000	-58.131
2362.4000	-54.698
2362.8000	-51.265
2363.2000	-59.055
2363.6000	-50.055
2364.0000	-53.050
2364.4000	-49.591
2364.8000	-52.714
2365.2000	-57.162
2365.6000	-49.925
2366.0000	-58.810
2366.4000	-210.000
2366.8000	-210.000
2367.2000	-210.000
2367.6000	-210.000
2368.0000	-210.000
2368.4000	-210.000
2368.8000	-56.555
2369.2000	-58.518
2369.6000	-210.000
2370.0000	-210.000
2370.4000	-210.000
2370.8000	-210.000
2371.2000	-53.959
2371.6000	-210.000
2372.0000	-57.085
2372.4000	-54.385
2372.8000	-210.000
2373.2000	-70.873
2373.6000	-210.000
2374.0000	-210.000
2374.4000	-62.391
2374.8000	-210.000
2375.2000	-53.555
2375.6000	-54.690
2376.0000	-52.855
2376.4000	-210.000
2376.8000	-210.000
2377.2000	-56.101
2377.6000	-56.612
2378.0000	-50.777
2378.4000	-52.742
2378.8000	-56.565
2379.2000	-210.000
2379.6000	-56.958
2380.0000	-53.166
2380.4000	-52.989
2380.8000	-54.760
2381.2000	-210.000
2381.6000	-56.694
2382.0000	-210.000
2382.4000	-67.252
2382.8000	-50.801
2383.2000	-210.000
2383.6000	-210.000
2384.0000	-55.759
2384.4000	-54.304
2384.8000	-210.000
2385.2000	-56.613
2385.6000	-210.000
2386.0000	-210.000
2386.4000	-210.000
2386.8000	-210.000
2387.2000	-210.000
2387.6000	-52.266
2388.0000	-210.000
2388.4000	-52.918
2388.8000	-210.000
2389.2000	-210.000
2389.6000	-210.000
2390.0000	-210.000
2390.4000	-57.793
2390.8000	-210.000
2391.2000	-210.000
2391.6000	-210.000
2392.0000	-210.000
2392.4000	-57.300
2392.8000	-56.107
2393.2000	-58.512
2393.6000	-52.744
2394.0000	-210.000
2394.4000	-54.044
2394.8000	-50.632
2395.2000	-210.000
2395.6000	-53.437
2396.0000	-210.000
2396.4000	-210.000
2396.8000	-210.000
2397.2000	-51.411
2397.6000	-52.294
2398.0000	-59.278
2398.4000	-210.000
2398.8000	-56.625
2399.2000	-210.000
2399.6000	-210.000
2400.0000	-210.000
2400.4000	-60.503
2400.8000	-55.711
2401.2000	-50.849
2401.6000	-51.416
2402.0000	-210.000
2402.4000	-210.000
2402.8000	-61.352
2403.2000	-53.054
2403.6000	-210.000
2404.0000	-210.000
2404.4000	-52.860
2404.8000	-55.506
2405.2000	-210.000
2405.6000	-210.000
2406.0000	-64.309
2406.4000	-51.245
2406.8000	-210.000
2407.2000	-210.000
2407.6000	-210.000
2408.0000	-210.000
2408.4000	-210.000
2408.8000	-53.137
2409.2000	-52.956
2409.6000	-52.066
2410.0000	-54.335
2410.4000	-210.000
2410.8000	-54.022
2411.2000	-54.973
2411.6000	-52.883
2412.0000	-210.000
2412.4000	-52.460
2412.8000	-50.102
2413.2000	-53.942
2413.6000	-50.926
2414.0000	-210.000
2414.4000	-50.420
2414.8000	-51.838
2415.2000	-52.693
2415.6000	-53.262
2416.0000	-50.995
2416.4000	-50.278
2416.8000	-58.752
2417.2000	-52.472
2417.6000	-54.225
2418.0000	-59.517
2418.4000	-51.769
2418.8000	-57.230
2419.2000	-50.318
2419.6000	-54.967
2420.0000	-52.112
2420.4000	-49.645
2420.8000	-52.519
2421.2000	-61.952
2421.6000	-50.978
2422.0000	-210.000
2422.4000	-50.423
2422.8000	-52.904
2423.2000	-57.607
2423.6000	-51.933
2424.0000	-51.333
2424.4000	-50.849
2424.8000	-50.290
2425.2000	-54.551
2425.6000	-210.000
2426.0000	-210.000
2426.4000	-65.711
2426.8000	-210.000
2427.2000	-210.000
2427.6000	-56.072
2428.0000	-56.413
2428.4000	-210.000
2428.8000	-52.323
2429.2000	-51.678
2429.6000	-54.232
2430.0000	-56.763
2430.4000	-53.429
2430.8000	-55.135
2431.2000	-60.586
2431.6000	-210.000
2432.0000	-210.000
2432.4000	-56.623
2432.8000	-50.646
2433.2000	-50.094
2433.6000	-210.000
2434.0000	-50.536
2434.4000	-77.093
2434.8000	-51.604
2435.2000	-60.977
2435.6000	-210.000
2436.0000	-210.000
2436.4000	-52.531
2436.8000	-50.684
2437.2000	-210.000
2437.6000	-54.344
2438.0000	-60.701
2438.4000	-210.000
2438.8000	-56.866
2439.2000	-66.281
2439.6000	-51.097
2440.0000	-51.463
2440.4000	-55.034
2440.8000	-63.855
2441.2000	-62.966
2441.6000	-52.589
2442.0000	-51.919
2442.4000	-50.295
2442.8000	-60.741
2443.2000	-58.714
2443.6000	-50.694
2444.0000	-53.197
2444.4000	-60.052
2444.8000	-61.246
2445.2000	-58.837
2445.6000	-210.000
2446.0000	-55.057
2446.4000	-49.940
2446.8000	-51.842
2447.2000	-54.018
2447.6000	-52.268
2448.0000	-210.000
2448.4000	-210.000
2448.8000	-53.525
2449.2000	-52.152
2449.6000	-53.494
2450.0000	-49.948
2450.4000	-50.768
2450.8000	-50.836
2451.2000	-53.088
2451.6000	-52.378
2452.0000	-50.494
2452.4000	-50.385
2452.8000	-52.525
2453.2000	-49.530
2453.6000	-52.551
2454.0000	-50.731
2454.4000	-50.281
2454.8000	-51.230
2455.2000	-50.048
2455.6000	-51.054
2456.0000	-50.881
2456.4000	-49.170
2456.8000	-52.331
2457.2000	-53.785
2457.6000	-51.716
2458.0000	-48.712
2458.4000	-49.565
2458.8000	-49.890
2459.2000	-49.361
2459.6000	-47.931
2460.0000	-54.571
2460.4000	-53.416
2460.8000	-48.764
2461.2000	-51.563
2461.6000	-54.060
2462.0000	-50.349
2462.4000	-49.969
2462.8000	-48.196
2463.2000	-48.410
2463.6000	-48.194
2464.0000	-50.272
2464.4000	-49.681
2464.8000	-50.166
2465.2000	-48.530
2465.6000	-48.879
2466.0000	-50.650
2466.4000	-48.936
2466.8000	-49.487
2467.2000	-48.535
2467.6000	-48.675
2468.0000	-49.129
2468.4000	-51.028
2468.8000	-52.150
2469.2000	-49.577
2469.6000	-50.322
2470.0000	-51.661
2470.4000	-49.971
2470.8000	-50.706
2471.2000	-48.821
2471.6000	-50.952
2472.0000	-53.089
2472.4000	-50.595
2472.8000	-49.724
2473.2000	-50.397
2473.6000	-48.493
2474.0000	-48.781
2474.4000	-48.154
2474.8000	-48.298
2475.2000	-48.518
2475.6000	-49.624
2476.0000	-50.360
2476.4000	-47.817
2476.8000	-48.421
2477.2000	-50.224
2477.6000	-49.525
2478.0000	-48.113
2478.4000	-48.476
2478.8000	-49.642
2479.2000	-48.850
2479.6000	-48.946
2480.0000	-50.592
2480.4000	-51.538
2480.8000	-48.722
2481.2000	-50.252
2481.6000	-49.549
2482.0000	-49.493
2482.4000	-50.022
2482.8000	-49.408
2483.2000	-47.224
2483.6000	-48.102
2484.0000	-48.465
2484.4000	-48.656
2484.8000	-48.950
2485.2000	-49.256
2485.6000	-52.373
2486.0000	-51.390
2486.4000	-48.863
2486.8000	-49.704
2487.2000	-47.620
2487.6000	-47.932
2488.0000	-50.380
2488.4000	-50.566
2488.8000	-50.192
2489.2000	-49.208
2489.6000	-51.007
2490.0000	-53.514
2490.4000	-51.716
2490.8000	-49.347
2491.2000	-50.681
2491.6000	-51.525
2492.0000	-48.699
2492.4000	-49.153
2492.8000	-49.655
2493.2000	-49.070
2493.6000	-48.823
2494.0000	-49.243
2494.4000	-50.540
2494.8000	-49.698
2495.2000	-49.447
2495.6000	-49.367
2496.0000	-50.984
2496.4000	-50.110
2496.8000	-51.587
2497.2000	-49.432
2497.6000	-48.332
2498.0000	-49.301
2498.4000	-49.527
2498.8000	-50.469
2499.2000	-51.954
2499.6000	-48.994
2500.0000	-49.691
2500.4000	-48.411
2500.8000	-48.933
2501.2000	-50.211
2501.6000	-50.808
2502.0000	-49.285
2502.4000	-50.815
2502.8000	-50.672
2503.2000	-49.657
2503.6000	-49.300
2504.0000	-48.569
2504.4000	-49.049
2504.8000	-49.377
2505.2000	-49.377
2505.6000	-49.872
2506.0000	-48.746
2506.4000	-50.930
2506.8000	-49.483
2507.2000	-49.228
2507.6000	-49.831
2508.0000	-52.529
2508.4000	-49.723
2508.8000	-49.094
2509.2000	-50.208
2509.6000	-51.292
2510.0000	-51.709
2510.4000	-53.269
2510.8000	-48.411
2511.2000	-49.498
2511.6000	-51.731
2512.0000	-50.315
2512.4000	-50.409
2512.8000	-48.629
2513.2000	-49.147
2513.6000	-50.343
2514.0000	-53.231
2514.4000	-49.171
2514.8000	-48.848
2515.2000	-51.253
2515.6000	-49.034
2516.0000	-49.536
2516.4000	-48.568
2516.8000	-48.373
2517.2000	-49.163
2517.6000	-48.247
2518.0000	-49.176
2518.4000	-48.233
2518.8000	-49.551
2519.2000	-48.526
2519.6000	-48.644
2520.0000	-49.054
2520.4000	-48.949
2520.8000	-48.779
2521.2000	-49.268
2521.6000	-48.168
2522.0000	-49.895
2522.4000	-48.947
2522.8000	-48.202
2523.2000	-48.587
2523.6000	-49.176
2524.0000	-48.684
2524.4000	-49.731
2524.8000	-50.346
2525.2000	-48.769
2525.6000	-49.155
2526.0000	-50.516
2526.4000	-49.357
2526.8000	-48.460
2527.2000	-49.576
2527.6000	-49.552
2528.0000	-49.095
2528.4000	-48.226
2528.8000	-49.381
2529.2000	-48.960
2529.6000	-48.980
2530.0000	-50.089
2530.4000	-49.722
2530.8000	-50.770
2531.2000	-49.464
2531.6000	-49.145
2532.0000	-49.269
2532.4000	-47.977
2532.8000	-49.151
2533.2000	-48.811
2533.6000	-48.767
2534.0000	-48.502
2534.4000	-49.330
2534.8000	-47.530
2535.2000	-48.593
2535.6000	-49.081
2536.0000	-49.251
2536.4000	-48.157
2536.8000	-47.390
2537.2000	-47.608
2537.6000	-47.288
2538.0000	-47.425
2538.4000	-48.198
2538.8000	-47.563
2539.2000	-48.795
2539.6000	-50.227
2540.0000	-48.699
2540.4000	-48.793
2540.8000	-48.691
2541.2000	-50.174
2541.6000	-50.296
2542.0000	-50.096
2542.4000	-48.183
2542.8000	-49.111
2543.2000	-48.520
2543.6000	-48.180
2544.0000	-49.283
2544.4000	-48.755
2544.8000	-49.815
2545.2000	-51.262
2545.6000	-49.631
2546.0000	-50.937
2546.4000	-51.607
2546.8000	-50.258
2547.2000	-51.169
2547.6000	-50.470
2548.0000	-49.014
2548.4000	-50.485
2548.8000	-55.214
2549.2000	-51.400
2549.6000	-51.014
2550.0000	-51.842
2550.4000	-49.006
2550.8000	-48.459
2551.2000	-50.389
2551.6000	-48.042
2552.0000	-48.951
2552.4000	-48.929
2552.8000	-49.747
2553.2000	-50.877
2553.6000	-49.666
2554.0000	-49.483
2554.4000	-49.367
2554.8000	-49.341
2555.2000	-48.380
2555.6000	-48.730
2556.0000	-48.998
2556.4000	-48.888
2556.8000	-50.336
2557.2000	-50.313
2557.6000	-50.308
2558.0000	-50.245
2558.4000	-49.499
2558.8000	-50.758
2559.2000	-49.940
2559.6000	-51.926
2560.0000	-55.489
2560.4000	-51.508
2560.8000	-51.466
2561.2000	-52.785
2561.6000	-50.656
2562.0000	-50.293
2562.4000	-51.443
2562.8000	-58.416
2563.2000	-53.161
2563.6000	-49.320
2564.0000	-49.536
2564.4000	-49.486
2564.8000	-50.091
2565.2000	-51.333
2565.6000	-51.569
2566.0000	-52.239
2566.4000	-56.642
2566.8000	-57.027
2567.2000	-55.377
2567.6000	-56.267
2568.0000	-52.824
2568.4000	-49.772
2568.8000	-49.949
2569.2000	-52.534
2569.6000	-50.125
2570.0000	-50.575
2570.4000	-49.563
2570.8000	-49.554
2571.2000	-49.034
2571.6000	-53.686
2572.0000	-49.573
2572.4000	-49.365
2572.8000	-53.762
2573.2000	-55.136
2573.6000	-49.644
2574.0000	-52.669
2574.4000	-51.110
2574.8000	-49.890
2575.2000	-50.253
2575.6000	-49.064
2576.0000	-49.080
2576.4000	-49.223
2576.8000	-47.629
2577.2000	-46.974
2577.6000	-48.491
2578.0000	-49.596
2578.4000	-48.381
2578.8000	-47.925
2579.2000	-47.389
2579.6000	-47.396
2580.0000	-47.840
2580.4000	-49.697
2580.8000	-49.644
2581.2000	-49.341
2581.6000	-50.252
2582.0000	-50.543
2582.4000	-49.888
2582.8000	-50.037
2583.2000	-49.253
2583.6000	-50.100
2584.0000	-49.663
2584.4000	-49.048
2584.8000	-48.430
2585.2000	-49.126
2585.6000	-47.924
2586.0000	-48.117
2586.4000	-47.765
2586.8000	-47.856
2587.2000	-46.712
2587.6000	-46.165
2588.0000	-46.279
2588.4000	-45.840
2588.8000	-46.488
2589.2000	-45.293
2589.6000	-46.282
2590.0000	-45.532
2590.4000	-45.368
2590.8000	-46.097
2591.2000	-47.305
2591.6000	-47.549
2592.0000	-47.484
2592.4000	-48.147
2592.8000	-48.430
2593.2000	-47.444
2593.6000	-48.399
2594.0000	-48.996
2594.4000	-48.789
2594.8000	-47.569
2595.2000	-47.723
2595.6000	-47.388
2596.0000	-45.905
2596.4000	-46.938
2596.8000	-45.532
2597.2000	-45.829
2597.6000	-45.112
2598.0000	-45.039
2598.4000	-44.685
2598.8000	-45.368
2599.2000	-45.085
2599.6000	-45.014
2600.0000	-44.574
2600.4000	-45.523
2600.8000	-44.856
2601.2000	-44.794
2601.6000	-46.005
2602.0000	-45.905
2602.4000	-45.175
2602.8000	-45.850
2603.2000	-46.549
2603.6000	-46.402
2604.0000	-45.721
2604.4000	-45.712
2604.8000	-45.378
2605.2000	-45.018
2605.6000	-44.267
2606.0000	-44.359
2606.4000	-43.936
2606.8000	-44.246
2607.2000	-43.772
2607.6000	-42.961
2608.0000	-42.560
2608.4000	-42.814
2608.8000	-42.440
2609.2000	-41.921
2609.6000	-41.913
2610.0000	-41.862
2610.4000	-41.771
2610.8000	-41.518
2611.2000	-41.712
2611.6000	-41.718
2612.0000	-41.768
2612.4000	-41.702
2612.8000	-42.176
2613.2000	-42.170
2613.6000	-42.436
2614.0000	-42.904
2614.4000	-42.423
2614.8000	-42.487
2615.2000	-41.764
2615.6000	-41.540
2616.0000	-41.028
2616.4000	-41.164
2616.8000	-41.179
2617.2000	-40.883
2617.6000	-40.738
2618.0000	-40.209
2618.4000	-39.986
2618.8000	-39.896
2619.2000	-39.609
2619.6000	-39.161
2620.0000	-38.798
2620.4000	-38.566
2620.8000	-38.440
2621.2000	-38.079
2621.6000	-37.959
2622.0000	-37.768
2622.4000	-37.556
2622.8000	-37.528
2623.2000	-37.512
2623.6000	-37.417
2624.0000	-37.467
2624.4000	-37.575
2624.8000	-37.675
2625.2000	-37.441
2625.6000	-37.449
2626.0000	-37.605
2626.4000	-37.877
2626.8000	-37.947
2627.2000	-38.122
2627.6000	-38.268
2628.0000	-38.312
2628.4000	-38.225
2628.8000	-38.212
2629.2000	-38.191
2629.6000	-38.142
2630.0000	-38.159
2630.4000	-38.211
2630.8000	-38.186
2631.2000	-38.038
2631.6000	-37.672
2632.0000	-37.564
2632.4000	-37.259
2632.8000	-36.835
2633.2000	-36.613
2633.6000	-36.292
2634.0000	-36.138
2634.4000	-35.877
2634.8000	-35.575
2635.2000	-35.340
2635.6000	-35.063
2636.0000	-34.804
2636.4000	-34.659
2636.8000	-34.519
2637.2000	-34.454
2637.6000	-34.367
2638.0000	-34.348
2638.4000	-34.520
2638.8000	-34.581
2639.2000	-34.495
2639.6000	-34.591
2640.0000	-34.604
2640.4000	-34.677
2640.8000	-34.752
2641.2000	-34.768
2641.6000	-34.883
2642.0000	-35.042
2642.4000	-35.141
2642.8000	-35.251
2643.2000	-35.206
2643.6000	-35.420
2644.0000	-35.422
2644.4000	-35.422
2644.8000	-35.375
2645.2000	-35.437
2645.6000	-35.551
2646.0000	-35.631
2646.4000	-35.552
2646.8000	-35.438
2647.2000	-35.474
2647.6000	-35.522
2648.0000	-35.557
2648.4000	-35.693
2648.8000	-35.783
2649.2000	-36.010
2649.6000	-36.438
2650.0000	-36.444
2650.4000	-36.508
2650.8000	-36.728
2651.2000	-36.694
2651.6000	-36.803
2652.0000	-36.759
2652.4000	-36.672
2652.8000	-36.571
2653.2000	-36.402
2653.6000	-36.305
2654.0000	-35.874
2654.4000	-35.617
2654.8000	-35.400
2655.2000	-35.285
2655.6000	-35.194
2656.0000	-35.217
2656.4000	-35.255
2656.8000	-35.274
2657.2000	-35.322
2657.6000	-35.335
2658.0000	-35.406
2658.4000	-35.518
2658.8000	-35.582
2659.2000	-35.766
2659.6000	-36.012
2660.0000	-36.128
2660.4000	-36.300
2660.8000	-36.281
2661.2000	-36.627
2661.6000	-37.047
2662.0000	-37.235
2662.4000	-37.546
2662.8000	-37.654
2663.2000	-38.276
2663.6000	-38.794
2664.0000	-39.168
2664.4000	-39.337
2664.8000	-39.524
2665.2000	-39.925
2665.6000	-39.983
2666.0000	-40.004
2666.4000	-39.851
2666.8000	-39.852
2667.2000	-39.775
2667.6000	-39.737
2668.0000	-39.599
2668.4000	-39.588
2668.8000	-39.241
2669.2000	-39.148
2669.6000	-38.981
2670.0000	-38.980
2670.4000	-38.961
2670.8000	-38.567
2671.2000	-38.663
2671.6000	-38.426
2672.0000	-38.462
2672.4000	-38.440
2672.8000	-38.570
2673.2000	-38.573
2673.6000	-38.769
2674.0000	-39.182
2674.4000	-39.381
2674.8000	-39.411
2675.2000	-39.431
2675.6000	-39.246
2676.0000	-39.168
2676.4000	-38.738
2676.8000	-38.336
2677.2000	-37.846
2677.6000	-37.122
2678.0000	-36.556
2678.4000	-36.161
2678.8000	-35.763
2679.2000	-35.407
2679.6000	-35.074
2680.0000	-34.880
2680.4000	-34.722
2680.8000	-34.628
2681.2000	-34.460
2681.6000	-34.221
2682.0000	-34.295
2682.4000	-34.324
2682.8000	-34.193
2683.2000	-34.187
2683.6000	-34.189
2684.0000	-34.153
2684.4000	-34.090
2684.8000	-33.872
2685.2000	-33.506
2685.6000	-33.374
2686.0000	-33.145
2686.4000	-32.897
2686.8000	-32.646
2687.2000	-32.418
2687.6000	-32.164
2688.0000	-31.990
2688.4000	-31.877
2688.8000	-31.898
2689.2000	-31.967
2689.6000	-31.815
2690.0000	-31.975
2690.4000	-32.323
2690.8000	-32.588
2691.2000	-32.787
2691.6000	-32.961
2692.0000	-33.212
2692.4000	-33.752
2692.8000	-34.017
2693.2000	-34.078
2693.6000	-34.020
2694.0000	-33.861
2694.4000	-33.655
2694.8000	-33.378
2695.2000	-33.071
2695.6000	-32.744
2696.0000	-32.407
2696.4000	-32.106
2696.8000	-31.894
2697.2000	-31.803
2697.6000	-31.732
2698.0000	-31.692
2698.4000	-31.632
2698.8000	-31.627
2699.2000	-31.597
2699.6000	-31.537
2700.0000	-31.369
2700.4000	-31.210
2700.8000	-31.038
2701.2000	-30.963
2701.6000	-30.848
2702.0000	-30.470
2702.4000	-30.238
2702.8000	-30.342
2703.2000	-30.246
2703.6000	-30.097
2704.0000	-29.856
2704.4000	-29.701
2704.8000	-29.789
2705.2000	-30.029
2705.6000	-30.022
2706.0000	-30.163
2706.4000	-30.344
2706.8000	-30.588
2707.2000	-30.865
2707.6000	-31.163
2708.0000	-31.514
2708.4000	-31.580
2708.8000	-31.612
2709.2000	-31.585
2709.6000	-31.376
2710.0000	-31.078
2710.4000	-30.690
2710.8000	-30.258
2711.2000	-29.849
2711.6000	-29.422
2712.0000	-29.002
2712.4000	-28.676
2712.8000	-28.345
2713.2000	-28.103
2713.6000	-27.935
2714.0000	-27.851
2714.4000	-27.796
2714.8000	-27.757
2715.2000	-27.762
2715.6000	-27.809
2716.0000	-27.960
2716.4000	-28.176
2716.8000	-28.349
2717.2000	-28.669
2717.6000	-29.075
2718.0000	-29.422
2718.4000	-29.683
2718.8000	-29.882
2719.2000	-30.037
2719.6000	-30.190
2720.0000	-30.239
2720.4000	-30.235
2720.8000	-30.197
2721.2000	-30.107
2721.6000	-29.819
2722.0000	-29.566
2722.4000	-29.369
2722.8000	-28.999
2723.2000	-28.537
2723.6000	-27.964
2724.0000	-27.591
2724.4000	-27.216
2724.8000	-26.600
2725.2000	-26.079
2725.6000	-25.649
2726.0000	-25.325
2726.4000	-25.040
2726.8000	-24.761
2727.2000	-24.564
2727.6000	-24.396
2728.0000	-24.223
2728.4000	-24.157
2728.8000	-24.204
2729.2000	-24.319
2729.6000	-24.260
2730.0000	-24.402
2730.4000	-24.594
2730.8000	-24.808
2731.2000	-24.977
2731.6000	-25.046
2732.0000	-25.140
2732.4000	-25.112
2732.8000	-25.046
2733.2000	-24.912
2733.6000	-24.713
2734.0000	-24.492
2734.4000	-24.331
2734.8000	-24.212
2735.2000	-24.142
2735.6000	-24.194
2736.0000	-24.273
2736.4000	-24.404
2736.8000	-24.584
2737.2000	-24.826
2737.6000	-25.116
2738.0000	-25.465
2738.4000	-25.795
2738.8000	-25.991
2739.2000	-26.107
2739.6000	-26.109
2740.0000	-25.916
2740.4000	-25.349
2740.8000	-24.860
2741.2000	-24.386
2741.6000	-23.915
2742.0000	-23.458
2742.4000	-22.894
2742.8000	-22.335
2743.2000	-21.835
2743.6000	-21.379
2744.0000	-21.024
2744.4000	-20.775
2744.8000	-20.583
2745.2000	-20.424
2745.6000	-20.258
2746.0000	-20.137
2746.4000	-20.003
2746.8000	-19.852
2747.2000	-19.688
2747.6000	-19.557
2748.0000	-19.462
2748.4000	-19.371
2748.8000	-19.298
2749.2000	-19.239
2749.6000	-19.251
2750.0000	-19.273
2750.4000	-19.417
2750.8000	-19.575
2751.2000	-19.922
2751.6000	-20.314
2752.0000	-20.742
2752.4000	-21.324
2752.8000	-21.996
2753.2000	-22.509
2753.6000	-22.940
2754.0000	-23.042
2754.4000	-22.826
2754.8000	-22.237
2755.2000	-21.590
2755.6000	-20.796
2756.0000	-19.903
2756.4000	-18.939
2756.8000	-18.040
2757.2000	-17.244
2757.6000	-16.743
2758.0000	-16.161
2758.4000	-15.767
2758.8000	-15.521
2759.2000	-15.363
2759.6000	-15.351
2760.0000	-15.254
2760.4000	-15.250
2760.8000	-15.207
2761.2000	-15.064
2761.6000	-14.872
2762.0000	-14.661
2762.4000	-14.459
2762.8000	-14.284
2763.2000	-14.021
2763.6000	-13.773
2764.0000	-13.552
2764.4000	-13.298
2764.8000	-12.969
2765.2000	-12.637
2765.6000	-12.390
2766.0000	-12.193
2766.4000	-12.061
2766.8000	-12.029
2767.2000	-12.124
2767.6000	-12.127
2768.0000	-12.123
2768.4000	-12.204
2768.8000	-12.347
2769.2000	-12.493
2769.6000	-12.604
2770.0000	-12.744
2770.4000	-12.971
2770.8000	-13.278
2771.2000	-13.648
2771.6000	-13.808
2772.0000	-14.057
2772.4000	-14.186
2772.8000	-14.429
2773.2000	-14.644
2773.6000	-14.651
2774.0000	-14.976
2774.4000	-15.141
2774.8000	-15.093
2775.2000	-14.843
2775.6000	-14.738
2776.0000	-14.785
2776.4000	-14.608
2776.8000	-14.551
2777.2000	-14.173
2777.6000	-13.837
2778.0000	-13.904
2778.4000	-13.525
2778.8000	-13.294
2779.2000	-13.069
2779.6000	-12.927
2780.0000	-12.826
2780.4000	-12.910
2780.8000	-12.969
2781.2000	-12.539
2781.6000	-11.955
2782.0000	-11.601
2782.4000	-11.231
2782.8000	-10.955
2783.2000	-10.757
2783.6000	-10.342
2784.0000	-10.049
2784.4000	-9.650
2784.8000	-9.429
2785.2000	-8.889
2785.6000	-8.421
2786.0000	-8.089
2786.4000	-7.714
2786.8000	-7.517
2787.2000	-7.232
2787.6000	-7.233
2788.0000	-7.527
2788.4000	-7.679
2788.8000	-7.671
2789.2000	-7.443
2789.6000	-8.127
2790.0000	-8.627
2790.4000	-9.081
2790.8000	-9.419
2791.2000	-9.714
2791.6000	-10.247
2792.0000	-10.560
2792.4000	-10.776
2792.8000	-11.112
2793.2000	-11.118
2793.6000	-10.445
2794.0000	-9.893
2794.4000	-10.448
2794.8000	-11.032
2795.2000	-10.143
2795.6000	-9.307
2796.0000	-9.390
2796.4000	-9.393
2796.8000	-9.919
2797.2000	-9.407
2797.6000	-9.122
2798.0000	-9.185
2798.4000	-9.712
2798.8000	-9.727
2799.2000	-9.318
2799.6000	-9.547
2800.0000	-10.100
2800.4000	-10.515
2800.8000	-10.648
2801.2000	-10.801
2801.6000	-11.261
2802.0000	-11.524
2802.4000	-11.765
2802.8000	-12.079
2803.2000	-11.916
2803.6000	-11.853
2804.0000	-11.930
2804.4000	-11.600
2804.8000	-11.761
2805.2000	-11.700
2805.6000	-11.723
2806.0000	-11.406
2806.4000	-11.667
2806.8000	-12.210
2807.2000	-12.517
2807.6000	-12.648
2808.0000	-12.798
2808.4000	-13.055
2808.8000	-13.440
2809.2000	-13.656
2809.6000	-13.583
2810.0000	-13.751
2810.4000	-13.475
2810.8000	-13.066
2811.2000	-12.628
2811.6000	-12.257
2812.0000	-12.457
2812.4000	-12.263
2812.8000	-12.218
2813.2000	-12.229
2813.6000	-12.534
2814.0000	-12.752
2814.4000	-12.772
2814.8000	-12.849
2815.2000	-13.056
2815.6000	-13.377
2816.0000	-13.326
2816.4000	-12.601
2816.8000	-12.173
2817.2000	-12.336
2817.6000	-12.047
2818.0000	-11.399
2818.4000	-11.188
2818.8000	-11.137
2819.2000	-11.131
2819.6000	-11.138
2820.0000	-11.089
2820.4000	-11.630
2820.8000	-12.222
2821.2000	-12.441
2821.6000	-12.035
2822.0000	-13.185
2822.4000	-14.243
2822.8000	-14.817
2823.2000	-13.843
2823.6000	-13.690
2824.0000	-14.783
2824.4000	-14.590
2824.8000	-14.639
2825.2000	-15.550
2825.6000	-15.598
2826.0000	-15.313
2826.4000	-16.503
2826.8000	-16.833
2827.2000	-18.160
2827.6000	-18.367
2828.0000	-15.291
2828.4000	-15.980
2828.8000	-16.816
2829.2000	-17.116
2829.6000	-15.923
2830.0000	-14.236
2830.4000	-14.155
2830.8000	-14.615
2831.2000	-13.657
2831.6000	-13.572
2832.0000	-13.541
2832.4000	-13.773
2832.8000	-13.260
2833.2000	-13.205
2833.6000	-13.604
2834.0000	-13.223
2834.4000	-13.162
2834.8000	-12.807
2835.2000	-13.076
2835.6000	-12.940
2836.0000	-12.390
2836.4000	-12.035
2836.8000	-11.837
2837.2000	-12.470
2837.6000	-12.447
2838.0000	-12.028
2838.4000	-11.899
2838.8000	-12.278
2839.2000	-12.630
2839.6000	-12.310
2840.0000	-12.452
2840.4000	-12.472
2840.8000	-12.827
2841.2000	-13.273
2841.6000	-12.824
2842.0000	-13.146
2842.4000	-13.151
2842.8000	-13.341
2843.2000	-13.250
2843.6000	-12.771
2844.0000	-12.797
2844.4000	-12.481
2844.8000	-12.459
2845.2000	-12.131
2845.6000	-12.069
2846.0000	-12.032
2846.4000	-12.134
2846.8000	-12.194
2847.2000	-12.255
2847.6000	-12.448
2848.0000	-12.640
2848.4000	-13.028
2848.8000	-13.239
2849.2000	-13.495
2849.6000	-13.783
2850.0000	-14.156
2850.4000	-14.336
2850.8000	-14.520
2851.2000	-14.554
2851.6000	-14.640
2852.0000	-14.363
2852.4000	-14.195
2852.8000	-14.027
2853.2000	-13.742
2853.6000	-13.423
2854.0000	-13.219
2854.4000	-12.870
2854.8000	-12.531
2855.2000	-12.484
2855.6000	-12.359
2856.0000	-12.304
2856.4000	-12.107
2856.8000	-12.178
2857.2000	-12.062
2857.6000	-11.989
2858.0000	-12.284
2858.4000	-12.605
2858.8000	-12.600
2859.2000	-12.481
2859.6000	-12.453
2860.0000	-12.766
2860.4000	-12.840
2860.8000	-12.908
2861.2000	-12.866
2861.6000	-13.095
2862.0000	-13.257
2862.4000	-13.383
2862.8000	-13.638
2863.2000	-13.976
2863.6000	-14.127
2864.0000	-14.358
2864.4000	-14.699
2864.8000	-15.093
2865.2000	-15.425
2865.6000	-15.500
2866.0000	-15.888
2866.4000	-16.227
2866.8000	-16.725
2867.2000	-16.771
2867.6000	-16.600
2868.0000	-16.861
2868.4000	-16.952
2868.8000	-16.942
2869.2000	-16.644
2869.6000	-16.814
2870.0000	-16.643
2870.4000	-16.242
2870.8000	-16.252
2871.2000	-16.075
2871.6000	-15.896
2872.0000	-15.927
2872.4000	-15.868
2872.8000	-16.014
2873.2000	-16.090
2873.6000	-16.018
2874.0000	-16.134
2874.4000	-16.297
2874.8000	-16.340
2875.2000	-16.373
2875.6000	-16.307
2876.0000	-16.113
2876.4000	-16.328
2876.8000	-16.201
2877.2000	-16.193
2877.6000	-16.154
2878.0000	-16.148
2878.4000	-16.252
2878.8000	-16.382
2879.2000	-16.625
2879.6000	-16.986
2880.0000	-17.290
2880.4000	-17.893
2880.8000	-18.496
2881.2000	-18.493
2881.6000	-19.178
2882.0000	-20.040
2882.4000	-20.499
2882.8000	-21.147
2883.2000	-21.423
2883.6000	-21.694
2884.0000	-21.929
2884.4000	-21.815
2884.8000	-21.661
2885.2000	-21.301
2885.6000	-21.231
2886.0000	-21.234
2886.4000	-21.147
2886.8000	-21.161
2887.2000	-21.395
2887.6000	-21.366
2888.0000	-21.557
2888.4000	-21.638
2888.8000	-22.005
2889.2000	-22.232
2889.6000	-21.803
2890.0000	-21.574
2890.4000	-22.272
2890.8000	-21.447
2891.2000	-21.574
2891.6000	-20.956
2892.0000	-21.035
2892.4000	-20.750
2892.8000	-20.373
2893.2000	-20.430
2893.6000	-20.378
2894.0000	-20.221
2894.4000	-20.080
2894.8000	-20.300
2895.2000	-20.828
2895.6000	-20.717
2896.0000	-20.798
2896.4000	-21.414
2896.8000	-21.487
2897.2000	-22.386
2897.6000	-22.744
2898.0000	-23.808
2898.4000	-23.835
2898.8000	-24.402
2899.2000	-24.797
2899.6000	-25.748
2900.0000	-26.664
2900.4000	-26.522
2900.8000	-26.421
2901.2000	-26.841
2901.6000	-27.329
2902.0000	-27.342
2902.4000	-27.177
2902.8000	-27.221
2903.2000	-26.823
2903.6000	-26.345
2904.0000	-26.276
2904.4000	-26.184
2904.8000	-25.968
2905.2000	-25.460
2905.6000	-25.282
2906.0000	-25.079
2906.4000	-24.933
2906.8000	-24.780
2907.2000	-24.790
2907.6000	-24.579
2908.0000	-24.428
2908.4000	-24.048
2908.8000	-24.820
2909.2000	-25.162
2909.6000	-25.134
2910.0000	-25.011
2910.4000	-25.282
2910.8000	-26.143
2911.2000	-26.452
2911.6000	-26.484
2912.0000	-26.563
2912.4000	-27.691
2912.8000	-28.189
2913.2000	-27.847
2913.6000	-28.170
2914.0000	-28.789
2914.4000	-30.209
2914.8000	-30.839
2915.2000	-30.737
2915.6000	-31.366
2916.0000	-31.794
2916.4000	-32.494
2916.8000	-32.266
2917.2000	-32.050
2917.6000	-32.630
2918.0000	-32.927
2918.4000	-33.205
2918.8000	-32.854
2919.2000	-33.534
2919.6000	-33.796
2920.0000	-34.108
2920.4000	-34.239
2920.8000	-34.248
2921.2000	-34.564
2921.6000	-35.304
2922.0000	-35.486
2922.4000	-35.371
2922.8000	-35.133
2923.2000	-35.215
2923.6000	-35.757
2924.0000	-35.518
2924.4000	-35.204
2924.8000	-35.476
2925.2000	-35.422
2925.6000	-36.004
2926.0000	-35.745
2926.4000	-34.432
2926.8000	-35.258
2927.2000	-35.721
2927.6000	-35.806
2928.0000	-34.998
2928.4000	-34.636
2928.8000	-35.022
2929.2000	-36.271
2929.6000	-35.725
2930.0000	-35.255
2930.4000	-35.329
2930.8000	-35.795
2931.2000	-35.903
2931.6000	-35.777
2932.0000	-36.172
2932.4000	-35.986
2932.8000	-36.681
2933.2000	-36.415
2933.6000	-36.638
2934.0000	-36.396
2934.4000	-37.384
2934.8000	-36.896
2935.2000	-36.860
2935.6000	-37.220
2936.0000	-37.330
2936.4000	-38.247
2936.8000	-38.496
2937.2000	-37.789
2937.6000	-38.248
2938.0000	-38.522
2938.4000	-38.230
2938.8000	-38.322
2939.2000	-37.935
2939.6000	-38.016
2940.0000	-38.817
2940.4000	-39.043
2940.8000	-39.155
2941.2000	-38.694
2941.6000	-38.822
2942.0000	-39.121
2942.4000	-39.008
2942.8000	-38.828
2943.2000	-39.155
2943.6000	-39.850
2944.0000	-40.238
2944.4000	-39.565
2944.8000	-39.774
2945.2000	-40.420
2945.6000	-40.444
2946.0000	-39.838
2946.4000	-39.965
2946.8000	-40.385
2947.2000	-40.404
2947.6000	-40.646
2948.0000	-40.227
2948.4000	-40.748
2948.8000	-41.112
2949.2000	-41.464
2949.6000	-41.272
2950.0000	-41.332
2950.4000	-41.040
2950.8000	-40.939
2951.2000	-41.394
2951.6000	-41.012
2952.0000	-41.411
2952.4000	-40.904
2952.8000	-41.735
2953.2000	-41.978
2953.6000	-41.295
2954.0000	-41.421
2954.4000	-41.835
2954.8000	-42.396
2955.2000	-41.383
2955.6000	-41.474
2956.0000	-41.828
2956.4000	-42.073
2956.8000	-42.193
2957.2000	-41.899
2957.6000	-41.903
2958.0000	-42.261
2958.4000	-42.726
2958.8000	-42.494
2959.2000	-42.494
2959.6000	-42.734
2960.0000	-42.825
2960.4000	-42.916
2960.8000	-42.573
2961.2000	-42.413
2961.6000	-42.450
2962.0000	-42.687
2962.4000	-42.761
2962.8000	-42.547
2963.2000	-42.654
2963.6000	-42.956
2964.0000	-43.057
2964.4000	-42.938
2964.8000	-42.885
2965.2000	-43.170
2965.6000	-42.567
2966.0000	-43.067
2966.4000	-42.827
2966.8000	-43.088
2967.2000	-42.650
2967.6000	-42.996
2968.0000	-42.791
2968.4000	-42.525
2968.8000	-42.447
2969.2000	-42.690
2969.6000	-42.791
2970.0000	-42.811
2970.4000	-42.785
2970.8000	-42.912
2971.2000	-42.864
2971.6000	-42.782
2972.0000	-42.619
2972.4000	-42.405
2972.8000	-42.775
2973.2000	-42.909
2973.6000	-42.658
2974.0000	-42.586
2974.4000	-42.880
2974.8000	-42.973
2975.2000	-42.944
2975.6000	-42.973
2976.0000	-42.754
2976.4000	-42.893
2976.8000	-43.016
2977.2000	-42.730
2977.6000	-42.715
2978.0000	-42.886
2978.4000	-43.012
2978.8000	-42.676
2979.2000	-42.837
2979.6000	-42.633
2980.0000	-42.523
2980.4000	-43.063
2980.8000	-43.012
2981.2000	-42.683
2981.6000	-42.634
2982.0000	-42.682
2982.4000	-43.011
2982.8000	-42.736
2983.2000	-42.702
2983.6000	-42.952
2984.0000	-43.175
2984.4000	-43.025
2984.8000	-42.935
2985.2000	-42.870
2985.6000	-42.796
2986.0000	-43.362
2986.4000	-42.903
2986.8000	-43.382
2987.2000	-43.085
2987.6000	-43.117
2988.0000	-43.290
2988.4000	-43.205
2988.8000	-43.196
2989.2000	-43.049
2989.6000	-42.916
2990.0000	-43.061
2990.4000	-43.115
2990.8000	-43.111
2991.2000	-42.739
2991.6000	-42.666
2992.0000	-42.745
2992.4000	-42.520
2992.8000	-42.003
2993.2000	-42.193
2993.6000	-41.989
2994.0000	-42.320
2994.4000	-42.120
2994.8000	-41.748
2995.2000	-41.998
2995.6000	-41.848
2996.0000	-42.069
2996.4000	-41.860
2996.8000	-41.168
2997.2000	-41.155
2997.6000	-41.473
2998.0000	-40.968
2998.4000	-40.387
2998.8000	-40.421
2999.2000	-40.687
2999.6000	-40.471
3000.0000	-40.022
3000.4000	-39.831
3000.8000	-40.070
3001.2000	-39.820
3001.6000	-39.596
3002.0000	-39.238
3002.4000	-39.191
3002.8000	-39.243
3003.2000	-38.978
3003.6000	-38.935
3004.0000	-38.641
3004.4000	-38.819
3004.8000	-38.753
3005.2000	-38.675
3005.6000	-38.024
3006.0000	-37.952
3006.4000	-37.912
3006.8000	-37.942
3007.2000	-37.667
3007.6000	-37.050
3008.0000	-37.191
3008.4000	-37.535
3008.8000	-36.973
3009.2000	-36.679
3009.6000	-36.431
3010.0000	-36.478
3010.4000	-36.378
3010.8000	-36.387
3011.2000	-35.854
3011.6000	-35.932
3012.0000	-36.005
3012.4000	-35.874
3012.8000	-35.761
3013.2000	-35.595
3013.6000	-35.312
3014.0000	-35.483
3014.4000	-35.256
3014.8000	-35.009
3015.2000	-34.922
3015.6000	-34.984
3016.0000	-34.966
3016.4000	-34.815
3016.8000	-34.773
3017.2000	-34.796
3017.6000	-34.869
3018.0000	-34.759
3018.4000	-34.643
3018.8000	-34.668
3019.2000	-34.646
3019.6000	-34.618
3020.0000	-34.573
3020.4000	-34.585
3020.8000	-34.514
3021.2000	-34.530
3021.6000	-34.516
3022.0000	-34.448
3022.4000	-34.442
3022.8000	-34.419
3023.2000	-34.398
3023.6000	-34.406
3024.0000	-34.403
3024.4000	-34.333
3024.8000	-34.363
3025.2000	-34.419
3025.6000	-34.440
3026.0000	-34.432
3026.4000	-34.449
3026.8000	-34.466
3027.2000	-34.507
3027.6000	-34.615
3028.0000	-34.638
3028.4000	-34.607
3028.8000	-34.651
3029.2000	-34.760
3029.6000	-34.832
3030.0000	-34.859
3030.4000	-34.935
3030.8000	-35.032
3031.2000	-35.228
3031.6000	-35.236
3032.0000	-35.288
3032.4000	-35.525
3032.8000	-35.480
3033.2000	-35.629
3033.6000	-35.562
3034.0000	-35.719
3034.4000	-36.044
3034.8000	-36.181
3035.2000	-36.265
3035.6000	-36.188
3036.0000	-36.348
3036.4000	-36.525
3036.8000	-36.770
3037.2000	-36.848
3037.6000	-36.808
3038.0000	-36.973
3038.4000	-37.003
3038.8000	-37.080
3039.2000	-37.085
3039.6000	-37.125
3040.0000	-37.271
3040.4000	-37.323
3040.8000	-37.360
3041.2000	-37.421
3041.6000	-37.380
3042.0000	-37.416
3042.4000	-37.400
3042.8000	-37.458
3043.2000	-37.482
3043.6000	-37.530
3044.0000	-37.427
3044.4000	-37.535
3044.8000	-37.536
3045.2000	-37.536
3045.6000	-37.567
3046.0000	-37.504
3046.4000	-37.478
3046.8000	-37.450
3047.2000	-37.324
3047.6000	-37.339
3048.0000	-37.350
3048.4000	-37.343
3048.8000	-37.325
3049.2000	-37.257
3049.6000	-37.203
3050.0000	-37.166
3050.4000	-37.124
3050.8000	-37.096
3051.2000	-37.026
3051.6000	-36.962
3052.0000	-36.849
3052.4000	-36.724
3052.8000	-36.616
3053.2000	-36.487
3053.6000	-36.380
3054.0000	-36.264
3054.4000	-36.245
3054.8000	-36.190
3055.2000	-36.085
3055.6000	-35.939
3056.0000	-35.883
3056.4000	-35.821
3056.8000	-35.782
3057.2000	-35.666
3057.6000	-35.576
3058.0000	-35.534
3058.4000	-35.546
3058.8000	-35.590
3059.2000	-35.520
3059.6000	-35.390
3060.0000	-35.406
3060.4000	-35.369
3060.8000	-35.311
3061.2000	-35.238
3061.6000	-35.279
3062.0000	-35.355
3062.4000	-35.267
3062.8000	-35.337
3063.2000	-35.201
3063.6000	-35.354
3064.0000	-35.373
3064.4000	-35.407
3064.8000	-35.340
3065.2000	-35.419
3065.6000	-35.805
3066.0000	-35.638
3066.4000	-35.586
3066.8000	-35.549
3067.2000	-35.821
3067.6000	-35.992
3068.0000	-36.002
3068.4000	-36.014
3068.8000	-36.109
3069.2000	-36.386
3069.6000	-36.440
3070.0000	-36.532
3070.4000	-36.467
3070.8000	-36.514
3071.2000	-36.999
3071.6000	-37.163
3072.0000	-36.907
3072.4000	-37.080
3072.8000	-37.429
3073.2000	-37.510
3073.6000	-37.293
3074.0000	-37.468
3074.4000	-37.814
3074.8000	-37.906
3075.2000	-38.047
3075.6000	-37.986
3076.0000	-38.383
3076.4000	-38.850
3076.8000	-38.799
3077.2000	-38.456
3077.6000	-39.029
3078.0000	-39.514
3078.4000	-39.821
3078.8000	-40.007
3079.2000	-40.125
3079.6000	-40.630
3080.0000	-40.859
3080.4000	-41.051
3080.8000	-41.196
3081.2000	-41.504
3081.6000	-41.757
3082.0000	-41.947
3082.4000	-42.025
3082.8000	-41.882
3083.2000	-42.143
3083.6000	-42.289
3084.0000	-42.626
3084.4000	-42.684
3084.8000	-42.534
3085.2000	-42.855
3085.6000	-42.710
3086.0000	-42.805
3086.4000	-42.938
3086.8000	-42.968
3087.2000	-42.645
3087.6000	-42.532
3088.0000	-42.765
3088.4000	-43.071
3088.8000	-42.964
3089.2000	-42.563
3089.6000	-42.737
3090.0000	-42.832
3090.4000	-42.887
3090.8000	-42.814
3091.2000	-42.883
3091.6000	-43.048
3092.0000	-42.872
3092.4000	-43.174
3092.8000	-43.113
3093.2000	-43.030
3093.6000	-43.146
3094.0000	-43.288
3094.4000	-43.857
3094.8000	-43.799
3095.2000	-43.481
3095.6000	-43.575
3096.0000	-44.141
3096.4000	-44.743
3096.8000	-44.305
3097.2000	-44.184
3097.6000	-44.691
3098.0000	-44.969
3098.4000	-45.390
3098.8000	-45.236
3099.2000	-45.625
3099.6000	-45.596
3100.0000	-45.317
3100.4000	-45.327
3100.8000	-45.784
3101.2000	-46.198
3101.6000	-46.407
3102.0000	-45.819
3102.4000	-45.783
3102.8000	-46.399
3103.2000	-45.754
3103.6000	-45.590
3104.0000	-45.962
3104.4000	-45.832
3104.8000	-45.615
3105.2000	-45.469
3105.6000	-45.338
3106.0000	-45.417
3106.4000	-45.269
3106.8000	-44.920
3107.2000	-44.050
3107.6000	-44.366
3108.0000	-44.673
3108.4000	-44.768
3108.8000	-43.948
3109.2000	-43.367
3109.6000	-43.829
3110.0000	-43.898
3110.4000	-43.511
3110.8000	-43.146
3111.2000	-43.370
3111.6000	-43.400
3112.0000	-43.313
3112.4000	-42.785
3112.8000	-42.394
3113.2000	-42.981
3113.6000	-42.722
3114.0000	-42.345
3114.4000	-41.867
3114.8000	-41.792
3115.2000	-42.404
3115.6000	-42.211
3116.0000	-41.789
3116.4000	-41.399
3116.8000	-42.128
3117.2000	-41.837
3117.6000	-41.392
3118.0000	-41.483
3118.4000	-41.611
3118.8000	-42.189
3119.2000	-41.678
3119.6000	-41.525
3120.0000	-41.498
3120.4000	-41.651
3120.8000	-41.634
3121.2000	-41.515
3121.6000	-41.714
3122.0000	-41.716
3122.4000	-41.842
3122.8000	-41.826
3123.2000	-41.603
3123.6000	-41.831
3124.0000	-41.811
3124.4000	-41.985
3124.8000	-41.737
3125.2000	-41.471
3125.6000	-41.402
3126.0000	-41.333
3126.4000	-41.586
3126.8000	-41.390
3127.2000	-41.336
3127.6000	-41.459
3128.0000	-41.229
3128.4000	-41.051
3128.8000	-40.654
3129.2000	-40.550
3129.6000	-40.890
3130.0000	-40.877
3130.4000	-40.425
3130.8000	-40.306
3131.2000	-40.616
3131.6000	-40.598
3132.0000	-40.235
3132.4000	-39.865
3132.8000	-39.871
3133.2000	-39.982
3133.6000	-39.626
3134.0000	-39.479
3134.4000	-39.499
3134.8000	-39.777
3135.2000	-39.410
3135.6000	-39.341
[truncated: 4,661 more rows]
