# Supplementary material for: Femtosecond tunable solitons up to 4.8 µm using soliton self-frequency shift in an InF3 fiber
Source: Sci Rep. 2022 Sep 23;12:15898. doi: 10.1038/s41598-022-19658-8 (PMC9508244; doi:10.1038/s41598-022-19658-8)
Supplement: Supplementary file 1 — Supplementary Information. [file 41598_2022_19658_MOESM1_ESM.zip › Raw data/Fig3_4m20mInF3/2.9A.CSV]

75CSV
77
35
CTRWL	3675.000000
SPAN	2650.000000
START WL	2350.000000
STOP WL	5000.000000
WLFREQ	0
REFL	-3.0
LSCL	7.0
RESLN	2.000
AVG	1
SMPLAUTO	1
SMPL	6626
SMPLINTVL	0.4000
HI1_CHOP
MEAS
LSUNT	0
NMSKV	OFF
RESCOR	0
SMOOTH	0
MEASWL	0
SWPSPD	1
MODELNAME	AQ6376
CHGPT	0
RESCAL0_0	10243
RESCAL0_1	0
RESCAL0_2	0
RESCAL1_0	10243
RESCAL1_1	0
RESCAL1_2	0
RESPARM	10243
FREQPARM	10243
WNUMPARM	10243
[TRACE DATA]
2350.0000	-54.048
2350.4000	-52.588
2350.8000	-52.610
2351.2000	-54.165
2351.6000	-210.000
2352.0000	-51.339
2352.4000	-210.000
2352.8000	-52.106
2353.2000	-54.220
2353.6000	-210.000
2354.0000	-53.137
2354.4000	-55.602
2354.8000	-65.883
2355.2000	-51.276
2355.6000	-56.725
2356.0000	-210.000
2356.4000	-210.000
2356.8000	-210.000
2357.2000	-53.745
2357.6000	-210.000
2358.0000	-58.947
2358.4000	-60.091
2358.8000	-65.047
2359.2000	-50.973
2359.6000	-210.000
2360.0000	-51.259
2360.4000	-210.000
2360.8000	-210.000
2361.2000	-52.917
2361.6000	-210.000
2362.0000	-50.944
2362.4000	-210.000
2362.8000	-210.000
2363.2000	-56.330
2363.6000	-49.498
2364.0000	-51.695
2364.4000	-56.514
2364.8000	-210.000
2365.2000	-210.000
2365.6000	-56.671
2366.0000	-210.000
2366.4000	-65.064
2366.8000	-210.000
2367.2000	-210.000
2367.6000	-210.000
2368.0000	-210.000
2368.4000	-210.000
2368.8000	-56.629
2369.2000	-210.000
2369.6000	-210.000
2370.0000	-210.000
2370.4000	-52.675
2370.8000	-210.000
2371.2000	-57.311
2371.6000	-210.000
2372.0000	-61.106
2372.4000	-210.000
2372.8000	-210.000
2373.2000	-210.000
2373.6000	-52.899
2374.0000	-51.418
2374.4000	-53.165
2374.8000	-210.000
2375.2000	-210.000
2375.6000	-210.000
2376.0000	-59.506
2376.4000	-210.000
2376.8000	-56.125
2377.2000	-57.429
2377.6000	-210.000
2378.0000	-210.000
2378.4000	-210.000
2378.8000	-210.000
2379.2000	-210.000
2379.6000	-210.000
2380.0000	-54.461
2380.4000	-65.745
2380.8000	-60.117
2381.2000	-56.182
2381.6000	-210.000
2382.0000	-210.000
2382.4000	-210.000
2382.8000	-210.000
2383.2000	-210.000
2383.6000	-210.000
2384.0000	-53.188
2384.4000	-210.000
2384.8000	-210.000
2385.2000	-66.502
2385.6000	-69.550
2386.0000	-52.670
2386.4000	-53.572
2386.8000	-210.000
2387.2000	-210.000
2387.6000	-210.000
2388.0000	-210.000
2388.4000	-210.000
2388.8000	-55.170
2389.2000	-210.000
2389.6000	-210.000
2390.0000	-210.000
2390.4000	-64.543
2390.8000	-61.921
2391.2000	-57.604
2391.6000	-64.501
2392.0000	-53.085
2392.4000	-52.232
2392.8000	-54.656
2393.2000	-50.044
2393.6000	-63.034
2394.0000	-210.000
2394.4000	-210.000
2394.8000	-56.833
2395.2000	-210.000
2395.6000	-64.376
2396.0000	-54.590
2396.4000	-210.000
2396.8000	-59.397
2397.2000	-58.080
2397.6000	-53.421
2398.0000	-52.658
2398.4000	-51.514
2398.8000	-53.574
2399.2000	-50.892
2399.6000	-54.360
2400.0000	-55.747
2400.4000	-50.980
2400.8000	-210.000
2401.2000	-53.189
2401.6000	-210.000
2402.0000	-210.000
2402.4000	-54.854
2402.8000	-51.993
2403.2000	-210.000
2403.6000	-210.000
2404.0000	-210.000
2404.4000	-76.052
2404.8000	-61.658
2405.2000	-210.000
2405.6000	-210.000
2406.0000	-63.109
2406.4000	-54.415
2406.8000	-55.214
2407.2000	-55.632
2407.6000	-210.000
2408.0000	-59.384
2408.4000	-56.989
2408.8000	-53.151
2409.2000	-210.000
2409.6000	-56.658
2410.0000	-210.000
2410.4000	-210.000
2410.8000	-63.951
2411.2000	-55.096
2411.6000	-52.451
2412.0000	-53.366
2412.4000	-57.885
2412.8000	-210.000
2413.2000	-54.254
2413.6000	-52.213
2414.0000	-50.563
2414.4000	-210.000
2414.8000	-210.000
2415.2000	-54.968
2415.6000	-210.000
2416.0000	-54.380
2416.4000	-210.000
2416.8000	-52.557
2417.2000	-60.387
2417.6000	-64.560
2418.0000	-58.882
2418.4000	-210.000
2418.8000	-54.775
2419.2000	-210.000
2419.6000	-51.447
2420.0000	-52.924
2420.4000	-210.000
2420.8000	-210.000
2421.2000	-210.000
2421.6000	-210.000
2422.0000	-210.000
2422.4000	-54.900
2422.8000	-54.420
2423.2000	-210.000
2423.6000	-53.224
2424.0000	-51.730
2424.4000	-51.877
2424.8000	-210.000
2425.2000	-59.274
2425.6000	-52.274
2426.0000	-52.536
2426.4000	-53.887
2426.8000	-210.000
2427.2000	-53.459
2427.6000	-50.794
2428.0000	-52.493
2428.4000	-210.000
2428.8000	-57.598
2429.2000	-210.000
2429.6000	-50.360
2430.0000	-50.757
2430.4000	-210.000
2430.8000	-53.482
2431.2000	-79.952
2431.6000	-210.000
2432.0000	-210.000
2432.4000	-210.000
2432.8000	-54.178
2433.2000	-210.000
2433.6000	-210.000
2434.0000	-210.000
2434.4000	-53.568
2434.8000	-51.646
2435.2000	-62.804
2435.6000	-210.000
2436.0000	-53.092
2436.4000	-66.478
2436.8000	-60.292
2437.2000	-56.087
2437.6000	-55.850
2438.0000	-52.365
2438.4000	-53.196
2438.8000	-210.000
2439.2000	-210.000
2439.6000	-210.000
2440.0000	-65.251
2440.4000	-210.000
2440.8000	-53.228
2441.2000	-64.454
2441.6000	-210.000
2442.0000	-52.851
2442.4000	-49.581
2442.8000	-52.975
2443.2000	-50.651
2443.6000	-210.000
2444.0000	-210.000
2444.4000	-58.865
2444.8000	-210.000
2445.2000	-210.000
2445.6000	-55.164
2446.0000	-53.917
2446.4000	-50.227
2446.8000	-50.070
2447.2000	-49.431
2447.6000	-57.510
2448.0000	-51.551
2448.4000	-60.452
2448.8000	-210.000
2449.2000	-58.886
2449.6000	-51.966
2450.0000	-54.854
2450.4000	-210.000
2450.8000	-49.992
2451.2000	-49.079
2451.6000	-53.027
2452.0000	-54.074
2452.4000	-54.409
2452.8000	-49.309
2453.2000	-50.859
2453.6000	-50.532
2454.0000	-53.040
2454.4000	-51.344
2454.8000	-51.703
2455.2000	-51.301
2455.6000	-50.569
2456.0000	-62.637
2456.4000	-54.708
2456.8000	-52.288
2457.2000	-51.736
2457.6000	-51.180
2458.0000	-56.944
2458.4000	-53.074
2458.8000	-60.364
2459.2000	-51.664
2459.6000	-54.979
2460.0000	-52.277
2460.4000	-52.031
2460.8000	-50.262
2461.2000	-50.887
2461.6000	-51.420
2462.0000	-51.174
2462.4000	-54.578
2462.8000	-54.235
2463.2000	-52.955
2463.6000	-54.048
2464.0000	-52.180
2464.4000	-52.001
2464.8000	-55.821
2465.2000	-50.340
2465.6000	-48.725
2466.0000	-51.005
2466.4000	-51.859
2466.8000	-52.326
2467.2000	-68.272
2467.6000	-51.906
2468.0000	-63.251
2468.4000	-48.896
2468.8000	-48.582
2469.2000	-50.137
2469.6000	-50.093
2470.0000	-48.086
2470.4000	-55.492
2470.8000	-51.096
2471.2000	-47.631
2471.6000	-48.934
2472.0000	-50.890
2472.4000	-49.396
2472.8000	-49.943
2473.2000	-49.524
2473.6000	-48.323
2474.0000	-51.948
2474.4000	-51.129
2474.8000	-52.857
2475.2000	-49.145
2475.6000	-48.958
2476.0000	-47.718
2476.4000	-49.505
2476.8000	-49.687
2477.2000	-48.684
2477.6000	-50.443
2478.0000	-53.967
2478.4000	-50.376
2478.8000	-48.291
2479.2000	-51.100
2479.6000	-50.046
2480.0000	-49.130
2480.4000	-47.236
2480.8000	-48.621
2481.2000	-50.472
2481.6000	-49.849
2482.0000	-47.992
2482.4000	-48.425
2482.8000	-51.076
2483.2000	-48.889
2483.6000	-51.840
2484.0000	-49.310
2484.4000	-49.637
2484.8000	-47.246
2485.2000	-49.995
2485.6000	-48.495
2486.0000	-52.814
2486.4000	-49.157
2486.8000	-49.373
2487.2000	-48.078
2487.6000	-48.315
2488.0000	-47.790
2488.4000	-47.283
2488.8000	-49.394
2489.2000	-49.972
2489.6000	-48.109
2490.0000	-47.964
2490.4000	-48.152
2490.8000	-47.209
2491.2000	-48.162
2491.6000	-48.388
2492.0000	-47.226
2492.4000	-46.779
2492.8000	-46.809
2493.2000	-47.894
2493.6000	-48.392
2494.0000	-47.849
2494.4000	-47.634
2494.8000	-47.948
2495.2000	-47.750
2495.6000	-47.743
2496.0000	-48.362
2496.4000	-47.612
2496.8000	-47.554
2497.2000	-48.111
2497.6000	-47.612
2498.0000	-47.723
2498.4000	-48.361
2498.8000	-48.497
2499.2000	-47.694
2499.6000	-47.913
2500.0000	-49.521
2500.4000	-47.956
2500.8000	-47.933
2501.2000	-47.340
2501.6000	-48.539
2502.0000	-47.131
2502.4000	-47.298
2502.8000	-47.826
2503.2000	-47.390
2503.6000	-47.793
2504.0000	-47.682
2504.4000	-47.049
2504.8000	-47.389
2505.2000	-47.001
2505.6000	-47.323
2506.0000	-48.468
2506.4000	-47.352
2506.8000	-47.264
2507.2000	-46.862
2507.6000	-47.135
2508.0000	-47.157
2508.4000	-47.681
2508.8000	-47.490
2509.2000	-46.979
2509.6000	-46.877
2510.0000	-47.800
2510.4000	-47.641
2510.8000	-47.258
2511.2000	-47.170
2511.6000	-48.100
2512.0000	-48.576
2512.4000	-46.627
2512.8000	-48.667
2513.2000	-47.090
2513.6000	-46.379
2514.0000	-48.216
2514.4000	-47.573
2514.8000	-48.730
2515.2000	-47.249
2515.6000	-45.951
2516.0000	-47.730
2516.4000	-47.367
2516.8000	-47.988
2517.2000	-47.806
2517.6000	-46.340
2518.0000	-47.164
2518.4000	-46.417
2518.8000	-46.754
2519.2000	-46.510
2519.6000	-46.289
2520.0000	-46.451
2520.4000	-45.857
2520.8000	-46.002
2521.2000	-46.601
2521.6000	-45.663
2522.0000	-44.765
2522.4000	-46.284
2522.8000	-45.822
2523.2000	-45.424
2523.6000	-46.038
2524.0000	-45.964
2524.4000	-45.853
2524.8000	-46.098
2525.2000	-45.973
2525.6000	-46.599
2526.0000	-46.136
2526.4000	-45.552
2526.8000	-45.910
2527.2000	-45.196
2527.6000	-45.778
2528.0000	-45.444
2528.4000	-45.802
2528.8000	-46.116
2529.2000	-45.898
2529.6000	-46.290
2530.0000	-45.972
2530.4000	-46.566
2530.8000	-46.495
2531.2000	-46.583
2531.6000	-46.184
2532.0000	-45.858
2532.4000	-44.899
2532.8000	-45.759
2533.2000	-45.529
2533.6000	-45.761
2534.0000	-44.641
2534.4000	-44.895
2534.8000	-45.959
2535.2000	-45.139
2535.6000	-45.095
2536.0000	-45.757
2536.4000	-44.783
2536.8000	-45.061
2537.2000	-45.329
2537.6000	-45.158
2538.0000	-45.207
2538.4000	-44.155
2538.8000	-44.756
2539.2000	-44.535
2539.6000	-45.149
2540.0000	-44.750
2540.4000	-45.387
2540.8000	-45.941
2541.2000	-45.432
2541.6000	-45.666
2542.0000	-45.255
2542.4000	-45.108
2542.8000	-45.649
2543.2000	-45.962
2543.6000	-45.711
2544.0000	-45.341
2544.4000	-45.432
2544.8000	-44.716
2545.2000	-45.159
2545.6000	-45.071
2546.0000	-44.712
2546.4000	-44.657
2546.8000	-45.060
2547.2000	-44.749
2547.6000	-44.497
2548.0000	-45.683
2548.4000	-45.276
2548.8000	-45.392
2549.2000	-45.305
2549.6000	-45.183
2550.0000	-45.273
2550.4000	-44.855
2550.8000	-44.998
2551.2000	-44.310
2551.6000	-44.121
2552.0000	-44.908
2552.4000	-44.531
2552.8000	-44.879
2553.2000	-44.147
2553.6000	-43.872
2554.0000	-43.621
2554.4000	-44.504
2554.8000	-43.840
2555.2000	-43.820
2555.6000	-44.168
2556.0000	-43.636
2556.4000	-43.917
2556.8000	-43.932
2557.2000	-43.954
2557.6000	-43.894
2558.0000	-44.974
2558.4000	-44.535
2558.8000	-45.076
2559.2000	-44.689
2559.6000	-45.539
2560.0000	-45.705
2560.4000	-45.363
2560.8000	-45.420
2561.2000	-46.193
2561.6000	-46.901
2562.0000	-45.702
2562.4000	-44.929
2562.8000	-45.065
2563.2000	-45.509
2563.6000	-45.283
2564.0000	-44.794
2564.4000	-45.117
2564.8000	-44.964
2565.2000	-44.683
2565.6000	-44.440
2566.0000	-44.363
2566.4000	-44.381
2566.8000	-44.378
2567.2000	-45.014
2567.6000	-44.804
2568.0000	-45.042
2568.4000	-44.410
2568.8000	-44.465
2569.2000	-44.569
2569.6000	-44.459
2570.0000	-44.187
2570.4000	-44.736
2570.8000	-45.032
2571.2000	-45.095
2571.6000	-45.019
2572.0000	-45.153
2572.4000	-44.605
2572.8000	-44.944
2573.2000	-44.980
2573.6000	-45.024
2574.0000	-45.382
2574.4000	-45.079
2574.8000	-44.674
2575.2000	-44.387
2575.6000	-44.159
2576.0000	-43.566
2576.4000	-43.566
2576.8000	-43.437
2577.2000	-43.241
2577.6000	-43.121
2578.0000	-42.897
2578.4000	-42.717
2578.8000	-42.634
2579.2000	-42.685
2579.6000	-42.929
2580.0000	-42.948
2580.4000	-42.504
2580.8000	-43.098
2581.2000	-43.707
2581.6000	-43.281
2582.0000	-43.607
2582.4000	-43.333
2582.8000	-43.109
2583.2000	-42.811
2583.6000	-43.338
2584.0000	-43.095
2584.4000	-42.702
2584.8000	-42.593
2585.2000	-42.594
2585.6000	-42.029
2586.0000	-41.544
2586.4000	-41.552
2586.8000	-41.129
2587.2000	-40.898
2587.6000	-40.880
2588.0000	-40.737
2588.4000	-40.546
2588.8000	-40.438
2589.2000	-40.427
2589.6000	-40.335
2590.0000	-40.207
2590.4000	-40.415
2590.8000	-40.599
2591.2000	-40.774
2591.6000	-40.824
2592.0000	-41.009
2592.4000	-41.968
2592.8000	-42.022
2593.2000	-42.090
2593.6000	-42.085
2594.0000	-41.883
2594.4000	-41.459
2594.8000	-40.964
2595.2000	-40.490
2595.6000	-39.982
2596.0000	-39.421
2596.4000	-39.208
2596.8000	-38.992
2597.2000	-38.665
2597.6000	-38.435
2598.0000	-38.282
2598.4000	-38.247
2598.8000	-38.451
2599.2000	-38.322
2599.6000	-38.564
2600.0000	-38.565
2600.4000	-39.104
2600.8000	-39.223
2601.2000	-39.585
2601.6000	-39.865
2602.0000	-40.375
2602.4000	-40.765
2602.8000	-40.780
2603.2000	-41.038
2603.6000	-40.852
2604.0000	-40.787
2604.4000	-40.743
2604.8000	-40.513
2605.2000	-40.525
2605.6000	-40.122
2606.0000	-39.627
2606.4000	-39.495
2606.8000	-39.223
2607.2000	-38.837
2607.6000	-38.596
2608.0000	-38.377
2608.4000	-38.233
2608.8000	-37.877
2609.2000	-37.818
2609.6000	-37.733
2610.0000	-37.715
2610.4000	-37.557
2610.8000	-37.351
2611.2000	-37.172
2611.6000	-37.266
2612.0000	-37.223
2612.4000	-37.091
2612.8000	-37.296
2613.2000	-37.508
2613.6000	-37.670
2614.0000	-37.962
2614.4000	-38.116
2614.8000	-38.168
2615.2000	-38.271
2615.6000	-38.442
2616.0000	-38.638
2616.4000	-38.661
2616.8000	-38.959
2617.2000	-38.967
2617.6000	-39.071
2618.0000	-39.144
2618.4000	-39.050
2618.8000	-38.874
2619.2000	-38.581
2619.6000	-38.298
2620.0000	-37.899
2620.4000	-37.649
2620.8000	-37.417
2621.2000	-37.092
2621.6000	-36.836
2622.0000	-36.631
2622.4000	-36.363
2622.8000	-36.266
2623.2000	-36.236
2623.6000	-36.248
2624.0000	-36.260
2624.4000	-36.365
2624.8000	-36.386
2625.2000	-36.629
2625.6000	-36.680
2626.0000	-36.959
2626.4000	-37.208
2626.8000	-37.735
2627.2000	-38.068
2627.6000	-38.159
2628.0000	-38.123
2628.4000	-38.219
2628.8000	-38.327
2629.2000	-38.178
2629.6000	-38.080
2630.0000	-38.077
2630.4000	-38.170
2630.8000	-38.047
2631.2000	-37.845
2631.6000	-37.432
2632.0000	-37.066
2632.4000	-36.746
2632.8000	-36.360
2633.2000	-35.996
2633.6000	-35.700
2634.0000	-35.462
2634.4000	-35.229
2634.8000	-35.055
2635.2000	-34.846
2635.6000	-34.670
2636.0000	-34.472
2636.4000	-34.319
2636.8000	-34.217
2637.2000	-34.205
2637.6000	-34.171
2638.0000	-34.188
2638.4000	-34.272
2638.8000	-34.324
2639.2000	-34.408
2639.6000	-34.447
2640.0000	-34.417
2640.4000	-34.472
2640.8000	-34.481
2641.2000	-34.459
2641.6000	-34.445
2642.0000	-34.484
2642.4000	-34.527
2642.8000	-34.498
2643.2000	-34.412
2643.6000	-34.291
2644.0000	-34.144
2644.4000	-34.046
2644.8000	-33.821
2645.2000	-33.722
2645.6000	-33.606
2646.0000	-33.371
2646.4000	-33.195
2646.8000	-33.003
2647.2000	-32.871
2647.6000	-32.732
2648.0000	-32.624
2648.4000	-32.577
2648.8000	-32.614
2649.2000	-32.727
2649.6000	-32.829
2650.0000	-32.875
2650.4000	-32.953
2650.8000	-33.136
2651.2000	-33.306
2651.6000	-33.420
2652.0000	-33.590
2652.4000	-33.710
2652.8000	-33.761
2653.2000	-33.804
2653.6000	-33.780
2654.0000	-33.776
2654.4000	-33.665
2654.8000	-33.625
2655.2000	-33.721
2655.6000	-33.898
2656.0000	-34.043
2656.4000	-34.214
2656.8000	-34.334
2657.2000	-34.458
2657.6000	-34.610
2658.0000	-34.771
2658.4000	-34.910
2658.8000	-34.994
2659.2000	-35.187
2659.6000	-35.310
2660.0000	-35.546
2660.4000	-35.594
2660.8000	-35.609
2661.2000	-35.753
2661.6000	-35.916
2662.0000	-36.186
2662.4000	-36.280
2662.8000	-36.654
2663.2000	-37.102
2663.6000	-37.413
2664.0000	-37.678
2664.4000	-37.904
2664.8000	-38.159
2665.2000	-38.275
2665.6000	-38.446
2666.0000	-38.411
2666.4000	-38.498
2666.8000	-38.629
2667.2000	-38.439
2667.6000	-38.206
2668.0000	-37.962
2668.4000	-37.740
2668.8000	-37.695
2669.2000	-37.655
2669.6000	-37.569
2670.0000	-37.264
2670.4000	-37.168
2670.8000	-37.055
2671.2000	-36.960
2671.6000	-36.812
2672.0000	-36.735
2672.4000	-36.626
2672.8000	-36.690
2673.2000	-36.744
2673.6000	-37.043
2674.0000	-37.341
2674.4000	-37.733
2674.8000	-37.960
2675.2000	-38.214
2675.6000	-38.469
2676.0000	-38.730
2676.4000	-38.740
2676.8000	-38.422
2677.2000	-38.294
2677.6000	-37.904
2678.0000	-37.611
2678.4000	-37.063
2678.8000	-36.570
2679.2000	-36.371
2679.6000	-36.135
2680.0000	-35.823
2680.4000	-35.570
2680.8000	-35.389
2681.2000	-35.268
2681.6000	-35.038
2682.0000	-35.050
2682.4000	-34.914
2682.8000	-34.901
2683.2000	-34.859
2683.6000	-34.798
2684.0000	-34.715
2684.4000	-34.427
2684.8000	-34.287
2685.2000	-34.073
2685.6000	-33.807
2686.0000	-33.574
2686.4000	-33.339
2686.8000	-33.035
2687.2000	-32.754
2687.6000	-32.566
2688.0000	-32.396
2688.4000	-32.216
2688.8000	-31.993
2689.2000	-31.931
2689.6000	-31.965
2690.0000	-32.151
2690.4000	-32.210
2690.8000	-32.244
2691.2000	-32.367
2691.6000	-32.566
2692.0000	-32.832
2692.4000	-32.945
2692.8000	-32.987
2693.2000	-32.941
2693.6000	-32.803
2694.0000	-32.564
2694.4000	-32.314
2694.8000	-31.965
2695.2000	-31.600
2695.6000	-31.174
2696.0000	-30.739
2696.4000	-30.410
2696.8000	-30.104
2697.2000	-29.920
2697.6000	-29.800
2698.0000	-29.686
2698.4000	-29.601
2698.8000	-29.506
2699.2000	-29.485
2699.6000	-29.451
2700.0000	-29.391
2700.4000	-29.302
2700.8000	-29.281
2701.2000	-29.240
2701.6000	-29.212
2702.0000	-29.163
2702.4000	-29.123
2702.8000	-29.083
2703.2000	-28.986
2703.6000	-28.905
2704.0000	-28.863
2704.4000	-28.843
2704.8000	-28.902
2705.2000	-29.032
2705.6000	-29.222
2706.0000	-29.439
2706.4000	-29.577
2706.8000	-29.705
2707.2000	-30.020
2707.6000	-30.358
2708.0000	-30.673
2708.4000	-30.864
2708.8000	-31.039
2709.2000	-31.213
2709.6000	-31.185
2710.0000	-31.106
2710.4000	-30.935
2710.8000	-30.747
2711.2000	-30.464
2711.6000	-30.166
2712.0000	-29.901
2712.4000	-29.647
2712.8000	-29.362
2713.2000	-29.115
2713.6000	-28.968
2714.0000	-28.854
2714.4000	-28.788
2714.8000	-28.649
2715.2000	-28.631
2715.6000	-28.629
2716.0000	-28.720
2716.4000	-28.815
2716.8000	-28.942
2717.2000	-29.146
2717.6000	-29.387
2718.0000	-29.574
2718.4000	-29.734
2718.8000	-29.832
2719.2000	-29.852
2719.6000	-29.749
2720.0000	-29.620
2720.4000	-29.859
2720.8000	-29.961
2721.2000	-29.778
2721.6000	-29.522
2722.0000	-29.587
2722.4000	-29.716
2722.8000	-29.411
2723.2000	-29.114
2723.6000	-28.915
2724.0000	-28.594
2724.4000	-28.164
2724.8000	-27.524
2725.2000	-26.884
2725.6000	-26.272
2726.0000	-25.695
2726.4000	-25.206
2726.8000	-24.811
2727.2000	-24.457
2727.6000	-24.202
2728.0000	-23.935
2728.4000	-23.707
2728.8000	-23.429
2729.2000	-23.279
2729.6000	-23.210
2730.0000	-23.173
2730.4000	-23.205
2730.8000	-23.320
2731.2000	-23.448
2731.6000	-23.613
2732.0000	-23.777
2732.4000	-24.019
2732.8000	-24.281
2733.2000	-24.560
2733.6000	-24.931
2734.0000	-25.362
2734.4000	-25.826
2734.8000	-26.277
2735.2000	-26.744
2735.6000	-27.212
2736.0000	-26.988
2736.4000	-27.195
2736.8000	-27.759
2737.2000	-28.052
2737.6000	-27.995
2738.0000	-27.754
2738.4000	-27.867
2738.8000	-27.643
2739.2000	-26.815
2739.6000	-26.132
2740.0000	-25.400
2740.4000	-24.671
2740.8000	-23.917
2741.2000	-23.309
2741.6000	-22.618
2742.0000	-22.272
2742.4000	-21.733
2742.8000	-21.239
2743.2000	-20.961
2743.6000	-20.549
2744.0000	-20.308
2744.4000	-20.330
2744.8000	-20.088
2745.2000	-19.909
2745.6000	-19.963
2746.0000	-19.890
2746.4000	-19.910
2746.8000	-19.988
2747.2000	-19.924
2747.6000	-19.949
2748.0000	-20.189
2748.4000	-20.616
2748.8000	-20.655
2749.2000	-20.194
2749.6000	-20.883
2750.0000	-21.574
2750.4000	-21.198
2750.8000	-21.090
2751.2000	-20.683
2751.6000	-21.600
2752.0000	-22.559
2752.4000	-21.903
2752.8000	-21.998
2753.2000	-22.207
2753.6000	-21.974
2754.0000	-21.368
2754.4000	-20.893
2754.8000	-20.334
2755.2000	-19.684
2755.6000	-19.082
2756.0000	-18.653
2756.4000	-18.178
2756.8000	-17.636
2757.2000	-17.494
2757.6000	-17.264
2758.0000	-16.757
2758.4000	-16.170
2758.8000	-16.182
2759.2000	-16.315
2759.6000	-16.256
2760.0000	-16.002
2760.4000	-15.620
2760.8000	-15.471
2761.2000	-15.069
2761.6000	-14.566
2762.0000	-14.151
2762.4000	-13.899
2762.8000	-13.447
2763.2000	-12.798
2763.6000	-13.036
2764.0000	-13.477
2764.4000	-12.277
2764.8000	-12.243
2765.2000	-12.050
2765.6000	-12.134
2766.0000	-11.986
2766.4000	-12.066
2766.8000	-12.136
2767.2000	-12.352
2767.6000	-12.356
2768.0000	-12.462
2768.4000	-12.425
2768.8000	-12.412
2769.2000	-12.392
2769.6000	-12.594
2770.0000	-12.788
2770.4000	-12.980
2770.8000	-13.295
2771.2000	-13.552
2771.6000	-13.908
2772.0000	-14.295
2772.4000	-14.679
2772.8000	-14.801
2773.2000	-14.770
2773.6000	-15.557
2774.0000	-15.694
2774.4000	-15.558
2774.8000	-15.687
2775.2000	-15.430
2775.6000	-15.128
2776.0000	-14.368
2776.4000	-13.368
2776.8000	-12.942
2777.2000	-12.077
2777.6000	-11.193
2778.0000	-10.774
2778.4000	-10.404
2778.8000	-9.894
2779.2000	-9.387
2779.6000	-8.920
2780.0000	-8.760
2780.4000	-9.233
2780.8000	-8.848
2781.2000	-9.080
2781.6000	-8.699
2782.0000	-9.163
2782.4000	-9.769
2782.8000	-9.728
2783.2000	-9.628
2783.6000	-9.948
2784.0000	-10.782
2784.4000	-11.294
2784.8000	-10.725
2785.2000	-10.600
2785.6000	-10.419
2786.0000	-10.078
2786.4000	-9.943
2786.8000	-9.666
2787.2000	-9.426
2787.6000	-9.293
2788.0000	-9.226
2788.4000	-9.236
2788.8000	-9.278
2789.2000	-9.249
2789.6000	-9.227
2790.0000	-9.090
2790.4000	-8.957
2790.8000	-8.887
2791.2000	-8.696
2791.6000	-8.281
2792.0000	-8.144
2792.4000	-8.412
2792.8000	-8.559
2793.2000	-7.438
2793.6000	-7.490
2794.0000	-7.500
2794.4000	-7.922
2794.8000	-7.254
2795.2000	-6.508
2795.6000	-7.066
2796.0000	-7.703
2796.4000	-7.508
2796.8000	-7.295
2797.2000	-7.078
2797.6000	-7.493
2798.0000	-7.607
2798.4000	-7.492
2798.8000	-7.653
2799.2000	-7.767
2799.6000	-8.079
2800.0000	-8.312
2800.4000	-8.571
2800.8000	-9.068
2801.2000	-9.586
2801.6000	-9.659
2802.0000	-10.244
2802.4000	-10.677
2802.8000	-11.432
2803.2000	-11.369
2803.6000	-10.936
2804.0000	-11.156
2804.4000	-11.410
2804.8000	-11.265
2805.2000	-10.879
2805.6000	-10.990
2806.0000	-11.125
2806.4000	-11.358
2806.8000	-10.971
2807.2000	-10.899
2807.6000	-11.367
2808.0000	-11.554
2808.4000	-12.150
2808.8000	-12.395
2809.2000	-12.746
2809.6000	-13.119
2810.0000	-13.711
2810.4000	-10.996
2810.8000	-14.508
2811.2000	-14.923
2811.6000	-14.458
2812.0000	-14.445
2812.4000	-14.575
2812.8000	-14.594
2813.2000	-15.318
2813.6000	-14.201
2814.0000	-14.422
2814.4000	-13.698
2814.8000	-13.188
2815.2000	-12.950
2815.6000	-12.347
2816.0000	-12.062
2816.4000	-11.969
2816.8000	-11.778
2817.2000	-11.378
2817.6000	-12.344
2818.0000	-13.388
2818.4000	-13.593
2818.8000	-12.905
2819.2000	-13.270
2819.6000	-13.585
2820.0000	-13.771
2820.4000	-14.018
2820.8000	-14.264
2821.2000	-14.754
2821.6000	-15.160
2822.0000	-15.618
2822.4000	-15.832
2822.8000	-16.378
2823.2000	-15.976
2823.6000	-16.026
2824.0000	-15.996
2824.4000	-15.690
2824.8000	-16.410
2825.2000	-16.024
2825.6000	-15.373
2826.0000	-15.301
2826.4000	-16.410
2826.8000	-16.191
2827.2000	-15.953
2827.6000	-16.016
2828.0000	-16.278
2828.4000	-16.374
2828.8000	-16.615
2829.2000	-16.672
2829.6000	-16.872
2830.0000	-16.398
2830.4000	-16.808
2830.8000	-17.336
2831.2000	-16.774
2831.6000	-16.764
2832.0000	-16.964
2832.4000	-16.928
2832.8000	-17.120
2833.2000	-16.512
2833.6000	-16.802
2834.0000	-16.973
2834.4000	-16.630
2834.8000	-17.230
2835.2000	-17.245
2835.6000	-16.471
2836.0000	-15.884
2836.4000	-15.391
2836.8000	-16.314
2837.2000	-16.289
2837.6000	-15.960
2838.0000	-15.284
2838.4000	-15.698
2838.8000	-14.896
2839.2000	-15.682
2839.6000	-14.952
2840.0000	-14.312
2840.4000	-14.177
2840.8000	-14.293
2841.2000	-14.391
2841.6000	-14.452
2842.0000	-14.625
2842.4000	-13.949
2842.8000	-13.997
2843.2000	-14.242
2843.6000	-14.337
2844.0000	-14.770
2844.4000	-13.791
2844.8000	-13.873
2845.2000	-14.223
2845.6000	-13.173
2846.0000	-14.122
2846.4000	-14.074
2846.8000	-13.549
2847.2000	-13.611
2847.6000	-13.710
2848.0000	-13.550
2848.4000	-13.543
2848.8000	-13.621
2849.2000	-13.312
2849.6000	-13.362
2850.0000	-13.332
2850.4000	-13.435
2850.8000	-13.870
2851.2000	-13.220
2851.6000	-13.360
2852.0000	-13.387
2852.4000	-13.461
2852.8000	-12.788
2853.2000	-13.006
2853.6000	-12.882
2854.0000	-12.786
2854.4000	-12.007
2854.8000	-11.749
2855.2000	-11.623
2855.6000	-12.243
2856.0000	-11.464
2856.4000	-10.570
2856.8000	-10.459
2857.2000	-10.345
2857.6000	-10.766
2858.0000	-10.396
2858.4000	-10.872
2858.8000	-10.666
2859.2000	-10.798
2859.6000	-10.484
2860.0000	-10.695
2860.4000	-10.920
2860.8000	-10.746
2861.2000	-11.003
2861.6000	-11.291
2862.0000	-11.075
2862.4000	-11.127
2862.8000	-11.149
2863.2000	-11.320
2863.6000	-11.597
2864.0000	-11.953
2864.4000	-11.810
2864.8000	-12.308
2865.2000	-12.990
2865.6000	-13.149
2866.0000	-13.065
2866.4000	-13.271
2866.8000	-13.930
2867.2000	-13.961
2867.6000	-14.046
2868.0000	-13.630
2868.4000	-13.963
2868.8000	-13.770
2869.2000	-13.072
2869.6000	-12.951
2870.0000	-12.667
2870.4000	-12.717
2870.8000	-12.274
2871.2000	-12.895
2871.6000	-12.692
2872.0000	-12.442
2872.4000	-13.228
2872.8000	-12.675
2873.2000	-12.327
2873.6000	-12.557
2874.0000	-13.460
2874.4000	-13.908
2874.8000	-13.368
2875.2000	-13.283
2875.6000	-13.091
2876.0000	-14.325
2876.4000	-13.302
2876.8000	-13.838
2877.2000	-13.596
2877.6000	-14.730
2878.0000	-14.873
2878.4000	-14.591
2878.8000	-14.501
2879.2000	-14.404
2879.6000	-14.734
2880.0000	-14.457
2880.4000	-14.189
2880.8000	-14.382
2881.2000	-15.910
2881.6000	-15.406
2882.0000	-15.849
2882.4000	-15.681
2882.8000	-15.669
2883.2000	-15.788
2883.6000	-15.829
2884.0000	-15.079
2884.4000	-15.864
2884.8000	-16.227
2885.2000	-16.234
2885.6000	-15.183
2886.0000	-15.076
2886.4000	-16.037
2886.8000	-16.122
2887.2000	-16.024
2887.6000	-16.299
2888.0000	-15.616
2888.4000	-15.858
2888.8000	-15.996
2889.2000	-16.002
2889.6000	-15.544
2890.0000	-15.955
2890.4000	-16.481
2890.8000	-16.332
2891.2000	-15.705
2891.6000	-15.815
2892.0000	-16.486
2892.4000	-16.587
2892.8000	-16.234
2893.2000	-15.605
2893.6000	-14.682
2894.0000	-15.110
2894.4000	-15.489
2894.8000	-14.965
2895.2000	-14.967
2895.6000	-15.222
2896.0000	-15.553
2896.4000	-16.276
2896.8000	-16.138
2897.2000	-16.361
2897.6000	-16.974
2898.0000	-17.955
2898.4000	-17.305
2898.8000	-16.625
2899.2000	-16.848
2899.6000	-17.072
2900.0000	-17.751
2900.4000	-16.333
2900.8000	-15.863
2901.2000	-15.944
2901.6000	-17.654
2902.0000	-16.176
2902.4000	-16.517
2902.8000	-16.551
2903.2000	-17.671
2903.6000	-18.057
2904.0000	-17.741
2904.4000	-17.903
2904.8000	-17.588
2905.2000	-18.954
2905.6000	-18.184
2906.0000	-16.871
2906.4000	-16.385
2906.8000	-17.043
2907.2000	-17.102
2907.6000	-17.073
2908.0000	-17.105
2908.4000	-16.803
2908.8000	-17.468
2909.2000	-17.846
2909.6000	-18.141
2910.0000	-18.287
2910.4000	-18.788
2910.8000	-18.967
2911.2000	-19.598
2911.6000	-19.839
2912.0000	-20.164
2912.4000	-20.365
2912.8000	-20.836
2913.2000	-21.103
2913.6000	-21.191
2914.0000	-21.421
2914.4000	-21.129
2914.8000	-21.564
2915.2000	-21.499
2915.6000	-22.157
2916.0000	-22.134
2916.4000	-22.339
2916.8000	-22.264
2917.2000	-22.383
2917.6000	-23.476
2918.0000	-23.868
2918.4000	-23.691
2918.8000	-22.996
2919.2000	-21.567
2919.6000	-23.390
2920.0000	-22.983
2920.4000	-21.950
2920.8000	-21.911
2921.2000	-23.395
2921.6000	-22.773
2922.0000	-21.112
2922.4000	-23.270
2922.8000	-20.622
2923.2000	-21.759
2923.6000	-21.316
2924.0000	-21.708
2924.4000	-21.379
2924.8000	-21.812
2925.2000	-21.403
2925.6000	-21.079
2926.0000	-21.545
2926.4000	-21.512
2926.8000	-20.975
2927.2000	-20.589
2927.6000	-20.753
2928.0000	-21.035
2928.4000	-20.390
2928.8000	-20.959
2929.2000	-21.945
2929.6000	-21.607
2930.0000	-21.869
2930.4000	-21.971
2930.8000	-21.894
2931.2000	-21.768
2931.6000	-22.580
2932.0000	-22.242
2932.4000	-22.031
2932.8000	-22.503
2933.2000	-22.688
2933.6000	-22.976
2934.0000	-22.643
2934.4000	-22.303
2934.8000	-22.989
2935.2000	-22.134
2935.6000	-22.426
2936.0000	-22.910
2936.4000	-22.875
2936.8000	-22.233
2937.2000	-21.594
2937.6000	-21.704
2938.0000	-23.769
2938.4000	-23.642
2938.8000	-23.628
2939.2000	-22.866
2939.6000	-24.085
2940.0000	-25.008
2940.4000	-23.958
2940.8000	-24.285
2941.2000	-24.558
2941.6000	-25.699
2942.0000	-27.436
2942.4000	-26.106
2942.8000	-27.504
2943.2000	-27.342
2943.6000	-27.104
2944.0000	-27.772
2944.4000	-27.358
2944.8000	-28.848
2945.2000	-27.089
2945.6000	-27.466
2946.0000	-29.625
2946.4000	-30.029
2946.8000	-28.295
2947.2000	-28.055
2947.6000	-29.785
2948.0000	-30.972
2948.4000	-31.148
2948.8000	-29.573
2949.2000	-29.738
2949.6000	-31.327
2950.0000	-32.371
2950.4000	-32.455
2950.8000	-31.487
2951.2000	-32.389
2951.6000	-31.981
2952.0000	-32.693
2952.4000	-31.859
2952.8000	-32.134
2953.2000	-32.599
2953.6000	-32.375
2954.0000	-32.747
2954.4000	-32.854
2954.8000	-32.941
2955.2000	-33.213
2955.6000	-32.955
2956.0000	-32.738
2956.4000	-33.839
2956.8000	-33.663
2957.2000	-31.835
2957.6000	-34.048
2958.0000	-33.535
2958.4000	-33.689
2958.8000	-34.649
2959.2000	-34.903
2959.6000	-33.674
2960.0000	-33.605
2960.4000	-34.618
2960.8000	-33.650
2961.2000	-35.516
2961.6000	-34.902
2962.0000	-34.931
2962.4000	-32.184
2962.8000	-32.308
2963.2000	-35.127
2963.6000	-33.734
2964.0000	-33.569
2964.4000	-32.101
2964.8000	-32.844
2965.2000	-34.978
2965.6000	-35.422
2966.0000	-36.527
2966.4000	-35.650
2966.8000	-35.448
2967.2000	-36.488
2967.6000	-35.842
2968.0000	-36.854
2968.4000	-37.292
2968.8000	-36.305
2969.2000	-36.213
2969.6000	-35.676
2970.0000	-35.878
2970.4000	-35.860
2970.8000	-36.948
2971.2000	-36.467
2971.6000	-34.760
2972.0000	-34.745
2972.4000	-36.351
2972.8000	-35.975
2973.2000	-36.117
2973.6000	-34.658
2974.0000	-34.830
2974.4000	-36.465
2974.8000	-35.803
2975.2000	-36.016
2975.6000	-37.468
2976.0000	-37.565
2976.4000	-37.418
2976.8000	-36.647
2977.2000	-37.072
2977.6000	-36.596
2978.0000	-35.503
2978.4000	-37.492
2978.8000	-35.748
2979.2000	-37.201
2979.6000	-36.957
2980.0000	-36.805
2980.4000	-36.649
2980.8000	-35.256
2981.2000	-36.176
2981.6000	-36.400
2982.0000	-37.873
2982.4000	-36.001
2982.8000	-36.948
2983.2000	-36.830
2983.6000	-37.879
2984.0000	-36.351
2984.4000	-36.419
2984.8000	-36.771
2985.2000	-38.089
2985.6000	-37.961
2986.0000	-37.270
2986.4000	-37.352
2986.8000	-37.836
2987.2000	-38.039
2987.6000	-37.856
2988.0000	-36.987
2988.4000	-36.780
2988.8000	-38.047
2989.2000	-37.607
2989.6000	-37.654
2990.0000	-36.758
2990.4000	-37.593
2990.8000	-37.988
2991.2000	-37.543
2991.6000	-36.930
2992.0000	-37.177
2992.4000	-38.121
2992.8000	-38.064
2993.2000	-38.521
2993.6000	-38.580
2994.0000	-38.595
2994.4000	-38.349
2994.8000	-38.281
2995.2000	-38.392
2995.6000	-38.647
2996.0000	-38.641
2996.4000	-38.725
2996.8000	-38.195
2997.2000	-38.613
2997.6000	-38.659
2998.0000	-38.539
2998.4000	-38.512
2998.8000	-38.307
2999.2000	-38.633
2999.6000	-38.909
3000.0000	-38.893
3000.4000	-38.483
3000.8000	-38.685
3001.2000	-38.302
3001.6000	-38.976
3002.0000	-38.747
3002.4000	-39.061
3002.8000	-39.048
3003.2000	-38.911
3003.6000	-38.933
3004.0000	-38.934
3004.4000	-38.916
3004.8000	-38.902
3005.2000	-38.936
3005.6000	-38.871
3006.0000	-39.012
3006.4000	-38.944
3006.8000	-38.789
3007.2000	-38.673
3007.6000	-38.759
3008.0000	-38.629
3008.4000	-38.495
3008.8000	-38.539
3009.2000	-38.481
3009.6000	-38.465
3010.0000	-38.361
3010.4000	-38.373
3010.8000	-38.341
3011.2000	-38.271
3011.6000	-38.182
3012.0000	-38.249
3012.4000	-38.215
3012.8000	-38.244
3013.2000	-38.140
3013.6000	-38.210
3014.0000	-38.164
3014.4000	-38.142
3014.8000	-38.165
3015.2000	-38.117
3015.6000	-38.158
3016.0000	-38.236
3016.4000	-38.299
3016.8000	-38.241
3017.2000	-38.244
3017.6000	-37.971
3018.0000	-37.774
3018.4000	-37.943
3018.8000	-37.989
3019.2000	-38.003
3019.6000	-37.898
3020.0000	-37.768
3020.4000	-37.841
3020.8000	-38.010
3021.2000	-37.753
3021.6000	-37.675
3022.0000	-37.649
3022.4000	-37.780
3022.8000	-37.473
3023.2000	-37.496
3023.6000	-37.433
3024.0000	-37.459
3024.4000	-37.208
3024.8000	-37.163
3025.2000	-37.055
3025.6000	-37.107
3026.0000	-37.070
3026.4000	-37.086
3026.8000	-37.026
3027.2000	-36.889
3027.6000	-36.948
3028.0000	-36.888
3028.4000	-36.862
3028.8000	-36.866
3029.2000	-36.775
3029.6000	-36.835
3030.0000	-36.788
3030.4000	-36.655
3030.8000	-36.682
3031.2000	-36.614
3031.6000	-36.500
3032.0000	-36.500
3032.4000	-36.510
3032.8000	-36.438
3033.2000	-36.330
3033.6000	-36.300
3034.0000	-36.301
3034.4000	-36.325
3034.8000	-36.202
3035.2000	-36.213
3035.6000	-36.123
3036.0000	-36.274
3036.4000	-36.151
3036.8000	-36.069
3037.2000	-36.058
3037.6000	-36.161
3038.0000	-36.047
3038.4000	-35.938
3038.8000	-35.811
3039.2000	-35.981
3039.6000	-35.893
3040.0000	-35.799
3040.4000	-35.595
3040.8000	-35.550
3041.2000	-35.620
3041.6000	-35.564
3042.0000	-35.532
3042.4000	-35.399
3042.8000	-35.502
3043.2000	-35.537
3043.6000	-35.437
3044.0000	-35.327
3044.4000	-35.253
3044.8000	-35.269
3045.2000	-35.401
3045.6000	-35.250
3046.0000	-35.226
3046.4000	-35.143
3046.8000	-35.194
3047.2000	-35.137
3047.6000	-35.082
3048.0000	-35.098
3048.4000	-35.138
3048.8000	-35.126
3049.2000	-35.011
3049.6000	-35.056
3050.0000	-34.980
3050.4000	-35.008
3050.8000	-34.926
3051.2000	-34.971
3051.6000	-35.001
3052.0000	-34.973
3052.4000	-34.991
3052.8000	-34.981
3053.2000	-34.964
3053.6000	-34.949
3054.0000	-34.940
3054.4000	-34.892
3054.8000	-34.913
3055.2000	-34.922
3055.6000	-34.959
3056.0000	-35.031
3056.4000	-34.931
3056.8000	-34.931
3057.2000	-34.987
3057.6000	-35.166
3058.0000	-35.203
3058.4000	-35.237
3058.8000	-35.289
3059.2000	-35.437
3059.6000	-35.562
3060.0000	-35.582
3060.4000	-35.732
3060.8000	-35.813
3061.2000	-35.903
3061.6000	-35.994
3062.0000	-35.883
3062.4000	-36.055
3062.8000	-36.076
3063.2000	-36.132
3063.6000	-36.173
3064.0000	-36.193
3064.4000	-36.139
3064.8000	-36.149
3065.2000	-36.186
3065.6000	-36.183
3066.0000	-36.205
3066.4000	-36.156
3066.8000	-36.099
3067.2000	-36.060
3067.6000	-36.031
3068.0000	-36.023
3068.4000	-35.970
3068.8000	-35.983
3069.2000	-35.967
3069.6000	-35.956
3070.0000	-35.907
3070.4000	-35.880
3070.8000	-35.862
3071.2000	-35.864
3071.6000	-35.784
3072.0000	-35.673
3072.4000	-35.704
3072.8000	-35.725
3073.2000	-35.637
3073.6000	-35.410
3074.0000	-35.287
3074.4000	-35.345
3074.8000	-35.305
3075.2000	-35.215
3075.6000	-35.010
3076.0000	-34.946
3076.4000	-34.914
3076.8000	-34.873
3077.2000	-34.727
3077.6000	-34.642
3078.0000	-34.600
3078.4000	-34.614
3078.8000	-34.559
3079.2000	-34.191
3079.6000	-34.155
3080.0000	-34.102
3080.4000	-34.049
3080.8000	-33.948
3081.2000	-33.831
3081.6000	-33.743
3082.0000	-33.679
3082.4000	-33.620
3082.8000	-33.411
3083.2000	-33.339
3083.6000	-33.363
3084.0000	-33.264
3084.4000	-33.137
3084.8000	-33.103
3085.2000	-33.058
3085.6000	-33.058
3086.0000	-33.028
3086.4000	-32.991
3086.8000	-32.988
3087.2000	-33.022
3087.6000	-32.998
3088.0000	-32.986
3088.4000	-32.996
3088.8000	-32.981
3089.2000	-33.007
3089.6000	-32.980
3090.0000	-33.000
3090.4000	-32.978
3090.8000	-33.005
3091.2000	-33.036
3091.6000	-33.047
3092.0000	-33.084
3092.4000	-33.139
3092.8000	-33.163
3093.2000	-33.211
3093.6000	-33.234
3094.0000	-33.300
3094.4000	-33.352
3094.8000	-33.380
3095.2000	-33.507
3095.6000	-33.624
3096.0000	-33.660
3096.4000	-33.701
3096.8000	-33.765
3097.2000	-33.944
3097.6000	-33.988
3098.0000	-34.037
3098.4000	-34.103
3098.8000	-34.382
3099.2000	-34.512
3099.6000	-34.526
3100.0000	-34.636
3100.4000	-34.830
3100.8000	-35.181
3101.2000	-35.286
3101.6000	-35.287
3102.0000	-35.478
3102.4000	-35.772
3102.8000	-36.271
3103.2000	-36.216
3103.6000	-36.291
3104.0000	-36.571
3104.4000	-37.195
3104.8000	-37.076
3105.2000	-37.146
3105.6000	-37.469
3106.0000	-37.639
3106.4000	-37.955
3106.8000	-37.915
3107.2000	-38.117
3107.6000	-38.359
3108.0000	-38.860
3108.4000	-39.002
3108.8000	-39.064
3109.2000	-39.347
3109.6000	-39.620
3110.0000	-40.156
3110.4000	-40.219
3110.8000	-40.266
3111.2000	-40.742
3111.6000	-41.170
3112.0000	-40.917
3112.4000	-41.128
3112.8000	-41.313
3113.2000	-41.536
3113.6000	-41.548
3114.0000	-41.568
3114.4000	-41.642
3114.8000	-41.874
3115.2000	-42.188
3115.6000	-42.011
3116.0000	-42.105
3116.4000	-41.949
3116.8000	-42.445
3117.2000	-42.940
3117.6000	-42.701
3118.0000	-42.901
3118.4000	-43.119
3118.8000	-43.550
3119.2000	-43.579
3119.6000	-43.398
3120.0000	-43.446
3120.4000	-43.909
3120.8000	-44.055
3121.2000	-43.842
3121.6000	-43.737
3122.0000	-44.006
3122.4000	-43.875
3122.8000	-43.992
3123.2000	-43.910
3123.6000	-44.466
3124.0000	-44.482
3124.4000	-44.370
3124.8000	-44.337
3125.2000	-44.228
3125.6000	-44.466
3126.0000	-44.788
3126.4000	-44.690
3126.8000	-44.891
3127.2000	-44.782
3127.6000	-45.667
3128.0000	-44.839
3128.4000	-45.554
3128.8000	-45.221
3129.2000	-45.411
3129.6000	-45.056
3130.0000	-45.189
3130.4000	-44.484
3130.8000	-44.335
3131.2000	-45.323
3131.6000	-45.429
3132.0000	-45.170
3132.4000	-44.864
3132.8000	-45.061
3133.2000	-46.324
3133.6000	-44.800
3134.0000	-45.219
3134.4000	-46.224
3134.8000	-46.006
3135.2000	-45.473
3135.6000	-44.826
[truncated: 4,661 more rows]
