# Supplementary material for: Femtosecond tunable solitons up to 4.8 µm using soliton self-frequency shift in an InF3 fiber
Source: Sci Rep. 2022 Sep 23;12:15898. doi: 10.1038/s41598-022-19658-8 (PMC9508244; doi:10.1038/s41598-022-19658-8)
Supplement: Supplementary file 1 — Supplementary Information. [file 41598_2022_19658_MOESM1_ESM.zip › Raw data/Fig3_4m20mInF3/3.0A.CSV]

75CSV
77
35
CTRWL	3675.000000
SPAN	2650.000000
START WL	2350.000000
STOP WL	5000.000000
WLFREQ	0
REFL	-3.0
LSCL	7.0
RESLN	2.000
AVG	1
SMPLAUTO	1
SMPL	6626
SMPLINTVL	0.4000
HI1_CHOP
MEAS
LSUNT	0
NMSKV	OFF
RESCOR	0
SMOOTH	0
MEASWL	0
SWPSPD	1
MODELNAME	AQ6376
CHGPT	0
RESCAL0_0	10243
RESCAL0_1	0
RESCAL0_2	0
RESCAL1_0	10243
RESCAL1_1	0
RESCAL1_2	0
RESPARM	10243
FREQPARM	10243
WNUMPARM	10243
[TRACE DATA]
2350.0000	-210.000
2350.4000	-52.823
2350.8000	-51.482
2351.2000	-210.000
2351.6000	-210.000
2352.0000	-51.983
2352.4000	-210.000
2352.8000	-55.419
2353.2000	-55.552
2353.6000	-210.000
2354.0000	-56.782
2354.4000	-53.984
2354.8000	-210.000
2355.2000	-54.228
2355.6000	-210.000
2356.0000	-210.000
2356.4000	-53.022
2356.8000	-57.383
2357.2000	-210.000
2357.6000	-210.000
2358.0000	-54.259
2358.4000	-210.000
2358.8000	-210.000
2359.2000	-210.000
2359.6000	-210.000
2360.0000	-54.483
2360.4000	-56.356
2360.8000	-53.219
2361.2000	-50.120
2361.6000	-210.000
2362.0000	-210.000
2362.4000	-71.282
2362.8000	-52.429
2363.2000	-210.000
2363.6000	-210.000
2364.0000	-57.792
2364.4000	-56.957
2364.8000	-210.000
2365.2000	-210.000
2365.6000	-54.785
2366.0000	-70.801
2366.4000	-58.506
2366.8000	-56.905
2367.2000	-55.260
2367.6000	-210.000
2368.0000	-52.976
2368.4000	-210.000
2368.8000	-58.871
2369.2000	-210.000
2369.6000	-210.000
2370.0000	-210.000
2370.4000	-53.253
2370.8000	-54.074
2371.2000	-210.000
2371.6000	-210.000
2372.0000	-210.000
2372.4000	-210.000
2372.8000	-210.000
2373.2000	-56.545
2373.6000	-50.454
2374.0000	-52.819
2374.4000	-210.000
2374.8000	-51.858
2375.2000	-59.601
2375.6000	-52.810
2376.0000	-210.000
2376.4000	-210.000
2376.8000	-210.000
2377.2000	-210.000
2377.6000	-63.208
2378.0000	-210.000
2378.4000	-55.111
2378.8000	-51.846
2379.2000	-210.000
2379.6000	-210.000
2380.0000	-210.000
2380.4000	-58.917
2380.8000	-52.494
2381.2000	-62.621
2381.6000	-210.000
2382.0000	-210.000
2382.4000	-210.000
2382.8000	-57.312
2383.2000	-210.000
2383.6000	-210.000
2384.0000	-60.262
2384.4000	-210.000
2384.8000	-59.834
2385.2000	-210.000
2385.6000	-54.379
2386.0000	-210.000
2386.4000	-53.972
2386.8000	-52.351
2387.2000	-54.807
2387.6000	-64.854
2388.0000	-210.000
2388.4000	-210.000
2388.8000	-55.353
2389.2000	-52.016
2389.6000	-54.535
2390.0000	-210.000
2390.4000	-210.000
2390.8000	-61.077
2391.2000	-52.060
2391.6000	-53.634
2392.0000	-55.084
2392.4000	-210.000
2392.8000	-53.687
2393.2000	-50.935
2393.6000	-52.895
2394.0000	-50.352
2394.4000	-65.136
2394.8000	-210.000
2395.2000	-210.000
2395.6000	-53.675
2396.0000	-210.000
2396.4000	-66.047
2396.8000	-210.000
2397.2000	-210.000
2397.6000	-210.000
2398.0000	-72.802
2398.4000	-52.520
2398.8000	-51.932
2399.2000	-55.232
2399.6000	-210.000
2400.0000	-210.000
2400.4000	-56.897
2400.8000	-210.000
2401.2000	-67.633
2401.6000	-210.000
2402.0000	-51.372
2402.4000	-52.381
2402.8000	-53.148
2403.2000	-54.922
2403.6000	-210.000
2404.0000	-56.310
2404.4000	-79.633
2404.8000	-53.252
2405.2000	-210.000
2405.6000	-63.515
2406.0000	-54.207
2406.4000	-51.053
2406.8000	-210.000
2407.2000	-210.000
2407.6000	-210.000
2408.0000	-52.740
2408.4000	-210.000
2408.8000	-210.000
2409.2000	-210.000
2409.6000	-51.472
2410.0000	-54.435
2410.4000	-210.000
2410.8000	-53.397
2411.2000	-51.093
2411.6000	-210.000
2412.0000	-58.822
2412.4000	-210.000
2412.8000	-53.395
2413.2000	-58.089
2413.6000	-210.000
2414.0000	-54.704
2414.4000	-55.701
2414.8000	-52.148
2415.2000	-210.000
2415.6000	-210.000
2416.0000	-210.000
2416.4000	-54.537
2416.8000	-210.000
2417.2000	-53.482
2417.6000	-210.000
2418.0000	-210.000
2418.4000	-210.000
2418.8000	-57.125
2419.2000	-57.576
2419.6000	-54.417
2420.0000	-210.000
2420.4000	-210.000
2420.8000	-59.426
2421.2000	-55.711
2421.6000	-52.770
2422.0000	-52.129
2422.4000	-210.000
2422.8000	-210.000
2423.2000	-52.026
2423.6000	-58.891
2424.0000	-52.840
2424.4000	-210.000
2424.8000	-52.602
2425.2000	-210.000
2425.6000	-59.004
2426.0000	-210.000
2426.4000	-52.826
2426.8000	-54.125
2427.2000	-52.858
2427.6000	-50.060
2428.0000	-53.732
2428.4000	-54.125
2428.8000	-210.000
2429.2000	-59.189
2429.6000	-210.000
2430.0000	-210.000
2430.4000	-57.025
2430.8000	-49.761
2431.2000	-51.001
2431.6000	-210.000
2432.0000	-50.857
2432.4000	-51.940
2432.8000	-55.360
2433.2000	-52.744
2433.6000	-210.000
2434.0000	-60.413
2434.4000	-56.786
2434.8000	-52.291
2435.2000	-53.124
2435.6000	-52.403
2436.0000	-50.696
2436.4000	-55.397
2436.8000	-58.862
2437.2000	-72.464
2437.6000	-210.000
2438.0000	-52.342
2438.4000	-53.212
2438.8000	-55.111
2439.2000	-210.000
2439.6000	-210.000
2440.0000	-55.495
2440.4000	-55.576
2440.8000	-210.000
2441.2000	-210.000
2441.6000	-50.644
2442.0000	-58.508
2442.4000	-51.167
2442.8000	-210.000
2443.2000	-56.773
2443.6000	-210.000
2444.0000	-51.768
2444.4000	-210.000
2444.8000	-210.000
2445.2000	-57.055
2445.6000	-56.694
2446.0000	-210.000
2446.4000	-53.725
2446.8000	-63.000
2447.2000	-58.208
2447.6000	-210.000
2448.0000	-56.529
2448.4000	-52.498
2448.8000	-51.649
2449.2000	-50.939
2449.6000	-50.137
2450.0000	-50.325
2450.4000	-210.000
2450.8000	-56.934
2451.2000	-56.767
2451.6000	-56.116
2452.0000	-53.017
2452.4000	-50.769
2452.8000	-210.000
2453.2000	-61.544
2453.6000	-53.619
2454.0000	-51.696
2454.4000	-210.000
2454.8000	-49.911
2455.2000	-51.805
2455.6000	-51.683
2456.0000	-55.102
2456.4000	-51.953
2456.8000	-49.501
2457.2000	-49.526
2457.6000	-58.491
2458.0000	-210.000
2458.4000	-59.186
2458.8000	-53.077
2459.2000	-210.000
2459.6000	-52.709
2460.0000	-210.000
2460.4000	-58.504
2460.8000	-54.883
2461.2000	-210.000
2461.6000	-53.268
2462.0000	-49.765
2462.4000	-50.593
2462.8000	-51.813
2463.2000	-50.413
2463.6000	-50.797
2464.0000	-57.529
2464.4000	-51.423
2464.8000	-51.357
2465.2000	-49.978
2465.6000	-49.326
2466.0000	-59.691
2466.4000	-52.983
2466.8000	-50.379
2467.2000	-53.688
2467.6000	-49.940
2468.0000	-50.466
2468.4000	-51.444
2468.8000	-48.901
2469.2000	-59.010
2469.6000	-52.887
2470.0000	-49.795
2470.4000	-51.142
2470.8000	-50.595
2471.2000	-54.803
2471.6000	-50.846
2472.0000	-49.658
2472.4000	-50.616
2472.8000	-52.034
2473.2000	-51.124
2473.6000	-49.005
2474.0000	-51.024
2474.4000	-50.638
2474.8000	-48.777
2475.2000	-49.215
2475.6000	-52.609
2476.0000	-51.826
2476.4000	-49.882
2476.8000	-51.070
2477.2000	-49.590
2477.6000	-48.826
2478.0000	-49.595
2478.4000	-49.682
2478.8000	-49.288
2479.2000	-49.553
2479.6000	-51.477
2480.0000	-49.729
2480.4000	-47.584
2480.8000	-50.636
2481.2000	-50.588
2481.6000	-50.691
2482.0000	-58.614
2482.4000	-51.992
2482.8000	-48.232
2483.2000	-48.710
2483.6000	-49.732
2484.0000	-49.561
2484.4000	-48.929
2484.8000	-48.729
2485.2000	-48.807
2485.6000	-49.579
2486.0000	-48.692
2486.4000	-48.123
2486.8000	-47.889
2487.2000	-48.043
2487.6000	-49.581
2488.0000	-51.127
2488.4000	-49.466
2488.8000	-49.521
2489.2000	-52.991
2489.6000	-48.704
2490.0000	-48.846
2490.4000	-49.110
2490.8000	-48.743
2491.2000	-49.171
2491.6000	-48.194
2492.0000	-51.879
2492.4000	-50.002
2492.8000	-50.597
2493.2000	-48.587
2493.6000	-48.179
2494.0000	-48.770
2494.4000	-48.428
2494.8000	-47.798
2495.2000	-50.115
2495.6000	-47.980
2496.0000	-47.721
2496.4000	-47.712
2496.8000	-47.074
2497.2000	-48.487
2497.6000	-47.649
2498.0000	-47.784
2498.4000	-48.647
2498.8000	-48.288
2499.2000	-48.487
2499.6000	-47.531
2500.0000	-48.434
2500.4000	-48.979
2500.8000	-49.232
2501.2000	-48.725
2501.6000	-48.635
2502.0000	-48.134
2502.4000	-46.666
2502.8000	-47.129
2503.2000	-46.780
2503.6000	-47.346
2504.0000	-48.278
2504.4000	-47.634
2504.8000	-48.752
2505.2000	-47.682
2505.6000	-47.728
2506.0000	-47.904
2506.4000	-48.020
2506.8000	-47.229
2507.2000	-47.110
2507.6000	-47.439
2508.0000	-49.666
2508.4000	-48.090
2508.8000	-48.065
2509.2000	-48.600
2509.6000	-47.928
2510.0000	-47.469
2510.4000	-48.027
2510.8000	-47.748
2511.2000	-47.377
2511.6000	-48.814
2512.0000	-48.037
2512.4000	-46.845
2512.8000	-46.392
2513.2000	-47.190
2513.6000	-47.330
2514.0000	-46.919
2514.4000	-47.303
2514.8000	-46.995
2515.2000	-46.920
2515.6000	-47.987
2516.0000	-47.263
2516.4000	-46.278
2516.8000	-46.496
2517.2000	-46.932
2517.6000	-46.749
2518.0000	-46.502
2518.4000	-46.833
2518.8000	-46.493
2519.2000	-46.158
2519.6000	-46.643
2520.0000	-46.544
2520.4000	-46.016
2520.8000	-47.002
2521.2000	-46.369
2521.6000	-45.304
2522.0000	-46.622
2522.4000	-46.465
2522.8000	-46.287
2523.2000	-46.146
2523.6000	-46.182
2524.0000	-45.935
2524.4000	-46.055
2524.8000	-47.060
2525.2000	-45.274
2525.6000	-46.345
2526.0000	-46.154
2526.4000	-47.104
2526.8000	-46.445
2527.2000	-46.485
2527.6000	-45.725
2528.0000	-45.738
2528.4000	-46.013
2528.8000	-45.788
2529.2000	-45.748
2529.6000	-45.492
2530.0000	-45.808
2530.4000	-46.064
2530.8000	-45.625
2531.2000	-45.306
2531.6000	-45.607
2532.0000	-45.519
2532.4000	-45.211
2532.8000	-45.801
2533.2000	-45.550
2533.6000	-45.759
2534.0000	-44.989
2534.4000	-45.891
2534.8000	-45.388
2535.2000	-45.759
2535.6000	-45.193
2536.0000	-45.365
2536.4000	-44.532
2536.8000	-45.261
2537.2000	-44.546
2537.6000	-45.580
2538.0000	-44.823
2538.4000	-45.486
2538.8000	-44.827
2539.2000	-45.269
2539.6000	-45.267
2540.0000	-44.984
2540.4000	-45.064
2540.8000	-45.466
2541.2000	-45.388
2541.6000	-45.385
2542.0000	-45.348
2542.4000	-44.888
2542.8000	-44.914
2543.2000	-44.804
2543.6000	-44.471
2544.0000	-44.382
2544.4000	-44.260
2544.8000	-44.529
2545.2000	-44.794
2545.6000	-44.865
2546.0000	-45.003
2546.4000	-44.825
2546.8000	-44.881
2547.2000	-44.815
2547.6000	-44.460
2548.0000	-44.649
2548.4000	-44.755
2548.8000	-45.139
2549.2000	-45.507
2549.6000	-45.109
2550.0000	-44.555
2550.4000	-45.464
2550.8000	-44.679
2551.2000	-45.652
2551.6000	-44.725
2552.0000	-44.521
2552.4000	-44.917
2552.8000	-45.073
2553.2000	-43.731
2553.6000	-44.373
2554.0000	-43.994
2554.4000	-44.014
2554.8000	-43.771
2555.2000	-43.620
2555.6000	-43.587
2556.0000	-43.392
2556.4000	-43.641
2556.8000	-43.619
2557.2000	-43.404
2557.6000	-44.060
2558.0000	-43.687
2558.4000	-44.722
2558.8000	-44.969
2559.2000	-44.631
2559.6000	-44.701
2560.0000	-45.167
2560.4000	-45.370
2560.8000	-46.290
2561.2000	-46.490
2561.6000	-46.530
2562.0000	-45.880
2562.4000	-46.018
2562.8000	-45.756
2563.2000	-45.511
2563.6000	-45.133
2564.0000	-44.899
2564.4000	-44.270
2564.8000	-44.387
2565.2000	-44.631
2565.6000	-44.546
2566.0000	-44.556
2566.4000	-44.906
2566.8000	-44.400
2567.2000	-44.201
2567.6000	-43.940
2568.0000	-44.214
2568.4000	-44.377
2568.8000	-44.504
2569.2000	-44.440
2569.6000	-44.853
2570.0000	-45.022
2570.4000	-45.140
2570.8000	-44.680
2571.2000	-44.486
2571.6000	-44.509
2572.0000	-44.613
2572.4000	-44.826
2572.8000	-44.816
2573.2000	-45.347
2573.6000	-45.081
2574.0000	-45.159
2574.4000	-45.210
2574.8000	-45.465
2575.2000	-45.207
2575.6000	-44.658
2576.0000	-44.805
2576.4000	-44.616
2576.8000	-43.425
2577.2000	-43.386
2577.6000	-43.482
2578.0000	-42.973
2578.4000	-43.254
2578.8000	-43.438
2579.2000	-43.026
2579.6000	-43.142
2580.0000	-43.209
2580.4000	-43.206
2580.8000	-43.707
2581.2000	-43.683
2581.6000	-44.257
2582.0000	-44.497
2582.4000	-44.123
2582.8000	-44.167
2583.2000	-44.367
2583.6000	-43.708
2584.0000	-44.176
2584.4000	-43.299
2584.8000	-43.106
2585.2000	-42.911
2585.6000	-42.319
2586.0000	-42.250
2586.4000	-42.023
2586.8000	-41.748
2587.2000	-41.313
2587.6000	-41.120
2588.0000	-40.961
2588.4000	-40.865
2588.8000	-40.651
2589.2000	-40.598
2589.6000	-40.370
2590.0000	-40.699
2590.4000	-40.789
2590.8000	-40.901
2591.2000	-41.317
2591.6000	-41.483
2592.0000	-41.838
2592.4000	-42.132
2592.8000	-42.127
2593.2000	-42.474
2593.6000	-42.259
2594.0000	-42.228
2594.4000	-41.905
2594.8000	-41.573
2595.2000	-40.806
2595.6000	-40.415
2596.0000	-40.001
2596.4000	-39.326
2596.8000	-38.931
2597.2000	-38.940
2597.6000	-38.531
2598.0000	-38.464
2598.4000	-38.517
2598.8000	-38.549
2599.2000	-38.461
2599.6000	-38.695
2600.0000	-38.923
2600.4000	-39.082
2600.8000	-39.462
2601.2000	-39.626
2601.6000	-40.057
2602.0000	-40.362
2602.4000	-40.545
2602.8000	-40.731
2603.2000	-40.957
2603.6000	-40.991
2604.0000	-40.904
2604.4000	-40.758
2604.8000	-40.683
2605.2000	-40.708
2605.6000	-40.637
2606.0000	-40.109
2606.4000	-39.688
2606.8000	-39.753
2607.2000	-39.213
2607.6000	-38.875
2608.0000	-38.580
2608.4000	-38.373
2608.8000	-38.030
2609.2000	-38.018
2609.6000	-37.798
2610.0000	-37.777
2610.4000	-37.624
2610.8000	-37.513
2611.2000	-37.510
2611.6000	-37.422
2612.0000	-37.312
2612.4000	-37.237
2612.8000	-37.313
2613.2000	-37.460
2613.6000	-37.682
2614.0000	-37.923
2614.4000	-38.116
2614.8000	-38.083
2615.2000	-38.406
2615.6000	-38.463
2616.0000	-38.593
2616.4000	-38.817
2616.8000	-39.119
2617.2000	-39.275
2617.6000	-39.287
2618.0000	-39.230
2618.4000	-39.175
2618.8000	-38.904
2619.2000	-38.622
2619.6000	-38.230
2620.0000	-37.955
2620.4000	-37.773
2620.8000	-37.419
2621.2000	-37.137
2621.6000	-36.754
2622.0000	-36.540
2622.4000	-36.340
2622.8000	-36.208
2623.2000	-36.131
2623.6000	-36.157
2624.0000	-36.226
2624.4000	-36.171
2624.8000	-36.119
2625.2000	-36.354
2625.6000	-36.400
2626.0000	-36.530
2626.4000	-36.798
2626.8000	-37.210
2627.2000	-37.322
2627.6000	-37.668
2628.0000	-37.791
2628.4000	-37.859
2628.8000	-37.781
2629.2000	-37.878
2629.6000	-37.773
2630.0000	-37.998
2630.4000	-38.102
2630.8000	-38.085
2631.2000	-37.961
2631.6000	-37.735
2632.0000	-37.379
2632.4000	-37.005
2632.8000	-36.524
2633.2000	-36.183
2633.6000	-35.915
2634.0000	-35.630
2634.4000	-35.395
2634.8000	-35.204
2635.2000	-34.908
2635.6000	-34.683
2636.0000	-34.413
2636.4000	-34.248
2636.8000	-34.098
2637.2000	-34.004
2637.6000	-33.876
2638.0000	-33.861
2638.4000	-33.943
2638.8000	-33.936
2639.2000	-34.011
2639.6000	-34.012
2640.0000	-34.042
2640.4000	-33.984
2640.8000	-34.031
2641.2000	-34.011
2641.6000	-33.995
2642.0000	-34.045
2642.4000	-34.035
2642.8000	-33.977
2643.2000	-33.913
2643.6000	-33.823
2644.0000	-33.684
2644.4000	-33.520
2644.8000	-33.370
2645.2000	-33.242
2645.6000	-33.135
2646.0000	-33.010
2646.4000	-32.854
2646.8000	-32.723
2647.2000	-32.581
2647.6000	-32.474
2648.0000	-32.403
2648.4000	-32.402
2648.8000	-32.527
2649.2000	-32.667
2649.6000	-32.803
2650.0000	-32.938
2650.4000	-33.059
2650.8000	-33.280
2651.2000	-33.506
2651.6000	-33.731
2652.0000	-33.928
2652.4000	-34.115
2652.8000	-34.267
2653.2000	-34.318
2653.6000	-34.365
2654.0000	-34.258
2654.4000	-34.111
2654.8000	-33.981
2655.2000	-33.934
2655.6000	-33.928
2656.0000	-33.987
2656.4000	-34.017
2656.8000	-34.070
2657.2000	-34.096
2657.6000	-34.158
2658.0000	-34.228
2658.4000	-34.308
2658.8000	-34.346
2659.2000	-34.437
2659.6000	-34.479
2660.0000	-34.488
2660.4000	-34.568
2660.8000	-34.675
2661.2000	-34.794
2661.6000	-35.014
2662.0000	-35.089
2662.4000	-35.288
2662.8000	-35.663
2663.2000	-36.029
2663.6000	-36.378
2664.0000	-36.779
2664.4000	-37.042
2664.8000	-37.420
2665.2000	-37.670
2665.6000	-37.859
2666.0000	-37.902
2666.4000	-38.012
2666.8000	-38.099
2667.2000	-38.039
2667.6000	-37.797
2668.0000	-37.627
2668.4000	-37.541
2668.8000	-37.393
2669.2000	-37.166
2669.6000	-37.072
2670.0000	-36.845
2670.4000	-36.829
2670.8000	-36.803
2671.2000	-36.750
2671.6000	-36.679
2672.0000	-36.574
2672.4000	-36.627
2672.8000	-36.714
2673.2000	-36.887
2673.6000	-37.184
2674.0000	-37.530
2674.4000	-37.969
2674.8000	-38.345
2675.2000	-38.789
2675.6000	-39.142
2676.0000	-39.621
2676.4000	-39.715
2676.8000	-39.756
2677.2000	-39.458
2677.6000	-39.147
2678.0000	-38.851
2678.4000	-38.260
2678.8000	-37.775
2679.2000	-37.483
2679.6000	-37.030
2680.0000	-36.855
2680.4000	-36.667
2680.8000	-36.470
2681.2000	-36.303
2681.6000	-35.982
2682.0000	-35.848
2682.4000	-35.772
2682.8000	-35.710
2683.2000	-35.632
2683.6000	-35.459
2684.0000	-35.330
2684.4000	-35.149
2684.8000	-34.902
2685.2000	-34.638
2685.6000	-34.431
2686.0000	-34.127
2686.4000	-33.903
2686.8000	-33.644
2687.2000	-33.347
2687.6000	-33.076
2688.0000	-32.900
2688.4000	-32.670
2688.8000	-32.554
2689.2000	-32.373
2689.6000	-32.386
2690.0000	-32.561
2690.4000	-32.581
2690.8000	-32.740
2691.2000	-32.851
2691.6000	-33.004
2692.0000	-33.197
2692.4000	-33.337
2692.8000	-33.396
2693.2000	-33.377
2693.6000	-33.205
2694.0000	-33.019
2694.4000	-32.678
2694.8000	-32.326
2695.2000	-31.936
2695.6000	-31.556
2696.0000	-31.146
2696.4000	-30.749
2696.8000	-30.483
2697.2000	-30.267
2697.6000	-30.142
2698.0000	-29.883
2698.4000	-29.794
2698.8000	-29.726
2699.2000	-29.650
2699.6000	-29.521
2700.0000	-29.367
2700.4000	-29.207
2700.8000	-29.084
2701.2000	-28.986
2701.6000	-28.889
2702.0000	-28.799
2702.4000	-28.701
2702.8000	-28.599
2703.2000	-28.461
2703.6000	-28.425
2704.0000	-28.447
2704.4000	-28.481
2704.8000	-28.659
2705.2000	-28.834
2705.6000	-29.122
2706.0000	-29.343
2706.4000	-29.509
2706.8000	-29.820
2707.2000	-30.216
2707.6000	-30.677
2708.0000	-31.011
2708.4000	-31.318
2708.8000	-31.577
2709.2000	-31.811
2709.6000	-31.836
2710.0000	-31.627
2710.4000	-31.338
2710.8000	-30.975
2711.2000	-30.559
2711.6000	-30.161
2712.0000	-29.705
2712.4000	-29.411
2712.8000	-29.084
2713.2000	-28.785
2713.6000	-28.541
2714.0000	-28.398
2714.4000	-28.318
2714.8000	-28.444
2715.2000	-28.575
2715.6000	-28.620
2716.0000	-28.922
2716.4000	-29.170
2716.8000	-29.532
2717.2000	-29.865
2717.6000	-30.208
2718.0000	-30.600
2718.4000	-30.870
2718.8000	-31.048
2719.2000	-31.015
2719.6000	-30.852
2720.0000	-30.863
2720.4000	-30.707
2720.8000	-30.697
2721.2000	-30.595
2721.6000	-30.469
2722.0000	-30.358
2722.4000	-30.137
2722.8000	-29.827
2723.2000	-29.436
2723.6000	-29.110
2724.0000	-28.801
2724.4000	-28.507
2724.8000	-28.398
2725.2000	-27.871
2725.6000	-27.604
2726.0000	-27.009
2726.4000	-26.669
2726.8000	-26.260
2727.2000	-25.916
2727.6000	-25.587
2728.0000	-25.250
2728.4000	-25.045
2728.8000	-24.770
2729.2000	-24.586
2729.6000	-24.638
2730.0000	-24.401
2730.4000	-24.237
2730.8000	-24.206
2731.2000	-24.338
2731.6000	-24.407
2732.0000	-24.506
2732.4000	-24.696
2732.8000	-24.822
2733.2000	-24.986
2733.6000	-25.134
2734.0000	-25.228
2734.4000	-25.422
2734.8000	-25.656
2735.2000	-25.873
2735.6000	-26.228
2736.0000	-26.499
2736.4000	-26.762
2736.8000	-26.890
2737.2000	-26.971
2737.6000	-27.277
2738.0000	-27.650
2738.4000	-27.724
2738.8000	-27.685
2739.2000	-27.180
2739.6000	-26.477
2740.0000	-25.345
2740.4000	-24.351
2740.8000	-23.531
2741.2000	-22.897
2741.6000	-22.483
2742.0000	-21.922
2742.4000	-21.627
2742.8000	-21.264
2743.2000	-20.926
2743.6000	-20.718
2744.0000	-20.507
2744.4000	-20.462
2744.8000	-20.506
2745.2000	-20.609
2745.6000	-20.802
2746.0000	-20.910
2746.4000	-21.132
2746.8000	-21.060
2747.2000	-20.874
2747.6000	-21.007
2748.0000	-21.352
2748.4000	-21.647
2748.8000	-21.633
2749.2000	-21.428
2749.6000	-21.625
2750.0000	-21.420
2750.4000	-21.312
2750.8000	-20.596
2751.2000	-20.383
2751.6000	-20.533
2752.0000	-20.293
2752.4000	-20.102
2752.8000	-20.240
2753.2000	-20.307
2753.6000	-20.281
2754.0000	-20.375
2754.4000	-19.789
2754.8000	-19.509
2755.2000	-19.396
2755.6000	-19.647
2756.0000	-18.858
2756.4000	-18.211
2756.8000	-18.263
2757.2000	-17.893
2757.6000	-17.692
2758.0000	-16.998
2758.4000	-16.792
2758.8000	-16.829
2759.2000	-16.685
2759.6000	-16.613
2760.0000	-16.420
2760.4000	-16.248
2760.8000	-16.225
2761.2000	-15.995
2761.6000	-15.617
2762.0000	-15.462
2762.4000	-15.238
2762.8000	-15.024
2763.2000	-14.806
2763.6000	-14.637
2764.0000	-14.475
2764.4000	-14.457
2764.8000	-14.213
2765.2000	-14.377
2765.6000	-14.663
2766.0000	-14.636
2766.4000	-14.622
2766.8000	-14.930
2767.2000	-15.154
2767.6000	-14.691
2768.0000	-14.873
2768.4000	-14.748
2768.8000	-14.507
2769.2000	-13.461
2769.6000	-13.614
2770.0000	-13.462
2770.4000	-13.185
2770.8000	-12.702
2771.2000	-12.176
2771.6000	-12.079
2772.0000	-12.099
2772.4000	-11.819
2772.8000	-11.705
2773.2000	-11.904
2773.6000	-12.182
2774.0000	-12.623
2774.4000	-12.262
2774.8000	-12.293
2775.2000	-12.484
2775.6000	-12.711
2776.0000	-12.743
2776.4000	-12.400
2776.8000	-12.359
2777.2000	-12.339
2777.6000	-12.161
2778.0000	-11.462
2778.4000	-10.913
2778.8000	-10.563
2779.2000	-10.492
2779.6000	-10.622
2780.0000	-10.480
2780.4000	-10.456
2780.8000	-10.241
2781.2000	-10.560
2781.6000	-10.405
2782.0000	-10.354
2782.4000	-10.146
2782.8000	-10.001
2783.2000	-9.843
2783.6000	-9.748
2784.0000	-9.826
2784.4000	-9.799
2784.8000	-9.773
2785.2000	-9.670
2785.6000	-9.593
2786.0000	-9.630
2786.4000	-9.579
2786.8000	-9.711
2787.2000	-10.090
2787.6000	-10.399
2788.0000	-10.743
2788.4000	-11.165
2788.8000	-11.675
2789.2000	-11.748
2789.6000	-11.827
2790.0000	-12.143
2790.4000	-12.405
2790.8000	-12.640
2791.2000	-12.670
2791.6000	-13.049
2792.0000	-13.143
2792.4000	-13.123
2792.8000	-12.690
2793.2000	-12.500
2793.6000	-12.127
2794.0000	-11.579
2794.4000	-11.104
2794.8000	-10.235
2795.2000	-9.536
2795.6000	-8.852
2796.0000	-8.267
2796.4000	-7.624
2796.8000	-7.177
2797.2000	-6.921
2797.6000	-6.440
2798.0000	-6.365
2798.4000	-6.144
2798.8000	-6.273
2799.2000	-6.271
2799.6000	-6.372
2800.0000	-6.624
2800.4000	-6.981
2800.8000	-7.475
2801.2000	-8.056
2801.6000	-8.832
2802.0000	-9.562
2802.4000	-10.525
2802.8000	-11.450
2803.2000	-12.064
2803.6000	-12.428
2804.0000	-11.944
2804.4000	-11.450
2804.8000	-11.176
2805.2000	-12.204
2805.6000	-11.903
2806.0000	-10.721
2806.4000	-10.078
2806.8000	-9.948
2807.2000	-10.116
2807.6000	-9.650
2808.0000	-9.600
2808.4000	-9.513
2808.8000	-8.793
2809.2000	-8.810
2809.6000	-9.300
2810.0000	-9.777
2810.4000	-9.216
2810.8000	-7.975
2811.2000	-8.874
2811.6000	-10.834
2812.0000	-10.738
2812.4000	-10.249
2812.8000	-8.964
2813.2000	-9.936
2813.6000	-11.561
2814.0000	-11.908
2814.4000	-11.503
2814.8000	-11.801
2815.2000	-12.847
2815.6000	-13.376
2816.0000	-13.588
2816.4000	-12.571
2816.8000	-13.303
2817.2000	-13.677
2817.6000	-13.624
2818.0000	-13.007
2818.4000	-13.183
2818.8000	-14.100
2819.2000	-13.987
2819.6000	-13.417
2820.0000	-13.253
2820.4000	-14.069
2820.8000	-14.729
2821.2000	-15.417
2821.6000	-14.836
2822.0000	-15.431
2822.4000	-15.613
2822.8000	-15.721
2823.2000	-15.679
2823.6000	-15.191
2824.0000	-14.633
2824.4000	-14.348
2824.8000	-15.352
2825.2000	-15.693
2825.6000	-14.967
2826.0000	-14.401
2826.4000	-14.398
2826.8000	-13.794
2827.2000	-15.708
2827.6000	-16.022
2828.0000	-15.202
2828.4000	-14.999
2828.8000	-14.371
2829.2000	-13.769
2829.6000	-12.070
2830.0000	-11.411
2830.4000	-12.947
2830.8000	-14.516
2831.2000	-14.976
2831.6000	-15.659
2832.0000	-15.337
2832.4000	-18.321
2832.8000	-19.228
2833.2000	-16.447
2833.6000	-16.033
2834.0000	-19.284
2834.4000	-15.604
2834.8000	-17.181
2835.2000	-13.874
2835.6000	-13.111
2836.0000	-15.686
2836.4000	-15.113
2836.8000	-13.749
2837.2000	-13.377
2837.6000	-14.383
2838.0000	-17.122
2838.4000	-16.674
2838.8000	-13.734
2839.2000	-13.971
2839.6000	-14.252
2840.0000	-15.349
2840.4000	-13.385
2840.8000	-13.180
2841.2000	-12.233
2841.6000	-13.789
2842.0000	-13.385
2842.4000	-12.885
2842.8000	-12.550
2843.2000	-12.427
2843.6000	-13.726
2844.0000	-13.069
2844.4000	-12.572
2844.8000	-12.487
2845.2000	-12.902
2845.6000	-13.871
2846.0000	-13.077
2846.4000	-13.297
2846.8000	-12.772
2847.2000	-13.380
2847.6000	-13.832
2848.0000	-13.390
2848.4000	-14.509
2848.8000	-13.710
2849.2000	-13.976
2849.6000	-13.574
2850.0000	-13.423
2850.4000	-13.462
2850.8000	-12.938
2851.2000	-13.389
2851.6000	-12.648
2852.0000	-12.841
2852.4000	-13.414
2852.8000	-13.601
2853.2000	-12.915
2853.6000	-12.561
2854.0000	-12.696
2854.4000	-12.872
2854.8000	-12.378
2855.2000	-12.036
2855.6000	-11.580
2856.0000	-11.444
2856.4000	-11.642
2856.8000	-11.258
2857.2000	-11.036
2857.6000	-10.817
2858.0000	-10.820
2858.4000	-10.746
2858.8000	-10.645
2859.2000	-10.533
2859.6000	-10.481
2860.0000	-10.460
2860.4000	-10.465
2860.8000	-11.032
2861.2000	-10.516
2861.6000	-10.500
2862.0000	-10.671
2862.4000	-10.859
2862.8000	-11.170
2863.2000	-11.470
2863.6000	-11.529
2864.0000	-11.785
2864.4000	-12.028
2864.8000	-12.074
2865.2000	-12.656
2865.6000	-12.508
2866.0000	-12.198
2866.4000	-12.334
2866.8000	-12.152
2867.2000	-12.355
2867.6000	-12.078
2868.0000	-12.479
2868.4000	-11.244
2868.8000	-11.253
2869.2000	-11.240
2869.6000	-11.132
2870.0000	-11.194
2870.4000	-11.278
2870.8000	-12.004
2871.2000	-12.049
2871.6000	-11.732
2872.0000	-11.715
2872.4000	-11.896
2872.8000	-12.047
2873.2000	-12.367
2873.6000	-12.352
2874.0000	-12.315
2874.4000	-12.166
2874.8000	-12.830
2875.2000	-13.537
2875.6000	-13.791
2876.0000	-13.790
2876.4000	-13.596
2876.8000	-14.457
2877.2000	-14.936
2877.6000	-14.861
2878.0000	-14.623
2878.4000	-14.570
2878.8000	-15.380
2879.2000	-16.152
2879.6000	-15.361
2880.0000	-14.493
2880.4000	-15.823
2880.8000	-15.661
2881.2000	-16.568
2881.6000	-16.890
2882.0000	-16.191
2882.4000	-16.777
2882.8000	-16.179
2883.2000	-15.881
2883.6000	-15.370
2884.0000	-15.474
2884.4000	-15.640
2884.8000	-15.173
2885.2000	-15.034
2885.6000	-15.389
2886.0000	-15.052
2886.4000	-15.840
2886.8000	-15.605
2887.2000	-15.658
2887.6000	-16.548
2888.0000	-16.555
2888.4000	-16.115
2888.8000	-16.547
2889.2000	-16.549
2889.6000	-16.993
2890.0000	-17.391
2890.4000	-17.508
2890.8000	-16.915
2891.2000	-18.028
2891.6000	-17.844
2892.0000	-15.949
2892.4000	-17.109
2892.8000	-16.218
2893.2000	-18.596
2893.6000	-19.173
2894.0000	-19.336
2894.4000	-17.606
2894.8000	-17.792
2895.2000	-19.281
2895.6000	-20.091
2896.0000	-19.574
2896.4000	-16.704
2896.8000	-20.268
2897.2000	-21.573
2897.6000	-21.187
2898.0000	-17.381
2898.4000	-16.300
2898.8000	-18.405
2899.2000	-20.599
2899.6000	-18.823
2900.0000	-17.265
2900.4000	-17.790
2900.8000	-20.003
2901.2000	-20.835
2901.6000	-20.204
2902.0000	-20.297
2902.4000	-21.325
2902.8000	-22.637
2903.2000	-18.782
2903.6000	-16.128
2904.0000	-16.333
2904.4000	-19.068
2904.8000	-21.973
2905.2000	-18.508
2905.6000	-19.161
2906.0000	-21.452
2906.4000	-23.068
2906.8000	-21.901
2907.2000	-19.042
2907.6000	-19.356
2908.0000	-21.423
2908.4000	-23.049
2908.8000	-19.711
2909.2000	-18.265
2909.6000	-18.419
2910.0000	-22.231
2910.4000	-21.368
2910.8000	-18.728
2911.2000	-21.648
2911.6000	-22.086
2912.0000	-23.511
2912.4000	-20.306
2912.8000	-20.323
2913.2000	-23.586
2913.6000	-24.116
2914.0000	-24.161
2914.4000	-18.551
2914.8000	-19.943
2915.2000	-23.766
2915.6000	-24.388
2916.0000	-21.454
2916.4000	-20.341
2916.8000	-22.777
2917.2000	-25.540
2917.6000	-24.477
2918.0000	-22.619
2918.4000	-21.634
2918.8000	-24.793
2919.2000	-26.148
2919.6000	-24.476
2920.0000	-22.743
2920.4000	-25.776
2920.8000	-24.995
2921.2000	-25.140
2921.6000	-24.864
2922.0000	-24.444
2922.4000	-25.655
2922.8000	-26.199
2923.2000	-26.639
2923.6000	-27.069
2924.0000	-27.773
2924.4000	-28.110
2924.8000	-28.296
2925.2000	-27.558
2925.6000	-27.400
2926.0000	-29.768
2926.4000	-30.215
2926.8000	-29.744
2927.2000	-27.151
2927.6000	-31.306
2928.0000	-31.525
2928.4000	-30.674
2928.8000	-28.370
2929.2000	-29.931
2929.6000	-31.852
2930.0000	-32.656
2930.4000	-33.087
2930.8000	-31.884
2931.2000	-32.928
2931.6000	-33.135
2932.0000	-33.143
2932.4000	-31.344
2932.8000	-31.310
2933.2000	-33.583
2933.6000	-34.106
2934.0000	-33.905
2934.4000	-34.169
2934.8000	-34.173
2935.2000	-34.175
2935.6000	-33.306
2936.0000	-34.294
2936.4000	-34.372
2936.8000	-33.860
2937.2000	-33.638
2937.6000	-34.182
2938.0000	-33.948
2938.4000	-34.060
2938.8000	-33.225
2939.2000	-33.675
2939.6000	-35.054
2940.0000	-35.155
2940.4000	-35.000
2940.8000	-33.774
2941.2000	-34.485
2941.6000	-34.943
2942.0000	-34.822
2942.4000	-35.096
2942.8000	-35.629
2943.2000	-35.721
2943.6000	-35.824
2944.0000	-35.338
2944.4000	-34.250
2944.8000	-34.907
2945.2000	-34.955
2945.6000	-34.465
2946.0000	-34.525
2946.4000	-35.380
2946.8000	-36.040
2947.2000	-35.923
2947.6000	-35.502
2948.0000	-35.140
2948.4000	-35.617
2948.8000	-36.438
2949.2000	-36.463
2949.6000	-36.843
2950.0000	-36.501
2950.4000	-36.713
2950.8000	-37.135
2951.2000	-36.615
2951.6000	-36.330
2952.0000	-36.489
2952.4000	-36.499
2952.8000	-36.732
2953.2000	-36.842
2953.6000	-36.931
2954.0000	-37.014
2954.4000	-36.961
2954.8000	-37.011
2955.2000	-36.681
2955.6000	-35.805
2956.0000	-36.422
2956.4000	-37.065
2956.8000	-37.071
2957.2000	-37.276
2957.6000	-37.570
2958.0000	-37.199
2958.4000	-36.571
2958.8000	-36.279
2959.2000	-36.701
2959.6000	-38.115
2960.0000	-38.244
2960.4000	-37.702
2960.8000	-36.933
2961.2000	-37.869
2961.6000	-38.308
2962.0000	-37.377
2962.4000	-37.452
2962.8000	-38.454
2963.2000	-39.179
2963.6000	-38.958
2964.0000	-38.273
2964.4000	-38.664
2964.8000	-39.531
2965.2000	-39.785
2965.6000	-39.635
2966.0000	-39.790
2966.4000	-40.051
2966.8000	-40.405
2967.2000	-40.030
2967.6000	-39.690
2968.0000	-39.066
2968.4000	-39.409
2968.8000	-40.263
2969.2000	-39.381
2969.6000	-39.904
2970.0000	-40.574
2970.4000	-39.440
2970.8000	-40.040
2971.2000	-39.171
2971.6000	-38.360
2972.0000	-38.586
2972.4000	-38.709
2972.8000	-38.458
2973.2000	-38.295
2973.6000	-39.077
2974.0000	-39.162
2974.4000	-38.813
2974.8000	-38.621
2975.2000	-38.095
2975.6000	-38.990
2976.0000	-39.527
2976.4000	-40.003
2976.8000	-38.538
2977.2000	-38.816
2977.6000	-39.745
2978.0000	-39.055
2978.4000	-39.220
2978.8000	-39.321
2979.2000	-39.800
2979.6000	-40.080
2980.0000	-40.504
2980.4000	-39.833
2980.8000	-40.045
2981.2000	-39.880
2981.6000	-40.659
2982.0000	-40.283
2982.4000	-40.120
2982.8000	-40.499
2983.2000	-40.666
2983.6000	-40.617
2984.0000	-40.510
2984.4000	-40.820
2984.8000	-40.681
2985.2000	-40.502
2985.6000	-40.457
2986.0000	-40.670
2986.4000	-40.274
2986.8000	-40.641
2987.2000	-40.881
2987.6000	-40.453
2988.0000	-41.192
2988.4000	-41.130
2988.8000	-40.885
2989.2000	-40.558
2989.6000	-40.305
2990.0000	-40.402
2990.4000	-40.832
2990.8000	-41.102
2991.2000	-40.615
2991.6000	-40.214
2992.0000	-40.807
2992.4000	-40.626
2992.8000	-39.660
2993.2000	-39.906
2993.6000	-40.693
2994.0000	-41.108
2994.4000	-40.932
2994.8000	-39.957
2995.2000	-40.835
2995.6000	-41.098
2996.0000	-40.885
2996.4000	-40.647
2996.8000	-40.866
2997.2000	-40.407
2997.6000	-40.735
2998.0000	-41.098
2998.4000	-40.672
2998.8000	-41.198
2999.2000	-40.502
2999.6000	-40.644
3000.0000	-40.320
3000.4000	-40.059
3000.8000	-40.196
3001.2000	-40.394
3001.6000	-40.100
3002.0000	-39.930
3002.4000	-39.963
3002.8000	-39.713
3003.2000	-39.658
3003.6000	-39.321
3004.0000	-39.689
3004.4000	-39.772
3004.8000	-39.563
3005.2000	-39.360
3005.6000	-39.504
3006.0000	-39.418
3006.4000	-39.355
3006.8000	-39.457
3007.2000	-39.382
3007.6000	-39.580
3008.0000	-39.539
3008.4000	-39.600
3008.8000	-39.728
3009.2000	-39.758
3009.6000	-39.519
3010.0000	-39.554
3010.4000	-39.369
3010.8000	-39.372
3011.2000	-39.389
3011.6000	-39.558
3012.0000	-39.632
3012.4000	-39.623
3012.8000	-39.453
3013.2000	-39.488
3013.6000	-39.466
3014.0000	-39.412
3014.4000	-39.484
3014.8000	-39.510
3015.2000	-39.405
3015.6000	-39.640
3016.0000	-39.474
3016.4000	-39.440
3016.8000	-39.777
3017.2000	-39.648
3017.6000	-39.668
3018.0000	-39.526
3018.4000	-39.642
3018.8000	-39.551
3019.2000	-39.549
3019.6000	-39.399
3020.0000	-39.526
3020.4000	-39.572
3020.8000	-39.547
3021.2000	-39.614
3021.6000	-39.473
3022.0000	-39.432
3022.4000	-39.703
3022.8000	-39.509
3023.2000	-39.562
3023.6000	-39.532
3024.0000	-39.576
3024.4000	-39.757
3024.8000	-39.667
3025.2000	-39.688
3025.6000	-39.625
3026.0000	-39.720
3026.4000	-39.679
3026.8000	-39.737
3027.2000	-39.787
3027.6000	-39.779
3028.0000	-39.687
3028.4000	-39.704
3028.8000	-39.643
3029.2000	-39.678
3029.6000	-39.544
3030.0000	-39.498
3030.4000	-39.478
3030.8000	-39.432
3031.2000	-39.345
3031.6000	-39.127
3032.0000	-38.993
3032.4000	-39.014
3032.8000	-38.796
3033.2000	-38.521
3033.6000	-38.229
3034.0000	-38.270
3034.4000	-38.110
3034.8000	-37.989
3035.2000	-37.735
3035.6000	-37.611
3036.0000	-37.596
3036.4000	-37.256
3036.8000	-37.101
3037.2000	-36.974
3037.6000	-36.743
3038.0000	-36.755
3038.4000	-36.265
3038.8000	-36.020
3039.2000	-35.856
3039.6000	-35.853
3040.0000	-35.755
3040.4000	-35.352
3040.8000	-35.230
3041.2000	-34.992
3041.6000	-34.988
3042.0000	-34.771
3042.4000	-34.458
3042.8000	-34.510
3043.2000	-34.585
3043.6000	-34.493
3044.0000	-34.333
3044.4000	-34.352
3044.8000	-34.175
3045.2000	-34.179
3045.6000	-34.006
3046.0000	-33.974
3046.4000	-33.806
3046.8000	-33.842
3047.2000	-33.756
3047.6000	-33.652
3048.0000	-33.515
3048.4000	-33.562
3048.8000	-33.519
3049.2000	-33.395
3049.6000	-33.317
3050.0000	-33.322
3050.4000	-33.303
3050.8000	-33.285
3051.2000	-33.198
3051.6000	-33.064
3052.0000	-33.078
3052.4000	-33.100
3052.8000	-33.099
3053.2000	-33.108
3053.6000	-33.099
3054.0000	-33.073
3054.4000	-33.052
3054.8000	-32.995
3055.2000	-32.956
3055.6000	-33.004
3056.0000	-32.941
3056.4000	-32.933
3056.8000	-32.893
3057.2000	-32.929
3057.6000	-32.931
3058.0000	-32.929
3058.4000	-32.958
3058.8000	-32.974
3059.2000	-32.977
3059.6000	-32.995
3060.0000	-33.029
3060.4000	-33.090
3060.8000	-33.100
3061.2000	-33.120
3061.6000	-33.168
3062.0000	-33.280
3062.4000	-33.340
3062.8000	-33.316
3063.2000	-33.346
3063.6000	-33.411
3064.0000	-33.566
3064.4000	-33.485
3064.8000	-33.467
3065.2000	-33.616
3065.6000	-33.705
3066.0000	-33.825
3066.4000	-33.890
3066.8000	-33.923
3067.2000	-34.012
3067.6000	-34.103
3068.0000	-34.223
3068.4000	-34.354
3068.8000	-34.502
3069.2000	-34.607
3069.6000	-34.679
3070.0000	-34.740
3070.4000	-34.809
3070.8000	-34.984
3071.2000	-35.143
3071.6000	-35.166
3072.0000	-35.208
3072.4000	-35.321
3072.8000	-35.447
3073.2000	-35.563
3073.6000	-35.753
3074.0000	-35.866
3074.4000	-35.964
3074.8000	-36.027
3075.2000	-36.106
3075.6000	-36.302
3076.0000	-36.471
3076.4000	-36.548
3076.8000	-36.692
3077.2000	-36.785
3077.6000	-36.928
3078.0000	-37.207
3078.4000	-37.345
3078.8000	-37.477
3079.2000	-37.459
3079.6000	-37.741
3080.0000	-37.890
3080.4000	-38.129
3080.8000	-38.113
3081.2000	-38.222
3081.6000	-38.406
3082.0000	-38.538
3082.4000	-38.557
3082.8000	-38.824
3083.2000	-38.710
3083.6000	-38.770
3084.0000	-38.803
3084.4000	-38.880
3084.8000	-38.987
3085.2000	-38.879
3085.6000	-38.782
3086.0000	-38.951
3086.4000	-39.005
3086.8000	-38.712
3087.2000	-38.571
3087.6000	-38.682
3088.0000	-38.688
3088.4000	-38.380
3088.8000	-38.252
3089.2000	-38.306
3089.6000	-38.471
3090.0000	-38.120
3090.4000	-37.930
3090.8000	-37.702
3091.2000	-37.798
3091.6000	-37.800
3092.0000	-37.633
3092.4000	-37.542
3092.8000	-37.487
3093.2000	-37.540
3093.6000	-37.253
3094.0000	-37.165
3094.4000	-37.209
3094.8000	-37.231
3095.2000	-37.274
3095.6000	-37.108
3096.0000	-36.849
3096.4000	-36.829
3096.8000	-36.942
3097.2000	-36.971
3097.6000	-36.699
3098.0000	-36.580
3098.4000	-36.722
3098.8000	-36.527
3099.2000	-36.398
3099.6000	-36.219
3100.0000	-36.266
3100.4000	-36.210
3100.8000	-36.231
3101.2000	-36.076
3101.6000	-36.049
3102.0000	-36.073
3102.4000	-36.054
3102.8000	-36.044
3103.2000	-35.957
3103.6000	-35.956
3104.0000	-36.032
3104.4000	-36.049
3104.8000	-35.964
3105.2000	-35.875
3105.6000	-36.036
3106.0000	-36.024
3106.4000	-36.057
3106.8000	-36.031
3107.2000	-36.101
3107.6000	-36.249
3108.0000	-36.315
3108.4000	-36.145
3108.8000	-36.164
3109.2000	-36.192
3109.6000	-36.259
3110.0000	-36.270
3110.4000	-36.354
3110.8000	-36.472
3111.2000	-36.404
3111.6000	-36.459
3112.0000	-36.454
3112.4000	-36.550
3112.8000	-36.597
3113.2000	-36.681
3113.6000	-36.753
3114.0000	-36.829
3114.4000	-36.911
3114.8000	-36.956
3115.2000	-37.038
3115.6000	-37.087
3116.0000	-37.231
3116.4000	-37.323
3116.8000	-37.381
3117.2000	-37.478
3117.6000	-37.514
3118.0000	-37.559
3118.4000	-37.590
3118.8000	-37.555
3119.2000	-37.534
3119.6000	-37.621
3120.0000	-37.696
3120.4000	-37.700
3120.8000	-37.764
3121.2000	-37.754
3121.6000	-37.764
3122.0000	-37.840
3122.4000	-37.672
3122.8000	-37.679
3123.2000	-37.762
3123.6000	-37.829
3124.0000	-37.910
3124.4000	-38.020
3124.8000	-37.923
3125.2000	-37.990
3125.6000	-38.065
3126.0000	-37.911
3126.4000	-37.905
3126.8000	-37.888
3127.2000	-37.975
3127.6000	-37.953
3128.0000	-37.844
3128.4000	-37.918
3128.8000	-37.892
3129.2000	-37.875
3129.6000	-37.954
3130.0000	-38.010
3130.4000	-38.006
3130.8000	-38.115
3131.2000	-38.182
3131.6000	-38.282
3132.0000	-38.346
3132.4000	-38.364
3132.8000	-38.508
3133.2000	-38.614
3133.6000	-38.836
3134.0000	-38.880
3134.4000	-39.038
3134.8000	-39.173
3135.2000	-39.214
3135.6000	-39.281
[truncated: 4,661 more rows]
