# Supplementary material for: Femtosecond tunable solitons up to 4.8 µm using soliton self-frequency shift in an InF3 fiber
Source: Sci Rep. 2022 Sep 23;12:15898. doi: 10.1038/s41598-022-19658-8 (PMC9508244; doi:10.1038/s41598-022-19658-8)
Supplement: Supplementary file 1 — Supplementary Information. [file 41598_2022_19658_MOESM1_ESM.zip › Raw data/Fig3_4m20mInF3/3.1A.CSV]

75CSV
77
35
CTRWL	3675.000000
SPAN	2650.000000
START WL	2350.000000
STOP WL	5000.000000
WLFREQ	0
REFL	-3.0
LSCL	7.0
RESLN	2.000
AVG	1
SMPLAUTO	1
SMPL	6626
SMPLINTVL	0.4000
HI1_CHOP
MEAS
LSUNT	0
NMSKV	OFF
RESCOR	0
SMOOTH	0
MEASWL	0
SWPSPD	1
MODELNAME	AQ6376
CHGPT	0
RESCAL0_0	10243
RESCAL0_1	0
RESCAL0_2	0
RESCAL1_0	10243
RESCAL1_1	0
RESCAL1_2	0
RESPARM	10243
FREQPARM	10243
WNUMPARM	10243
[TRACE DATA]
2350.0000	-51.176
2350.4000	-210.000
2350.8000	-52.581
2351.2000	-52.456
2351.6000	-210.000
2352.0000	-55.578
2352.4000	-55.713
2352.8000	-210.000
2353.2000	-57.891
2353.6000	-62.724
2354.0000	-210.000
2354.4000	-210.000
2354.8000	-210.000
2355.2000	-210.000
2355.6000	-61.320
2356.0000	-53.135
2356.4000	-53.913
2356.8000	-63.246
2357.2000	-53.566
2357.6000	-67.073
2358.0000	-210.000
2358.4000	-210.000
2358.8000	-53.780
2359.2000	-210.000
2359.6000	-51.118
2360.0000	-53.125
2360.4000	-210.000
2360.8000	-72.438
2361.2000	-55.216
2361.6000	-53.547
2362.0000	-51.090
2362.4000	-210.000
2362.8000	-210.000
2363.2000	-210.000
2363.6000	-210.000
2364.0000	-56.945
2364.4000	-210.000
2364.8000	-58.098
2365.2000	-54.596
2365.6000	-210.000
2366.0000	-54.054
2366.4000	-52.901
2366.8000	-210.000
2367.2000	-52.472
2367.6000	-210.000
2368.0000	-210.000
2368.4000	-210.000
2368.8000	-210.000
2369.2000	-50.701
2369.6000	-210.000
2370.0000	-210.000
2370.4000	-53.067
2370.8000	-210.000
2371.2000	-54.436
2371.6000	-58.164
2372.0000	-59.815
2372.4000	-210.000
2372.8000	-52.879
2373.2000	-52.959
2373.6000	-210.000
2374.0000	-210.000
2374.4000	-56.002
2374.8000	-210.000
2375.2000	-210.000
2375.6000	-210.000
2376.0000	-50.588
2376.4000	-53.548
2376.8000	-50.683
2377.2000	-51.647
2377.6000	-51.363
2378.0000	-52.926
2378.4000	-56.667
2378.8000	-210.000
2379.2000	-50.992
2379.6000	-210.000
2380.0000	-210.000
2380.4000	-210.000
2380.8000	-210.000
2381.2000	-54.668
2381.6000	-210.000
2382.0000	-64.589
2382.4000	-210.000
2382.8000	-56.308
2383.2000	-54.016
2383.6000	-54.070
2384.0000	-55.068
2384.4000	-210.000
2384.8000	-210.000
2385.2000	-210.000
2385.6000	-69.814
2386.0000	-210.000
2386.4000	-50.600
2386.8000	-53.389
2387.2000	-210.000
2387.6000	-210.000
2388.0000	-210.000
2388.4000	-55.863
2388.8000	-56.874
2389.2000	-210.000
2389.6000	-210.000
2390.0000	-210.000
2390.4000	-59.035
2390.8000	-210.000
2391.2000	-210.000
2391.6000	-210.000
2392.0000	-53.825
2392.4000	-210.000
2392.8000	-210.000
2393.2000	-51.817
2393.6000	-51.615
2394.0000	-210.000
2394.4000	-57.506
2394.8000	-210.000
2395.2000	-210.000
2395.6000	-210.000
2396.0000	-57.593
2396.4000	-51.126
2396.8000	-66.434
2397.2000	-51.780
2397.6000	-59.576
2398.0000	-210.000
2398.4000	-210.000
2398.8000	-51.136
2399.2000	-71.149
2399.6000	-210.000
2400.0000	-81.093
2400.4000	-210.000
2400.8000	-58.597
2401.2000	-210.000
2401.6000	-61.858
2402.0000	-67.303
2402.4000	-51.374
2402.8000	-55.361
2403.2000	-52.841
2403.6000	-59.627
2404.0000	-52.441
2404.4000	-56.611
2404.8000	-65.703
2405.2000	-210.000
2405.6000	-210.000
2406.0000	-57.331
2406.4000	-59.541
2406.8000	-51.103
2407.2000	-53.681
2407.6000	-53.167
2408.0000	-210.000
2408.4000	-54.408
2408.8000	-210.000
2409.2000	-54.065
2409.6000	-210.000
2410.0000	-56.007
2410.4000	-53.110
2410.8000	-53.896
2411.2000	-51.872
2411.6000	-210.000
2412.0000	-51.842
2412.4000	-54.582
2412.8000	-210.000
2413.2000	-51.182
2413.6000	-69.480
2414.0000	-52.811
2414.4000	-210.000
2414.8000	-210.000
2415.2000	-55.473
2415.6000	-210.000
2416.0000	-49.633
2416.4000	-53.199
2416.8000	-210.000
2417.2000	-65.702
2417.6000	-210.000
2418.0000	-55.561
2418.4000	-50.828
2418.8000	-210.000
2419.2000	-59.688
2419.6000	-210.000
2420.0000	-53.006
2420.4000	-55.064
2420.8000	-64.379
2421.2000	-210.000
2421.6000	-55.427
2422.0000	-210.000
2422.4000	-210.000
2422.8000	-61.983
2423.2000	-51.258
2423.6000	-49.732
2424.0000	-210.000
2424.4000	-210.000
2424.8000	-56.441
2425.2000	-210.000
2425.6000	-51.780
2426.0000	-210.000
2426.4000	-72.237
2426.8000	-210.000
2427.2000	-53.819
2427.6000	-210.000
2428.0000	-52.949
2428.4000	-49.887
2428.8000	-51.921
2429.2000	-50.807
2429.6000	-57.654
2430.0000	-49.707
2430.4000	-51.634
2430.8000	-50.507
2431.2000	-50.002
2431.6000	-49.603
2432.0000	-62.192
2432.4000	-210.000
2432.8000	-210.000
2433.2000	-52.438
2433.6000	-53.816
2434.0000	-59.734
2434.4000	-210.000
2434.8000	-56.228
2435.2000	-53.906
2435.6000	-55.813
2436.0000	-51.696
2436.4000	-51.442
2436.8000	-53.783
2437.2000	-53.009
2437.6000	-210.000
2438.0000	-62.326
2438.4000	-210.000
2438.8000	-210.000
2439.2000	-52.695
2439.6000	-210.000
2440.0000	-57.432
2440.4000	-54.473
2440.8000	-56.312
2441.2000	-51.688
2441.6000	-74.436
2442.0000	-60.744
2442.4000	-54.657
2442.8000	-52.211
2443.2000	-51.523
2443.6000	-50.454
2444.0000	-53.239
2444.4000	-54.490
2444.8000	-53.179
2445.2000	-53.480
2445.6000	-54.724
2446.0000	-54.536
2446.4000	-60.085
2446.8000	-51.793
2447.2000	-53.136
2447.6000	-59.387
2448.0000	-53.140
2448.4000	-54.997
2448.8000	-50.394
2449.2000	-55.510
2449.6000	-49.647
2450.0000	-50.990
2450.4000	-61.856
2450.8000	-52.047
2451.2000	-53.675
2451.6000	-54.216
2452.0000	-52.435
2452.4000	-61.244
2452.8000	-210.000
2453.2000	-55.602
2453.6000	-210.000
2454.0000	-54.453
2454.4000	-54.961
2454.8000	-53.505
2455.2000	-210.000
2455.6000	-54.242
2456.0000	-210.000
2456.4000	-54.045
2456.8000	-51.755
2457.2000	-210.000
2457.6000	-49.725
2458.0000	-210.000
2458.4000	-55.265
2458.8000	-50.427
2459.2000	-56.918
2459.6000	-50.219
2460.0000	-50.821
2460.4000	-51.755
2460.8000	-54.787
2461.2000	-57.744
2461.6000	-53.419
2462.0000	-54.595
2462.4000	-52.226
2462.8000	-50.567
2463.2000	-51.032
2463.6000	-50.262
2464.0000	-53.266
2464.4000	-52.127
2464.8000	-50.135
2465.2000	-50.989
2465.6000	-55.855
2466.0000	-49.893
2466.4000	-51.419
2466.8000	-53.936
2467.2000	-50.538
2467.6000	-51.951
2468.0000	-57.002
2468.4000	-50.130
2468.8000	-50.540
2469.2000	-50.948
2469.6000	-49.649
2470.0000	-50.669
2470.4000	-49.124
2470.8000	-54.172
2471.2000	-57.815
2471.6000	-52.070
2472.0000	-54.314
2472.4000	-53.084
2472.8000	-57.225
2473.2000	-50.790
2473.6000	-49.189
2474.0000	-51.227
2474.4000	-50.868
2474.8000	-51.407
2475.2000	-210.000
2475.6000	-51.975
2476.0000	-51.333
2476.4000	-49.904
2476.8000	-50.597
2477.2000	-52.261
2477.6000	-57.074
2478.0000	-210.000
2478.4000	-50.570
2478.8000	-51.305
2479.2000	-51.758
2479.6000	-51.986
2480.0000	-51.645
2480.4000	-51.428
2480.8000	-51.571
2481.2000	-50.028
2481.6000	-51.641
2482.0000	-49.983
2482.4000	-52.227
2482.8000	-48.346
2483.2000	-49.630
2483.6000	-48.862
2484.0000	-50.148
2484.4000	-49.974
2484.8000	-49.120
2485.2000	-51.050
2485.6000	-210.000
2486.0000	-50.668
2486.4000	-51.175
2486.8000	-51.520
2487.2000	-50.699
2487.6000	-49.883
2488.0000	-49.656
2488.4000	-51.428
2488.8000	-48.714
2489.2000	-49.104
2489.6000	-52.501
2490.0000	-51.307
2490.4000	-56.389
2490.8000	-49.485
2491.2000	-50.836
2491.6000	-49.051
2492.0000	-48.887
2492.4000	-49.120
2492.8000	-49.539
2493.2000	-50.631
2493.6000	-49.782
2494.0000	-51.625
2494.4000	-49.839
2494.8000	-49.185
2495.2000	-49.650
2495.6000	-49.222
2496.0000	-48.821
2496.4000	-49.379
2496.8000	-50.107
2497.2000	-48.737
2497.6000	-48.938
2498.0000	-47.981
2498.4000	-48.019
2498.8000	-51.453
2499.2000	-50.233
2499.6000	-49.544
2500.0000	-49.798
2500.4000	-50.288
2500.8000	-48.925
2501.2000	-48.774
2501.6000	-49.361
2502.0000	-49.247
2502.4000	-47.894
2502.8000	-49.332
2503.2000	-48.435
2503.6000	-48.885
2504.0000	-48.358
2504.4000	-51.402
2504.8000	-48.944
2505.2000	-49.717
2505.6000	-49.125
2506.0000	-49.157
2506.4000	-49.603
2506.8000	-49.036
2507.2000	-48.387
2507.6000	-48.183
2508.0000	-49.389
2508.4000	-50.065
2508.8000	-49.899
2509.2000	-48.245
2509.6000	-49.595
2510.0000	-48.146
2510.4000	-49.286
2510.8000	-49.537
2511.2000	-49.141
2511.6000	-49.677
2512.0000	-50.361
2512.4000	-50.987
2512.8000	-49.781
2513.2000	-49.232
2513.6000	-50.569
2514.0000	-51.624
2514.4000	-48.941
2514.8000	-49.896
2515.2000	-49.521
2515.6000	-50.740
2516.0000	-50.862
2516.4000	-49.308
2516.8000	-50.654
2517.2000	-48.287
2517.6000	-51.258
2518.0000	-51.602
2518.4000	-49.000
2518.8000	-50.630
2519.2000	-49.691
2519.6000	-50.328
2520.0000	-49.202
2520.4000	-48.651
2520.8000	-51.163
2521.2000	-49.315
2521.6000	-49.081
2522.0000	-49.178
2522.4000	-48.489
2522.8000	-50.185
2523.2000	-48.628
2523.6000	-49.143
2524.0000	-49.706
2524.4000	-49.115
2524.8000	-48.823
2525.2000	-52.635
2525.6000	-48.660
2526.0000	-50.423
2526.4000	-51.807
2526.8000	-49.343
2527.2000	-48.805
2527.6000	-50.333
2528.0000	-48.762
2528.4000	-50.193
2528.8000	-48.581
2529.2000	-48.468
2529.6000	-48.803
2530.0000	-47.961
2530.4000	-49.134
2530.8000	-48.415
2531.2000	-47.858
2531.6000	-48.111
2532.0000	-48.735
2532.4000	-49.096
2532.8000	-47.647
2533.2000	-47.409
2533.6000	-47.823
2534.0000	-47.888
2534.4000	-47.022
2534.8000	-48.067
2535.2000	-46.919
2535.6000	-47.973
2536.0000	-47.517
2536.4000	-47.989
2536.8000	-47.617
2537.2000	-47.167
2537.6000	-47.441
2538.0000	-48.317
2538.4000	-48.245
2538.8000	-47.568
2539.2000	-48.104
2539.6000	-46.943
2540.0000	-46.758
2540.4000	-46.664
2540.8000	-47.222
2541.2000	-47.100
2541.6000	-46.706
2542.0000	-47.796
2542.4000	-47.707
2542.8000	-46.591
2543.2000	-46.890
2543.6000	-46.460
2544.0000	-45.925
2544.4000	-45.673
2544.8000	-46.303
2545.2000	-46.887
2545.6000	-45.480
2546.0000	-46.625
2546.4000	-46.267
2546.8000	-46.900
2547.2000	-46.988
2547.6000	-46.776
2548.0000	-46.706
2548.4000	-46.596
2548.8000	-46.246
2549.2000	-47.586
2549.6000	-47.533
2550.0000	-46.988
2550.4000	-47.276
2550.8000	-46.984
2551.2000	-46.931
2551.6000	-47.290
2552.0000	-46.839
2552.4000	-47.252
2552.8000	-46.232
2553.2000	-46.225
2553.6000	-45.810
2554.0000	-46.220
2554.4000	-46.219
2554.8000	-45.529
2555.2000	-45.324
2555.6000	-45.807
2556.0000	-46.153
2556.4000	-45.909
2556.8000	-46.375
2557.2000	-46.385
2557.6000	-45.807
2558.0000	-46.979
2558.4000	-47.562
2558.8000	-47.383
2559.2000	-46.349
2559.6000	-46.555
2560.0000	-47.382
2560.4000	-49.079
2560.8000	-48.412
2561.2000	-48.006
2561.6000	-46.636
2562.0000	-49.644
2562.4000	-47.565
2562.8000	-47.839
2563.2000	-47.241
2563.6000	-46.711
2564.0000	-47.407
2564.4000	-46.965
2564.8000	-46.889
2565.2000	-45.998
2565.6000	-46.114
2566.0000	-46.870
2566.4000	-46.132
2566.8000	-46.068
2567.2000	-45.863
2567.6000	-46.285
2568.0000	-45.563
2568.4000	-46.297
2568.8000	-46.130
2569.2000	-46.354
2569.6000	-45.570
2570.0000	-46.709
2570.4000	-46.339
2570.8000	-45.579
2571.2000	-45.679
2571.6000	-46.854
2572.0000	-46.602
2572.4000	-48.059
2572.8000	-48.162
2573.2000	-48.502
2573.6000	-48.371
2574.0000	-47.984
2574.4000	-48.237
2574.8000	-46.901
2575.2000	-47.664
2575.6000	-47.206
2576.0000	-46.775
2576.4000	-45.679
2576.8000	-45.621
2577.2000	-46.534
2577.6000	-45.854
2578.0000	-45.415
2578.4000	-46.330
2578.8000	-45.844
2579.2000	-45.641
2579.6000	-46.010
2580.0000	-46.036
2580.4000	-46.513
2580.8000	-47.806
2581.2000	-47.019
2581.6000	-47.790
2582.0000	-47.581
2582.4000	-47.293
2582.8000	-47.509
2583.2000	-46.837
2583.6000	-47.506
2584.0000	-46.932
2584.4000	-45.413
2584.8000	-45.066
2585.2000	-45.438
2585.6000	-45.332
2586.0000	-44.966
2586.4000	-44.354
2586.8000	-43.936
2587.2000	-43.722
2587.6000	-43.822
2588.0000	-43.853
2588.4000	-43.401
2588.8000	-43.193
2589.2000	-43.126
2589.6000	-43.171
2590.0000	-42.912
2590.4000	-43.029
2590.8000	-43.628
2591.2000	-44.101
2591.6000	-44.345
2592.0000	-44.665
2592.4000	-45.025
2592.8000	-44.938
2593.2000	-45.286
2593.6000	-45.268
2594.0000	-44.480
2594.4000	-44.419
2594.8000	-43.281
2595.2000	-42.830
2595.6000	-42.463
2596.0000	-41.761
2596.4000	-41.242
2596.8000	-40.717
2597.2000	-40.413
2597.6000	-40.128
2598.0000	-39.916
2598.4000	-39.931
2598.8000	-39.811
2599.2000	-39.850
2599.6000	-39.691
2600.0000	-39.921
2600.4000	-40.315
2600.8000	-40.279
2601.2000	-40.483
2601.6000	-41.200
2602.0000	-41.315
2602.4000	-41.475
2602.8000	-41.680
2603.2000	-41.943
2603.6000	-42.167
2604.0000	-42.171
2604.4000	-42.477
2604.8000	-42.359
2605.2000	-42.166
2605.6000	-42.128
2606.0000	-42.074
2606.4000	-41.855
2606.8000	-41.371
2607.2000	-41.079
2607.6000	-40.786
2608.0000	-40.384
2608.4000	-40.226
2608.8000	-39.825
2609.2000	-39.590
2609.6000	-39.324
2610.0000	-39.058
2610.4000	-38.717
2610.8000	-38.368
2611.2000	-38.200
2611.6000	-38.133
2612.0000	-38.045
2612.4000	-37.920
2612.8000	-38.027
2613.2000	-38.103
2613.6000	-38.264
2614.0000	-38.351
2614.4000	-38.362
2614.8000	-38.512
2615.2000	-38.696
2615.6000	-38.814
2616.0000	-39.092
2616.4000	-39.249
2616.8000	-39.726
2617.2000	-39.809
2617.6000	-39.950
2618.0000	-39.931
2618.4000	-39.923
2618.8000	-39.772
2619.2000	-39.346
2619.6000	-39.066
2620.0000	-38.719
2620.4000	-38.560
2620.8000	-38.276
2621.2000	-38.002
2621.6000	-37.686
2622.0000	-37.411
2622.4000	-37.294
2622.8000	-37.283
2623.2000	-37.000
2623.6000	-36.984
2624.0000	-37.018
2624.4000	-37.058
2624.8000	-37.061
2625.2000	-37.106
2625.6000	-37.182
2626.0000	-37.234
2626.4000	-37.512
2626.8000	-37.560
2627.2000	-37.941
2627.6000	-37.830
2628.0000	-37.900
2628.4000	-37.822
2628.8000	-37.936
2629.2000	-37.727
2629.6000	-37.702
2630.0000	-37.696
2630.4000	-37.755
2630.8000	-37.554
2631.2000	-37.533
2631.6000	-37.257
2632.0000	-36.971
2632.4000	-36.796
2632.8000	-36.395
2633.2000	-36.208
2633.6000	-36.112
2634.0000	-35.985
2634.4000	-35.730
2634.8000	-35.635
2635.2000	-35.423
2635.6000	-35.219
2636.0000	-35.066
2636.4000	-34.897
2636.8000	-34.764
2637.2000	-34.700
2637.6000	-34.623
2638.0000	-34.622
2638.4000	-34.621
2638.8000	-34.611
2639.2000	-34.598
2639.6000	-34.553
2640.0000	-34.512
2640.4000	-34.445
2640.8000	-34.465
2641.2000	-34.521
2641.6000	-34.515
2642.0000	-34.592
2642.4000	-34.638
2642.8000	-34.655
2643.2000	-34.608
2643.6000	-34.512
2644.0000	-34.508
2644.4000	-34.351
2644.8000	-34.258
2645.2000	-34.123
2645.6000	-34.007
2646.0000	-33.852
2646.4000	-33.638
2646.8000	-33.467
2647.2000	-33.314
2647.6000	-33.228
2648.0000	-33.067
2648.4000	-33.112
2648.8000	-33.133
2649.2000	-33.214
2649.6000	-33.297
2650.0000	-33.273
2650.4000	-33.280
2650.8000	-33.337
2651.2000	-33.374
2651.6000	-33.406
2652.0000	-33.417
2652.4000	-33.449
2652.8000	-33.400
2653.2000	-33.358
2653.6000	-33.336
2654.0000	-33.299
2654.4000	-33.224
2654.8000	-33.191
2655.2000	-33.246
2655.6000	-33.404
2656.0000	-33.526
2656.4000	-33.703
2656.8000	-33.735
2657.2000	-33.921
2657.6000	-34.037
2658.0000	-34.178
2658.4000	-34.421
2658.8000	-34.663
2659.2000	-34.923
2659.6000	-35.134
2660.0000	-35.246
2660.4000	-35.302
2660.8000	-35.447
2661.2000	-35.718
2661.6000	-35.964
2662.0000	-36.101
2662.4000	-36.282
2662.8000	-36.632
2663.2000	-37.004
2663.6000	-37.363
2664.0000	-37.613
2664.4000	-37.894
2664.8000	-38.127
2665.2000	-38.386
2665.6000	-38.482
2666.0000	-38.711
2666.4000	-38.832
2666.8000	-38.825
2667.2000	-38.750
2667.6000	-38.540
2668.0000	-38.581
2668.4000	-38.399
2668.8000	-38.351
2669.2000	-38.265
2669.6000	-38.052
2670.0000	-38.034
2670.4000	-38.022
2670.8000	-37.941
2671.2000	-37.838
2671.6000	-37.791
2672.0000	-37.757
2672.4000	-37.787
2672.8000	-37.829
2673.2000	-38.001
2673.6000	-38.368
2674.0000	-38.586
2674.4000	-38.799
2674.8000	-39.101
2675.2000	-39.333
2675.6000	-39.698
2676.0000	-39.842
2676.4000	-39.827
2676.8000	-39.578
2677.2000	-39.327
2677.6000	-39.149
2678.0000	-38.841
2678.4000	-38.592
2678.8000	-38.335
2679.2000	-37.947
2679.6000	-37.755
2680.0000	-37.600
2680.4000	-37.491
2680.8000	-37.332
2681.2000	-37.291
2681.6000	-37.209
2682.0000	-37.210
2682.4000	-37.190
2682.8000	-37.251
2683.2000	-37.251
2683.6000	-37.211
2684.0000	-37.171
2684.4000	-36.963
2684.8000	-36.904
2685.2000	-36.794
2685.6000	-36.506
2686.0000	-36.364
2686.4000	-36.159
2686.8000	-35.881
2687.2000	-35.641
2687.6000	-35.385
2688.0000	-35.228
2688.4000	-35.010
2688.8000	-34.826
2689.2000	-34.748
2689.6000	-34.751
2690.0000	-34.780
2690.4000	-34.934
2690.8000	-35.027
2691.2000	-35.193
2691.6000	-35.424
2692.0000	-35.663
2692.4000	-35.936
2692.8000	-36.127
2693.2000	-36.193
2693.6000	-36.139
2694.0000	-36.057
2694.4000	-35.676
2694.8000	-35.440
2695.2000	-35.083
2695.6000	-34.387
2696.0000	-34.190
2696.4000	-33.795
2696.8000	-33.720
2697.2000	-33.216
2697.6000	-33.167
2698.0000	-33.191
2698.4000	-32.954
2698.8000	-32.768
2699.2000	-32.531
2699.6000	-32.276
2700.0000	-32.377
2700.4000	-31.786
2700.8000	-31.588
2701.2000	-31.499
2701.6000	-31.128
2702.0000	-30.964
2702.4000	-30.636
2702.8000	-30.356
2703.2000	-30.075
2703.6000	-29.832
2704.0000	-29.592
2704.4000	-29.396
2704.8000	-29.234
2705.2000	-29.224
2705.6000	-29.217
2706.0000	-29.264
2706.4000	-29.342
2706.8000	-29.534
2707.2000	-29.714
2707.6000	-29.954
2708.0000	-30.176
2708.4000	-30.492
2708.8000	-30.674
2709.2000	-30.809
2709.6000	-30.866
2710.0000	-30.880
2710.4000	-30.854
2710.8000	-30.587
2711.2000	-30.447
2711.6000	-30.075
2712.0000	-29.866
2712.4000	-29.671
2712.8000	-29.432
2713.2000	-29.236
2713.6000	-29.085
2714.0000	-29.070
2714.4000	-29.115
2714.8000	-28.851
2715.2000	-29.016
2715.6000	-29.168
2716.0000	-29.337
2716.4000	-29.644
2716.8000	-29.627
2717.2000	-29.959
2717.6000	-30.438
2718.0000	-30.407
2718.4000	-30.672
2718.8000	-30.915
2719.2000	-31.194
2719.6000	-31.454
2720.0000	-31.741
2720.4000	-31.975
2720.8000	-32.071
2721.2000	-31.984
2721.6000	-31.906
2722.0000	-31.645
2722.4000	-31.060
2722.8000	-30.538
2723.2000	-30.103
2723.6000	-29.695
2724.0000	-29.155
2724.4000	-28.739
2724.8000	-28.162
2725.2000	-27.749
2725.6000	-27.183
2726.0000	-26.841
2726.4000	-26.675
2726.8000	-26.528
2727.2000	-26.157
2727.6000	-25.970
2728.0000	-25.815
2728.4000	-25.664
2728.8000	-25.467
2729.2000	-25.316
2729.6000	-25.254
2730.0000	-25.301
2730.4000	-25.414
2730.8000	-25.275
2731.2000	-25.357
2731.6000	-25.351
2732.0000	-25.417
2732.4000	-25.565
2732.8000	-25.357
2733.2000	-25.201
2733.6000	-25.099
2734.0000	-25.010
2734.4000	-25.013
2734.8000	-25.132
2735.2000	-25.181
2735.6000	-25.005
2736.0000	-25.027
2736.4000	-25.029
2736.8000	-25.193
2737.2000	-25.490
2737.6000	-25.884
2738.0000	-26.183
2738.4000	-26.536
2738.8000	-26.687
2739.2000	-26.596
2739.6000	-25.911
2740.0000	-25.800
2740.4000	-25.554
2740.8000	-25.382
2741.2000	-24.488
2741.6000	-24.080
2742.0000	-24.268
2742.4000	-24.460
2742.8000	-24.236
2743.2000	-23.638
2743.6000	-22.998
2744.0000	-22.353
2744.4000	-21.614
2744.8000	-21.343
2745.2000	-21.017
2745.6000	-20.503
2746.0000	-20.211
2746.4000	-19.811
2746.8000	-19.493
2747.2000	-19.275
2747.6000	-18.756
2748.0000	-18.666
2748.4000	-18.400
2748.8000	-18.671
2749.2000	-18.778
2749.6000	-18.702
2750.0000	-19.003
2750.4000	-19.082
2750.8000	-19.600
2751.2000	-19.705
2751.6000	-19.940
2752.0000	-20.415
2752.4000	-20.902
2752.8000	-21.167
2753.2000	-21.461
2753.6000	-21.648
2754.0000	-21.889
2754.4000	-21.766
2754.8000	-21.394
2755.2000	-20.578
2755.6000	-18.727
2756.0000	-17.664
2756.4000	-16.425
2756.8000	-15.690
2757.2000	-14.982
2757.6000	-14.209
2758.0000	-13.822
2758.4000	-13.532
2758.8000	-13.869
2759.2000	-13.812
2759.6000	-12.919
2760.0000	-13.663
2760.4000	-13.607
2760.8000	-13.688
2761.2000	-13.648
2761.6000	-13.722
2762.0000	-13.450
2762.4000	-13.585
2762.8000	-13.620
2763.2000	-13.434
2763.6000	-13.266
2764.0000	-13.038
2764.4000	-13.279
2764.8000	-13.191
2765.2000	-13.472
2765.6000	-13.264
2766.0000	-13.192
2766.4000	-13.199
2766.8000	-12.983
2767.2000	-12.825
2767.6000	-12.602
2768.0000	-12.546
2768.4000	-12.652
2768.8000	-12.300
2769.2000	-12.211
2769.6000	-12.247
2770.0000	-12.355
2770.4000	-12.316
2770.8000	-12.287
2771.2000	-12.245
2771.6000	-12.245
2772.0000	-12.276
2772.4000	-12.320
2772.8000	-12.377
2773.2000	-12.440
2773.6000	-12.391
2774.0000	-12.215
2774.4000	-11.803
2774.8000	-11.402
2775.2000	-10.948
2775.6000	-10.608
2776.0000	-10.292
2776.4000	-9.925
2776.8000	-9.720
2777.2000	-9.457
2777.6000	-9.306
2778.0000	-9.075
2778.4000	-8.737
2778.8000	-8.647
2779.2000	-8.760
2779.6000	-8.543
2780.0000	-8.531
2780.4000	-8.573
2780.8000	-8.502
2781.2000	-8.596
2781.6000	-8.856
2782.0000	-8.883
2782.4000	-8.901
2782.8000	-8.708
2783.2000	-9.038
2783.6000	-9.276
2784.0000	-9.247
2784.4000	-9.723
2784.8000	-9.696
2785.2000	-9.626
2785.6000	-9.545
2786.0000	-9.452
2786.4000	-9.431
2786.8000	-9.222
2787.2000	-9.291
2787.6000	-9.226
2788.0000	-9.209
2788.4000	-9.583
2788.8000	-9.558
2789.2000	-9.493
2789.6000	-9.722
2790.0000	-10.475
2790.4000	-10.117
2790.8000	-10.797
2791.2000	-11.317
2791.6000	-11.892
2792.0000	-12.380
2792.4000	-12.548
2792.8000	-12.623
2793.2000	-12.173
2793.6000	-12.248
2794.0000	-11.503
2794.4000	-11.590
2794.8000	-11.266
2795.2000	-10.943
2795.6000	-10.640
2796.0000	-9.983
2796.4000	-9.154
2796.8000	-9.084
2797.2000	-8.697
2797.6000	-8.325
2798.0000	-8.192
2798.4000	-7.948
2798.8000	-8.064
2799.2000	-7.811
2799.6000	-8.025
2800.0000	-8.452
2800.4000	-8.571
2800.8000	-9.106
2801.2000	-8.673
2801.6000	-9.382
2802.0000	-9.807
2802.4000	-10.285
2802.8000	-9.851
2803.2000	-9.809
2803.6000	-10.351
2804.0000	-10.425
2804.4000	-10.236
2804.8000	-9.614
2805.2000	-10.080
2805.6000	-10.952
2806.0000	-10.955
2806.4000	-10.434
2806.8000	-11.053
2807.2000	-11.636
2807.6000	-11.595
2808.0000	-11.724
2808.4000	-10.764
2808.8000	-11.353
2809.2000	-11.770
2809.6000	-11.857
2810.0000	-11.910
2810.4000	-12.492
2810.8000	-12.696
2811.2000	-13.350
2811.6000	-13.364
2812.0000	-13.857
2812.4000	-13.973
2812.8000	-14.071
2813.2000	-14.616
2813.6000	-14.314
2814.0000	-15.212
2814.4000	-14.640
2814.8000	-13.454
2815.2000	-13.746
2815.6000	-14.153
2816.0000	-15.633
2816.4000	-13.789
2816.8000	-13.436
2817.2000	-13.830
2817.6000	-13.052
2818.0000	-12.559
2818.4000	-12.303
2818.8000	-13.069
2819.2000	-12.905
2819.6000	-12.221
2820.0000	-12.448
2820.4000	-12.146
2820.8000	-11.820
2821.2000	-12.675
2821.6000	-12.067
2822.0000	-12.407
2822.4000	-12.208
2822.8000	-12.375
2823.2000	-12.486
2823.6000	-12.566
2824.0000	-11.110
2824.4000	-10.754
2824.8000	-11.223
2825.2000	-10.472
2825.6000	-11.934
2826.0000	-10.605
2826.4000	-10.788
2826.8000	-10.226
2827.2000	-11.596
2827.6000	-10.336
2828.0000	-11.741
2828.4000	-10.825
2828.8000	-11.720
2829.2000	-11.253
2829.6000	-11.394
2830.0000	-11.317
2830.4000	-11.916
2830.8000	-12.087
2831.2000	-12.285
2831.6000	-11.890
2832.0000	-12.931
2832.4000	-12.804
2832.8000	-12.986
2833.2000	-13.087
2833.6000	-13.056
2834.0000	-13.580
2834.4000	-13.740
2834.8000	-13.539
2835.2000	-13.777
2835.6000	-13.248
2836.0000	-14.956
2836.4000	-13.704
2836.8000	-13.372
2837.2000	-14.261
2837.6000	-14.512
2838.0000	-14.575
2838.4000	-14.028
2838.8000	-15.109
2839.2000	-16.321
2839.6000	-16.051
2840.0000	-14.466
2840.4000	-15.242
2840.8000	-15.301
2841.2000	-16.373
2841.6000	-17.723
2842.0000	-18.133
2842.4000	-18.769
2842.8000	-18.133
2843.2000	-17.616
2843.6000	-17.297
2844.0000	-17.923
2844.4000	-17.256
2844.8000	-17.134
2845.2000	-17.618
2845.6000	-17.897
2846.0000	-15.475
2846.4000	-16.521
2846.8000	-18.500
2847.2000	-18.429
2847.6000	-17.072
2848.0000	-17.803
2848.4000	-15.165
2848.8000	-17.759
2849.2000	-16.187
2849.6000	-17.824
2850.0000	-17.369
2850.4000	-17.137
2850.8000	-15.479
2851.2000	-15.956
2851.6000	-17.079
2852.0000	-17.266
2852.4000	-18.307
2852.8000	-14.943
2853.2000	-13.561
2853.6000	-15.395
2854.0000	-18.428
2854.4000	-18.392
2854.8000	-16.352
2855.2000	-17.126
2855.6000	-17.450
2856.0000	-18.017
2856.4000	-17.724
2856.8000	-17.441
2857.2000	-17.278
2857.6000	-17.029
2858.0000	-16.752
2858.4000	-16.210
2858.8000	-16.243
2859.2000	-15.807
2859.6000	-14.999
2860.0000	-14.256
2860.4000	-12.538
2860.8000	-13.991
2861.2000	-14.366
2861.6000	-14.482
2862.0000	-13.860
2862.4000	-13.596
2862.8000	-13.274
2863.2000	-13.060
2863.6000	-12.539
2864.0000	-12.894
2864.4000	-12.056
2864.8000	-11.775
2865.2000	-11.396
2865.6000	-10.749
2866.0000	-11.531
2866.4000	-10.808
2866.8000	-11.025
2867.2000	-11.251
2867.6000	-11.095
2868.0000	-11.053
2868.4000	-11.886
2868.8000	-10.719
2869.2000	-11.413
2869.6000	-11.742
2870.0000	-13.580
2870.4000	-13.705
2870.8000	-13.478
2871.2000	-12.534
2871.6000	-13.276
2872.0000	-13.025
2872.4000	-12.892
2872.8000	-12.941
2873.2000	-12.680
2873.6000	-12.379
2874.0000	-12.195
2874.4000	-13.595
2874.8000	-12.770
2875.2000	-11.596
2875.6000	-11.815
2876.0000	-11.237
2876.4000	-11.800
2876.8000	-11.728
2877.2000	-11.838
2877.6000	-11.583
2878.0000	-11.505
2878.4000	-12.377
2878.8000	-12.964
2879.2000	-12.942
2879.6000	-13.107
2880.0000	-12.215
2880.4000	-13.250
2880.8000	-13.461
2881.2000	-12.841
2881.6000	-12.441
2882.0000	-12.457
2882.4000	-11.557
2882.8000	-11.213
2883.2000	-12.090
2883.6000	-11.904
2884.0000	-11.650
2884.4000	-11.439
2884.8000	-11.438
2885.2000	-11.487
2885.6000	-11.181
2886.0000	-11.119
2886.4000	-11.576
2886.8000	-11.326
2887.2000	-11.577
2887.6000	-11.472
2888.0000	-11.591
2888.4000	-12.110
2888.8000	-11.901
2889.2000	-11.569
2889.6000	-11.568
2890.0000	-11.509
2890.4000	-12.208
2890.8000	-11.959
2891.2000	-11.120
2891.6000	-10.775
2892.0000	-10.628
2892.4000	-10.665
2892.8000	-10.661
2893.2000	-11.452
2893.6000	-10.686
2894.0000	-11.176
2894.4000	-10.446
2894.8000	-11.209
2895.2000	-12.393
2895.6000	-12.013
2896.0000	-12.547
2896.4000	-11.772
2896.8000	-13.297
2897.2000	-13.080
2897.6000	-13.988
2898.0000	-12.618
2898.4000	-13.081
2898.8000	-13.163
2899.2000	-13.750
2899.6000	-12.831
2900.0000	-13.446
2900.4000	-13.575
2900.8000	-13.179
2901.2000	-13.085
2901.6000	-12.912
2902.0000	-12.956
2902.4000	-13.321
2902.8000	-12.568
2903.2000	-12.168
2903.6000	-12.354
2904.0000	-12.339
2904.4000	-12.296
2904.8000	-12.404
2905.2000	-12.899
2905.6000	-12.977
2906.0000	-13.087
2906.4000	-12.942
2906.8000	-13.820
2907.2000	-13.939
2907.6000	-13.574
2908.0000	-14.687
2908.4000	-14.262
2908.8000	-14.676
2909.2000	-14.504
2909.6000	-15.101
2910.0000	-15.276
2910.4000	-15.200
2910.8000	-15.033
2911.2000	-15.281
2911.6000	-14.925
2912.0000	-15.283
2912.4000	-15.345
2912.8000	-15.447
2913.2000	-15.260
2913.6000	-15.133
2914.0000	-15.659
2914.4000	-15.290
2914.8000	-15.509
2915.2000	-14.991
2915.6000	-15.440
2916.0000	-15.950
2916.4000	-15.839
2916.8000	-15.492
2917.2000	-16.401
2917.6000	-16.492
2918.0000	-15.479
2918.4000	-16.789
2918.8000	-16.860
2919.2000	-16.528
2919.6000	-16.885
2920.0000	-16.450
2920.4000	-16.694
2920.8000	-16.268
2921.2000	-16.601
2921.6000	-16.393
2922.0000	-16.685
2922.4000	-16.556
2922.8000	-17.070
2923.2000	-17.612
2923.6000	-17.781
2924.0000	-17.615
2924.4000	-18.379
2924.8000	-18.161
2925.2000	-18.695
2925.6000	-18.671
2926.0000	-17.784
2926.4000	-18.844
2926.8000	-18.966
2927.2000	-18.604
2927.6000	-18.143
2928.0000	-18.087
2928.4000	-19.559
2928.8000	-18.869
2929.2000	-18.849
2929.6000	-19.529
2930.0000	-20.067
2930.4000	-20.151
2930.8000	-19.531
2931.2000	-20.466
2931.6000	-20.108
2932.0000	-18.976
2932.4000	-17.912
2932.8000	-20.687
2933.2000	-19.741
2933.6000	-19.705
2934.0000	-17.903
2934.4000	-19.333
2934.8000	-20.261
2935.2000	-19.806
2935.6000	-20.012
2936.0000	-19.350
2936.4000	-19.599
2936.8000	-20.148
2937.2000	-19.879
2937.6000	-19.668
2938.0000	-19.805
2938.4000	-21.051
2938.8000	-20.732
2939.2000	-19.950
2939.6000	-20.308
2940.0000	-21.495
2940.4000	-20.830
2940.8000	-21.722
2941.2000	-22.052
2941.6000	-22.563
2942.0000	-22.904
2942.4000	-23.295
2942.8000	-23.945
2943.2000	-25.126
2943.6000	-24.242
2944.0000	-24.937
2944.4000	-24.722
2944.8000	-26.359
2945.2000	-24.444
2945.6000	-23.926
2946.0000	-27.630
2946.4000	-27.849
2946.8000	-26.973
2947.2000	-23.110
2947.6000	-26.018
2948.0000	-25.496
2948.4000	-25.980
2948.8000	-24.450
2949.2000	-25.728
2949.6000	-24.943
2950.0000	-25.820
2950.4000	-27.328
2950.8000	-27.631
2951.2000	-27.230
2951.6000	-27.709
2952.0000	-29.739
2952.4000	-29.975
2952.8000	-27.215
2953.2000	-27.250
2953.6000	-29.199
2954.0000	-29.012
2954.4000	-30.006
2954.8000	-30.140
2955.2000	-29.634
2955.6000	-30.769
2956.0000	-30.737
2956.4000	-31.286
2956.8000	-28.153
2957.2000	-27.682
2957.6000	-30.639
2958.0000	-31.526
2958.4000	-31.762
2958.8000	-29.544
2959.2000	-28.614
2959.6000	-29.633
2960.0000	-29.185
2960.4000	-26.355
2960.8000	-26.279
2961.2000	-31.149
2961.6000	-31.292
2962.0000	-30.715
2962.4000	-30.799
2962.8000	-30.818
2963.2000	-31.730
2963.6000	-30.291
2964.0000	-29.540
2964.4000	-28.953
2964.8000	-31.537
2965.2000	-31.558
2965.6000	-32.593
2966.0000	-32.171
2966.4000	-31.200
2966.8000	-30.339
2967.2000	-31.028
2967.6000	-31.261
2968.0000	-30.166
2968.4000	-29.575
2968.8000	-31.901
2969.2000	-32.565
2969.6000	-34.203
2970.0000	-32.232
2970.4000	-34.798
2970.8000	-33.056
2971.2000	-32.685
2971.6000	-32.544
2972.0000	-33.393
2972.4000	-34.557
2972.8000	-34.157
2973.2000	-35.202
2973.6000	-32.671
2974.0000	-31.857
2974.4000	-29.868
2974.8000	-32.493
2975.2000	-34.252
2975.6000	-33.003
2976.0000	-36.305
2976.4000	-34.397
2976.8000	-32.798
2977.2000	-35.667
2977.6000	-31.383
2978.0000	-32.445
2978.4000	-33.066
2978.8000	-32.309
2979.2000	-34.485
2979.6000	-34.622
2980.0000	-35.495
2980.4000	-32.417
2980.8000	-32.085
2981.2000	-32.696
2981.6000	-34.774
2982.0000	-36.672
2982.4000	-35.608
2982.8000	-36.905
2983.2000	-36.657
2983.6000	-35.553
2984.0000	-33.101
2984.4000	-27.955
2984.8000	-28.204
2985.2000	-32.712
2985.6000	-31.912
2986.0000	-29.343
2986.4000	-30.087
2986.8000	-30.169
2987.2000	-34.170
2987.6000	-33.388
2988.0000	-31.501
2988.4000	-32.266
2988.8000	-33.895
2989.2000	-34.883
2989.6000	-34.571
2990.0000	-31.960
2990.4000	-32.298
2990.8000	-31.937
2991.2000	-30.845
2991.6000	-30.515
2992.0000	-31.583
2992.4000	-34.253
2992.8000	-29.827
2993.2000	-29.336
2993.6000	-29.749
2994.0000	-32.779
2994.4000	-34.795
2994.8000	-32.388
2995.2000	-33.977
2995.6000	-33.859
2996.0000	-37.302
2996.4000	-36.758
2996.8000	-32.424
2997.2000	-33.034
2997.6000	-32.078
2998.0000	-33.645
2998.4000	-36.055
2998.8000	-35.738
2999.2000	-35.638
2999.6000	-34.264
3000.0000	-33.163
3000.4000	-32.711
3000.8000	-32.989
3001.2000	-33.887
3001.6000	-34.391
3002.0000	-34.245
3002.4000	-32.677
3002.8000	-32.781
3003.2000	-34.579
3003.6000	-34.734
3004.0000	-35.762
3004.4000	-32.739
3004.8000	-35.493
3005.2000	-34.850
3005.6000	-36.559
3006.0000	-36.505
3006.4000	-36.544
3006.8000	-37.764
3007.2000	-38.608
3007.6000	-37.181
3008.0000	-38.175
3008.4000	-36.800
3008.8000	-35.390
3009.2000	-35.502
3009.6000	-35.010
3010.0000	-36.296
3010.4000	-36.085
3010.8000	-34.582
3011.2000	-35.927
3011.6000	-35.372
3012.0000	-34.977
3012.4000	-36.441
3012.8000	-35.678
3013.2000	-34.867
3013.6000	-36.568
3014.0000	-37.178
3014.4000	-36.923
3014.8000	-36.360
3015.2000	-35.113
3015.6000	-35.052
3016.0000	-36.865
3016.4000	-36.901
3016.8000	-37.293
3017.2000	-37.360
3017.6000	-37.611
3018.0000	-37.264
3018.4000	-36.641
3018.8000	-36.380
3019.2000	-36.952
3019.6000	-37.484
3020.0000	-36.742
3020.4000	-36.471
3020.8000	-36.975
3021.2000	-37.103
3021.6000	-37.237
3022.0000	-36.712
3022.4000	-36.488
3022.8000	-36.992
3023.2000	-36.901
3023.6000	-36.458
3024.0000	-36.480
3024.4000	-36.292
3024.8000	-36.545
3025.2000	-36.299
3025.6000	-35.952
3026.0000	-35.783
3026.4000	-36.026
3026.8000	-36.258
3027.2000	-36.232
3027.6000	-35.929
3028.0000	-36.016
3028.4000	-36.109
3028.8000	-36.028
3029.2000	-35.850
3029.6000	-35.861
3030.0000	-35.848
3030.4000	-35.923
3030.8000	-35.884
3031.2000	-35.676
3031.6000	-35.873
3032.0000	-36.094
3032.4000	-35.700
3032.8000	-35.517
3033.2000	-35.703
3033.6000	-35.943
3034.0000	-35.799
3034.4000	-35.638
3034.8000	-35.925
3035.2000	-35.975
3035.6000	-36.106
3036.0000	-36.209
3036.4000	-36.136
3036.8000	-36.239
3037.2000	-36.292
3037.6000	-36.160
3038.0000	-35.917
3038.4000	-35.633
3038.8000	-36.011
3039.2000	-36.166
3039.6000	-36.171
3040.0000	-35.856
3040.4000	-36.392
3040.8000	-36.494
3041.2000	-36.748
3041.6000	-37.111
3042.0000	-37.013
3042.4000	-37.312
3042.8000	-37.486
3043.2000	-37.243
3043.6000	-36.808
3044.0000	-36.828
3044.4000	-37.392
3044.8000	-37.476
3045.2000	-37.644
3045.6000	-37.983
3046.0000	-38.384
3046.4000	-38.232
3046.8000	-38.002
3047.2000	-38.317
3047.6000	-38.148
3048.0000	-38.537
3048.4000	-38.441
3048.8000	-38.234
3049.2000	-39.150
3049.6000	-39.444
3050.0000	-39.405
3050.4000	-39.389
3050.8000	-39.347
3051.2000	-39.074
3051.6000	-39.229
3052.0000	-39.473
3052.4000	-39.637
3052.8000	-39.481
3053.2000	-39.375
3053.6000	-39.331
3054.0000	-39.091
3054.4000	-39.215
3054.8000	-39.326
3055.2000	-39.224
3055.6000	-38.848
3056.0000	-39.526
3056.4000	-39.013
3056.8000	-39.354
3057.2000	-38.946
3057.6000	-38.971
3058.0000	-38.850
3058.4000	-38.634
3058.8000	-38.625
3059.2000	-38.332
3059.6000	-38.409
3060.0000	-38.320
3060.4000	-38.224
3060.8000	-37.886
3061.2000	-37.928
3061.6000	-37.846
3062.0000	-37.641
3062.4000	-37.475
3062.8000	-37.502
3063.2000	-37.328
3063.6000	-37.839
3064.0000	-37.574
3064.4000	-37.499
3064.8000	-37.372
3065.2000	-37.669
3065.6000	-37.214
3066.0000	-37.094
3066.4000	-37.239
3066.8000	-37.402
3067.2000	-37.419
3067.6000	-37.118
3068.0000	-37.305
3068.4000	-37.132
3068.8000	-36.903
3069.2000	-36.756
3069.6000	-36.744
3070.0000	-36.789
3070.4000	-36.974
3070.8000	-37.071
3071.2000	-37.035
3071.6000	-36.927
3072.0000	-37.025
3072.4000	-37.049
3072.8000	-36.885
3073.2000	-36.782
3073.6000	-36.668
3074.0000	-36.827
3074.4000	-36.850
3074.8000	-36.746
3075.2000	-36.719
3075.6000	-36.764
3076.0000	-36.794
3076.4000	-36.776
3076.8000	-36.777
3077.2000	-36.824
3077.6000	-36.989
3078.0000	-37.052
3078.4000	-37.173
3078.8000	-37.266
3079.2000	-37.459
3079.6000	-37.562
3080.0000	-37.462
3080.4000	-37.599
3080.8000	-37.733
3081.2000	-37.928
3081.6000	-37.812
3082.0000	-37.804
3082.4000	-37.890
3082.8000	-37.962
3083.2000	-38.011
3083.6000	-38.002
3084.0000	-38.043
3084.4000	-38.109
3084.8000	-38.161
3085.2000	-38.291
3085.6000	-38.363
3086.0000	-38.654
3086.4000	-38.528
3086.8000	-38.600
3087.2000	-38.703
3087.6000	-38.694
3088.0000	-38.755
3088.4000	-38.779
3088.8000	-38.999
3089.2000	-38.912
3089.6000	-38.994
3090.0000	-39.191
3090.4000	-39.144
3090.8000	-39.169
3091.2000	-39.124
3091.6000	-39.269
3092.0000	-39.216
3092.4000	-39.156
3092.8000	-39.118
3093.2000	-39.106
3093.6000	-39.101
3094.0000	-39.103
3094.4000	-39.070
3094.8000	-38.958
3095.2000	-38.949
3095.6000	-38.967
3096.0000	-38.913
3096.4000	-38.959
3096.8000	-38.795
3097.2000	-38.809
3097.6000	-38.711
3098.0000	-38.634
3098.4000	-38.562
3098.8000	-38.496
3099.2000	-38.463
3099.6000	-38.381
3100.0000	-38.160
3100.4000	-38.147
3100.8000	-38.146
3101.2000	-38.018
3101.6000	-37.996
3102.0000	-37.957
3102.4000	-37.946
3102.8000	-37.913
3103.2000	-37.958
3103.6000	-37.869
3104.0000	-37.869
3104.4000	-37.805
3104.8000	-37.772
3105.2000	-37.651
3105.6000	-37.716
3106.0000	-37.696
3106.4000	-37.635
3106.8000	-37.588
3107.2000	-37.611
3107.6000	-37.583
3108.0000	-37.600
3108.4000	-37.675
3108.8000	-37.727
3109.2000	-37.816
3109.6000	-37.794
3110.0000	-37.821
3110.4000	-37.937
3110.8000	-37.872
3111.2000	-38.005
3111.6000	-38.070
3112.0000	-38.048
3112.4000	-38.084
3112.8000	-37.994
3113.2000	-38.152
3113.6000	-38.314
3114.0000	-38.308
3114.4000	-38.310
3114.8000	-38.365
3115.2000	-38.509
3115.6000	-38.525
3116.0000	-38.593
3116.4000	-38.683
3116.8000	-38.754
3117.2000	-38.814
3117.6000	-38.984
3118.0000	-39.079
3118.4000	-39.092
3118.8000	-39.132
3119.2000	-39.179
3119.6000	-39.238
3120.0000	-39.491
3120.4000	-39.610
3120.8000	-39.631
3121.2000	-39.692
3121.6000	-39.827
3122.0000	-40.078
3122.4000	-40.262
3122.8000	-40.420
3123.2000	-40.479
3123.6000	-40.529
3124.0000	-40.969
3124.4000	-41.035
3124.8000	-41.215
3125.2000	-41.174
3125.6000	-41.324
3126.0000	-41.420
3126.4000	-41.515
3126.8000	-41.912
3127.2000	-42.094
3127.6000	-42.028
3128.0000	-42.148
3128.4000	-42.183
3128.8000	-42.149
3129.2000	-42.463
3129.6000	-42.326
3130.0000	-42.032
3130.4000	-41.758
3130.8000	-41.648
3131.2000	-42.031
3131.6000	-42.110
3132.0000	-42.098
3132.4000	-42.406
3132.8000	-42.808
3133.2000	-42.378
3133.6000	-41.910
3134.0000	-42.029
3134.4000	-42.549
3134.8000	-41.942
3135.2000	-41.631
3135.6000	-41.373
[truncated: 4,661 more rows]
