# Supplementary material for: Femtosecond tunable solitons up to 4.8 µm using soliton self-frequency shift in an InF3 fiber
Source: Sci Rep. 2022 Sep 23;12:15898. doi: 10.1038/s41598-022-19658-8 (PMC9508244; doi:10.1038/s41598-022-19658-8)
Supplement: Supplementary file 1 — Supplementary Information. [file 41598_2022_19658_MOESM1_ESM.zip › Raw data/Fig3_4m20mInF3/3.2A.CSV]

75CSV
77
35
CTRWL	3675.000000
SPAN	2650.000000
START WL	2350.000000
STOP WL	5000.000000
WLFREQ	0
REFL	-3.0
LSCL	7.0
RESLN	2.000
AVG	1
SMPLAUTO	1
SMPL	6626
SMPLINTVL	0.4000
HI1_CHOP
MEAS
LSUNT	0
NMSKV	OFF
RESCOR	0
SMOOTH	0
MEASWL	0
SWPSPD	1
MODELNAME	AQ6376
CHGPT	0
RESCAL0_0	10243
RESCAL0_1	0
RESCAL0_2	0
RESCAL1_0	10243
RESCAL1_1	0
RESCAL1_2	0
RESPARM	10243
FREQPARM	10243
WNUMPARM	10243
[TRACE DATA]
2350.0000	-210.000
2350.4000	-210.000
2350.8000	-52.292
2351.2000	-64.790
2351.6000	-53.031
2352.0000	-210.000
2352.4000	-210.000
2352.8000	-50.443
2353.2000	-210.000
2353.6000	-210.000
2354.0000	-210.000
2354.4000	-210.000
2354.8000	-210.000
2355.2000	-210.000
2355.6000	-53.104
2356.0000	-210.000
2356.4000	-210.000
2356.8000	-49.405
2357.2000	-51.541
2357.6000	-52.868
2358.0000	-62.120
2358.4000	-56.985
2358.8000	-61.835
2359.2000	-210.000
2359.6000	-52.897
2360.0000	-210.000
2360.4000	-58.276
2360.8000	-210.000
2361.2000	-210.000
2361.6000	-210.000
2362.0000	-210.000
2362.4000	-54.154
2362.8000	-59.025
2363.2000	-210.000
2363.6000	-210.000
2364.0000	-210.000
2364.4000	-49.999
2364.8000	-210.000
2365.2000	-210.000
2365.6000	-210.000
2366.0000	-210.000
2366.4000	-58.166
2366.8000	-210.000
2367.2000	-58.600
2367.6000	-60.734
2368.0000	-210.000
2368.4000	-57.083
2368.8000	-210.000
2369.2000	-58.819
2369.6000	-210.000
2370.0000	-210.000
2370.4000	-51.632
2370.8000	-210.000
2371.2000	-210.000
2371.6000	-210.000
2372.0000	-210.000
2372.4000	-57.093
2372.8000	-55.294
2373.2000	-55.299
2373.6000	-210.000
2374.0000	-56.059
2374.4000	-210.000
2374.8000	-54.825
2375.2000	-50.560
2375.6000	-50.358
2376.0000	-53.743
2376.4000	-210.000
2376.8000	-61.610
2377.2000	-54.881
2377.6000	-52.028
2378.0000	-54.449
2378.4000	-51.354
2378.8000	-210.000
2379.2000	-52.922
2379.6000	-68.862
2380.0000	-210.000
2380.4000	-56.755
2380.8000	-51.019
2381.2000	-67.198
2381.6000	-210.000
2382.0000	-210.000
2382.4000	-52.777
2382.8000	-53.692
2383.2000	-210.000
2383.6000	-210.000
2384.0000	-50.097
2384.4000	-54.027
2384.8000	-57.033
2385.2000	-210.000
2385.6000	-210.000
2386.0000	-210.000
2386.4000	-52.081
2386.8000	-57.117
2387.2000	-60.873
2387.6000	-210.000
2388.0000	-210.000
2388.4000	-210.000
2388.8000	-210.000
2389.2000	-51.051
2389.6000	-210.000
2390.0000	-210.000
2390.4000	-54.637
2390.8000	-210.000
2391.2000	-210.000
2391.6000	-58.403
2392.0000	-52.688
2392.4000	-54.983
2392.8000	-58.942
2393.2000	-210.000
2393.6000	-210.000
2394.0000	-210.000
2394.4000	-210.000
2394.8000	-210.000
2395.2000	-60.319
2395.6000	-210.000
2396.0000	-50.417
2396.4000	-50.223
2396.8000	-210.000
2397.2000	-210.000
2397.6000	-54.534
2398.0000	-210.000
2398.4000	-210.000
2398.8000	-52.691
2399.2000	-66.183
2399.6000	-59.704
2400.0000	-53.257
2400.4000	-210.000
2400.8000	-63.083
2401.2000	-57.108
2401.6000	-50.837
2402.0000	-65.375
2402.4000	-210.000
2402.8000	-210.000
2403.2000	-210.000
2403.6000	-210.000
2404.0000	-51.358
2404.4000	-52.914
2404.8000	-55.966
2405.2000	-58.933
2405.6000	-210.000
2406.0000	-210.000
2406.4000	-210.000
2406.8000	-210.000
2407.2000	-58.025
2407.6000	-52.925
2408.0000	-58.216
2408.4000	-210.000
2408.8000	-59.704
2409.2000	-210.000
2409.6000	-210.000
2410.0000	-58.535
2410.4000	-210.000
2410.8000	-53.648
2411.2000	-51.289
2411.6000	-54.932
2412.0000	-210.000
2412.4000	-210.000
2412.8000	-210.000
2413.2000	-210.000
2413.6000	-56.533
2414.0000	-53.026
2414.4000	-53.807
2414.8000	-210.000
2415.2000	-210.000
2415.6000	-54.071
2416.0000	-58.378
2416.4000	-210.000
2416.8000	-52.303
2417.2000	-210.000
2417.6000	-73.243
2418.0000	-54.760
2418.4000	-51.153
2418.8000	-54.169
2419.2000	-210.000
2419.6000	-52.862
2420.0000	-52.904
2420.4000	-51.049
2420.8000	-51.865
2421.2000	-210.000
2421.6000	-54.120
2422.0000	-210.000
2422.4000	-58.180
2422.8000	-210.000
2423.2000	-64.092
2423.6000	-56.537
2424.0000	-210.000
2424.4000	-210.000
2424.8000	-52.533
2425.2000	-50.521
2425.6000	-54.806
2426.0000	-51.855
2426.4000	-210.000
2426.8000	-52.361
2427.2000	-51.549
2427.6000	-63.071
2428.0000	-210.000
2428.4000	-210.000
2428.8000	-53.835
2429.2000	-52.063
2429.6000	-53.401
2430.0000	-59.334
2430.4000	-210.000
2430.8000	-210.000
2431.2000	-210.000
2431.6000	-210.000
2432.0000	-210.000
2432.4000	-59.112
2432.8000	-51.518
2433.2000	-53.753
2433.6000	-54.313
2434.0000	-51.655
2434.4000	-52.455
2434.8000	-55.667
2435.2000	-51.565
2435.6000	-55.598
2436.0000	-210.000
2436.4000	-58.323
2436.8000	-67.193
2437.2000	-52.289
2437.6000	-210.000
2438.0000	-210.000
2438.4000	-61.859
2438.8000	-58.240
2439.2000	-210.000
2439.6000	-56.048
2440.0000	-53.297
2440.4000	-65.736
2440.8000	-52.950
2441.2000	-53.255
2441.6000	-52.345
2442.0000	-210.000
2442.4000	-53.531
2442.8000	-52.914
2443.2000	-55.370
2443.6000	-210.000
2444.0000	-59.457
2444.4000	-210.000
2444.8000	-58.528
2445.2000	-54.754
2445.6000	-210.000
2446.0000	-54.472
2446.4000	-55.328
2446.8000	-59.319
2447.2000	-210.000
2447.6000	-210.000
2448.0000	-50.641
2448.4000	-52.298
2448.8000	-210.000
2449.2000	-56.210
2449.6000	-210.000
2450.0000	-50.514
2450.4000	-52.216
2450.8000	-210.000
2451.2000	-54.136
2451.6000	-52.988
2452.0000	-58.825
2452.4000	-51.224
2452.8000	-51.422
2453.2000	-52.024
2453.6000	-49.800
2454.0000	-50.945
2454.4000	-51.756
2454.8000	-54.224
2455.2000	-51.137
2455.6000	-50.706
2456.0000	-55.069
2456.4000	-49.830
2456.8000	-58.411
2457.2000	-52.205
2457.6000	-50.345
2458.0000	-60.571
2458.4000	-75.484
2458.8000	-50.106
2459.2000	-51.353
2459.6000	-50.793
2460.0000	-53.203
2460.4000	-210.000
2460.8000	-52.657
2461.2000	-54.770
2461.6000	-57.254
2462.0000	-52.242
2462.4000	-70.483
2462.8000	-65.052
2463.2000	-57.879
2463.6000	-54.367
2464.0000	-49.267
2464.4000	-60.399
2464.8000	-50.261
2465.2000	-53.948
2465.6000	-56.440
2466.0000	-51.772
2466.4000	-51.570
2466.8000	-53.536
2467.2000	-52.693
2467.6000	-51.339
2468.0000	-59.719
2468.4000	-52.151
2468.8000	-59.281
2469.2000	-52.996
2469.6000	-49.995
2470.0000	-50.522
2470.4000	-51.528
2470.8000	-50.661
2471.2000	-51.785
2471.6000	-51.203
2472.0000	-50.640
2472.4000	-52.493
2472.8000	-50.773
2473.2000	-210.000
2473.6000	-55.225
2474.0000	-51.083
2474.4000	-49.407
2474.8000	-51.024
2475.2000	-49.665
2475.6000	-51.150
2476.0000	-50.164
2476.4000	-56.494
2476.8000	-51.210
2477.2000	-52.542
2477.6000	-52.993
2478.0000	-53.162
2478.4000	-49.450
2478.8000	-50.824
2479.2000	-50.840
2479.6000	-210.000
2480.0000	-53.518
2480.4000	-50.930
2480.8000	-50.652
2481.2000	-51.157
2481.6000	-49.282
2482.0000	-51.074
2482.4000	-52.223
2482.8000	-50.880
2483.2000	-52.532
2483.6000	-52.459
2484.0000	-49.237
2484.4000	-50.116
2484.8000	-50.501
2485.2000	-50.999
2485.6000	-50.653
2486.0000	-50.936
2486.4000	-50.690
2486.8000	-51.661
2487.2000	-51.789
2487.6000	-48.782
2488.0000	-51.329
2488.4000	-50.469
2488.8000	-49.681
2489.2000	-49.012
2489.6000	-49.030
2490.0000	-49.199
2490.4000	-49.520
2490.8000	-50.080
2491.2000	-49.692
2491.6000	-49.035
2492.0000	-49.048
2492.4000	-48.686
2492.8000	-50.182
2493.2000	-50.018
2493.6000	-50.655
2494.0000	-49.236
2494.4000	-49.927
2494.8000	-49.964
2495.2000	-48.919
2495.6000	-48.255
2496.0000	-51.331
2496.4000	-49.514
2496.8000	-49.937
2497.2000	-49.166
2497.6000	-52.248
2498.0000	-51.255
2498.4000	-50.015
2498.8000	-49.398
2499.2000	-50.681
2499.6000	-50.758
2500.0000	-49.248
2500.4000	-49.686
2500.8000	-49.515
2501.2000	-48.563
2501.6000	-48.624
2502.0000	-47.651
2502.4000	-53.521
2502.8000	-48.682
2503.2000	-49.016
2503.6000	-48.339
2504.0000	-48.247
2504.4000	-49.726
2504.8000	-49.026
2505.2000	-48.609
2505.6000	-48.312
2506.0000	-47.396
2506.4000	-47.872
2506.8000	-48.134
2507.2000	-48.474
2507.6000	-49.009
2508.0000	-48.485
2508.4000	-48.759
2508.8000	-49.749
2509.2000	-48.103
2509.6000	-48.540
2510.0000	-50.403
2510.4000	-51.669
2510.8000	-50.283
2511.2000	-49.386
2511.6000	-49.383
2512.0000	-50.858
2512.4000	-49.398
2512.8000	-47.689
2513.2000	-50.054
2513.6000	-49.475
2514.0000	-49.961
2514.4000	-48.016
2514.8000	-47.659
2515.2000	-49.426
2515.6000	-49.057
2516.0000	-49.953
2516.4000	-49.718
2516.8000	-48.600
2517.2000	-48.167
2517.6000	-47.768
2518.0000	-50.620
2518.4000	-48.604
2518.8000	-49.611
2519.2000	-50.386
2519.6000	-49.850
2520.0000	-48.981
2520.4000	-48.822
2520.8000	-46.671
2521.2000	-47.986
2521.6000	-49.838
2522.0000	-49.271
2522.4000	-49.448
2522.8000	-50.115
2523.2000	-50.189
2523.6000	-49.253
2524.0000	-48.267
2524.4000	-47.537
2524.8000	-48.138
2525.2000	-48.495
2525.6000	-50.673
2526.0000	-48.987
2526.4000	-49.239
2526.8000	-48.676
2527.2000	-47.815
2527.6000	-48.212
2528.0000	-49.057
2528.4000	-48.173
2528.8000	-48.884
2529.2000	-48.620
2529.6000	-48.918
2530.0000	-47.913
2530.4000	-48.008
2530.8000	-47.236
2531.2000	-47.949
2531.6000	-49.340
2532.0000	-47.895
2532.4000	-47.875
2532.8000	-48.593
2533.2000	-48.339
2533.6000	-49.368
2534.0000	-47.797
2534.4000	-47.068
2534.8000	-47.577
2535.2000	-47.333
2535.6000	-47.517
2536.0000	-47.499
2536.4000	-46.933
2536.8000	-46.527
2537.2000	-45.683
2537.6000	-45.892
2538.0000	-46.248
2538.4000	-47.308
2538.8000	-45.356
2539.2000	-45.216
2539.6000	-45.375
2540.0000	-46.061
2540.4000	-46.472
2540.8000	-46.063
2541.2000	-45.410
2541.6000	-44.587
2542.0000	-45.394
2542.4000	-45.095
2542.8000	-45.278
2543.2000	-45.216
2543.6000	-45.625
2544.0000	-45.172
2544.4000	-44.295
2544.8000	-45.241
2545.2000	-45.082
2545.6000	-45.548
2546.0000	-45.139
2546.4000	-45.298
2546.8000	-44.676
2547.2000	-44.659
2547.6000	-44.879
2548.0000	-44.620
2548.4000	-44.714
2548.8000	-44.384
2549.2000	-44.335
2549.6000	-44.574
2550.0000	-45.050
2550.4000	-43.882
2550.8000	-44.194
2551.2000	-44.980
2551.6000	-44.518
2552.0000	-44.112
2552.4000	-44.651
2552.8000	-44.035
2553.2000	-44.028
2553.6000	-43.713
2554.0000	-43.632
2554.4000	-44.005
2554.8000	-43.679
2555.2000	-44.439
2555.6000	-43.579
2556.0000	-43.425
2556.4000	-43.574
2556.8000	-43.632
2557.2000	-43.717
2557.6000	-43.884
2558.0000	-44.583
2558.4000	-44.615
2558.8000	-44.204
2559.2000	-44.859
2559.6000	-45.428
2560.0000	-45.725
2560.4000	-45.130
2560.8000	-46.517
2561.2000	-45.757
2561.6000	-46.376
2562.0000	-46.988
2562.4000	-45.720
2562.8000	-46.615
2563.2000	-46.094
2563.6000	-45.498
2564.0000	-44.930
2564.4000	-45.348
2564.8000	-45.200
2565.2000	-43.936
2565.6000	-43.908
2566.0000	-43.912
2566.4000	-44.209
2566.8000	-44.118
2567.2000	-44.047
2567.6000	-44.319
2568.0000	-43.709
2568.4000	-43.829
2568.8000	-43.426
2569.2000	-44.235
2569.6000	-43.817
2570.0000	-43.241
2570.4000	-44.293
2570.8000	-43.943
2571.2000	-44.105
2571.6000	-44.501
2572.0000	-43.831
2572.4000	-44.406
2572.8000	-44.446
2573.2000	-44.856
2573.6000	-45.448
2574.0000	-45.366
2574.4000	-45.492
2574.8000	-45.997
2575.2000	-45.129
2575.6000	-45.220
2576.0000	-45.006
2576.4000	-45.070
2576.8000	-44.944
2577.2000	-44.941
2577.6000	-44.428
2578.0000	-45.041
2578.4000	-45.282
2578.8000	-44.559
2579.2000	-44.518
2579.6000	-44.417
2580.0000	-44.617
2580.4000	-44.993
2580.8000	-44.725
2581.2000	-44.341
2581.6000	-44.720
2582.0000	-44.062
2582.4000	-43.772
2582.8000	-43.764
2583.2000	-44.728
2583.6000	-44.078
2584.0000	-43.613
2584.4000	-43.844
2584.8000	-44.194
2585.2000	-43.842
2585.6000	-43.601
2586.0000	-43.390
2586.4000	-43.825
2586.8000	-44.298
2587.2000	-44.519
2587.6000	-43.418
2588.0000	-43.158
2588.4000	-43.313
2588.8000	-42.505
2589.2000	-42.458
2589.6000	-42.341
2590.0000	-42.132
2590.4000	-42.508
2590.8000	-42.770
2591.2000	-43.194
2591.6000	-43.313
2592.0000	-43.862
2592.4000	-43.880
2592.8000	-43.906
2593.2000	-44.015
2593.6000	-44.016
2594.0000	-44.157
2594.4000	-44.242
2594.8000	-43.327
2595.2000	-42.806
2595.6000	-42.282
2596.0000	-41.703
2596.4000	-40.853
2596.8000	-40.548
2597.2000	-39.976
2597.6000	-39.513
2598.0000	-39.254
2598.4000	-39.034
2598.8000	-38.780
2599.2000	-38.597
2599.6000	-38.437
2600.0000	-38.518
2600.4000	-38.545
2600.8000	-38.412
2601.2000	-38.479
2601.6000	-38.650
2602.0000	-38.630
2602.4000	-38.785
2602.8000	-38.843
2603.2000	-39.077
2603.6000	-39.021
2604.0000	-38.928
2604.4000	-38.937
2604.8000	-38.872
2605.2000	-38.714
2605.6000	-38.730
2606.0000	-38.321
2606.4000	-38.381
2606.8000	-38.296
2607.2000	-37.899
2607.6000	-37.543
2608.0000	-37.265
2608.4000	-37.220
2608.8000	-37.165
2609.2000	-37.320
2609.6000	-37.421
2610.0000	-37.044
2610.4000	-37.069
2610.8000	-36.947
2611.2000	-36.790
2611.6000	-36.609
2612.0000	-36.552
2612.4000	-36.499
2612.8000	-36.546
2613.2000	-36.565
2613.6000	-36.578
2614.0000	-36.794
2614.4000	-36.679
2614.8000	-36.614
2615.2000	-36.561
2615.6000	-36.449
2616.0000	-36.376
2616.4000	-36.330
2616.8000	-36.239
2617.2000	-36.086
2617.6000	-35.886
2618.0000	-35.919
2618.4000	-35.398
2618.8000	-35.144
2619.2000	-34.637
2619.6000	-34.411
2620.0000	-34.342
2620.4000	-34.310
2620.8000	-34.109
2621.2000	-33.736
2621.6000	-33.623
2622.0000	-33.662
2622.4000	-33.772
2622.8000	-33.849
2623.2000	-33.899
2623.6000	-34.105
2624.0000	-34.588
2624.4000	-34.825
2624.8000	-35.004
2625.2000	-35.242
2625.6000	-35.327
2626.0000	-35.630
2626.4000	-35.765
2626.8000	-36.109
2627.2000	-36.432
2627.6000	-36.480
2628.0000	-36.245
2628.4000	-36.032
2628.8000	-35.918
2629.2000	-35.706
2629.6000	-35.442
2630.0000	-35.278
2630.4000	-35.202
2630.8000	-35.000
2631.2000	-34.827
2631.6000	-34.492
2632.0000	-34.357
2632.4000	-34.111
2632.8000	-33.880
2633.2000	-33.776
2633.6000	-33.703
2634.0000	-33.663
2634.4000	-33.576
2634.8000	-33.544
2635.2000	-33.400
2635.6000	-33.286
2636.0000	-33.135
2636.4000	-33.196
2636.8000	-33.017
2637.2000	-32.958
2637.6000	-33.054
2638.0000	-33.194
2638.4000	-33.215
2638.8000	-33.281
2639.2000	-33.293
2639.6000	-33.138
2640.0000	-33.285
2640.4000	-33.574
2640.8000	-33.420
2641.2000	-33.559
2641.6000	-33.656
2642.0000	-33.703
2642.4000	-33.818
2642.8000	-33.874
2643.2000	-33.995
2643.6000	-34.122
2644.0000	-34.224
2644.4000	-34.312
2644.8000	-34.383
2645.2000	-34.591
2645.6000	-34.711
2646.0000	-34.875
2646.4000	-34.956
2646.8000	-35.134
2647.2000	-35.163
2647.6000	-35.070
2648.0000	-35.241
2648.4000	-35.530
2648.8000	-35.805
2649.2000	-35.977
2649.6000	-36.153
2650.0000	-36.283
2650.4000	-36.421
2650.8000	-36.526
2651.2000	-36.761
2651.6000	-36.929
2652.0000	-36.990
2652.4000	-36.867
2652.8000	-36.723
2653.2000	-36.623
2653.6000	-36.552
2654.0000	-36.357
2654.4000	-36.031
2654.8000	-35.780
2655.2000	-35.694
2655.6000	-35.631
2656.0000	-35.568
2656.4000	-35.533
2656.8000	-35.612
2657.2000	-35.599
2657.6000	-35.662
2658.0000	-35.732
2658.4000	-35.851
2658.8000	-35.910
2659.2000	-36.264
2659.6000	-36.399
2660.0000	-36.476
2660.4000	-36.419
2660.8000	-36.604
2661.2000	-36.777
2661.6000	-36.873
2662.0000	-37.076
2662.4000	-37.301
2662.8000	-37.614
2663.2000	-37.888
2663.6000	-38.252
2664.0000	-38.648
2664.4000	-38.855
2664.8000	-39.102
2665.2000	-39.523
2665.6000	-39.711
2666.0000	-39.849
2666.4000	-39.926
2666.8000	-40.075
2667.2000	-39.891
2667.6000	-39.791
2668.0000	-39.572
2668.4000	-39.334
2668.8000	-39.171
2669.2000	-38.865
2669.6000	-38.749
2670.0000	-38.412
2670.4000	-38.329
2670.8000	-38.192
2671.2000	-38.036
2671.6000	-37.895
2672.0000	-37.861
2672.4000	-37.803
2672.8000	-37.834
2673.2000	-37.890
2673.6000	-38.113
2674.0000	-38.424
2674.4000	-38.688
2674.8000	-38.836
2675.2000	-39.113
2675.6000	-39.391
2676.0000	-39.475
2676.4000	-39.240
2676.8000	-39.039
2677.2000	-38.664
2677.6000	-38.014
2678.0000	-37.676
2678.4000	-37.467
2678.8000	-37.131
2679.2000	-36.834
2679.6000	-36.540
2680.0000	-36.318
2680.4000	-36.266
2680.8000	-36.215
2681.2000	-36.130
2681.6000	-35.903
2682.0000	-35.863
2682.4000	-35.804
2682.8000	-36.035
2683.2000	-36.024
2683.6000	-35.697
2684.0000	-35.962
2684.4000	-36.051
2684.8000	-35.969
2685.2000	-35.860
2685.6000	-35.627
2686.0000	-35.511
2686.4000	-35.374
2686.8000	-35.125
2687.2000	-34.984
2687.6000	-34.779
2688.0000	-34.684
2688.4000	-34.592
2688.8000	-34.600
2689.2000	-34.550
2689.6000	-34.523
2690.0000	-34.668
2690.4000	-34.704
2690.8000	-34.554
2691.2000	-34.930
2691.6000	-34.992
2692.0000	-35.221
2692.4000	-35.341
2692.8000	-35.169
2693.2000	-35.152
2693.6000	-35.219
2694.0000	-34.954
2694.4000	-34.654
2694.8000	-34.286
2695.2000	-33.852
2695.6000	-33.612
2696.0000	-32.989
2696.4000	-32.580
2696.8000	-32.433
2697.2000	-31.892
2697.6000	-31.756
2698.0000	-31.441
2698.4000	-31.220
2698.8000	-31.176
2699.2000	-31.052
2699.6000	-30.917
2700.0000	-30.825
2700.4000	-30.689
2700.8000	-30.693
2701.2000	-30.542
2701.6000	-30.357
2702.0000	-30.310
2702.4000	-30.202
2702.8000	-30.173
2703.2000	-30.045
2703.6000	-30.108
2704.0000	-29.937
2704.4000	-29.925
2704.8000	-29.976
2705.2000	-30.090
2705.6000	-30.306
2706.0000	-30.474
2706.4000	-30.669
2706.8000	-30.805
2707.2000	-31.104
2707.6000	-31.372
2708.0000	-31.588
2708.4000	-31.655
2708.8000	-31.722
2709.2000	-31.483
2709.6000	-31.295
2710.0000	-31.378
2710.4000	-30.576
2710.8000	-30.168
2711.2000	-30.004
2711.6000	-29.993
2712.0000	-29.749
2712.4000	-28.974
2712.8000	-28.786
2713.2000	-28.467
2713.6000	-28.590
2714.0000	-28.530
2714.4000	-28.460
2714.8000	-28.437
2715.2000	-28.841
2715.6000	-28.959
2716.0000	-28.871
2716.4000	-29.547
2716.8000	-29.760
2717.2000	-30.151
2717.6000	-30.658
2718.0000	-30.884
2718.4000	-31.199
2718.8000	-31.331
2719.2000	-31.465
2719.6000	-31.523
2720.0000	-31.425
2720.4000	-31.177
2720.8000	-31.129
2721.2000	-31.024
2721.6000	-30.721
2722.0000	-30.257
2722.4000	-29.787
2722.8000	-29.401
2723.2000	-28.987
2723.6000	-28.621
2724.0000	-28.178
2724.4000	-28.035
2724.8000	-27.665
2725.2000	-27.226
2725.6000	-26.690
2726.0000	-25.839
2726.4000	-25.884
2726.8000	-24.794
2727.2000	-24.566
2727.6000	-24.308
2728.0000	-24.029
2728.4000	-23.894
2728.8000	-23.793
2729.2000	-23.729
2729.6000	-23.538
2730.0000	-23.861
2730.4000	-23.924
2730.8000	-24.347
2731.2000	-24.590
2731.6000	-24.633
2732.0000	-24.786
2732.4000	-24.664
2732.8000	-24.616
2733.2000	-24.808
2733.6000	-24.784
2734.0000	-24.492
2734.4000	-24.491
2734.8000	-24.466
2735.2000	-24.487
2735.6000	-24.806
2736.0000	-24.912
2736.4000	-24.991
2736.8000	-24.762
2737.2000	-25.277
2737.6000	-25.220
2738.0000	-26.017
2738.4000	-25.972
2738.8000	-27.120
2739.2000	-27.306
2739.6000	-27.293
2740.0000	-26.075
2740.4000	-25.182
2740.8000	-24.120
2741.2000	-23.979
2741.6000	-22.496
2742.0000	-21.584
2742.4000	-20.992
2742.8000	-20.618
2743.2000	-20.321
2743.6000	-19.972
2744.0000	-19.610
2744.4000	-19.414
2744.8000	-19.513
2745.2000	-19.279
2745.6000	-19.256
2746.0000	-19.583
2746.4000	-19.569
2746.8000	-19.217
2747.2000	-19.124
2747.6000	-19.205
2748.0000	-18.991
2748.4000	-19.147
2748.8000	-19.418
2749.2000	-19.468
2749.6000	-19.557
2750.0000	-19.485
2750.4000	-19.587
2750.8000	-19.342
2751.2000	-19.861
2751.6000	-20.300
2752.0000	-20.051
2752.4000	-19.860
2752.8000	-20.076
2753.2000	-20.052
2753.6000	-20.232
2754.0000	-19.535
2754.4000	-19.293
2754.8000	-18.471
2755.2000	-18.001
2755.6000	-17.887
2756.0000	-17.156
2756.4000	-17.029
2756.8000	-17.132
2757.2000	-17.005
2757.6000	-16.951
2758.0000	-16.762
2758.4000	-16.713
2758.8000	-16.521
2759.2000	-16.148
2759.6000	-16.398
2760.0000	-16.259
2760.4000	-16.497
2760.8000	-16.429
2761.2000	-16.357
2761.6000	-15.752
2762.0000	-15.509
2762.4000	-15.500
2762.8000	-15.280
2763.2000	-15.293
2763.6000	-15.025
2764.0000	-14.770
2764.4000	-14.253
2764.8000	-13.858
2765.2000	-13.530
2765.6000	-13.316
2766.0000	-12.799
2766.4000	-12.719
2766.8000	-12.639
2767.2000	-12.364
2767.6000	-12.486
2768.0000	-12.284
2768.4000	-11.854
2768.8000	-12.064
2769.2000	-11.975
2769.6000	-11.922
2770.0000	-11.816
2770.4000	-12.211
2770.8000	-12.247
2771.2000	-12.126
2771.6000	-11.698
2772.0000	-11.562
2772.4000	-11.463
2772.8000	-12.897
2773.2000	-12.796
2773.6000	-13.271
2774.0000	-14.329
2774.4000	-14.713
2774.8000	-14.693
2775.2000	-13.857
2775.6000	-13.773
2776.0000	-13.637
2776.4000	-13.036
2776.8000	-13.190
2777.2000	-12.559
2777.6000	-11.744
2778.0000	-11.368
2778.4000	-11.239
2778.8000	-10.530
2779.2000	-10.174
2779.6000	-10.001
2780.0000	-9.427
2780.4000	-9.159
2780.8000	-9.072
2781.2000	-9.001
2781.6000	-8.864
2782.0000	-8.657
2782.4000	-8.630
2782.8000	-8.788
2783.2000	-8.894
2783.6000	-9.003
2784.0000	-9.065
2784.4000	-9.323
2784.8000	-9.320
2785.2000	-8.856
2785.6000	-8.686
2786.0000	-8.397
2786.4000	-8.121
2786.8000	-7.844
2787.2000	-7.570
2787.6000	-7.279
2788.0000	-6.907
2788.4000	-6.776
2788.8000	-6.602
2789.2000	-6.633
2789.6000	-6.517
2790.0000	-6.431
2790.4000	-6.639
2790.8000	-7.050
2791.2000	-7.706
2791.6000	-7.560
2792.0000	-8.175
2792.4000	-8.494
2792.8000	-8.337
2793.2000	-8.934
2793.6000	-9.132
2794.0000	-8.927
2794.4000	-9.090
2794.8000	-9.050
2795.2000	-9.086
2795.6000	-9.007
2796.0000	-8.946
2796.4000	-8.840
2796.8000	-8.924
2797.2000	-8.659
2797.6000	-8.679
2798.0000	-8.638
2798.4000	-8.778
2798.8000	-8.950
2799.2000	-9.282
2799.6000	-9.560
2800.0000	-9.891
2800.4000	-9.926
2800.8000	-9.984
2801.2000	-9.807
2801.6000	-10.065
2802.0000	-9.919
2802.4000	-9.672
2802.8000	-9.336
2803.2000	-8.976
2803.6000	-8.612
2804.0000	-8.304
2804.4000	-8.381
2804.8000	-7.790
2805.2000	-7.685
2805.6000	-7.871
2806.0000	-7.902
2806.4000	-7.971
2806.8000	-8.626
2807.2000	-9.465
2807.6000	-9.804
2808.0000	-9.775
2808.4000	-9.601
2808.8000	-10.143
2809.2000	-9.362
2809.6000	-9.387
2810.0000	-10.975
2810.4000	-10.270
2810.8000	-10.427
2811.2000	-9.248
2811.6000	-9.594
2812.0000	-9.268
2812.4000	-8.983
2812.8000	-9.030
2813.2000	-8.977
2813.6000	-9.162
2814.0000	-9.399
2814.4000	-9.651
2814.8000	-10.535
2815.2000	-9.376
2815.6000	-9.975
2816.0000	-9.644
2816.4000	-9.736
2816.8000	-9.367
2817.2000	-9.442
2817.6000	-9.835
2818.0000	-10.436
2818.4000	-10.760
2818.8000	-10.912
2819.2000	-11.055
2819.6000	-11.220
2820.0000	-11.497
2820.4000	-11.602
2820.8000	-11.780
2821.2000	-12.073
2821.6000	-12.441
2822.0000	-12.227
2822.4000	-12.317
2822.8000	-12.724
2823.2000	-12.778
2823.6000	-12.483
2824.0000	-12.301
2824.4000	-12.318
2824.8000	-12.375
2825.2000	-12.518
2825.6000	-12.735
2826.0000	-13.378
2826.4000	-13.938
2826.8000	-13.186
2827.2000	-12.834
2827.6000	-13.439
2828.0000	-12.713
2828.4000	-12.879
2828.8000	-12.909
2829.2000	-13.277
2829.6000	-13.995
2830.0000	-13.514
2830.4000	-14.146
2830.8000	-14.589
2831.2000	-14.495
2831.6000	-14.551
2832.0000	-14.914
2832.4000	-14.802
2832.8000	-15.039
2833.2000	-15.481
2833.6000	-15.740
2834.0000	-15.808
2834.4000	-15.788
2834.8000	-16.003
2835.2000	-15.907
2835.6000	-15.923
2836.0000	-16.165
2836.4000	-17.016
2836.8000	-17.016
2837.2000	-16.637
2837.6000	-16.832
2838.0000	-16.413
2838.4000	-16.669
2838.8000	-17.167
2839.2000	-17.167
2839.6000	-16.721
2840.0000	-16.659
2840.4000	-17.560
2840.8000	-16.929
2841.2000	-16.649
2841.6000	-17.057
2842.0000	-17.386
2842.4000	-17.139
2842.8000	-16.949
2843.2000	-16.878
2843.6000	-17.048
2844.0000	-17.739
2844.4000	-17.924
2844.8000	-17.561
2845.2000	-18.436
2845.6000	-18.590
2846.0000	-18.522
2846.4000	-17.182
2846.8000	-18.306
2847.2000	-17.690
2847.6000	-17.910
2848.0000	-17.689
2848.4000	-17.603
2848.8000	-18.503
2849.2000	-18.199
2849.6000	-18.881
2850.0000	-18.869
2850.4000	-18.675
2850.8000	-18.364
2851.2000	-17.603
2851.6000	-17.760
2852.0000	-17.484
2852.4000	-17.658
2852.8000	-17.488
2853.2000	-17.156
2853.6000	-16.684
2854.0000	-16.221
2854.4000	-16.057
2854.8000	-16.193
2855.2000	-16.630
2855.6000	-16.603
2856.0000	-14.635
2856.4000	-16.108
2856.8000	-15.667
2857.2000	-15.211
2857.6000	-15.371
2858.0000	-14.784
2858.4000	-16.350
2858.8000	-15.633
2859.2000	-14.682
2859.6000	-15.253
2860.0000	-15.858
2860.4000	-17.016
2860.8000	-16.217
2861.2000	-16.449
2861.6000	-15.710
2862.0000	-16.826
2862.4000	-17.426
2862.8000	-16.093
2863.2000	-16.594
2863.6000	-16.825
2864.0000	-17.138
2864.4000	-16.836
2864.8000	-16.505
2865.2000	-16.788
2865.6000	-16.817
2866.0000	-16.433
2866.4000	-15.935
2866.8000	-16.658
2867.2000	-15.623
2867.6000	-15.111
2868.0000	-14.449
2868.4000	-13.604
2868.8000	-13.112
2869.2000	-13.365
2869.6000	-13.347
2870.0000	-13.503
2870.4000	-14.388
2870.8000	-14.318
2871.2000	-15.328
2871.6000	-12.992
2872.0000	-13.528
2872.4000	-12.737
2872.8000	-16.090
2873.2000	-13.776
2873.6000	-14.541
2874.0000	-13.541
2874.4000	-13.276
2874.8000	-14.307
2875.2000	-13.875
2875.6000	-12.667
2876.0000	-12.686
2876.4000	-13.175
2876.8000	-13.084
2877.2000	-12.854
2877.6000	-13.069
2878.0000	-14.539
2878.4000	-13.507
2878.8000	-13.461
2879.2000	-13.081
2879.6000	-13.496
2880.0000	-13.546
2880.4000	-13.264
2880.8000	-13.202
2881.2000	-13.891
2881.6000	-13.518
2882.0000	-14.362
2882.4000	-13.070
2882.8000	-13.113
2883.2000	-12.468
2883.6000	-13.441
2884.0000	-12.733
2884.4000	-12.722
2884.8000	-12.135
2885.2000	-12.346
2885.6000	-12.777
2886.0000	-12.761
2886.4000	-13.346
2886.8000	-12.990
2887.2000	-12.652
2887.6000	-12.735
2888.0000	-12.361
2888.4000	-12.860
2888.8000	-13.096
2889.2000	-12.787
2889.6000	-12.916
2890.0000	-12.569
2890.4000	-12.935
2890.8000	-12.495
2891.2000	-12.637
2891.6000	-13.083
2892.0000	-12.366
2892.4000	-12.676
2892.8000	-12.814
2893.2000	-12.326
2893.6000	-12.570
2894.0000	-12.150
2894.4000	-12.000
2894.8000	-11.882
2895.2000	-11.746
2895.6000	-11.793
2896.0000	-12.092
2896.4000	-11.773
2896.8000	-12.063
2897.2000	-11.936
2897.6000	-12.394
2898.0000	-12.458
2898.4000	-12.803
2898.8000	-12.915
2899.2000	-13.037
2899.6000	-13.073
2900.0000	-12.938
2900.4000	-13.286
2900.8000	-13.480
2901.2000	-13.828
2901.6000	-13.615
2902.0000	-13.360
2902.4000	-13.446
2902.8000	-13.647
2903.2000	-13.488
2903.6000	-13.344
2904.0000	-12.789
2904.4000	-13.322
2904.8000	-13.395
2905.2000	-13.045
2905.6000	-13.016
2906.0000	-12.767
2906.4000	-13.026
2906.8000	-13.309
2907.2000	-13.282
2907.6000	-13.448
2908.0000	-13.044
2908.4000	-13.428
2908.8000	-13.547
2909.2000	-12.467
2909.6000	-12.581
2910.0000	-13.314
2910.4000	-14.135
2910.8000	-13.911
2911.2000	-12.323
2911.6000	-14.097
2912.0000	-15.034
2912.4000	-15.027
2912.8000	-13.804
2913.2000	-14.332
2913.6000	-15.128
2914.0000	-15.369
2914.4000	-14.887
2914.8000	-15.251
2915.2000	-15.172
2915.6000	-16.141
2916.0000	-16.110
2916.4000	-16.249
2916.8000	-16.300
2917.2000	-16.371
2917.6000	-16.974
2918.0000	-16.117
2918.4000	-15.517
2918.8000	-15.439
2919.2000	-15.850
2919.6000	-17.050
2920.0000	-16.745
2920.4000	-16.107
2920.8000	-16.522
2921.2000	-17.316
2921.6000	-17.142
2922.0000	-16.006
2922.4000	-17.288
2922.8000	-17.896
2923.2000	-17.561
2923.6000	-17.902
2924.0000	-17.243
2924.4000	-16.305
2924.8000	-16.108
2925.2000	-18.190
2925.6000	-17.804
2926.0000	-17.378
2926.4000	-16.477
2926.8000	-16.225
2927.2000	-15.488
2927.6000	-16.420
2928.0000	-16.421
2928.4000	-15.464
2928.8000	-15.571
2929.2000	-15.184
2929.6000	-16.480
2930.0000	-15.653
2930.4000	-18.325
2930.8000	-17.428
2931.2000	-15.921
2931.6000	-15.783
2932.0000	-17.128
2932.4000	-18.856
2932.8000	-18.575
2933.2000	-18.821
2933.6000	-18.413
2934.0000	-19.312
2934.4000	-18.196
2934.8000	-18.363
2935.2000	-18.633
2935.6000	-19.297
2936.0000	-18.991
2936.4000	-18.651
2936.8000	-18.950
2937.2000	-18.974
2937.6000	-19.957
2938.0000	-17.764
2938.4000	-19.377
2938.8000	-18.150
2939.2000	-18.230
2939.6000	-20.211
2940.0000	-18.376
2940.4000	-19.579
2940.8000	-19.436
2941.2000	-21.446
2941.6000	-20.796
2942.0000	-20.666
2942.4000	-21.601
2942.8000	-21.887
2943.2000	-20.589
2943.6000	-21.426
2944.0000	-21.626
2944.4000	-22.597
2944.8000	-22.578
2945.2000	-22.455
2945.6000	-22.447
2946.0000	-22.287
2946.4000	-21.814
2946.8000	-22.298
2947.2000	-22.065
2947.6000	-22.352
2948.0000	-21.623
2948.4000	-21.437
2948.8000	-21.311
2949.2000	-21.299
2949.6000	-21.327
2950.0000	-21.315
2950.4000	-21.637
2950.8000	-21.729
2951.2000	-22.681
2951.6000	-22.491
2952.0000	-22.959
2952.4000	-23.372
2952.8000	-23.406
2953.2000	-23.711
2953.6000	-24.194
2954.0000	-24.294
2954.4000	-24.415
2954.8000	-24.257
2955.2000	-23.952
2955.6000	-23.117
2956.0000	-23.470
2956.4000	-23.897
2956.8000	-22.999
2957.2000	-22.530
2957.6000	-22.327
2958.0000	-22.225
2958.4000	-23.287
2958.8000	-23.572
2959.2000	-22.923
2959.6000	-22.664
2960.0000	-22.938
2960.4000	-23.743
2960.8000	-24.081
2961.2000	-23.933
2961.6000	-24.292
2962.0000	-24.480
2962.4000	-24.822
2962.8000	-25.035
2963.2000	-25.272
2963.6000	-25.674
2964.0000	-25.907
2964.4000	-26.061
2964.8000	-26.411
2965.2000	-26.659
2965.6000	-26.816
2966.0000	-27.225
2966.4000	-26.939
2966.8000	-27.360
2967.2000	-27.395
2967.6000	-27.828
2968.0000	-27.866
2968.4000	-27.986
2968.8000	-28.393
2969.2000	-28.877
2969.6000	-29.097
2970.0000	-29.287
2970.4000	-29.395
2970.8000	-29.476
2971.2000	-29.487
2971.6000	-29.528
2972.0000	-29.459
2972.4000	-29.445
2972.8000	-29.384
2973.2000	-29.565
2973.6000	-29.434
2974.0000	-29.858
2974.4000	-30.078
2974.8000	-29.905
2975.2000	-29.972
2975.6000	-30.010
2976.0000	-29.976
2976.4000	-30.578
2976.8000	-30.442
2977.2000	-29.991
2977.6000	-30.714
2978.0000	-30.690
2978.4000	-30.923
2978.8000	-31.447
2979.2000	-32.109
2979.6000	-33.245
2980.0000	-34.236
2980.4000	-33.602
2980.8000	-34.958
2981.2000	-34.803
2981.6000	-32.121
2982.0000	-31.193
2982.4000	-33.339
2982.8000	-34.353
2983.2000	-34.260
2983.6000	-34.664
2984.0000	-34.643
2984.4000	-35.301
2984.8000	-35.336
2985.2000	-35.514
2985.6000	-34.625
2986.0000	-33.511
2986.4000	-33.773
2986.8000	-34.513
2987.2000	-34.541
2987.6000	-33.693
2988.0000	-33.002
2988.4000	-34.152
2988.8000	-33.854
2989.2000	-34.798
2989.6000	-34.114
2990.0000	-34.855
2990.4000	-33.621
2990.8000	-35.551
2991.2000	-35.642
2991.6000	-35.862
2992.0000	-36.296
2992.4000	-36.538
2992.8000	-36.428
2993.2000	-36.471
2993.6000	-36.087
2994.0000	-36.848
2994.4000	-36.346
2994.8000	-36.619
2995.2000	-34.715
2995.6000	-35.031
2996.0000	-35.546
2996.4000	-37.147
2996.8000	-37.615
2997.2000	-37.012
2997.6000	-36.230
2998.0000	-35.402
2998.4000	-36.931
2998.8000	-35.996
2999.2000	-35.935
2999.6000	-35.356
3000.0000	-35.738
3000.4000	-36.233
3000.8000	-36.271
3001.2000	-35.990
3001.6000	-35.339
3002.0000	-37.023
3002.4000	-37.556
3002.8000	-36.623
3003.2000	-37.451
3003.6000	-37.314
3004.0000	-37.334
3004.4000	-37.234
3004.8000	-36.762
3005.2000	-36.162
3005.6000	-35.130
3006.0000	-35.352
3006.4000	-35.427
3006.8000	-35.626
3007.2000	-35.500
3007.6000	-35.661
3008.0000	-36.102
3008.4000	-35.901
3008.8000	-36.425
3009.2000	-35.706
3009.6000	-36.347
3010.0000	-35.914
3010.4000	-36.785
3010.8000	-36.627
3011.2000	-36.398
3011.6000	-36.081
3012.0000	-36.603
3012.4000	-36.812
3012.8000	-37.244
3013.2000	-37.408
3013.6000	-37.622
3014.0000	-36.496
3014.4000	-37.352
3014.8000	-37.812
3015.2000	-36.450
3015.6000	-36.662
3016.0000	-36.766
3016.4000	-37.049
3016.8000	-36.727
3017.2000	-36.788
3017.6000	-36.775
3018.0000	-36.675
3018.4000	-36.827
3018.8000	-37.158
3019.2000	-36.404
3019.6000	-36.265
3020.0000	-37.039
3020.4000	-37.172
3020.8000	-36.561
3021.2000	-36.442
3021.6000	-36.706
3022.0000	-36.504
3022.4000	-36.366
3022.8000	-36.870
3023.2000	-36.620
3023.6000	-36.535
3024.0000	-36.445
3024.4000	-36.230
3024.8000	-36.284
3025.2000	-36.301
3025.6000	-36.113
3026.0000	-36.067
3026.4000	-35.868
3026.8000	-35.948
3027.2000	-35.991
3027.6000	-35.678
3028.0000	-35.959
3028.4000	-35.749
3028.8000	-35.731
3029.2000	-36.022
3029.6000	-35.950
3030.0000	-35.873
3030.4000	-35.892
3030.8000	-35.727
3031.2000	-35.813
3031.6000	-35.493
3032.0000	-35.438
3032.4000	-35.605
3032.8000	-35.531
3033.2000	-35.471
3033.6000	-35.313
3034.0000	-35.417
3034.4000	-35.374
3034.8000	-35.176
3035.2000	-35.296
3035.6000	-35.250
3036.0000	-35.222
3036.4000	-35.097
3036.8000	-35.027
3037.2000	-34.942
3037.6000	-34.792
3038.0000	-34.853
3038.4000	-34.730
3038.8000	-34.518
3039.2000	-34.357
3039.6000	-34.443
3040.0000	-34.461
3040.4000	-34.378
3040.8000	-34.283
3041.2000	-34.238
3041.6000	-34.179
3042.0000	-34.114
3042.4000	-34.106
3042.8000	-34.042
3043.2000	-34.037
3043.6000	-33.995
3044.0000	-34.018
3044.4000	-34.011
3044.8000	-34.060
3045.2000	-34.065
3045.6000	-34.116
3046.0000	-34.074
3046.4000	-34.063
3046.8000	-34.107
3047.2000	-34.058
3047.6000	-34.054
3048.0000	-34.158
3048.4000	-34.213
3048.8000	-34.156
3049.2000	-34.266
3049.6000	-34.387
3050.0000	-34.371
3050.4000	-34.351
3050.8000	-34.383
3051.2000	-34.402
3051.6000	-34.489
3052.0000	-34.592
3052.4000	-34.620
3052.8000	-34.629
3053.2000	-34.808
3053.6000	-34.804
3054.0000	-34.777
3054.4000	-34.930
3054.8000	-35.196
3055.2000	-35.465
3055.6000	-35.553
3056.0000	-35.373
3056.4000	-35.435
3056.8000	-35.899
3057.2000	-36.131
3057.6000	-35.774
3058.0000	-35.937
3058.4000	-36.301
3058.8000	-36.207
3059.2000	-36.383
3059.6000	-36.173
3060.0000	-36.229
3060.4000	-36.132
3060.8000	-36.352
3061.2000	-36.671
3061.6000	-36.630
3062.0000	-37.372
3062.4000	-37.680
3062.8000	-37.416
3063.2000	-37.286
3063.6000	-37.603
3064.0000	-38.745
3064.4000	-38.994
3064.8000	-38.470
3065.2000	-38.711
3065.6000	-39.428
3066.0000	-39.305
3066.4000	-39.598
3066.8000	-39.800
3067.2000	-40.268
3067.6000	-39.959
3068.0000	-39.519
3068.4000	-39.600
3068.8000	-39.548
3069.2000	-38.859
3069.6000	-39.857
3070.0000	-40.837
3070.4000	-40.407
3070.8000	-40.032
3071.2000	-41.759
3071.6000	-42.049
3072.0000	-41.778
3072.4000	-42.029
3072.8000	-42.315
3073.2000	-42.162
3073.6000	-41.989
3074.0000	-41.904
3074.4000	-42.051
3074.8000	-42.214
3075.2000	-42.004
3075.6000	-41.962
3076.0000	-42.002
3076.4000	-41.895
3076.8000	-42.074
3077.2000	-42.099
3077.6000	-42.126
3078.0000	-42.380
3078.4000	-42.348
3078.8000	-42.505
3079.2000	-42.490
3079.6000	-42.418
3080.0000	-42.096
3080.4000	-42.048
3080.8000	-42.507
3081.2000	-42.301
3081.6000	-42.176
3082.0000	-41.878
3082.4000	-42.076
3082.8000	-42.732
3083.2000	-42.673
3083.6000	-42.181
3084.0000	-42.561
3084.4000	-42.662
3084.8000	-42.993
3085.2000	-42.448
3085.6000	-42.848
3086.0000	-43.613
3086.4000	-43.174
3086.8000	-42.959
3087.2000	-42.647
3087.6000	-42.388
3088.0000	-42.820
3088.4000	-42.033
3088.8000	-42.552
3089.2000	-42.179
3089.6000	-42.100
3090.0000	-42.917
3090.4000	-43.060
3090.8000	-42.329
3091.2000	-42.062
3091.6000	-43.477
3092.0000	-43.640
3092.4000	-42.794
3092.8000	-42.577
3093.2000	-42.944
3093.6000	-43.342
3094.0000	-43.138
3094.4000	-42.964
3094.8000	-42.910
3095.2000	-42.944
3095.6000	-42.264
3096.0000	-42.139
3096.4000	-42.144
3096.8000	-42.152
3097.2000	-42.205
3097.6000	-41.980
3098.0000	-41.794
3098.4000	-42.197
3098.8000	-42.451
3099.2000	-42.753
3099.6000	-42.484
3100.0000	-42.492
3100.4000	-42.514
3100.8000	-42.289
3101.2000	-42.359
3101.6000	-41.912
3102.0000	-42.159
3102.4000	-42.055
3102.8000	-42.148
3103.2000	-42.264
3103.6000	-42.369
3104.0000	-42.331
3104.4000	-42.393
3104.8000	-42.012
3105.2000	-41.928
3105.6000	-42.070
3106.0000	-42.051
3106.4000	-41.953
3106.8000	-41.727
3107.2000	-41.429
3107.6000	-41.449
3108.0000	-41.566
3108.4000	-41.368
3108.8000	-41.170
3109.2000	-41.050
3109.6000	-40.883
3110.0000	-40.789
3110.4000	-40.571
3110.8000	-40.473
3111.2000	-40.536
3111.6000	-40.510
3112.0000	-40.099
3112.4000	-40.200
3112.8000	-40.015
3113.2000	-39.954
3113.6000	-39.882
3114.0000	-39.759
3114.4000	-39.591
3114.8000	-39.472
3115.2000	-39.558
3115.6000	-39.338
3116.0000	-39.339
3116.4000	-39.256
3116.8000	-39.136
3117.2000	-39.076
3117.6000	-39.109
3118.0000	-38.858
3118.4000	-38.931
3118.8000	-38.886
3119.2000	-38.829
3119.6000	-38.787
3120.0000	-38.766
3120.4000	-38.830
3120.8000	-38.692
3121.2000	-38.729
3121.6000	-38.783
3122.0000	-38.750
3122.4000	-38.671
3122.8000	-38.646
3123.2000	-38.648
3123.6000	-38.580
3124.0000	-38.601
3124.4000	-38.570
3124.8000	-38.625
3125.2000	-38.588
3125.6000	-38.642
3126.0000	-38.675
3126.4000	-38.729
3126.8000	-38.734
3127.2000	-38.637
3127.6000	-38.760
3128.0000	-38.706
3128.4000	-38.675
3128.8000	-38.676
3129.2000	-38.657
3129.6000	-38.802
3130.0000	-38.796
3130.4000	-38.610
3130.8000	-38.632
3131.2000	-38.705
3131.6000	-38.692
3132.0000	-38.662
3132.4000	-38.746
3132.8000	-38.656
3133.2000	-38.878
3133.6000	-39.072
3134.0000	-38.838
3134.4000	-38.944
3134.8000	-39.051
3135.2000	-39.354
3135.6000	-39.391
[truncated: 4,661 more rows]
