# Supplementary material for: Femtosecond tunable solitons up to 4.8 µm using soliton self-frequency shift in an InF3 fiber
Source: Sci Rep. 2022 Sep 23;12:15898. doi: 10.1038/s41598-022-19658-8 (PMC9508244; doi:10.1038/s41598-022-19658-8)
Supplement: Supplementary file 1 — Supplementary Information. [file 41598_2022_19658_MOESM1_ESM.zip › Raw data/Fig3_4m20mInF3/3.3A.CSV]

75CSV
77
35
CTRWL	3675.000000
SPAN	2650.000000
START WL	2350.000000
STOP WL	5000.000000
WLFREQ	0
REFL	-3.0
LSCL	7.0
RESLN	2.000
AVG	1
SMPLAUTO	1
SMPL	6626
SMPLINTVL	0.4000
HI1_CHOP
MEAS
LSUNT	0
NMSKV	OFF
RESCOR	0
SMOOTH	0
MEASWL	0
SWPSPD	1
MODELNAME	AQ6376
CHGPT	0
RESCAL0_0	10243
RESCAL0_1	0
RESCAL0_2	0
RESCAL1_0	10243
RESCAL1_1	0
RESCAL1_2	0
RESPARM	10243
FREQPARM	10243
WNUMPARM	10243
[TRACE DATA]
2350.0000	-210.000
2350.4000	-56.742
2350.8000	-56.905
2351.2000	-210.000
2351.6000	-210.000
2352.0000	-210.000
2352.4000	-210.000
2352.8000	-54.131
2353.2000	-210.000
2353.6000	-63.098
2354.0000	-56.419
2354.4000	-210.000
2354.8000	-52.403
2355.2000	-210.000
2355.6000	-210.000
2356.0000	-51.736
2356.4000	-53.632
2356.8000	-210.000
2357.2000	-52.943
2357.6000	-72.897
2358.0000	-65.635
2358.4000	-210.000
2358.8000	-59.040
2359.2000	-64.691
2359.6000	-210.000
2360.0000	-58.958
2360.4000	-52.592
2360.8000	-54.286
2361.2000	-210.000
2361.6000	-52.011
2362.0000	-210.000
2362.4000	-210.000
2362.8000	-210.000
2363.2000	-210.000
2363.6000	-56.820
2364.0000	-210.000
2364.4000	-59.681
2364.8000	-210.000
2365.2000	-210.000
2365.6000	-210.000
2366.0000	-210.000
2366.4000	-59.700
2366.8000	-210.000
2367.2000	-56.853
2367.6000	-210.000
2368.0000	-210.000
2368.4000	-210.000
2368.8000	-52.948
2369.2000	-53.331
2369.6000	-210.000
2370.0000	-60.003
2370.4000	-210.000
2370.8000	-210.000
2371.2000	-52.181
2371.6000	-59.672
2372.0000	-52.224
2372.4000	-210.000
2372.8000	-210.000
2373.2000	-54.358
2373.6000	-55.946
2374.0000	-54.650
2374.4000	-52.496
2374.8000	-51.316
2375.2000	-210.000
2375.6000	-210.000
2376.0000	-210.000
2376.4000	-55.547
2376.8000	-52.759
2377.2000	-210.000
2377.6000	-210.000
2378.0000	-60.454
2378.4000	-54.516
2378.8000	-60.650
2379.2000	-52.793
2379.6000	-55.510
2380.0000	-210.000
2380.4000	-210.000
2380.8000	-210.000
2381.2000	-56.896
2381.6000	-210.000
2382.0000	-57.525
2382.4000	-210.000
2382.8000	-210.000
2383.2000	-210.000
2383.6000	-210.000
2384.0000	-210.000
2384.4000	-210.000
2384.8000	-210.000
2385.2000	-50.987
2385.6000	-63.572
2386.0000	-50.376
2386.4000	-58.018
2386.8000	-210.000
2387.2000	-210.000
2387.6000	-52.141
2388.0000	-210.000
2388.4000	-68.522
2388.8000	-210.000
2389.2000	-210.000
2389.6000	-210.000
2390.0000	-210.000
2390.4000	-55.461
2390.8000	-210.000
2391.2000	-59.142
2391.6000	-210.000
2392.0000	-210.000
2392.4000	-210.000
2392.8000	-53.056
2393.2000	-55.173
2393.6000	-210.000
2394.0000	-61.170
2394.4000	-56.734
2394.8000	-210.000
2395.2000	-52.892
2395.6000	-210.000
2396.0000	-50.749
2396.4000	-52.127
2396.8000	-55.736
2397.2000	-73.098
2397.6000	-210.000
2398.0000	-210.000
2398.4000	-58.283
2398.8000	-52.989
2399.2000	-210.000
2399.6000	-50.319
2400.0000	-51.145
2400.4000	-59.170
2400.8000	-210.000
2401.2000	-54.844
2401.6000	-53.338
2402.0000	-54.416
2402.4000	-63.683
2402.8000	-51.430
2403.2000	-210.000
2403.6000	-55.630
2404.0000	-59.757
2404.4000	-210.000
2404.8000	-210.000
2405.2000	-52.577
2405.6000	-49.699
2406.0000	-49.249
2406.4000	-57.297
2406.8000	-51.612
2407.2000	-210.000
2407.6000	-63.083
2408.0000	-210.000
2408.4000	-210.000
2408.8000	-56.362
2409.2000	-210.000
2409.6000	-54.217
2410.0000	-210.000
2410.4000	-53.972
2410.8000	-210.000
2411.2000	-210.000
2411.6000	-210.000
2412.0000	-51.562
2412.4000	-52.282
2412.8000	-210.000
2413.2000	-210.000
2413.6000	-51.702
2414.0000	-210.000
2414.4000	-56.275
2414.8000	-53.729
2415.2000	-210.000
2415.6000	-210.000
2416.0000	-210.000
2416.4000	-210.000
2416.8000	-51.122
2417.2000	-210.000
2417.6000	-52.780
2418.0000	-60.461
2418.4000	-54.218
2418.8000	-210.000
2419.2000	-57.083
2419.6000	-210.000
2420.0000	-53.625
2420.4000	-61.473
2420.8000	-210.000
2421.2000	-210.000
2421.6000	-210.000
2422.0000	-54.691
2422.4000	-210.000
2422.8000	-210.000
2423.2000	-210.000
2423.6000	-52.842
2424.0000	-52.151
2424.4000	-51.857
2424.8000	-210.000
2425.2000	-54.379
2425.6000	-52.321
2426.0000	-55.537
2426.4000	-53.135
2426.8000	-210.000
2427.2000	-210.000
2427.6000	-52.708
2428.0000	-210.000
2428.4000	-55.835
2428.8000	-52.298
2429.2000	-51.531
2429.6000	-210.000
2430.0000	-59.148
2430.4000	-210.000
2430.8000	-53.905
2431.2000	-210.000
2431.6000	-53.139
2432.0000	-53.923
2432.4000	-68.351
2432.8000	-210.000
2433.2000	-51.934
2433.6000	-61.786
2434.0000	-57.669
2434.4000	-54.499
2434.8000	-62.021
2435.2000	-210.000
2435.6000	-73.991
2436.0000	-51.386
2436.4000	-63.500
2436.8000	-56.282
2437.2000	-58.903
2437.6000	-51.140
2438.0000	-210.000
2438.4000	-210.000
2438.8000	-51.118
2439.2000	-210.000
2439.6000	-55.786
2440.0000	-54.852
2440.4000	-58.290
2440.8000	-51.950
2441.2000	-52.642
2441.6000	-210.000
2442.0000	-59.719
2442.4000	-52.120
2442.8000	-210.000
2443.2000	-54.299
2443.6000	-55.147
2444.0000	-55.088
2444.4000	-52.016
2444.8000	-56.324
2445.2000	-210.000
2445.6000	-210.000
2446.0000	-210.000
2446.4000	-210.000
2446.8000	-210.000
2447.2000	-51.175
2447.6000	-55.158
2448.0000	-51.758
2448.4000	-56.273
2448.8000	-51.698
2449.2000	-53.881
2449.6000	-54.356
2450.0000	-52.499
2450.4000	-51.168
2450.8000	-210.000
2451.2000	-50.960
2451.6000	-210.000
2452.0000	-58.947
2452.4000	-210.000
2452.8000	-56.817
2453.2000	-56.383
2453.6000	-55.788
2454.0000	-210.000
2454.4000	-64.854
2454.8000	-50.268
2455.2000	-51.267
2455.6000	-210.000
2456.0000	-51.841
2456.4000	-52.385
2456.8000	-51.639
2457.2000	-49.940
2457.6000	-57.048
2458.0000	-51.552
2458.4000	-55.206
2458.8000	-53.251
2459.2000	-52.758
2459.6000	-50.971
2460.0000	-51.714
2460.4000	-51.680
2460.8000	-71.415
2461.2000	-51.757
2461.6000	-210.000
2462.0000	-49.701
2462.4000	-49.956
2462.8000	-49.339
2463.2000	-49.913
2463.6000	-50.486
2464.0000	-50.283
2464.4000	-50.420
2464.8000	-51.459
2465.2000	-49.901
2465.6000	-54.885
2466.0000	-53.399
2466.4000	-50.223
2466.8000	-50.107
2467.2000	-51.058
2467.6000	-49.671
2468.0000	-50.699
2468.4000	-50.784
2468.8000	-50.463
2469.2000	-52.040
2469.6000	-50.660
2470.0000	-52.073
2470.4000	-49.416
2470.8000	-49.917
2471.2000	-52.369
2471.6000	-50.206
2472.0000	-48.693
2472.4000	-49.601
2472.8000	-51.647
2473.2000	-48.712
2473.6000	-50.265
2474.0000	-55.150
2474.4000	-49.472
2474.8000	-50.672
2475.2000	-51.614
2475.6000	-51.165
2476.0000	-51.308
2476.4000	-49.838
2476.8000	-49.407
2477.2000	-50.468
2477.6000	-52.060
2478.0000	-49.983
2478.4000	-49.972
2478.8000	-48.628
2479.2000	-50.061
2479.6000	-51.733
2480.0000	-48.855
2480.4000	-50.083
2480.8000	-49.050
2481.2000	-48.436
2481.6000	-49.660
2482.0000	-50.306
2482.4000	-51.339
2482.8000	-50.646
2483.2000	-50.059
2483.6000	-48.934
2484.0000	-49.805
2484.4000	-48.319
2484.8000	-48.347
2485.2000	-48.004
2485.6000	-48.953
2486.0000	-48.527
2486.4000	-48.817
2486.8000	-48.253
2487.2000	-49.097
2487.6000	-47.160
2488.0000	-47.952
2488.4000	-48.216
2488.8000	-47.956
2489.2000	-47.947
2489.6000	-48.722
2490.0000	-48.384
2490.4000	-48.056
2490.8000	-47.691
2491.2000	-47.329
2491.6000	-48.370
2492.0000	-46.803
2492.4000	-47.795
2492.8000	-48.324
2493.2000	-47.397
2493.6000	-47.826
2494.0000	-48.793
2494.4000	-48.442
2494.8000	-48.001
2495.2000	-49.643
2495.6000	-48.316
2496.0000	-48.229
2496.4000	-48.877
2496.8000	-48.829
2497.2000	-48.505
2497.6000	-46.581
2498.0000	-47.725
2498.4000	-47.610
2498.8000	-46.422
2499.2000	-46.768
2499.6000	-47.719
2500.0000	-47.100
2500.4000	-47.535
2500.8000	-46.968
2501.2000	-46.327
2501.6000	-46.606
2502.0000	-46.364
2502.4000	-46.854
2502.8000	-46.234
2503.2000	-46.438
2503.6000	-45.928
2504.0000	-46.412
2504.4000	-47.071
2504.8000	-46.558
2505.2000	-46.866
2505.6000	-46.229
2506.0000	-46.909
2506.4000	-46.681
2506.8000	-47.229
2507.2000	-47.315
2507.6000	-46.302
2508.0000	-47.508
2508.4000	-46.856
2508.8000	-47.114
2509.2000	-46.103
2509.6000	-46.390
2510.0000	-46.617
2510.4000	-46.834
2510.8000	-46.079
2511.2000	-46.889
2511.6000	-46.550
2512.0000	-46.479
2512.4000	-45.890
2512.8000	-45.710
2513.2000	-46.255
2513.6000	-45.687
2514.0000	-45.434
2514.4000	-45.323
2514.8000	-45.330
2515.2000	-44.863
2515.6000	-46.004
2516.0000	-45.789
2516.4000	-45.435
2516.8000	-45.109
2517.2000	-45.842
2517.6000	-45.571
2518.0000	-45.266
2518.4000	-45.183
2518.8000	-45.313
2519.2000	-45.868
2519.6000	-45.605
2520.0000	-45.700
2520.4000	-44.779
2520.8000	-45.135
2521.2000	-45.188
2521.6000	-45.715
2522.0000	-45.283
2522.4000	-44.930
2522.8000	-45.497
2523.2000	-45.719
2523.6000	-45.175
2524.0000	-44.625
2524.4000	-44.664
2524.8000	-45.491
2525.2000	-44.562
2525.6000	-44.531
2526.0000	-43.705
2526.4000	-44.026
2526.8000	-44.033
2527.2000	-43.750
2527.6000	-44.013
2528.0000	-44.155
2528.4000	-43.893
2528.8000	-44.053
2529.2000	-43.588
2529.6000	-43.896
2530.0000	-44.263
2530.4000	-44.593
2530.8000	-44.468
2531.2000	-44.310
2531.6000	-44.314
2532.0000	-44.349
2532.4000	-44.398
2532.8000	-44.585
2533.2000	-44.139
2533.6000	-44.306
2534.0000	-44.657
2534.4000	-44.099
2534.8000	-43.320
2535.2000	-43.320
2535.6000	-43.415
2536.0000	-43.090
2536.4000	-43.281
2536.8000	-42.776
2537.2000	-42.991
2537.6000	-42.671
2538.0000	-42.565
2538.4000	-42.366
2538.8000	-42.073
2539.2000	-42.551
2539.6000	-42.482
2540.0000	-42.707
2540.4000	-42.284
2540.8000	-42.193
2541.2000	-41.995
2541.6000	-42.510
2542.0000	-42.381
2542.4000	-42.357
2542.8000	-42.099
2543.2000	-42.752
2543.6000	-42.316
2544.0000	-42.250
2544.4000	-42.254
2544.8000	-42.309
2545.2000	-42.897
2545.6000	-42.250
2546.0000	-42.415
2546.4000	-42.230
2546.8000	-42.610
2547.2000	-42.366
2547.6000	-42.517
2548.0000	-42.442
2548.4000	-42.380
2548.8000	-42.233
2549.2000	-42.660
2549.6000	-42.198
2550.0000	-42.143
2550.4000	-42.095
2550.8000	-42.195
2551.2000	-41.918
2551.6000	-42.253
2552.0000	-41.822
2552.4000	-41.683
2552.8000	-41.781
2553.2000	-41.505
2553.6000	-41.597
2554.0000	-41.707
2554.4000	-41.474
2554.8000	-41.272
2555.2000	-41.175
2555.6000	-40.943
2556.0000	-41.055
2556.4000	-41.309
2556.8000	-41.401
2557.2000	-41.427
2557.6000	-41.544
2558.0000	-42.072
2558.4000	-42.133
2558.8000	-42.611
2559.2000	-42.544
2559.6000	-43.158
2560.0000	-43.554
2560.4000	-43.812
2560.8000	-44.035
2561.2000	-44.137
2561.6000	-43.901
2562.0000	-44.328
2562.4000	-44.358
2562.8000	-43.442
2563.2000	-44.296
2563.6000	-43.624
2564.0000	-43.106
2564.4000	-42.993
2564.8000	-43.026
2565.2000	-42.460
2565.6000	-42.562
2566.0000	-42.676
2566.4000	-42.991
2566.8000	-42.621
2567.2000	-42.471
2567.6000	-42.632
2568.0000	-42.312
2568.4000	-42.304
2568.8000	-42.254
2569.2000	-42.207
2569.6000	-42.356
2570.0000	-42.418
2570.4000	-42.509
2570.8000	-42.209
2571.2000	-42.225
2571.6000	-42.006
2572.0000	-41.656
2572.4000	-41.824
2572.8000	-41.880
2573.2000	-42.075
2573.6000	-42.252
2574.0000	-42.263
2574.4000	-41.739
2574.8000	-41.850
2575.2000	-41.897
2575.6000	-41.432
2576.0000	-40.979
2576.4000	-41.162
2576.8000	-41.111
2577.2000	-41.420
2577.6000	-41.317
2578.0000	-41.377
2578.4000	-41.546
2578.8000	-41.392
2579.2000	-41.254
2579.6000	-41.041
2580.0000	-41.441
2580.4000	-41.972
2580.8000	-41.727
2581.2000	-41.874
2581.6000	-42.076
2582.0000	-42.111
2582.4000	-41.888
2582.8000	-41.384
2583.2000	-41.414
2583.6000	-41.351
2584.0000	-41.272
2584.4000	-41.077
2584.8000	-40.638
2585.2000	-40.320
2585.6000	-40.651
2586.0000	-40.304
2586.4000	-39.932
2586.8000	-40.177
2587.2000	-40.054
2587.6000	-39.804
2588.0000	-39.673
2588.4000	-39.305
2588.8000	-39.372
2589.2000	-39.561
2589.6000	-39.388
2590.0000	-39.449
2590.4000	-39.546
2590.8000	-39.979
2591.2000	-40.253
2591.6000	-40.155
2592.0000	-40.692
2592.4000	-40.997
2592.8000	-41.779
2593.2000	-42.170
2593.6000	-42.282
2594.0000	-42.282
2594.4000	-41.821
2594.8000	-41.879
2595.2000	-41.222
2595.6000	-40.807
2596.0000	-40.051
2596.4000	-39.716
2596.8000	-39.443
2597.2000	-38.851
2597.6000	-38.587
2598.0000	-38.407
2598.4000	-38.344
2598.8000	-38.229
2599.2000	-38.436
2599.6000	-38.146
2600.0000	-38.248
2600.4000	-38.209
2600.8000	-38.397
2601.2000	-38.266
2601.6000	-38.415
2602.0000	-38.505
2602.4000	-38.634
2602.8000	-38.732
2603.2000	-38.718
2603.6000	-38.657
2604.0000	-38.732
2604.4000	-38.576
2604.8000	-38.354
2605.2000	-38.144
2605.6000	-37.954
2606.0000	-37.814
2606.4000	-37.562
2606.8000	-37.202
2607.2000	-37.071
2607.6000	-36.862
2608.0000	-36.798
2608.4000	-36.559
2608.8000	-36.427
2609.2000	-36.395
2609.6000	-36.517
2610.0000	-36.581
2610.4000	-36.397
2610.8000	-36.255
2611.2000	-36.330
2611.6000	-36.367
2612.0000	-36.338
2612.4000	-36.378
2612.8000	-36.549
2613.2000	-36.636
2613.6000	-36.691
2614.0000	-36.854
2614.4000	-36.839
2614.8000	-36.689
2615.2000	-36.487
2615.6000	-36.377
2616.0000	-36.350
2616.4000	-36.195
2616.8000	-36.038
2617.2000	-35.956
2617.6000	-35.667
2618.0000	-35.313
2618.4000	-34.980
2618.8000	-34.687
2619.2000	-34.375
2619.6000	-34.022
2620.0000	-33.848
2620.4000	-33.675
2620.8000	-33.598
2621.2000	-33.408
2621.6000	-33.285
2622.0000	-33.263
2622.4000	-33.326
2622.8000	-33.499
2623.2000	-33.548
2623.6000	-33.725
2624.0000	-34.121
2624.4000	-34.370
2624.8000	-34.600
2625.2000	-34.754
2625.6000	-34.984
2626.0000	-35.305
2626.4000	-35.545
2626.8000	-35.678
2627.2000	-35.724
2627.6000	-35.825
2628.0000	-35.825
2628.4000	-35.769
2628.8000	-35.584
2629.2000	-35.463
2629.6000	-35.436
2630.0000	-35.342
2630.4000	-35.240
2630.8000	-35.178
2631.2000	-35.005
2631.6000	-34.800
2632.0000	-34.518
2632.4000	-34.332
2632.8000	-34.159
2633.2000	-33.927
2633.6000	-33.828
2634.0000	-33.739
2634.4000	-33.552
2634.8000	-33.358
2635.2000	-33.227
2635.6000	-33.062
2636.0000	-32.930
2636.4000	-32.797
2636.8000	-32.658
2637.2000	-32.670
2637.6000	-32.740
2638.0000	-32.814
2638.4000	-32.848
2638.8000	-32.984
2639.2000	-33.151
2639.6000	-33.298
2640.0000	-33.359
2640.4000	-33.476
2640.8000	-33.621
2641.2000	-33.776
2641.6000	-33.930
2642.0000	-34.103
2642.4000	-34.308
2642.8000	-34.445
2643.2000	-34.619
2643.6000	-34.811
2644.0000	-35.009
2644.4000	-35.128
2644.8000	-35.346
2645.2000	-35.455
2645.6000	-35.610
2646.0000	-35.684
2646.4000	-35.806
2646.8000	-35.833
2647.2000	-35.839
2647.6000	-35.815
2648.0000	-35.809
2648.4000	-35.874
2648.8000	-35.935
2649.2000	-36.005
2649.6000	-36.114
2650.0000	-36.249
2650.4000	-36.434
2650.8000	-36.309
2651.2000	-36.263
2651.6000	-36.291
2652.0000	-36.322
2652.4000	-36.358
2652.8000	-36.171
2653.2000	-36.047
2653.6000	-36.008
2654.0000	-35.842
2654.4000	-35.728
2654.8000	-35.669
2655.2000	-35.640
2655.6000	-35.664
2656.0000	-35.799
2656.4000	-35.868
2656.8000	-35.917
2657.2000	-35.943
2657.6000	-36.035
2658.0000	-36.056
2658.4000	-36.378
2658.8000	-36.568
2659.2000	-36.548
2659.6000	-36.596
2660.0000	-36.593
2660.4000	-37.065
2660.8000	-37.170
2661.2000	-37.216
2661.6000	-37.544
2662.0000	-37.727
2662.4000	-38.093
2662.8000	-38.412
2663.2000	-38.478
2663.6000	-38.740
2664.0000	-39.027
2664.4000	-39.321
2664.8000	-39.598
2665.2000	-39.596
2665.6000	-39.848
2666.0000	-40.130
2666.4000	-40.209
2666.8000	-39.963
2667.2000	-39.953
2667.6000	-39.965
2668.0000	-39.659
2668.4000	-39.477
2668.8000	-39.291
2669.2000	-39.180
2669.6000	-39.001
2670.0000	-38.718
2670.4000	-38.653
2670.8000	-38.553
2671.2000	-38.261
2671.6000	-38.149
2672.0000	-38.011
2672.4000	-37.908
2672.8000	-37.947
2673.2000	-38.101
2673.6000	-38.192
2674.0000	-38.476
2674.4000	-38.606
2674.8000	-38.886
2675.2000	-39.047
2675.6000	-39.227
2676.0000	-39.429
2676.4000	-39.369
2676.8000	-39.022
2677.2000	-38.499
2677.6000	-38.184
2678.0000	-37.737
2678.4000	-37.191
2678.8000	-36.664
2679.2000	-36.358
2679.6000	-36.217
2680.0000	-35.987
2680.4000	-35.753
2680.8000	-35.677
2681.2000	-35.464
2681.6000	-35.383
2682.0000	-35.373
2682.4000	-35.444
2682.8000	-35.415
2683.2000	-35.544
2683.6000	-35.586
2684.0000	-35.770
2684.4000	-35.541
2684.8000	-35.617
2685.2000	-35.354
2685.6000	-35.374
2686.0000	-34.998
2686.4000	-34.856
2686.8000	-34.821
2687.2000	-34.637
2687.6000	-34.401
2688.0000	-34.052
2688.4000	-34.004
2688.8000	-33.979
2689.2000	-33.927
2689.6000	-33.869
2690.0000	-33.896
2690.4000	-34.011
2690.8000	-34.159
2691.2000	-34.249
2691.6000	-34.425
2692.0000	-34.552
2692.4000	-34.694
2692.8000	-34.778
2693.2000	-34.792
2693.6000	-34.649
2694.0000	-34.471
2694.4000	-34.284
2694.8000	-33.906
2695.2000	-33.575
2695.6000	-33.100
2696.0000	-32.672
2696.4000	-32.403
2696.8000	-32.067
2697.2000	-31.849
2697.6000	-31.669
2698.0000	-31.607
2698.4000	-31.541
2698.8000	-31.404
2699.2000	-31.355
2699.6000	-31.307
2700.0000	-31.312
2700.4000	-31.227
2700.8000	-31.232
2701.2000	-31.164
2701.6000	-31.162
2702.0000	-31.087
2702.4000	-31.059
2702.8000	-31.100
2703.2000	-31.017
2703.6000	-30.958
2704.0000	-30.889
2704.4000	-30.991
2704.8000	-31.075
2705.2000	-31.108
2705.6000	-31.116
2706.0000	-31.305
2706.4000	-31.458
2706.8000	-31.610
2707.2000	-31.774
2707.6000	-31.956
2708.0000	-32.146
2708.4000	-32.304
2708.8000	-32.436
2709.2000	-32.498
2709.6000	-32.469
2710.0000	-32.371
2710.4000	-32.201
2710.8000	-31.903
2711.2000	-31.582
2711.6000	-31.225
2712.0000	-30.857
2712.4000	-30.545
2712.8000	-30.226
2713.2000	-29.934
2713.6000	-29.735
2714.0000	-29.632
2714.4000	-29.530
2714.8000	-29.408
2715.2000	-29.542
2715.6000	-29.605
2716.0000	-29.800
2716.4000	-29.873
2716.8000	-30.193
2717.2000	-30.623
2717.6000	-31.054
2718.0000	-31.249
2718.4000	-31.303
2718.8000	-31.331
2719.2000	-31.223
2719.6000	-31.048
2720.0000	-30.881
2720.4000	-30.722
2720.8000	-30.495
2721.2000	-30.315
2721.6000	-30.129
2722.0000	-29.852
2722.4000	-29.579
2722.8000	-29.191
2723.2000	-28.897
2723.6000	-28.643
2724.0000	-28.457
2724.4000	-28.246
2724.8000	-28.026
2725.2000	-27.752
2725.6000	-27.455
2726.0000	-27.203
2726.4000	-26.454
2726.8000	-25.816
2727.2000	-25.204
2727.6000	-24.842
2728.0000	-24.219
2728.4000	-23.966
2728.8000	-23.217
2729.2000	-23.068
2729.6000	-22.604
2730.0000	-22.337
2730.4000	-22.197
2730.8000	-22.447
2731.2000	-22.995
2731.6000	-22.624
2732.0000	-22.686
2732.4000	-23.030
2732.8000	-23.515
2733.2000	-23.885
2733.6000	-24.169
2734.0000	-24.377
2734.4000	-24.807
2734.8000	-25.160
2735.2000	-25.167
2735.6000	-25.413
2736.0000	-25.550
2736.4000	-25.949
2736.8000	-26.065
2737.2000	-26.216
2737.6000	-26.450
2738.0000	-26.981
2738.4000	-27.224
2738.8000	-27.290
2739.2000	-26.946
2739.6000	-26.256
2740.0000	-25.525
2740.4000	-24.723
2740.8000	-23.754
2741.2000	-23.317
2741.6000	-22.898
2742.0000	-22.289
2742.4000	-21.858
2742.8000	-21.541
2743.2000	-21.315
2743.6000	-21.037
2744.0000	-20.835
2744.4000	-20.690
2744.8000	-20.417
2745.2000	-20.357
2745.6000	-20.224
2746.0000	-20.598
2746.4000	-20.236
2746.8000	-19.928
2747.2000	-19.482
2747.6000	-19.237
2748.0000	-19.087
2748.4000	-19.161
2748.8000	-18.730
2749.2000	-18.600
2749.6000	-18.547
2750.0000	-18.345
2750.4000	-18.899
2750.8000	-18.822
2751.2000	-19.281
2751.6000	-19.750
2752.0000	-19.871
2752.4000	-20.660
2752.8000	-20.424
2753.2000	-20.170
2753.6000	-20.170
2754.0000	-20.241
2754.4000	-19.823
2754.8000	-19.255
2755.2000	-18.826
2755.6000	-18.517
2756.0000	-18.031
2756.4000	-17.725
2756.8000	-17.382
2757.2000	-16.990
2757.6000	-16.821
2758.0000	-16.580
2758.4000	-15.910
2758.8000	-15.772
2759.2000	-16.579
2759.6000	-16.577
2760.0000	-15.889
2760.4000	-15.970
2760.8000	-15.618
2761.2000	-15.284
2761.6000	-14.729
2762.0000	-13.970
2762.4000	-13.729
2762.8000	-13.310
2763.2000	-13.174
2763.6000	-13.027
2764.0000	-12.752
2764.4000	-12.714
2764.8000	-12.689
2765.2000	-12.859
2765.6000	-12.880
2766.0000	-12.957
2766.4000	-12.974
2766.8000	-13.016
2767.2000	-13.087
2767.6000	-13.085
2768.0000	-12.866
2768.4000	-12.700
2768.8000	-12.310
2769.2000	-11.991
2769.6000	-11.623
2770.0000	-11.348
2770.4000	-10.990
2770.8000	-10.717
2771.2000	-10.570
2771.6000	-10.536
2772.0000	-10.380
2772.4000	-10.145
2772.8000	-9.846
2773.2000	-9.936
2773.6000	-9.881
2774.0000	-10.126
2774.4000	-10.275
2774.8000	-10.679
2775.2000	-10.996
2775.6000	-11.483
2776.0000	-11.498
2776.4000	-11.755
2776.8000	-12.406
2777.2000	-12.688
2777.6000	-12.216
2778.0000	-12.140
2778.4000	-12.159
2778.8000	-12.077
2779.2000	-11.691
2779.6000	-11.005
2780.0000	-10.515
2780.4000	-9.695
2780.8000	-9.429
2781.2000	-9.205
2781.6000	-8.861
2782.0000	-8.628
2782.4000	-8.440
2782.8000	-8.404
2783.2000	-8.438
2783.6000	-8.623
2784.0000	-8.785
2784.4000	-8.711
2784.8000	-8.675
2785.2000	-8.642
2785.6000	-8.744
2786.0000	-8.696
2786.4000	-8.605
2786.8000	-8.470
2787.2000	-8.357
2787.6000	-8.091
2788.0000	-7.925
2788.4000	-8.089
2788.8000	-8.006
2789.2000	-7.903
2789.6000	-7.993
2790.0000	-7.977
2790.4000	-8.336
2790.8000	-8.749
2791.2000	-9.223
2791.6000	-9.356
2792.0000	-9.204
2792.4000	-9.524
2792.8000	-9.715
2793.2000	-9.955
2793.6000	-10.418
2794.0000	-10.220
2794.4000	-10.202
2794.8000	-9.721
2795.2000	-9.773
2795.6000	-9.609
2796.0000	-9.876
2796.4000	-10.033
2796.8000	-9.264
2797.2000	-9.027
2797.6000	-9.228
2798.0000	-9.389
2798.4000	-9.185
2798.8000	-9.145
2799.2000	-9.385
2799.6000	-9.884
2800.0000	-10.345
2800.4000	-10.261
2800.8000	-10.585
2801.2000	-10.765
2801.6000	-10.977
2802.0000	-10.803
2802.4000	-10.511
2802.8000	-10.229
2803.2000	-10.178
2803.6000	-10.205
2804.0000	-9.621
2804.4000	-9.575
2804.8000	-9.593
2805.2000	-9.598
2805.6000	-9.586
2806.0000	-9.076
2806.4000	-8.916
2806.8000	-8.725
2807.2000	-8.685
2807.6000	-8.651
2808.0000	-8.338
2808.4000	-8.206
2808.8000	-8.005
2809.2000	-7.752
2809.6000	-7.793
2810.0000	-7.750
2810.4000	-7.711
2810.8000	-7.878
2811.2000	-7.910
2811.6000	-8.002
2812.0000	-8.165
2812.4000	-8.374
2812.8000	-8.922
2813.2000	-9.290
2813.6000	-9.377
2814.0000	-9.596
2814.4000	-9.499
2814.8000	-10.268
2815.2000	-10.289
2815.6000	-10.612
2816.0000	-10.348
2816.4000	-10.566
2816.8000	-10.733
2817.2000	-10.854
2817.6000	-11.204
2818.0000	-11.513
2818.4000	-11.391
2818.8000	-11.482
2819.2000	-11.709
2819.6000	-11.963
2820.0000	-11.943
2820.4000	-11.739
2820.8000	-11.498
2821.2000	-11.323
2821.6000	-10.986
2822.0000	-10.583
2822.4000	-10.089
2822.8000	-10.088
2823.2000	-9.962
2823.6000	-9.907
2824.0000	-9.801
2824.4000	-9.849
2824.8000	-9.940
2825.2000	-10.260
2825.6000	-10.689
2826.0000	-10.762
2826.4000	-11.578
2826.8000	-12.281
2827.2000	-13.047
2827.6000	-13.577
2828.0000	-13.902
2828.4000	-14.127
2828.8000	-14.241
2829.2000	-14.186
2829.6000	-14.195
2830.0000	-13.974
2830.4000	-13.739
2830.8000	-13.683
2831.2000	-13.628
2831.6000	-13.642
2832.0000	-13.590
2832.4000	-13.675
2832.8000	-13.833
2833.2000	-14.066
2833.6000	-14.253
2834.0000	-14.379
2834.4000	-14.525
2834.8000	-15.065
2835.2000	-15.025
2835.6000	-15.306
2836.0000	-15.405
2836.4000	-15.551
2836.8000	-16.101
2837.2000	-16.132
2837.6000	-16.122
2838.0000	-16.279
2838.4000	-16.403
2838.8000	-16.658
2839.2000	-16.948
2839.6000	-16.868
2840.0000	-16.897
2840.4000	-17.020
2840.8000	-16.939
2841.2000	-16.460
2841.6000	-16.134
2842.0000	-16.231
2842.4000	-16.072
2842.8000	-15.329
2843.2000	-14.854
2843.6000	-14.689
2844.0000	-14.445
2844.4000	-14.268
2844.8000	-13.841
2845.2000	-13.247
2845.6000	-13.312
2846.0000	-13.169
2846.4000	-13.235
2846.8000	-13.717
2847.2000	-13.773
2847.6000	-14.592
2848.0000	-14.760
2848.4000	-14.730
2848.8000	-14.605
2849.2000	-15.306
2849.6000	-16.796
2850.0000	-17.030
2850.4000	-16.871
2850.8000	-16.638
2851.2000	-17.325
2851.6000	-18.263
2852.0000	-18.475
2852.4000	-19.018
2852.8000	-19.690
2853.2000	-20.343
2853.6000	-20.381
2854.0000	-20.298
2854.4000	-20.469
2854.8000	-20.717
2855.2000	-20.878
2855.6000	-20.606
2856.0000	-19.879
2856.4000	-20.073
2856.8000	-20.661
2857.2000	-20.679
2857.6000	-20.445
2858.0000	-19.633
2858.4000	-20.062
2858.8000	-20.574
2859.2000	-19.827
2859.6000	-20.135
2860.0000	-20.545
2860.4000	-20.527
2860.8000	-20.234
2861.2000	-20.286
2861.6000	-20.441
2862.0000	-20.556
2862.4000	-20.491
2862.8000	-20.558
2863.2000	-20.840
2863.6000	-20.907
2864.0000	-20.900
2864.4000	-21.348
2864.8000	-21.552
2865.2000	-22.032
2865.6000	-22.284
2866.0000	-22.705
2866.4000	-23.307
2866.8000	-22.959
2867.2000	-23.051
2867.6000	-23.148
2868.0000	-23.114
2868.4000	-23.173
2868.8000	-22.861
2869.2000	-22.876
2869.6000	-22.353
2870.0000	-21.757
2870.4000	-21.666
2870.8000	-21.994
2871.2000	-22.015
2871.6000	-21.864
2872.0000	-20.958
2872.4000	-20.701
2872.8000	-20.797
2873.2000	-20.722
2873.6000	-20.872
2874.0000	-20.249
2874.4000	-20.540
2874.8000	-20.661
2875.2000	-19.816
2875.6000	-20.588
2876.0000	-19.724
2876.4000	-19.579
2876.8000	-19.514
2877.2000	-19.370
2877.6000	-19.164
2878.0000	-19.271
2878.4000	-18.476
2878.8000	-18.522
2879.2000	-19.157
2879.6000	-19.225
2880.0000	-18.969
2880.4000	-18.704
2880.8000	-18.617
2881.2000	-18.751
2881.6000	-18.527
2882.0000	-18.283
2882.4000	-18.221
2882.8000	-18.456
2883.2000	-18.288
2883.6000	-18.007
2884.0000	-18.128
2884.4000	-17.901
2884.8000	-17.702
2885.2000	-17.704
2885.6000	-17.541
2886.0000	-18.099
2886.4000	-17.210
2886.8000	-17.178
2887.2000	-17.170
2887.6000	-17.804
2888.0000	-17.788
2888.4000	-17.900
2888.8000	-17.596
2889.2000	-18.099
2889.6000	-17.959
2890.0000	-17.662
2890.4000	-18.156
2890.8000	-17.477
2891.2000	-17.691
2891.6000	-17.424
2892.0000	-17.460
2892.4000	-17.303
2892.8000	-17.325
2893.2000	-17.092
2893.6000	-17.450
2894.0000	-17.059
2894.4000	-17.027
2894.8000	-17.027
2895.2000	-16.920
2895.6000	-17.112
2896.0000	-16.699
2896.4000	-17.086
2896.8000	-17.448
2897.2000	-17.832
2897.6000	-18.265
2898.0000	-18.691
2898.4000	-19.377
2898.8000	-19.114
2899.2000	-19.433
2899.6000	-19.419
2900.0000	-20.583
2900.4000	-20.126
2900.8000	-18.172
2901.2000	-18.856
2901.6000	-20.326
2902.0000	-20.179
2902.4000	-20.608
2902.8000	-20.621
2903.2000	-20.997
2903.6000	-21.138
2904.0000	-21.048
2904.4000	-18.913
2904.8000	-20.175
2905.2000	-19.744
2905.6000	-18.967
2906.0000	-19.492
2906.4000	-19.438
2906.8000	-19.390
2907.2000	-19.155
2907.6000	-17.863
2908.0000	-17.441
2908.4000	-16.644
2908.8000	-16.019
2909.2000	-17.325
2909.6000	-17.375
2910.0000	-16.285
2910.4000	-15.998
2910.8000	-16.302
2911.2000	-15.497
2911.6000	-15.758
2912.0000	-15.360
2912.4000	-15.245
2912.8000	-16.079
2913.2000	-15.799
2913.6000	-15.353
2914.0000	-15.243
2914.4000	-15.236
2914.8000	-14.910
2915.2000	-14.931
2915.6000	-14.613
2916.0000	-14.470
2916.4000	-14.572
2916.8000	-14.521
2917.2000	-14.299
2917.6000	-13.973
2918.0000	-14.000
2918.4000	-14.138
2918.8000	-14.134
2919.2000	-14.254
2919.6000	-13.984
2920.0000	-13.673
2920.4000	-13.453
2920.8000	-13.873
2921.2000	-13.984
2921.6000	-13.689
2922.0000	-13.491
2922.4000	-13.485
2922.8000	-13.721
2923.2000	-13.509
2923.6000	-13.172
2924.0000	-13.122
2924.4000	-13.170
2924.8000	-13.399
2925.2000	-13.082
2925.6000	-12.960
2926.0000	-13.171
2926.4000	-13.256
2926.8000	-13.217
2927.2000	-13.385
2927.6000	-13.669
2928.0000	-13.351
2928.4000	-13.414
2928.8000	-13.029
2929.2000	-13.077
2929.6000	-13.296
2930.0000	-13.373
2930.4000	-13.222
2930.8000	-12.777
2931.2000	-12.757
2931.6000	-12.693
2932.0000	-12.270
2932.4000	-12.115
2932.8000	-12.099
2933.2000	-12.351
2933.6000	-12.769
2934.0000	-12.924
2934.4000	-12.631
2934.8000	-12.761
2935.2000	-12.828
2935.6000	-13.493
2936.0000	-13.396
2936.4000	-13.718
2936.8000	-13.722
2937.2000	-14.097
2937.6000	-14.500
2938.0000	-13.787
2938.4000	-13.581
2938.8000	-14.192
2939.2000	-14.475
2939.6000	-13.817
2940.0000	-13.676
2940.4000	-13.915
2940.8000	-14.022
2941.2000	-14.153
2941.6000	-14.012
2942.0000	-14.177
2942.4000	-14.867
2942.8000	-15.143
2943.2000	-15.129
2943.6000	-14.192
2944.0000	-15.454
2944.4000	-15.315
2944.8000	-15.464
2945.2000	-16.045
2945.6000	-15.999
2946.0000	-15.251
2946.4000	-16.523
2946.8000	-15.734
2947.2000	-15.178
2947.6000	-15.824
2948.0000	-15.666
2948.4000	-16.338
2948.8000	-16.120
2949.2000	-15.327
2949.6000	-17.308
2950.0000	-17.626
2950.4000	-16.778
2950.8000	-16.645
2951.2000	-17.002
2951.6000	-17.044
2952.0000	-17.683
2952.4000	-17.246
2952.8000	-17.368
2953.2000	-18.164
2953.6000	-17.721
2954.0000	-17.276
2954.4000	-17.131
2954.8000	-16.926
2955.2000	-16.467
2955.6000	-17.169
2956.0000	-18.287
2956.4000	-18.743
2956.8000	-18.697
2957.2000	-18.154
2957.6000	-17.786
2958.0000	-18.057
2958.4000	-18.278
2958.8000	-19.729
2959.2000	-19.847
2959.6000	-19.318
2960.0000	-19.885
2960.4000	-20.399
2960.8000	-21.071
2961.2000	-20.627
2961.6000	-20.501
2962.0000	-20.894
2962.4000	-21.947
2962.8000	-22.315
2963.2000	-21.140
2963.6000	-21.388
2964.0000	-21.784
2964.4000	-21.956
2964.8000	-21.879
2965.2000	-22.137
2965.6000	-21.841
2966.0000	-21.908
2966.4000	-21.999
2966.8000	-21.612
2967.2000	-22.444
2967.6000	-21.398
2968.0000	-20.842
2968.4000	-22.272
2968.8000	-22.109
2969.2000	-22.138
2969.6000	-20.195
2970.0000	-21.590
2970.4000	-21.881
2970.8000	-22.081
2971.2000	-23.323
2971.6000	-21.556
2972.0000	-21.820
2972.4000	-22.580
2972.8000	-23.356
2973.2000	-23.741
2973.6000	-22.327
2974.0000	-22.233
2974.4000	-22.031
2974.8000	-22.824
2975.2000	-24.124
2975.6000	-23.581
2976.0000	-23.579
2976.4000	-25.104
2976.8000	-25.565
2977.2000	-24.508
2977.6000	-24.496
2978.0000	-25.622
2978.4000	-27.182
2978.8000	-28.011
2979.2000	-27.292
2979.6000	-26.645
2980.0000	-27.144
2980.4000	-27.920
2980.8000	-28.004
2981.2000	-27.463
2981.6000	-27.510
2982.0000	-27.836
2982.4000	-27.978
2982.8000	-28.351
2983.2000	-28.083
2983.6000	-29.001
2984.0000	-28.659
2984.4000	-28.986
2984.8000	-29.180
2985.2000	-29.037
2985.6000	-29.296
2986.0000	-29.255
2986.4000	-29.510
2986.8000	-29.467
2987.2000	-29.336
2987.6000	-29.434
2988.0000	-29.289
2988.4000	-29.458
2988.8000	-30.264
2989.2000	-30.433
2989.6000	-30.290
2990.0000	-31.280
2990.4000	-31.506
2990.8000	-30.880
2991.2000	-30.138
2991.6000	-31.136
2992.0000	-32.974
2992.4000	-30.863
2992.8000	-31.152
2993.2000	-31.617
2993.6000	-32.591
2994.0000	-32.778
2994.4000	-32.359
2994.8000	-32.143
2995.2000	-32.719
2995.6000	-33.842
2996.0000	-33.649
2996.4000	-33.086
2996.8000	-33.333
2997.2000	-33.573
2997.6000	-34.805
2998.0000	-34.447
2998.4000	-34.611
2998.8000	-35.110
2999.2000	-34.919
2999.6000	-35.216
3000.0000	-35.433
3000.4000	-36.295
3000.8000	-36.273
3001.2000	-36.365
3001.6000	-36.124
3002.0000	-36.175
3002.4000	-36.504
3002.8000	-36.398
3003.2000	-36.737
3003.6000	-37.114
3004.0000	-37.089
3004.4000	-37.018
3004.8000	-36.832
3005.2000	-37.365
3005.6000	-37.591
3006.0000	-37.080
3006.4000	-37.680
3006.8000	-37.548
3007.2000	-37.916
3007.6000	-37.474
3008.0000	-37.027
3008.4000	-37.895
3008.8000	-37.140
3009.2000	-37.344
3009.6000	-37.411
3010.0000	-36.567
3010.4000	-37.176
3010.8000	-37.320
3011.2000	-37.316
3011.6000	-36.824
3012.0000	-37.274
3012.4000	-37.828
3012.8000	-37.748
3013.2000	-37.369
3013.6000	-37.406
3014.0000	-37.333
3014.4000	-37.326
3014.8000	-37.564
3015.2000	-37.190
3015.6000	-37.047
3016.0000	-37.198
3016.4000	-36.969
3016.8000	-37.313
3017.2000	-37.356
3017.6000	-37.225
3018.0000	-37.535
3018.4000	-37.129
3018.8000	-37.332
3019.2000	-37.537
3019.6000	-37.464
3020.0000	-37.340
3020.4000	-37.207
3020.8000	-37.473
3021.2000	-37.492
3021.6000	-37.721
3022.0000	-37.581
3022.4000	-37.117
3022.8000	-37.410
3023.2000	-37.405
3023.6000	-37.220
3024.0000	-36.896
3024.4000	-37.151
3024.8000	-37.300
3025.2000	-37.322
3025.6000	-37.285
3026.0000	-37.106
3026.4000	-37.205
3026.8000	-37.197
3027.2000	-37.047
3027.6000	-37.120
3028.0000	-36.986
3028.4000	-37.219
3028.8000	-37.169
3029.2000	-37.119
3029.6000	-36.988
3030.0000	-37.190
3030.4000	-37.268
3030.8000	-37.203
3031.2000	-36.947
3031.6000	-37.185
3032.0000	-37.237
3032.4000	-37.280
3032.8000	-36.962
3033.2000	-37.113
3033.6000	-37.077
3034.0000	-37.225
3034.4000	-37.249
3034.8000	-37.138
3035.2000	-36.921
3035.6000	-37.201
3036.0000	-37.221
3036.4000	-37.030
3036.8000	-37.039
3037.2000	-37.094
3037.6000	-37.137
3038.0000	-37.110
3038.4000	-36.872
3038.8000	-36.830
3039.2000	-37.017
3039.6000	-36.765
3040.0000	-36.818
3040.4000	-36.745
3040.8000	-36.913
3041.2000	-36.869
3041.6000	-36.834
3042.0000	-36.584
3042.4000	-36.827
3042.8000	-36.876
3043.2000	-36.819
3043.6000	-36.814
3044.0000	-36.726
3044.4000	-36.853
3044.8000	-36.903
3045.2000	-36.823
3045.6000	-36.815
3046.0000	-36.865
3046.4000	-36.992
3046.8000	-37.000
3047.2000	-36.956
3047.6000	-36.941
3048.0000	-36.983
3048.4000	-37.016
3048.8000	-36.989
3049.2000	-37.071
3049.6000	-37.096
3050.0000	-37.102
3050.4000	-37.168
3050.8000	-37.163
3051.2000	-37.190
3051.6000	-37.246
3052.0000	-37.263
3052.4000	-37.316
3052.8000	-37.291
3053.2000	-37.396
3053.6000	-37.268
3054.0000	-37.181
3054.4000	-37.209
3054.8000	-37.278
3055.2000	-37.237
3055.6000	-37.252
3056.0000	-37.210
3056.4000	-37.263
3056.8000	-37.244
3057.2000	-37.200
3057.6000	-37.137
3058.0000	-37.237
3058.4000	-37.275
3058.8000	-37.151
3059.2000	-37.179
3059.6000	-37.205
3060.0000	-37.146
3060.4000	-37.134
3060.8000	-37.153
3061.2000	-37.141
3061.6000	-37.137
3062.0000	-37.118
3062.4000	-37.132
3062.8000	-37.062
3063.2000	-37.092
3063.6000	-37.171
3064.0000	-37.101
3064.4000	-37.062
3064.8000	-37.061
3065.2000	-37.101
3065.6000	-37.052
3066.0000	-37.164
3066.4000	-37.147
3066.8000	-37.106
3067.2000	-37.156
3067.6000	-37.127
3068.0000	-37.107
3068.4000	-37.103
3068.8000	-37.090
3069.2000	-37.269
3069.6000	-37.241
3070.0000	-37.351
3070.4000	-37.208
3070.8000	-37.135
3071.2000	-37.265
3071.6000	-37.386
3072.0000	-37.384
3072.4000	-37.327
3072.8000	-37.319
3073.2000	-37.541
3073.6000	-37.664
3074.0000	-37.416
3074.4000	-37.255
3074.8000	-37.477
3075.2000	-37.399
3075.6000	-37.494
3076.0000	-37.509
3076.4000	-37.748
3076.8000	-37.780
3077.2000	-37.491
3077.6000	-37.543
3078.0000	-37.575
3078.4000	-37.820
3078.8000	-37.796
3079.2000	-37.741
3079.6000	-37.918
3080.0000	-38.133
3080.4000	-38.248
3080.8000	-38.221
3081.2000	-38.224
3081.6000	-38.381
3082.0000	-38.510
3082.4000	-38.561
3082.8000	-38.409
3083.2000	-38.493
3083.6000	-38.786
3084.0000	-38.777
3084.4000	-38.889
3084.8000	-38.809
3085.2000	-38.965
3085.6000	-39.065
3086.0000	-39.219
3086.4000	-39.203
3086.8000	-39.186
3087.2000	-39.367
3087.6000	-39.406
3088.0000	-39.487
3088.4000	-39.628
3088.8000	-39.747
3089.2000	-39.841
3089.6000	-40.028
3090.0000	-40.073
3090.4000	-40.328
3090.8000	-40.296
3091.2000	-40.456
3091.6000	-40.586
3092.0000	-40.748
3092.4000	-41.114
3092.8000	-41.168
3093.2000	-41.544
3093.6000	-41.725
3094.0000	-42.051
3094.4000	-42.100
3094.8000	-42.650
3095.2000	-42.743
3095.6000	-42.809
3096.0000	-43.263
3096.4000	-43.211
3096.8000	-43.445
3097.2000	-43.990
3097.6000	-44.231
3098.0000	-44.371
3098.4000	-44.734
3098.8000	-44.821
3099.2000	-45.592
3099.6000	-46.045
3100.0000	-45.995
3100.4000	-45.769
3100.8000	-46.145
3101.2000	-47.008
3101.6000	-47.418
3102.0000	-47.088
3102.4000	-46.133
3102.8000	-46.763
3103.2000	-47.167
3103.6000	-46.688
3104.0000	-47.563
3104.4000	-47.182
3104.8000	-47.865
3105.2000	-48.826
3105.6000	-48.937
3106.0000	-47.742
3106.4000	-48.329
3106.8000	-48.299
3107.2000	-48.244
3107.6000	-47.738
3108.0000	-47.697
3108.4000	-48.161
3108.8000	-48.873
3109.2000	-48.137
3109.6000	-47.848
3110.0000	-47.170
3110.4000	-47.379
3110.8000	-46.362
3111.2000	-45.568
3111.6000	-46.534
3112.0000	-46.263
3112.4000	-46.401
3112.8000	-46.524
3113.2000	-45.675
3113.6000	-45.551
3114.0000	-45.261
3114.4000	-45.568
3114.8000	-44.711
3115.2000	-44.389
3115.6000	-44.544
3116.0000	-44.878
3116.4000	-44.343
3116.8000	-44.085
3117.2000	-43.930
3117.6000	-43.964
3118.0000	-43.473
3118.4000	-43.306
3118.8000	-43.291
3119.2000	-43.221
3119.6000	-43.197
3120.0000	-42.985
3120.4000	-42.878
3120.8000	-42.737
3121.2000	-42.473
3121.6000	-42.622
3122.0000	-42.586
3122.4000	-42.191
3122.8000	-42.058
3123.2000	-42.136
3123.6000	-42.190
3124.0000	-41.989
3124.4000	-41.740
3124.8000	-41.565
3125.2000	-41.744
3125.6000	-41.815
3126.0000	-41.586
3126.4000	-41.463
3126.8000	-41.249
3127.2000	-41.657
3127.6000	-41.649
3128.0000	-41.392
3128.4000	-41.006
3128.8000	-41.571
3129.2000	-41.325
3129.6000	-41.604
3130.0000	-41.106
3130.4000	-40.698
3130.8000	-41.471
3131.2000	-41.260
3131.6000	-41.269
3132.0000	-40.944
3132.4000	-41.083
3132.8000	-41.246
3133.2000	-40.354
3133.6000	-40.674
3134.0000	-40.943
3134.4000	-40.549
3134.8000	-40.611
3135.2000	-41.107
3135.6000	-41.408
[truncated: 4,661 more rows]
