# Supplementary material for: Femtosecond tunable solitons up to 4.8 µm using soliton self-frequency shift in an InF3 fiber
Source: Sci Rep. 2022 Sep 23;12:15898. doi: 10.1038/s41598-022-19658-8 (PMC9508244; doi:10.1038/s41598-022-19658-8)
Supplement: Supplementary file 1 — Supplementary Information. [file 41598_2022_19658_MOESM1_ESM.zip › Raw data/Fig3_4m20mInF3/3.4A.CSV]

75CSV
77
35
CTRWL	3675.000000
SPAN	2650.000000
START WL	2350.000000
STOP WL	5000.000000
WLFREQ	0
REFL	-3.0
LSCL	7.0
RESLN	2.000
AVG	1
SMPLAUTO	1
SMPL	6626
SMPLINTVL	0.4000
HI1_CHOP
MEAS
LSUNT	0
NMSKV	OFF
RESCOR	0
SMOOTH	0
MEASWL	0
SWPSPD	1
MODELNAME	AQ6376
CHGPT	0
RESCAL0_0	10243
RESCAL0_1	0
RESCAL0_2	0
RESCAL1_0	10243
RESCAL1_1	0
RESCAL1_2	0
RESPARM	10243
FREQPARM	10243
WNUMPARM	10243
[TRACE DATA]
2350.0000	-61.529
2350.4000	-53.651
2350.8000	-210.000
2351.2000	-210.000
2351.6000	-210.000
2352.0000	-51.936
2352.4000	-53.384
2352.8000	-210.000
2353.2000	-210.000
2353.6000	-210.000
2354.0000	-52.530
2354.4000	-210.000
2354.8000	-210.000
2355.2000	-210.000
2355.6000	-210.000
2356.0000	-210.000
2356.4000	-210.000
2356.8000	-210.000
2357.2000	-210.000
2357.6000	-52.675
2358.0000	-54.319
2358.4000	-210.000
2358.8000	-58.570
2359.2000	-210.000
2359.6000	-210.000
2360.0000	-210.000
2360.4000	-210.000
2360.8000	-210.000
2361.2000	-63.124
2361.6000	-56.494
2362.0000	-63.987
2362.4000	-210.000
2362.8000	-60.118
2363.2000	-210.000
2363.6000	-50.115
2364.0000	-210.000
2364.4000	-210.000
2364.8000	-52.208
2365.2000	-71.942
2365.6000	-58.032
2366.0000	-51.929
2366.4000	-51.684
2366.8000	-53.805
2367.2000	-49.474
2367.6000	-210.000
2368.0000	-210.000
2368.4000	-51.515
2368.8000	-50.696
2369.2000	-210.000
2369.6000	-210.000
2370.0000	-55.461
2370.4000	-56.107
2370.8000	-210.000
2371.2000	-210.000
2371.6000	-210.000
2372.0000	-210.000
2372.4000	-210.000
2372.8000	-210.000
2373.2000	-56.905
2373.6000	-57.407
2374.0000	-210.000
2374.4000	-58.673
2374.8000	-210.000
2375.2000	-55.793
2375.6000	-52.107
2376.0000	-53.047
2376.4000	-210.000
2376.8000	-210.000
2377.2000	-210.000
2377.6000	-210.000
2378.0000	-55.368
2378.4000	-54.826
2378.8000	-56.207
2379.2000	-210.000
2379.6000	-210.000
2380.0000	-56.173
2380.4000	-210.000
2380.8000	-210.000
2381.2000	-210.000
2381.6000	-210.000
2382.0000	-53.158
2382.4000	-53.266
2382.8000	-56.536
2383.2000	-53.419
2383.6000	-210.000
2384.0000	-55.579
2384.4000	-50.433
2384.8000	-210.000
2385.2000	-210.000
2385.6000	-210.000
2386.0000	-56.643
2386.4000	-210.000
2386.8000	-70.514
2387.2000	-53.768
2387.6000	-57.777
2388.0000	-210.000
2388.4000	-210.000
2388.8000	-210.000
2389.2000	-52.590
2389.6000	-56.847
2390.0000	-53.325
2390.4000	-49.782
2390.8000	-49.985
2391.2000	-210.000
2391.6000	-210.000
2392.0000	-51.522
2392.4000	-55.106
2392.8000	-56.507
2393.2000	-52.547
2393.6000	-54.546
2394.0000	-54.050
2394.4000	-51.639
2394.8000	-50.698
2395.2000	-68.475
2395.6000	-210.000
2396.0000	-58.768
2396.4000	-55.335
2396.8000	-210.000
2397.2000	-53.354
2397.6000	-51.282
2398.0000	-55.078
2398.4000	-210.000
2398.8000	-59.474
2399.2000	-50.565
2399.6000	-210.000
2400.0000	-63.611
2400.4000	-57.694
2400.8000	-210.000
2401.2000	-210.000
2401.6000	-210.000
2402.0000	-210.000
2402.4000	-58.010
2402.8000	-51.869
2403.2000	-51.748
2403.6000	-210.000
2404.0000	-57.548
2404.4000	-51.335
2404.8000	-65.991
2405.2000	-55.105
2405.6000	-58.151
2406.0000	-210.000
2406.4000	-55.211
2406.8000	-58.938
2407.2000	-51.947
2407.6000	-49.896
2408.0000	-210.000
2408.4000	-210.000
2408.8000	-56.031
2409.2000	-210.000
2409.6000	-52.856
2410.0000	-53.156
2410.4000	-210.000
2410.8000	-51.669
2411.2000	-210.000
2411.6000	-210.000
2412.0000	-53.191
2412.4000	-210.000
2412.8000	-52.530
2413.2000	-52.765
2413.6000	-57.167
2414.0000	-210.000
2414.4000	-51.655
2414.8000	-58.397
2415.2000	-57.012
2415.6000	-210.000
2416.0000	-210.000
2416.4000	-55.171
2416.8000	-53.807
2417.2000	-58.501
2417.6000	-54.929
2418.0000	-55.260
2418.4000	-54.196
2418.8000	-69.792
2419.2000	-51.840
2419.6000	-210.000
2420.0000	-54.514
2420.4000	-53.329
2420.8000	-54.060
2421.2000	-60.325
2421.6000	-55.311
2422.0000	-210.000
2422.4000	-51.533
2422.8000	-210.000
2423.2000	-210.000
2423.6000	-56.080
2424.0000	-210.000
2424.4000	-210.000
2424.8000	-53.629
2425.2000	-51.564
2425.6000	-51.194
2426.0000	-52.148
2426.4000	-55.312
2426.8000	-54.070
2427.2000	-51.279
2427.6000	-54.462
2428.0000	-52.657
2428.4000	-51.239
2428.8000	-53.088
2429.2000	-210.000
2429.6000	-210.000
2430.0000	-210.000
2430.4000	-210.000
2430.8000	-210.000
2431.2000	-210.000
2431.6000	-53.386
2432.0000	-52.383
2432.4000	-54.844
2432.8000	-60.866
2433.2000	-59.475
2433.6000	-57.599
2434.0000	-57.562
2434.4000	-53.883
2434.8000	-54.242
2435.2000	-50.771
2435.6000	-50.380
2436.0000	-51.016
2436.4000	-50.529
2436.8000	-49.858
2437.2000	-53.150
2437.6000	-50.141
2438.0000	-51.261
2438.4000	-52.535
2438.8000	-52.241
2439.2000	-210.000
2439.6000	-50.228
2440.0000	-51.988
2440.4000	-57.598
2440.8000	-54.214
2441.2000	-52.459
2441.6000	-53.331
2442.0000	-54.362
2442.4000	-49.525
2442.8000	-53.235
2443.2000	-51.694
2443.6000	-49.585
2444.0000	-50.822
2444.4000	-50.887
2444.8000	-49.204
2445.2000	-50.129
2445.6000	-56.950
2446.0000	-52.083
2446.4000	-51.692
2446.8000	-53.124
2447.2000	-210.000
2447.6000	-52.355
2448.0000	-51.380
2448.4000	-49.926
2448.8000	-50.983
2449.2000	-49.995
2449.6000	-49.230
2450.0000	-51.011
2450.4000	-49.233
2450.8000	-49.746
2451.2000	-48.411
2451.6000	-48.417
2452.0000	-48.101
2452.4000	-50.578
2452.8000	-51.906
2453.2000	-49.583
2453.6000	-50.947
2454.0000	-56.767
2454.4000	-49.229
2454.8000	-49.703
2455.2000	-49.979
2455.6000	-48.366
2456.0000	-49.695
2456.4000	-50.168
2456.8000	-50.242
2457.2000	-50.919
2457.6000	-49.468
2458.0000	-48.204
2458.4000	-49.152
2458.8000	-49.383
2459.2000	-49.988
2459.6000	-49.694
2460.0000	-48.375
2460.4000	-49.391
2460.8000	-50.917
2461.2000	-49.492
2461.6000	-48.783
2462.0000	-49.570
2462.4000	-49.507
2462.8000	-48.114
2463.2000	-47.344
2463.6000	-48.646
2464.0000	-50.971
2464.4000	-49.436
2464.8000	-49.486
2465.2000	-49.859
2465.6000	-50.240
2466.0000	-48.582
2466.4000	-48.318
2466.8000	-47.612
2467.2000	-48.488
2467.6000	-48.869
2468.0000	-48.355
2468.4000	-46.848
2468.8000	-47.069
2469.2000	-49.115
2469.6000	-47.889
2470.0000	-49.245
2470.4000	-48.382
2470.8000	-48.410
2471.2000	-48.192
2471.6000	-48.243
2472.0000	-49.195
2472.4000	-48.744
2472.8000	-47.432
2473.2000	-47.099
2473.6000	-48.095
2474.0000	-47.586
2474.4000	-46.244
2474.8000	-47.573
2475.2000	-48.217
2475.6000	-46.891
2476.0000	-46.897
2476.4000	-47.097
2476.8000	-47.931
2477.2000	-47.059
2477.6000	-47.701
2478.0000	-47.573
2478.4000	-46.928
2478.8000	-46.782
2479.2000	-47.209
2479.6000	-48.910
2480.0000	-47.612
2480.4000	-46.800
2480.8000	-47.244
2481.2000	-47.843
2481.6000	-47.577
2482.0000	-46.696
2482.4000	-46.972
2482.8000	-46.905
2483.2000	-47.037
2483.6000	-46.093
2484.0000	-46.023
2484.4000	-46.406
2484.8000	-46.947
2485.2000	-45.485
2485.6000	-45.878
2486.0000	-46.308
2486.4000	-45.780
2486.8000	-45.730
2487.2000	-45.526
2487.6000	-46.708
2488.0000	-46.553
2488.4000	-45.597
2488.8000	-45.984
2489.2000	-45.202
2489.6000	-45.980
2490.0000	-45.736
2490.4000	-45.255
2490.8000	-45.150
2491.2000	-45.092
2491.6000	-44.905
2492.0000	-45.543
2492.4000	-46.049
2492.8000	-46.547
2493.2000	-45.693
2493.6000	-45.967
2494.0000	-45.287
2494.4000	-45.217
2494.8000	-45.156
2495.2000	-44.601
2495.6000	-45.376
2496.0000	-44.917
2496.4000	-44.924
2496.8000	-45.428
2497.2000	-45.670
2497.6000	-45.425
2498.0000	-44.863
2498.4000	-44.008
2498.8000	-44.165
2499.2000	-44.125
2499.6000	-45.063
2500.0000	-44.201
2500.4000	-44.269
2500.8000	-44.022
2501.2000	-44.083
2501.6000	-44.052
2502.0000	-44.220
2502.4000	-44.218
2502.8000	-43.707
2503.2000	-43.602
2503.6000	-43.846
2504.0000	-43.747
2504.4000	-43.851
2504.8000	-43.971
2505.2000	-43.910
2505.6000	-43.273
2506.0000	-43.383
2506.4000	-43.625
2506.8000	-43.192
2507.2000	-43.792
2507.6000	-43.518
2508.0000	-43.182
2508.4000	-43.015
2508.8000	-43.320
2509.2000	-42.893
2509.6000	-42.997
2510.0000	-43.176
2510.4000	-42.853
2510.8000	-43.172
2511.2000	-42.497
2511.6000	-42.952
2512.0000	-42.745
2512.4000	-43.128
2512.8000	-43.227
2513.2000	-43.261
2513.6000	-42.929
2514.0000	-42.890
2514.4000	-43.247
2514.8000	-43.175
2515.2000	-42.831
2515.6000	-42.894
2516.0000	-42.810
2516.4000	-43.113
2516.8000	-42.679
2517.2000	-42.812
2517.6000	-42.975
2518.0000	-42.962
2518.4000	-42.327
2518.8000	-42.159
2519.2000	-42.536
2519.6000	-42.414
2520.0000	-42.303
2520.4000	-42.767
2520.8000	-42.395
2521.2000	-42.212
2521.6000	-42.731
2522.0000	-42.157
2522.4000	-42.461
2522.8000	-42.274
2523.2000	-42.185
2523.6000	-42.115
2524.0000	-42.568
2524.4000	-42.543
2524.8000	-42.338
2525.2000	-42.465
2525.6000	-42.048
2526.0000	-42.430
2526.4000	-42.023
2526.8000	-42.274
2527.2000	-42.065
2527.6000	-42.380
2528.0000	-42.281
2528.4000	-42.366
2528.8000	-42.249
2529.2000	-42.734
2529.6000	-42.821
2530.0000	-42.149
2530.4000	-42.090
2530.8000	-42.168
2531.2000	-42.578
2531.6000	-42.901
2532.0000	-42.687
2532.4000	-42.756
2532.8000	-42.637
2533.2000	-42.588
2533.6000	-42.711
2534.0000	-42.509
2534.4000	-42.267
2534.8000	-42.690
2535.2000	-42.510
2535.6000	-42.499
2536.0000	-42.554
2536.4000	-42.327
2536.8000	-42.381
2537.2000	-42.079
2537.6000	-41.779
2538.0000	-42.056
2538.4000	-42.148
2538.8000	-42.306
2539.2000	-42.042
2539.6000	-41.756
2540.0000	-41.780
2540.4000	-42.160
2540.8000	-41.982
2541.2000	-42.132
2541.6000	-42.921
2542.0000	-42.237
2542.4000	-42.741
2542.8000	-42.632
2543.2000	-42.306
2543.6000	-42.601
2544.0000	-42.482
2544.4000	-43.121
2544.8000	-42.728
2545.2000	-42.297
2545.6000	-42.432
2546.0000	-42.257
2546.4000	-42.288
2546.8000	-42.759
2547.2000	-42.326
2547.6000	-42.092
2548.0000	-42.091
2548.4000	-41.984
2548.8000	-42.219
2549.2000	-41.970
2549.6000	-42.045
2550.0000	-41.721
2550.4000	-41.554
2550.8000	-41.654
2551.2000	-41.808
2551.6000	-41.600
2552.0000	-41.298
2552.4000	-41.173
2552.8000	-40.853
2553.2000	-40.603
2553.6000	-40.710
2554.0000	-40.456
2554.4000	-40.358
2554.8000	-40.124
2555.2000	-40.019
2555.6000	-40.057
2556.0000	-39.666
2556.4000	-39.816
2556.8000	-39.643
2557.2000	-39.856
2557.6000	-39.964
2558.0000	-40.029
2558.4000	-40.479
2558.8000	-40.521
2559.2000	-41.120
2559.6000	-41.216
2560.0000	-41.015
2560.4000	-41.178
2560.8000	-41.309
2561.2000	-41.761
2561.6000	-42.163
2562.0000	-42.134
2562.4000	-41.442
2562.8000	-41.542
2563.2000	-41.208
2563.6000	-40.850
2564.0000	-40.581
2564.4000	-40.815
2564.8000	-40.357
2565.2000	-40.145
2565.6000	-40.291
2566.0000	-40.299
2566.4000	-40.293
2566.8000	-40.160
2567.2000	-40.235
2567.6000	-40.271
2568.0000	-40.424
2568.4000	-40.495
2568.8000	-40.229
2569.2000	-40.547
2569.6000	-40.663
2570.0000	-40.616
2570.4000	-40.778
2570.8000	-40.775
2571.2000	-40.786
2571.6000	-40.555
2572.0000	-40.749
2572.4000	-40.773
2572.8000	-41.060
2573.2000	-40.955
2573.6000	-41.253
2574.0000	-41.269
2574.4000	-41.404
2574.8000	-41.485
2575.2000	-41.298
2575.6000	-41.019
2576.0000	-41.118
2576.4000	-40.878
2576.8000	-40.864
2577.2000	-40.740
2577.6000	-41.083
2578.0000	-40.891
2578.4000	-40.871
2578.8000	-40.925
2579.2000	-40.506
2579.6000	-41.058
2580.0000	-41.248
2580.4000	-41.399
2580.8000	-41.548
2581.2000	-41.984
2581.6000	-42.533
2582.0000	-42.583
2582.4000	-42.229
2582.8000	-42.433
2583.2000	-42.508
2583.6000	-42.435
2584.0000	-42.613
2584.4000	-42.662
2584.8000	-42.329
2585.2000	-42.272
2585.6000	-42.454
2586.0000	-42.273
2586.4000	-42.366
2586.8000	-42.573
2587.2000	-42.274
2587.6000	-42.442
2588.0000	-41.929
2588.4000	-41.717
2588.8000	-42.025
2589.2000	-41.783
2589.6000	-41.909
2590.0000	-41.704
2590.4000	-41.741
2590.8000	-42.229
2591.2000	-42.438
2591.6000	-42.546
2592.0000	-42.707
2592.4000	-43.127
2592.8000	-43.828
2593.2000	-44.218
2593.6000	-43.700
2594.0000	-43.261
2594.4000	-43.393
2594.8000	-43.058
2595.2000	-42.151
2595.6000	-41.899
2596.0000	-41.194
2596.4000	-41.225
2596.8000	-40.647
2597.2000	-40.216
2597.6000	-40.143
2598.0000	-39.867
2598.4000	-39.974
2598.8000	-40.003
2599.2000	-39.962
2599.6000	-39.999
2600.0000	-40.161
2600.4000	-40.333
2600.8000	-40.801
2601.2000	-41.176
2601.6000	-41.255
2602.0000	-41.466
2602.4000	-42.082
2602.8000	-42.067
2603.2000	-42.538
2603.6000	-42.210
2604.0000	-42.018
2604.4000	-41.923
2604.8000	-41.845
2605.2000	-41.457
2605.6000	-41.536
2606.0000	-41.026
2606.4000	-40.853
2606.8000	-40.454
2607.2000	-40.199
2607.6000	-39.810
2608.0000	-39.693
2608.4000	-39.690
2608.8000	-39.648
2609.2000	-39.673
2609.6000	-39.488
2610.0000	-39.362
2610.4000	-39.425
2610.8000	-39.388
2611.2000	-39.636
2611.6000	-39.679
2612.0000	-39.662
2612.4000	-39.837
2612.8000	-40.060
2613.2000	-39.935
2613.6000	-40.289
2614.0000	-40.289
2614.4000	-40.607
2614.8000	-41.018
2615.2000	-40.687
2615.6000	-40.818
2616.0000	-40.635
2616.4000	-40.957
2616.8000	-40.950
2617.2000	-40.951
2617.6000	-41.147
2618.0000	-40.834
2618.4000	-40.707
2618.8000	-40.092
2619.2000	-39.678
2619.6000	-39.625
2620.0000	-39.314
2620.4000	-38.914
2620.8000	-38.551
2621.2000	-38.422
2621.6000	-38.106
2622.0000	-37.616
2622.4000	-37.536
2622.8000	-37.219
2623.2000	-37.116
2623.6000	-37.070
2624.0000	-36.920
2624.4000	-36.942
2624.8000	-36.937
2625.2000	-37.086
2625.6000	-37.097
2626.0000	-37.217
2626.4000	-37.410
2626.8000	-37.650
2627.2000	-37.702
2627.6000	-37.973
2628.0000	-38.077
2628.4000	-37.935
2628.8000	-38.015
2629.2000	-37.966
2629.6000	-38.030
2630.0000	-38.357
2630.4000	-38.482
2630.8000	-38.367
2631.2000	-38.471
2631.6000	-38.607
2632.0000	-38.713
2632.4000	-38.474
2632.8000	-38.362
2633.2000	-38.446
2633.6000	-38.414
2634.0000	-38.480
2634.4000	-38.453
2634.8000	-38.765
2635.2000	-38.416
2635.6000	-38.275
2636.0000	-38.307
2636.4000	-38.410
2636.8000	-38.112
2637.2000	-38.273
2637.6000	-38.191
2638.0000	-38.482
2638.4000	-38.573
2638.8000	-38.283
2639.2000	-38.287
2639.6000	-38.137
2640.0000	-38.008
2640.4000	-37.773
2640.8000	-37.682
2641.2000	-37.486
2641.6000	-37.297
2642.0000	-37.149
2642.4000	-37.263
2642.8000	-37.394
2643.2000	-37.261
2643.6000	-37.028
2644.0000	-37.106
2644.4000	-37.261
2644.8000	-37.043
2645.2000	-36.922
2645.6000	-36.745
2646.0000	-36.844
2646.4000	-37.038
2646.8000	-36.883
2647.2000	-36.733
2647.6000	-36.692
2648.0000	-36.560
2648.4000	-36.394
2648.8000	-36.534
2649.2000	-36.603
2649.6000	-36.465
2650.0000	-36.572
2650.4000	-36.787
2650.8000	-36.737
2651.2000	-36.854
2651.6000	-37.033
2652.0000	-36.989
2652.4000	-37.138
2652.8000	-37.097
2653.2000	-37.035
2653.6000	-36.942
2654.0000	-36.757
2654.4000	-36.568
2654.8000	-36.491
2655.2000	-36.343
2655.6000	-36.370
2656.0000	-36.401
2656.4000	-36.456
2656.8000	-36.485
2657.2000	-36.440
2657.6000	-36.593
2658.0000	-36.704
2658.4000	-36.833
2658.8000	-36.998
2659.2000	-36.989
2659.6000	-37.364
2660.0000	-37.673
2660.4000	-37.648
2660.8000	-37.813
2661.2000	-37.956
2661.6000	-38.098
2662.0000	-38.448
2662.4000	-38.868
2662.8000	-38.642
2663.2000	-39.544
2663.6000	-40.055
2664.0000	-40.258
2664.4000	-40.553
2664.8000	-40.581
2665.2000	-41.007
2665.6000	-41.069
2666.0000	-41.177
2666.4000	-41.216
2666.8000	-40.718
2667.2000	-40.765
2667.6000	-40.597
2668.0000	-39.976
2668.4000	-39.524
2668.8000	-39.123
2669.2000	-38.984
2669.6000	-38.810
2670.0000	-38.016
2670.4000	-37.590
2670.8000	-37.410
2671.2000	-37.050
2671.6000	-36.660
2672.0000	-36.422
2672.4000	-36.343
2672.8000	-36.259
2673.2000	-36.410
2673.6000	-36.541
2674.0000	-36.676
2674.4000	-36.882
2674.8000	-36.897
2675.2000	-37.000
2675.6000	-36.849
2676.0000	-36.768
2676.4000	-36.575
2676.8000	-36.119
2677.2000	-35.582
2677.6000	-35.014
2678.0000	-34.453
2678.4000	-33.901
2678.8000	-33.431
2679.2000	-33.003
2679.6000	-32.620
2680.0000	-32.387
2680.4000	-32.158
2680.8000	-31.964
2681.2000	-31.743
2681.6000	-31.523
2682.0000	-31.353
2682.4000	-31.235
2682.8000	-31.191
2683.2000	-31.106
2683.6000	-31.023
2684.0000	-30.929
2684.4000	-30.695
2684.8000	-30.494
2685.2000	-30.343
2685.6000	-30.136
2686.0000	-29.912
2686.4000	-29.676
2686.8000	-29.449
2687.2000	-29.252
2687.6000	-29.051
2688.0000	-28.881
2688.4000	-28.699
2688.8000	-28.568
2689.2000	-28.510
2689.6000	-28.546
2690.0000	-28.653
2690.4000	-28.723
2690.8000	-28.884
2691.2000	-29.007
2691.6000	-29.258
2692.0000	-29.504
2692.4000	-29.779
2692.8000	-29.979
2693.2000	-30.096
2693.6000	-30.108
2694.0000	-29.979
2694.4000	-29.781
2694.8000	-29.483
2695.2000	-29.152
2695.6000	-28.764
2696.0000	-28.365
2696.4000	-28.024
2696.8000	-27.791
2697.2000	-27.613
2697.6000	-27.534
2698.0000	-27.545
2698.4000	-27.560
2698.8000	-27.613
2699.2000	-27.632
2699.6000	-27.695
2700.0000	-27.784
2700.4000	-27.916
2700.8000	-27.975
2701.2000	-27.969
2701.6000	-27.953
2702.0000	-27.934
2702.4000	-27.859
2702.8000	-27.718
2703.2000	-27.554
2703.6000	-27.439
2704.0000	-27.296
2704.4000	-27.272
2704.8000	-27.219
2705.2000	-27.291
2705.6000	-27.379
2706.0000	-27.567
2706.4000	-27.744
2706.8000	-27.915
2707.2000	-28.243
2707.6000	-28.539
2708.0000	-28.818
2708.4000	-29.073
2708.8000	-29.215
2709.2000	-29.329
2709.6000	-29.362
2710.0000	-29.234
2710.4000	-29.023
2710.8000	-28.782
2711.2000	-28.511
2711.6000	-28.261
2712.0000	-28.067
2712.4000	-27.906
2712.8000	-27.677
2713.2000	-27.616
2713.6000	-27.635
2714.0000	-27.692
2714.4000	-27.736
2714.8000	-27.703
2715.2000	-27.610
2715.6000	-27.687
2716.0000	-27.787
2716.4000	-27.900
2716.8000	-27.941
2717.2000	-28.077
2717.6000	-28.303
2718.0000	-28.268
2718.4000	-28.207
2718.8000	-28.001
2719.2000	-27.728
2719.6000	-27.495
2720.0000	-27.335
2720.4000	-27.147
2720.8000	-27.083
2721.2000	-27.054
2721.6000	-26.896
2722.0000	-26.762
2722.4000	-26.457
2722.8000	-26.104
2723.2000	-25.536
2723.6000	-25.062
2724.0000	-24.390
2724.4000	-23.940
2724.8000	-23.398
2725.2000	-22.765
2725.6000	-22.152
2726.0000	-21.568
2726.4000	-21.069
2726.8000	-20.660
2727.2000	-20.305
2727.6000	-19.969
2728.0000	-19.756
2728.4000	-19.633
2728.8000	-19.652
2729.2000	-19.623
2729.6000	-19.705
2730.0000	-19.896
2730.4000	-20.137
2730.8000	-20.400
2731.2000	-20.772
2731.6000	-21.169
2732.0000	-21.601
2732.4000	-21.990
2732.8000	-22.357
2733.2000	-22.787
2733.6000	-23.030
2734.0000	-23.288
2734.4000	-23.669
2734.8000	-23.952
2735.2000	-24.257
2735.6000	-24.217
2736.0000	-24.293
2736.4000	-24.567
2736.8000	-24.578
2737.2000	-24.757
2737.6000	-24.923
2738.0000	-25.302
2738.4000	-25.889
2738.8000	-25.909
2739.2000	-25.888
2739.6000	-25.810
2740.0000	-25.727
2740.4000	-25.559
2740.8000	-25.082
2741.2000	-24.709
2741.6000	-24.577
2742.0000	-24.035
2742.4000	-23.619
2742.8000	-23.067
2743.2000	-22.737
2743.6000	-22.185
2744.0000	-22.072
2744.4000	-21.739
2744.8000	-21.249
2745.2000	-20.890
2745.6000	-20.710
2746.0000	-20.535
2746.4000	-20.224
2746.8000	-20.092
2747.2000	-20.051
2747.6000	-20.035
2748.0000	-19.853
2748.4000	-19.588
2748.8000	-19.524
2749.2000	-19.503
2749.6000	-18.816
2750.0000	-19.506
2750.4000	-19.313
2750.8000	-19.619
2751.2000	-19.548
2751.6000	-19.684
2752.0000	-19.861
2752.4000	-20.296
2752.8000	-20.411
2753.2000	-20.423
2753.6000	-20.737
2754.0000	-20.859
2754.4000	-21.457
2754.8000	-21.685
2755.2000	-21.367
2755.6000	-21.085
2756.0000	-20.609
2756.4000	-20.175
2756.8000	-19.740
2757.2000	-19.217
2757.6000	-19.201
2758.0000	-18.800
2758.4000	-18.871
2758.8000	-18.083
2759.2000	-18.259
2759.6000	-17.993
2760.0000	-17.828
2760.4000	-17.631
2760.8000	-16.893
2761.2000	-16.556
2761.6000	-16.110
2762.0000	-16.022
2762.4000	-15.558
2762.8000	-15.167
2763.2000	-14.771
2763.6000	-14.379
2764.0000	-14.237
2764.4000	-13.843
2764.8000	-13.752
2765.2000	-13.671
2765.6000	-13.584
2766.0000	-13.365
2766.4000	-13.280
2766.8000	-13.253
2767.2000	-13.090
2767.6000	-12.924
2768.0000	-12.794
2768.4000	-12.529
2768.8000	-12.629
2769.2000	-12.485
2769.6000	-12.252
2770.0000	-12.046
2770.4000	-11.827
2770.8000	-11.732
2771.2000	-11.434
2771.6000	-10.980
2772.0000	-10.834
2772.4000	-10.778
2772.8000	-10.395
2773.2000	-10.334
2773.6000	-10.429
2774.0000	-10.311
2774.4000	-10.289
2774.8000	-10.300
2775.2000	-10.590
2775.6000	-10.699
2776.0000	-10.998
2776.4000	-11.408
2776.8000	-11.918
2777.2000	-12.295
2777.6000	-12.627
2778.0000	-12.672
2778.4000	-12.204
2778.8000	-12.366
2779.2000	-12.126
2779.6000	-11.946
2780.0000	-11.114
2780.4000	-10.877
2780.8000	-10.303
2781.2000	-9.867
2781.6000	-9.446
2782.0000	-9.130
2782.4000	-8.679
2782.8000	-8.412
2783.2000	-8.319
2783.6000	-8.266
2784.0000	-8.441
2784.4000	-8.614
2784.8000	-8.652
2785.2000	-8.734
2785.6000	-8.639
2786.0000	-8.550
2786.4000	-8.427
2786.8000	-8.610
2787.2000	-8.344
2787.6000	-8.066
2788.0000	-8.398
2788.4000	-8.074
2788.8000	-7.978
2789.2000	-7.678
2789.6000	-7.690
2790.0000	-7.656
2790.4000	-7.366
2790.8000	-7.688
2791.2000	-7.288
2791.6000	-7.760
2792.0000	-7.766
2792.4000	-7.669
2792.8000	-7.704
2793.2000	-7.871
2793.6000	-8.140
2794.0000	-9.234
2794.4000	-9.375
2794.8000	-9.729
2795.2000	-9.871
2795.6000	-10.014
2796.0000	-9.999
2796.4000	-9.821
2796.8000	-10.153
2797.2000	-9.823
2797.6000	-10.328
2798.0000	-10.353
2798.4000	-10.271
2798.8000	-10.176
2799.2000	-9.929
2799.6000	-9.740
2800.0000	-9.861
2800.4000	-9.949
2800.8000	-10.300
2801.2000	-10.557
2801.6000	-10.724
2802.0000	-11.032
2802.4000	-11.475
2802.8000	-11.583
2803.2000	-11.688
2803.6000	-12.454
2804.0000	-12.643
2804.4000	-12.785
2804.8000	-11.854
2805.2000	-11.726
2805.6000	-12.425
2806.0000	-11.097
2806.4000	-11.013
2806.8000	-10.732
2807.2000	-10.734
2807.6000	-11.557
2808.0000	-11.884
2808.4000	-11.367
2808.8000	-11.441
2809.2000	-11.235
2809.6000	-11.018
2810.0000	-11.002
2810.4000	-10.876
2810.8000	-10.985
2811.2000	-10.490
2811.6000	-10.081
2812.0000	-10.461
2812.4000	-10.673
2812.8000	-10.712
2813.2000	-11.169
2813.6000	-10.296
2814.0000	-10.138
2814.4000	-10.062
2814.8000	-9.775
2815.2000	-10.429
2815.6000	-9.755
2816.0000	-10.347
2816.4000	-9.435
2816.8000	-9.490
2817.2000	-9.412
2817.6000	-9.694
2818.0000	-9.788
2818.4000	-10.252
2818.8000	-10.062
2819.2000	-10.557
2819.6000	-10.212
2820.0000	-9.722
2820.4000	-9.832
2820.8000	-9.822
2821.2000	-10.296
2821.6000	-10.006
2822.0000	-10.535
2822.4000	-9.907
2822.8000	-9.365
2823.2000	-9.970
2823.6000	-9.895
2824.0000	-9.204
2824.4000	-9.721
2824.8000	-10.004
2825.2000	-9.680
2825.6000	-10.003
2826.0000	-9.757
2826.4000	-9.910
2826.8000	-9.883
2827.2000	-9.518
2827.6000	-9.915
2828.0000	-10.145
2828.4000	-9.664
2828.8000	-9.478
2829.2000	-10.081
2829.6000	-9.730
2830.0000	-9.918
2830.4000	-10.450
2830.8000	-10.721
2831.2000	-11.212
2831.6000	-11.752
2832.0000	-12.268
2832.4000	-11.998
2832.8000	-12.407
2833.2000	-12.588
2833.6000	-11.719
2834.0000	-11.022
2834.4000	-11.094
2834.8000	-10.776
2835.2000	-10.617
2835.6000	-10.563
2836.0000	-10.840
2836.4000	-11.037
2836.8000	-10.279
2837.2000	-10.797
2837.6000	-10.652
2838.0000	-10.605
2838.4000	-10.847
2838.8000	-10.899
2839.2000	-11.027
2839.6000	-11.560
2840.0000	-11.529
2840.4000	-11.479
2840.8000	-12.433
2841.2000	-12.820
2841.6000	-13.633
2842.0000	-14.150
2842.4000	-13.932
2842.8000	-14.835
2843.2000	-14.683
2843.6000	-14.470
2844.0000	-15.051
2844.4000	-14.924
2844.8000	-15.324
2845.2000	-15.406
2845.6000	-15.204
2846.0000	-15.265
2846.4000	-14.282
2846.8000	-14.143
2847.2000	-14.228
2847.6000	-14.604
2848.0000	-14.108
2848.4000	-13.875
2848.8000	-13.527
2849.2000	-14.254
2849.6000	-14.046
2850.0000	-13.675
2850.4000	-14.357
2850.8000	-14.840
2851.2000	-15.250
2851.6000	-15.555
2852.0000	-15.869
2852.4000	-16.268
2852.8000	-16.284
2853.2000	-16.082
2853.6000	-16.332
2854.0000	-16.414
2854.4000	-16.873
2854.8000	-17.055
2855.2000	-16.728
2855.6000	-17.032
2856.0000	-17.219
2856.4000	-16.616
2856.8000	-17.251
2857.2000	-16.986
2857.6000	-16.643
2858.0000	-17.028
2858.4000	-17.837
2858.8000	-18.021
2859.2000	-18.136
2859.6000	-18.019
2860.0000	-18.353
2860.4000	-18.431
2860.8000	-18.969
2861.2000	-19.293
2861.6000	-19.541
2862.0000	-19.302
2862.4000	-19.398
2862.8000	-19.705
2863.2000	-20.006
2863.6000	-19.963
2864.0000	-19.881
2864.4000	-19.807
2864.8000	-19.608
2865.2000	-19.287
2865.6000	-19.096
2866.0000	-18.936
2866.4000	-18.769
2866.8000	-18.601
2867.2000	-18.588
2867.6000	-18.638
2868.0000	-18.576
2868.4000	-18.644
2868.8000	-18.529
2869.2000	-18.592
2869.6000	-19.112
2870.0000	-19.733
2870.4000	-19.980
2870.8000	-20.855
2871.2000	-21.255
2871.6000	-21.465
2872.0000	-21.968
2872.4000	-21.855
2872.8000	-22.351
2873.2000	-22.682
2873.6000	-22.413
2874.0000	-22.814
2874.4000	-22.923
2874.8000	-23.202
2875.2000	-21.838
2875.6000	-21.593
2876.0000	-22.737
2876.4000	-22.732
2876.8000	-22.277
2877.2000	-21.243
2877.6000	-21.217
2878.0000	-22.762
2878.4000	-22.869
2878.8000	-22.634
2879.2000	-21.727
2879.6000	-22.545
2880.0000	-22.962
2880.4000	-22.322
2880.8000	-21.754
2881.2000	-21.527
2881.6000	-22.550
2882.0000	-22.137
2882.4000	-21.513
2882.8000	-21.169
2883.2000	-22.111
2883.6000	-23.160
2884.0000	-20.648
2884.4000	-20.827
2884.8000	-20.823
2885.2000	-21.073
2885.6000	-21.547
2886.0000	-20.741
2886.4000	-21.193
2886.8000	-21.066
2887.2000	-20.617
2887.6000	-21.569
2888.0000	-22.113
2888.4000	-21.268
2888.8000	-21.566
2889.2000	-21.671
2889.6000	-21.209
2890.0000	-21.083
2890.4000	-20.672
2890.8000	-20.624
2891.2000	-20.525
2891.6000	-19.719
2892.0000	-19.771
2892.4000	-19.578
2892.8000	-19.119
2893.2000	-18.920
2893.6000	-18.851
2894.0000	-18.386
2894.4000	-18.149
2894.8000	-17.870
2895.2000	-17.892
2895.6000	-18.715
2896.0000	-18.155
2896.4000	-18.229
2896.8000	-18.018
2897.2000	-19.545
2897.6000	-19.612
2898.0000	-19.962
2898.4000	-20.789
2898.8000	-20.308
2899.2000	-20.866
2899.6000	-21.817
2900.0000	-22.604
2900.4000	-22.952
2900.8000	-23.639
2901.2000	-23.395
2901.6000	-23.696
2902.0000	-23.286
2902.4000	-21.126
2902.8000	-21.065
2903.2000	-22.167
2903.6000	-20.304
2904.0000	-19.947
2904.4000	-18.040
2904.8000	-18.059
2905.2000	-17.997
2905.6000	-19.044
2906.0000	-18.739
2906.4000	-17.478
2906.8000	-17.344
2907.2000	-16.789
2907.6000	-16.840
2908.0000	-17.207
2908.4000	-17.541
2908.8000	-16.945
2909.2000	-16.894
2909.6000	-17.577
2910.0000	-16.875
2910.4000	-16.855
2910.8000	-17.304
2911.2000	-16.589
2911.6000	-17.115
2912.0000	-16.727
2912.4000	-16.451
2912.8000	-16.311
2913.2000	-15.322
2913.6000	-15.315
2914.0000	-15.611
2914.4000	-16.286
2914.8000	-15.482
2915.2000	-15.448
2915.6000	-16.246
2916.0000	-16.243
2916.4000	-16.089
2916.8000	-16.135
2917.2000	-16.104
2917.6000	-16.137
2918.0000	-16.507
2918.4000	-17.022
2918.8000	-16.450
2919.2000	-16.868
2919.6000	-18.570
2920.0000	-19.388
2920.4000	-16.875
2920.8000	-17.217
2921.2000	-17.707
2921.6000	-19.115
2922.0000	-18.736
2922.4000	-16.828
2922.8000	-18.900
2923.2000	-18.771
2923.6000	-18.229
2924.0000	-16.657
2924.4000	-18.248
2924.8000	-17.902
2925.2000	-17.456
2925.6000	-17.166
2926.0000	-16.963
2926.4000	-16.586
2926.8000	-16.076
2927.2000	-15.652
2927.6000	-15.371
2928.0000	-14.977
2928.4000	-15.008
2928.8000	-14.433
2929.2000	-14.019
2929.6000	-13.786
2930.0000	-13.583
2930.4000	-13.532
2930.8000	-13.459
2931.2000	-13.261
2931.6000	-13.290
2932.0000	-12.422
2932.4000	-12.922
2932.8000	-12.307
2933.2000	-11.899
2933.6000	-11.534
2934.0000	-11.367
2934.4000	-10.930
2934.8000	-10.864
2935.2000	-11.204
2935.6000	-10.949
2936.0000	-11.736
2936.4000	-10.951
2936.8000	-10.660
2937.2000	-11.627
2937.6000	-11.828
2938.0000	-11.654
2938.4000	-12.717
2938.8000	-12.812
2939.2000	-13.081
2939.6000	-13.367
2940.0000	-14.222
2940.4000	-13.117
2940.8000	-14.119
2941.2000	-14.855
2941.6000	-14.573
2942.0000	-14.402
2942.4000	-14.340
2942.8000	-14.644
2943.2000	-15.279
2943.6000	-15.225
2944.0000	-15.241
2944.4000	-15.871
2944.8000	-15.961
2945.2000	-15.775
2945.6000	-15.927
2946.0000	-16.055
2946.4000	-15.937
2946.8000	-15.804
2947.2000	-16.161
2947.6000	-16.168
2948.0000	-15.770
2948.4000	-15.673
2948.8000	-15.840
2949.2000	-15.681
2949.6000	-15.245
2950.0000	-15.031
2950.4000	-14.790
2950.8000	-14.741
2951.2000	-14.607
2951.6000	-14.347
2952.0000	-14.091
2952.4000	-13.831
2952.8000	-13.699
2953.2000	-13.278
2953.6000	-13.182
2954.0000	-12.950
2954.4000	-12.829
2954.8000	-12.786
2955.2000	-12.639
2955.6000	-12.603
2956.0000	-12.648
2956.4000	-12.745
2956.8000	-12.852
2957.2000	-13.128
2957.6000	-13.301
2958.0000	-13.832
2958.4000	-13.830
2958.8000	-13.877
2959.2000	-14.136
2959.6000	-14.521
2960.0000	-14.707
2960.4000	-14.765
2960.8000	-14.525
2961.2000	-14.429
2961.6000	-14.163
2962.0000	-13.540
2962.4000	-13.469
2962.8000	-13.310
2963.2000	-13.032
2963.6000	-12.714
2964.0000	-12.411
2964.4000	-12.386
2964.8000	-12.151
2965.2000	-12.041
2965.6000	-12.007
2966.0000	-12.057
2966.4000	-12.147
2966.8000	-12.176
2967.2000	-12.281
2967.6000	-12.522
2968.0000	-12.701
2968.4000	-12.840
2968.8000	-13.079
2969.2000	-13.408
2969.6000	-13.560
2970.0000	-13.815
2970.4000	-13.878
2970.8000	-13.851
2971.2000	-14.030
2971.6000	-14.031
2972.0000	-14.013
2972.4000	-13.912
2972.8000	-13.768
2973.2000	-13.730
2973.6000	-13.433
2974.0000	-13.182
2974.4000	-13.180
2974.8000	-13.276
2975.2000	-13.290
2975.6000	-13.489
2976.0000	-13.608
2976.4000	-13.762
2976.8000	-13.983
2977.2000	-14.103
2977.6000	-14.235
2978.0000	-14.363
2978.4000	-14.454
2978.8000	-14.407
2979.2000	-14.455
2979.6000	-14.345
2980.0000	-13.808
2980.4000	-14.098
2980.8000	-14.173
2981.2000	-13.816
2981.6000	-13.990
2982.0000	-14.173
2982.4000	-13.982
2982.8000	-14.559
2983.2000	-14.588
2983.6000	-14.786
2984.0000	-15.396
2984.4000	-15.667
2984.8000	-17.019
2985.2000	-16.806
2985.6000	-16.584
2986.0000	-16.024
2986.4000	-15.995
2986.8000	-16.282
2987.2000	-16.819
2987.6000	-16.491
2988.0000	-15.318
2988.4000	-15.970
2988.8000	-17.357
2989.2000	-17.144
2989.6000	-17.798
2990.0000	-18.488
2990.4000	-18.657
2990.8000	-17.714
2991.2000	-17.491
2991.6000	-18.760
2992.0000	-18.040
2992.4000	-18.953
2992.8000	-18.683
2993.2000	-19.752
2993.6000	-19.297
2994.0000	-18.957
2994.4000	-19.456
2994.8000	-19.812
2995.2000	-20.492
2995.6000	-20.720
2996.0000	-20.949
2996.4000	-19.668
2996.8000	-20.397
2997.2000	-21.780
2997.6000	-21.474
2998.0000	-21.785
2998.4000	-21.855
2998.8000	-21.246
2999.2000	-21.876
2999.6000	-21.867
3000.0000	-22.755
3000.4000	-23.343
3000.8000	-22.332
3001.2000	-21.930
3001.6000	-23.705
3002.0000	-24.152
3002.4000	-24.649
3002.8000	-25.569
3003.2000	-23.185
3003.6000	-24.068
3004.0000	-23.536
3004.4000	-25.648
3004.8000	-25.801
3005.2000	-24.260
3005.6000	-24.004
3006.0000	-25.980
3006.4000	-26.072
3006.8000	-25.419
3007.2000	-25.152
3007.6000	-24.528
3008.0000	-26.984
3008.4000	-26.670
3008.8000	-26.323
3009.2000	-26.424
3009.6000	-27.121
3010.0000	-28.216
3010.4000	-27.490
3010.8000	-27.073
3011.2000	-28.009
3011.6000	-29.172
3012.0000	-29.630
3012.4000	-29.456
3012.8000	-30.162
3013.2000	-29.976
3013.6000	-28.867
3014.0000	-29.578
3014.4000	-28.330
3014.8000	-29.590
3015.2000	-31.069
3015.6000	-30.056
3016.0000	-28.411
3016.4000	-27.910
3016.8000	-28.766
3017.2000	-28.367
3017.6000	-28.360
3018.0000	-28.227
3018.4000	-28.530
3018.8000	-29.792
3019.2000	-31.254
3019.6000	-30.920
3020.0000	-29.244
3020.4000	-30.431
3020.8000	-30.737
3021.2000	-31.626
3021.6000	-30.032
3022.0000	-32.196
3022.4000	-32.667
3022.8000	-30.641
3023.2000	-30.371
3023.6000	-33.111
3024.0000	-33.363
3024.4000	-32.840
3024.8000	-32.139
3025.2000	-31.830
3025.6000	-32.642
3026.0000	-31.560
3026.4000	-33.215
3026.8000	-33.578
3027.2000	-33.525
3027.6000	-31.202
3028.0000	-32.966
3028.4000	-34.041
3028.8000	-34.507
3029.2000	-33.575
3029.6000	-34.111
3030.0000	-33.617
3030.4000	-33.967
3030.8000	-34.868
3031.2000	-33.738
3031.6000	-33.417
3032.0000	-34.114
3032.4000	-35.625
3032.8000	-34.586
3033.2000	-33.468
3033.6000	-34.379
3034.0000	-34.892
3034.4000	-35.463
3034.8000	-34.681
3035.2000	-35.921
3035.6000	-36.180
3036.0000	-36.499
3036.4000	-35.567
3036.8000	-34.615
3037.2000	-34.924
3037.6000	-35.088
3038.0000	-35.317
3038.4000	-34.518
3038.8000	-35.863
3039.2000	-35.657
3039.6000	-36.660
3040.0000	-36.268
3040.4000	-35.833
3040.8000	-34.952
3041.2000	-34.741
3041.6000	-35.558
3042.0000	-32.734
3042.4000	-33.646
3042.8000	-34.619
3043.2000	-35.284
3043.6000	-33.078
3044.0000	-34.616
3044.4000	-36.066
3044.8000	-35.203
3045.2000	-35.461
3045.6000	-33.826
3046.0000	-33.661
3046.4000	-36.314
3046.8000	-34.439
3047.2000	-33.578
3047.6000	-35.381
3048.0000	-35.616
3048.4000	-33.949
3048.8000	-33.822
3049.2000	-34.350
3049.6000	-32.870
3050.0000	-35.143
3050.4000	-35.670
3050.8000	-33.845
3051.2000	-33.480
3051.6000	-34.777
3052.0000	-34.933
3052.4000	-36.179
3052.8000	-34.029
3053.2000	-35.030
3053.6000	-35.522
3054.0000	-36.165
3054.4000	-36.057
3054.8000	-36.115
3055.2000	-35.677
3055.6000	-36.289
3056.0000	-36.264
3056.4000	-36.573
3056.8000	-36.423
3057.2000	-36.489
3057.6000	-35.704
3058.0000	-33.331
3058.4000	-33.558
3058.8000	-34.509
3059.2000	-34.194
3059.6000	-34.761
3060.0000	-35.323
3060.4000	-35.067
3060.8000	-35.604
3061.2000	-35.713
3061.6000	-36.077
3062.0000	-35.837
3062.4000	-36.221
3062.8000	-35.236
3063.2000	-34.667
3063.6000	-35.636
3064.0000	-36.307
3064.4000	-36.463
3064.8000	-36.388
3065.2000	-34.624
3065.6000	-33.450
3066.0000	-35.742
3066.4000	-35.769
3066.8000	-35.277
3067.2000	-34.566
3067.6000	-35.756
3068.0000	-36.014
3068.4000	-35.709
3068.8000	-35.923
3069.2000	-35.076
3069.6000	-35.891
3070.0000	-34.083
3070.4000	-33.570
3070.8000	-33.971
3071.2000	-35.542
3071.6000	-35.999
3072.0000	-35.576
3072.4000	-34.840
3072.8000	-35.542
3073.2000	-34.338
3073.6000	-34.851
3074.0000	-34.028
3074.4000	-35.452
3074.8000	-36.276
3075.2000	-34.380
3075.6000	-34.130
3076.0000	-34.610
3076.4000	-35.217
3076.8000	-34.584
3077.2000	-35.065
3077.6000	-33.865
3078.0000	-34.829
3078.4000	-35.404
3078.8000	-35.626
3079.2000	-34.787
3079.6000	-35.419
3080.0000	-34.958
3080.4000	-35.125
3080.8000	-34.732
3081.2000	-34.866
3081.6000	-35.082
3082.0000	-34.708
3082.4000	-34.823
3082.8000	-35.030
3083.2000	-34.862
3083.6000	-34.660
3084.0000	-34.822
3084.4000	-34.626
3084.8000	-35.260
3085.2000	-35.287
3085.6000	-35.142
3086.0000	-35.571
3086.4000	-35.734
3086.8000	-35.693
3087.2000	-35.694
3087.6000	-35.712
3088.0000	-35.418
3088.4000	-35.863
3088.8000	-35.726
3089.2000	-36.028
3089.6000	-35.886
3090.0000	-35.801
3090.4000	-35.900
3090.8000	-36.127
3091.2000	-36.004
3091.6000	-36.011
3092.0000	-36.038
3092.4000	-36.138
3092.8000	-36.331
3093.2000	-36.208
3093.6000	-36.430
3094.0000	-36.753
3094.4000	-36.778
3094.8000	-36.769
3095.2000	-36.904
3095.6000	-36.782
3096.0000	-37.107
3096.4000	-37.181
3096.8000	-37.404
3097.2000	-37.508
3097.6000	-37.473
3098.0000	-37.889
3098.4000	-37.828
3098.8000	-38.032
3099.2000	-37.896
3099.6000	-37.960
3100.0000	-38.170
3100.4000	-38.131
3100.8000	-38.347
3101.2000	-38.488
3101.6000	-38.856
3102.0000	-38.718
3102.4000	-38.897
3102.8000	-39.183
3103.2000	-39.216
3103.6000	-39.705
3104.0000	-39.842
3104.4000	-39.937
3104.8000	-40.187
3105.2000	-40.412
3105.6000	-40.631
3106.0000	-41.169
3106.4000	-41.930
3106.8000	-42.134
3107.2000	-42.084
3107.6000	-42.640
3108.0000	-42.522
3108.4000	-42.625
3108.8000	-43.602
3109.2000	-43.737
3109.6000	-44.896
3110.0000	-45.132
3110.4000	-45.095
3110.8000	-45.618
3111.2000	-46.025
3111.6000	-46.075
3112.0000	-46.239
3112.4000	-46.964
3112.8000	-47.501
3113.2000	-48.411
3113.6000	-48.014
3114.0000	-49.055
3114.4000	-48.285
3114.8000	-48.706
3115.2000	-48.168
3115.6000	-47.658
3116.0000	-48.026
3116.4000	-48.845
3116.8000	-49.332
3117.2000	-48.379
3117.6000	-48.629
3118.0000	-47.897
3118.4000	-48.611
3118.8000	-47.659
3119.2000	-47.998
3119.6000	-47.702
3120.0000	-47.353
3120.4000	-47.068
3120.8000	-47.094
3121.2000	-46.218
3121.6000	-45.948
3122.0000	-45.357
3122.4000	-45.361
3122.8000	-45.412
3123.2000	-44.891
3123.6000	-44.307
3124.0000	-44.164
3124.4000	-44.100
3124.8000	-43.619
3125.2000	-43.558
3125.6000	-43.031
3126.0000	-43.161
3126.4000	-43.037
3126.8000	-42.624
3127.2000	-42.356
3127.6000	-42.083
3128.0000	-41.790
3128.4000	-41.659
3128.8000	-41.015
3129.2000	-40.893
3129.6000	-40.599
3130.0000	-40.556
3130.4000	-39.958
3130.8000	-39.874
3131.2000	-40.003
3131.6000	-39.916
3132.0000	-39.849
3132.4000	-39.103
3132.8000	-39.595
3133.2000	-39.803
3133.6000	-39.583
3134.0000	-39.201
3134.4000	-39.333
3134.8000	-39.243
3135.2000	-39.340
3135.6000	-39.180
[truncated: 4,661 more rows]
