# Supplementary material for: Femtosecond tunable solitons up to 4.8 µm using soliton self-frequency shift in an InF3 fiber
Source: Sci Rep. 2022 Sep 23;12:15898. doi: 10.1038/s41598-022-19658-8 (PMC9508244; doi:10.1038/s41598-022-19658-8)
Supplement: Supplementary file 1 — Supplementary Information. [file 41598_2022_19658_MOESM1_ESM.zip › Raw data/Fig3_4m20mInF3/3.5A.CSV]

75CSV
77
35
CTRWL	3675.000000
SPAN	2650.000000
START WL	2350.000000
STOP WL	5000.000000
WLFREQ	0
REFL	-3.0
LSCL	7.0
RESLN	2.000
AVG	1
SMPLAUTO	1
SMPL	6626
SMPLINTVL	0.4000
HI1_CHOP
MEAS
LSUNT	0
NMSKV	OFF
RESCOR	0
SMOOTH	0
MEASWL	0
SWPSPD	1
MODELNAME	AQ6376
CHGPT	0
RESCAL0_0	10243
RESCAL0_1	0
RESCAL0_2	0
RESCAL1_0	10243
RESCAL1_1	0
RESCAL1_2	0
RESPARM	10243
FREQPARM	10243
WNUMPARM	10243
[TRACE DATA]
2350.0000	-57.859
2350.4000	-61.679
2350.8000	-210.000
2351.2000	-210.000
2351.6000	-210.000
2352.0000	-60.367
2352.4000	-54.584
2352.8000	-60.831
2353.2000	-50.684
2353.6000	-53.853
2354.0000	-62.857
2354.4000	-55.196
2354.8000	-54.355
2355.2000	-52.631
2355.6000	-210.000
2356.0000	-210.000
2356.4000	-210.000
2356.8000	-53.525
2357.2000	-210.000
2357.6000	-210.000
2358.0000	-56.557
2358.4000	-57.866
2358.8000	-50.671
2359.2000	-53.197
2359.6000	-210.000
2360.0000	-210.000
2360.4000	-53.970
2360.8000	-57.067
2361.2000	-210.000
2361.6000	-210.000
2362.0000	-210.000
2362.4000	-210.000
2362.8000	-210.000
2363.2000	-51.579
2363.6000	-210.000
2364.0000	-210.000
2364.4000	-210.000
2364.8000	-210.000
2365.2000	-52.327
2365.6000	-64.141
2366.0000	-210.000
2366.4000	-210.000
2366.8000	-72.525
2367.2000	-53.275
2367.6000	-210.000
2368.0000	-210.000
2368.4000	-210.000
2368.8000	-55.966
2369.2000	-57.443
2369.6000	-50.536
2370.0000	-210.000
2370.4000	-210.000
2370.8000	-210.000
2371.2000	-51.607
2371.6000	-53.853
2372.0000	-210.000
2372.4000	-55.529
2372.8000	-51.239
2373.2000	-53.613
2373.6000	-210.000
2374.0000	-210.000
2374.4000	-210.000
2374.8000	-210.000
2375.2000	-210.000
2375.6000	-55.037
2376.0000	-52.618
2376.4000	-210.000
2376.8000	-210.000
2377.2000	-62.567
2377.6000	-210.000
2378.0000	-210.000
2378.4000	-50.879
2378.8000	-55.574
2379.2000	-60.129
2379.6000	-210.000
2380.0000	-59.397
2380.4000	-55.875
2380.8000	-210.000
2381.2000	-53.099
2381.6000	-210.000
2382.0000	-210.000
2382.4000	-72.000
2382.8000	-50.787
2383.2000	-210.000
2383.6000	-210.000
2384.0000	-210.000
2384.4000	-210.000
2384.8000	-210.000
2385.2000	-210.000
2385.6000	-210.000
2386.0000	-210.000
2386.4000	-53.306
2386.8000	-57.766
2387.2000	-52.876
2387.6000	-59.593
2388.0000	-64.204
2388.4000	-50.808
2388.8000	-210.000
2389.2000	-210.000
2389.6000	-210.000
2390.0000	-57.817
2390.4000	-210.000
2390.8000	-50.010
2391.2000	-54.110
2391.6000	-55.211
2392.0000	-56.402
2392.4000	-53.204
2392.8000	-210.000
2393.2000	-57.877
2393.6000	-210.000
2394.0000	-210.000
2394.4000	-210.000
2394.8000	-210.000
2395.2000	-55.372
2395.6000	-53.415
2396.0000	-53.858
2396.4000	-79.162
2396.8000	-210.000
2397.2000	-210.000
2397.6000	-210.000
2398.0000	-75.361
2398.4000	-50.957
2398.8000	-210.000
2399.2000	-210.000
2399.6000	-210.000
2400.0000	-56.298
2400.4000	-210.000
2400.8000	-61.478
2401.2000	-210.000
2401.6000	-210.000
2402.0000	-53.918
2402.4000	-210.000
2402.8000	-210.000
2403.2000	-58.931
2403.6000	-210.000
2404.0000	-210.000
2404.4000	-210.000
2404.8000	-54.471
2405.2000	-210.000
2405.6000	-210.000
2406.0000	-55.746
2406.4000	-55.383
2406.8000	-210.000
2407.2000	-210.000
2407.6000	-210.000
2408.0000	-210.000
2408.4000	-53.541
2408.8000	-210.000
2409.2000	-57.619
2409.6000	-55.292
2410.0000	-210.000
2410.4000	-56.730
2410.8000	-210.000
2411.2000	-58.575
2411.6000	-210.000
2412.0000	-210.000
2412.4000	-58.632
2412.8000	-210.000
2413.2000	-54.726
2413.6000	-210.000
2414.0000	-210.000
2414.4000	-210.000
2414.8000	-210.000
2415.2000	-210.000
2415.6000	-210.000
2416.0000	-210.000
2416.4000	-56.435
2416.8000	-210.000
2417.2000	-56.200
2417.6000	-210.000
2418.0000	-210.000
2418.4000	-210.000
2418.8000	-210.000
2419.2000	-210.000
2419.6000	-50.809
2420.0000	-53.030
2420.4000	-210.000
2420.8000	-65.817
2421.2000	-57.333
2421.6000	-210.000
2422.0000	-210.000
2422.4000	-210.000
2422.8000	-210.000
2423.2000	-210.000
2423.6000	-210.000
2424.0000	-51.055
2424.4000	-52.942
2424.8000	-61.330
2425.2000	-54.539
2425.6000	-210.000
2426.0000	-210.000
2426.4000	-54.458
2426.8000	-61.963
2427.2000	-51.131
2427.6000	-55.228
2428.0000	-210.000
2428.4000	-210.000
2428.8000	-210.000
2429.2000	-210.000
2429.6000	-54.187
2430.0000	-210.000
2430.4000	-58.976
2430.8000	-54.048
2431.2000	-57.835
2431.6000	-210.000
2432.0000	-210.000
2432.4000	-57.890
2432.8000	-210.000
2433.2000	-55.467
2433.6000	-55.961
2434.0000	-50.470
2434.4000	-54.411
2434.8000	-55.904
2435.2000	-57.857
2435.6000	-210.000
2436.0000	-54.459
2436.4000	-60.527
2436.8000	-210.000
2437.2000	-61.204
2437.6000	-210.000
2438.0000	-52.570
2438.4000	-54.799
2438.8000	-210.000
2439.2000	-210.000
2439.6000	-210.000
2440.0000	-64.345
2440.4000	-210.000
2440.8000	-53.701
2441.2000	-62.788
2441.6000	-72.980
2442.0000	-210.000
2442.4000	-210.000
2442.8000	-210.000
2443.2000	-56.090
2443.6000	-210.000
2444.0000	-210.000
2444.4000	-52.393
2444.8000	-210.000
2445.2000	-210.000
2445.6000	-51.768
2446.0000	-210.000
2446.4000	-55.160
2446.8000	-210.000
2447.2000	-57.192
2447.6000	-60.820
2448.0000	-210.000
2448.4000	-61.933
2448.8000	-51.649
2449.2000	-52.780
2449.6000	-53.393
2450.0000	-61.051
2450.4000	-51.380
2450.8000	-210.000
2451.2000	-210.000
2451.6000	-210.000
2452.0000	-66.072
2452.4000	-210.000
2452.8000	-210.000
2453.2000	-59.272
2453.6000	-210.000
2454.0000	-53.861
2454.4000	-54.140
2454.8000	-210.000
2455.2000	-53.497
2455.6000	-56.855
2456.0000	-54.466
2456.4000	-52.246
2456.8000	-58.066
2457.2000	-210.000
2457.6000	-210.000
2458.0000	-58.477
2458.4000	-53.533
2458.8000	-210.000
2459.2000	-210.000
2459.6000	-54.136
2460.0000	-54.541
2460.4000	-52.840
2460.8000	-210.000
2461.2000	-54.284
2461.6000	-56.833
2462.0000	-210.000
2462.4000	-210.000
2462.8000	-50.216
2463.2000	-64.215
2463.6000	-68.952
2464.0000	-56.557
2464.4000	-59.574
2464.8000	-210.000
2465.2000	-210.000
2465.6000	-210.000
2466.0000	-210.000
2466.4000	-210.000
2466.8000	-54.174
2467.2000	-210.000
2467.6000	-210.000
2468.0000	-210.000
2468.4000	-210.000
2468.8000	-51.195
2469.2000	-54.869
2469.6000	-52.627
2470.0000	-53.137
2470.4000	-210.000
2470.8000	-54.899
2471.2000	-53.843
2471.6000	-210.000
2472.0000	-53.409
2472.4000	-58.808
2472.8000	-54.892
2473.2000	-55.984
2473.6000	-54.433
2474.0000	-53.090
2474.4000	-56.903
2474.8000	-210.000
2475.2000	-51.082
2475.6000	-55.003
2476.0000	-210.000
2476.4000	-53.781
2476.8000	-50.442
2477.2000	-52.837
2477.6000	-51.469
2478.0000	-52.288
2478.4000	-52.477
2478.8000	-51.274
2479.2000	-50.939
2479.6000	-52.079
2480.0000	-52.303
2480.4000	-210.000
2480.8000	-51.251
2481.2000	-53.937
2481.6000	-53.624
2482.0000	-54.298
2482.4000	-57.697
2482.8000	-53.889
2483.2000	-57.246
2483.6000	-57.107
2484.0000	-52.718
2484.4000	-54.839
2484.8000	-55.377
2485.2000	-51.739
2485.6000	-54.083
2486.0000	-210.000
2486.4000	-51.398
2486.8000	-52.184
2487.2000	-49.431
2487.6000	-53.814
2488.0000	-50.567
2488.4000	-51.683
2488.8000	-51.447
2489.2000	-51.888
2489.6000	-49.595
2490.0000	-50.941
2490.4000	-52.425
2490.8000	-51.132
2491.2000	-50.804
2491.6000	-50.634
2492.0000	-50.164
2492.4000	-49.231
2492.8000	-49.669
2493.2000	-51.410
2493.6000	-210.000
2494.0000	-52.817
2494.4000	-49.739
2494.8000	-48.661
2495.2000	-51.943
2495.6000	-49.272
2496.0000	-50.173
2496.4000	-49.945
2496.8000	-49.479
2497.2000	-49.809
2497.6000	-50.089
2498.0000	-50.172
2498.4000	-50.443
2498.8000	-51.537
2499.2000	-49.834
2499.6000	-51.671
2500.0000	-50.876
2500.4000	-51.133
2500.8000	-48.928
2501.2000	-49.293
2501.6000	-49.369
2502.0000	-50.694
2502.4000	-51.767
2502.8000	-50.573
2503.2000	-49.645
2503.6000	-49.064
2504.0000	-49.157
2504.4000	-48.358
2504.8000	-48.653
2505.2000	-49.416
2505.6000	-48.401
2506.0000	-49.141
2506.4000	-48.049
2506.8000	-49.766
2507.2000	-49.466
2507.6000	-48.043
2508.0000	-47.857
2508.4000	-48.864
2508.8000	-49.971
2509.2000	-49.373
2509.6000	-49.088
2510.0000	-48.841
2510.4000	-49.208
2510.8000	-47.545
2511.2000	-48.677
2511.6000	-48.531
2512.0000	-48.992
2512.4000	-49.471
2512.8000	-50.181
2513.2000	-50.590
2513.6000	-50.553
2514.0000	-47.896
2514.4000	-48.842
2514.8000	-50.154
2515.2000	-49.014
2515.6000	-49.594
2516.0000	-48.078
2516.4000	-50.012
2516.8000	-47.993
2517.2000	-47.712
2517.6000	-47.658
2518.0000	-48.663
2518.4000	-48.362
2518.8000	-48.856
2519.2000	-47.417
2519.6000	-47.622
2520.0000	-47.475
2520.4000	-47.956
2520.8000	-47.934
2521.2000	-47.504
2521.6000	-49.392
2522.0000	-47.533
2522.4000	-48.328
2522.8000	-47.696
2523.2000	-48.780
2523.6000	-47.976
2524.0000	-49.240
2524.4000	-48.656
2524.8000	-47.498
2525.2000	-47.618
2525.6000	-47.577
2526.0000	-49.141
2526.4000	-48.913
2526.8000	-48.223
2527.2000	-48.110
2527.6000	-48.933
2528.0000	-47.545
2528.4000	-49.536
2528.8000	-49.267
2529.2000	-50.113
2529.6000	-49.546
2530.0000	-47.430
2530.4000	-47.768
2530.8000	-50.709
2531.2000	-49.167
2531.6000	-49.557
2532.0000	-51.119
2532.4000	-48.341
2532.8000	-51.565
2533.2000	-51.428
2533.6000	-47.234
2534.0000	-49.846
2534.4000	-50.230
2534.8000	-50.436
2535.2000	-48.326
2535.6000	-47.923
2536.0000	-47.617
2536.4000	-48.501
2536.8000	-49.739
2537.2000	-48.227
2537.6000	-48.063
2538.0000	-49.072
2538.4000	-48.048
2538.8000	-47.367
2539.2000	-47.454
2539.6000	-46.752
2540.0000	-47.122
2540.4000	-47.912
2540.8000	-48.137
2541.2000	-48.823
2541.6000	-47.623
2542.0000	-48.313
2542.4000	-48.269
2542.8000	-46.767
2543.2000	-47.061
2543.6000	-46.630
2544.0000	-46.674
2544.4000	-47.823
2544.8000	-47.956
2545.2000	-47.471
2545.6000	-47.071
2546.0000	-47.406
2546.4000	-47.535
2546.8000	-47.385
2547.2000	-46.653
2547.6000	-46.676
2548.0000	-46.934
2548.4000	-46.514
2548.8000	-47.076
2549.2000	-46.428
2549.6000	-46.841
2550.0000	-46.109
2550.4000	-46.571
2550.8000	-47.477
2551.2000	-45.881
2551.6000	-47.142
2552.0000	-45.744
2552.4000	-45.675
2552.8000	-45.045
2553.2000	-44.969
2553.6000	-44.973
2554.0000	-45.131
2554.4000	-45.775
2554.8000	-44.953
2555.2000	-45.176
2555.6000	-44.399
2556.0000	-44.569
2556.4000	-45.007
2556.8000	-44.378
2557.2000	-43.967
2557.6000	-44.296
2558.0000	-44.694
2558.4000	-44.852
2558.8000	-45.307
2559.2000	-45.522
2559.6000	-46.157
2560.0000	-45.959
2560.4000	-45.883
2560.8000	-46.181
2561.2000	-46.467
2561.6000	-46.476
2562.0000	-45.739
2562.4000	-44.868
2562.8000	-45.500
2563.2000	-44.860
2563.6000	-44.617
2564.0000	-43.748
2564.4000	-43.829
2564.8000	-43.624
2565.2000	-43.351
2565.6000	-42.987
2566.0000	-43.497
2566.4000	-43.413
2566.8000	-42.883
2567.2000	-43.029
2567.6000	-43.601
2568.0000	-43.034
2568.4000	-42.915
2568.8000	-42.365
2569.2000	-42.285
2569.6000	-42.354
2570.0000	-42.325
2570.4000	-42.466
2570.8000	-42.260
2571.2000	-42.016
2571.6000	-41.924
2572.0000	-42.046
2572.4000	-42.049
2572.8000	-42.081
2573.2000	-41.684
2573.6000	-41.794
2574.0000	-41.828
2574.4000	-41.573
2574.8000	-41.465
2575.2000	-40.899
2575.6000	-40.714
2576.0000	-40.532
2576.4000	-40.164
2576.8000	-40.433
2577.2000	-40.277
2577.6000	-40.055
2578.0000	-39.798
2578.4000	-39.634
2578.8000	-39.745
2579.2000	-39.563
2579.6000	-39.489
2580.0000	-39.646
2580.4000	-39.817
2580.8000	-40.093
2581.2000	-40.372
2581.6000	-40.255
2582.0000	-40.095
2582.4000	-40.075
2582.8000	-40.044
2583.2000	-39.932
2583.6000	-39.869
2584.0000	-39.819
2584.4000	-39.642
2584.8000	-39.719
2585.2000	-39.451
2585.6000	-39.343
2586.0000	-39.098
2586.4000	-38.852
2586.8000	-38.671
2587.2000	-38.566
2587.6000	-38.408
2588.0000	-38.233
2588.4000	-38.078
2588.8000	-37.781
2589.2000	-37.684
2589.6000	-37.477
2590.0000	-37.307
2590.4000	-37.449
2590.8000	-37.728
2591.2000	-38.006
2591.6000	-38.262
2592.0000	-38.500
2592.4000	-39.336
2592.8000	-39.526
2593.2000	-39.897
2593.6000	-40.233
2594.0000	-40.153
2594.4000	-39.996
2594.8000	-39.485
2595.2000	-39.076
2595.6000	-38.618
2596.0000	-38.093
2596.4000	-37.549
2596.8000	-37.126
2597.2000	-36.753
2597.6000	-36.565
2598.0000	-36.500
2598.4000	-36.511
2598.8000	-36.440
2599.2000	-36.398
2599.6000	-36.539
2600.0000	-36.823
2600.4000	-36.946
2600.8000	-37.172
2601.2000	-37.374
2601.6000	-37.758
2602.0000	-38.119
2602.4000	-38.417
2602.8000	-38.672
2603.2000	-38.664
2603.6000	-38.762
2604.0000	-38.728
2604.4000	-38.693
2604.8000	-38.340
2605.2000	-38.243
2605.6000	-37.940
2606.0000	-37.672
2606.4000	-37.395
2606.8000	-37.092
2607.2000	-36.721
2607.6000	-36.460
2608.0000	-36.251
2608.4000	-36.061
2608.8000	-35.948
2609.2000	-35.845
2609.6000	-35.720
2610.0000	-35.644
2610.4000	-35.621
2610.8000	-35.641
2611.2000	-35.613
2611.6000	-35.497
2612.0000	-35.646
2612.4000	-35.758
2612.8000	-36.100
2613.2000	-36.343
2613.6000	-36.469
2614.0000	-36.817
2614.4000	-36.982
2614.8000	-37.157
2615.2000	-37.101
2615.6000	-37.150
2616.0000	-37.243
2616.4000	-37.333
2616.8000	-37.411
2617.2000	-37.296
2617.6000	-37.195
2618.0000	-36.950
2618.4000	-36.725
2618.8000	-36.317
2619.2000	-35.837
2619.6000	-35.555
2620.0000	-35.202
2620.4000	-34.865
2620.8000	-34.516
2621.2000	-34.180
2621.6000	-34.000
2622.0000	-33.827
2622.4000	-33.645
2622.8000	-33.535
2623.2000	-33.613
2623.6000	-33.781
2624.0000	-33.954
2624.4000	-34.087
2624.8000	-34.324
2625.2000	-34.492
2625.6000	-34.758
2626.0000	-35.028
2626.4000	-35.361
2626.8000	-35.621
2627.2000	-35.938
2627.6000	-36.129
2628.0000	-36.158
2628.4000	-36.163
2628.8000	-36.181
2629.2000	-36.215
2629.6000	-36.187
2630.0000	-36.060
2630.4000	-35.965
2630.8000	-35.761
2631.2000	-35.548
2631.6000	-35.173
2632.0000	-34.669
2632.4000	-34.279
2632.8000	-33.882
2633.2000	-33.581
2633.6000	-33.238
2634.0000	-32.946
2634.4000	-32.803
2634.8000	-32.600
2635.2000	-32.478
2635.6000	-32.302
2636.0000	-32.159
2636.4000	-32.203
2636.8000	-32.079
2637.2000	-32.138
2637.6000	-32.112
2638.0000	-32.298
2638.4000	-32.474
2638.8000	-32.618
2639.2000	-32.686
2639.6000	-32.995
2640.0000	-33.346
2640.4000	-33.577
2640.8000	-33.857
2641.2000	-34.040
2641.6000	-34.401
2642.0000	-34.901
2642.4000	-35.109
2642.8000	-35.249
2643.2000	-35.356
2643.6000	-35.374
2644.0000	-35.330
2644.4000	-35.204
2644.8000	-35.021
2645.2000	-34.892
2645.6000	-34.684
2646.0000	-34.483
2646.4000	-34.240
2646.8000	-34.045
2647.2000	-33.905
2647.6000	-33.956
2648.0000	-33.778
2648.4000	-33.843
2648.8000	-34.112
2649.2000	-34.215
2649.6000	-34.323
2650.0000	-34.475
2650.4000	-34.621
2650.8000	-34.687
2651.2000	-34.846
2651.6000	-35.016
2652.0000	-35.054
2652.4000	-35.211
2652.8000	-35.359
2653.2000	-35.222
2653.6000	-35.100
2654.0000	-35.021
2654.4000	-34.955
2654.8000	-35.017
2655.2000	-34.934
2655.6000	-35.053
2656.0000	-35.242
2656.4000	-35.283
2656.8000	-35.384
2657.2000	-35.318
2657.6000	-35.213
2658.0000	-35.306
2658.4000	-35.364
2658.8000	-35.308
2659.2000	-35.252
2659.6000	-35.390
2660.0000	-35.542
2660.4000	-35.598
2660.8000	-35.680
2661.2000	-35.722
2661.6000	-36.000
2662.0000	-36.110
2662.4000	-36.397
2662.8000	-36.647
2663.2000	-37.104
2663.6000	-37.395
2664.0000	-37.744
2664.4000	-37.956
2664.8000	-38.113
2665.2000	-38.280
2665.6000	-38.512
2666.0000	-38.737
2666.4000	-38.721
2666.8000	-38.755
2667.2000	-38.795
2667.6000	-38.851
2668.0000	-38.771
2668.4000	-38.563
2668.8000	-38.202
2669.2000	-38.314
2669.6000	-38.010
2670.0000	-37.910
2670.4000	-37.791
2670.8000	-37.780
2671.2000	-37.768
2671.6000	-37.671
2672.0000	-37.496
2672.4000	-37.647
2672.8000	-37.698
2673.2000	-37.950
2673.6000	-38.052
2674.0000	-38.329
2674.4000	-38.705
2674.8000	-38.879
2675.2000	-39.310
2675.6000	-39.374
2676.0000	-39.481
2676.4000	-39.392
2676.8000	-38.937
2677.2000	-38.554
2677.6000	-38.034
2678.0000	-37.567
2678.4000	-37.089
2678.8000	-36.670
2679.2000	-36.281
2679.6000	-35.986
2680.0000	-35.725
2680.4000	-35.526
2680.8000	-35.454
2681.2000	-35.247
2681.6000	-35.056
2682.0000	-34.894
2682.4000	-34.766
2682.8000	-34.778
2683.2000	-34.575
2683.6000	-34.415
2684.0000	-34.185
2684.4000	-34.006
2684.8000	-33.735
2685.2000	-33.515
2685.6000	-33.174
2686.0000	-32.843
2686.4000	-32.581
2686.8000	-32.272
2687.2000	-31.960
2687.6000	-31.666
2688.0000	-31.460
2688.4000	-31.266
2688.8000	-31.145
2689.2000	-31.007
2689.6000	-31.032
2690.0000	-31.136
2690.4000	-31.296
2690.8000	-31.396
2691.2000	-31.551
2691.6000	-31.788
2692.0000	-32.138
2692.4000	-32.444
2692.8000	-32.649
2693.2000	-32.866
2693.6000	-33.076
2694.0000	-33.075
2694.4000	-32.828
2694.8000	-32.551
2695.2000	-32.264
2695.6000	-32.084
2696.0000	-31.822
2696.4000	-31.563
2696.8000	-31.299
2697.2000	-31.247
2697.6000	-31.178
2698.0000	-31.184
2698.4000	-30.998
2698.8000	-31.029
2699.2000	-31.104
2699.6000	-31.151
2700.0000	-31.060
2700.4000	-30.993
2700.8000	-31.006
2701.2000	-30.967
2701.6000	-30.905
2702.0000	-30.935
2702.4000	-30.758
2702.8000	-30.510
2703.2000	-30.468
2703.6000	-30.461
2704.0000	-30.152
2704.4000	-30.057
2704.8000	-30.139
2705.2000	-30.341
2705.6000	-30.276
2706.0000	-30.351
2706.4000	-30.456
2706.8000	-30.747
2707.2000	-30.934
2707.6000	-31.178
2708.0000	-31.422
2708.4000	-31.605
2708.8000	-31.776
2709.2000	-31.721
2709.6000	-31.502
2710.0000	-31.206
2710.4000	-30.862
2710.8000	-30.324
2711.2000	-29.912
2711.6000	-29.391
2712.0000	-28.919
2712.4000	-28.581
2712.8000	-28.091
2713.2000	-27.841
2713.6000	-27.653
2714.0000	-27.501
2714.4000	-27.324
2714.8000	-27.331
2715.2000	-27.325
2715.6000	-27.571
2716.0000	-27.760
2716.4000	-27.887
2716.8000	-28.139
2717.2000	-28.450
2717.6000	-28.866
2718.0000	-29.433
2718.4000	-29.772
2718.8000	-30.196
2719.2000	-30.331
2719.6000	-30.249
2720.0000	-30.127
2720.4000	-29.820
2720.8000	-29.678
2721.2000	-29.495
2721.6000	-29.103
2722.0000	-28.759
2722.4000	-28.387
2722.8000	-28.083
2723.2000	-27.906
2723.6000	-27.492
2724.0000	-27.047
2724.4000	-26.559
2724.8000	-25.995
2725.2000	-25.430
2725.6000	-24.804
2726.0000	-24.232
2726.4000	-23.597
2726.8000	-23.275
2727.2000	-22.893
2727.6000	-22.408
2728.0000	-22.174
2728.4000	-22.145
2728.8000	-21.951
2729.2000	-21.708
2729.6000	-21.985
2730.0000	-22.427
2730.4000	-22.112
2730.8000	-21.873
2731.2000	-22.128
2731.6000	-22.505
2732.0000	-23.026
2732.4000	-22.573
2732.8000	-22.884
2733.2000	-22.973
2733.6000	-23.396
2734.0000	-22.875
2734.4000	-22.798
2734.8000	-22.664
2735.2000	-23.236
2735.6000	-23.545
2736.0000	-23.337
2736.4000	-22.734
2736.8000	-23.282
2737.2000	-22.722
2737.6000	-23.295
2738.0000	-23.687
2738.4000	-23.306
2738.8000	-24.196
2739.2000	-23.742
2739.6000	-23.971
2740.0000	-23.888
2740.4000	-24.052
2740.8000	-23.936
2741.2000	-23.320
2741.6000	-23.238
2742.0000	-22.583
2742.4000	-22.444
2742.8000	-22.100
2743.2000	-21.633
2743.6000	-21.131
2744.0000	-20.882
2744.4000	-20.759
2744.8000	-20.240
2745.2000	-20.129
2745.6000	-19.960
2746.0000	-20.106
2746.4000	-19.506
2746.8000	-19.502
2747.2000	-19.572
2747.6000	-19.772
2748.0000	-19.618
2748.4000	-19.435
2748.8000	-19.535
2749.2000	-19.566
2749.6000	-19.394
2750.0000	-19.464
2750.4000	-19.316
2750.8000	-19.273
2751.2000	-19.474
2751.6000	-19.673
2752.0000	-19.662
2752.4000	-20.109
2752.8000	-20.348
2753.2000	-20.655
2753.6000	-20.774
2754.0000	-21.157
2754.4000	-20.970
2754.8000	-20.779
2755.2000	-21.222
2755.6000	-22.424
2756.0000	-22.428
2756.4000	-20.957
2756.8000	-21.046
2757.2000	-20.788
2757.6000	-20.140
2758.0000	-19.462
2758.4000	-19.016
2758.8000	-18.777
2759.2000	-18.709
2759.6000	-18.604
2760.0000	-18.234
2760.4000	-17.998
2760.8000	-17.699
2761.2000	-17.397
2761.6000	-16.829
2762.0000	-16.706
2762.4000	-16.662
2762.8000	-16.377
2763.2000	-16.256
2763.6000	-16.126
2764.0000	-16.002
2764.4000	-16.066
2764.8000	-16.002
2765.2000	-15.899
2765.6000	-15.567
2766.0000	-15.161
2766.4000	-14.853
2766.8000	-15.010
2767.2000	-14.931
2767.6000	-14.497
2768.0000	-14.136
2768.4000	-13.741
2768.8000	-12.904
2769.2000	-12.247
2769.6000	-11.471
2770.0000	-11.117
2770.4000	-10.925
2770.8000	-10.356
2771.2000	-10.125
2771.6000	-10.324
2772.0000	-10.290
2772.4000	-10.163
2772.8000	-10.145
2773.2000	-10.014
2773.6000	-10.313
2774.0000	-10.631
2774.4000	-10.799
2774.8000	-11.238
2775.2000	-11.255
2775.6000	-12.003
2776.0000	-12.340
2776.4000	-11.631
2776.8000	-12.113
2777.2000	-11.578
2777.6000	-11.361
2778.0000	-11.494
2778.4000	-11.437
2778.8000	-11.051
2779.2000	-10.819
2779.6000	-10.475
2780.0000	-10.498
2780.4000	-10.078
2780.8000	-9.614
2781.2000	-9.354
2781.6000	-9.512
2782.0000	-9.489
2782.4000	-9.484
2782.8000	-9.076
2783.2000	-8.992
2783.6000	-8.579
2784.0000	-8.557
2784.4000	-8.884
2784.8000	-8.684
2785.2000	-8.315
2785.6000	-7.897
2786.0000	-7.967
2786.4000	-7.308
2786.8000	-6.897
2787.2000	-6.802
2787.6000	-6.962
2788.0000	-6.548
2788.4000	-6.188
2788.8000	-6.050
2789.2000	-6.121
2789.6000	-6.211
2790.0000	-6.034
2790.4000	-6.197
2790.8000	-7.047
2791.2000	-7.098
2791.6000	-6.667
2792.0000	-6.911
2792.4000	-6.999
2792.8000	-7.160
2793.2000	-7.832
2793.6000	-8.087
2794.0000	-8.203
2794.4000	-8.257
2794.8000	-8.333
2795.2000	-8.248
2795.6000	-8.258
2796.0000	-8.370
2796.4000	-8.692
2796.8000	-8.550
2797.2000	-8.754
2797.6000	-8.306
2798.0000	-8.507
2798.4000	-8.617
2798.8000	-8.855
2799.2000	-8.080
2799.6000	-8.844
2800.0000	-9.150
2800.4000	-9.666
2800.8000	-9.804
2801.2000	-9.392
2801.6000	-10.048
2802.0000	-10.686
2802.4000	-11.018
2802.8000	-11.296
2803.2000	-10.410
2803.6000	-10.739
2804.0000	-10.287
2804.4000	-10.283
2804.8000	-10.381
2805.2000	-9.928
2805.6000	-9.596
2806.0000	-9.660
2806.4000	-9.980
2806.8000	-9.642
2807.2000	-9.676
2807.6000	-9.430
2808.0000	-9.680
2808.4000	-9.432
2808.8000	-9.264
2809.2000	-8.936
2809.6000	-9.231
2810.0000	-8.854
2810.4000	-8.820
2810.8000	-8.528
2811.2000	-7.685
2811.6000	-7.497
2812.0000	-8.016
2812.4000	-7.514
2812.8000	-7.805
2813.2000	-8.400
2813.6000	-7.636
2814.0000	-8.128
2814.4000	-8.522
2814.8000	-8.685
2815.2000	-8.943
2815.6000	-8.830
2816.0000	-9.725
2816.4000	-9.726
2816.8000	-9.954
2817.2000	-9.754
2817.6000	-10.736
2818.0000	-10.684
2818.4000	-10.776
2818.8000	-10.520
2819.2000	-11.118
2819.6000	-11.009
2820.0000	-10.844
2820.4000	-10.605
2820.8000	-10.503
2821.2000	-10.615
2821.6000	-10.430
2822.0000	-9.906
2822.4000	-9.901
2822.8000	-9.424
2823.2000	-10.273
2823.6000	-10.384
2824.0000	-10.314
2824.4000	-10.466
2824.8000	-10.430
2825.2000	-11.643
2825.6000	-11.984
2826.0000	-10.912
2826.4000	-10.563
2826.8000	-10.652
2827.2000	-11.181
2827.6000	-11.240
2828.0000	-10.632
2828.4000	-10.998
2828.8000	-11.287
2829.2000	-11.515
2829.6000	-11.333
2830.0000	-11.507
2830.4000	-11.491
2830.8000	-12.121
2831.2000	-12.322
2831.6000	-11.995
2832.0000	-11.786
2832.4000	-11.779
2832.8000	-11.701
2833.2000	-11.283
2833.6000	-11.589
2834.0000	-11.805
2834.4000	-12.082
2834.8000	-12.463
2835.2000	-13.204
2835.6000	-12.770
2836.0000	-12.581
2836.4000	-12.935
2836.8000	-13.149
2837.2000	-12.793
2837.6000	-12.925
2838.0000	-12.667
2838.4000	-12.562
2838.8000	-12.872
2839.2000	-12.495
2839.6000	-12.668
2840.0000	-13.139
2840.4000	-12.635
2840.8000	-12.650
2841.2000	-12.912
2841.6000	-13.456
2842.0000	-13.474
2842.4000	-13.292
2842.8000	-13.485
2843.2000	-13.533
2843.6000	-13.576
2844.0000	-13.969
2844.4000	-13.837
2844.8000	-13.992
2845.2000	-14.102
2845.6000	-14.167
2846.0000	-14.288
2846.4000	-14.399
2846.8000	-13.872
2847.2000	-14.178
2847.6000	-14.325
2848.0000	-14.624
2848.4000	-14.676
2848.8000	-14.159
2849.2000	-15.387
2849.6000	-16.180
2850.0000	-15.512
2850.4000	-14.818
2850.8000	-14.861
2851.2000	-16.307
2851.6000	-15.806
2852.0000	-16.014
2852.4000	-15.901
2852.8000	-16.309
2853.2000	-16.375
2853.6000	-16.384
2854.0000	-16.366
2854.4000	-16.512
2854.8000	-16.357
2855.2000	-16.621
2855.6000	-16.652
2856.0000	-16.477
2856.4000	-16.443
2856.8000	-16.101
2857.2000	-16.268
2857.6000	-16.498
2858.0000	-16.424
2858.4000	-16.474
2858.8000	-16.618
2859.2000	-16.633
2859.6000	-16.748
2860.0000	-16.991
2860.4000	-17.144
2860.8000	-17.481
2861.2000	-17.577
2861.6000	-18.021
2862.0000	-17.562
2862.4000	-18.398
2862.8000	-18.500
2863.2000	-18.604
2863.6000	-18.426
2864.0000	-18.361
2864.4000	-18.304
2864.8000	-18.462
2865.2000	-18.537
2865.6000	-18.061
2866.0000	-18.095
2866.4000	-17.814
2866.8000	-18.708
2867.2000	-17.978
2867.6000	-17.946
2868.0000	-17.802
2868.4000	-18.382
2868.8000	-18.187
2869.2000	-18.282
2869.6000	-18.104
2870.0000	-18.664
2870.4000	-18.541
2870.8000	-18.719
2871.2000	-18.920
2871.6000	-19.101
2872.0000	-19.582
2872.4000	-19.301
2872.8000	-19.944
2873.2000	-19.927
2873.6000	-19.656
2874.0000	-19.610
2874.4000	-19.564
2874.8000	-19.327
2875.2000	-19.806
2875.6000	-20.349
2876.0000	-20.467
2876.4000	-20.479
2876.8000	-19.511
2877.2000	-20.238
2877.6000	-20.497
2878.0000	-20.517
2878.4000	-20.684
2878.8000	-21.115
2879.2000	-21.366
2879.6000	-21.927
2880.0000	-22.040
2880.4000	-22.681
2880.8000	-23.082
2881.2000	-23.665
2881.6000	-23.624
2882.0000	-24.151
2882.4000	-24.776
2882.8000	-24.462
2883.2000	-24.830
2883.6000	-25.966
2884.0000	-25.202
2884.4000	-26.465
2884.8000	-26.995
2885.2000	-26.281
2885.6000	-27.085
2886.0000	-25.886
2886.4000	-25.947
2886.8000	-25.880
2887.2000	-26.155
2887.6000	-26.755
2888.0000	-26.048
2888.4000	-26.902
2888.8000	-26.742
2889.2000	-27.619
2889.6000	-26.572
2890.0000	-25.913
2890.4000	-24.271
2890.8000	-25.576
2891.2000	-25.120
2891.6000	-24.842
2892.0000	-25.557
2892.4000	-24.208
2892.8000	-24.637
2893.2000	-24.771
2893.6000	-24.042
2894.0000	-23.968
2894.4000	-24.126
2894.8000	-24.287
2895.2000	-23.878
2895.6000	-23.711
2896.0000	-24.233
2896.4000	-23.905
2896.8000	-23.472
2897.2000	-23.776
2897.6000	-22.689
2898.0000	-20.688
2898.4000	-21.770
2898.8000	-22.349
2899.2000	-22.203
2899.6000	-21.756
2900.0000	-21.028
2900.4000	-21.458
2900.8000	-20.768
2901.2000	-21.277
2901.6000	-21.517
2902.0000	-20.674
2902.4000	-20.825
2902.8000	-21.461
2903.2000	-19.408
2903.6000	-18.235
2904.0000	-17.437
2904.4000	-17.786
2904.8000	-16.708
2905.2000	-16.207
2905.6000	-16.013
2906.0000	-16.570
2906.4000	-16.648
2906.8000	-17.524
2907.2000	-18.810
2907.6000	-17.978
2908.0000	-19.416
2908.4000	-19.568
2908.8000	-18.945
2909.2000	-19.636
2909.6000	-19.392
2910.0000	-20.330
2910.4000	-19.011
2910.8000	-19.130
2911.2000	-19.429
2911.6000	-19.288
2912.0000	-19.168
2912.4000	-20.666
2912.8000	-18.743
2913.2000	-19.861
2913.6000	-20.072
2914.0000	-19.671
2914.4000	-20.128
2914.8000	-20.607
2915.2000	-20.755
2915.6000	-20.183
2916.0000	-20.997
2916.4000	-20.698
2916.8000	-19.712
2917.2000	-20.869
2917.6000	-22.611
2918.0000	-22.213
2918.4000	-20.469
2918.8000	-21.331
2919.2000	-21.473
2919.6000	-21.812
2920.0000	-21.403
2920.4000	-21.719
2920.8000	-21.460
2921.2000	-19.202
2921.6000	-20.651
2922.0000	-19.900
2922.4000	-19.934
2922.8000	-20.572
2923.2000	-20.863
2923.6000	-20.521
2924.0000	-20.306
2924.4000	-20.138
2924.8000	-19.953
2925.2000	-19.620
2925.6000	-19.521
2926.0000	-19.460
2926.4000	-19.332
2926.8000	-19.446
2927.2000	-19.249
2927.6000	-18.700
2928.0000	-18.110
2928.4000	-17.376
2928.8000	-18.085
2929.2000	-17.824
2929.6000	-17.214
2930.0000	-16.860
2930.4000	-16.757
2930.8000	-17.994
2931.2000	-17.574
2931.6000	-18.080
2932.0000	-17.729
2932.4000	-17.731
2932.8000	-16.806
2933.2000	-17.224
2933.6000	-17.004
2934.0000	-17.481
2934.4000	-17.248
2934.8000	-17.087
2935.2000	-15.343
2935.6000	-16.374
2936.0000	-16.302
2936.4000	-16.124
2936.8000	-15.632
2937.2000	-15.052
2937.6000	-17.389
2938.0000	-17.463
2938.4000	-17.212
2938.8000	-16.928
2939.2000	-15.060
2939.6000	-17.301
2940.0000	-17.169
2940.4000	-17.331
2940.8000	-16.016
2941.2000	-16.202
2941.6000	-18.664
2942.0000	-17.950
2942.4000	-17.724
2942.8000	-17.077
2943.2000	-17.093
2943.6000	-16.062
2944.0000	-16.189
2944.4000	-16.510
2944.8000	-16.437
2945.2000	-15.535
2945.6000	-16.713
2946.0000	-16.470
2946.4000	-15.910
2946.8000	-15.570
2947.2000	-15.428
2947.6000	-15.141
2948.0000	-14.155
2948.4000	-13.630
2948.8000	-14.287
2949.2000	-14.432
2949.6000	-13.640
2950.0000	-13.402
2950.4000	-13.650
2950.8000	-13.959
2951.2000	-13.757
2951.6000	-13.501
2952.0000	-13.888
2952.4000	-14.250
2952.8000	-14.012
2953.2000	-13.790
2953.6000	-13.434
2954.0000	-13.545
2954.4000	-13.594
2954.8000	-13.806
2955.2000	-13.400
2955.6000	-13.606
2956.0000	-13.922
2956.4000	-13.742
2956.8000	-13.796
2957.2000	-13.960
2957.6000	-13.956
2958.0000	-14.019
2958.4000	-14.079
2958.8000	-14.096
2959.2000	-14.071
2959.6000	-13.874
2960.0000	-13.978
2960.4000	-13.808
2960.8000	-13.981
2961.2000	-13.962
2961.6000	-13.840
2962.0000	-13.833
2962.4000	-13.348
2962.8000	-13.512
2963.2000	-13.421
2963.6000	-13.383
2964.0000	-13.239
2964.4000	-13.204
2964.8000	-13.326
2965.2000	-13.119
2965.6000	-12.780
2966.0000	-12.718
2966.4000	-12.665
2966.8000	-13.229
2967.2000	-12.987
2967.6000	-12.950
2968.0000	-12.873
2968.4000	-13.235
2968.8000	-13.491
2969.2000	-13.362
2969.6000	-13.529
2970.0000	-13.520
2970.4000	-13.543
2970.8000	-13.638
2971.2000	-13.618
2971.6000	-13.811
2972.0000	-13.825
2972.4000	-14.014
2972.8000	-13.877
2973.2000	-13.382
2973.6000	-13.671
2974.0000	-14.068
2974.4000	-13.918
2974.8000	-13.346
2975.2000	-13.022
2975.6000	-13.463
2976.0000	-13.274
2976.4000	-13.025
2976.8000	-13.640
2977.2000	-13.478
2977.6000	-13.041
2978.0000	-12.545
2978.4000	-12.475
2978.8000	-12.230
2979.2000	-12.269
2979.6000	-12.841
2980.0000	-12.327
2980.4000	-12.484
2980.8000	-12.656
2981.2000	-12.399
2981.6000	-12.781
2982.0000	-13.007
2982.4000	-13.214
2982.8000	-12.598
2983.2000	-12.555
2983.6000	-13.121
2984.0000	-13.153
2984.4000	-12.907
2984.8000	-12.634
2985.2000	-12.990
2985.6000	-13.052
2986.0000	-13.156
2986.4000	-12.777
2986.8000	-12.606
2987.2000	-12.734
2987.6000	-13.323
2988.0000	-12.674
2988.4000	-12.397
2988.8000	-12.910
2989.2000	-15.457
2989.6000	-16.047
2990.0000	-15.076
2990.4000	-14.796
2990.8000	-15.403
2991.2000	-16.221
2991.6000	-14.766
2992.0000	-16.090
2992.4000	-16.236
2992.8000	-16.334
2993.2000	-15.333
2993.6000	-14.893
2994.0000	-16.224
2994.4000	-15.814
2994.8000	-16.458
2995.2000	-16.152
2995.6000	-15.169
2996.0000	-16.289
2996.4000	-15.970
2996.8000	-16.016
2997.2000	-15.893
2997.6000	-15.073
2998.0000	-16.045
2998.4000	-16.716
2998.8000	-16.122
2999.2000	-16.498
2999.6000	-17.432
3000.0000	-16.425
3000.4000	-15.976
3000.8000	-16.452
3001.2000	-16.685
3001.6000	-18.426
3002.0000	-17.801
3002.4000	-17.310
3002.8000	-17.078
3003.2000	-18.549
3003.6000	-19.522
3004.0000	-18.225
3004.4000	-17.527
3004.8000	-18.393
3005.2000	-18.145
3005.6000	-18.031
3006.0000	-16.131
3006.4000	-18.323
3006.8000	-17.712
3007.2000	-17.423
3007.6000	-16.815
3008.0000	-17.863
3008.4000	-17.538
3008.8000	-17.793
3009.2000	-17.718
3009.6000	-16.572
3010.0000	-18.217
3010.4000	-19.485
3010.8000	-17.901
3011.2000	-18.873
3011.6000	-19.107
3012.0000	-19.184
3012.4000	-21.341
3012.8000	-19.863
3013.2000	-19.207
3013.6000	-18.389
3014.0000	-19.687
3014.4000	-18.595
3014.8000	-19.603
3015.2000	-20.689
3015.6000	-22.206
3016.0000	-22.577
3016.4000	-19.224
3016.8000	-19.055
3017.2000	-21.338
3017.6000	-22.097
3018.0000	-22.170
3018.4000	-19.642
3018.8000	-20.056
3019.2000	-23.728
3019.6000	-22.823
3020.0000	-18.871
3020.4000	-18.619
3020.8000	-20.492
3021.2000	-22.373
3021.6000	-22.442
3022.0000	-19.936
3022.4000	-21.756
3022.8000	-23.526
3023.2000	-20.235
3023.6000	-20.804
3024.0000	-19.596
3024.4000	-20.845
3024.8000	-19.860
3025.2000	-21.999
3025.6000	-22.418
3026.0000	-21.860
3026.4000	-24.503
3026.8000	-21.648
3027.2000	-22.417
3027.6000	-21.125
3028.0000	-24.104
3028.4000	-24.957
3028.8000	-22.391
3029.2000	-22.771
3029.6000	-23.051
3030.0000	-24.569
3030.4000	-24.938
3030.8000	-23.012
3031.2000	-23.754
3031.6000	-24.444
3032.0000	-25.162
3032.4000	-23.389
3032.8000	-23.668
3033.2000	-24.065
3033.6000	-24.183
3034.0000	-24.739
3034.4000	-24.851
3034.8000	-25.101
3035.2000	-24.525
3035.6000	-24.892
3036.0000	-24.257
3036.4000	-24.671
3036.8000	-24.693
3037.2000	-24.538
3037.6000	-23.952
3038.0000	-23.399
3038.4000	-23.600
3038.8000	-23.287
3039.2000	-23.466
3039.6000	-23.406
3040.0000	-23.409
3040.4000	-23.493
3040.8000	-23.879
3041.2000	-24.272
3041.6000	-24.619
3042.0000	-24.882
3042.4000	-25.021
3042.8000	-25.254
3043.2000	-25.419
3043.6000	-25.422
3044.0000	-25.278
3044.4000	-25.362
3044.8000	-26.324
3045.2000	-26.592
3045.6000	-26.825
3046.0000	-26.965
3046.4000	-27.312
3046.8000	-27.678
3047.2000	-27.639
3047.6000	-27.622
3048.0000	-27.881
3048.4000	-28.227
3048.8000	-28.454
3049.2000	-28.722
3049.6000	-29.172
3050.0000	-29.119
3050.4000	-29.807
3050.8000	-30.344
3051.2000	-30.534
3051.6000	-30.459
3052.0000	-31.095
3052.4000	-31.491
3052.8000	-31.393
3053.2000	-31.347
3053.6000	-32.035
3054.0000	-31.560
3054.4000	-31.840
3054.8000	-32.371
3055.2000	-32.878
3055.6000	-32.764
3056.0000	-32.506
3056.4000	-33.097
3056.8000	-32.870
3057.2000	-33.849
3057.6000	-33.555
3058.0000	-34.413
3058.4000	-33.952
3058.8000	-34.744
3059.2000	-34.234
3059.6000	-34.988
3060.0000	-34.972
3060.4000	-35.336
3060.8000	-35.149
3061.2000	-35.083
3061.6000	-35.269
3062.0000	-35.562
3062.4000	-35.278
3062.8000	-35.653
3063.2000	-35.672
3063.6000	-36.411
3064.0000	-36.483
3064.4000	-36.681
3064.8000	-36.621
3065.2000	-36.722
3065.6000	-36.673
3066.0000	-36.541
3066.4000	-36.589
3066.8000	-36.855
3067.2000	-36.848
3067.6000	-36.628
3068.0000	-36.653
3068.4000	-36.855
3068.8000	-37.087
3069.2000	-37.084
3069.6000	-36.881
3070.0000	-37.049
3070.4000	-37.035
3070.8000	-37.111
3071.2000	-37.148
3071.6000	-36.519
3072.0000	-37.123
3072.4000	-37.560
3072.8000	-37.472
3073.2000	-37.228
3073.6000	-37.327
3074.0000	-36.953
3074.4000	-36.948
3074.8000	-36.928
3075.2000	-36.945
3075.6000	-37.058
3076.0000	-36.853
3076.4000	-36.996
3076.8000	-37.148
3077.2000	-37.155
3077.6000	-36.769
3078.0000	-37.107
3078.4000	-37.433
3078.8000	-37.442
3079.2000	-37.589
3079.6000	-37.738
3080.0000	-37.843
3080.4000	-37.907
3080.8000	-37.744
3081.2000	-37.613
3081.6000	-37.683
3082.0000	-37.967
3082.4000	-37.638
3082.8000	-37.942
3083.2000	-37.855
3083.6000	-37.704
3084.0000	-37.791
3084.4000	-37.618
3084.8000	-37.591
3085.2000	-37.648
3085.6000	-37.603
3086.0000	-37.489
3086.4000	-37.485
3086.8000	-37.759
3087.2000	-37.743
3087.6000	-37.775
3088.0000	-37.569
3088.4000	-37.399
3088.8000	-37.480
3089.2000	-37.671
3089.6000	-37.514
3090.0000	-37.815
3090.4000	-37.585
3090.8000	-37.802
3091.2000	-37.817
3091.6000	-37.968
3092.0000	-38.106
3092.4000	-38.286
3092.8000	-38.364
3093.2000	-38.542
3093.6000	-38.389
3094.0000	-38.597
3094.4000	-38.806
3094.8000	-38.865
3095.2000	-38.828
3095.6000	-38.801
3096.0000	-38.720
3096.4000	-38.825
3096.8000	-38.866
3097.2000	-38.919
3097.6000	-38.986
3098.0000	-39.013
3098.4000	-39.141
3098.8000	-39.101
3099.2000	-39.149
3099.6000	-39.117
3100.0000	-39.072
3100.4000	-39.220
3100.8000	-39.251
3101.2000	-39.284
3101.6000	-39.286
3102.0000	-39.389
3102.4000	-39.736
3102.8000	-39.626
3103.2000	-39.986
3103.6000	-40.020
3104.0000	-40.123
3104.4000	-40.093
3104.8000	-40.505
3105.2000	-40.997
3105.6000	-40.799
3106.0000	-40.674
3106.4000	-40.985
3106.8000	-41.132
3107.2000	-40.956
3107.6000	-40.829
3108.0000	-40.925
3108.4000	-41.249
3108.8000	-41.145
3109.2000	-41.172
3109.6000	-41.204
3110.0000	-41.214
3110.4000	-41.313
3110.8000	-41.474
3111.2000	-41.364
3111.6000	-41.401
3112.0000	-41.561
3112.4000	-41.550
3112.8000	-41.408
3113.2000	-41.348
3113.6000	-41.252
3114.0000	-41.345
3114.4000	-41.250
3114.8000	-41.054
3115.2000	-40.983
3115.6000	-40.993
3116.0000	-40.924
3116.4000	-40.832
3116.8000	-40.861
3117.2000	-41.096
3117.6000	-40.882
3118.0000	-40.978
3118.4000	-41.166
3118.8000	-40.958
3119.2000	-40.959
3119.6000	-40.765
3120.0000	-40.613
3120.4000	-40.518
3120.8000	-40.428
3121.2000	-40.304
3121.6000	-40.122
3122.0000	-39.881
3122.4000	-39.835
3122.8000	-39.676
3123.2000	-39.635
3123.6000	-39.417
3124.0000	-39.490
3124.4000	-39.377
3124.8000	-39.256
3125.2000	-39.022
3125.6000	-39.036
3126.0000	-38.922
3126.4000	-38.851
3126.8000	-38.723
3127.2000	-38.530
3127.6000	-38.455
3128.0000	-38.393
3128.4000	-38.268
3128.8000	-38.053
3129.2000	-38.149
3129.6000	-38.043
3130.0000	-37.918
3130.4000	-37.753
3130.8000	-37.671
3131.2000	-37.522
3131.6000	-37.336
3132.0000	-37.131
3132.4000	-36.972
3132.8000	-36.849
3133.2000	-36.640
3133.6000	-36.576
3134.0000	-36.424
3134.4000	-36.411
3134.8000	-36.349
3135.2000	-36.307
3135.6000	-36.228
[truncated: 4,661 more rows]
