# Supplementary material for: Femtosecond tunable solitons up to 4.8 µm using soliton self-frequency shift in an InF3 fiber
Source: Sci Rep. 2022 Sep 23;12:15898. doi: 10.1038/s41598-022-19658-8 (PMC9508244; doi:10.1038/s41598-022-19658-8)
Supplement: Supplementary file 1 — Supplementary Information. [file 41598_2022_19658_MOESM1_ESM.zip › Raw data/Fig3_4m20mInF3/3.6A.CSV]

75CSV
77
35
CTRWL	3675.000000
SPAN	2650.000000
START WL	2350.000000
STOP WL	5000.000000
WLFREQ	0
REFL	-3.0
LSCL	7.0
RESLN	2.000
AVG	1
SMPLAUTO	1
SMPL	6626
SMPLINTVL	0.4000
HI1_CHOP
MEAS
LSUNT	0
NMSKV	OFF
RESCOR	0
SMOOTH	0
MEASWL	0
SWPSPD	1
MODELNAME	AQ6376
CHGPT	0
RESCAL0_0	10243
RESCAL0_1	0
RESCAL0_2	0
RESCAL1_0	10243
RESCAL1_1	0
RESCAL1_2	0
RESPARM	10243
FREQPARM	10243
WNUMPARM	10243
[TRACE DATA]
2350.0000	-210.000
2350.4000	-57.649
2350.8000	-210.000
2351.2000	-53.252
2351.6000	-210.000
2352.0000	-55.302
2352.4000	-55.124
2352.8000	-52.255
2353.2000	-210.000
2353.6000	-55.976
2354.0000	-59.893
2354.4000	-61.949
2354.8000	-210.000
2355.2000	-62.202
2355.6000	-210.000
2356.0000	-210.000
2356.4000	-210.000
2356.8000	-210.000
2357.2000	-210.000
2357.6000	-51.340
2358.0000	-210.000
2358.4000	-210.000
2358.8000	-73.870
2359.2000	-210.000
2359.6000	-210.000
2360.0000	-210.000
2360.4000	-53.220
2360.8000	-210.000
2361.2000	-59.432
2361.6000	-56.116
2362.0000	-210.000
2362.4000	-210.000
2362.8000	-56.961
2363.2000	-52.961
2363.6000	-210.000
2364.0000	-58.522
2364.4000	-210.000
2364.8000	-56.895
2365.2000	-210.000
2365.6000	-210.000
2366.0000	-210.000
2366.4000	-210.000
2366.8000	-210.000
2367.2000	-55.723
2367.6000	-56.007
2368.0000	-58.125
2368.4000	-59.242
2368.8000	-210.000
2369.2000	-51.475
2369.6000	-55.516
2370.0000	-210.000
2370.4000	-53.507
2370.8000	-57.766
2371.2000	-210.000
2371.6000	-57.990
2372.0000	-210.000
2372.4000	-52.582
2372.8000	-51.848
2373.2000	-210.000
2373.6000	-210.000
2374.0000	-210.000
2374.4000	-210.000
2374.8000	-55.607
2375.2000	-210.000
2375.6000	-58.634
2376.0000	-210.000
2376.4000	-52.839
2376.8000	-210.000
2377.2000	-210.000
2377.6000	-210.000
2378.0000	-210.000
2378.4000	-56.657
2378.8000	-210.000
2379.2000	-210.000
2379.6000	-53.605
2380.0000	-51.925
2380.4000	-49.816
2380.8000	-51.780
2381.2000	-53.999
2381.6000	-210.000
2382.0000	-210.000
2382.4000	-51.834
2382.8000	-51.372
2383.2000	-52.000
2383.6000	-56.878
2384.0000	-210.000
2384.4000	-210.000
2384.8000	-210.000
2385.2000	-64.002
2385.6000	-210.000
2386.0000	-51.946
2386.4000	-210.000
2386.8000	-210.000
2387.2000	-55.995
2387.6000	-62.224
2388.0000	-51.409
2388.4000	-210.000
2388.8000	-60.834
2389.2000	-50.687
2389.6000	-210.000
2390.0000	-51.881
2390.4000	-210.000
2390.8000	-210.000
2391.2000	-54.984
2391.6000	-210.000
2392.0000	-210.000
2392.4000	-51.638
2392.8000	-60.483
2393.2000	-210.000
2393.6000	-56.090
2394.0000	-210.000
2394.4000	-73.498
2394.8000	-210.000
2395.2000	-58.411
2395.6000	-210.000
2396.0000	-52.410
2396.4000	-64.939
2396.8000	-210.000
2397.2000	-210.000
2397.6000	-53.382
2398.0000	-56.129
2398.4000	-54.899
2398.8000	-55.990
2399.2000	-210.000
2399.6000	-53.736
2400.0000	-210.000
2400.4000	-58.991
2400.8000	-57.421
2401.2000	-56.929
2401.6000	-210.000
2402.0000	-210.000
2402.4000	-54.147
2402.8000	-53.060
2403.2000	-210.000
2403.6000	-210.000
2404.0000	-210.000
2404.4000	-210.000
2404.8000	-210.000
2405.2000	-210.000
2405.6000	-54.880
2406.0000	-210.000
2406.4000	-60.234
2406.8000	-210.000
2407.2000	-210.000
2407.6000	-55.375
2408.0000	-210.000
2408.4000	-53.718
2408.8000	-55.806
2409.2000	-210.000
2409.6000	-210.000
2410.0000	-210.000
2410.4000	-210.000
2410.8000	-210.000
2411.2000	-210.000
2411.6000	-50.956
2412.0000	-52.858
2412.4000	-52.878
2412.8000	-56.185
2413.2000	-52.293
2413.6000	-54.030
2414.0000	-210.000
2414.4000	-210.000
2414.8000	-210.000
2415.2000	-210.000
2415.6000	-210.000
2416.0000	-53.991
2416.4000	-54.911
2416.8000	-210.000
2417.2000	-56.675
2417.6000	-53.104
2418.0000	-56.134
2418.4000	-210.000
2418.8000	-51.267
2419.2000	-78.947
2419.6000	-210.000
2420.0000	-210.000
2420.4000	-210.000
2420.8000	-210.000
2421.2000	-52.971
2421.6000	-53.977
2422.0000	-59.193
2422.4000	-210.000
2422.8000	-210.000
2423.2000	-210.000
2423.6000	-210.000
2424.0000	-210.000
2424.4000	-210.000
2424.8000	-53.609
2425.2000	-55.457
2425.6000	-51.637
2426.0000	-210.000
2426.4000	-210.000
2426.8000	-210.000
2427.2000	-210.000
2427.6000	-51.424
2428.0000	-55.970
2428.4000	-54.340
2428.8000	-55.071
2429.2000	-56.353
2429.6000	-56.509
2430.0000	-60.103
2430.4000	-210.000
2430.8000	-210.000
2431.2000	-53.373
2431.6000	-210.000
2432.0000	-210.000
2432.4000	-210.000
2432.8000	-210.000
2433.2000	-57.120
2433.6000	-59.431
2434.0000	-210.000
2434.4000	-210.000
2434.8000	-210.000
2435.2000	-74.607
2435.6000	-56.300
2436.0000	-210.000
2436.4000	-210.000
2436.8000	-210.000
2437.2000	-57.274
2437.6000	-52.387
2438.0000	-210.000
2438.4000	-54.025
2438.8000	-210.000
2439.2000	-54.877
2439.6000	-210.000
2440.0000	-50.657
2440.4000	-57.134
2440.8000	-210.000
2441.2000	-210.000
2441.6000	-61.177
2442.0000	-50.553
2442.4000	-62.944
2442.8000	-49.737
2443.2000	-54.501
2443.6000	-210.000
2444.0000	-57.964
2444.4000	-210.000
2444.8000	-210.000
2445.2000	-62.234
2445.6000	-58.961
2446.0000	-210.000
2446.4000	-210.000
2446.8000	-57.676
2447.2000	-52.370
2447.6000	-210.000
2448.0000	-59.773
2448.4000	-55.904
2448.8000	-210.000
2449.2000	-210.000
2449.6000	-54.270
2450.0000	-55.877
2450.4000	-55.341
2450.8000	-210.000
2451.2000	-210.000
2451.6000	-210.000
2452.0000	-53.069
2452.4000	-55.653
2452.8000	-66.603
2453.2000	-210.000
2453.6000	-55.141
2454.0000	-51.962
2454.4000	-210.000
2454.8000	-52.518
2455.2000	-50.763
2455.6000	-210.000
2456.0000	-210.000
2456.4000	-210.000
2456.8000	-70.487
2457.2000	-53.210
2457.6000	-52.728
2458.0000	-54.656
2458.4000	-57.351
2458.8000	-51.333
2459.2000	-50.969
2459.6000	-54.702
2460.0000	-210.000
2460.4000	-57.631
2460.8000	-61.883
2461.2000	-50.216
2461.6000	-55.577
2462.0000	-210.000
2462.4000	-55.906
2462.8000	-52.880
2463.2000	-210.000
2463.6000	-56.102
2464.0000	-54.132
2464.4000	-53.035
2464.8000	-55.183
2465.2000	-210.000
2465.6000	-58.083
2466.0000	-51.962
2466.4000	-210.000
2466.8000	-57.665
2467.2000	-210.000
2467.6000	-210.000
2468.0000	-210.000
2468.4000	-55.919
2468.8000	-210.000
2469.2000	-210.000
2469.6000	-56.075
2470.0000	-50.632
2470.4000	-54.066
2470.8000	-55.293
2471.2000	-53.373
2471.6000	-60.905
2472.0000	-210.000
2472.4000	-62.514
2472.8000	-49.733
2473.2000	-56.694
2473.6000	-52.364
2474.0000	-210.000
2474.4000	-53.015
2474.8000	-50.028
2475.2000	-210.000
2475.6000	-210.000
2476.0000	-54.802
2476.4000	-54.890
2476.8000	-60.807
2477.2000	-210.000
2477.6000	-54.156
2478.0000	-52.456
2478.4000	-57.524
2478.8000	-210.000
2479.2000	-54.682
2479.6000	-72.869
2480.0000	-53.031
2480.4000	-58.139
2480.8000	-53.136
2481.2000	-210.000
2481.6000	-51.635
2482.0000	-50.247
2482.4000	-51.800
2482.8000	-50.667
2483.2000	-48.789
2483.6000	-49.950
2484.0000	-49.304
2484.4000	-50.530
2484.8000	-51.415
2485.2000	-51.779
2485.6000	-51.400
2486.0000	-49.529
2486.4000	-53.615
2486.8000	-53.259
2487.2000	-52.037
2487.6000	-55.652
2488.0000	-52.781
2488.4000	-51.340
2488.8000	-50.401
2489.2000	-51.634
2489.6000	-210.000
2490.0000	-51.396
2490.4000	-50.907
2490.8000	-50.324
2491.2000	-50.372
2491.6000	-51.117
2492.0000	-64.620
2492.4000	-49.987
2492.8000	-51.591
2493.2000	-50.769
2493.6000	-50.365
2494.0000	-51.788
2494.4000	-50.472
2494.8000	-54.745
2495.2000	-49.775
2495.6000	-50.472
2496.0000	-66.478
2496.4000	-49.406
2496.8000	-210.000
2497.2000	-49.712
2497.6000	-49.658
2498.0000	-48.672
2498.4000	-49.594
2498.8000	-51.803
2499.2000	-51.064
2499.6000	-50.146
2500.0000	-49.610
2500.4000	-49.338
2500.8000	-49.302
2501.2000	-49.928
2501.6000	-49.230
2502.0000	-48.116
2502.4000	-52.312
2502.8000	-53.877
2503.2000	-51.290
2503.6000	-48.848
2504.0000	-50.735
2504.4000	-51.022
2504.8000	-49.272
2505.2000	-49.817
2505.6000	-50.412
2506.0000	-50.014
2506.4000	-49.204
2506.8000	-53.403
2507.2000	-47.520
2507.6000	-47.982
2508.0000	-51.906
2508.4000	-49.269
2508.8000	-50.567
2509.2000	-48.053
2509.6000	-48.549
2510.0000	-49.186
2510.4000	-52.118
2510.8000	-48.828
2511.2000	-48.627
2511.6000	-48.698
2512.0000	-49.321
2512.4000	-48.910
2512.8000	-48.653
2513.2000	-48.968
2513.6000	-47.488
2514.0000	-48.581
2514.4000	-49.657
2514.8000	-49.258
2515.2000	-50.579
2515.6000	-48.044
2516.0000	-49.455
2516.4000	-49.689
2516.8000	-49.404
2517.2000	-50.033
2517.6000	-50.329
2518.0000	-49.189
2518.4000	-49.113
2518.8000	-48.935
2519.2000	-49.991
2519.6000	-48.900
2520.0000	-47.843
2520.4000	-47.974
2520.8000	-50.200
2521.2000	-49.348
2521.6000	-49.842
2522.0000	-50.073
2522.4000	-48.519
2522.8000	-48.280
2523.2000	-49.376
2523.6000	-48.567
2524.0000	-48.395
2524.4000	-49.938
2524.8000	-48.150
2525.2000	-50.021
2525.6000	-50.260
2526.0000	-48.428
2526.4000	-49.190
2526.8000	-48.708
2527.2000	-47.452
2527.6000	-48.265
2528.0000	-49.527
2528.4000	-49.212
2528.8000	-48.785
2529.2000	-48.951
2529.6000	-48.649
2530.0000	-49.346
2530.4000	-48.220
2530.8000	-49.406
2531.2000	-49.939
2531.6000	-50.300
2532.0000	-50.318
2532.4000	-50.628
2532.8000	-50.289
2533.2000	-47.921
2533.6000	-49.583
2534.0000	-50.237
2534.4000	-49.445
2534.8000	-48.154
2535.2000	-51.441
2535.6000	-50.557
2536.0000	-49.835
2536.4000	-49.001
2536.8000	-49.107
2537.2000	-48.613
2537.6000	-48.253
2538.0000	-50.046
2538.4000	-48.461
2538.8000	-47.807
2539.2000	-48.356
2539.6000	-50.837
2540.0000	-50.442
2540.4000	-49.126
2540.8000	-48.957
2541.2000	-48.101
2541.6000	-48.117
2542.0000	-48.621
2542.4000	-46.688
2542.8000	-48.335
2543.2000	-48.268
2543.6000	-49.449
2544.0000	-49.571
2544.4000	-48.332
2544.8000	-47.437
2545.2000	-48.551
2545.6000	-47.176
2546.0000	-46.907
2546.4000	-47.843
2546.8000	-46.851
2547.2000	-46.826
2547.6000	-47.216
2548.0000	-48.120
2548.4000	-47.645
2548.8000	-46.453
2549.2000	-46.919
2549.6000	-46.666
2550.0000	-46.866
2550.4000	-46.546
2550.8000	-46.845
2551.2000	-47.704
2551.6000	-46.076
2552.0000	-45.873
2552.4000	-46.289
2552.8000	-45.520
2553.2000	-46.220
2553.6000	-45.312
2554.0000	-44.646
2554.4000	-44.421
2554.8000	-44.688
2555.2000	-44.453
2555.6000	-44.807
2556.0000	-44.695
2556.4000	-44.041
2556.8000	-44.517
2557.2000	-44.196
2557.6000	-45.114
2558.0000	-44.684
2558.4000	-44.765
2558.8000	-45.341
2559.2000	-45.524
2559.6000	-46.150
2560.0000	-45.427
2560.4000	-45.878
2560.8000	-47.371
2561.2000	-46.447
2561.6000	-46.126
2562.0000	-45.686
2562.4000	-44.802
2562.8000	-44.768
2563.2000	-44.958
2563.6000	-44.348
2564.0000	-44.311
2564.4000	-44.217
2564.8000	-43.870
2565.2000	-43.634
2565.6000	-43.761
2566.0000	-43.459
2566.4000	-43.483
2566.8000	-43.485
2567.2000	-43.023
2567.6000	-43.088
2568.0000	-43.004
2568.4000	-42.985
2568.8000	-42.708
2569.2000	-42.674
2569.6000	-42.168
2570.0000	-42.859
2570.4000	-42.382
2570.8000	-42.352
2571.2000	-42.023
2571.6000	-42.329
2572.0000	-42.052
2572.4000	-42.002
2572.8000	-41.889
2573.2000	-41.890
2573.6000	-42.301
2574.0000	-41.979
2574.4000	-41.810
2574.8000	-41.678
2575.2000	-41.136
2575.6000	-40.986
2576.0000	-40.740
2576.4000	-40.528
2576.8000	-40.353
2577.2000	-40.209
2577.6000	-40.093
2578.0000	-40.034
2578.4000	-39.909
2578.8000	-39.668
2579.2000	-39.707
2579.6000	-39.667
2580.0000	-39.939
2580.4000	-39.953
2580.8000	-40.065
2581.2000	-40.242
2581.6000	-40.206
2582.0000	-40.241
2582.4000	-40.127
2582.8000	-40.089
2583.2000	-39.820
2583.6000	-39.780
2584.0000	-39.504
2584.4000	-39.378
2584.8000	-39.350
2585.2000	-39.344
2585.6000	-39.208
2586.0000	-38.962
2586.4000	-38.804
2586.8000	-38.643
2587.2000	-38.297
2587.6000	-38.434
2588.0000	-38.198
2588.4000	-37.930
2588.8000	-37.729
2589.2000	-37.583
2589.6000	-37.388
2590.0000	-37.312
2590.4000	-37.439
2590.8000	-37.513
2591.2000	-37.728
2591.6000	-38.064
2592.0000	-38.298
2592.4000	-39.000
2592.8000	-39.305
2593.2000	-39.409
2593.6000	-39.637
2594.0000	-39.698
2594.4000	-39.357
2594.8000	-39.010
2595.2000	-38.533
2595.6000	-38.095
2596.0000	-37.567
2596.4000	-37.143
2596.8000	-36.668
2597.2000	-36.440
2597.6000	-36.274
2598.0000	-36.060
2598.4000	-36.003
2598.8000	-35.994
2599.2000	-36.063
2599.6000	-36.182
2600.0000	-36.311
2600.4000	-36.481
2600.8000	-36.809
2601.2000	-36.930
2601.6000	-37.246
2602.0000	-37.718
2602.4000	-37.793
2602.8000	-37.788
2603.2000	-37.817
2603.6000	-37.854
2604.0000	-37.888
2604.4000	-37.712
2604.8000	-37.589
2605.2000	-37.289
2605.6000	-37.007
2606.0000	-36.769
2606.4000	-36.556
2606.8000	-36.268
2607.2000	-35.965
2607.6000	-35.637
2608.0000	-35.460
2608.4000	-35.215
2608.8000	-35.056
2609.2000	-35.031
2609.6000	-34.983
2610.0000	-34.971
2610.4000	-34.859
2610.8000	-34.838
2611.2000	-34.751
2611.6000	-34.744
2612.0000	-34.781
2612.4000	-34.784
2612.8000	-35.020
2613.2000	-35.148
2613.6000	-35.396
2614.0000	-35.606
2614.4000	-35.769
2614.8000	-35.915
2615.2000	-36.006
2615.6000	-36.156
2616.0000	-36.261
2616.4000	-36.426
2616.8000	-36.453
2617.2000	-36.594
2617.6000	-36.407
2618.0000	-36.177
2618.4000	-35.882
2618.8000	-35.493
2619.2000	-35.136
2619.6000	-34.800
2620.0000	-34.497
2620.4000	-34.180
2620.8000	-33.896
2621.2000	-33.642
2621.6000	-33.391
2622.0000	-33.171
2622.4000	-33.013
2622.8000	-32.931
2623.2000	-32.961
2623.6000	-33.072
2624.0000	-33.219
2624.4000	-33.375
2624.8000	-33.501
2625.2000	-33.668
2625.6000	-33.940
2626.0000	-34.147
2626.4000	-34.285
2626.8000	-34.665
2627.2000	-34.831
2627.6000	-34.993
2628.0000	-34.973
2628.4000	-34.933
2628.8000	-34.953
2629.2000	-34.891
2629.6000	-34.919
2630.0000	-34.887
2630.4000	-34.774
2630.8000	-34.507
2631.2000	-34.403
2631.6000	-33.919
2632.0000	-33.465
2632.4000	-32.982
2632.8000	-32.557
2633.2000	-32.200
2633.6000	-31.776
2634.0000	-31.457
2634.4000	-31.238
2634.8000	-31.157
2635.2000	-30.907
2635.6000	-30.739
2636.0000	-30.491
2636.4000	-30.384
2636.8000	-30.389
2637.2000	-30.322
2637.6000	-30.394
2638.0000	-30.312
2638.4000	-30.435
2638.8000	-30.591
2639.2000	-30.716
2639.6000	-31.002
2640.0000	-31.179
2640.4000	-31.418
2640.8000	-31.501
2641.2000	-31.683
2641.6000	-31.808
2642.0000	-32.129
2642.4000	-32.258
2642.8000	-32.422
2643.2000	-32.410
2643.6000	-32.338
2644.0000	-32.573
2644.4000	-32.580
2644.8000	-32.365
2645.2000	-32.425
2645.6000	-32.324
2646.0000	-32.236
2646.4000	-32.099
2646.8000	-31.766
2647.2000	-31.678
2647.6000	-31.637
2648.0000	-31.579
2648.4000	-31.647
2648.8000	-31.723
2649.2000	-32.026
2649.6000	-32.217
2650.0000	-32.396
2650.4000	-32.594
2650.8000	-32.828
2651.2000	-33.155
2651.6000	-33.317
2652.0000	-33.543
2652.4000	-33.638
2652.8000	-33.731
2653.2000	-33.789
2653.6000	-33.809
2654.0000	-33.795
2654.4000	-33.824
2654.8000	-33.752
2655.2000	-33.857
2655.6000	-33.968
2656.0000	-34.111
2656.4000	-34.308
2656.8000	-34.355
2657.2000	-34.474
2657.6000	-34.509
2658.0000	-34.568
2658.4000	-34.810
2658.8000	-34.804
2659.2000	-35.044
2659.6000	-35.145
2660.0000	-35.299
2660.4000	-35.438
2660.8000	-35.678
2661.2000	-35.871
2661.6000	-36.179
2662.0000	-36.292
2662.4000	-36.560
2662.8000	-37.004
2663.2000	-37.426
2663.6000	-37.690
2664.0000	-37.909
2664.4000	-38.117
2664.8000	-38.277
2665.2000	-38.365
2665.6000	-38.309
2666.0000	-38.338
2666.4000	-38.298
2666.8000	-38.261
2667.2000	-38.290
2667.6000	-38.094
2668.0000	-38.067
2668.4000	-37.967
2668.8000	-37.861
2669.2000	-37.715
2669.6000	-37.531
2670.0000	-37.529
2670.4000	-37.485
2670.8000	-37.317
2671.2000	-37.196
2671.6000	-37.199
2672.0000	-37.152
2672.4000	-37.101
2672.8000	-37.224
2673.2000	-37.376
2673.6000	-37.637
2674.0000	-38.022
2674.4000	-38.221
2674.8000	-38.633
2675.2000	-38.944
2675.6000	-39.383
2676.0000	-39.641
2676.4000	-39.539
2676.8000	-39.452
2677.2000	-39.044
2677.6000	-38.692
2678.0000	-38.354
2678.4000	-37.845
2678.8000	-37.534
2679.2000	-37.261
2679.6000	-37.073
2680.0000	-36.919
2680.4000	-36.814
2680.8000	-36.729
2681.2000	-36.696
2681.6000	-36.656
2682.0000	-36.668
2682.4000	-36.665
2682.8000	-36.681
2683.2000	-36.701
2683.6000	-36.631
2684.0000	-36.538
2684.4000	-36.431
2684.8000	-36.318
2685.2000	-36.045
2685.6000	-35.773
2686.0000	-35.428
2686.4000	-35.179
2686.8000	-35.023
2687.2000	-34.686
2687.6000	-34.401
2688.0000	-34.104
2688.4000	-34.100
2688.8000	-33.945
2689.2000	-33.782
2689.6000	-33.687
2690.0000	-33.594
2690.4000	-33.946
2690.8000	-34.224
2691.2000	-34.072
2691.6000	-34.353
2692.0000	-34.650
2692.4000	-35.012
2692.8000	-35.188
2693.2000	-35.250
2693.6000	-35.265
2694.0000	-35.291
2694.4000	-35.242
2694.8000	-35.110
2695.2000	-34.788
2695.6000	-34.661
2696.0000	-34.524
2696.4000	-34.340
2696.8000	-34.221
2697.2000	-33.989
2697.6000	-34.015
2698.0000	-33.958
2698.4000	-33.859
2698.8000	-33.690
2699.2000	-33.514
2699.6000	-33.316
2700.0000	-33.036
2700.4000	-32.736
2700.8000	-32.469
2701.2000	-32.030
2701.6000	-31.627
2702.0000	-31.266
2702.4000	-30.928
2702.8000	-30.464
2703.2000	-30.081
2703.6000	-29.757
2704.0000	-29.553
2704.4000	-29.266
2704.8000	-29.067
2705.2000	-28.944
2705.6000	-28.830
2706.0000	-29.062
2706.4000	-29.091
2706.8000	-29.122
2707.2000	-29.338
2707.6000	-29.498
2708.0000	-29.583
2708.4000	-29.559
2708.8000	-29.607
2709.2000	-29.360
2709.6000	-28.955
2710.0000	-28.974
2710.4000	-28.487
2710.8000	-28.134
2711.2000	-27.841
2711.6000	-27.281
2712.0000	-27.264
2712.4000	-26.962
2712.8000	-27.088
2713.2000	-26.930
2713.6000	-27.004
2714.0000	-27.157
2714.4000	-27.494
2714.8000	-27.569
2715.2000	-27.819
2715.6000	-28.482
2716.0000	-28.768
2716.4000	-29.259
2716.8000	-29.325
2717.2000	-29.817
2717.6000	-30.512
2718.0000	-30.925
2718.4000	-30.891
2718.8000	-31.063
2719.2000	-30.919
2719.6000	-30.598
2720.0000	-30.369
2720.4000	-30.317
2720.8000	-30.010
2721.2000	-29.609
2721.6000	-29.463
2722.0000	-29.302
2722.4000	-29.039
2722.8000	-28.587
2723.2000	-28.113
2723.6000	-27.614
2724.0000	-27.388
2724.4000	-26.997
2724.8000	-26.565
2725.2000	-26.133
2725.6000	-25.748
2726.0000	-25.486
2726.4000	-24.936
2726.8000	-24.836
2727.2000	-24.610
2727.6000	-24.404
2728.0000	-24.362
2728.4000	-24.168
2728.8000	-24.240
2729.2000	-24.167
2729.6000	-23.775
2730.0000	-23.888
2730.4000	-23.985
2730.8000	-24.093
2731.2000	-23.749
2731.6000	-24.015
2732.0000	-24.072
2732.4000	-24.156
2732.8000	-23.915
2733.2000	-23.483
2733.6000	-23.531
2734.0000	-24.299
2734.4000	-24.345
2734.8000	-23.923
2735.2000	-24.578
2735.6000	-24.954
2736.0000	-25.402
2736.4000	-25.908
2736.8000	-26.099
2737.2000	-26.636
2737.6000	-26.844
2738.0000	-27.433
2738.4000	-27.733
2738.8000	-27.615
2739.2000	-26.936
2739.6000	-26.197
2740.0000	-25.545
2740.4000	-24.824
2740.8000	-24.160
2741.2000	-23.876
2741.6000	-23.253
2742.0000	-23.033
2742.4000	-22.583
2742.8000	-22.186
2743.2000	-21.807
2743.6000	-21.503
2744.0000	-21.341
2744.4000	-21.084
2744.8000	-20.834
2745.2000	-20.553
2745.6000	-20.440
2746.0000	-20.084
2746.4000	-19.999
2746.8000	-19.573
2747.2000	-19.187
2747.6000	-18.820
2748.0000	-18.268
2748.4000	-18.008
2748.8000	-17.548
2749.2000	-16.808
2749.6000	-16.244
2750.0000	-16.088
2750.4000	-15.837
2750.8000	-15.482
2751.2000	-15.246
2751.6000	-15.422
2752.0000	-15.863
2752.4000	-15.982
2752.8000	-15.856
2753.2000	-16.551
2753.6000	-16.647
2754.0000	-16.979
2754.4000	-16.952
2754.8000	-16.932
2755.2000	-16.750
2755.6000	-16.941
2756.0000	-16.125
2756.4000	-15.897
2756.8000	-15.718
2757.2000	-15.354
2757.6000	-15.199
2758.0000	-14.957
2758.4000	-14.950
2758.8000	-14.972
2759.2000	-14.904
2759.6000	-15.256
2760.0000	-15.605
2760.4000	-16.169
2760.8000	-16.481
2761.2000	-16.551
2761.6000	-16.210
2762.0000	-16.285
2762.4000	-16.092
2762.8000	-14.814
2763.2000	-15.029
2763.6000	-14.619
2764.0000	-15.127
2764.4000	-14.709
2764.8000	-14.775
2765.2000	-14.528
2765.6000	-14.247
2766.0000	-14.086
2766.4000	-14.003
2766.8000	-13.670
2767.2000	-13.509
2767.6000	-13.423
2768.0000	-13.156
2768.4000	-12.922
2768.8000	-13.249
2769.2000	-12.709
2769.6000	-12.162
2770.0000	-11.355
2770.4000	-11.093
2770.8000	-10.618
2771.2000	-10.152
2771.6000	-10.103
2772.0000	-9.781
2772.4000	-9.757
2772.8000	-9.725
2773.2000	-9.898
2773.6000	-9.922
2774.0000	-10.115
2774.4000	-10.105
2774.8000	-10.612
2775.2000	-11.072
2775.6000	-10.780
2776.0000	-10.585
2776.4000	-10.606
2776.8000	-11.018
2777.2000	-10.942
2777.6000	-10.926
2778.0000	-10.394
2778.4000	-10.265
2778.8000	-10.183
2779.2000	-9.886
2779.6000	-9.666
2780.0000	-9.268
2780.4000	-8.867
2780.8000	-8.868
2781.2000	-8.598
2781.6000	-8.409
2782.0000	-8.826
2782.4000	-8.731
2782.8000	-9.086
2783.2000	-9.272
2783.6000	-9.244
2784.0000	-9.517
2784.4000	-9.715
2784.8000	-9.977
2785.2000	-10.075
2785.6000	-9.596
2786.0000	-9.660
2786.4000	-9.971
2786.8000	-9.684
2787.2000	-8.360
2787.6000	-8.172
2788.0000	-8.303
2788.4000	-8.380
2788.8000	-8.001
2789.2000	-7.843
2789.6000	-7.930
2790.0000	-8.380
2790.4000	-8.136
2790.8000	-7.852
2791.2000	-7.687
2791.6000	-8.048
2792.0000	-8.029
2792.4000	-8.118
2792.8000	-8.614
2793.2000	-8.890
2793.6000	-8.931
2794.0000	-8.651
2794.4000	-8.085
2794.8000	-9.147
2795.2000	-8.511
2795.6000	-7.951
2796.0000	-7.529
2796.4000	-6.606
2796.8000	-7.241
2797.2000	-6.484
2797.6000	-6.960
2798.0000	-6.308
2798.4000	-6.713
2798.8000	-7.372
2799.2000	-6.714
2799.6000	-7.387
2800.0000	-7.618
2800.4000	-8.180
2800.8000	-8.477
2801.2000	-8.985
2801.6000	-9.831
2802.0000	-10.118
2802.4000	-10.720
2802.8000	-10.792
2803.2000	-11.077
2803.6000	-11.079
2804.0000	-11.451
2804.4000	-11.280
2804.8000	-11.239
2805.2000	-10.768
2805.6000	-11.069
2806.0000	-10.322
2806.4000	-10.514
2806.8000	-10.612
2807.2000	-10.584
2807.6000	-10.167
2808.0000	-10.763
2808.4000	-9.726
2808.8000	-10.455
2809.2000	-10.868
2809.6000	-11.683
2810.0000	-11.344
2810.4000	-10.261
2810.8000	-9.425
2811.2000	-9.953
2811.6000	-10.811
2812.0000	-10.195
2812.4000	-9.668
2812.8000	-10.258
2813.2000	-12.298
2813.6000	-12.918
2814.0000	-10.474
2814.4000	-9.936
2814.8000	-8.572
2815.2000	-9.373
2815.6000	-8.577
2816.0000	-9.064
2816.4000	-8.821
2816.8000	-9.985
2817.2000	-9.275
2817.6000	-9.367
2818.0000	-9.473
2818.4000	-9.954
2818.8000	-9.821
2819.2000	-9.736
2819.6000	-9.690
2820.0000	-9.942
2820.4000	-10.242
2820.8000	-10.411
2821.2000	-10.867
2821.6000	-11.238
2822.0000	-11.128
2822.4000	-10.698
2822.8000	-10.222
2823.2000	-10.632
2823.6000	-10.336
2824.0000	-9.329
2824.4000	-9.932
2824.8000	-10.068
2825.2000	-10.712
2825.6000	-10.020
2826.0000	-9.940
2826.4000	-9.476
2826.8000	-9.267
2827.2000	-9.974
2827.6000	-9.240
2828.0000	-10.148
2828.4000	-9.932
2828.8000	-10.235
2829.2000	-10.100
2829.6000	-10.157
2830.0000	-10.038
2830.4000	-10.423
2830.8000	-10.053
2831.2000	-10.726
2831.6000	-11.509
2832.0000	-11.706
2832.4000	-11.539
2832.8000	-11.688
2833.2000	-11.294
2833.6000	-11.694
2834.0000	-12.569
2834.4000	-11.839
2834.8000	-11.870
2835.2000	-12.356
2835.6000	-10.206
2836.0000	-12.364
2836.4000	-10.092
2836.8000	-9.533
2837.2000	-9.282
2837.6000	-9.633
2838.0000	-12.642
2838.4000	-10.961
2838.8000	-13.784
2839.2000	-13.454
2839.6000	-12.820
2840.0000	-13.101
2840.4000	-10.901
2840.8000	-11.848
2841.2000	-11.494
2841.6000	-11.293
2842.0000	-10.068
2842.4000	-10.275
2842.8000	-12.145
2843.2000	-11.057
2843.6000	-12.612
2844.0000	-12.057
2844.4000	-10.357
2844.8000	-11.524
2845.2000	-12.113
2845.6000	-12.624
2846.0000	-12.804
2846.4000	-13.113
2846.8000	-13.124
2847.2000	-13.138
2847.6000	-13.024
2848.0000	-13.525
2848.4000	-13.986
2848.8000	-14.427
2849.2000	-13.582
2849.6000	-12.634
2850.0000	-14.255
2850.4000	-15.278
2850.8000	-15.070
2851.2000	-14.112
2851.6000	-14.921
2852.0000	-15.000
2852.4000	-14.158
2852.8000	-13.882
2853.2000	-12.856
2853.6000	-13.547
2854.0000	-14.225
2854.4000	-14.636
2854.8000	-12.502
2855.2000	-13.282
2855.6000	-13.663
2856.0000	-13.634
2856.4000	-13.958
2856.8000	-13.145
2857.2000	-13.108
2857.6000	-13.008
2858.0000	-12.831
2858.4000	-11.661
2858.8000	-12.105
2859.2000	-11.401
2859.6000	-12.038
2860.0000	-11.637
2860.4000	-12.722
2860.8000	-12.987
2861.2000	-12.102
2861.6000	-11.263
2862.0000	-11.548
2862.4000	-10.794
2862.8000	-11.268
2863.2000	-10.587
2863.6000	-11.041
2864.0000	-11.528
2864.4000	-13.362
2864.8000	-11.413
2865.2000	-12.793
2865.6000	-13.703
2866.0000	-13.545
2866.4000	-13.851
2866.8000	-13.971
2867.2000	-13.398
2867.6000	-14.863
2868.0000	-15.756
2868.4000	-15.394
2868.8000	-16.043
2869.2000	-16.898
2869.6000	-17.750
2870.0000	-16.596
2870.4000	-19.086
2870.8000	-19.473
2871.2000	-18.924
2871.6000	-18.649
2872.0000	-19.431
2872.4000	-18.925
2872.8000	-20.193
2873.2000	-21.001
2873.6000	-20.369
2874.0000	-20.346
2874.4000	-21.270
2874.8000	-22.149
2875.2000	-21.983
2875.6000	-21.782
2876.0000	-22.423
2876.4000	-21.547
2876.8000	-21.259
2877.2000	-21.824
2877.6000	-21.803
2878.0000	-22.841
2878.4000	-23.393
2878.8000	-22.401
2879.2000	-21.975
2879.6000	-22.555
2880.0000	-23.563
2880.4000	-22.996
2880.8000	-23.684
2881.2000	-22.277
2881.6000	-23.022
2882.0000	-22.594
2882.4000	-23.821
2882.8000	-23.121
2883.2000	-23.093
2883.6000	-24.234
2884.0000	-23.294
2884.4000	-22.828
2884.8000	-22.947
2885.2000	-23.545
2885.6000	-23.719
2886.0000	-21.452
2886.4000	-21.107
2886.8000	-22.162
2887.2000	-21.410
2887.6000	-21.259
2888.0000	-19.937
2888.4000	-20.573
2888.8000	-21.135
2889.2000	-20.237
2889.6000	-19.645
2890.0000	-20.113
2890.4000	-19.659
2890.8000	-20.669
2891.2000	-21.951
2891.6000	-20.855
2892.0000	-20.933
2892.4000	-20.935
2892.8000	-21.651
2893.2000	-21.166
2893.6000	-21.489
2894.0000	-20.842
2894.4000	-21.251
2894.8000	-20.448
2895.2000	-20.803
2895.6000	-20.889
2896.0000	-20.412
2896.4000	-22.859
2896.8000	-21.451
2897.2000	-21.986
2897.6000	-22.763
2898.0000	-22.267
2898.4000	-22.398
2898.8000	-23.091
2899.2000	-23.631
2899.6000	-23.719
2900.0000	-23.599
2900.4000	-24.473
2900.8000	-25.648
2901.2000	-25.385
2901.6000	-25.222
2902.0000	-26.392
2902.4000	-25.678
2902.8000	-25.993
2903.2000	-26.656
2903.6000	-27.196
2904.0000	-26.924
2904.4000	-26.058
2904.8000	-24.620
2905.2000	-25.075
2905.6000	-25.132
2906.0000	-24.885
2906.4000	-25.022
2906.8000	-25.090
2907.2000	-24.425
2907.6000	-25.085
2908.0000	-24.645
2908.4000	-24.708
2908.8000	-24.252
2909.2000	-24.757
2909.6000	-23.131
2910.0000	-23.247
2910.4000	-23.056
2910.8000	-23.310
2911.2000	-22.251
2911.6000	-22.056
2912.0000	-22.896
2912.4000	-23.615
2912.8000	-23.168
2913.2000	-23.510
2913.6000	-23.382
2914.0000	-24.140
2914.4000	-23.174
2914.8000	-22.818
2915.2000	-20.848
2915.6000	-21.478
2916.0000	-23.182
2916.4000	-23.451
2916.8000	-23.714
2917.2000	-23.598
2917.6000	-24.289
2918.0000	-25.877
2918.4000	-24.281
2918.8000	-24.846
2919.2000	-25.053
2919.6000	-26.526
2920.0000	-26.694
2920.4000	-26.286
2920.8000	-23.904
2921.2000	-25.044
2921.6000	-23.835
2922.0000	-24.825
2922.4000	-23.754
2922.8000	-25.239
2923.2000	-26.435
2923.6000	-26.183
2924.0000	-26.210
2924.4000	-24.785
2924.8000	-25.834
2925.2000	-24.838
2925.6000	-24.287
2926.0000	-23.508
2926.4000	-25.457
2926.8000	-27.572
2927.2000	-24.020
2927.6000	-23.511
2928.0000	-23.592
2928.4000	-24.456
2928.8000	-27.333
2929.2000	-24.548
2929.6000	-25.756
2930.0000	-26.765
2930.4000	-26.494
2930.8000	-26.569
2931.2000	-25.806
2931.6000	-25.637
2932.0000	-24.998
2932.4000	-22.853
2932.8000	-22.198
2933.2000	-23.864
2933.6000	-23.659
2934.0000	-25.169
2934.4000	-25.153
2934.8000	-25.218
2935.2000	-25.376
2935.6000	-25.330
2936.0000	-25.705
2936.4000	-24.040
2936.8000	-24.915
2937.2000	-24.800
2937.6000	-25.474
2938.0000	-23.970
2938.4000	-22.921
2938.8000	-24.715
2939.2000	-26.958
2939.6000	-25.306
2940.0000	-24.585
2940.4000	-25.717
2940.8000	-23.525
2941.2000	-24.407
2941.6000	-21.278
2942.0000	-22.726
2942.4000	-21.187
2942.8000	-22.152
2943.2000	-21.403
2943.6000	-21.409
2944.0000	-20.996
2944.4000	-22.296
2944.8000	-23.743
2945.2000	-21.043
2945.6000	-25.527
2946.0000	-21.476
2946.4000	-25.351
2946.8000	-21.845
2947.2000	-22.850
2947.6000	-20.474
2948.0000	-20.643
2948.4000	-20.747
2948.8000	-19.966
2949.2000	-21.466
2949.6000	-20.469
2950.0000	-20.017
2950.4000	-19.596
2950.8000	-20.407
2951.2000	-20.220
2951.6000	-21.559
2952.0000	-19.620
2952.4000	-20.194
2952.8000	-19.452
2953.2000	-19.272
2953.6000	-19.165
2954.0000	-19.700
2954.4000	-19.211
2954.8000	-19.321
2955.2000	-19.733
2955.6000	-19.760
2956.0000	-19.436
2956.4000	-18.960
2956.8000	-18.870
2957.2000	-18.891
2957.6000	-18.426
2958.0000	-18.093
2958.4000	-18.769
2958.8000	-18.853
2959.2000	-19.762
2959.6000	-20.565
2960.0000	-17.872
2960.4000	-19.897
2960.8000	-19.483
2961.2000	-15.731
2961.6000	-15.764
2962.0000	-18.579
2962.4000	-19.056
2962.8000	-20.672
2963.2000	-19.730
2963.6000	-20.105
2964.0000	-20.435
2964.4000	-15.621
2964.8000	-13.068
2965.2000	-16.015
2965.6000	-18.486
2966.0000	-19.512
2966.4000	-20.390
2966.8000	-15.774
2967.2000	-17.124
2967.6000	-17.122
2968.0000	-17.599
2968.4000	-17.587
2968.8000	-19.345
2969.2000	-19.814
2969.6000	-21.408
2970.0000	-19.747
2970.4000	-18.403
2970.8000	-18.442
2971.2000	-15.866
2971.6000	-14.113
2972.0000	-13.331
2972.4000	-14.548
2972.8000	-15.677
2973.2000	-14.434
2973.6000	-14.923
2974.0000	-14.953
2974.4000	-17.199
2974.8000	-18.903
2975.2000	-17.950
2975.6000	-14.110
2976.0000	-15.410
2976.4000	-15.191
2976.8000	-14.610
2977.2000	-14.184
2977.6000	-13.436
2978.0000	-13.313
2978.4000	-12.497
2978.8000	-13.342
2979.2000	-13.364
2979.6000	-14.500
2980.0000	-14.925
2980.4000	-12.992
2980.8000	-12.988
2981.2000	-13.644
2981.6000	-12.684
2982.0000	-12.435
2982.4000	-13.592
2982.8000	-14.201
2983.2000	-13.566
2983.6000	-12.637
2984.0000	-12.715
2984.4000	-14.722
2984.8000	-15.366
2985.2000	-13.547
2985.6000	-12.698
2986.0000	-15.103
2986.4000	-14.440
2986.8000	-15.414
2987.2000	-14.214
2987.6000	-14.695
2988.0000	-15.534
2988.4000	-16.495
2988.8000	-15.215
2989.2000	-15.462
2989.6000	-15.813
2990.0000	-18.064
2990.4000	-16.014
2990.8000	-17.085
2991.2000	-17.120
2991.6000	-17.033
2992.0000	-16.460
2992.4000	-15.089
2992.8000	-16.888
2993.2000	-15.538
2993.6000	-15.020
2994.0000	-17.199
2994.4000	-17.818
2994.8000	-18.574
2995.2000	-19.046
2995.6000	-19.186
2996.0000	-17.641
2996.4000	-19.619
2996.8000	-18.322
2997.2000	-21.345
2997.6000	-21.545
2998.0000	-22.037
2998.4000	-22.153
2998.8000	-18.293
2999.2000	-20.939
2999.6000	-18.882
3000.0000	-21.755
3000.4000	-17.861
3000.8000	-20.298
3001.2000	-19.945
3001.6000	-20.774
3002.0000	-21.448
3002.4000	-17.773
3002.8000	-18.890
3003.2000	-17.106
3003.6000	-17.515
3004.0000	-17.892
3004.4000	-20.675
3004.8000	-20.123
3005.2000	-20.188
3005.6000	-19.985
3006.0000	-18.780
3006.4000	-20.142
3006.8000	-21.107
3007.2000	-19.252
3007.6000	-17.668
3008.0000	-19.598
3008.4000	-18.043
3008.8000	-20.559
3009.2000	-22.969
3009.6000	-22.846
3010.0000	-22.604
3010.4000	-22.173
3010.8000	-23.679
3011.2000	-21.370
3011.6000	-21.529
3012.0000	-26.433
3012.4000	-26.972
3012.8000	-24.017
3013.2000	-21.278
3013.6000	-20.403
3014.0000	-16.565
3014.4000	-20.838
3014.8000	-26.846
3015.2000	-25.017
3015.6000	-28.514
3016.0000	-27.061
3016.4000	-26.786
3016.8000	-25.169
3017.2000	-27.594
3017.6000	-29.769
3018.0000	-25.343
3018.4000	-24.820
3018.8000	-28.335
3019.2000	-25.700
3019.6000	-26.873
3020.0000	-25.242
3020.4000	-24.779
3020.8000	-24.574
3021.2000	-27.744
3021.6000	-27.898
3022.0000	-27.629
3022.4000	-27.749
3022.8000	-24.276
3023.2000	-22.906
3023.6000	-26.315
3024.0000	-27.452
3024.4000	-28.348
3024.8000	-26.879
3025.2000	-26.135
3025.6000	-26.857
3026.0000	-29.318
3026.4000	-28.925
3026.8000	-30.209
3027.2000	-28.289
3027.6000	-29.490
3028.0000	-29.350
3028.4000	-31.056
3028.8000	-28.639
3029.2000	-31.681
3029.6000	-30.281
3030.0000	-28.391
3030.4000	-30.842
3030.8000	-27.885
3031.2000	-27.380
3031.6000	-27.940
3032.0000	-30.845
3032.4000	-31.023
3032.8000	-29.730
3033.2000	-30.626
3033.6000	-31.040
3034.0000	-29.890
3034.4000	-28.704
3034.8000	-20.335
3035.2000	-22.220
3035.6000	-24.299
3036.0000	-27.524
3036.4000	-30.549
3036.8000	-30.637
3037.2000	-30.965
3037.6000	-32.407
3038.0000	-32.328
3038.4000	-30.441
3038.8000	-27.215
3039.2000	-26.990
3039.6000	-30.040
3040.0000	-30.366
3040.4000	-26.311
3040.8000	-24.706
3041.2000	-29.154
3041.6000	-22.751
3042.0000	-24.892
3042.4000	-22.979
3042.8000	-24.418
3043.2000	-23.288
3043.6000	-23.037
3044.0000	-20.462
3044.4000	-24.365
3044.8000	-26.791
3045.2000	-24.608
3045.6000	-24.326
3046.0000	-24.089
3046.4000	-25.055
3046.8000	-23.654
3047.2000	-25.006
3047.6000	-27.977
3048.0000	-27.848
3048.4000	-28.049
3048.8000	-23.584
3049.2000	-23.195
3049.6000	-22.378
3050.0000	-23.588
3050.4000	-30.157
3050.8000	-27.339
3051.2000	-23.996
3051.6000	-24.248
3052.0000	-27.877
3052.4000	-22.972
3052.8000	-20.122
3053.2000	-20.276
3053.6000	-19.015
3054.0000	-18.306
3054.4000	-17.994
3054.8000	-16.303
3055.2000	-20.490
3055.6000	-16.730
3056.0000	-17.498
3056.4000	-15.613
3056.8000	-17.345
3057.2000	-15.205
3057.6000	-15.633
3058.0000	-19.199
3058.4000	-17.556
3058.8000	-19.105
3059.2000	-19.051
3059.6000	-15.105
3060.0000	-16.031
3060.4000	-15.872
3060.8000	-16.474
3061.2000	-15.310
3061.6000	-15.373
3062.0000	-15.943
3062.4000	-16.524
3062.8000	-17.403
3063.2000	-16.384
3063.6000	-15.540
3064.0000	-15.842
3064.4000	-15.789
3064.8000	-14.328
3065.2000	-13.429
3065.6000	-12.870
3066.0000	-13.658
3066.4000	-12.514
3066.8000	-15.695
3067.2000	-13.823
3067.6000	-13.222
3068.0000	-14.120
3068.4000	-14.318
3068.8000	-13.392
3069.2000	-14.205
3069.6000	-15.091
3070.0000	-14.413
3070.4000	-14.211
3070.8000	-15.460
3071.2000	-18.551
3071.6000	-19.176
3072.0000	-14.959
3072.4000	-13.676
3072.8000	-15.732
3073.2000	-17.044
3073.6000	-16.809
3074.0000	-13.783
3074.4000	-13.997
3074.8000	-17.571
3075.2000	-18.012
3075.6000	-16.661
3076.0000	-21.944
3076.4000	-24.532
3076.8000	-30.030
3077.2000	-27.358
3077.6000	-22.774
3078.0000	-23.666
3078.4000	-28.832
3078.8000	-27.206
3079.2000	-24.487
3079.6000	-24.559
3080.0000	-22.805
3080.4000	-19.386
3080.8000	-17.310
3081.2000	-18.882
3081.6000	-18.893
3082.0000	-18.689
3082.4000	-18.962
3082.8000	-21.795
3083.2000	-22.898
3083.6000	-23.732
3084.0000	-21.721
3084.4000	-19.780
3084.8000	-21.432
3085.2000	-19.571
3085.6000	-19.761
3086.0000	-20.993
3086.4000	-22.113
3086.8000	-25.262
3087.2000	-30.914
3087.6000	-28.403
3088.0000	-23.505
3088.4000	-24.170
3088.8000	-24.145
3089.2000	-22.314
3089.6000	-22.227
3090.0000	-23.717
3090.4000	-26.318
3090.8000	-25.498
3091.2000	-23.455
3091.6000	-24.579
3092.0000	-24.984
3092.4000	-26.739
3092.8000	-28.239
3093.2000	-27.904
3093.6000	-28.414
3094.0000	-31.828
3094.4000	-33.417
3094.8000	-31.642
3095.2000	-31.469
3095.6000	-32.249
3096.0000	-32.207
3096.4000	-33.086
3096.8000	-34.210
3097.2000	-34.682
3097.6000	-36.497
3098.0000	-36.571
3098.4000	-34.115
3098.8000	-32.268
3099.2000	-31.433
3099.6000	-33.106
3100.0000	-34.327
3100.4000	-33.786
3100.8000	-32.838
3101.2000	-34.338
3101.6000	-37.040
3102.0000	-36.768
3102.4000	-36.742
3102.8000	-36.694
3103.2000	-37.346
3103.6000	-36.143
3104.0000	-36.062
3104.4000	-37.462
3104.8000	-37.387
3105.2000	-36.342
3105.6000	-37.403
3106.0000	-37.666
3106.4000	-37.751
3106.8000	-37.653
3107.2000	-36.805
3107.6000	-37.761
3108.0000	-37.922
3108.4000	-37.099
3108.8000	-38.125
3109.2000	-38.440
3109.6000	-38.563
3110.0000	-38.681
3110.4000	-38.745
3110.8000	-39.027
3111.2000	-39.137
3111.6000	-38.970
3112.0000	-39.365
3112.4000	-39.289
3112.8000	-39.393
3113.2000	-39.339
3113.6000	-39.453
3114.0000	-39.532
3114.4000	-39.551
3114.8000	-39.769
3115.2000	-39.646
3115.6000	-39.625
3116.0000	-39.755
3116.4000	-39.863
3116.8000	-39.812
3117.2000	-39.805
3117.6000	-39.824
3118.0000	-39.949
3118.4000	-40.001
3118.8000	-40.011
3119.2000	-40.038
3119.6000	-40.059
3120.0000	-40.088
3120.4000	-40.161
3120.8000	-40.157
3121.2000	-40.385
3121.6000	-40.398
3122.0000	-40.422
3122.4000	-40.440
3122.8000	-40.545
3123.2000	-40.403
3123.6000	-40.320
3124.0000	-40.199
3124.4000	-40.095
3124.8000	-40.194
3125.2000	-40.169
3125.6000	-39.857
3126.0000	-39.813
3126.4000	-39.687
3126.8000	-39.641
3127.2000	-39.149
3127.6000	-37.714
3128.0000	-39.314
3128.4000	-39.104
3128.8000	-38.512
3129.2000	-38.238
3129.6000	-37.135
3130.0000	-38.169
3130.4000	-37.193
3130.8000	-37.787
3131.2000	-36.715
3131.6000	-37.058
3132.0000	-37.742
3132.4000	-37.523
3132.8000	-36.569
3133.2000	-37.295
3133.6000	-37.509
3134.0000	-37.125
3134.4000	-37.242
3134.8000	-37.521
3135.2000	-37.176
3135.6000	-37.374
[truncated: 4,661 more rows]
