# Supplementary material for: Femtosecond tunable solitons up to 4.8 µm using soliton self-frequency shift in an InF3 fiber
Source: Sci Rep. 2022 Sep 23;12:15898. doi: 10.1038/s41598-022-19658-8 (PMC9508244; doi:10.1038/s41598-022-19658-8)
Supplement: Supplementary file 1 — Supplementary Information. [file 41598_2022_19658_MOESM1_ESM.zip › Raw data/Fig3_4m20mInF3/3.7A.CSV]

75CSV
77
35
CTRWL	3675.000000
SPAN	2650.000000
START WL	2350.000000
STOP WL	5000.000000
WLFREQ	0
REFL	-3.0
LSCL	7.0
RESLN	2.000
AVG	1
SMPLAUTO	1
SMPL	6626
SMPLINTVL	0.4000
HI1_CHOP
MEAS
LSUNT	0
NMSKV	OFF
RESCOR	0
SMOOTH	0
MEASWL	0
SWPSPD	1
MODELNAME	AQ6376
CHGPT	0
RESCAL0_0	10243
RESCAL0_1	0
RESCAL0_2	0
RESCAL1_0	10243
RESCAL1_1	0
RESCAL1_2	0
RESPARM	10243
FREQPARM	10243
WNUMPARM	10243
[TRACE DATA]
2350.0000	-210.000
2350.4000	-210.000
2350.8000	-58.481
2351.2000	-51.921
2351.6000	-210.000
2352.0000	-210.000
2352.4000	-210.000
2352.8000	-64.266
2353.2000	-210.000
2353.6000	-54.976
2354.0000	-56.610
2354.4000	-210.000
2354.8000	-210.000
2355.2000	-55.129
2355.6000	-60.632
2356.0000	-50.800
2356.4000	-210.000
2356.8000	-210.000
2357.2000	-51.632
2357.6000	-210.000
2358.0000	-210.000
2358.4000	-54.023
2358.8000	-210.000
2359.2000	-53.817
2359.6000	-210.000
2360.0000	-51.682
2360.4000	-51.250
2360.8000	-51.333
2361.2000	-210.000
2361.6000	-54.732
2362.0000	-56.116
2362.4000	-210.000
2362.8000	-51.477
2363.2000	-210.000
2363.6000	-60.846
2364.0000	-52.534
2364.4000	-210.000
2364.8000	-210.000
2365.2000	-52.525
2365.6000	-55.402
2366.0000	-49.054
2366.4000	-52.132
2366.8000	-210.000
2367.2000	-58.474
2367.6000	-210.000
2368.0000	-56.598
2368.4000	-210.000
2368.8000	-210.000
2369.2000	-59.460
2369.6000	-55.240
2370.0000	-210.000
2370.4000	-210.000
2370.8000	-52.460
2371.2000	-52.231
2371.6000	-50.578
2372.0000	-64.748
2372.4000	-53.687
2372.8000	-54.865
2373.2000	-59.663
2373.6000	-60.909
2374.0000	-210.000
2374.4000	-210.000
2374.8000	-210.000
2375.2000	-210.000
2375.6000	-210.000
2376.0000	-56.456
2376.4000	-62.842
2376.8000	-210.000
2377.2000	-52.931
2377.6000	-59.797
2378.0000	-57.998
2378.4000	-210.000
2378.8000	-52.817
2379.2000	-53.867
2379.6000	-210.000
2380.0000	-56.897
2380.4000	-210.000
2380.8000	-53.989
2381.2000	-210.000
2381.6000	-57.940
2382.0000	-56.035
2382.4000	-210.000
2382.8000	-53.039
2383.2000	-210.000
2383.6000	-210.000
2384.0000	-51.525
2384.4000	-210.000
2384.8000	-210.000
2385.2000	-55.512
2385.6000	-210.000
2386.0000	-55.653
2386.4000	-210.000
2386.8000	-210.000
2387.2000	-57.412
2387.6000	-54.253
2388.0000	-210.000
2388.4000	-65.095
2388.8000	-210.000
2389.2000	-210.000
2389.6000	-210.000
2390.0000	-58.325
2390.4000	-210.000
2390.8000	-210.000
2391.2000	-63.262
2391.6000	-210.000
2392.0000	-210.000
2392.4000	-210.000
2392.8000	-210.000
2393.2000	-51.224
2393.6000	-210.000
2394.0000	-210.000
2394.4000	-54.499
2394.8000	-55.677
2395.2000	-53.737
2395.6000	-210.000
2396.0000	-52.293
2396.4000	-51.307
2396.8000	-50.442
2397.2000	-210.000
2397.6000	-210.000
2398.0000	-59.720
2398.4000	-51.014
2398.8000	-49.719
2399.2000	-60.248
2399.6000	-54.466
2400.0000	-54.054
2400.4000	-55.524
2400.8000	-210.000
2401.2000	-52.433
2401.6000	-210.000
2402.0000	-57.923
2402.4000	-210.000
2402.8000	-210.000
2403.2000	-67.479
2403.6000	-53.598
2404.0000	-210.000
2404.4000	-210.000
2404.8000	-56.395
2405.2000	-52.233
2405.6000	-57.810
2406.0000	-210.000
2406.4000	-210.000
2406.8000	-56.314
2407.2000	-54.070
2407.6000	-58.925
2408.0000	-210.000
2408.4000	-53.184
2408.8000	-210.000
2409.2000	-210.000
2409.6000	-210.000
2410.0000	-55.652
2410.4000	-210.000
2410.8000	-55.110
2411.2000	-210.000
2411.6000	-59.606
2412.0000	-54.922
2412.4000	-52.672
2412.8000	-51.346
2413.2000	-51.951
2413.6000	-62.721
2414.0000	-54.397
2414.4000	-210.000
2414.8000	-210.000
2415.2000	-51.161
2415.6000	-50.726
2416.0000	-210.000
2416.4000	-210.000
2416.8000	-210.000
2417.2000	-210.000
2417.6000	-210.000
2418.0000	-59.474
2418.4000	-50.702
2418.8000	-50.072
2419.2000	-57.001
2419.6000	-52.663
2420.0000	-53.382
2420.4000	-50.612
2420.8000	-210.000
2421.2000	-210.000
2421.6000	-210.000
2422.0000	-58.261
2422.4000	-210.000
2422.8000	-57.249
2423.2000	-210.000
2423.6000	-210.000
2424.0000	-210.000
2424.4000	-210.000
2424.8000	-56.549
2425.2000	-52.488
2425.6000	-49.971
2426.0000	-52.878
2426.4000	-210.000
2426.8000	-62.160
2427.2000	-210.000
2427.6000	-210.000
2428.0000	-210.000
2428.4000	-210.000
2428.8000	-210.000
2429.2000	-210.000
2429.6000	-64.635
2430.0000	-210.000
2430.4000	-210.000
2430.8000	-210.000
2431.2000	-210.000
2431.6000	-56.831
2432.0000	-60.641
2432.4000	-57.421
2432.8000	-58.578
2433.2000	-52.323
2433.6000	-210.000
2434.0000	-210.000
2434.4000	-210.000
2434.8000	-210.000
2435.2000	-53.306
2435.6000	-210.000
2436.0000	-57.130
2436.4000	-210.000
2436.8000	-53.175
2437.2000	-51.768
2437.6000	-51.873
2438.0000	-55.874
2438.4000	-210.000
2438.8000	-210.000
2439.2000	-60.905
2439.6000	-210.000
2440.0000	-210.000
2440.4000	-210.000
2440.8000	-64.303
2441.2000	-57.761
2441.6000	-53.176
2442.0000	-59.562
2442.4000	-210.000
2442.8000	-56.043
2443.2000	-210.000
2443.6000	-53.976
2444.0000	-55.478
2444.4000	-60.630
2444.8000	-210.000
2445.2000	-210.000
2445.6000	-210.000
2446.0000	-210.000
2446.4000	-210.000
2446.8000	-210.000
2447.2000	-210.000
2447.6000	-73.407
2448.0000	-51.783
2448.4000	-210.000
2448.8000	-210.000
2449.2000	-52.195
2449.6000	-56.462
2450.0000	-54.563
2450.4000	-56.826
2450.8000	-50.405
2451.2000	-210.000
2451.6000	-62.319
2452.0000	-57.334
2452.4000	-210.000
2452.8000	-55.025
2453.2000	-210.000
2453.6000	-210.000
2454.0000	-54.278
2454.4000	-50.217
2454.8000	-51.472
2455.2000	-52.282
2455.6000	-57.346
2456.0000	-57.568
2456.4000	-56.097
2456.8000	-57.136
2457.2000	-73.105
2457.6000	-210.000
2458.0000	-51.767
2458.4000	-58.420
2458.8000	-55.223
2459.2000	-56.803
2459.6000	-53.866
2460.0000	-54.929
2460.4000	-51.978
2460.8000	-55.742
2461.2000	-66.560
2461.6000	-53.476
2462.0000	-58.743
2462.4000	-56.710
2462.8000	-54.883
2463.2000	-56.935
2463.6000	-50.961
2464.0000	-50.050
2464.4000	-54.832
2464.8000	-52.972
2465.2000	-56.697
2465.6000	-210.000
2466.0000	-52.518
2466.4000	-210.000
2466.8000	-210.000
2467.2000	-210.000
2467.6000	-210.000
2468.0000	-63.152
2468.4000	-210.000
2468.8000	-60.143
2469.2000	-52.201
2469.6000	-210.000
2470.0000	-210.000
2470.4000	-56.953
2470.8000	-50.890
2471.2000	-52.295
2471.6000	-65.373
2472.0000	-57.778
2472.4000	-210.000
2472.8000	-210.000
2473.2000	-210.000
2473.6000	-210.000
2474.0000	-54.117
2474.4000	-50.703
2474.8000	-53.235
2475.2000	-56.603
2475.6000	-54.543
2476.0000	-56.931
2476.4000	-53.681
2476.8000	-50.528
2477.2000	-59.192
2477.6000	-59.521
2478.0000	-210.000
2478.4000	-53.399
2478.8000	-210.000
2479.2000	-52.930
2479.6000	-71.775
2480.0000	-210.000
2480.4000	-52.412
2480.8000	-51.883
2481.2000	-53.388
2481.6000	-53.218
2482.0000	-54.011
2482.4000	-51.689
2482.8000	-57.791
2483.2000	-54.028
2483.6000	-52.436
2484.0000	-54.611
2484.4000	-52.064
2484.8000	-55.256
2485.2000	-51.282
2485.6000	-52.945
2486.0000	-52.167
2486.4000	-52.625
2486.8000	-210.000
2487.2000	-54.899
2487.6000	-52.135
2488.0000	-53.463
2488.4000	-51.247
2488.8000	-52.183
2489.2000	-52.050
2489.6000	-51.306
2490.0000	-52.436
2490.4000	-52.247
2490.8000	-52.242
2491.2000	-50.712
2491.6000	-50.591
2492.0000	-50.877
2492.4000	-50.893
2492.8000	-48.860
2493.2000	-49.235
2493.6000	-50.155
2494.0000	-49.935
2494.4000	-51.464
2494.8000	-52.993
2495.2000	-50.488
2495.6000	-50.177
2496.0000	-52.979
2496.4000	-50.497
2496.8000	-51.888
2497.2000	-50.820
2497.6000	-50.874
2498.0000	-48.876
2498.4000	-48.231
2498.8000	-51.561
2499.2000	-48.805
2499.6000	-49.157
2500.0000	-48.873
2500.4000	-50.231
2500.8000	-53.174
2501.2000	-50.220
2501.6000	-49.377
2502.0000	-48.526
2502.4000	-47.913
2502.8000	-48.555
2503.2000	-49.873
2503.6000	-49.727
2504.0000	-49.844
2504.4000	-49.634
2504.8000	-49.651
2505.2000	-50.720
2505.6000	-48.898
2506.0000	-48.160
2506.4000	-48.993
2506.8000	-49.191
2507.2000	-47.504
2507.6000	-48.580
2508.0000	-48.603
2508.4000	-49.756
2508.8000	-49.179
2509.2000	-48.096
2509.6000	-48.157
2510.0000	-48.306
2510.4000	-48.696
2510.8000	-49.008
2511.2000	-49.911
2511.6000	-48.506
2512.0000	-47.857
2512.4000	-47.450
2512.8000	-49.129
2513.2000	-50.273
2513.6000	-49.099
2514.0000	-50.087
2514.4000	-50.166
2514.8000	-49.036
2515.2000	-49.297
2515.6000	-48.568
2516.0000	-50.818
2516.4000	-50.020
2516.8000	-49.211
2517.2000	-49.132
2517.6000	-56.722
2518.0000	-49.964
2518.4000	-47.568
2518.8000	-48.703
2519.2000	-49.533
2519.6000	-48.066
2520.0000	-49.985
2520.4000	-48.178
2520.8000	-50.782
2521.2000	-50.504
2521.6000	-51.554
2522.0000	-49.625
2522.4000	-49.101
2522.8000	-48.456
2523.2000	-49.883
2523.6000	-50.643
2524.0000	-47.683
2524.4000	-50.807
2524.8000	-51.673
2525.2000	-50.935
2525.6000	-48.327
2526.0000	-49.889
2526.4000	-48.769
2526.8000	-50.101
2527.2000	-49.584
2527.6000	-50.441
2528.0000	-49.329
2528.4000	-48.953
2528.8000	-51.311
2529.2000	-50.598
2529.6000	-49.931
2530.0000	-47.927
2530.4000	-50.680
2530.8000	-49.967
2531.2000	-48.370
2531.6000	-48.826
2532.0000	-50.099
2532.4000	-50.636
2532.8000	-50.255
2533.2000	-48.605
2533.6000	-48.089
2534.0000	-50.585
2534.4000	-48.603
2534.8000	-49.983
2535.2000	-49.346
2535.6000	-50.242
2536.0000	-48.296
2536.4000	-50.210
2536.8000	-49.739
2537.2000	-49.564
2537.6000	-50.039
2538.0000	-48.612
2538.4000	-47.782
2538.8000	-47.927
2539.2000	-47.255
2539.6000	-50.697
2540.0000	-49.042
2540.4000	-48.979
2540.8000	-48.633
2541.2000	-50.241
2541.6000	-51.559
2542.0000	-48.275
2542.4000	-48.995
2542.8000	-48.543
2543.2000	-48.868
2543.6000	-51.267
2544.0000	-48.668
2544.4000	-49.090
2544.8000	-46.780
2545.2000	-48.071
2545.6000	-49.501
2546.0000	-49.194
2546.4000	-49.642
2546.8000	-48.982
2547.2000	-48.620
2547.6000	-49.839
2548.0000	-48.914
2548.4000	-48.203
2548.8000	-48.016
2549.2000	-48.141
2549.6000	-47.780
2550.0000	-48.194
2550.4000	-48.596
2550.8000	-47.785
2551.2000	-49.009
2551.6000	-48.073
2552.0000	-48.205
2552.4000	-48.878
2552.8000	-47.311
2553.2000	-47.321
2553.6000	-46.891
2554.0000	-46.513
2554.4000	-47.803
2554.8000	-47.417
2555.2000	-47.886
2555.6000	-47.010
2556.0000	-46.767
2556.4000	-46.031
2556.8000	-47.549
2557.2000	-47.273
2557.6000	-46.267
2558.0000	-47.046
2558.4000	-48.324
2558.8000	-47.568
2559.2000	-47.689
2559.6000	-49.374
2560.0000	-48.692
2560.4000	-47.715
2560.8000	-47.768
2561.2000	-47.514
2561.6000	-47.504
2562.0000	-46.840
2562.4000	-46.602
2562.8000	-46.394
2563.2000	-45.312
2563.6000	-45.174
2564.0000	-45.974
2564.4000	-45.392
2564.8000	-45.611
2565.2000	-45.177
2565.6000	-44.862
2566.0000	-44.943
2566.4000	-44.196
2566.8000	-43.835
2567.2000	-44.038
2567.6000	-43.744
2568.0000	-43.721
2568.4000	-43.539
2568.8000	-43.948
2569.2000	-43.139
2569.6000	-43.463
2570.0000	-43.287
2570.4000	-43.092
2570.8000	-42.575
2571.2000	-42.568
2571.6000	-42.280
2572.0000	-42.199
2572.4000	-42.507
2572.8000	-42.340
2573.2000	-42.453
2573.6000	-42.435
2574.0000	-42.280
2574.4000	-42.006
2574.8000	-41.903
2575.2000	-41.812
2575.6000	-41.494
2576.0000	-40.897
2576.4000	-40.825
2576.8000	-40.778
2577.2000	-40.525
2577.6000	-40.627
2578.0000	-40.515
2578.4000	-40.191
2578.8000	-40.374
2579.2000	-40.060
2579.6000	-40.248
2580.0000	-40.443
2580.4000	-40.399
2580.8000	-40.817
2581.2000	-40.804
2581.6000	-40.838
2582.0000	-40.991
2582.4000	-40.601
2582.8000	-40.656
2583.2000	-40.446
2583.6000	-40.354
2584.0000	-40.388
2584.4000	-40.064
2584.8000	-40.388
2585.2000	-40.040
2585.6000	-39.993
2586.0000	-39.706
2586.4000	-39.699
2586.8000	-39.466
2587.2000	-39.225
2587.6000	-39.045
2588.0000	-38.726
2588.4000	-38.723
2588.8000	-38.594
2589.2000	-38.265
2589.6000	-38.012
2590.0000	-38.058
2590.4000	-38.106
2590.8000	-38.329
2591.2000	-38.554
2591.6000	-38.883
2592.0000	-39.438
2592.4000	-39.684
2592.8000	-40.116
2593.2000	-40.392
2593.6000	-40.530
2594.0000	-40.588
2594.4000	-40.435
2594.8000	-40.070
2595.2000	-39.400
2595.6000	-38.990
2596.0000	-38.430
2596.4000	-37.849
2596.8000	-37.281
2597.2000	-37.121
2597.6000	-36.683
2598.0000	-36.502
2598.4000	-36.342
2598.8000	-36.372
2599.2000	-36.407
2599.6000	-36.340
2600.0000	-36.413
2600.4000	-36.545
2600.8000	-36.713
2601.2000	-37.001
2601.6000	-37.390
2602.0000	-37.417
2602.4000	-37.578
2602.8000	-37.648
2603.2000	-37.590
2603.6000	-37.635
2604.0000	-37.517
2604.4000	-37.365
2604.8000	-37.187
2605.2000	-36.924
2605.6000	-36.646
2606.0000	-36.400
2606.4000	-36.010
2606.8000	-35.659
2607.2000	-34.859
2607.6000	-34.371
2608.0000	-34.109
2608.4000	-33.882
2608.8000	-33.617
2609.2000	-33.500
2609.6000	-33.215
2610.0000	-33.062
2610.4000	-33.048
2610.8000	-32.890
2611.2000	-32.822
2611.6000	-32.874
2612.0000	-32.943
2612.4000	-32.808
2612.8000	-32.884
2613.2000	-33.073
2613.6000	-33.366
2614.0000	-33.546
2614.4000	-33.562
2614.8000	-33.621
2615.2000	-33.672
2615.6000	-33.724
2616.0000	-33.640
2616.4000	-33.765
2616.8000	-33.818
2617.2000	-33.846
2617.6000	-33.696
2618.0000	-33.514
2618.4000	-33.218
2618.8000	-32.823
2619.2000	-32.525
2619.6000	-32.314
2620.0000	-31.997
2620.4000	-31.679
2620.8000	-31.308
2621.2000	-30.962
2621.6000	-30.873
2622.0000	-30.643
2622.4000	-30.570
2622.8000	-30.555
2623.2000	-30.608
2623.6000	-30.834
2624.0000	-31.027
2624.4000	-31.088
2624.8000	-31.236
2625.2000	-31.572
2625.6000	-31.940
2626.0000	-32.006
2626.4000	-32.163
2626.8000	-32.495
2627.2000	-32.968
2627.6000	-33.222
2628.0000	-33.063
2628.4000	-32.966
2628.8000	-33.244
2629.2000	-33.240
2629.6000	-33.330
2630.0000	-33.269
2630.4000	-33.077
2630.8000	-33.244
2631.2000	-33.435
2631.6000	-33.350
2632.0000	-32.695
2632.4000	-32.550
2632.8000	-32.652
2633.2000	-32.203
2633.6000	-32.248
2634.0000	-31.969
2634.4000	-31.677
2634.8000	-31.811
2635.2000	-31.820
2635.6000	-31.879
2636.0000	-32.154
2636.4000	-32.490
2636.8000	-32.233
2637.2000	-32.222
2637.6000	-32.509
2638.0000	-33.194
2638.4000	-33.252
2638.8000	-33.500
2639.2000	-33.392
2639.6000	-33.884
2640.0000	-34.423
2640.4000	-34.438
2640.8000	-34.204
2641.2000	-34.251
2641.6000	-34.806
2642.0000	-34.845
2642.4000	-34.675
2642.8000	-34.495
2643.2000	-34.646
2643.6000	-34.827
2644.0000	-34.883
2644.4000	-34.796
2644.8000	-34.600
2645.2000	-34.720
2645.6000	-34.832
2646.0000	-34.857
2646.4000	-34.634
2646.8000	-34.457
2647.2000	-34.645
2647.6000	-34.556
2648.0000	-34.571
2648.4000	-34.397
2648.8000	-34.723
2649.2000	-35.123
2649.6000	-35.269
2650.0000	-35.327
2650.4000	-35.651
2650.8000	-35.848
2651.2000	-35.935
2651.6000	-36.088
2652.0000	-36.165
2652.4000	-36.440
2652.8000	-36.440
2653.2000	-36.448
2653.6000	-36.521
2654.0000	-36.684
2654.4000	-36.522
2654.8000	-36.514
2655.2000	-36.680
2655.6000	-36.820
2656.0000	-36.943
2656.4000	-37.129
2656.8000	-37.288
2657.2000	-37.445
2657.6000	-37.542
2658.0000	-37.782
2658.4000	-38.015
2658.8000	-38.339
2659.2000	-38.374
2659.6000	-38.832
2660.0000	-39.080
2660.4000	-39.426
2660.8000	-39.637
2661.2000	-39.860
2661.6000	-40.193
2662.0000	-40.497
2662.4000	-40.769
2662.8000	-40.841
2663.2000	-41.429
2663.6000	-42.108
2664.0000	-42.161
2664.4000	-42.142
2664.8000	-42.126
2665.2000	-42.474
2665.6000	-42.815
2666.0000	-42.980
2666.4000	-43.252
2666.8000	-42.904
2667.2000	-42.704
2667.6000	-42.460
2668.0000	-42.472
2668.4000	-41.752
2668.8000	-41.573
2669.2000	-41.274
2669.6000	-40.667
2670.0000	-40.210
2670.4000	-39.881
2670.8000	-39.644
2671.2000	-39.318
2671.6000	-39.125
2672.0000	-38.920
2672.4000	-38.746
2672.8000	-38.865
2673.2000	-38.900
2673.6000	-39.061
2674.0000	-39.187
2674.4000	-39.470
2674.8000	-39.687
2675.2000	-39.978
2675.6000	-40.186
2676.0000	-40.164
2676.4000	-40.151
2676.8000	-39.768
2677.2000	-39.434
2677.6000	-38.962
2678.0000	-38.484
2678.4000	-37.930
2678.8000	-37.662
2679.2000	-37.442
2679.6000	-37.119
2680.0000	-36.911
2680.4000	-36.824
2680.8000	-36.703
2681.2000	-36.720
2681.6000	-36.757
2682.0000	-36.872
2682.4000	-37.000
2682.8000	-37.176
2683.2000	-37.579
2683.6000	-37.727
2684.0000	-37.896
2684.4000	-38.009
2684.8000	-38.332
2685.2000	-38.408
2685.6000	-38.268
2686.0000	-38.232
2686.4000	-38.234
2686.8000	-38.286
2687.2000	-38.258
2687.6000	-38.150
2688.0000	-38.201
2688.4000	-38.208
2688.8000	-38.153
2689.2000	-38.240
2689.6000	-38.278
2690.0000	-38.501
2690.4000	-38.910
2690.8000	-39.143
2691.2000	-39.367
2691.6000	-39.814
2692.0000	-39.927
2692.4000	-40.091
2692.8000	-40.640
2693.2000	-40.745
2693.6000	-40.547
2694.0000	-40.553
2694.4000	-40.421
2694.8000	-40.216
2695.2000	-39.785
2695.6000	-39.438
2696.0000	-39.054
2696.4000	-38.764
2696.8000	-38.393
2697.2000	-38.397
2697.6000	-38.365
2698.0000	-38.285
2698.4000	-38.263
2698.8000	-38.199
2699.2000	-38.393
2699.6000	-38.494
2700.0000	-38.695
2700.4000	-38.599
2700.8000	-38.375
2701.2000	-38.137
2701.6000	-37.977
2702.0000	-37.773
2702.4000	-37.500
2702.8000	-36.989
2703.2000	-36.441
2703.6000	-35.960
2704.0000	-35.674
2704.4000	-35.076
2704.8000	-34.750
2705.2000	-34.481
2705.6000	-34.359
2706.0000	-34.296
2706.4000	-33.959
2706.8000	-33.804
2707.2000	-33.798
2707.6000	-33.625
2708.0000	-33.362
2708.4000	-33.057
2708.8000	-32.544
2709.2000	-31.898
2709.6000	-31.137
2710.0000	-30.485
2710.4000	-30.024
2710.8000	-29.466
2711.2000	-29.238
2711.6000	-28.773
2712.0000	-28.553
2712.4000	-28.385
2712.8000	-28.188
2713.2000	-28.041
2713.6000	-28.065
2714.0000	-28.089
2714.4000	-28.150
2714.8000	-28.071
2715.2000	-28.430
2715.6000	-28.824
2716.0000	-29.098
2716.4000	-29.342
2716.8000	-29.629
2717.2000	-29.941
2717.6000	-30.302
2718.0000	-30.725
2718.4000	-30.885
2718.8000	-31.162
2719.2000	-31.392
2719.6000	-31.496
2720.0000	-31.462
2720.4000	-31.265
2720.8000	-31.024
2721.2000	-31.330
2721.6000	-30.890
2722.0000	-31.083
2722.4000	-30.848
2722.8000	-31.105
2723.2000	-31.555
2723.6000	-31.095
2724.0000	-31.241
2724.4000	-30.370
2724.8000	-30.857
2725.2000	-30.658
2725.6000	-30.316
2726.0000	-30.708
2726.4000	-30.274
2726.8000	-29.891
2727.2000	-28.035
2727.6000	-27.726
2728.0000	-27.910
2728.4000	-28.840
2728.8000	-26.735
2729.2000	-26.975
2729.6000	-25.601
2730.0000	-25.890
2730.4000	-26.183
2730.8000	-26.118
2731.2000	-25.599
2731.6000	-25.388
2732.0000	-25.117
2732.4000	-25.245
2732.8000	-25.083
2733.2000	-24.911
2733.6000	-25.088
2734.0000	-24.934
2734.4000	-24.414
2734.8000	-24.188
2735.2000	-24.661
2735.6000	-24.507
2736.0000	-24.381
2736.4000	-24.150
2736.8000	-24.649
2737.2000	-25.232
2737.6000	-25.022
2738.0000	-24.380
2738.4000	-24.675
2738.8000	-25.447
2739.2000	-24.560
2739.6000	-24.550
2740.0000	-23.052
2740.4000	-22.159
2740.8000	-23.137
2741.2000	-21.930
2741.6000	-20.542
2742.0000	-20.054
2742.4000	-19.586
2742.8000	-19.453
2743.2000	-19.062
2743.6000	-18.845
2744.0000	-18.970
2744.4000	-19.470
2744.8000	-19.671
2745.2000	-19.491
2745.6000	-20.208
2746.0000	-20.354
2746.4000	-21.242
2746.8000	-21.457
2747.2000	-21.446
2747.6000	-21.959
2748.0000	-22.348
2748.4000	-22.964
2748.8000	-22.939
2749.2000	-22.350
2749.6000	-22.939
2750.0000	-23.078
2750.4000	-22.610
2750.8000	-22.510
2751.2000	-21.995
2751.6000	-22.422
2752.0000	-23.091
2752.4000	-22.415
2752.8000	-21.928
2753.2000	-21.027
2753.6000	-20.201
2754.0000	-18.765
2754.4000	-17.729
2754.8000	-17.520
2755.2000	-16.630
2755.6000	-16.259
2756.0000	-15.368
2756.4000	-14.946
2756.8000	-14.559
2757.2000	-14.184
2757.6000	-14.026
2758.0000	-13.837
2758.4000	-14.125
2758.8000	-13.683
2759.2000	-13.530
2759.6000	-13.751
2760.0000	-14.369
2760.4000	-14.207
2760.8000	-13.973
2761.2000	-13.771
2761.6000	-13.970
2762.0000	-14.061
2762.4000	-13.824
2762.8000	-13.831
2763.2000	-13.312
2763.6000	-13.447
2764.0000	-13.471
2764.4000	-13.301
2764.8000	-13.941
2765.2000	-14.508
2765.6000	-13.823
2766.0000	-13.531
2766.4000	-13.451
2766.8000	-13.168
2767.2000	-12.839
2767.6000	-12.650
2768.0000	-12.357
2768.4000	-12.104
2768.8000	-11.992
2769.2000	-11.911
2769.6000	-11.389
2770.0000	-11.464
2770.4000	-11.269
2770.8000	-10.845
2771.2000	-10.574
2771.6000	-10.546
2772.0000	-10.627
2772.4000	-10.695
2772.8000	-10.435
2773.2000	-10.517
2773.6000	-10.761
2774.0000	-10.992
2774.4000	-11.175
2774.8000	-11.755
2775.2000	-11.987
2775.6000	-12.398
2776.0000	-12.270
2776.4000	-11.951
2776.8000	-12.210
2777.2000	-12.629
2777.6000	-12.077
2778.0000	-11.762
2778.4000	-11.282
2778.8000	-10.736
2779.2000	-10.362
2779.6000	-10.213
2780.0000	-9.886
2780.4000	-9.461
2780.8000	-9.104
2781.2000	-9.095
2781.6000	-8.905
2782.0000	-8.754
2782.4000	-8.717
2782.8000	-9.200
2783.2000	-8.484
2783.6000	-8.355
2784.0000	-8.922
2784.4000	-8.928
2784.8000	-9.315
2785.2000	-9.045
2785.6000	-8.882
2786.0000	-9.244
2786.4000	-8.951
2786.8000	-8.578
2787.2000	-8.547
2787.6000	-8.018
2788.0000	-7.730
2788.4000	-7.841
2788.8000	-8.123
2789.2000	-7.731
2789.6000	-7.215
2790.0000	-7.394
2790.4000	-7.472
2790.8000	-7.659
2791.2000	-7.965
2791.6000	-8.278
2792.0000	-8.738
2792.4000	-9.363
2792.8000	-9.605
2793.2000	-9.997
2793.6000	-10.353
2794.0000	-10.293
2794.4000	-9.693
2794.8000	-10.942
2795.2000	-11.763
2795.6000	-11.993
2796.0000	-11.127
2796.4000	-11.359
2796.8000	-11.461
2797.2000	-11.083
2797.6000	-10.183
2798.0000	-10.101
2798.4000	-10.390
2798.8000	-10.170
2799.2000	-10.453
2799.6000	-10.074
2800.0000	-9.866
2800.4000	-10.112
2800.8000	-10.351
2801.2000	-10.484
2801.6000	-10.460
2802.0000	-10.790
2802.4000	-10.893
2802.8000	-11.390
2803.2000	-11.492
2803.6000	-11.143
2804.0000	-11.687
2804.4000	-11.638
2804.8000	-11.646
2805.2000	-11.138
2805.6000	-11.190
2806.0000	-11.383
2806.4000	-11.335
2806.8000	-10.476
2807.2000	-10.624
2807.6000	-11.082
2808.0000	-11.313
2808.4000	-11.669
2808.8000	-12.028
2809.2000	-11.649
2809.6000	-12.002
2810.0000	-12.201
2810.4000	-12.126
2810.8000	-12.870
2811.2000	-12.154
2811.6000	-12.074
2812.0000	-12.921
2812.4000	-12.843
2812.8000	-14.163
2813.2000	-13.740
2813.6000	-13.562
2814.0000	-14.035
2814.4000	-13.881
2814.8000	-13.296
2815.2000	-11.968
2815.6000	-12.668
2816.0000	-13.721
2816.4000	-12.682
2816.8000	-11.473
2817.2000	-11.705
2817.6000	-12.307
2818.0000	-12.593
2818.4000	-12.365
2818.8000	-12.119
2819.2000	-12.186
2819.6000	-12.179
2820.0000	-12.160
2820.4000	-12.177
2820.8000	-11.865
2821.2000	-11.631
2821.6000	-10.713
2822.0000	-12.342
2822.4000	-8.977
2822.8000	-11.788
2823.2000	-13.450
2823.6000	-12.242
2824.0000	-11.897
2824.4000	-12.256
2824.8000	-11.532
2825.2000	-11.610
2825.6000	-11.340
2826.0000	-11.334
2826.4000	-9.618
2826.8000	-11.475
2827.2000	-10.545
2827.6000	-10.285
2828.0000	-9.721
2828.4000	-11.125
2828.8000	-12.017
2829.2000	-10.709
2829.6000	-9.505
2830.0000	-9.775
2830.4000	-10.139
2830.8000	-9.002
2831.2000	-9.533
2831.6000	-9.733
2832.0000	-10.592
2832.4000	-9.287
2832.8000	-11.839
2833.2000	-12.081
2833.6000	-11.896
2834.0000	-10.079
2834.4000	-9.966
2834.8000	-11.877
2835.2000	-12.645
2835.6000	-11.917
2836.0000	-11.558
2836.4000	-10.866
2836.8000	-10.712
2837.2000	-10.021
2837.6000	-10.467
2838.0000	-10.213
2838.4000	-10.064
2838.8000	-9.766
2839.2000	-9.565
2839.6000	-9.696
2840.0000	-9.828
2840.4000	-10.253
2840.8000	-10.031
2841.2000	-11.105
2841.6000	-10.902
2842.0000	-9.842
2842.4000	-9.917
2842.8000	-9.913
2843.2000	-10.370
2843.6000	-10.177
2844.0000	-9.889
2844.4000	-11.246
2844.8000	-10.617
2845.2000	-10.162
2845.6000	-10.368
2846.0000	-10.249
2846.4000	-9.794
2846.8000	-9.790
2847.2000	-11.088
2847.6000	-11.534
2848.0000	-11.229
2848.4000	-10.126
2848.8000	-10.468
2849.2000	-11.022
2849.6000	-11.468
2850.0000	-10.635
2850.4000	-10.445
2850.8000	-10.220
2851.2000	-10.695
2851.6000	-10.732
2852.0000	-10.433
2852.4000	-10.303
2852.8000	-10.111
2853.2000	-10.367
2853.6000	-10.308
2854.0000	-10.819
2854.4000	-10.853
2854.8000	-11.295
2855.2000	-11.158
2855.6000	-10.469
2856.0000	-10.499
2856.4000	-11.105
2856.8000	-11.204
2857.2000	-10.601
2857.6000	-11.224
2858.0000	-11.023
2858.4000	-10.936
2858.8000	-10.698
2859.2000	-11.427
2859.6000	-10.100
2860.0000	-10.801
2860.4000	-10.077
2860.8000	-10.181
2861.2000	-10.328
2861.6000	-10.654
2862.0000	-10.889
2862.4000	-10.887
2862.8000	-11.315
2863.2000	-12.124
2863.6000	-12.186
2864.0000	-12.465
2864.4000	-12.235
2864.8000	-12.258
2865.2000	-13.460
2865.6000	-14.028
2866.0000	-13.329
2866.4000	-13.226
2866.8000	-13.424
2867.2000	-13.518
2867.6000	-13.476
2868.0000	-13.884
2868.4000	-13.638
2868.8000	-13.498
2869.2000	-13.989
2869.6000	-13.159
2870.0000	-13.176
2870.4000	-13.489
2870.8000	-14.247
2871.2000	-14.595
2871.6000	-14.129
2872.0000	-14.563
2872.4000	-14.057
2872.8000	-13.699
2873.2000	-14.801
2873.6000	-14.409
2874.0000	-14.548
2874.4000	-14.453
2874.8000	-14.673
2875.2000	-14.682
2875.6000	-15.117
2876.0000	-14.752
2876.4000	-14.949
2876.8000	-15.235
2877.2000	-15.053
2877.6000	-15.231
2878.0000	-15.198
2878.4000	-15.523
2878.8000	-15.211
2879.2000	-15.755
2879.6000	-15.076
2880.0000	-15.543
2880.4000	-15.663
2880.8000	-16.723
2881.2000	-16.044
2881.6000	-16.101
2882.0000	-15.673
2882.4000	-15.783
2882.8000	-15.537
2883.2000	-15.300
2883.6000	-16.833
2884.0000	-16.382
2884.4000	-15.615
2884.8000	-16.917
2885.2000	-16.432
2885.6000	-16.468
2886.0000	-15.756
2886.4000	-15.973
2886.8000	-16.829
2887.2000	-16.707
2887.6000	-16.052
2888.0000	-15.480
2888.4000	-16.227
2888.8000	-16.119
2889.2000	-15.530
2889.6000	-15.764
2890.0000	-16.071
2890.4000	-16.756
2890.8000	-16.488
2891.2000	-16.168
2891.6000	-15.716
2892.0000	-16.110
2892.4000	-17.343
2892.8000	-17.186
2893.2000	-17.735
2893.6000	-17.313
2894.0000	-18.313
2894.4000	-17.702
2894.8000	-18.903
2895.2000	-19.039
2895.6000	-20.140
2896.0000	-21.207
2896.4000	-20.921
2896.8000	-21.406
2897.2000	-20.002
2897.6000	-19.284
2898.0000	-20.638
2898.4000	-20.820
2898.8000	-21.606
2899.2000	-20.859
2899.6000	-21.399
2900.0000	-22.548
2900.4000	-22.766
2900.8000	-22.283
2901.2000	-21.266
2901.6000	-22.668
2902.0000	-22.487
2902.4000	-23.247
2902.8000	-21.650
2903.2000	-21.488
2903.6000	-21.740
2904.0000	-22.841
2904.4000	-21.905
2904.8000	-21.626
2905.2000	-21.907
2905.6000	-21.777
2906.0000	-21.746
2906.4000	-22.160
2906.8000	-22.179
2907.2000	-22.246
2907.6000	-23.034
2908.0000	-21.418
2908.4000	-21.826
2908.8000	-21.706
2909.2000	-21.615
2909.6000	-21.108
2910.0000	-21.573
2910.4000	-21.740
2910.8000	-21.600
2911.2000	-20.471
2911.6000	-20.283
2912.0000	-20.407
2912.4000	-22.081
2912.8000	-19.657
2913.2000	-20.897
2913.6000	-21.335
2914.0000	-19.416
2914.4000	-19.190
2914.8000	-19.074
2915.2000	-19.062
2915.6000	-19.747
2916.0000	-18.592
2916.4000	-18.927
2916.8000	-18.934
2917.2000	-18.577
2917.6000	-18.006
2918.0000	-19.133
2918.4000	-19.659
2918.8000	-19.758
2919.2000	-19.363
2919.6000	-20.158
2920.0000	-20.687
2920.4000	-19.024
2920.8000	-19.896
2921.2000	-17.918
2921.6000	-18.205
2922.0000	-18.652
2922.4000	-18.018
2922.8000	-20.020
2923.2000	-19.802
2923.6000	-21.235
2924.0000	-20.260
2924.4000	-20.990
2924.8000	-21.498
2925.2000	-21.910
2925.6000	-22.126
2926.0000	-18.857
2926.4000	-21.801
2926.8000	-22.027
2927.2000	-22.690
2927.6000	-22.539
2928.0000	-22.337
2928.4000	-22.382
2928.8000	-22.332
2929.2000	-22.031
2929.6000	-21.681
2930.0000	-21.945
2930.4000	-22.187
2930.8000	-22.251
2931.2000	-20.339
2931.6000	-20.982
2932.0000	-22.105
2932.4000	-21.728
2932.8000	-21.943
2933.2000	-19.518
2933.6000	-22.672
2934.0000	-22.301
2934.4000	-23.202
2934.8000	-20.237
2935.2000	-20.534
2935.6000	-21.764
2936.0000	-21.262
2936.4000	-22.073
2936.8000	-21.428
2937.2000	-21.286
2937.6000	-21.262
2938.0000	-20.921
2938.4000	-21.132
2938.8000	-19.010
2939.2000	-18.504
2939.6000	-19.574
2940.0000	-20.175
2940.4000	-17.402
2940.8000	-18.227
2941.2000	-19.782
2941.6000	-19.640
2942.0000	-19.015
2942.4000	-17.554
2942.8000	-19.555
2943.2000	-19.329
2943.6000	-19.425
2944.0000	-17.268
2944.4000	-20.140
2944.8000	-20.539
2945.2000	-20.560
2945.6000	-19.247
2946.0000	-20.392
2946.4000	-20.809
2946.8000	-21.272
2947.2000	-19.924
2947.6000	-17.987
2948.0000	-19.675
2948.4000	-17.342
2948.8000	-18.817
2949.2000	-19.314
2949.6000	-18.005
2950.0000	-17.759
2950.4000	-20.281
2950.8000	-17.509
2951.2000	-15.471
2951.6000	-17.466
2952.0000	-16.012
2952.4000	-17.785
2952.8000	-16.862
2953.2000	-21.496
2953.6000	-19.862
2954.0000	-20.523
2954.4000	-16.227
2954.8000	-15.723
2955.2000	-14.372
2955.6000	-17.499
2956.0000	-15.425
2956.4000	-15.156
2956.8000	-15.462
2957.2000	-17.590
2957.6000	-17.539
2958.0000	-16.766
2958.4000	-14.811
2958.8000	-15.197
2959.2000	-17.788
2959.6000	-17.219
2960.0000	-14.688
2960.4000	-17.040
2960.8000	-16.269
2961.2000	-20.177
2961.6000	-20.929
2962.0000	-17.334
2962.4000	-19.500
2962.8000	-15.724
2963.2000	-16.847
2963.6000	-18.169
2964.0000	-16.880
2964.4000	-20.433
2964.8000	-20.772
2965.2000	-18.134
2965.6000	-19.767
2966.0000	-20.005
2966.4000	-19.603
2966.8000	-18.283
2967.2000	-17.787
2967.6000	-19.547
2968.0000	-18.814
2968.4000	-17.840
2968.8000	-18.047
2969.2000	-17.177
2969.6000	-18.098
2970.0000	-18.465
2970.4000	-19.255
2970.8000	-16.821
2971.2000	-19.444
2971.6000	-19.019
2972.0000	-19.008
2972.4000	-20.501
2972.8000	-19.636
2973.2000	-19.959
2973.6000	-19.593
2974.0000	-18.781
2974.4000	-19.607
2974.8000	-19.175
2975.2000	-18.820
2975.6000	-18.488
2976.0000	-18.618
2976.4000	-20.142
2976.8000	-20.146
2977.2000	-19.959
2977.6000	-19.438
2978.0000	-17.672
2978.4000	-19.645
2978.8000	-20.786
2979.2000	-19.560
2979.6000	-17.779
2980.0000	-19.610
2980.4000	-18.013
2980.8000	-15.768
2981.2000	-16.880
2981.6000	-17.128
2982.0000	-20.095
2982.4000	-20.825
2982.8000	-21.577
2983.2000	-21.015
2983.6000	-20.756
2984.0000	-21.436
2984.4000	-19.962
2984.8000	-18.630
2985.2000	-19.337
2985.6000	-18.391
2986.0000	-19.649
2986.4000	-19.923
2986.8000	-19.900
2987.2000	-19.339
2987.6000	-20.921
2988.0000	-19.501
2988.4000	-20.539
2988.8000	-21.144
2989.2000	-20.360
2989.6000	-19.674
2990.0000	-19.853
2990.4000	-19.400
2990.8000	-20.526
2991.2000	-21.909
2991.6000	-19.526
2992.0000	-20.032
2992.4000	-19.895
2992.8000	-20.964
2993.2000	-19.634
2993.6000	-20.770
2994.0000	-22.154
2994.4000	-21.662
2994.8000	-21.265
2995.2000	-20.985
2995.6000	-20.428
2996.0000	-20.122
2996.4000	-21.443
2996.8000	-22.659
2997.2000	-21.337
2997.6000	-19.655
2998.0000	-20.147
2998.4000	-19.185
2998.8000	-19.190
2999.2000	-19.451
2999.6000	-20.387
3000.0000	-20.153
3000.4000	-19.303
3000.8000	-22.023
3001.2000	-21.970
3001.6000	-23.662
3002.0000	-20.001
3002.4000	-15.069
3002.8000	-14.494
3003.2000	-14.190
3003.6000	-17.561
3004.0000	-14.090
3004.4000	-15.289
3004.8000	-14.275
3005.2000	-16.899
3005.6000	-15.136
3006.0000	-14.685
3006.4000	-14.562
3006.8000	-14.911
3007.2000	-14.655
3007.6000	-15.877
3008.0000	-15.493
3008.4000	-16.897
3008.8000	-16.372
3009.2000	-19.270
3009.6000	-18.696
3010.0000	-16.480
3010.4000	-17.221
3010.8000	-17.743
3011.2000	-17.921
3011.6000	-17.462
3012.0000	-18.144
3012.4000	-17.388
3012.8000	-20.686
3013.2000	-17.067
3013.6000	-17.830
3014.0000	-19.976
3014.4000	-21.795
3014.8000	-18.034
3015.2000	-17.792
3015.6000	-17.794
3016.0000	-20.180
3016.4000	-18.988
3016.8000	-17.664
3017.2000	-18.042
3017.6000	-19.592
3018.0000	-18.881
3018.4000	-17.816
3018.8000	-16.002
3019.2000	-18.426
3019.6000	-18.081
3020.0000	-16.558
3020.4000	-16.159
3020.8000	-15.964
3021.2000	-16.341
3021.6000	-16.399
3022.0000	-16.201
3022.4000	-16.465
3022.8000	-16.641
3023.2000	-17.220
3023.6000	-16.809
3024.0000	-17.312
3024.4000	-17.570
3024.8000	-16.011
3025.2000	-16.139
3025.6000	-17.204
3026.0000	-15.388
3026.4000	-15.992
3026.8000	-16.657
3027.2000	-17.263
3027.6000	-18.441
3028.0000	-17.594
3028.4000	-18.121
3028.8000	-16.948
3029.2000	-16.791
3029.6000	-17.461
3030.0000	-17.116
3030.4000	-17.553
3030.8000	-17.211
3031.2000	-18.114
3031.6000	-18.308
3032.0000	-17.975
3032.4000	-18.609
3032.8000	-19.058
3033.2000	-18.581
3033.6000	-18.700
3034.0000	-18.981
3034.4000	-19.431
3034.8000	-19.206
3035.2000	-18.910
3035.6000	-18.867
3036.0000	-19.432
3036.4000	-19.208
3036.8000	-19.288
3037.2000	-19.130
3037.6000	-19.215
3038.0000	-19.467
3038.4000	-21.652
3038.8000	-19.166
3039.2000	-18.844
3039.6000	-19.031
3040.0000	-20.064
3040.4000	-19.375
3040.8000	-19.283
3041.2000	-20.407
3041.6000	-19.419
3042.0000	-19.661
3042.4000	-19.240
3042.8000	-20.293
3043.2000	-23.258
3043.6000	-22.021
3044.0000	-19.320
3044.4000	-18.447
3044.8000	-19.265
3045.2000	-21.302
3045.6000	-19.162
3046.0000	-21.537
3046.4000	-20.526
3046.8000	-22.523
3047.2000	-20.073
3047.6000	-21.448
3048.0000	-22.336
3048.4000	-20.350
3048.8000	-19.308
3049.2000	-21.511
3049.6000	-20.933
3050.0000	-19.902
3050.4000	-20.209
3050.8000	-19.993
3051.2000	-19.943
3051.6000	-21.371
3052.0000	-20.789
3052.4000	-22.025
3052.8000	-21.646
3053.2000	-26.249
3053.6000	-27.394
3054.0000	-27.995
3054.4000	-24.739
3054.8000	-21.259
3055.2000	-24.332
3055.6000	-23.791
3056.0000	-22.918
3056.4000	-21.796
3056.8000	-24.427
3057.2000	-23.656
3057.6000	-22.562
3058.0000	-22.547
3058.4000	-23.402
3058.8000	-23.460
3059.2000	-25.376
3059.6000	-25.240
3060.0000	-24.037
3060.4000	-23.227
3060.8000	-26.335
3061.2000	-26.560
3061.6000	-26.097
3062.0000	-27.660
3062.4000	-28.947
3062.8000	-30.948
3063.2000	-30.133
3063.6000	-28.164
3064.0000	-28.462
3064.4000	-30.197
3064.8000	-30.778
3065.2000	-30.503
3065.6000	-29.391
3066.0000	-29.591
3066.4000	-30.083
3066.8000	-30.528
3067.2000	-30.836
3067.6000	-32.219
3068.0000	-32.132
3068.4000	-30.662
3068.8000	-31.062
3069.2000	-32.424
3069.6000	-35.124
3070.0000	-32.902
3070.4000	-31.078
3070.8000	-32.781
3071.2000	-33.912
3071.6000	-35.708
3072.0000	-33.140
3072.4000	-33.467
3072.8000	-33.390
3073.2000	-34.787
3073.6000	-34.048
3074.0000	-32.902
3074.4000	-33.045
3074.8000	-32.720
3075.2000	-33.949
3075.6000	-32.840
3076.0000	-30.436
3076.4000	-29.656
3076.8000	-31.517
3077.2000	-32.487
3077.6000	-34.331
3078.0000	-35.749
3078.4000	-35.419
3078.8000	-35.364
3079.2000	-34.226
3079.6000	-34.218
3080.0000	-35.663
3080.4000	-35.302
3080.8000	-34.967
3081.2000	-34.511
3081.6000	-34.962
3082.0000	-36.243
3082.4000	-35.218
3082.8000	-36.422
3083.2000	-35.173
3083.6000	-36.122
3084.0000	-35.891
3084.4000	-35.536
3084.8000	-35.610
3085.2000	-35.701
3085.6000	-35.860
3086.0000	-35.888
3086.4000	-35.726
3086.8000	-35.231
3087.2000	-35.407
3087.6000	-35.220
3088.0000	-34.308
3088.4000	-34.602
3088.8000	-36.189
3089.2000	-36.383
3089.6000	-35.833
3090.0000	-34.860
3090.4000	-35.424
3090.8000	-36.022
3091.2000	-36.369
3091.6000	-36.057
3092.0000	-35.825
3092.4000	-36.718
3092.8000	-36.170
3093.2000	-35.991
3093.6000	-35.209
3094.0000	-35.822
3094.4000	-36.070
3094.8000	-35.625
3095.2000	-36.007
3095.6000	-35.611
3096.0000	-36.522
3096.4000	-36.479
3096.8000	-35.820
3097.2000	-35.459
3097.6000	-35.716
3098.0000	-36.353
3098.4000	-35.825
3098.8000	-35.790
3099.2000	-35.431
3099.6000	-35.811
3100.0000	-36.060
3100.4000	-35.513
3100.8000	-36.165
3101.2000	-34.606
3101.6000	-34.161
3102.0000	-34.704
3102.4000	-36.137
3102.8000	-36.505
3103.2000	-36.913
3103.6000	-35.937
3104.0000	-35.634
3104.4000	-35.507
3104.8000	-36.421
3105.2000	-35.670
3105.6000	-34.972
3106.0000	-34.868
3106.4000	-36.243
3106.8000	-37.818
3107.2000	-37.614
3107.6000	-37.736
3108.0000	-38.367
3108.4000	-38.398
3108.8000	-38.838
3109.2000	-37.656
3109.6000	-37.551
3110.0000	-38.230
3110.4000	-38.348
3110.8000	-38.027
3111.2000	-37.886
3111.6000	-38.386
3112.0000	-39.741
3112.4000	-39.912
3112.8000	-39.516
3113.2000	-39.717
3113.6000	-39.423
3114.0000	-40.426
3114.4000	-40.163
3114.8000	-39.984
3115.2000	-41.234
3115.6000	-41.374
3116.0000	-41.128
3116.4000	-40.919
3116.8000	-40.790
3117.2000	-40.343
3117.6000	-40.108
3118.0000	-39.857
3118.4000	-40.058
3118.8000	-40.616
3119.2000	-40.244
3119.6000	-40.495
3120.0000	-41.968
3120.4000	-42.449
3120.8000	-42.727
3121.2000	-41.322
3121.6000	-40.405
3122.0000	-40.502
3122.4000	-41.665
3122.8000	-40.552
3123.2000	-39.163
3123.6000	-40.068
3124.0000	-40.695
3124.4000	-39.889
3124.8000	-39.793
3125.2000	-39.685
3125.6000	-39.510
3126.0000	-40.475
3126.4000	-40.400
3126.8000	-39.855
3127.2000	-39.781
3127.6000	-40.074
3128.0000	-39.492
3128.4000	-39.367
3128.8000	-39.412
3129.2000	-40.191
3129.6000	-40.724
3130.0000	-39.905
3130.4000	-39.722
3130.8000	-40.203
3131.2000	-41.058
3131.6000	-40.918
3132.0000	-40.289
3132.4000	-40.117
3132.8000	-40.546
3133.2000	-40.251
3133.6000	-39.459
3134.0000	-39.126
3134.4000	-39.306
3134.8000	-39.843
3135.2000	-40.048
3135.6000	-39.851
[truncated: 4,661 more rows]
