# Supplementary material for: Femtosecond tunable solitons up to 4.8 µm using soliton self-frequency shift in an InF3 fiber
Source: Sci Rep. 2022 Sep 23;12:15898. doi: 10.1038/s41598-022-19658-8 (PMC9508244; doi:10.1038/s41598-022-19658-8)
Supplement: Supplementary file 1 — Supplementary Information. [file 41598_2022_19658_MOESM1_ESM.zip › Raw data/Fig3_4m20mInF3/3.8A.CSV]

75CSV
77
35
CTRWL	3675.000000
SPAN	2650.000000
START WL	2350.000000
STOP WL	5000.000000
WLFREQ	0
REFL	-3.0
LSCL	7.0
RESLN	2.000
AVG	1
SMPLAUTO	1
SMPL	6626
SMPLINTVL	0.4000
HI1_CHOP
MEAS
LSUNT	0
NMSKV	OFF
RESCOR	0
SMOOTH	0
MEASWL	0
SWPSPD	1
MODELNAME	AQ6376
CHGPT	0
RESCAL0_0	10243
RESCAL0_1	0
RESCAL0_2	0
RESCAL1_0	10243
RESCAL1_1	0
RESCAL1_2	0
RESPARM	10243
FREQPARM	10243
WNUMPARM	10243
[TRACE DATA]
2350.0000	-58.845
2350.4000	-210.000
2350.8000	-210.000
2351.2000	-60.940
2351.6000	-58.208
2352.0000	-54.722
2352.4000	-49.215
2352.8000	-210.000
2353.2000	-51.510
2353.6000	-210.000
2354.0000	-210.000
2354.4000	-210.000
2354.8000	-210.000
2355.2000	-210.000
2355.6000	-210.000
2356.0000	-210.000
2356.4000	-210.000
2356.8000	-210.000
2357.2000	-57.561
2357.6000	-49.826
2358.0000	-67.284
2358.4000	-53.272
2358.8000	-210.000
2359.2000	-210.000
2359.6000	-210.000
2360.0000	-52.905
2360.4000	-63.699
2360.8000	-210.000
2361.2000	-52.467
2361.6000	-210.000
2362.0000	-53.062
2362.4000	-58.488
2362.8000	-53.202
2363.2000	-210.000
2363.6000	-53.346
2364.0000	-65.922
2364.4000	-210.000
2364.8000	-210.000
2365.2000	-51.907
2365.6000	-50.646
2366.0000	-53.116
2366.4000	-210.000
2366.8000	-52.619
2367.2000	-210.000
2367.6000	-210.000
2368.0000	-210.000
2368.4000	-61.312
2368.8000	-210.000
2369.2000	-210.000
2369.6000	-210.000
2370.0000	-210.000
2370.4000	-210.000
2370.8000	-210.000
2371.2000	-51.644
2371.6000	-48.948
2372.0000	-210.000
2372.4000	-210.000
2372.8000	-57.165
2373.2000	-210.000
2373.6000	-58.585
2374.0000	-54.106
2374.4000	-52.908
2374.8000	-56.799
2375.2000	-53.910
2375.6000	-53.954
2376.0000	-210.000
2376.4000	-56.387
2376.8000	-210.000
2377.2000	-210.000
2377.6000	-210.000
2378.0000	-210.000
2378.4000	-210.000
2378.8000	-50.986
2379.2000	-53.285
2379.6000	-53.130
2380.0000	-56.248
2380.4000	-49.074
2380.8000	-50.009
2381.2000	-210.000
2381.6000	-210.000
2382.0000	-210.000
2382.4000	-210.000
2382.8000	-55.043
2383.2000	-68.800
2383.6000	-210.000
2384.0000	-210.000
2384.4000	-57.741
2384.8000	-210.000
2385.2000	-65.411
2385.6000	-52.021
2386.0000	-210.000
2386.4000	-55.952
2386.8000	-210.000
2387.2000	-51.873
2387.6000	-57.697
2388.0000	-52.746
2388.4000	-210.000
2388.8000	-210.000
2389.2000	-64.117
2389.6000	-210.000
2390.0000	-210.000
2390.4000	-62.247
2390.8000	-210.000
2391.2000	-54.180
2391.6000	-58.759
2392.0000	-52.105
2392.4000	-65.917
2392.8000	-55.034
2393.2000	-210.000
2393.6000	-51.625
2394.0000	-53.197
2394.4000	-53.390
2394.8000	-52.609
2395.2000	-210.000
2395.6000	-210.000
2396.0000	-210.000
2396.4000	-210.000
2396.8000	-210.000
2397.2000	-210.000
2397.6000	-210.000
2398.0000	-210.000
2398.4000	-210.000
2398.8000	-54.102
2399.2000	-55.141
2399.6000	-210.000
2400.0000	-53.049
2400.4000	-210.000
2400.8000	-210.000
2401.2000	-210.000
2401.6000	-210.000
2402.0000	-51.026
2402.4000	-210.000
2402.8000	-210.000
2403.2000	-52.991
2403.6000	-52.590
2404.0000	-210.000
2404.4000	-60.206
2404.8000	-56.880
2405.2000	-56.386
2405.6000	-54.473
2406.0000	-210.000
2406.4000	-210.000
2406.8000	-210.000
2407.2000	-50.204
2407.6000	-56.384
2408.0000	-210.000
2408.4000	-210.000
2408.8000	-210.000
2409.2000	-65.065
2409.6000	-51.479
2410.0000	-51.424
2410.4000	-51.693
2410.8000	-54.172
2411.2000	-50.007
2411.6000	-51.367
2412.0000	-60.709
2412.4000	-210.000
2412.8000	-210.000
2413.2000	-69.576
2413.6000	-52.544
2414.0000	-57.586
2414.4000	-210.000
2414.8000	-210.000
2415.2000	-56.182
2415.6000	-51.463
2416.0000	-210.000
2416.4000	-210.000
2416.8000	-51.854
2417.2000	-210.000
2417.6000	-52.132
2418.0000	-210.000
2418.4000	-210.000
2418.8000	-210.000
2419.2000	-210.000
2419.6000	-210.000
2420.0000	-210.000
2420.4000	-210.000
2420.8000	-210.000
2421.2000	-210.000
2421.6000	-54.150
2422.0000	-210.000
2422.4000	-53.854
2422.8000	-210.000
2423.2000	-56.480
2423.6000	-52.515
2424.0000	-210.000
2424.4000	-210.000
2424.8000	-58.881
2425.2000	-57.767
2425.6000	-55.464
2426.0000	-210.000
2426.4000	-210.000
2426.8000	-51.797
2427.2000	-61.197
2427.6000	-50.027
2428.0000	-58.868
2428.4000	-54.227
2428.8000	-51.447
2429.2000	-57.228
2429.6000	-52.865
2430.0000	-53.531
2430.4000	-52.816
2430.8000	-210.000
2431.2000	-210.000
2431.6000	-210.000
2432.0000	-68.190
2432.4000	-50.807
2432.8000	-210.000
2433.2000	-210.000
2433.6000	-54.644
2434.0000	-52.489
2434.4000	-52.152
2434.8000	-55.914
2435.2000	-57.675
2435.6000	-52.583
2436.0000	-52.027
2436.4000	-55.597
2436.8000	-56.148
2437.2000	-55.269
2437.6000	-210.000
2438.0000	-54.918
2438.4000	-50.392
2438.8000	-69.868
2439.2000	-210.000
2439.6000	-210.000
2440.0000	-210.000
2440.4000	-58.265
2440.8000	-210.000
2441.2000	-57.734
2441.6000	-52.029
2442.0000	-51.022
2442.4000	-59.453
2442.8000	-54.701
2443.2000	-52.661
2443.6000	-56.560
2444.0000	-56.390
2444.4000	-51.514
2444.8000	-52.210
2445.2000	-53.223
2445.6000	-210.000
2446.0000	-55.005
2446.4000	-63.072
2446.8000	-57.165
2447.2000	-210.000
2447.6000	-55.316
2448.0000	-54.108
2448.4000	-53.483
2448.8000	-210.000
2449.2000	-54.204
2449.6000	-210.000
2450.0000	-51.452
2450.4000	-55.343
2450.8000	-50.249
2451.2000	-210.000
2451.6000	-210.000
2452.0000	-55.558
2452.4000	-52.606
2452.8000	-59.236
2453.2000	-58.040
2453.6000	-210.000
2454.0000	-210.000
2454.4000	-210.000
2454.8000	-51.879
2455.2000	-50.857
2455.6000	-51.485
2456.0000	-52.671
2456.4000	-51.637
2456.8000	-210.000
2457.2000	-58.298
2457.6000	-210.000
2458.0000	-53.533
2458.4000	-56.549
2458.8000	-210.000
2459.2000	-53.025
2459.6000	-50.964
2460.0000	-210.000
2460.4000	-210.000
2460.8000	-210.000
2461.2000	-51.908
2461.6000	-210.000
2462.0000	-210.000
2462.4000	-210.000
2462.8000	-51.194
2463.2000	-52.436
2463.6000	-51.319
2464.0000	-53.464
2464.4000	-50.786
2464.8000	-51.589
2465.2000	-52.034
2465.6000	-55.942
2466.0000	-210.000
2466.4000	-53.021
2466.8000	-51.652
2467.2000	-55.711
2467.6000	-53.370
2468.0000	-52.600
2468.4000	-210.000
2468.8000	-54.843
2469.2000	-210.000
2469.6000	-51.928
2470.0000	-53.198
2470.4000	-61.352
2470.8000	-210.000
2471.2000	-52.467
2471.6000	-54.466
2472.0000	-57.168
2472.4000	-53.831
2472.8000	-58.191
2473.2000	-62.197
2473.6000	-52.444
2474.0000	-51.773
2474.4000	-55.120
2474.8000	-52.195
2475.2000	-210.000
2475.6000	-49.661
2476.0000	-50.307
2476.4000	-53.458
2476.8000	-210.000
2477.2000	-210.000
2477.6000	-52.605
2478.0000	-58.286
2478.4000	-51.124
2478.8000	-65.802
2479.2000	-51.346
2479.6000	-50.245
2480.0000	-50.254
2480.4000	-50.435
2480.8000	-52.139
2481.2000	-52.074
2481.6000	-53.212
2482.0000	-49.355
2482.4000	-54.001
2482.8000	-50.619
2483.2000	-49.717
2483.6000	-50.691
2484.0000	-51.663
2484.4000	-52.184
2484.8000	-49.223
2485.2000	-51.545
2485.6000	-50.883
2486.0000	-50.216
2486.4000	-63.223
2486.8000	-50.714
2487.2000	-52.104
2487.6000	-51.789
2488.0000	-51.098
2488.4000	-51.817
2488.8000	-52.598
2489.2000	-54.185
2489.6000	-54.416
2490.0000	-50.061
2490.4000	-51.309
2490.8000	-50.273
2491.2000	-52.319
2491.6000	-50.733
2492.0000	-55.212
2492.4000	-53.687
2492.8000	-51.735
2493.2000	-52.039
2493.6000	-51.566
2494.0000	-72.518
2494.4000	-51.059
2494.8000	-52.847
2495.2000	-52.907
2495.6000	-48.766
2496.0000	-50.316
2496.4000	-50.403
2496.8000	-51.106
2497.2000	-51.561
2497.6000	-58.001
2498.0000	-54.107
2498.4000	-50.736
2498.8000	-50.231
2499.2000	-51.088
2499.6000	-210.000
2500.0000	-210.000
2500.4000	-57.054
2500.8000	-50.199
2501.2000	-49.530
2501.6000	-51.144
2502.0000	-50.959
2502.4000	-50.109
2502.8000	-49.549
2503.2000	-48.258
2503.6000	-50.112
2504.0000	-51.142
2504.4000	-55.053
2504.8000	-55.976
2505.2000	-49.681
2505.6000	-49.552
2506.0000	-51.900
2506.4000	-50.184
2506.8000	-49.547
2507.2000	-50.172
2507.6000	-50.802
2508.0000	-52.076
2508.4000	-62.574
2508.8000	-50.199
2509.2000	-51.517
2509.6000	-52.994
2510.0000	-210.000
2510.4000	-61.873
2510.8000	-52.777
2511.2000	-51.350
2511.6000	-50.329
2512.0000	-54.260
2512.4000	-55.832
2512.8000	-52.611
2513.2000	-55.838
2513.6000	-57.202
2514.0000	-49.381
2514.4000	-49.903
2514.8000	-50.367
2515.2000	-52.540
2515.6000	-50.757
2516.0000	-66.208
2516.4000	-50.829
2516.8000	-55.877
2517.2000	-51.973
2517.6000	-56.774
2518.0000	-50.740
2518.4000	-52.051
2518.8000	-55.100
2519.2000	-64.188
2519.6000	-55.540
2520.0000	-55.775
2520.4000	-55.660
2520.8000	-210.000
2521.2000	-55.950
2521.6000	-51.052
2522.0000	-210.000
2522.4000	-50.109
2522.8000	-66.261
2523.2000	-210.000
2523.6000	-53.220
2524.0000	-53.292
2524.4000	-210.000
2524.8000	-210.000
2525.2000	-57.343
2525.6000	-51.061
2526.0000	-50.111
2526.4000	-52.037
2526.8000	-54.743
2527.2000	-53.609
2527.6000	-52.952
2528.0000	-51.800
2528.4000	-53.521
2528.8000	-50.742
2529.2000	-50.327
2529.6000	-49.439
2530.0000	-54.376
2530.4000	-68.644
2530.8000	-50.549
2531.2000	-52.662
2531.6000	-51.757
2532.0000	-50.063
2532.4000	-54.494
2532.8000	-54.759
2533.2000	-64.630
2533.6000	-52.227
2534.0000	-49.498
2534.4000	-69.877
2534.8000	-210.000
2535.2000	-50.848
2535.6000	-50.402
2536.0000	-48.697
2536.4000	-48.784
2536.8000	-48.188
2537.2000	-47.752
2537.6000	-48.804
2538.0000	-48.267
2538.4000	-48.071
2538.8000	-48.373
2539.2000	-46.508
2539.6000	-48.249
2540.0000	-50.478
2540.4000	-60.475
2540.8000	-48.532
2541.2000	-47.864
2541.6000	-48.231
2542.0000	-47.543
2542.4000	-49.930
2542.8000	-48.691
2543.2000	-46.902
2543.6000	-47.429
2544.0000	-45.963
2544.4000	-46.732
2544.8000	-46.582
2545.2000	-47.087
2545.6000	-46.378
2546.0000	-46.490
2546.4000	-45.332
2546.8000	-45.785
2547.2000	-45.920
2547.6000	-46.395
2548.0000	-45.851
2548.4000	-45.981
2548.8000	-46.124
2549.2000	-47.026
2549.6000	-46.466
2550.0000	-46.150
2550.4000	-46.183
2550.8000	-45.440
2551.2000	-45.003
2551.6000	-45.508
2552.0000	-45.169
2552.4000	-44.224
2552.8000	-44.863
2553.2000	-43.945
2553.6000	-43.677
2554.0000	-43.400
2554.4000	-43.257
2554.8000	-43.263
2555.2000	-42.791
2555.6000	-42.458
2556.0000	-42.775
2556.4000	-42.585
2556.8000	-42.682
2557.2000	-42.549
2557.6000	-42.595
2558.0000	-43.068
2558.4000	-42.942
2558.8000	-42.883
2559.2000	-43.248
2559.6000	-43.414
2560.0000	-43.509
2560.4000	-43.702
2560.8000	-43.996
2561.2000	-43.420
2561.6000	-43.928
2562.0000	-43.365
2562.4000	-43.709
2562.8000	-43.124
2563.2000	-42.565
2563.6000	-42.210
2564.0000	-42.032
2564.4000	-41.727
2564.8000	-41.702
2565.2000	-41.761
2565.6000	-41.460
2566.0000	-41.365
2566.4000	-41.494
2566.8000	-41.258
2567.2000	-41.227
2567.6000	-41.429
2568.0000	-41.393
2568.4000	-41.613
2568.8000	-41.449
2569.2000	-41.500
2569.6000	-41.757
2570.0000	-41.755
2570.4000	-41.597
2570.8000	-41.490
2571.2000	-41.619
2571.6000	-41.619
2572.0000	-41.436
2572.4000	-41.352
2572.8000	-41.768
2573.2000	-42.103
2573.6000	-41.849
2574.0000	-41.825
2574.4000	-41.729
2574.8000	-41.659
2575.2000	-41.468
2575.6000	-41.352
2576.0000	-40.993
2576.4000	-40.627
2576.8000	-40.664
2577.2000	-40.924
2577.6000	-40.828
2578.0000	-40.599
2578.4000	-40.631
2578.8000	-40.167
2579.2000	-40.606
2579.6000	-40.355
2580.0000	-40.321
2580.4000	-40.686
2580.8000	-40.665
2581.2000	-40.899
2581.6000	-40.953
2582.0000	-40.737
2582.4000	-40.771
2582.8000	-40.662
2583.2000	-40.310
2583.6000	-40.169
2584.0000	-40.544
2584.4000	-40.275
2584.8000	-40.181
2585.2000	-39.945
2585.6000	-39.863
2586.0000	-39.876
2586.4000	-39.769
2586.8000	-39.242
2587.2000	-39.108
2587.6000	-38.968
2588.0000	-38.799
2588.4000	-38.532
2588.8000	-38.103
2589.2000	-38.092
2589.6000	-37.845
2590.0000	-37.916
2590.4000	-37.741
2590.8000	-38.004
2591.2000	-38.192
2591.6000	-38.547
2592.0000	-39.025
2592.4000	-39.110
2592.8000	-39.617
2593.2000	-39.975
2593.6000	-40.337
2594.0000	-40.030
2594.4000	-39.594
2594.8000	-39.638
2595.2000	-39.062
2595.6000	-38.577
2596.0000	-38.142
2596.4000	-37.250
2596.8000	-36.853
2597.2000	-36.611
2597.6000	-36.204
2598.0000	-36.154
2598.4000	-35.959
2598.8000	-35.884
2599.2000	-35.940
2599.6000	-35.875
2600.0000	-35.623
2600.4000	-36.179
2600.8000	-36.285
2601.2000	-36.363
2601.6000	-36.328
2602.0000	-36.727
2602.4000	-37.085
2602.8000	-37.321
2603.2000	-37.165
2603.6000	-37.182
2604.0000	-37.291
2604.4000	-37.222
2604.8000	-37.522
2605.2000	-37.435
2605.6000	-37.549
2606.0000	-37.311
2606.4000	-37.446
2606.8000	-37.573
2607.2000	-37.136
2607.6000	-37.123
2608.0000	-37.084
2608.4000	-36.762
2608.8000	-36.666
2609.2000	-36.441
2609.6000	-36.828
2610.0000	-37.112
2610.4000	-36.534
2610.8000	-36.414
2611.2000	-36.870
2611.6000	-37.072
2612.0000	-36.875
2612.4000	-36.140
2612.8000	-36.571
2613.2000	-37.318
2613.6000	-37.557
2614.0000	-37.954
2614.4000	-37.997
2614.8000	-38.211
2615.2000	-38.615
2615.6000	-38.458
2616.0000	-38.388
2616.4000	-38.254
2616.8000	-38.610
2617.2000	-38.952
2617.6000	-38.987
2618.0000	-38.295
2618.4000	-38.538
2618.8000	-38.532
2619.2000	-37.954
2619.6000	-37.683
2620.0000	-37.797
2620.4000	-37.935
2620.8000	-37.873
2621.2000	-37.932
2621.6000	-36.867
2622.0000	-36.798
2622.4000	-37.435
2622.8000	-37.496
2623.2000	-37.376
2623.6000	-36.764
2624.0000	-37.352
2624.4000	-37.446
2624.8000	-37.729
2625.2000	-37.485
2625.6000	-37.742
2626.0000	-38.069
2626.4000	-38.204
2626.8000	-38.429
2627.2000	-38.433
2627.6000	-38.796
2628.0000	-38.667
2628.4000	-38.642
2628.8000	-38.546
2629.2000	-38.263
2629.6000	-38.230
2630.0000	-38.044
2630.4000	-38.070
2630.8000	-37.880
2631.2000	-37.811
2631.6000	-37.620
2632.0000	-37.514
2632.4000	-37.234
2632.8000	-36.972
2633.2000	-37.029
2633.6000	-36.939
2634.0000	-36.748
2634.4000	-36.649
2634.8000	-36.528
2635.2000	-36.455
2635.6000	-36.330
2636.0000	-36.087
2636.4000	-35.885
2636.8000	-35.880
2637.2000	-35.969
2637.6000	-35.992
2638.0000	-35.967
2638.4000	-36.151
2638.8000	-36.338
2639.2000	-36.460
2639.6000	-36.594
2640.0000	-36.522
2640.4000	-36.608
2640.8000	-36.972
2641.2000	-37.036
2641.6000	-36.880
2642.0000	-37.013
2642.4000	-37.120
2642.8000	-36.996
2643.2000	-36.832
2643.6000	-36.811
2644.0000	-36.900
2644.4000	-36.920
2644.8000	-36.871
2645.2000	-36.866
2645.6000	-37.088
2646.0000	-37.227
2646.4000	-37.257
2646.8000	-37.018
2647.2000	-36.984
2647.6000	-37.020
2648.0000	-37.177
2648.4000	-36.944
2648.8000	-36.995
2649.2000	-36.933
2649.6000	-36.962
2650.0000	-36.960
2650.4000	-36.906
2650.8000	-37.069
2651.2000	-37.144
2651.6000	-37.407
2652.0000	-37.407
2652.4000	-37.549
2652.8000	-37.621
2653.2000	-37.573
2653.6000	-37.593
2654.0000	-37.548
2654.4000	-37.343
2654.8000	-37.355
2655.2000	-37.288
2655.6000	-37.214
2656.0000	-37.297
2656.4000	-37.448
2656.8000	-37.536
2657.2000	-37.601
2657.6000	-37.737
2658.0000	-37.973
2658.4000	-38.140
2658.8000	-38.435
2659.2000	-38.775
2659.6000	-39.075
2660.0000	-39.421
2660.4000	-39.706
2660.8000	-39.808
2661.2000	-40.233
2661.6000	-40.345
2662.0000	-40.572
2662.4000	-40.752
2662.8000	-41.115
2663.2000	-41.614
2663.6000	-41.879
2664.0000	-42.187
2664.4000	-42.898
2664.8000	-42.727
2665.2000	-43.088
2665.6000	-43.239
2666.0000	-43.041
2666.4000	-43.267
2666.8000	-43.109
2667.2000	-43.019
2667.6000	-42.784
2668.0000	-42.193
2668.4000	-41.768
2668.8000	-41.504
2669.2000	-41.108
2669.6000	-40.723
2670.0000	-40.565
2670.4000	-39.989
2670.8000	-39.842
2671.2000	-39.676
2671.6000	-39.497
2672.0000	-39.249
2672.4000	-38.977
2672.8000	-39.006
2673.2000	-39.195
2673.6000	-39.192
2674.0000	-39.436
2674.4000	-39.661
2674.8000	-39.725
2675.2000	-40.043
2675.6000	-40.240
2676.0000	-40.254
2676.4000	-40.176
2676.8000	-39.781
2677.2000	-39.531
2677.6000	-39.087
2678.0000	-38.703
2678.4000	-38.379
2678.8000	-37.878
2679.2000	-37.520
2679.6000	-37.546
2680.0000	-37.282
2680.4000	-37.135
2680.8000	-37.102
2681.2000	-37.072
2681.6000	-37.156
2682.0000	-37.309
2682.4000	-37.282
2682.8000	-37.481
2683.2000	-37.657
2683.6000	-37.994
2684.0000	-38.058
2684.4000	-37.770
2684.8000	-37.987
2685.2000	-38.102
2685.6000	-38.106
2686.0000	-38.208
2686.4000	-38.291
2686.8000	-38.483
2687.2000	-38.450
2687.6000	-38.614
2688.0000	-38.671
2688.4000	-38.708
2688.8000	-38.908
2689.2000	-38.978
2689.6000	-39.281
2690.0000	-39.582
2690.4000	-39.901
2690.8000	-40.058
2691.2000	-40.494
2691.6000	-40.437
2692.0000	-40.732
2692.4000	-40.948
2692.8000	-40.982
2693.2000	-40.976
2693.6000	-40.654
2694.0000	-40.565
2694.4000	-40.356
2694.8000	-40.104
2695.2000	-39.783
2695.6000	-39.388
2696.0000	-38.904
2696.4000	-38.725
2696.8000	-38.296
2697.2000	-38.260
2697.6000	-38.199
2698.0000	-38.137
2698.4000	-37.978
2698.8000	-37.912
2699.2000	-38.049
2699.6000	-38.205
2700.0000	-38.213
2700.4000	-38.167
2700.8000	-37.851
2701.2000	-37.817
2701.6000	-37.477
2702.0000	-37.028
2702.4000	-36.631
2702.8000	-36.294
2703.2000	-35.741
2703.6000	-35.322
2704.0000	-34.870
2704.4000	-34.580
2704.8000	-34.386
2705.2000	-34.198
2705.6000	-34.060
2706.0000	-33.978
2706.4000	-33.855
2706.8000	-33.808
2707.2000	-33.775
2707.6000	-33.695
2708.0000	-33.520
2708.4000	-33.097
2708.8000	-32.637
2709.2000	-32.067
2709.6000	-31.395
2710.0000	-30.931
2710.4000	-30.323
2710.8000	-29.797
2711.2000	-29.379
2711.6000	-29.017
2712.0000	-28.681
2712.4000	-28.396
2712.8000	-28.329
2713.2000	-28.183
2713.6000	-28.200
2714.0000	-28.185
2714.4000	-28.304
2714.8000	-28.505
2715.2000	-28.650
2715.6000	-28.783
2716.0000	-29.101
2716.4000	-29.299
2716.8000	-29.598
2717.2000	-29.941
2717.6000	-30.374
2718.0000	-30.670
2718.4000	-30.800
2718.8000	-31.039
2719.2000	-30.547
2719.6000	-31.332
2720.0000	-32.296
2720.4000	-31.581
2720.8000	-31.935
2721.2000	-31.268
2721.6000	-30.663
2722.0000	-30.308
2722.4000	-30.005
2722.8000	-30.678
2723.2000	-31.396
2723.6000	-31.061
2724.0000	-31.239
2724.4000	-31.656
2724.8000	-31.182
2725.2000	-31.309
2725.6000	-31.126
2726.0000	-30.157
2726.4000	-28.991
2726.8000	-30.431
2727.2000	-29.215
2727.6000	-28.195
2728.0000	-27.223
2728.4000	-27.822
2728.8000	-27.785
2729.2000	-26.401
2729.6000	-26.627
2730.0000	-25.733
2730.4000	-26.392
2730.8000	-25.652
2731.2000	-25.733
2731.6000	-25.859
2732.0000	-25.930
2732.4000	-26.373
2732.8000	-26.260
2733.2000	-26.100
2733.6000	-25.646
2734.0000	-26.167
2734.4000	-25.106
2734.8000	-25.131
2735.2000	-25.337
2735.6000	-26.293
2736.0000	-25.486
2736.4000	-25.568
2736.8000	-25.414
2737.2000	-26.029
2737.6000	-25.972
2738.0000	-26.504
2738.4000	-25.771
2738.8000	-26.051
2739.2000	-25.806
2739.6000	-26.164
2740.0000	-25.415
2740.4000	-24.919
2740.8000	-23.643
2741.2000	-23.472
2741.6000	-23.020
2742.0000	-22.293
2742.4000	-21.966
2742.8000	-22.092
2743.2000	-21.994
2743.6000	-21.627
2744.0000	-21.428
2744.4000	-21.462
2744.8000	-21.531
2745.2000	-21.546
2745.6000	-21.610
2746.0000	-21.711
2746.4000	-21.820
2746.8000	-21.860
2747.2000	-21.915
2747.6000	-22.005
2748.0000	-21.983
2748.4000	-22.076
2748.8000	-22.184
2749.2000	-22.222
2749.6000	-22.753
2750.0000	-22.519
2750.4000	-22.707
2750.8000	-22.206
2751.2000	-22.862
2751.6000	-23.056
2752.0000	-22.360
2752.4000	-22.906
2752.8000	-21.970
2753.2000	-21.503
2753.6000	-20.929
2754.0000	-20.077
2754.4000	-19.235
2754.8000	-18.282
2755.2000	-17.669
2755.6000	-17.467
2756.0000	-16.757
2756.4000	-15.806
2756.8000	-15.064
2757.2000	-14.694
2757.6000	-14.338
2758.0000	-13.966
2758.4000	-13.743
2758.8000	-13.676
2759.2000	-13.625
2759.6000	-13.595
2760.0000	-13.587
2760.4000	-13.572
2760.8000	-13.488
2761.2000	-13.377
2761.6000	-13.297
2762.0000	-13.189
2762.4000	-13.254
2762.8000	-12.964
2763.2000	-12.862
2763.6000	-12.839
2764.0000	-12.740
2764.4000	-12.575
2764.8000	-12.571
2765.2000	-12.601
2765.6000	-12.310
2766.0000	-12.108
2766.4000	-11.734
2766.8000	-11.289
2767.2000	-11.663
2767.6000	-11.621
2768.0000	-11.310
2768.4000	-10.912
2768.8000	-10.881
2769.2000	-11.083
2769.6000	-11.022
2770.0000	-10.691
2770.4000	-10.400
2770.8000	-10.294
2771.2000	-10.263
2771.6000	-10.369
2772.0000	-10.381
2772.4000	-10.482
2772.8000	-10.632
2773.2000	-10.875
2773.6000	-11.045
2774.0000	-11.112
2774.4000	-11.126
2774.8000	-11.458
2775.2000	-11.463
2775.6000	-12.246
2776.0000	-13.067
2776.4000	-12.042
2776.8000	-11.732
2777.2000	-11.784
2777.6000	-11.514
2778.0000	-11.143
2778.4000	-11.144
2778.8000	-10.298
2779.2000	-9.673
2779.6000	-9.740
2780.0000	-9.442
2780.4000	-9.412
2780.8000	-9.240
2781.2000	-9.509
2781.6000	-9.547
2782.0000	-9.523
2782.4000	-9.793
2782.8000	-9.787
2783.2000	-9.513
2783.6000	-9.624
2784.0000	-10.195
2784.4000	-9.657
2784.8000	-9.184
2785.2000	-9.045
2785.6000	-8.699
2786.0000	-8.810
2786.4000	-8.830
2786.8000	-8.699
2787.2000	-8.582
2787.6000	-8.511
2788.0000	-8.542
2788.4000	-8.229
2788.8000	-8.104
2789.2000	-7.891
2789.6000	-8.021
2790.0000	-8.209
2790.4000	-8.273
2790.8000	-8.485
2791.2000	-9.080
2791.6000	-9.311
2792.0000	-9.791
2792.4000	-9.977
2792.8000	-10.400
2793.2000	-10.372
2793.6000	-9.889
2794.0000	-10.342
2794.4000	-10.264
2794.8000	-10.492
2795.2000	-10.336
2795.6000	-10.154
2796.0000	-9.784
2796.4000	-10.034
2796.8000	-9.137
2797.2000	-9.220
2797.6000	-9.426
2798.0000	-9.066
2798.4000	-8.963
2798.8000	-8.903
2799.2000	-9.186
2799.6000	-9.514
2800.0000	-10.217
2800.4000	-9.840
2800.8000	-10.303
2801.2000	-10.642
2801.6000	-11.353
2802.0000	-11.533
2802.4000	-12.194
2802.8000	-12.521
2803.2000	-12.720
2803.6000	-12.746
2804.0000	-13.271
2804.4000	-13.976
2804.8000	-14.066
2805.2000	-13.692
2805.6000	-13.836
2806.0000	-13.833
2806.4000	-14.422
2806.8000	-13.905
2807.2000	-13.275
2807.6000	-13.632
2808.0000	-13.339
2808.4000	-13.538
2808.8000	-13.697
2809.2000	-14.196
2809.6000	-13.846
2810.0000	-13.519
2810.4000	-13.706
2810.8000	-13.555
2811.2000	-12.851
2811.6000	-12.953
2812.0000	-13.989
2812.4000	-14.370
2812.8000	-13.861
2813.2000	-12.429
2813.6000	-12.094
2814.0000	-13.954
2814.4000	-14.005
2814.8000	-13.953
2815.2000	-12.152
2815.6000	-13.292
2816.0000	-13.798
2816.4000	-13.593
2816.8000	-13.230
2817.2000	-13.197
2817.6000	-13.624
2818.0000	-13.020
2818.4000	-13.025
2818.8000	-13.221
2819.2000	-13.486
2819.6000	-13.953
2820.0000	-14.067
2820.4000	-14.122
2820.8000	-14.911
2821.2000	-15.123
2821.6000	-15.147
2822.0000	-14.688
2822.4000	-14.645
2822.8000	-14.892
2823.2000	-13.612
2823.6000	-13.452
2824.0000	-14.039
2824.4000	-14.108
2824.8000	-13.601
2825.2000	-13.900
2825.6000	-12.876
2826.0000	-12.911
2826.4000	-12.665
2826.8000	-12.647
2827.2000	-12.179
2827.6000	-11.910
2828.0000	-11.553
2828.4000	-11.280
2828.8000	-11.336
2829.2000	-11.171
2829.6000	-11.393
2830.0000	-11.667
2830.4000	-11.699
2830.8000	-11.650
2831.2000	-11.307
2831.6000	-12.226
2832.0000	-12.054
2832.4000	-11.806
2832.8000	-11.796
2833.2000	-12.088
2833.6000	-12.229
2834.0000	-12.394
2834.4000	-12.077
2834.8000	-11.862
2835.2000	-11.707
2835.6000	-12.018
2836.0000	-11.774
2836.4000	-11.522
2836.8000	-11.421
2837.2000	-10.897
2837.6000	-10.904
2838.0000	-10.599
2838.4000	-10.959
2838.8000	-10.442
2839.2000	-9.934
2839.6000	-10.790
2840.0000	-11.198
2840.4000	-10.995
2840.8000	-9.535
2841.2000	-9.321
2841.6000	-10.099
2842.0000	-9.188
2842.4000	-10.138
2842.8000	-9.933
2843.2000	-8.629
2843.6000	-8.861
2844.0000	-8.176
2844.4000	-8.120
2844.8000	-8.768
2845.2000	-8.338
2845.6000	-7.629
2846.0000	-8.289
2846.4000	-8.231
2846.8000	-9.280
2847.2000	-9.039
2847.6000	-9.752
2848.0000	-8.923
2848.4000	-8.637
2848.8000	-8.963
2849.2000	-9.877
2849.6000	-8.719
2850.0000	-8.705
2850.4000	-9.657
2850.8000	-9.559
2851.2000	-9.409
2851.6000	-10.390
2852.0000	-9.865
2852.4000	-10.639
2852.8000	-10.651
2853.2000	-10.559
2853.6000	-10.359
2854.0000	-10.581
2854.4000	-10.692
2854.8000	-10.230
2855.2000	-9.946
2855.6000	-9.307
2856.0000	-9.580
2856.4000	-9.859
2856.8000	-9.428
2857.2000	-9.227
2857.6000	-9.250
2858.0000	-9.187
2858.4000	-9.226
2858.8000	-9.096
2859.2000	-9.313
2859.6000	-9.320
2860.0000	-9.291
2860.4000	-9.265
2860.8000	-9.352
2861.2000	-9.381
2861.6000	-9.297
2862.0000	-9.289
2862.4000	-9.236
2862.8000	-9.362
2863.2000	-9.012
2863.6000	-9.052
2864.0000	-9.250
2864.4000	-9.211
2864.8000	-9.080
2865.2000	-8.994
2865.6000	-9.071
2866.0000	-9.042
2866.4000	-8.943
2866.8000	-8.716
2867.2000	-8.976
2867.6000	-8.739
2868.0000	-9.043
2868.4000	-9.010
2868.8000	-9.646
2869.2000	-9.328
2869.6000	-9.466
2870.0000	-9.593
2870.4000	-10.023
2870.8000	-9.785
2871.2000	-9.887
2871.6000	-10.204
2872.0000	-10.300
2872.4000	-10.437
2872.8000	-10.006
2873.2000	-10.116
2873.6000	-10.026
2874.0000	-10.078
2874.4000	-9.830
2874.8000	-9.904
2875.2000	-10.403
2875.6000	-10.293
2876.0000	-10.447
2876.4000	-10.230
2876.8000	-9.767
2877.2000	-10.445
2877.6000	-11.154
2878.0000	-10.835
2878.4000	-10.909
2878.8000	-10.856
2879.2000	-11.374
2879.6000	-11.578
2880.0000	-10.374
2880.4000	-11.357
2880.8000	-10.905
2881.2000	-10.806
2881.6000	-11.537
2882.0000	-10.682
2882.4000	-10.687
2882.8000	-10.841
2883.2000	-11.144
2883.6000	-11.165
2884.0000	-11.044
2884.4000	-11.111
2884.8000	-11.259
2885.2000	-11.321
2885.6000	-11.260
2886.0000	-11.378
2886.4000	-11.295
2886.8000	-11.040
2887.2000	-10.977
2887.6000	-10.978
2888.0000	-10.965
2888.4000	-10.643
2888.8000	-10.974
2889.2000	-10.737
2889.6000	-10.777
2890.0000	-10.427
2890.4000	-10.413
2890.8000	-11.060
2891.2000	-11.331
2891.6000	-11.221
2892.0000	-11.495
2892.4000	-11.453
2892.8000	-11.678
2893.2000	-11.952
2893.6000	-11.291
2894.0000	-11.783
2894.4000	-13.230
2894.8000	-13.790
2895.2000	-15.708
2895.6000	-12.670
2896.0000	-13.558
2896.4000	-13.010
2896.8000	-13.023
2897.2000	-13.315
2897.6000	-12.306
2898.0000	-13.326
2898.4000	-12.024
2898.8000	-12.210
2899.2000	-12.294
2899.6000	-12.721
2900.0000	-14.491
2900.4000	-12.747
2900.8000	-13.041
2901.2000	-14.503
2901.6000	-15.806
2902.0000	-14.885
2902.4000	-13.997
2902.8000	-12.975
2903.2000	-15.065
2903.6000	-15.213
2904.0000	-12.691
2904.4000	-12.742
2904.8000	-14.138
2905.2000	-17.071
2905.6000	-17.067
2906.0000	-16.532
2906.4000	-13.245
2906.8000	-15.963
2907.2000	-16.810
2907.6000	-17.121
2908.0000	-16.813
2908.4000	-15.983
2908.8000	-16.763
2909.2000	-16.327
2909.6000	-17.170
2910.0000	-18.052
2910.4000	-18.539
2910.8000	-17.056
2911.2000	-16.939
2911.6000	-19.459
2912.0000	-18.246
2912.4000	-20.103
2912.8000	-20.464
2913.2000	-18.731
2913.6000	-19.186
2914.0000	-18.646
2914.4000	-20.228
2914.8000	-19.612
2915.2000	-18.625
2915.6000	-18.964
2916.0000	-19.432
2916.4000	-18.893
2916.8000	-19.078
2917.2000	-19.103
2917.6000	-18.026
2918.0000	-18.743
2918.4000	-17.930
2918.8000	-16.585
2919.2000	-18.331
2919.6000	-19.478
2920.0000	-19.339
2920.4000	-18.026
2920.8000	-18.641
2921.2000	-18.871
2921.6000	-18.894
2922.0000	-19.150
2922.4000	-19.693
2922.8000	-19.396
2923.2000	-19.406
2923.6000	-19.472
2924.0000	-19.422
2924.4000	-19.791
2924.8000	-19.685
2925.2000	-19.919
2925.6000	-19.815
2926.0000	-19.644
2926.4000	-19.937
2926.8000	-20.094
2927.2000	-19.567
2927.6000	-19.737
2928.0000	-19.703
2928.4000	-19.300
2928.8000	-20.315
2929.2000	-18.989
2929.6000	-18.750
2930.0000	-18.810
2930.4000	-20.773
2930.8000	-18.656
2931.2000	-19.226
2931.6000	-19.513
2932.0000	-22.015
2932.4000	-20.929
2932.8000	-19.472
2933.2000	-20.653
2933.6000	-22.465
2934.0000	-19.729
2934.4000	-18.348
2934.8000	-19.220
2935.2000	-24.471
2935.6000	-24.184
2936.0000	-23.850
2936.4000	-21.222
2936.8000	-22.076
2937.2000	-23.156
2937.6000	-23.032
2938.0000	-21.842
2938.4000	-20.456
2938.8000	-21.667
2939.2000	-23.807
2939.6000	-22.259
2940.0000	-22.016
2940.4000	-20.661
2940.8000	-20.701
2941.2000	-20.421
2941.6000	-20.003
2942.0000	-18.466
2942.4000	-19.990
2942.8000	-20.885
2943.2000	-19.940
2943.6000	-19.240
2944.0000	-20.805
2944.4000	-19.761
2944.8000	-19.757
2945.2000	-19.988
2945.6000	-21.731
2946.0000	-21.166
2946.4000	-20.709
2946.8000	-21.068
2947.2000	-21.030
2947.6000	-20.430
2948.0000	-21.144
2948.4000	-23.190
2948.8000	-21.804
2949.2000	-20.979
2949.6000	-22.983
2950.0000	-25.255
2950.4000	-26.140
2950.8000	-21.698
2951.2000	-21.982
2951.6000	-25.546
2952.0000	-25.149
2952.4000	-24.066
2952.8000	-23.163
2953.2000	-24.119
2953.6000	-24.875
2954.0000	-23.227
2954.4000	-24.154
2954.8000	-25.434
2955.2000	-24.989
2955.6000	-24.710
2956.0000	-24.235
2956.4000	-26.128
2956.8000	-25.276
2957.2000	-25.609
2957.6000	-26.832
2958.0000	-24.540
2958.4000	-24.993
2958.8000	-25.920
2959.2000	-26.223
2959.6000	-26.944
2960.0000	-27.554
2960.4000	-27.866
2960.8000	-27.392
2961.2000	-25.297
2961.6000	-26.333
2962.0000	-22.271
2962.4000	-23.351
2962.8000	-22.634
2963.2000	-26.169
2963.6000	-23.133
2964.0000	-20.249
2964.4000	-20.969
2964.8000	-23.917
2965.2000	-24.000
2965.6000	-22.092
2966.0000	-23.165
2966.4000	-24.073
2966.8000	-26.826
2967.2000	-24.294
2967.6000	-23.454
2968.0000	-22.828
2968.4000	-23.678
2968.8000	-21.994
2969.2000	-21.126
2969.6000	-20.151
2970.0000	-20.829
2970.4000	-20.605
2970.8000	-19.796
2971.2000	-20.330
2971.6000	-20.957
2972.0000	-20.777
2972.4000	-21.453
2972.8000	-21.873
2973.2000	-22.008
2973.6000	-20.317
2974.0000	-19.774
2974.4000	-20.004
2974.8000	-20.704
2975.2000	-20.436
2975.6000	-20.410
2976.0000	-19.582
2976.4000	-19.740
2976.8000	-20.085
2977.2000	-19.615
2977.6000	-18.850
2978.0000	-18.855
2978.4000	-18.884
2978.8000	-18.832
2979.2000	-18.637
2979.6000	-19.595
2980.0000	-20.903
2980.4000	-20.393
2980.8000	-18.970
2981.2000	-18.731
2981.6000	-19.349
2982.0000	-19.278
2982.4000	-19.460
2982.8000	-19.041
2983.2000	-20.275
2983.6000	-18.311
2984.0000	-18.342
2984.4000	-18.969
2984.8000	-20.164
2985.2000	-20.287
2985.6000	-19.094
2986.0000	-19.380
2986.4000	-20.122
2986.8000	-21.474
2987.2000	-22.781
2987.6000	-19.334
2988.0000	-17.315
2988.4000	-19.452
2988.8000	-18.450
2989.2000	-18.154
2989.6000	-20.654
2990.0000	-17.549
2990.4000	-18.869
2990.8000	-19.020
2991.2000	-18.648
2991.6000	-19.110
2992.0000	-20.373
2992.4000	-18.570
2992.8000	-20.176
2993.2000	-19.714
2993.6000	-19.682
2994.0000	-19.557
2994.4000	-19.519
2994.8000	-19.837
2995.2000	-19.178
2995.6000	-19.926
2996.0000	-22.176
2996.4000	-18.955
2996.8000	-18.949
2997.2000	-20.001
2997.6000	-20.769
2998.0000	-18.901
2998.4000	-19.410
2998.8000	-19.775
2999.2000	-19.502
2999.6000	-23.217
3000.0000	-19.741
3000.4000	-19.572
3000.8000	-19.376
3001.2000	-19.844
3001.6000	-21.092
3002.0000	-18.460
3002.4000	-25.094
3002.8000	-23.972
3003.2000	-20.602
3003.6000	-22.964
3004.0000	-25.788
3004.4000	-22.681
3004.8000	-20.112
3005.2000	-18.332
3005.6000	-17.692
3006.0000	-17.846
3006.4000	-18.860
3006.8000	-17.914
3007.2000	-18.717
3007.6000	-18.739
3008.0000	-18.321
3008.4000	-18.766
3008.8000	-18.702
3009.2000	-21.059
3009.6000	-21.766
3010.0000	-20.218
3010.4000	-18.362
3010.8000	-22.204
3011.2000	-20.554
3011.6000	-23.518
3012.0000	-27.580
3012.4000	-20.152
3012.8000	-18.985
3013.2000	-19.615
3013.6000	-21.613
3014.0000	-22.269
3014.4000	-18.391
3014.8000	-20.910
3015.2000	-21.239
3015.6000	-19.492
3016.0000	-18.765
3016.4000	-18.650
3016.8000	-18.509
3017.2000	-20.840
3017.6000	-18.271
3018.0000	-19.508
3018.4000	-25.754
3018.8000	-22.808
3019.2000	-19.360
3019.6000	-19.046
3020.0000	-20.564
3020.4000	-21.710
3020.8000	-21.661
3021.2000	-19.975
3021.6000	-17.585
3022.0000	-19.622
3022.4000	-21.002
3022.8000	-17.256
3023.2000	-18.431
3023.6000	-17.798
3024.0000	-20.162
3024.4000	-23.694
3024.8000	-17.881
3025.2000	-19.279
3025.6000	-19.078
3026.0000	-20.317
3026.4000	-20.190
3026.8000	-20.067
3027.2000	-21.899
3027.6000	-18.537
3028.0000	-18.949
3028.4000	-19.922
3028.8000	-19.769
3029.2000	-17.667
3029.6000	-20.842
3030.0000	-20.590
3030.4000	-22.987
3030.8000	-21.743
3031.2000	-18.193
3031.6000	-20.051
3032.0000	-17.420
3032.4000	-16.535
3032.8000	-15.925
3033.2000	-13.714
3033.6000	-14.273
3034.0000	-16.812
3034.4000	-17.079
3034.8000	-21.034
3035.2000	-19.708
3035.6000	-22.590
3036.0000	-24.868
3036.4000	-22.404
3036.8000	-19.411
3037.2000	-16.035
3037.6000	-15.662
3038.0000	-16.717
3038.4000	-18.107
3038.8000	-18.888
3039.2000	-14.680
3039.6000	-16.508
3040.0000	-17.174
3040.4000	-14.264
3040.8000	-16.198
3041.2000	-15.781
3041.6000	-14.993
3042.0000	-16.305
3042.4000	-15.973
3042.8000	-15.532
3043.2000	-18.297
3043.6000	-19.051
3044.0000	-18.503
3044.4000	-18.833
3044.8000	-18.891
3045.2000	-17.967
3045.6000	-19.228
3046.0000	-17.683
3046.4000	-19.526
3046.8000	-20.470
3047.2000	-19.051
3047.6000	-18.849
3048.0000	-19.798
3048.4000	-19.367
3048.8000	-18.991
3049.2000	-20.021
3049.6000	-13.568
3050.0000	-13.333
3050.4000	-16.615
3050.8000	-16.841
3051.2000	-14.396
3051.6000	-11.929
3052.0000	-14.194
3052.4000	-16.581
3052.8000	-16.794
3053.2000	-14.307
3053.6000	-15.567
3054.0000	-17.531
3054.4000	-16.747
3054.8000	-15.730
3055.2000	-16.184
3055.6000	-16.747
3056.0000	-16.922
3056.4000	-15.881
3056.8000	-14.701
3057.2000	-17.021
3057.6000	-15.936
3058.0000	-18.279
3058.4000	-15.108
3058.8000	-13.973
3059.2000	-17.120
3059.6000	-16.764
3060.0000	-13.441
3060.4000	-14.332
3060.8000	-14.973
3061.2000	-18.785
3061.6000	-16.823
3062.0000	-14.673
3062.4000	-15.215
3062.8000	-16.795
3063.2000	-15.373
3063.6000	-13.762
3064.0000	-14.766
3064.4000	-19.119
3064.8000	-17.592
3065.2000	-13.355
3065.6000	-14.246
3066.0000	-13.527
3066.4000	-19.128
3066.8000	-15.680
3067.2000	-13.020
3067.6000	-12.876
3068.0000	-13.183
3068.4000	-13.444
3068.8000	-13.312
3069.2000	-13.303
3069.6000	-15.646
3070.0000	-17.836
3070.4000	-15.044
3070.8000	-15.875
3071.2000	-14.148
3071.6000	-17.285
3072.0000	-18.106
3072.4000	-15.978
3072.8000	-17.792
3073.2000	-15.156
3073.6000	-16.308
3074.0000	-16.513
3074.4000	-15.172
3074.8000	-14.582
3075.2000	-18.654
3075.6000	-17.214
3076.0000	-13.686
3076.4000	-14.808
3076.8000	-15.419
3077.2000	-17.072
3077.6000	-15.162
3078.0000	-16.670
3078.4000	-18.718
3078.8000	-17.555
3079.2000	-14.643
3079.6000	-14.714
3080.0000	-13.123
3080.4000	-15.729
3080.8000	-15.161
3081.2000	-15.727
3081.6000	-15.595
3082.0000	-14.287
3082.4000	-12.379
3082.8000	-13.179
3083.2000	-13.939
3083.6000	-12.448
3084.0000	-12.885
3084.4000	-13.001
3084.8000	-13.021
3085.2000	-13.180
3085.6000	-13.235
3086.0000	-12.285
3086.4000	-13.234
3086.8000	-13.606
3087.2000	-12.430
3087.6000	-12.728
3088.0000	-12.695
3088.4000	-12.905
3088.8000	-13.385
3089.2000	-13.712
3089.6000	-12.880
3090.0000	-13.999
3090.4000	-13.399
3090.8000	-13.470
3091.2000	-12.536
3091.6000	-13.870
3092.0000	-13.860
3092.4000	-14.826
3092.8000	-14.148
3093.2000	-14.696
3093.6000	-14.522
3094.0000	-13.945
3094.4000	-14.897
3094.8000	-14.021
3095.2000	-14.745
3095.6000	-14.439
3096.0000	-15.144
3096.4000	-16.423
3096.8000	-16.062
3097.2000	-14.961
3097.6000	-15.157
3098.0000	-15.325
3098.4000	-15.421
3098.8000	-14.999
3099.2000	-14.406
3099.6000	-15.246
3100.0000	-15.670
3100.4000	-15.506
3100.8000	-15.196
3101.2000	-15.916
3101.6000	-15.405
3102.0000	-14.434
3102.4000	-14.562
3102.8000	-14.601
3103.2000	-13.602
3103.6000	-15.256
3104.0000	-14.438
3104.4000	-14.324
3104.8000	-14.754
3105.2000	-13.941
3105.6000	-14.203
3106.0000	-14.562
3106.4000	-14.055
3106.8000	-13.989
3107.2000	-13.964
3107.6000	-14.620
3108.0000	-14.028
3108.4000	-13.614
3108.8000	-13.618
3109.2000	-14.086
3109.6000	-13.931
3110.0000	-13.891
3110.4000	-13.694
3110.8000	-13.819
3111.2000	-13.645
3111.6000	-13.739
3112.0000	-13.581
3112.4000	-14.018
3112.8000	-13.934
3113.2000	-13.972
3113.6000	-13.752
3114.0000	-13.813
3114.4000	-13.698
3114.8000	-13.423
3115.2000	-13.673
3115.6000	-13.358
3116.0000	-13.053
3116.4000	-13.814
3116.8000	-14.225
3117.2000	-13.306
3117.6000	-13.819
3118.0000	-13.377
3118.4000	-13.658
3118.8000	-13.804
3119.2000	-13.415
3119.6000	-13.952
3120.0000	-13.811
3120.4000	-13.847
3120.8000	-14.208
3121.2000	-13.580
3121.6000	-14.270
3122.0000	-14.483
3122.4000	-14.124
3122.8000	-14.718
3123.2000	-13.995
3123.6000	-14.405
3124.0000	-14.130
3124.4000	-13.599
3124.8000	-13.895
3125.2000	-13.600
3125.6000	-13.377
3126.0000	-14.415
3126.4000	-15.044
3126.8000	-14.186
3127.2000	-14.136
3127.6000	-13.876
3128.0000	-13.507
3128.4000	-13.890
3128.8000	-13.754
3129.2000	-13.572
3129.6000	-13.566
3130.0000	-13.714
3130.4000	-13.629
3130.8000	-13.813
3131.2000	-13.660
3131.6000	-13.979
3132.0000	-13.823
3132.4000	-13.802
3132.8000	-13.505
3133.2000	-14.787
3133.6000	-14.955
3134.0000	-13.944
3134.4000	-13.566
3134.8000	-15.046
3135.2000	-15.165
3135.6000	-13.497
[truncated: 4,661 more rows]
