# Supplementary material for: Femtosecond tunable solitons up to 4.8 µm using soliton self-frequency shift in an InF3 fiber
Source: Sci Rep. 2022 Sep 23;12:15898. doi: 10.1038/s41598-022-19658-8 (PMC9508244; doi:10.1038/s41598-022-19658-8)
Supplement: Supplementary file 1 — Supplementary Information. [file 41598_2022_19658_MOESM1_ESM.zip › Raw data/Fig3_4m20mInF3/3.9A.CSV]

75CSV
77
35
CTRWL	3675.000000
SPAN	2650.000000
START WL	2350.000000
STOP WL	5000.000000
WLFREQ	0
REFL	-3.0
LSCL	7.0
RESLN	2.000
AVG	1
SMPLAUTO	1
SMPL	6626
SMPLINTVL	0.4000
HI1_CHOP
MEAS
LSUNT	0
NMSKV	OFF
RESCOR	0
SMOOTH	0
MEASWL	0
SWPSPD	1
MODELNAME	AQ6376
CHGPT	0
RESCAL0_0	10243
RESCAL0_1	0
RESCAL0_2	0
RESCAL1_0	10243
RESCAL1_1	0
RESCAL1_2	0
RESPARM	10243
FREQPARM	10243
WNUMPARM	10243
[TRACE DATA]
2350.0000	-210.000
2350.4000	-50.832
2350.8000	-56.203
2351.2000	-59.194
2351.6000	-54.465
2352.0000	-210.000
2352.4000	-210.000
2352.8000	-210.000
2353.2000	-210.000
2353.6000	-210.000
2354.0000	-62.274
2354.4000	-210.000
2354.8000	-51.714
2355.2000	-49.855
2355.6000	-56.672
2356.0000	-210.000
2356.4000	-210.000
2356.8000	-210.000
2357.2000	-210.000
2357.6000	-210.000
2358.0000	-49.927
2358.4000	-210.000
2358.8000	-210.000
2359.2000	-210.000
2359.6000	-210.000
2360.0000	-54.753
2360.4000	-52.039
2360.8000	-210.000
2361.2000	-210.000
2361.6000	-210.000
2362.0000	-210.000
2362.4000	-210.000
2362.8000	-55.338
2363.2000	-55.811
2363.6000	-53.083
2364.0000	-55.129
2364.4000	-210.000
2364.8000	-210.000
2365.2000	-56.351
2365.6000	-55.275
2366.0000	-210.000
2366.4000	-57.305
2366.8000	-210.000
2367.2000	-52.444
2367.6000	-51.892
2368.0000	-53.463
2368.4000	-52.661
2368.8000	-210.000
2369.2000	-50.075
2369.6000	-210.000
2370.0000	-210.000
2370.4000	-210.000
2370.8000	-210.000
2371.2000	-52.396
2371.6000	-210.000
2372.0000	-55.261
2372.4000	-210.000
2372.8000	-52.265
2373.2000	-210.000
2373.6000	-54.501
2374.0000	-51.683
2374.4000	-210.000
2374.8000	-61.083
2375.2000	-51.980
2375.6000	-53.503
2376.0000	-210.000
2376.4000	-57.372
2376.8000	-63.842
2377.2000	-210.000
2377.6000	-55.421
2378.0000	-210.000
2378.4000	-210.000
2378.8000	-210.000
2379.2000	-52.734
2379.6000	-51.463
2380.0000	-61.212
2380.4000	-210.000
2380.8000	-210.000
2381.2000	-210.000
2381.6000	-210.000
2382.0000	-52.861
2382.4000	-51.933
2382.8000	-210.000
2383.2000	-53.767
2383.6000	-210.000
2384.0000	-58.757
2384.4000	-56.565
2384.8000	-210.000
2385.2000	-210.000
2385.6000	-56.153
2386.0000	-52.945
2386.4000	-210.000
2386.8000	-52.518
2387.2000	-52.861
2387.6000	-210.000
2388.0000	-51.874
2388.4000	-210.000
2388.8000	-54.026
2389.2000	-210.000
2389.6000	-210.000
2390.0000	-210.000
2390.4000	-210.000
2390.8000	-210.000
2391.2000	-210.000
2391.6000	-210.000
2392.0000	-54.824
2392.4000	-210.000
2392.8000	-52.355
2393.2000	-210.000
2393.6000	-210.000
2394.0000	-210.000
2394.4000	-51.664
2394.8000	-210.000
2395.2000	-210.000
2395.6000	-50.661
2396.0000	-59.053
2396.4000	-59.706
2396.8000	-51.892
2397.2000	-53.999
2397.6000	-58.423
2398.0000	-210.000
2398.4000	-55.312
2398.8000	-53.297
2399.2000	-210.000
2399.6000	-51.655
2400.0000	-64.791
2400.4000	-210.000
2400.8000	-57.755
2401.2000	-210.000
2401.6000	-63.787
2402.0000	-210.000
2402.4000	-51.364
2402.8000	-54.702
2403.2000	-51.605
2403.6000	-57.682
2404.0000	-53.771
2404.4000	-210.000
2404.8000	-57.294
2405.2000	-55.020
2405.6000	-60.845
2406.0000	-55.398
2406.4000	-210.000
2406.8000	-54.107
2407.2000	-210.000
2407.6000	-210.000
2408.0000	-210.000
2408.4000	-210.000
2408.8000	-210.000
2409.2000	-210.000
2409.6000	-210.000
2410.0000	-53.697
2410.4000	-52.629
2410.8000	-49.901
2411.2000	-210.000
2411.6000	-210.000
2412.0000	-210.000
2412.4000	-210.000
2412.8000	-210.000
2413.2000	-210.000
2413.6000	-210.000
2414.0000	-210.000
2414.4000	-50.685
2414.8000	-210.000
2415.2000	-54.643
2415.6000	-51.283
2416.0000	-49.519
2416.4000	-51.817
2416.8000	-210.000
2417.2000	-57.737
2417.6000	-55.081
2418.0000	-51.286
2418.4000	-54.087
2418.8000	-50.761
2419.2000	-210.000
2419.6000	-210.000
2420.0000	-51.365
2420.4000	-50.980
2420.8000	-57.480
2421.2000	-210.000
2421.6000	-210.000
2422.0000	-49.744
2422.4000	-52.818
2422.8000	-56.698
2423.2000	-55.327
2423.6000	-210.000
2424.0000	-210.000
2424.4000	-52.342
2424.8000	-54.545
2425.2000	-56.613
2425.6000	-54.052
2426.0000	-210.000
2426.4000	-210.000
2426.8000	-58.668
2427.2000	-52.503
2427.6000	-53.074
2428.0000	-50.497
2428.4000	-210.000
2428.8000	-210.000
2429.2000	-54.442
2429.6000	-210.000
2430.0000	-52.103
2430.4000	-210.000
2430.8000	-52.319
2431.2000	-52.337
2431.6000	-210.000
2432.0000	-210.000
2432.4000	-59.095
2432.8000	-58.051
2433.2000	-210.000
2433.6000	-210.000
2434.0000	-57.002
2434.4000	-55.862
2434.8000	-52.342
2435.2000	-51.417
2435.6000	-52.219
2436.0000	-50.666
2436.4000	-210.000
2436.8000	-210.000
2437.2000	-56.615
2437.6000	-58.986
2438.0000	-52.875
2438.4000	-210.000
2438.8000	-71.398
2439.2000	-49.999
2439.6000	-53.795
2440.0000	-50.664
2440.4000	-51.501
2440.8000	-51.877
2441.2000	-51.250
2441.6000	-54.624
2442.0000	-57.227
2442.4000	-53.847
2442.8000	-210.000
2443.2000	-58.104
2443.6000	-49.942
2444.0000	-50.567
2444.4000	-210.000
2444.8000	-55.983
2445.2000	-51.462
2445.6000	-56.142
2446.0000	-210.000
2446.4000	-57.447
2446.8000	-210.000
2447.2000	-52.711
2447.6000	-60.207
2448.0000	-54.650
2448.4000	-52.445
2448.8000	-52.221
2449.2000	-59.899
2449.6000	-57.912
2450.0000	-210.000
2450.4000	-53.344
2450.8000	-54.112
2451.2000	-54.261
2451.6000	-210.000
2452.0000	-56.577
2452.4000	-56.598
2452.8000	-52.841
2453.2000	-51.119
2453.6000	-59.399
2454.0000	-210.000
2454.4000	-210.000
2454.8000	-210.000
2455.2000	-210.000
2455.6000	-210.000
2456.0000	-58.786
2456.4000	-53.264
2456.8000	-61.433
2457.2000	-210.000
2457.6000	-210.000
2458.0000	-210.000
2458.4000	-210.000
2458.8000	-210.000
2459.2000	-210.000
2459.6000	-56.692
2460.0000	-52.479
2460.4000	-51.868
2460.8000	-50.484
2461.2000	-52.473
2461.6000	-51.378
2462.0000	-56.012
2462.4000	-51.529
2462.8000	-55.600
2463.2000	-53.708
2463.6000	-210.000
2464.0000	-53.771
2464.4000	-52.544
2464.8000	-210.000
2465.2000	-51.590
2465.6000	-56.619
2466.0000	-210.000
2466.4000	-65.988
2466.8000	-53.910
2467.2000	-52.862
2467.6000	-55.212
2468.0000	-55.773
2468.4000	-53.490
2468.8000	-210.000
2469.2000	-210.000
2469.6000	-62.008
2470.0000	-50.553
2470.4000	-53.483
2470.8000	-54.136
2471.2000	-60.472
2471.6000	-53.978
2472.0000	-58.404
2472.4000	-52.618
2472.8000	-79.632
2473.2000	-56.616
2473.6000	-53.268
2474.0000	-55.282
2474.4000	-52.080
2474.8000	-51.407
2475.2000	-56.930
2475.6000	-50.552
2476.0000	-55.325
2476.4000	-210.000
2476.8000	-49.549
2477.2000	-50.184
2477.6000	-51.736
2478.0000	-210.000
2478.4000	-50.986
2478.8000	-52.089
2479.2000	-51.384
2479.6000	-50.023
2480.0000	-51.707
2480.4000	-51.339
2480.8000	-52.451
2481.2000	-52.462
2481.6000	-52.008
2482.0000	-51.522
2482.4000	-57.252
2482.8000	-51.847
2483.2000	-50.180
2483.6000	-65.666
2484.0000	-51.280
2484.4000	-50.000
2484.8000	-51.095
2485.2000	-49.572
2485.6000	-51.285
2486.0000	-49.561
2486.4000	-50.513
2486.8000	-50.324
2487.2000	-49.810
2487.6000	-49.704
2488.0000	-49.474
2488.4000	-51.011
2488.8000	-50.046
2489.2000	-48.674
2489.6000	-48.096
2490.0000	-49.148
2490.4000	-48.989
2490.8000	-49.106
2491.2000	-50.745
2491.6000	-48.257
2492.0000	-48.718
2492.4000	-48.328
2492.8000	-47.660
2493.2000	-47.834
2493.6000	-46.802
2494.0000	-47.576
2494.4000	-47.738
2494.8000	-48.532
2495.2000	-48.446
2495.6000	-48.208
2496.0000	-47.075
2496.4000	-47.398
2496.8000	-48.049
2497.2000	-47.839
2497.6000	-47.633
2498.0000	-46.920
2498.4000	-46.052
2498.8000	-47.078
2499.2000	-46.031
2499.6000	-46.411
2500.0000	-46.369
2500.4000	-45.611
2500.8000	-46.640
2501.2000	-45.773
2501.6000	-45.390
2502.0000	-45.611
2502.4000	-45.387
2502.8000	-45.051
2503.2000	-45.041
2503.6000	-45.544
2504.0000	-45.284
2504.4000	-45.095
2504.8000	-44.475
2505.2000	-44.143
2505.6000	-43.781
2506.0000	-44.746
2506.4000	-44.261
2506.8000	-44.467
2507.2000	-44.485
2507.6000	-44.337
2508.0000	-44.315
2508.4000	-44.356
2508.8000	-44.254
2509.2000	-43.932
2509.6000	-43.933
2510.0000	-43.944
2510.4000	-43.964
2510.8000	-43.652
2511.2000	-43.511
2511.6000	-43.536
2512.0000	-43.655
2512.4000	-43.824
2512.8000	-43.814
2513.2000	-44.068
2513.6000	-43.872
2514.0000	-43.946
2514.4000	-43.743
2514.8000	-43.131
2515.2000	-43.974
2515.6000	-44.176
2516.0000	-43.532
2516.4000	-43.404
2516.8000	-43.520
2517.2000	-43.610
2517.6000	-43.089
2518.0000	-43.508
2518.4000	-43.402
2518.8000	-43.458
2519.2000	-43.223
2519.6000	-43.190
2520.0000	-43.023
2520.4000	-42.774
2520.8000	-42.882
2521.2000	-42.764
2521.6000	-42.786
2522.0000	-42.750
2522.4000	-43.340
2522.8000	-42.958
2523.2000	-42.635
2523.6000	-42.188
2524.0000	-42.381
2524.4000	-42.494
2524.8000	-42.188
2525.2000	-42.310
2525.6000	-42.185
2526.0000	-42.593
2526.4000	-42.423
2526.8000	-41.896
2527.2000	-41.862
2527.6000	-41.838
2528.0000	-41.702
2528.4000	-42.063
2528.8000	-42.191
2529.2000	-42.288
2529.6000	-41.815
2530.0000	-42.025
2530.4000	-42.124
2530.8000	-42.026
2531.2000	-41.755
2531.6000	-41.884
2532.0000	-41.515
2532.4000	-41.874
2532.8000	-41.665
2533.2000	-41.671
2533.6000	-41.140
2534.0000	-41.407
2534.4000	-41.038
2534.8000	-41.319
2535.2000	-40.920
2535.6000	-40.876
2536.0000	-40.830
2536.4000	-40.790
2536.8000	-40.850
2537.2000	-40.517
2537.6000	-40.448
2538.0000	-40.286
2538.4000	-40.289
2538.8000	-40.372
2539.2000	-40.012
2539.6000	-39.922
2540.0000	-40.152
2540.4000	-40.120
2540.8000	-40.169
2541.2000	-40.117
2541.6000	-40.106
2542.0000	-40.175
2542.4000	-40.185
2542.8000	-40.162
2543.2000	-39.870
2543.6000	-39.791
2544.0000	-39.864
2544.4000	-39.685
2544.8000	-39.715
2545.2000	-39.912
2545.6000	-39.666
2546.0000	-39.472
2546.4000	-39.610
2546.8000	-39.442
2547.2000	-39.494
2547.6000	-39.513
2548.0000	-39.171
2548.4000	-39.371
2548.8000	-39.408
2549.2000	-39.060
2549.6000	-39.085
2550.0000	-39.171
2550.4000	-39.023
2550.8000	-39.131
2551.2000	-39.080
2551.6000	-38.950
2552.0000	-38.909
2552.4000	-38.874
2552.8000	-38.724
2553.2000	-38.417
2553.6000	-38.448
2554.0000	-38.186
2554.4000	-38.040
2554.8000	-38.025
2555.2000	-37.969
2555.6000	-37.839
2556.0000	-37.745
2556.4000	-37.623
2556.8000	-37.833
2557.2000	-38.248
2557.6000	-38.319
2558.0000	-38.212
2558.4000	-38.796
2558.8000	-38.975
2559.2000	-39.329
2559.6000	-39.440
2560.0000	-40.038
2560.4000	-40.092
2560.8000	-40.276
2561.2000	-40.339
2561.6000	-40.253
2562.0000	-40.353
2562.4000	-40.389
2562.8000	-40.031
2563.2000	-39.861
2563.6000	-39.248
2564.0000	-39.284
2564.4000	-39.307
2564.8000	-39.173
2565.2000	-38.881
2565.6000	-39.098
2566.0000	-39.302
2566.4000	-39.433
2566.8000	-39.188
2567.2000	-39.139
2567.6000	-39.230
2568.0000	-39.211
2568.4000	-39.215
2568.8000	-38.938
2569.2000	-39.110
2569.6000	-39.353
2570.0000	-39.294
2570.4000	-39.052
2570.8000	-39.250
2571.2000	-39.210
2571.6000	-39.140
2572.0000	-39.348
2572.4000	-39.746
2572.8000	-39.857
2573.2000	-40.030
2573.6000	-40.109
2574.0000	-39.910
2574.4000	-39.986
2574.8000	-39.978
2575.2000	-39.839
2575.6000	-39.802
2576.0000	-39.143
2576.4000	-38.967
2576.8000	-39.261
2577.2000	-39.298
2577.6000	-39.204
2578.0000	-38.928
2578.4000	-39.315
2578.8000	-39.339
2579.2000	-39.500
2579.6000	-39.511
2580.0000	-39.631
2580.4000	-39.367
2580.8000	-39.595
2581.2000	-40.042
2581.6000	-40.027
2582.0000	-40.072
2582.4000	-40.624
2582.8000	-40.521
2583.2000	-40.369
2583.6000	-40.785
2584.0000	-40.860
2584.4000	-41.042
2584.8000	-41.045
2585.2000	-41.194
2585.6000	-41.738
2586.0000	-41.055
2586.4000	-41.735
2586.8000	-41.769
2587.2000	-40.942
2587.6000	-40.395
2588.0000	-41.675
2588.4000	-41.690
2588.8000	-41.951
2589.2000	-42.140
2589.6000	-41.934
2590.0000	-41.987
2590.4000	-41.911
2590.8000	-42.188
2591.2000	-41.517
2591.6000	-41.847
2592.0000	-42.356
2592.4000	-42.535
2592.8000	-42.552
2593.2000	-42.279
2593.6000	-42.633
2594.0000	-42.784
2594.4000	-42.229
2594.8000	-40.964
2595.2000	-40.581
2595.6000	-40.297
2596.0000	-39.758
2596.4000	-39.009
2596.8000	-38.676
2597.2000	-38.208
2597.6000	-38.061
2598.0000	-37.937
2598.4000	-37.767
2598.8000	-37.786
2599.2000	-37.843
2599.6000	-37.952
2600.0000	-37.959
2600.4000	-38.200
2600.8000	-38.636
2601.2000	-38.755
2601.6000	-39.030
2602.0000	-39.454
2602.4000	-39.803
2602.8000	-40.167
2603.2000	-40.115
2603.6000	-40.403
2604.0000	-40.141
2604.4000	-40.187
2604.8000	-39.633
2605.2000	-39.458
2605.6000	-39.152
2606.0000	-39.043
2606.4000	-38.757
2606.8000	-38.108
2607.2000	-37.623
2607.6000	-37.448
2608.0000	-37.387
2608.4000	-36.966
2608.8000	-36.758
2609.2000	-36.655
2609.6000	-36.632
2610.0000	-36.497
2610.4000	-36.198
2610.8000	-36.052
2611.2000	-35.968
2611.6000	-35.997
2612.0000	-35.956
2612.4000	-36.041
2612.8000	-36.038
2613.2000	-36.322
2613.6000	-36.691
2614.0000	-36.771
2614.4000	-36.970
2614.8000	-37.114
2615.2000	-37.251
2615.6000	-37.388
2616.0000	-37.297
2616.4000	-37.692
2616.8000	-37.955
2617.2000	-38.150
2617.6000	-38.001
2618.0000	-37.995
2618.4000	-37.893
2618.8000	-37.705
2619.2000	-37.402
2619.6000	-37.300
2620.0000	-37.057
2620.4000	-36.927
2620.8000	-36.783
2621.2000	-36.702
2621.6000	-36.673
2622.0000	-36.569
2622.4000	-36.539
2622.8000	-36.384
2623.2000	-36.558
2623.6000	-36.646
2624.0000	-36.806
2624.4000	-36.954
2624.8000	-37.061
2625.2000	-37.228
2625.6000	-37.373
2626.0000	-37.534
2626.4000	-37.716
2626.8000	-37.860
2627.2000	-38.149
2627.6000	-38.188
2628.0000	-37.992
2628.4000	-37.914
2628.8000	-37.964
2629.2000	-37.784
2629.6000	-37.545
2630.0000	-37.537
2630.4000	-37.371
2630.8000	-37.117
2631.2000	-36.786
2631.6000	-36.451
2632.0000	-35.919
2632.4000	-35.605
2632.8000	-35.051
2633.2000	-34.731
2633.6000	-34.370
2634.0000	-34.039
2634.4000	-33.813
2634.8000	-33.620
2635.2000	-33.413
2635.6000	-33.134
2636.0000	-32.979
2636.4000	-32.824
2636.8000	-32.731
2637.2000	-32.643
2637.6000	-32.678
2638.0000	-32.672
2638.4000	-32.696
2638.8000	-32.697
2639.2000	-32.703
2639.6000	-32.693
2640.0000	-32.699
2640.4000	-32.619
2640.8000	-32.537
2641.2000	-32.626
2641.6000	-32.526
2642.0000	-32.652
2642.4000	-32.679
2642.8000	-32.546
2643.2000	-32.556
2643.6000	-32.654
2644.0000	-32.498
2644.4000	-32.402
2644.8000	-32.292
2645.2000	-32.324
2645.6000	-32.214
2646.0000	-32.069
2646.4000	-31.847
2646.8000	-31.819
2647.2000	-31.696
2647.6000	-31.983
2648.0000	-31.731
2648.4000	-31.439
2648.8000	-31.706
2649.2000	-32.103
2649.6000	-31.773
2650.0000	-31.440
2650.4000	-31.386
2650.8000	-31.537
2651.2000	-31.650
2651.6000	-31.681
2652.0000	-31.940
2652.4000	-31.872
2652.8000	-32.198
2653.2000	-31.960
2653.6000	-31.717
2654.0000	-31.587
2654.4000	-31.475
2654.8000	-31.044
2655.2000	-30.875
2655.6000	-31.102
2656.0000	-31.154
2656.4000	-31.122
2656.8000	-31.169
2657.2000	-31.199
2657.6000	-31.262
2658.0000	-31.354
2658.4000	-31.521
2658.8000	-31.590
2659.2000	-31.687
2659.6000	-31.796
2660.0000	-31.856
2660.4000	-31.910
2660.8000	-32.001
2661.2000	-32.137
2661.6000	-32.370
2662.0000	-32.574
2662.4000	-32.573
2662.8000	-32.841
2663.2000	-33.231
2663.6000	-33.480
2664.0000	-33.709
2664.4000	-33.996
2664.8000	-34.166
2665.2000	-34.425
2665.6000	-34.573
2666.0000	-34.682
2666.4000	-34.733
2666.8000	-34.700
2667.2000	-34.541
2667.6000	-34.291
2668.0000	-34.020
2668.4000	-33.760
2668.8000	-33.516
2669.2000	-33.340
2669.6000	-33.033
2670.0000	-32.756
2670.4000	-32.532
2670.8000	-32.370
2671.2000	-32.227
2671.6000	-32.052
2672.0000	-31.920
2672.4000	-31.840
2672.8000	-31.872
2673.2000	-31.929
2673.6000	-32.124
2674.0000	-32.340
2674.4000	-32.550
2674.8000	-32.778
2675.2000	-32.762
2675.6000	-32.936
2676.0000	-33.125
2676.4000	-33.141
2676.8000	-32.905
2677.2000	-32.536
2677.6000	-32.208
2678.0000	-31.838
2678.4000	-31.470
2678.8000	-31.155
2679.2000	-30.944
2679.6000	-30.769
2680.0000	-30.643
2680.4000	-30.629
2680.8000	-30.566
2681.2000	-30.559
2681.6000	-30.503
2682.0000	-30.617
2682.4000	-30.666
2682.8000	-30.728
2683.2000	-30.839
2683.6000	-30.997
2684.0000	-31.012
2684.4000	-31.062
2684.8000	-31.102
2685.2000	-31.210
2685.6000	-31.181
2686.0000	-31.085
2686.4000	-31.054
2686.8000	-30.935
2687.2000	-30.701
2687.6000	-30.562
2688.0000	-30.207
2688.4000	-30.147
2688.8000	-30.212
2689.2000	-30.016
2689.6000	-29.948
2690.0000	-29.939
2690.4000	-30.087
2690.8000	-30.269
2691.2000	-30.457
2691.6000	-30.621
2692.0000	-30.915
2692.4000	-31.302
2692.8000	-31.633
2693.2000	-31.665
2693.6000	-31.651
2694.0000	-31.583
2694.4000	-31.651
2694.8000	-31.570
2695.2000	-31.306
2695.6000	-30.791
2696.0000	-30.419
2696.4000	-30.504
2696.8000	-30.034
2697.2000	-29.792
2697.6000	-29.893
2698.0000	-29.903
2698.4000	-29.967
2698.8000	-29.897
2699.2000	-29.803
2699.6000	-29.770
2700.0000	-29.736
2700.4000	-29.561
2700.8000	-29.504
2701.2000	-29.358
2701.6000	-29.184
2702.0000	-29.088
2702.4000	-28.830
2702.8000	-28.792
2703.2000	-28.773
2703.6000	-28.714
2704.0000	-28.609
2704.4000	-28.578
2704.8000	-28.641
2705.2000	-28.923
2705.6000	-29.099
2706.0000	-29.168
2706.4000	-29.417
2706.8000	-29.778
2707.2000	-29.839
2707.6000	-30.134
2708.0000	-30.413
2708.4000	-30.503
2708.8000	-30.578
2709.2000	-30.824
2709.6000	-30.619
2710.0000	-30.202
2710.4000	-29.831
2710.8000	-29.361
2711.2000	-28.850
2711.6000	-28.240
2712.0000	-27.699
2712.4000	-27.222
2712.8000	-26.773
2713.2000	-26.340
2713.6000	-26.212
2714.0000	-26.235
2714.4000	-26.222
2714.8000	-26.147
2715.2000	-26.114
2715.6000	-26.264
2716.0000	-26.372
2716.4000	-27.039
2716.8000	-27.265
2717.2000	-27.874
2717.6000	-28.402
2718.0000	-28.970
2718.4000	-29.261
2718.8000	-29.446
2719.2000	-29.252
2719.6000	-29.327
2720.0000	-29.248
2720.4000	-29.147
2720.8000	-29.070
2721.2000	-28.837
2721.6000	-28.795
2722.0000	-28.423
2722.4000	-28.097
2722.8000	-27.638
2723.2000	-27.361
2723.6000	-26.886
2724.0000	-26.536
2724.4000	-25.946
2724.8000	-25.448
2725.2000	-25.314
2725.6000	-24.534
2726.0000	-23.942
2726.4000	-23.558
2726.8000	-23.235
2727.2000	-22.995
2727.6000	-22.657
2728.0000	-22.482
2728.4000	-22.616
2728.8000	-22.708
2729.2000	-22.860
2729.6000	-23.100
2730.0000	-23.230
2730.4000	-23.514
2730.8000	-23.908
2731.2000	-23.980
2731.6000	-24.172
2732.0000	-24.373
2732.4000	-24.593
2732.8000	-24.577
2733.2000	-24.418
2733.6000	-24.161
2734.0000	-24.130
2734.4000	-23.948
2734.8000	-24.124
2735.2000	-24.248
2735.6000	-24.943
2736.0000	-25.367
2736.4000	-25.457
2736.8000	-25.493
2737.2000	-26.029
2737.6000	-26.830
2738.0000	-27.429
2738.4000	-28.010
2738.8000	-28.346
2739.2000	-28.347
2739.6000	-27.875
2740.0000	-27.210
2740.4000	-26.810
2740.8000	-25.971
2741.2000	-25.526
2741.6000	-24.997
2742.0000	-24.799
2742.4000	-24.362
2742.8000	-24.373
2743.2000	-24.171
2743.6000	-24.105
2744.0000	-23.755
2744.4000	-23.360
2744.8000	-23.034
2745.2000	-23.045
2745.6000	-23.390
2746.0000	-23.805
2746.4000	-23.423
2746.8000	-23.158
2747.2000	-23.067
2747.6000	-22.825
2748.0000	-22.415
2748.4000	-21.730
2748.8000	-21.374
2749.2000	-20.708
2749.6000	-20.480
2750.0000	-20.376
2750.4000	-19.917
2750.8000	-19.870
2751.2000	-20.054
2751.6000	-20.187
2752.0000	-20.201
2752.4000	-20.013
2752.8000	-20.329
2753.2000	-20.364
2753.6000	-20.637
2754.0000	-20.644
2754.4000	-20.853
2754.8000	-21.175
2755.2000	-20.908
2755.6000	-20.506
2756.0000	-20.166
2756.4000	-20.071
2756.8000	-19.791
2757.2000	-19.426
2757.6000	-19.569
2758.0000	-19.421
2758.4000	-19.186
2758.8000	-19.728
2759.2000	-19.871
2759.6000	-20.211
2760.0000	-20.544
2760.4000	-20.551
2760.8000	-20.822
2761.2000	-20.270
2761.6000	-19.528
2762.0000	-19.588
2762.4000	-18.868
2762.8000	-18.969
2763.2000	-18.424
2763.6000	-17.651
2764.0000	-16.931
2764.4000	-16.722
2764.8000	-16.232
2765.2000	-15.531
2765.6000	-14.652
2766.0000	-13.870
2766.4000	-13.292
2766.8000	-12.659
2767.2000	-12.281
2767.6000	-12.118
2768.0000	-11.453
2768.4000	-11.400
2768.8000	-11.360
2769.2000	-11.370
2769.6000	-11.263
2770.0000	-10.945
2770.4000	-11.033
2770.8000	-10.946
2771.2000	-11.216
2771.6000	-11.229
2772.0000	-11.179
2772.4000	-11.883
2772.8000	-12.143
2773.2000	-12.110
2773.6000	-11.807
2774.0000	-11.994
2774.4000	-11.888
2774.8000	-12.111
2775.2000	-12.172
2775.6000	-12.370
2776.0000	-12.633
2776.4000	-12.279
2776.8000	-12.288
2777.2000	-11.896
2777.6000	-12.002
2778.0000	-11.487
2778.4000	-11.310
2778.8000	-10.679
2779.2000	-10.176
2779.6000	-9.106
2780.0000	-9.293
2780.4000	-8.658
2780.8000	-7.447
2781.2000	-7.005
2781.6000	-6.893
2782.0000	-7.401
2782.4000	-6.630
2782.8000	-6.524
2783.2000	-6.507
2783.6000	-7.054
2784.0000	-7.054
2784.4000	-6.992
2784.8000	-7.566
2785.2000	-7.777
2785.6000	-7.681
2786.0000	-8.372
2786.4000	-8.230
2786.8000	-8.542
2787.2000	-8.822
2787.6000	-8.552
2788.0000	-8.895
2788.4000	-8.753
2788.8000	-8.613
2789.2000	-8.470
2789.6000	-8.264
2790.0000	-8.103
2790.4000	-8.044
2790.8000	-7.960
2791.2000	-7.960
2791.6000	-7.911
2792.0000	-8.031
2792.4000	-7.920
2792.8000	-7.766
2793.2000	-7.924
2793.6000	-7.797
2794.0000	-7.938
2794.4000	-7.974
2794.8000	-8.012
2795.2000	-8.140
2795.6000	-8.145
2796.0000	-8.184
2796.4000	-8.459
2796.8000	-8.813
2797.2000	-8.704
2797.6000	-8.932
2798.0000	-8.941
2798.4000	-9.128
2798.8000	-9.372
2799.2000	-9.414
2799.6000	-9.407
2800.0000	-9.616
2800.4000	-10.155
2800.8000	-10.915
2801.2000	-10.899
2801.6000	-11.210
2802.0000	-11.467
2802.4000	-11.596
2802.8000	-11.537
2803.2000	-11.200
2803.6000	-11.113
2804.0000	-10.762
2804.4000	-10.452
2804.8000	-10.487
2805.2000	-10.093
2805.6000	-10.018
2806.0000	-9.587
2806.4000	-9.678
2806.8000	-9.382
2807.2000	-9.412
2807.6000	-9.325
2808.0000	-9.631
2808.4000	-9.820
2808.8000	-9.953
2809.2000	-10.092
2809.6000	-10.563
2810.0000	-10.969
2810.4000	-11.695
2810.8000	-11.637
2811.2000	-12.383
2811.6000	-12.801
2812.0000	-12.806
2812.4000	-12.931
2812.8000	-12.990
2813.2000	-12.676
2813.6000	-12.652
2814.0000	-12.201
2814.4000	-11.595
2814.8000	-11.699
2815.2000	-11.148
2815.6000	-11.191
2816.0000	-10.829
2816.4000	-11.031
2816.8000	-10.677
2817.2000	-10.224
2817.6000	-10.524
2818.0000	-10.699
2818.4000	-11.017
2818.8000	-11.542
2819.2000	-11.641
2819.6000	-11.610
2820.0000	-11.989
2820.4000	-12.428
2820.8000	-12.529
2821.2000	-13.087
2821.6000	-13.824
2822.0000	-13.950
2822.4000	-13.910
2822.8000	-14.083
2823.2000	-14.649
2823.6000	-15.043
2824.0000	-14.671
2824.4000	-14.514
2824.8000	-14.638
2825.2000	-15.204
2825.6000	-15.101
2826.0000	-14.425
2826.4000	-14.497
2826.8000	-15.151
2827.2000	-15.523
2827.6000	-15.658
2828.0000	-15.962
2828.4000	-15.839
2828.8000	-15.615
2829.2000	-15.346
2829.6000	-16.296
2830.0000	-15.102
2830.4000	-14.906
2830.8000	-15.860
2831.2000	-15.507
2831.6000	-15.708
2832.0000	-15.598
2832.4000	-15.502
2832.8000	-15.002
2833.2000	-14.826
2833.6000	-14.595
2834.0000	-15.300
2834.4000	-15.379
2834.8000	-14.760
2835.2000	-14.770
2835.6000	-14.598
2836.0000	-14.425
2836.4000	-14.891
2836.8000	-15.311
2837.2000	-14.399
2837.6000	-14.371
2838.0000	-14.487
2838.4000	-14.204
2838.8000	-13.680
2839.2000	-13.384
2839.6000	-13.306
2840.0000	-12.688
2840.4000	-13.347
2840.8000	-13.078
2841.2000	-12.957
2841.6000	-13.258
2842.0000	-13.682
2842.4000	-13.518
2842.8000	-12.905
2843.2000	-13.352
2843.6000	-14.490
2844.0000	-14.989
2844.4000	-14.462
2844.8000	-14.763
2845.2000	-15.161
2845.6000	-14.533
2846.0000	-14.997
2846.4000	-15.229
2846.8000	-15.026
2847.2000	-15.385
2847.6000	-15.935
2848.0000	-15.746
2848.4000	-15.223
2848.8000	-15.359
2849.2000	-15.515
2849.6000	-15.162
2850.0000	-15.091
2850.4000	-15.075
2850.8000	-14.598
2851.2000	-14.244
2851.6000	-14.147
2852.0000	-14.123
2852.4000	-14.206
2852.8000	-13.680
2853.2000	-13.999
2853.6000	-14.284
2854.0000	-13.591
2854.4000	-13.675
2854.8000	-13.194
2855.2000	-13.338
2855.6000	-13.128
2856.0000	-13.199
2856.4000	-13.007
2856.8000	-13.199
2857.2000	-13.672
2857.6000	-13.696
2858.0000	-13.166
2858.4000	-13.763
2858.8000	-12.532
2859.2000	-12.123
2859.6000	-12.593
2860.0000	-12.938
2860.4000	-12.149
2860.8000	-12.929
2861.2000	-13.020
2861.6000	-12.915
2862.0000	-13.074
2862.4000	-12.967
2862.8000	-12.670
2863.2000	-12.363
2863.6000	-12.420
2864.0000	-12.577
2864.4000	-13.089
2864.8000	-12.917
2865.2000	-11.907
2865.6000	-12.229
2866.0000	-12.773
2866.4000	-12.634
2866.8000	-12.155
2867.2000	-11.752
2867.6000	-12.435
2868.0000	-12.689
2868.4000	-12.771
2868.8000	-12.345
2869.2000	-12.922
2869.6000	-12.987
2870.0000	-13.365
2870.4000	-12.805
2870.8000	-12.962
2871.2000	-13.347
2871.6000	-13.726
2872.0000	-12.942
2872.4000	-13.597
2872.8000	-13.713
2873.2000	-13.118
2873.6000	-13.673
2874.0000	-13.793
2874.4000	-12.923
2874.8000	-12.294
2875.2000	-12.158
2875.6000	-12.304
2876.0000	-12.711
2876.4000	-12.470
2876.8000	-12.419
2877.2000	-12.577
2877.6000	-13.085
2878.0000	-12.859
2878.4000	-12.765
2878.8000	-12.709
2879.2000	-12.874
2879.6000	-13.386
2880.0000	-12.658
2880.4000	-12.420
2880.8000	-12.582
2881.2000	-12.701
2881.6000	-12.449
2882.0000	-12.091
2882.4000	-11.802
2882.8000	-12.384
2883.2000	-12.939
2883.6000	-12.860
2884.0000	-11.644
2884.4000	-12.811
2884.8000	-11.949
2885.2000	-12.650
2885.6000	-11.255
2886.0000	-11.651
2886.4000	-11.513
2886.8000	-11.687
2887.2000	-12.055
2887.6000	-12.295
2888.0000	-12.038
2888.4000	-12.401
2888.8000	-12.563
2889.2000	-13.408
2889.6000	-13.019
2890.0000	-13.682
2890.4000	-13.778
2890.8000	-14.137
2891.2000	-14.768
2891.6000	-14.648
2892.0000	-14.741
2892.4000	-14.320
2892.8000	-14.177
2893.2000	-13.943
2893.6000	-14.770
2894.0000	-14.564
2894.4000	-14.719
2894.8000	-14.986
2895.2000	-14.853
2895.6000	-14.892
2896.0000	-15.000
2896.4000	-15.810
2896.8000	-16.066
2897.2000	-15.798
2897.6000	-15.859
2898.0000	-16.406
2898.4000	-16.543
2898.8000	-16.954
2899.2000	-16.593
2899.6000	-16.445
2900.0000	-16.989
2900.4000	-16.205
2900.8000	-16.163
2901.2000	-16.464
2901.6000	-15.392
2902.0000	-14.617
2902.4000	-15.784
2902.8000	-15.467
2903.2000	-15.485
2903.6000	-14.924
2904.0000	-14.923
2904.4000	-15.627
2904.8000	-15.362
2905.2000	-15.290
2905.6000	-15.765
2906.0000	-15.831
2906.4000	-15.135
2906.8000	-14.306
2907.2000	-13.645
2907.6000	-14.076
2908.0000	-14.828
2908.4000	-13.516
2908.8000	-15.463
2909.2000	-15.598
2909.6000	-15.208
2910.0000	-14.347
2910.4000	-15.212
2910.8000	-15.819
2911.2000	-15.874
2911.6000	-15.617
2912.0000	-14.745
2912.4000	-15.448
2912.8000	-15.472
2913.2000	-16.464
2913.6000	-15.113
2914.0000	-15.538
2914.4000	-15.601
2914.8000	-16.311
2915.2000	-16.418
2915.6000	-16.171
2916.0000	-16.549
2916.4000	-16.493
2916.8000	-14.481
2917.2000	-14.129
2917.6000	-17.151
2918.0000	-18.056
2918.4000	-17.140
2918.8000	-17.305
2919.2000	-19.310
2919.6000	-20.893
2920.0000	-18.558
2920.4000	-15.394
2920.8000	-17.107
2921.2000	-19.620
2921.6000	-17.661
2922.0000	-13.771
2922.4000	-15.547
2922.8000	-17.537
2923.2000	-19.527
2923.6000	-17.438
2924.0000	-15.410
2924.4000	-19.746
2924.8000	-21.563
2925.2000	-15.842
2925.6000	-16.818
2926.0000	-17.021
2926.4000	-18.261
2926.8000	-22.831
2927.2000	-22.574
2927.6000	-18.267
2928.0000	-18.278
2928.4000	-18.485
2928.8000	-21.584
2929.2000	-20.379
2929.6000	-18.809
2930.0000	-21.623
2930.4000	-22.814
2930.8000	-20.193
2931.2000	-22.612
2931.6000	-22.121
2932.0000	-22.613
2932.4000	-22.579
2932.8000	-22.421
2933.2000	-23.160
2933.6000	-24.143
2934.0000	-24.725
2934.4000	-22.632
2934.8000	-22.320
2935.2000	-22.376
2935.6000	-23.098
2936.0000	-23.724
2936.4000	-23.542
2936.8000	-26.795
2937.2000	-28.059
2937.6000	-26.402
2938.0000	-25.940
2938.4000	-23.983
2938.8000	-27.084
2939.2000	-26.911
2939.6000	-27.402
2940.0000	-26.668
2940.4000	-26.264
2940.8000	-25.681
2941.2000	-25.661
2941.6000	-24.787
2942.0000	-25.615
2942.4000	-24.517
2942.8000	-24.879
2943.2000	-24.486
2943.6000	-24.242
2944.0000	-23.940
2944.4000	-23.890
2944.8000	-24.047
2945.2000	-24.750
2945.6000	-24.634
2946.0000	-23.929
2946.4000	-25.053
2946.8000	-24.125
2947.2000	-23.193
2947.6000	-24.208
2948.0000	-25.275
2948.4000	-24.853
2948.8000	-24.043
2949.2000	-23.315
2949.6000	-24.094
2950.0000	-25.260
2950.4000	-24.902
2950.8000	-25.003
2951.2000	-23.959
2951.6000	-23.858
2952.0000	-25.502
2952.4000	-24.785
2952.8000	-21.849
2953.2000	-21.970
2953.6000	-23.410
2954.0000	-25.956
2954.4000	-24.831
2954.8000	-21.009
2955.2000	-22.035
2955.6000	-23.126
2956.0000	-21.704
2956.4000	-25.270
2956.8000	-22.052
2957.2000	-23.469
2957.6000	-20.838
2958.0000	-19.658
2958.4000	-19.478
2958.8000	-18.706
2959.2000	-18.308
2959.6000	-18.391
2960.0000	-19.364
2960.4000	-18.457
2960.8000	-17.998
2961.2000	-18.912
2961.6000	-20.616
2962.0000	-19.788
2962.4000	-20.515
2962.8000	-20.125
2963.2000	-17.954
2963.6000	-20.265
2964.0000	-19.741
2964.4000	-18.441
2964.8000	-17.217
2965.2000	-18.152
2965.6000	-18.675
2966.0000	-19.125
2966.4000	-20.576
2966.8000	-19.089
2967.2000	-19.810
2967.6000	-19.584
2968.0000	-17.777
2968.4000	-18.195
2968.8000	-22.542
2969.2000	-19.479
2969.6000	-22.208
2970.0000	-21.045
2970.4000	-18.863
2970.8000	-21.002
2971.2000	-20.422
2971.6000	-20.441
2972.0000	-20.851
2972.4000	-22.732
2972.8000	-20.488
2973.2000	-20.608
2973.6000	-21.775
2974.0000	-20.816
2974.4000	-20.523
2974.8000	-19.494
2975.2000	-19.249
2975.6000	-21.215
2976.0000	-21.154
2976.4000	-20.868
2976.8000	-20.519
2977.2000	-20.031
2977.6000	-20.517
2978.0000	-21.830
2978.4000	-20.544
2978.8000	-20.839
2979.2000	-20.002
2979.6000	-21.300
2980.0000	-21.452
2980.4000	-21.370
2980.8000	-19.520
2981.2000	-18.974
2981.6000	-21.578
2982.0000	-19.349
2982.4000	-21.251
2982.8000	-21.031
2983.2000	-20.467
2983.6000	-20.632
2984.0000	-21.853
2984.4000	-20.455
2984.8000	-20.963
2985.2000	-20.772
2985.6000	-21.101
2986.0000	-20.874
2986.4000	-20.027
2986.8000	-19.781
2987.2000	-20.355
2987.6000	-21.084
2988.0000	-22.113
2988.4000	-19.625
2988.8000	-20.398
2989.2000	-20.029
2989.6000	-19.267
2990.0000	-19.380
2990.4000	-19.552
2990.8000	-19.732
2991.2000	-20.127
2991.6000	-20.861
2992.0000	-19.794
2992.4000	-22.175
2992.8000	-20.475
2993.2000	-18.925
2993.6000	-19.077
2994.0000	-20.126
2994.4000	-20.310
2994.8000	-18.349
2995.2000	-19.489
2995.6000	-19.685
2996.0000	-18.313
2996.4000	-18.307
2996.8000	-18.414
2997.2000	-17.685
2997.6000	-18.487
2998.0000	-19.036
2998.4000	-20.197
2998.8000	-21.197
2999.2000	-18.464
2999.6000	-17.727
3000.0000	-18.804
3000.4000	-19.396
3000.8000	-18.592
3001.2000	-19.398
3001.6000	-20.658
3002.0000	-19.746
3002.4000	-21.499
3002.8000	-19.146
3003.2000	-19.426
3003.6000	-19.594
3004.0000	-19.702
3004.4000	-20.795
3004.8000	-20.021
3005.2000	-20.726
3005.6000	-22.303
3006.0000	-21.738
3006.4000	-20.891
3006.8000	-20.723
3007.2000	-20.649
3007.6000	-21.507
3008.0000	-21.267
3008.4000	-21.192
3008.8000	-21.640
3009.2000	-20.475
3009.6000	-21.943
3010.0000	-21.969
3010.4000	-20.302
3010.8000	-20.201
3011.2000	-20.885
3011.6000	-21.850
3012.0000	-22.484
3012.4000	-20.440
3012.8000	-22.535
3013.2000	-22.106
3013.6000	-22.104
3014.0000	-21.409
3014.4000	-19.649
3014.8000	-21.650
3015.2000	-20.163
3015.6000	-20.840
3016.0000	-20.415
3016.4000	-20.530
3016.8000	-20.570
3017.2000	-21.289
3017.6000	-22.692
3018.0000	-22.270
3018.4000	-22.802
3018.8000	-22.580
3019.2000	-21.405
3019.6000	-20.580
3020.0000	-20.608
3020.4000	-22.508
3020.8000	-20.952
3021.2000	-19.630
3021.6000	-18.365
3022.0000	-19.532
3022.4000	-21.491
3022.8000	-18.717
3023.2000	-18.890
3023.6000	-19.375
3024.0000	-20.666
3024.4000	-18.997
3024.8000	-19.431
3025.2000	-18.415
3025.6000	-20.392
3026.0000	-19.198
3026.4000	-18.355
3026.8000	-17.940
3027.2000	-20.349
3027.6000	-19.276
3028.0000	-19.607
3028.4000	-19.834
3028.8000	-19.021
3029.2000	-21.502
3029.6000	-19.781
3030.0000	-18.773
3030.4000	-22.325
3030.8000	-18.632
3031.2000	-21.137
3031.6000	-22.922
3032.0000	-26.446
3032.4000	-20.712
3032.8000	-19.764
3033.2000	-19.948
3033.6000	-21.516
3034.0000	-21.712
3034.4000	-18.311
3034.8000	-19.867
3035.2000	-21.597
3035.6000	-19.332
3036.0000	-19.577
3036.4000	-20.252
3036.8000	-19.869
3037.2000	-22.450
3037.6000	-23.743
3038.0000	-21.441
3038.4000	-20.068
3038.8000	-20.232
3039.2000	-20.023
3039.6000	-20.156
3040.0000	-20.921
3040.4000	-14.709
3040.8000	-15.575
3041.2000	-19.164
3041.6000	-22.598
3042.0000	-19.518
3042.4000	-20.917
3042.8000	-22.878
3043.2000	-21.285
3043.6000	-19.124
3044.0000	-21.667
3044.4000	-24.468
3044.8000	-21.795
3045.2000	-17.494
3045.6000	-17.431
3046.0000	-20.335
3046.4000	-22.175
3046.8000	-20.860
3047.2000	-23.113
3047.6000	-19.964
3048.0000	-16.589
3048.4000	-19.842
3048.8000	-17.737
3049.2000	-21.135
3049.6000	-23.802
3050.0000	-18.175
3050.4000	-19.051
3050.8000	-19.721
3051.2000	-19.414
3051.6000	-22.206
3052.0000	-18.598
3052.4000	-21.815
3052.8000	-20.525
3053.2000	-22.513
3053.6000	-19.328
3054.0000	-16.194
3054.4000	-17.722
3054.8000	-17.940
3055.2000	-17.187
3055.6000	-18.731
3056.0000	-17.786
3056.4000	-12.696
3056.8000	-12.432
3057.2000	-14.364
3057.6000	-15.472
3058.0000	-12.742
3058.4000	-12.702
3058.8000	-13.281
3059.2000	-12.870
3059.6000	-12.750
3060.0000	-13.043
3060.4000	-13.519
3060.8000	-17.873
3061.2000	-14.277
3061.6000	-13.347
3062.0000	-12.728
3062.4000	-13.646
3062.8000	-16.341
3063.2000	-13.836
3063.6000	-12.784
3064.0000	-12.545
3064.4000	-13.871
3064.8000	-13.888
3065.2000	-12.936
3065.6000	-11.844
3066.0000	-11.820
3066.4000	-11.950
3066.8000	-11.811
3067.2000	-11.427
3067.6000	-11.544
3068.0000	-11.882
3068.4000	-11.471
3068.8000	-11.930
3069.2000	-12.189
3069.6000	-12.511
3070.0000	-12.694
3070.4000	-12.363
3070.8000	-11.660
3071.2000	-12.068
3071.6000	-12.710
3072.0000	-12.501
3072.4000	-12.202
3072.8000	-11.867
3073.2000	-12.503
3073.6000	-12.478
3074.0000	-12.166
3074.4000	-12.201
3074.8000	-12.099
3075.2000	-12.046
3075.6000	-11.948
3076.0000	-11.861
3076.4000	-11.890
3076.8000	-11.762
3077.2000	-12.240
3077.6000	-11.870
3078.0000	-11.380
3078.4000	-11.465
3078.8000	-11.455
3079.2000	-11.120
3079.6000	-11.090
3080.0000	-11.007
3080.4000	-11.229
3080.8000	-11.611
3081.2000	-11.330
3081.6000	-11.453
3082.0000	-11.786
3082.4000	-11.985
3082.8000	-11.762
3083.2000	-12.767
3083.6000	-12.731
3084.0000	-13.538
3084.4000	-13.687
3084.8000	-13.952
3085.2000	-12.439
3085.6000	-14.237
3086.0000	-14.747
3086.4000	-14.881
3086.8000	-14.812
3087.2000	-14.833
3087.6000	-13.265
3088.0000	-14.389
3088.4000	-14.396
3088.8000	-14.683
3089.2000	-13.483
3089.6000	-12.839
3090.0000	-14.087
3090.4000	-13.000
3090.8000	-12.511
3091.2000	-12.122
3091.6000	-13.252
3092.0000	-12.779
3092.4000	-13.125
3092.8000	-12.633
3093.2000	-11.873
3093.6000	-12.467
3094.0000	-12.815
3094.4000	-12.222
3094.8000	-11.996
3095.2000	-17.415
3095.6000	-13.729
3096.0000	-12.626
3096.4000	-13.013
3096.8000	-18.229
3097.2000	-13.826
3097.6000	-12.408
3098.0000	-14.171
3098.4000	-20.155
3098.8000	-16.943
3099.2000	-15.071
3099.6000	-18.075
3100.0000	-18.818
3100.4000	-20.692
3100.8000	-20.778
3101.2000	-19.672
3101.6000	-20.307
3102.0000	-20.492
3102.4000	-19.500
3102.8000	-22.621
3103.2000	-19.244
3103.6000	-14.658
3104.0000	-13.344
3104.4000	-13.846
3104.8000	-17.162
3105.2000	-14.268
3105.6000	-13.489
3106.0000	-12.723
3106.4000	-12.794
3106.8000	-12.818
3107.2000	-14.489
3107.6000	-12.557
3108.0000	-12.137
3108.4000	-12.496
3108.8000	-11.779
3109.2000	-11.535
3109.6000	-11.459
3110.0000	-13.054
3110.4000	-11.647
3110.8000	-11.108
3111.2000	-11.598
3111.6000	-11.492
3112.0000	-11.593
3112.4000	-11.945
3112.8000	-12.303
3113.2000	-13.673
3113.6000	-13.232
3114.0000	-14.881
3114.4000	-15.654
3114.8000	-15.096
3115.2000	-16.885
3115.6000	-15.693
3116.0000	-15.688
3116.4000	-15.244
3116.8000	-14.694
3117.2000	-14.859
3117.6000	-14.654
3118.0000	-15.060
3118.4000	-14.894
3118.8000	-15.561
3119.2000	-14.918
3119.6000	-14.828
3120.0000	-15.079
3120.4000	-14.756
3120.8000	-14.756
3121.2000	-15.637
3121.6000	-14.350
3122.0000	-15.132
3122.4000	-14.868
3122.8000	-16.450
3123.2000	-15.457
3123.6000	-17.894
3124.0000	-20.739
3124.4000	-16.469
3124.8000	-19.404
3125.2000	-19.915
3125.6000	-19.420
3126.0000	-16.201
3126.4000	-16.355
3126.8000	-14.443
3127.2000	-16.431
3127.6000	-18.018
3128.0000	-16.252
3128.4000	-16.509
3128.8000	-14.738
3129.2000	-15.763
3129.6000	-15.270
3130.0000	-14.176
3130.4000	-13.744
3130.8000	-14.292
3131.2000	-15.105
3131.6000	-14.280
3132.0000	-15.366
3132.4000	-15.473
3132.8000	-14.048
3133.2000	-15.316
3133.6000	-17.762
3134.0000	-18.036
3134.4000	-15.941
3134.8000	-15.918
3135.2000	-14.999
3135.6000	-14.750
[truncated: 4,661 more rows]
