# Supplementary material for: Femtosecond tunable solitons up to 4.8 µm using soliton self-frequency shift in an InF3 fiber
Source: Sci Rep. 2022 Sep 23;12:15898. doi: 10.1038/s41598-022-19658-8 (PMC9508244; doi:10.1038/s41598-022-19658-8)
Supplement: Supplementary file 1 — Supplementary Information. [file 41598_2022_19658_MOESM1_ESM.zip › Raw data/Fig3_4m20mInF3/4.0A.CSV]

75CSV
77
35
CTRWL	3675.000000
SPAN	2650.000000
START WL	2350.000000
STOP WL	5000.000000
WLFREQ	0
REFL	-3.0
LSCL	7.0
RESLN	2.000
AVG	1
SMPLAUTO	1
SMPL	6626
SMPLINTVL	0.4000
HI1_CHOP
MEAS
LSUNT	0
NMSKV	OFF
RESCOR	0
SMOOTH	0
MEASWL	0
SWPSPD	1
MODELNAME	AQ6376
CHGPT	0
RESCAL0_0	10243
RESCAL0_1	0
RESCAL0_2	0
RESCAL1_0	10243
RESCAL1_1	0
RESCAL1_2	0
RESPARM	10243
FREQPARM	10243
WNUMPARM	10243
[TRACE DATA]
2350.0000	-57.995
2350.4000	-210.000
2350.8000	-49.808
2351.2000	-51.172
2351.6000	-57.533
2352.0000	-210.000
2352.4000	-210.000
2352.8000	-210.000
2353.2000	-210.000
2353.6000	-210.000
2354.0000	-51.913
2354.4000	-63.673
2354.8000	-52.815
2355.2000	-210.000
2355.6000	-54.879
2356.0000	-53.621
2356.4000	-56.835
2356.8000	-52.407
2357.2000	-49.818
2357.6000	-54.158
2358.0000	-52.344
2358.4000	-210.000
2358.8000	-54.979
2359.2000	-210.000
2359.6000	-210.000
2360.0000	-210.000
2360.4000	-210.000
2360.8000	-210.000
2361.2000	-55.549
2361.6000	-210.000
2362.0000	-210.000
2362.4000	-210.000
2362.8000	-55.778
2363.2000	-210.000
2363.6000	-210.000
2364.0000	-210.000
2364.4000	-210.000
2364.8000	-53.261
2365.2000	-51.501
2365.6000	-53.202
2366.0000	-210.000
2366.4000	-60.844
2366.8000	-210.000
2367.2000	-54.072
2367.6000	-210.000
2368.0000	-210.000
2368.4000	-210.000
2368.8000	-210.000
2369.2000	-210.000
2369.6000	-53.336
2370.0000	-210.000
2370.4000	-55.272
2370.8000	-65.318
2371.2000	-210.000
2371.6000	-50.794
2372.0000	-210.000
2372.4000	-56.891
2372.8000	-66.485
2373.2000	-56.194
2373.6000	-53.938
2374.0000	-51.196
2374.4000	-55.565
2374.8000	-210.000
2375.2000	-53.460
2375.6000	-49.701
2376.0000	-55.582
2376.4000	-210.000
2376.8000	-210.000
2377.2000	-51.349
2377.6000	-52.607
2378.0000	-210.000
2378.4000	-55.033
2378.8000	-53.792
2379.2000	-210.000
2379.6000	-210.000
2380.0000	-210.000
2380.4000	-210.000
2380.8000	-51.629
2381.2000	-52.083
2381.6000	-210.000
2382.0000	-210.000
2382.4000	-210.000
2382.8000	-210.000
2383.2000	-210.000
2383.6000	-51.818
2384.0000	-51.558
2384.4000	-54.003
2384.8000	-210.000
2385.2000	-56.665
2385.6000	-51.659
2386.0000	-210.000
2386.4000	-210.000
2386.8000	-54.762
2387.2000	-51.201
2387.6000	-53.661
2388.0000	-51.883
2388.4000	-58.120
2388.8000	-210.000
2389.2000	-210.000
2389.6000	-67.194
2390.0000	-210.000
2390.4000	-210.000
2390.8000	-210.000
2391.2000	-210.000
2391.6000	-210.000
2392.0000	-53.697
2392.4000	-53.026
2392.8000	-210.000
2393.2000	-210.000
2393.6000	-54.906
2394.0000	-210.000
2394.4000	-54.410
2394.8000	-210.000
2395.2000	-51.393
2395.6000	-210.000
2396.0000	-210.000
2396.4000	-210.000
2396.8000	-50.837
2397.2000	-53.789
2397.6000	-57.946
2398.0000	-210.000
2398.4000	-55.134
2398.8000	-53.536
2399.2000	-210.000
2399.6000	-54.117
2400.0000	-62.873
2400.4000	-210.000
2400.8000	-50.086
2401.2000	-59.411
2401.6000	-210.000
2402.0000	-53.441
2402.4000	-53.406
2402.8000	-60.834
2403.2000	-52.361
2403.6000	-51.183
2404.0000	-63.810
2404.4000	-58.017
2404.8000	-50.571
2405.2000	-210.000
2405.6000	-210.000
2406.0000	-52.528
2406.4000	-60.048
2406.8000	-50.421
2407.2000	-210.000
2407.6000	-57.173
2408.0000	-51.917
2408.4000	-54.699
2408.8000	-210.000
2409.2000	-52.940
2409.6000	-51.605
2410.0000	-210.000
2410.4000	-56.257
2410.8000	-55.240
2411.2000	-210.000
2411.6000	-55.883
2412.0000	-56.604
2412.4000	-52.579
2412.8000	-210.000
2413.2000	-51.175
2413.6000	-59.208
2414.0000	-50.367
2414.4000	-52.404
2414.8000	-210.000
2415.2000	-51.222
2415.6000	-210.000
2416.0000	-52.350
2416.4000	-53.197
2416.8000	-210.000
2417.2000	-54.650
2417.6000	-210.000
2418.0000	-210.000
2418.4000	-51.588
2418.8000	-50.642
2419.2000	-50.619
2419.6000	-210.000
2420.0000	-62.362
2420.4000	-51.823
2420.8000	-51.845
2421.2000	-210.000
2421.6000	-210.000
2422.0000	-51.502
2422.4000	-210.000
2422.8000	-51.421
2423.2000	-49.427
2423.6000	-51.814
2424.0000	-210.000
2424.4000	-52.948
2424.8000	-51.764
2425.2000	-50.158
2425.6000	-54.402
2426.0000	-52.903
2426.4000	-52.544
2426.8000	-51.796
2427.2000	-52.704
2427.6000	-53.402
2428.0000	-50.244
2428.4000	-50.537
2428.8000	-49.710
2429.2000	-50.163
2429.6000	-57.423
2430.0000	-58.745
2430.4000	-54.876
2430.8000	-210.000
2431.2000	-49.520
2431.6000	-49.721
2432.0000	-50.125
2432.4000	-53.925
2432.8000	-54.531
2433.2000	-54.845
2433.6000	-52.425
2434.0000	-53.677
2434.4000	-52.542
2434.8000	-51.221
2435.2000	-50.611
2435.6000	-47.836
2436.0000	-49.791
2436.4000	-50.182
2436.8000	-49.222
2437.2000	-49.400
2437.6000	-48.972
2438.0000	-210.000
2438.4000	-49.829
2438.8000	-73.508
2439.2000	-49.524
2439.6000	-49.712
2440.0000	-48.239
2440.4000	-48.051
2440.8000	-56.744
2441.2000	-48.686
2441.6000	-51.182
2442.0000	-50.113
2442.4000	-51.679
2442.8000	-50.444
2443.2000	-50.633
2443.6000	-56.316
2444.0000	-210.000
2444.4000	-50.835
2444.8000	-55.460
2445.2000	-53.366
2445.6000	-53.608
2446.0000	-50.817
2446.4000	-50.395
2446.8000	-48.436
2447.2000	-49.914
2447.6000	-49.463
2448.0000	-48.640
2448.4000	-49.815
2448.8000	-50.203
2449.2000	-77.581
2449.6000	-50.262
2450.0000	-49.063
2450.4000	-49.175
2450.8000	-49.768
2451.2000	-49.831
2451.6000	-48.814
2452.0000	-56.583
2452.4000	-56.592
2452.8000	-51.246
2453.2000	-49.309
2453.6000	-49.704
2454.0000	-49.213
2454.4000	-48.659
2454.8000	-47.352
2455.2000	-48.725
2455.6000	-49.915
2456.0000	-51.726
2456.4000	-49.367
2456.8000	-48.601
2457.2000	-49.114
2457.6000	-47.924
2458.0000	-48.364
2458.4000	-47.997
2458.8000	-49.096
2459.2000	-48.377
2459.6000	-48.116
2460.0000	-46.640
2460.4000	-47.529
2460.8000	-47.202
2461.2000	-47.085
2461.6000	-47.201
2462.0000	-47.478
2462.4000	-46.593
2462.8000	-46.879
2463.2000	-47.657
2463.6000	-47.583
2464.0000	-51.557
2464.4000	-49.616
2464.8000	-46.413
2465.2000	-47.813
2465.6000	-47.050
2466.0000	-46.572
2466.4000	-46.175
2466.8000	-46.349
2467.2000	-46.191
2467.6000	-45.764
2468.0000	-46.024
2468.4000	-46.400
2468.8000	-46.955
2469.2000	-46.824
2469.6000	-46.881
2470.0000	-45.415
2470.4000	-45.589
2470.8000	-46.810
2471.2000	-46.594
2471.6000	-46.170
2472.0000	-45.933
2472.4000	-45.516
2472.8000	-45.877
2473.2000	-45.862
2473.6000	-45.343
2474.0000	-45.257
2474.4000	-44.653
2474.8000	-45.081
2475.2000	-45.019
2475.6000	-45.981
2476.0000	-46.177
2476.4000	-44.973
2476.8000	-45.057
2477.2000	-45.054
2477.6000	-44.891
2478.0000	-44.142
2478.4000	-44.616
2478.8000	-46.087
2479.2000	-45.779
2479.6000	-45.356
2480.0000	-45.075
2480.4000	-44.934
2480.8000	-44.588
2481.2000	-44.939
2481.6000	-44.813
2482.0000	-44.457
2482.4000	-44.263
2482.8000	-44.414
2483.2000	-44.797
2483.6000	-44.581
2484.0000	-44.406
2484.4000	-45.282
2484.8000	-44.992
2485.2000	-44.294
2485.6000	-44.306
2486.0000	-44.591
2486.4000	-44.030
2486.8000	-44.300
2487.2000	-43.832
2487.6000	-43.934
2488.0000	-44.478
2488.4000	-43.708
2488.8000	-43.312
2489.2000	-43.497
2489.6000	-43.375
2490.0000	-43.131
2490.4000	-43.189
2490.8000	-43.342
2491.2000	-43.552
2491.6000	-43.854
2492.0000	-43.027
2492.4000	-43.168
2492.8000	-43.272
2493.2000	-42.931
2493.6000	-43.206
2494.0000	-43.144
2494.4000	-42.802
2494.8000	-42.912
2495.2000	-43.323
2495.6000	-42.900
2496.0000	-43.270
2496.4000	-43.075
2496.8000	-42.607
2497.2000	-42.718
2497.6000	-42.998
2498.0000	-43.055
2498.4000	-43.323
2498.8000	-42.696
2499.2000	-43.016
2499.6000	-42.651
2500.0000	-42.349
2500.4000	-42.353
2500.8000	-42.603
2501.2000	-42.741
2501.6000	-42.825
2502.0000	-42.497
2502.4000	-42.191
2502.8000	-42.695
2503.2000	-42.633
2503.6000	-42.643
2504.0000	-42.132
2504.4000	-42.514
2504.8000	-42.661
2505.2000	-42.477
2505.6000	-42.005
2506.0000	-41.938
2506.4000	-41.772
2506.8000	-41.969
2507.2000	-41.801
2507.6000	-41.983
2508.0000	-42.220
2508.4000	-41.884
2508.8000	-41.647
2509.2000	-41.813
2509.6000	-41.758
2510.0000	-42.130
2510.4000	-41.693
2510.8000	-41.844
2511.2000	-41.854
2511.6000	-41.663
2512.0000	-41.514
2512.4000	-41.525
2512.8000	-41.333
2513.2000	-41.492
2513.6000	-41.379
2514.0000	-41.322
2514.4000	-41.739
2514.8000	-41.241
2515.2000	-41.413
2515.6000	-41.188
2516.0000	-41.388
2516.4000	-41.526
2516.8000	-41.179
2517.2000	-41.304
2517.6000	-40.866
2518.0000	-41.404
2518.4000	-41.233
2518.8000	-40.683
2519.2000	-40.951
2519.6000	-41.321
2520.0000	-40.900
2520.4000	-40.778
2520.8000	-41.052
2521.2000	-40.967
2521.6000	-40.955
2522.0000	-40.926
2522.4000	-41.030
2522.8000	-40.838
2523.2000	-41.112
2523.6000	-41.126
2524.0000	-40.622
2524.4000	-40.530
2524.8000	-40.598
2525.2000	-40.616
2525.6000	-40.622
2526.0000	-40.544
2526.4000	-40.461
2526.8000	-40.590
2527.2000	-40.394
2527.6000	-40.910
2528.0000	-40.701
2528.4000	-40.453
2528.8000	-40.418
2529.2000	-40.646
2529.6000	-40.539
2530.0000	-40.876
2530.4000	-40.380
2530.8000	-40.559
2531.2000	-40.361
2531.6000	-40.388
2532.0000	-40.163
2532.4000	-40.307
2532.8000	-40.128
2533.2000	-40.381
2533.6000	-40.296
2534.0000	-40.336
2534.4000	-40.094
2534.8000	-40.004
2535.2000	-39.749
2535.6000	-39.689
2536.0000	-39.898
2536.4000	-39.833
2536.8000	-39.502
2537.2000	-39.490
2537.6000	-39.316
2538.0000	-39.163
2538.4000	-39.260
2538.8000	-39.093
2539.2000	-39.223
2539.6000	-39.083
2540.0000	-39.498
2540.4000	-39.299
2540.8000	-39.253
2541.2000	-39.387
2541.6000	-39.456
2542.0000	-39.245
2542.4000	-38.904
2542.8000	-39.079
2543.2000	-39.023
2543.6000	-39.126
2544.0000	-38.942
2544.4000	-39.089
2544.8000	-38.938
2545.2000	-38.893
2545.6000	-38.857
2546.0000	-38.808
2546.4000	-38.557
2546.8000	-38.577
2547.2000	-38.580
2547.6000	-38.546
2548.0000	-38.530
2548.4000	-38.335
2548.8000	-38.529
2549.2000	-38.460
2549.6000	-38.326
2550.0000	-38.412
2550.4000	-38.575
2550.8000	-38.151
2551.2000	-38.004
2551.6000	-37.933
2552.0000	-38.177
2552.4000	-38.026
2552.8000	-37.724
2553.2000	-37.427
2553.6000	-37.310
2554.0000	-37.812
2554.4000	-37.803
2554.8000	-37.197
2555.2000	-37.038
2555.6000	-37.265
2556.0000	-37.438
2556.4000	-37.239
2556.8000	-37.229
2557.2000	-37.117
2557.6000	-37.531
2558.0000	-37.810
2558.4000	-37.915
2558.8000	-37.898
2559.2000	-38.780
2559.6000	-38.817
2560.0000	-39.179
2560.4000	-38.878
2560.8000	-39.414
2561.2000	-39.715
2561.6000	-39.086
2562.0000	-39.101
2562.4000	-38.709
2562.8000	-38.673
2563.2000	-38.621
2563.6000	-38.280
2564.0000	-37.497
2564.4000	-37.221
2564.8000	-37.163
2565.2000	-37.339
2565.6000	-37.113
2566.0000	-37.370
2566.4000	-37.240
2566.8000	-37.534
2567.2000	-37.495
2567.6000	-37.445
2568.0000	-37.213
2568.4000	-37.234
2568.8000	-37.491
2569.2000	-37.366
2569.6000	-37.176
2570.0000	-37.014
2570.4000	-37.227
2570.8000	-37.290
2571.2000	-36.818
2571.6000	-36.552
2572.0000	-36.753
2572.4000	-36.924
2572.8000	-37.048
2573.2000	-37.074
2573.6000	-37.151
2574.0000	-37.122
2574.4000	-37.116
2574.8000	-37.030
2575.2000	-36.908
2575.6000	-36.560
2576.0000	-36.588
2576.4000	-36.380
2576.8000	-36.285
2577.2000	-36.216
2577.6000	-36.094
2578.0000	-36.104
2578.4000	-35.936
2578.8000	-35.896
2579.2000	-35.944
2579.6000	-35.928
2580.0000	-35.873
2580.4000	-36.184
2580.8000	-36.389
2581.2000	-36.636
2581.6000	-36.581
2582.0000	-36.618
2582.4000	-36.503
2582.8000	-36.286
2583.2000	-36.112
2583.6000	-35.915
2584.0000	-35.907
2584.4000	-36.221
2584.8000	-35.918
2585.2000	-35.996
2585.6000	-35.554
2586.0000	-35.498
2586.4000	-35.112
2586.8000	-34.710
2587.2000	-34.465
2587.6000	-34.531
2588.0000	-34.404
2588.4000	-33.939
2588.8000	-33.625
2589.2000	-33.608
2589.6000	-33.610
2590.0000	-33.482
2590.4000	-33.147
2590.8000	-33.556
2591.2000	-34.168
2591.6000	-34.235
2592.0000	-34.395
2592.4000	-34.893
2592.8000	-35.189
2593.2000	-35.362
2593.6000	-35.449
2594.0000	-35.144
2594.4000	-34.760
2594.8000	-34.504
2595.2000	-33.946
2595.6000	-33.284
2596.0000	-32.574
2596.4000	-32.288
2596.8000	-31.849
2597.2000	-31.489
2597.6000	-31.581
2598.0000	-31.564
2598.4000	-31.808
2598.8000	-32.538
2599.2000	-32.414
2599.6000	-32.538
2600.0000	-32.592
2600.4000	-32.252
2600.8000	-32.661
2601.2000	-32.184
2601.6000	-31.959
2602.0000	-31.919
2602.4000	-32.181
2602.8000	-32.249
2603.2000	-32.196
2603.6000	-32.403
2604.0000	-32.071
2604.4000	-31.821
2604.8000	-31.544
2605.2000	-31.222
2605.6000	-31.073
2606.0000	-30.598
2606.4000	-30.260
2606.8000	-30.457
2607.2000	-29.734
2607.6000	-29.559
2608.0000	-29.121
2608.4000	-28.771
2608.8000	-28.537
2609.2000	-28.454
2609.6000	-28.061
2610.0000	-28.573
2610.4000	-28.326
2610.8000	-28.125
2611.2000	-28.182
2611.6000	-28.224
2612.0000	-27.749
2612.4000	-27.777
2612.8000	-27.920
2613.2000	-28.184
2613.6000	-28.441
2614.0000	-28.582
2614.4000	-28.822
2614.8000	-28.953
2615.2000	-29.097
2615.6000	-29.189
2616.0000	-29.348
2616.4000	-29.591
2616.8000	-29.960
2617.2000	-30.009
2617.6000	-29.910
2618.0000	-29.780
2618.4000	-29.520
2618.8000	-29.209
2619.2000	-28.868
2619.6000	-28.580
2620.0000	-28.417
2620.4000	-28.230
2620.8000	-27.973
2621.2000	-27.918
2621.6000	-27.834
2622.0000	-27.499
2622.4000	-27.400
2622.8000	-27.403
2623.2000	-27.556
2623.6000	-27.875
2624.0000	-27.968
2624.4000	-28.066
2624.8000	-28.507
2625.2000	-28.695
2625.6000	-28.990
2626.0000	-29.128
2626.4000	-29.484
2626.8000	-30.094
2627.2000	-30.196
2627.6000	-30.420
2628.0000	-30.588
2628.4000	-30.886
2628.8000	-30.790
2629.2000	-30.971
2629.6000	-31.104
2630.0000	-31.145
2630.4000	-31.344
2630.8000	-31.441
2631.2000	-31.373
2631.6000	-31.215
2632.0000	-30.980
2632.4000	-30.802
2632.8000	-30.616
2633.2000	-30.427
2633.6000	-30.335
2634.0000	-30.320
2634.4000	-30.294
2634.8000	-30.262
2635.2000	-30.136
2635.6000	-30.046
2636.0000	-29.978
2636.4000	-29.919
2636.8000	-29.927
2637.2000	-29.957
2637.6000	-30.048
2638.0000	-30.228
2638.4000	-30.372
2638.8000	-30.541
2639.2000	-30.748
2639.6000	-30.882
2640.0000	-31.051
2640.4000	-31.199
2640.8000	-31.340
2641.2000	-31.498
2641.6000	-31.698
2642.0000	-31.887
2642.4000	-32.081
2642.8000	-32.249
2643.2000	-32.369
2643.6000	-32.413
2644.0000	-32.378
2644.4000	-32.480
2644.8000	-32.607
2645.2000	-32.651
2645.6000	-32.696
2646.0000	-32.734
2646.4000	-32.689
2646.8000	-32.669
2647.2000	-32.637
2647.6000	-32.629
2648.0000	-32.602
2648.4000	-32.772
2648.8000	-33.022
2649.2000	-33.249
2649.6000	-33.496
2650.0000	-33.800
2650.4000	-34.211
2650.8000	-34.637
2651.2000	-34.851
2651.6000	-35.131
2652.0000	-35.593
2652.4000	-35.947
2652.8000	-36.293
2653.2000	-36.342
2653.6000	-36.616
2654.0000	-36.812
2654.4000	-36.946
2654.8000	-37.022
2655.2000	-37.187
2655.6000	-37.413
2656.0000	-37.610
2656.4000	-37.887
2656.8000	-37.991
2657.2000	-38.325
2657.6000	-38.371
2658.0000	-38.498
2658.4000	-38.750
2658.8000	-38.774
2659.2000	-39.070
2659.6000	-39.161
2660.0000	-39.312
2660.4000	-39.595
2660.8000	-39.785
2661.2000	-39.780
2661.6000	-40.069
2662.0000	-40.357
2662.4000	-40.776
2662.8000	-41.103
2663.2000	-41.749
2663.6000	-41.871
2664.0000	-42.464
2664.4000	-42.569
2664.8000	-42.489
2665.2000	-42.642
2665.6000	-42.945
2666.0000	-43.042
2666.4000	-42.712
2666.8000	-42.714
2667.2000	-42.742
2667.6000	-42.351
2668.0000	-42.344
2668.4000	-41.911
2668.8000	-41.743
2669.2000	-41.462
2669.6000	-41.279
2670.0000	-41.040
2670.4000	-40.684
2670.8000	-40.542
2671.2000	-40.471
2671.6000	-40.598
2672.0000	-40.524
2672.4000	-40.461
2672.8000	-40.298
2673.2000	-40.741
2673.6000	-40.832
2674.0000	-41.236
2674.4000	-41.614
2674.8000	-41.636
2675.2000	-41.944
2675.6000	-42.690
2676.0000	-43.106
2676.4000	-43.029
2676.8000	-43.122
2677.2000	-43.157
2677.6000	-43.253
2678.0000	-42.796
2678.4000	-42.194
2678.8000	-42.132
2679.2000	-42.179
2679.6000	-41.613
2680.0000	-41.490
2680.4000	-41.439
2680.8000	-40.994
2681.2000	-40.961
2681.6000	-40.657
2682.0000	-40.552
2682.4000	-40.273
2682.8000	-40.368
2683.2000	-39.955
2683.6000	-39.421
2684.0000	-39.379
2684.4000	-38.939
2684.8000	-38.889
2685.2000	-38.088
2685.6000	-37.734
2686.0000	-37.314
2686.4000	-36.965
2686.8000	-36.300
2687.2000	-35.856
2687.6000	-35.589
2688.0000	-35.050
2688.4000	-34.961
2688.8000	-34.729
2689.2000	-34.454
2689.6000	-34.379
2690.0000	-34.471
2690.4000	-34.555
2690.8000	-34.542
2691.2000	-34.617
2691.6000	-34.715
2692.0000	-34.724
2692.4000	-35.084
2692.8000	-35.049
2693.2000	-34.999
2693.6000	-34.586
2694.0000	-34.725
2694.4000	-34.362
2694.8000	-33.914
2695.2000	-33.498
2695.6000	-33.021
2696.0000	-32.494
2696.4000	-32.186
2696.8000	-31.851
2697.2000	-31.667
2697.6000	-31.578
2698.0000	-31.567
2698.4000	-31.259
2698.8000	-31.097
2699.2000	-31.101
2699.6000	-30.920
2700.0000	-30.531
2700.4000	-30.089
2700.8000	-29.864
2701.2000	-29.375
2701.6000	-29.048
2702.0000	-28.629
2702.4000	-28.091
2702.8000	-27.659
2703.2000	-27.385
2703.6000	-27.335
2704.0000	-26.926
2704.4000	-26.809
2704.8000	-26.759
2705.2000	-26.781
2705.6000	-26.941
2706.0000	-26.975
2706.4000	-27.185
2706.8000	-27.369
2707.2000	-27.744
2707.6000	-27.940
2708.0000	-28.327
2708.4000	-28.237
2708.8000	-28.472
2709.2000	-28.509
2709.6000	-28.158
2710.0000	-27.982
2710.4000	-27.542
2710.8000	-27.020
2711.2000	-26.483
2711.6000	-26.018
2712.0000	-25.717
2712.4000	-25.358
2712.8000	-24.874
2713.2000	-24.782
2713.6000	-24.771
2714.0000	-24.544
2714.4000	-24.517
2714.8000	-24.795
2715.2000	-24.835
2715.6000	-24.949
2716.0000	-25.438
2716.4000	-25.626
2716.8000	-25.804
2717.2000	-26.140
2717.6000	-26.553
2718.0000	-27.313
2718.4000	-27.483
2718.8000	-28.109
2719.2000	-28.842
2719.6000	-29.183
2720.0000	-29.581
2720.4000	-29.893
2720.8000	-30.222
2721.2000	-30.554
2721.6000	-30.842
2722.0000	-31.134
2722.4000	-31.190
2722.8000	-30.964
2723.2000	-30.675
2723.6000	-29.785
2724.0000	-29.969
2724.4000	-29.553
2724.8000	-28.399
2725.2000	-28.403
2725.6000	-28.082
2726.0000	-27.572
2726.4000	-27.023
2726.8000	-26.277
2727.2000	-25.587
2727.6000	-25.047
2728.0000	-25.000
2728.4000	-24.048
2728.8000	-22.930
2729.2000	-22.594
2729.6000	-22.558
2730.0000	-22.141
2730.4000	-21.646
2730.8000	-21.594
2731.2000	-21.184
2731.6000	-22.302
2732.0000	-22.117
2732.4000	-21.419
2732.8000	-21.588
2733.2000	-21.971
2733.6000	-21.713
2734.0000	-21.910
2734.4000	-21.957
2734.8000	-22.132
2735.2000	-22.355
2735.6000	-22.616
2736.0000	-22.858
2736.4000	-23.257
2736.8000	-23.423
2737.2000	-23.563
2737.6000	-23.979
2738.0000	-23.863
2738.4000	-23.914
2738.8000	-23.797
2739.2000	-23.508
2739.6000	-23.066
2740.0000	-22.591
2740.4000	-22.057
2740.8000	-21.414
2741.2000	-20.915
2741.6000	-20.436
2742.0000	-19.809
2742.4000	-19.668
2742.8000	-19.239
2743.2000	-18.949
2743.6000	-18.638
2744.0000	-18.321
2744.4000	-17.964
2744.8000	-17.880
2745.2000	-18.533
2745.6000	-17.997
2746.0000	-16.731
2746.4000	-16.266
2746.8000	-16.100
2747.2000	-15.746
2747.6000	-15.668
2748.0000	-15.363
2748.4000	-15.235
2748.8000	-15.350
2749.2000	-15.379
2749.6000	-15.525
2750.0000	-15.493
2750.4000	-15.676
2750.8000	-15.593
2751.2000	-16.038
2751.6000	-16.215
2752.0000	-17.157
2752.4000	-17.737
2752.8000	-17.947
2753.2000	-18.164
2753.6000	-18.143
2754.0000	-17.649
2754.4000	-16.968
2754.8000	-16.983
2755.2000	-16.443
2755.6000	-15.871
2756.0000	-15.241
2756.4000	-15.083
2756.8000	-15.020
2757.2000	-14.829
2757.6000	-15.084
2758.0000	-15.010
2758.4000	-14.821
2758.8000	-14.358
2759.2000	-14.641
2759.6000	-15.095
2760.0000	-15.408
2760.4000	-15.518
2760.8000	-16.391
2761.2000	-16.344
2761.6000	-16.711
2762.0000	-16.718
2762.4000	-16.802
2762.8000	-16.344
2763.2000	-16.666
2763.6000	-16.214
2764.0000	-16.010
2764.4000	-15.924
2764.8000	-15.424
2765.2000	-14.948
2765.6000	-14.258
2766.0000	-14.281
2766.4000	-13.420
2766.8000	-13.278
2767.2000	-12.826
2767.6000	-12.523
2768.0000	-12.032
2768.4000	-11.563
2768.8000	-11.525
2769.2000	-11.873
2769.6000	-11.408
2770.0000	-11.501
2770.4000	-11.507
2770.8000	-11.810
2771.2000	-11.851
2771.6000	-11.985
2772.0000	-11.610
2772.4000	-11.640
2772.8000	-11.547
2773.2000	-11.207
2773.6000	-10.945
2774.0000	-11.102
2774.4000	-10.998
2774.8000	-10.794
2775.2000	-10.787
2775.6000	-10.656
2776.0000	-10.738
2776.4000	-10.199
2776.8000	-9.928
2777.2000	-10.382
2777.6000	-10.855
2778.0000	-10.096
2778.4000	-10.244
2778.8000	-10.115
2779.2000	-10.196
2779.6000	-10.404
2780.0000	-10.109
2780.4000	-10.234
2780.8000	-9.999
2781.2000	-9.713
2781.6000	-9.540
2782.0000	-9.827
2782.4000	-9.717
2782.8000	-9.179
2783.2000	-9.319
2783.6000	-9.443
2784.0000	-10.142
2784.4000	-9.443
2784.8000	-9.829
2785.2000	-9.546
2785.6000	-9.292
2786.0000	-9.360
2786.4000	-9.118
2786.8000	-9.034
2787.2000	-8.638
2787.6000	-8.768
2788.0000	-8.335
2788.4000	-7.941
2788.8000	-7.595
2789.2000	-7.402
2789.6000	-7.482
2790.0000	-7.185
2790.4000	-6.982
2790.8000	-7.120
2791.2000	-7.134
2791.6000	-7.063
2792.0000	-7.167
2792.4000	-8.098
2792.8000	-8.284
2793.2000	-7.740
2793.6000	-8.037
2794.0000	-9.375
2794.4000	-9.214
2794.8000	-9.355
2795.2000	-8.873
2795.6000	-8.062
2796.0000	-9.229
2796.4000	-8.647
2796.8000	-8.089
2797.2000	-8.703
2797.6000	-8.519
2798.0000	-9.091
2798.4000	-9.052
2798.8000	-9.293
2799.2000	-9.305
2799.6000	-9.395
2800.0000	-9.648
2800.4000	-9.640
2800.8000	-9.654
2801.2000	-9.929
2801.6000	-10.274
2802.0000	-10.669
2802.4000	-10.903
2802.8000	-11.024
2803.2000	-10.932
2803.6000	-10.997
2804.0000	-10.806
2804.4000	-11.542
2804.8000	-10.998
2805.2000	-10.656
2805.6000	-11.166
2806.0000	-11.009
2806.4000	-10.570
2806.8000	-10.911
2807.2000	-11.198
2807.6000	-11.802
2808.0000	-12.176
2808.4000	-12.529
2808.8000	-12.128
2809.2000	-12.435
2809.6000	-12.292
2810.0000	-13.674
2810.4000	-12.999
2810.8000	-12.983
2811.2000	-13.288
2811.6000	-13.168
2812.0000	-13.441
2812.4000	-14.037
2812.8000	-12.942
2813.2000	-12.949
2813.6000	-13.386
2814.0000	-13.196
2814.4000	-13.768
2814.8000	-13.257
2815.2000	-12.537
2815.6000	-12.513
2816.0000	-12.959
2816.4000	-12.583
2816.8000	-12.872
2817.2000	-13.090
2817.6000	-12.583
2818.0000	-12.522
2818.4000	-12.033
2818.8000	-12.135
2819.2000	-12.504
2819.6000	-12.676
2820.0000	-12.921
2820.4000	-12.200
2820.8000	-13.455
2821.2000	-13.498
2821.6000	-13.604
2822.0000	-13.600
2822.4000	-13.749
2822.8000	-14.103
2823.2000	-12.828
2823.6000	-12.604
2824.0000	-11.218
2824.4000	-11.025
2824.8000	-14.135
2825.2000	-14.195
2825.6000	-14.196
2826.0000	-14.413
2826.4000	-14.704
2826.8000	-14.841
2827.2000	-14.265
2827.6000	-14.344
2828.0000	-13.797
2828.4000	-14.081
2828.8000	-14.214
2829.2000	-14.341
2829.6000	-15.117
2830.0000	-13.447
2830.4000	-12.822
2830.8000	-13.342
2831.2000	-13.591
2831.6000	-14.367
2832.0000	-14.734
2832.4000	-14.164
2832.8000	-14.031
2833.2000	-13.593
2833.6000	-13.918
2834.0000	-13.917
2834.4000	-14.402
2834.8000	-13.984
2835.2000	-14.205
2835.6000	-15.116
2836.0000	-14.260
2836.4000	-14.906
2836.8000	-14.673
2837.2000	-15.016
2837.6000	-14.913
2838.0000	-13.702
2838.4000	-12.587
2838.8000	-14.970
2839.2000	-15.660
2839.6000	-15.056
2840.0000	-13.931
2840.4000	-13.808
2840.8000	-13.415
2841.2000	-13.023
2841.6000	-13.542
2842.0000	-13.314
2842.4000	-12.756
2842.8000	-12.653
2843.2000	-12.981
2843.6000	-13.112
2844.0000	-13.195
2844.4000	-11.614
2844.8000	-12.525
2845.2000	-12.598
2845.6000	-12.707
2846.0000	-12.323
2846.4000	-12.734
2846.8000	-13.334
2847.2000	-12.313
2847.6000	-13.848
2848.0000	-13.617
2848.4000	-13.937
2848.8000	-12.723
2849.2000	-12.869
2849.6000	-13.019
2850.0000	-13.079
2850.4000	-12.835
2850.8000	-13.015
2851.2000	-11.791
2851.6000	-12.438
2852.0000	-11.051
2852.4000	-10.355
2852.8000	-13.983
2853.2000	-14.258
2853.6000	-11.575
2854.0000	-13.482
2854.4000	-11.567
2854.8000	-12.830
2855.2000	-11.564
2855.6000	-12.228
2856.0000	-11.795
2856.4000	-11.050
2856.8000	-11.693
2857.2000	-12.087
2857.6000	-11.507
2858.0000	-11.228
2858.4000	-12.328
2858.8000	-13.049
2859.2000	-12.320
2859.6000	-12.146
2860.0000	-11.556
2860.4000	-11.452
2860.8000	-11.520
2861.2000	-11.737
2861.6000	-11.710
2862.0000	-11.439
2862.4000	-10.965
2862.8000	-10.708
2863.2000	-10.428
2863.6000	-10.929
2864.0000	-11.473
2864.4000	-10.162
2864.8000	-10.139
2865.2000	-10.482
2865.6000	-11.897
2866.0000	-11.497
2866.4000	-12.012
2866.8000	-11.533
2867.2000	-11.235
2867.6000	-10.729
2868.0000	-10.419
2868.4000	-11.167
2868.8000	-10.508
2869.2000	-10.638
2869.6000	-11.707
2870.0000	-11.724
2870.4000	-11.773
2870.8000	-9.960
2871.2000	-9.661
2871.6000	-9.836
2872.0000	-10.365
2872.4000	-10.911
2872.8000	-10.238
2873.2000	-10.202
2873.6000	-10.241
2874.0000	-9.886
2874.4000	-10.339
2874.8000	-10.624
2875.2000	-12.060
2875.6000	-11.926
2876.0000	-11.461
2876.4000	-12.261
2876.8000	-12.335
2877.2000	-12.555
2877.6000	-12.400
2878.0000	-12.512
2878.4000	-12.455
2878.8000	-12.408
2879.2000	-12.195
2879.6000	-12.157
2880.0000	-11.918
2880.4000	-11.925
2880.8000	-11.870
2881.2000	-11.654
2881.6000	-11.728
2882.0000	-11.977
2882.4000	-12.062
2882.8000	-11.812
2883.2000	-11.866
2883.6000	-12.088
2884.0000	-12.377
2884.4000	-12.152
2884.8000	-12.405
2885.2000	-12.964
2885.6000	-13.023
2886.0000	-12.574
2886.4000	-12.902
2886.8000	-12.393
2887.2000	-12.278
2887.6000	-11.955
2888.0000	-11.893
2888.4000	-12.483
2888.8000	-12.300
2889.2000	-12.314
2889.6000	-12.080
2890.0000	-13.262
2890.4000	-11.931
2890.8000	-12.695
2891.2000	-12.466
2891.6000	-12.055
2892.0000	-12.066
2892.4000	-12.171
2892.8000	-12.157
2893.2000	-12.716
2893.6000	-12.158
2894.0000	-12.344
2894.4000	-12.441
2894.8000	-12.335
2895.2000	-12.492
2895.6000	-12.855
2896.0000	-12.652
2896.4000	-13.120
2896.8000	-12.716
2897.2000	-12.789
2897.6000	-13.551
2898.0000	-14.388
2898.4000	-13.306
2898.8000	-13.591
2899.2000	-14.189
2899.6000	-14.156
2900.0000	-13.826
2900.4000	-13.628
2900.8000	-13.380
2901.2000	-14.055
2901.6000	-13.909
2902.0000	-13.695
2902.4000	-13.586
2902.8000	-13.494
2903.2000	-13.172
2903.6000	-13.327
2904.0000	-13.159
2904.4000	-13.640
2904.8000	-14.114
2905.2000	-13.556
2905.6000	-13.262
2906.0000	-12.637
2906.4000	-12.790
2906.8000	-12.625
2907.2000	-12.456
2907.6000	-12.554
2908.0000	-13.455
2908.4000	-13.298
2908.8000	-12.941
2909.2000	-12.768
2909.6000	-12.454
2910.0000	-12.722
2910.4000	-12.468
2910.8000	-12.536
2911.2000	-12.990
2911.6000	-12.446
2912.0000	-12.173
2912.4000	-12.438
2912.8000	-12.512
2913.2000	-12.802
2913.6000	-12.161
2914.0000	-11.861
2914.4000	-12.025
2914.8000	-11.999
2915.2000	-11.775
2915.6000	-11.866
2916.0000	-11.820
2916.4000	-11.898
2916.8000	-12.549
2917.2000	-11.969
2917.6000	-12.012
2918.0000	-12.137
2918.4000	-11.965
2918.8000	-11.926
2919.2000	-12.042
2919.6000	-12.111
2920.0000	-12.342
2920.4000	-12.783
2920.8000	-12.655
2921.2000	-12.574
2921.6000	-16.531
2922.0000	-18.773
2922.4000	-13.151
2922.8000	-12.676
2923.2000	-15.354
2923.6000	-15.302
2924.0000	-15.013
2924.4000	-12.422
2924.8000	-17.057
2925.2000	-15.373
2925.6000	-22.536
2926.0000	-14.752
2926.4000	-22.410
2926.8000	-20.647
2927.2000	-18.533
2927.6000	-17.288
2928.0000	-17.275
2928.4000	-17.956
2928.8000	-20.479
2929.2000	-22.198
2929.6000	-16.678
2930.0000	-15.612
2930.4000	-14.688
2930.8000	-19.093
2931.2000	-18.384
2931.6000	-18.428
2932.0000	-15.365
2932.4000	-14.690
2932.8000	-16.012
2933.2000	-17.927
2933.6000	-17.502
2934.0000	-15.239
2934.4000	-17.863
2934.8000	-18.108
2935.2000	-16.133
2935.6000	-14.831
2936.0000	-17.380
2936.4000	-18.313
2936.8000	-18.537
2937.2000	-18.236
2937.6000	-15.223
2938.0000	-16.154
2938.4000	-17.256
2938.8000	-17.590
2939.2000	-17.413
2939.6000	-15.726
2940.0000	-18.197
2940.4000	-16.134
2940.8000	-16.505
2941.2000	-17.218
2941.6000	-15.408
2942.0000	-15.385
2942.4000	-15.224
2942.8000	-15.030
2943.2000	-14.634
2943.6000	-15.794
2944.0000	-17.030
2944.4000	-16.711
2944.8000	-17.093
2945.2000	-17.319
2945.6000	-17.916
2946.0000	-18.045
2946.4000	-16.425
2946.8000	-17.046
2947.2000	-16.854
2947.6000	-15.921
2948.0000	-15.776
2948.4000	-16.414
2948.8000	-17.176
2949.2000	-17.554
2949.6000	-16.311
2950.0000	-16.340
2950.4000	-17.032
2950.8000	-16.490
2951.2000	-15.493
2951.6000	-16.365
2952.0000	-17.269
2952.4000	-16.335
2952.8000	-16.072
2953.2000	-16.025
2953.6000	-16.337
2954.0000	-17.045
2954.4000	-17.434
2954.8000	-17.319
2955.2000	-16.695
2955.6000	-17.576
2956.0000	-17.967
2956.4000	-18.016
2956.8000	-17.723
2957.2000	-17.769
2957.6000	-17.734
2958.0000	-17.665
2958.4000	-17.377
2958.8000	-18.416
2959.2000	-18.207
2959.6000	-17.351
2960.0000	-17.406
2960.4000	-18.426
2960.8000	-18.230
2961.2000	-17.646
2961.6000	-17.838
2962.0000	-18.322
2962.4000	-18.277
2962.8000	-18.228
2963.2000	-18.168
2963.6000	-18.315
2964.0000	-18.358
2964.4000	-20.005
2964.8000	-19.394
2965.2000	-18.057
2965.6000	-18.223
2966.0000	-19.510
2966.4000	-18.860
2966.8000	-18.498
2967.2000	-18.566
2967.6000	-19.061
2968.0000	-19.184
2968.4000	-18.787
2968.8000	-18.060
2969.2000	-19.175
2969.6000	-18.147
2970.0000	-19.291
2970.4000	-18.982
2970.8000	-20.471
2971.2000	-19.752
2971.6000	-20.473
2972.0000	-19.088
2972.4000	-19.167
2972.8000	-18.793
2973.2000	-19.047
2973.6000	-20.735
2974.0000	-20.904
2974.4000	-18.906
2974.8000	-20.630
2975.2000	-18.987
2975.6000	-18.750
2976.0000	-18.722
2976.4000	-18.501
2976.8000	-17.989
2977.2000	-18.508
2977.6000	-19.387
2978.0000	-18.062
2978.4000	-15.385
2978.8000	-17.772
2979.2000	-19.991
2979.6000	-20.277
2980.0000	-17.662
2980.4000	-19.336
2980.8000	-18.959
2981.2000	-18.858
2981.6000	-16.565
2982.0000	-15.615
2982.4000	-17.543
2982.8000	-18.224
2983.2000	-18.458
2983.6000	-17.250
2984.0000	-13.758
2984.4000	-13.420
2984.8000	-14.043
2985.2000	-16.283
2985.6000	-13.785
2986.0000	-14.119
2986.4000	-15.461
2986.8000	-14.155
2987.2000	-16.213
2987.6000	-14.034
2988.0000	-13.414
2988.4000	-13.071
2988.8000	-12.562
2989.2000	-12.736
2989.6000	-13.573
2990.0000	-13.441
2990.4000	-14.893
2990.8000	-14.502
2991.2000	-14.320
2991.6000	-14.243
2992.0000	-14.129
2992.4000	-15.169
2992.8000	-13.923
2993.2000	-14.215
2993.6000	-14.439
2994.0000	-14.069
2994.4000	-13.795
2994.8000	-13.706
2995.2000	-16.218
2995.6000	-14.365
2996.0000	-14.760
2996.4000	-14.303
2996.8000	-14.161
2997.2000	-14.608
2997.6000	-14.669
2998.0000	-16.842
2998.4000	-13.902
2998.8000	-13.466
2999.2000	-14.142
2999.6000	-14.891
3000.0000	-15.058
3000.4000	-15.097
3000.8000	-16.059
3001.2000	-18.572
3001.6000	-17.328
3002.0000	-15.080
3002.4000	-14.783
3002.8000	-15.429
3003.2000	-14.464
3003.6000	-16.557
3004.0000	-15.310
3004.4000	-17.585
3004.8000	-18.904
3005.2000	-20.061
3005.6000	-23.059
3006.0000	-21.775
3006.4000	-21.610
3006.8000	-22.858
3007.2000	-23.045
3007.6000	-23.012
3008.0000	-23.401
3008.4000	-23.779
3008.8000	-23.760
3009.2000	-24.077
3009.6000	-23.971
3010.0000	-23.949
3010.4000	-21.015
3010.8000	-20.900
3011.2000	-23.491
3011.6000	-23.538
3012.0000	-23.340
3012.4000	-23.624
3012.8000	-23.346
3013.2000	-23.733
3013.6000	-23.880
3014.0000	-23.199
3014.4000	-23.084
3014.8000	-22.516
3015.2000	-22.545
3015.6000	-22.481
3016.0000	-22.323
3016.4000	-23.536
3016.8000	-25.500
3017.2000	-24.807
3017.6000	-23.895
3018.0000	-24.051
3018.4000	-23.661
3018.8000	-24.299
3019.2000	-24.027
3019.6000	-24.462
3020.0000	-23.323
3020.4000	-20.651
3020.8000	-22.966
3021.2000	-22.125
3021.6000	-19.412
3022.0000	-18.615
3022.4000	-19.860
3022.8000	-22.539
3023.2000	-19.798
3023.6000	-18.893
3024.0000	-19.777
3024.4000	-24.853
3024.8000	-24.523
3025.2000	-20.865
3025.6000	-20.112
3026.0000	-21.410
3026.4000	-17.473
3026.8000	-17.811
3027.2000	-18.189
3027.6000	-19.333
3028.0000	-21.190
3028.4000	-21.789
3028.8000	-21.400
3029.2000	-23.022
3029.6000	-20.699
3030.0000	-20.783
3030.4000	-22.103
3030.8000	-19.013
3031.2000	-21.286
3031.6000	-19.310
3032.0000	-19.975
3032.4000	-18.962
3032.8000	-21.053
3033.2000	-19.148
3033.6000	-21.941
3034.0000	-20.221
3034.4000	-19.392
3034.8000	-19.311
3035.2000	-20.293
3035.6000	-20.404
3036.0000	-20.592
3036.4000	-18.108
3036.8000	-18.770
3037.2000	-20.121
3037.6000	-19.449
3038.0000	-19.070
3038.4000	-18.439
3038.8000	-19.251
3039.2000	-19.042
3039.6000	-18.133
3040.0000	-18.248
3040.4000	-17.163
3040.8000	-21.260
3041.2000	-20.463
3041.6000	-18.111
3042.0000	-19.168
3042.4000	-21.100
3042.8000	-20.782
3043.2000	-20.088
3043.6000	-20.079
3044.0000	-20.189
3044.4000	-20.531
3044.8000	-18.236
3045.2000	-18.125
3045.6000	-18.913
3046.0000	-18.485
3046.4000	-19.118
3046.8000	-18.373
3047.2000	-18.963
3047.6000	-17.812
3048.0000	-17.558
3048.4000	-17.088
3048.8000	-18.495
3049.2000	-19.752
3049.6000	-19.864
3050.0000	-18.258
3050.4000	-17.104
3050.8000	-17.723
3051.2000	-17.322
3051.6000	-18.601
3052.0000	-16.938
3052.4000	-16.288
3052.8000	-18.326
3053.2000	-18.329
3053.6000	-20.021
3054.0000	-17.695
3054.4000	-17.804
3054.8000	-16.258
3055.2000	-17.361
3055.6000	-16.275
3056.0000	-16.790
3056.4000	-17.332
3056.8000	-16.070
3057.2000	-17.201
3057.6000	-16.351
3058.0000	-17.137
3058.4000	-19.706
3058.8000	-17.550
3059.2000	-19.017
3059.6000	-18.659
3060.0000	-15.950
3060.4000	-14.976
3060.8000	-19.745
3061.2000	-19.985
3061.6000	-17.320
3062.0000	-16.213
3062.4000	-18.679
3062.8000	-18.589
3063.2000	-16.792
3063.6000	-14.904
3064.0000	-16.939
3064.4000	-15.317
3064.8000	-16.706
3065.2000	-14.733
3065.6000	-15.015
3066.0000	-15.874
3066.4000	-15.863
3066.8000	-15.217
3067.2000	-15.094
3067.6000	-18.637
3068.0000	-16.792
3068.4000	-16.989
3068.8000	-16.322
3069.2000	-16.883
3069.6000	-16.586
3070.0000	-17.166
3070.4000	-16.945
3070.8000	-17.474
3071.2000	-16.806
3071.6000	-17.641
3072.0000	-16.703
3072.4000	-16.780
3072.8000	-17.493
3073.2000	-16.853
3073.6000	-15.834
3074.0000	-16.650
3074.4000	-17.451
3074.8000	-16.053
3075.2000	-15.781
3075.6000	-16.836
3076.0000	-15.148
3076.4000	-15.258
3076.8000	-15.945
3077.2000	-17.433
3077.6000	-16.992
3078.0000	-15.840
3078.4000	-15.622
3078.8000	-15.879
3079.2000	-15.321
3079.6000	-16.967
3080.0000	-17.407
3080.4000	-15.191
3080.8000	-15.024
3081.2000	-16.627
3081.6000	-16.367
3082.0000	-15.708
3082.4000	-15.970
3082.8000	-17.043
3083.2000	-16.629
3083.6000	-16.207
3084.0000	-16.579
3084.4000	-16.230
3084.8000	-16.324
3085.2000	-16.461
3085.6000	-16.176
3086.0000	-15.912
3086.4000	-15.636
3086.8000	-15.683
3087.2000	-16.340
3087.6000	-15.745
3088.0000	-13.756
3088.4000	-13.616
3088.8000	-14.355
3089.2000	-14.107
3089.6000	-13.480
3090.0000	-13.452
3090.4000	-13.496
3090.8000	-14.010
3091.2000	-14.469
3091.6000	-14.093
3092.0000	-13.940
3092.4000	-17.047
3092.8000	-14.153
3093.2000	-13.466
3093.6000	-12.987
3094.0000	-13.479
3094.4000	-13.278
3094.8000	-13.630
3095.2000	-12.867
3095.6000	-14.047
3096.0000	-14.365
3096.4000	-13.871
3096.8000	-13.879
3097.2000	-13.279
3097.6000	-13.195
3098.0000	-13.286
3098.4000	-13.073
3098.8000	-13.524
3099.2000	-13.359
3099.6000	-13.073
3100.0000	-13.049
3100.4000	-12.970
3100.8000	-13.409
3101.2000	-13.366
3101.6000	-14.061
3102.0000	-13.940
3102.4000	-13.747
3102.8000	-14.820
3103.2000	-12.387
3103.6000	-12.769
3104.0000	-12.943
3104.4000	-13.301
3104.8000	-12.560
3105.2000	-12.142
3105.6000	-12.126
3106.0000	-12.624
3106.4000	-14.334
3106.8000	-12.681
3107.2000	-12.628
3107.6000	-12.226
3108.0000	-12.863
3108.4000	-12.910
3108.8000	-12.256
3109.2000	-11.983
3109.6000	-12.768
3110.0000	-12.066
3110.4000	-11.891
3110.8000	-12.241
3111.2000	-12.279
3111.6000	-12.572
3112.0000	-12.603
3112.4000	-12.558
3112.8000	-12.967
3113.2000	-16.220
3113.6000	-13.879
3114.0000	-14.253
3114.4000	-14.745
3114.8000	-14.768
3115.2000	-14.123
3115.6000	-13.974
3116.0000	-13.979
3116.4000	-13.972
3116.8000	-13.948
3117.2000	-13.850
3117.6000	-13.696
3118.0000	-13.599
3118.4000	-14.666
3118.8000	-14.926
3119.2000	-13.940
3119.6000	-14.526
3120.0000	-16.128
3120.4000	-13.805
3120.8000	-15.541
3121.2000	-18.548
3121.6000	-14.256
3122.0000	-13.596
3122.4000	-16.064
3122.8000	-13.853
3123.2000	-14.451
3123.6000	-14.507
3124.0000	-16.367
3124.4000	-15.364
3124.8000	-14.608
3125.2000	-13.859
3125.6000	-13.464
3126.0000	-13.595
3126.4000	-13.566
3126.8000	-13.625
3127.2000	-13.637
3127.6000	-13.625
3128.0000	-14.080
3128.4000	-15.694
3128.8000	-14.936
3129.2000	-14.369
3129.6000	-15.389
3130.0000	-16.835
3130.4000	-17.427
3130.8000	-17.769
3131.2000	-17.109
3131.6000	-18.058
3132.0000	-16.574
3132.4000	-14.571
3132.8000	-14.991
3133.2000	-16.371
3133.6000	-16.424
3134.0000	-15.479
3134.4000	-17.488
3134.8000	-20.386
3135.2000	-17.532
3135.6000	-16.439
[truncated: 4,661 more rows]
