# Supplementary material for: Femtosecond tunable solitons up to 4.8 µm using soliton self-frequency shift in an InF3 fiber
Source: Sci Rep. 2022 Sep 23;12:15898. doi: 10.1038/s41598-022-19658-8 (PMC9508244; doi:10.1038/s41598-022-19658-8)
Supplement: Supplementary file 1 — Supplementary Information. [file 41598_2022_19658_MOESM1_ESM.zip › Raw data/Fig3_4m20mInF3/4.1A.CSV]

75CSV
77
35
CTRWL	3925.000000
SPAN	3150.000000
START WL	2350.000000
STOP WL	5500.000000
WLFREQ	0
REFL	-3.0
LSCL	7.0
RESLN	2.000
AVG	1
SMPLAUTO	1
SMPL	7876
SMPLINTVL	0.4000
HI1_CHOP
MEAS
LSUNT	0
NMSKV	OFF
RESCOR	0
SMOOTH	0
MEASWL	0
SWPSPD	1
MODELNAME	AQ6376
CHGPT	0
RESCAL0_0	10243
RESCAL0_1	0
RESCAL0_2	0
RESCAL1_0	10243
RESCAL1_1	0
RESCAL1_2	0
RESPARM	10243
FREQPARM	10243
WNUMPARM	10243
[TRACE DATA]
2350.0000	-51.194
2350.4000	-210.000
2350.8000	-61.289
2351.2000	-50.335
2351.6000	-50.007
2352.0000	-52.758
2352.4000	-51.475
2352.8000	-210.000
2353.2000	-56.804
2353.6000	-210.000
2354.0000	-210.000
2354.4000	-210.000
2354.8000	-64.096
2355.2000	-52.208
2355.6000	-210.000
2356.0000	-210.000
2356.4000	-210.000
2356.8000	-210.000
2357.2000	-63.647
2357.6000	-54.689
2358.0000	-50.453
2358.4000	-210.000
2358.8000	-59.303
2359.2000	-210.000
2359.6000	-51.169
2360.0000	-50.259
2360.4000	-53.968
2360.8000	-210.000
2361.2000	-210.000
2361.6000	-50.817
2362.0000	-55.472
2362.4000	-54.125
2362.8000	-210.000
2363.2000	-51.093
2363.6000	-210.000
2364.0000	-54.443
2364.4000	-210.000
2364.8000	-48.784
2365.2000	-210.000
2365.6000	-54.710
2366.0000	-56.049
2366.4000	-210.000
2366.8000	-210.000
2367.2000	-210.000
2367.6000	-51.196
2368.0000	-63.766
2368.4000	-210.000
2368.8000	-51.686
2369.2000	-53.383
2369.6000	-60.735
2370.0000	-51.232
2370.4000	-210.000
2370.8000	-210.000
2371.2000	-210.000
2371.6000	-56.219
2372.0000	-210.000
2372.4000	-50.776
2372.8000	-210.000
2373.2000	-51.666
2373.6000	-60.262
2374.0000	-210.000
2374.4000	-210.000
2374.8000	-210.000
2375.2000	-210.000
2375.6000	-210.000
2376.0000	-210.000
2376.4000	-50.771
2376.8000	-49.599
2377.2000	-210.000
2377.6000	-210.000
2378.0000	-51.446
2378.4000	-51.720
2378.8000	-50.634
2379.2000	-52.169
2379.6000	-50.455
2380.0000	-210.000
2380.4000	-53.058
2380.8000	-210.000
2381.2000	-52.941
2381.6000	-210.000
2382.0000	-63.972
2382.4000	-53.811
2382.8000	-49.878
2383.2000	-210.000
2383.6000	-55.535
2384.0000	-210.000
2384.4000	-210.000
2384.8000	-210.000
2385.2000	-210.000
2385.6000	-50.828
2386.0000	-56.304
2386.4000	-210.000
2386.8000	-210.000
2387.2000	-55.720
2387.6000	-66.421
2388.0000	-210.000
2388.4000	-49.702
2388.8000	-210.000
2389.2000	-210.000
2389.6000	-57.761
2390.0000	-56.775
2390.4000	-54.546
2390.8000	-51.417
2391.2000	-210.000
2391.6000	-50.248
2392.0000	-58.999
2392.4000	-53.456
2392.8000	-52.113
2393.2000	-53.041
2393.6000	-210.000
2394.0000	-51.727
2394.4000	-210.000
2394.8000	-53.713
2395.2000	-50.963
2395.6000	-50.553
2396.0000	-210.000
2396.4000	-54.502
2396.8000	-50.639
2397.2000	-49.471
2397.6000	-50.512
2398.0000	-59.498
2398.4000	-210.000
2398.8000	-210.000
2399.2000	-52.356
2399.6000	-60.937
2400.0000	-61.189
2400.4000	-210.000
2400.8000	-58.834
2401.2000	-210.000
2401.6000	-53.528
2402.0000	-210.000
2402.4000	-56.081
2402.8000	-58.762
2403.2000	-210.000
2403.6000	-52.381
2404.0000	-53.350
2404.4000	-210.000
2404.8000	-53.989
2405.2000	-210.000
2405.6000	-210.000
2406.0000	-50.250
2406.4000	-48.893
2406.8000	-50.510
2407.2000	-210.000
2407.6000	-52.059
2408.0000	-210.000
2408.4000	-210.000
2408.8000	-61.871
2409.2000	-210.000
2409.6000	-210.000
2410.0000	-210.000
2410.4000	-210.000
2410.8000	-210.000
2411.2000	-54.737
2411.6000	-55.112
2412.0000	-51.062
2412.4000	-64.475
2412.8000	-55.053
2413.2000	-51.927
2413.6000	-51.794
2414.0000	-210.000
2414.4000	-210.000
2414.8000	-210.000
2415.2000	-210.000
2415.6000	-210.000
2416.0000	-50.428
2416.4000	-52.094
2416.8000	-53.578
2417.2000	-55.284
2417.6000	-210.000
2418.0000	-210.000
2418.4000	-54.689
2418.8000	-58.633
2419.2000	-210.000
2419.6000	-49.693
2420.0000	-61.616
2420.4000	-210.000
2420.8000	-210.000
2421.2000	-64.233
2421.6000	-210.000
2422.0000	-50.884
2422.4000	-53.977
2422.8000	-52.730
2423.2000	-66.659
2423.6000	-51.591
2424.0000	-61.256
2424.4000	-210.000
2424.8000	-50.886
2425.2000	-51.618
2425.6000	-210.000
2426.0000	-54.565
2426.4000	-210.000
2426.8000	-50.470
2427.2000	-210.000
2427.6000	-60.340
2428.0000	-51.652
2428.4000	-210.000
2428.8000	-210.000
2429.2000	-210.000
2429.6000	-50.285
2430.0000	-210.000
2430.4000	-210.000
2430.8000	-57.860
2431.2000	-210.000
2431.6000	-210.000
2432.0000	-63.801
2432.4000	-52.640
2432.8000	-210.000
2433.2000	-210.000
2433.6000	-210.000
2434.0000	-51.279
2434.4000	-54.082
2434.8000	-48.400
2435.2000	-62.980
2435.6000	-59.876
2436.0000	-210.000
2436.4000	-50.257
2436.8000	-49.342
2437.2000	-49.928
2437.6000	-64.507
2438.0000	-56.051
2438.4000	-210.000
2438.8000	-61.750
2439.2000	-210.000
2439.6000	-50.730
2440.0000	-55.243
2440.4000	-51.236
2440.8000	-55.216
2441.2000	-56.636
2441.6000	-52.867
2442.0000	-210.000
2442.4000	-210.000
2442.8000	-57.209
2443.2000	-49.638
2443.6000	-48.117
2444.0000	-54.860
2444.4000	-49.609
2444.8000	-51.086
2445.2000	-210.000
2445.6000	-54.928
2446.0000	-210.000
2446.4000	-54.461
2446.8000	-48.513
2447.2000	-55.531
2447.6000	-49.577
2448.0000	-69.903
2448.4000	-210.000
2448.8000	-61.714
2449.2000	-50.628
2449.6000	-49.441
2450.0000	-210.000
2450.4000	-210.000
2450.8000	-49.799
2451.2000	-210.000
2451.6000	-52.967
2452.0000	-53.023
2452.4000	-50.985
2452.8000	-210.000
2453.2000	-210.000
2453.6000	-210.000
2454.0000	-51.196
2454.4000	-54.440
2454.8000	-58.058
2455.2000	-61.990
2455.6000	-54.093
2456.0000	-51.210
2456.4000	-49.771
2456.8000	-49.191
2457.2000	-210.000
2457.6000	-51.339
2458.0000	-49.802
2458.4000	-210.000
2458.8000	-52.015
2459.2000	-48.774
2459.6000	-50.181
2460.0000	-53.779
2460.4000	-48.802
2460.8000	-58.444
2461.2000	-55.585
2461.6000	-210.000
2462.0000	-51.232
2462.4000	-50.542
2462.8000	-47.719
2463.2000	-50.014
2463.6000	-49.036
2464.0000	-48.629
2464.4000	-68.182
2464.8000	-49.356
2465.2000	-51.905
2465.6000	-49.179
2466.0000	-50.319
2466.4000	-50.384
2466.8000	-53.253
2467.2000	-62.705
2467.6000	-54.122
2468.0000	-50.275
2468.4000	-49.537
2468.8000	-50.488
2469.2000	-49.564
2469.6000	-50.235
2470.0000	-48.336
2470.4000	-50.243
2470.8000	-47.758
2471.2000	-49.115
2471.6000	-58.828
2472.0000	-50.985
2472.4000	-51.176
2472.8000	-51.239
2473.2000	-48.171
2473.6000	-47.416
2474.0000	-50.367
2474.4000	-58.506
2474.8000	-49.349
2475.2000	-51.909
2475.6000	-49.730
2476.0000	-50.202
2476.4000	-50.420
2476.8000	-49.007
2477.2000	-48.611
2477.6000	-48.428
2478.0000	-48.684
2478.4000	-49.149
2478.8000	-47.305
2479.2000	-48.968
2479.6000	-50.869
2480.0000	-48.810
2480.4000	-48.218
2480.8000	-48.384
2481.2000	-48.750
2481.6000	-46.594
2482.0000	-46.855
2482.4000	-48.455
2482.8000	-48.198
2483.2000	-47.572
2483.6000	-48.972
2484.0000	-48.401
2484.4000	-47.924
2484.8000	-47.634
2485.2000	-48.335
2485.6000	-49.472
2486.0000	-47.205
2486.4000	-47.436
2486.8000	-47.511
2487.2000	-46.429
2487.6000	-46.230
2488.0000	-46.666
2488.4000	-46.784
2488.8000	-46.014
2489.2000	-46.973
2489.6000	-49.097
2490.0000	-47.072
2490.4000	-46.557
2490.8000	-46.673
2491.2000	-46.779
2491.6000	-47.124
2492.0000	-46.826
2492.4000	-46.594
2492.8000	-46.153
2493.2000	-46.218
2493.6000	-46.942
2494.0000	-46.696
2494.4000	-45.579
2494.8000	-45.488
2495.2000	-46.879
2495.6000	-46.476
2496.0000	-46.242
2496.4000	-46.280
2496.8000	-45.009
2497.2000	-45.797
2497.6000	-46.202
2498.0000	-45.731
2498.4000	-45.293
2498.8000	-44.846
2499.2000	-45.919
2499.6000	-45.216
2500.0000	-45.344
2500.4000	-45.650
2500.8000	-45.206
2501.2000	-45.756
2501.6000	-45.297
2502.0000	-44.471
2502.4000	-45.376
2502.8000	-44.708
2503.2000	-43.851
2503.6000	-44.664
2504.0000	-44.464
2504.4000	-44.033
2504.8000	-44.276
2505.2000	-44.667
2505.6000	-44.749
2506.0000	-44.071
2506.4000	-44.469
2506.8000	-43.907
2507.2000	-43.904
2507.6000	-43.618
2508.0000	-43.110
2508.4000	-43.218
2508.8000	-43.692
2509.2000	-43.827
2509.6000	-43.491
2510.0000	-43.330
2510.4000	-43.289
2510.8000	-43.645
2511.2000	-42.800
2511.6000	-43.134
2512.0000	-43.018
2512.4000	-43.112
2512.8000	-43.525
2513.2000	-42.943
2513.6000	-42.925
2514.0000	-43.231
2514.4000	-43.184
2514.8000	-43.309
2515.2000	-42.525
2515.6000	-42.475
2516.0000	-43.023
2516.4000	-42.443
2516.8000	-42.318
2517.2000	-42.834
2517.6000	-43.096
2518.0000	-42.358
2518.4000	-41.958
2518.8000	-42.319
2519.2000	-42.546
2519.6000	-42.633
2520.0000	-42.078
2520.4000	-42.313
2520.8000	-41.690
2521.2000	-42.112
2521.6000	-41.985
2522.0000	-41.629
2522.4000	-42.196
2522.8000	-41.964
2523.2000	-42.173
2523.6000	-41.575
2524.0000	-41.549
2524.4000	-41.204
2524.8000	-41.642
2525.2000	-41.570
2525.6000	-40.993
2526.0000	-41.256
2526.4000	-41.081
2526.8000	-40.922
2527.2000	-41.136
2527.6000	-41.249
2528.0000	-41.217
2528.4000	-41.031
2528.8000	-41.201
2529.2000	-40.867
2529.6000	-41.419
2530.0000	-41.234
2530.4000	-40.858
2530.8000	-41.357
2531.2000	-41.243
2531.6000	-40.891
2532.0000	-40.884
2532.4000	-40.869
2532.8000	-40.636
2533.2000	-40.421
2533.6000	-40.288
2534.0000	-40.566
2534.4000	-40.326
2534.8000	-39.982
2535.2000	-40.177
2535.6000	-40.382
2536.0000	-40.327
2536.4000	-39.990
2536.8000	-39.797
2537.2000	-39.737
2537.6000	-39.767
2538.0000	-39.865
2538.4000	-39.704
2538.8000	-39.796
2539.2000	-39.996
2539.6000	-39.837
2540.0000	-39.472
2540.4000	-39.877
2540.8000	-39.990
2541.2000	-40.343
2541.6000	-40.204
2542.0000	-39.791
2542.4000	-40.168
2542.8000	-40.057
2543.2000	-40.185
2543.6000	-40.099
2544.0000	-39.984
2544.4000	-39.862
2544.8000	-39.471
2545.2000	-39.637
2545.6000	-39.614
2546.0000	-39.444
2546.4000	-39.760
2546.8000	-39.491
2547.2000	-39.538
2547.6000	-39.278
2548.0000	-39.355
2548.4000	-39.371
2548.8000	-39.246
2549.2000	-39.244
2549.6000	-39.283
2550.0000	-39.200
2550.4000	-39.062
2550.8000	-39.240
2551.2000	-39.121
2551.6000	-39.457
2552.0000	-39.332
2552.4000	-39.102
2552.8000	-38.552
2553.2000	-38.364
2553.6000	-38.806
2554.0000	-38.453
2554.4000	-38.692
2554.8000	-38.093
2555.2000	-37.881
2555.6000	-37.612
2556.0000	-37.940
2556.4000	-38.041
2556.8000	-37.828
2557.2000	-38.089
2557.6000	-38.108
2558.0000	-38.449
2558.4000	-38.682
2558.8000	-38.615
2559.2000	-39.110
2559.6000	-39.557
2560.0000	-39.571
2560.4000	-39.525
2560.8000	-39.692
2561.2000	-40.060
2561.6000	-40.152
2562.0000	-39.953
2562.4000	-39.593
2562.8000	-39.571
2563.2000	-39.399
2563.6000	-39.023
2564.0000	-38.795
2564.4000	-38.550
2564.8000	-38.324
2565.2000	-38.072
2565.6000	-37.764
2566.0000	-37.673
2566.4000	-37.483
2566.8000	-37.283
2567.2000	-37.580
2567.6000	-37.534
2568.0000	-37.494
2568.4000	-37.465
2568.8000	-37.586
2569.2000	-37.703
2569.6000	-37.652
2570.0000	-37.392
2570.4000	-37.470
2570.8000	-37.546
2571.2000	-37.404
2571.6000	-37.373
2572.0000	-37.490
2572.4000	-37.416
2572.8000	-37.456
2573.2000	-37.523
2573.6000	-37.457
2574.0000	-37.588
2574.4000	-37.464
2574.8000	-37.378
2575.2000	-37.054
2575.6000	-36.843
2576.0000	-36.900
2576.4000	-36.699
2576.8000	-36.543
2577.2000	-36.405
2577.6000	-36.250
2578.0000	-36.354
2578.4000	-36.184
2578.8000	-35.984
2579.2000	-35.932
2579.6000	-36.069
2580.0000	-36.136
2580.4000	-36.441
2580.8000	-36.671
2581.2000	-36.972
2581.6000	-37.029
2582.0000	-37.005
2582.4000	-36.788
2582.8000	-36.738
2583.2000	-36.523
2583.6000	-36.446
2584.0000	-36.370
2584.4000	-36.277
2584.8000	-36.171
2585.2000	-36.221
2585.6000	-35.971
2586.0000	-35.860
2586.4000	-35.588
2586.8000	-35.478
2587.2000	-35.373
2587.6000	-35.372
2588.0000	-35.395
2588.4000	-34.953
2588.8000	-34.813
2589.2000	-35.150
2589.6000	-34.806
2590.0000	-34.895
2590.4000	-34.334
2590.8000	-34.921
2591.2000	-35.382
2591.6000	-34.962
2592.0000	-35.149
2592.4000	-35.571
2592.8000	-36.205
2593.2000	-36.719
2593.6000	-36.077
2594.0000	-36.375
2594.4000	-35.848
2594.8000	-35.942
2595.2000	-35.546
2595.6000	-34.684
2596.0000	-33.369
2596.4000	-33.361
2596.8000	-33.476
2597.2000	-32.427
2597.6000	-32.144
2598.0000	-31.819
2598.4000	-31.575
2598.8000	-32.137
2599.2000	-31.849
2599.6000	-31.227
2600.0000	-31.286
2600.4000	-31.486
2600.8000	-32.013
2601.2000	-32.067
2601.6000	-32.323
2602.0000	-32.257
2602.4000	-32.863
2602.8000	-32.695
2603.2000	-32.562
2603.6000	-32.402
2604.0000	-32.227
2604.4000	-32.131
2604.8000	-31.851
2605.2000	-31.646
2605.6000	-31.603
2606.0000	-31.529
2606.4000	-30.862
2606.8000	-30.635
2607.2000	-30.110
2607.6000	-29.760
2608.0000	-29.348
2608.4000	-29.093
2608.8000	-28.883
2609.2000	-28.675
2609.6000	-28.589
2610.0000	-28.516
2610.4000	-28.541
2610.8000	-28.221
2611.2000	-28.153
2611.6000	-28.196
2612.0000	-28.078
2612.4000	-28.106
2612.8000	-28.192
2613.2000	-28.494
2613.6000	-28.756
2614.0000	-28.882
2614.4000	-29.074
2614.8000	-29.245
2615.2000	-29.344
2615.6000	-29.463
2616.0000	-29.624
2616.4000	-29.811
2616.8000	-29.999
2617.2000	-30.088
2617.6000	-30.120
2618.0000	-29.946
2618.4000	-29.672
2618.8000	-29.438
2619.2000	-29.184
2619.6000	-29.074
2620.0000	-28.788
2620.4000	-28.699
2620.8000	-28.654
2621.2000	-28.570
2621.6000	-28.340
2622.0000	-28.253
2622.4000	-28.012
2622.8000	-28.143
2623.2000	-28.319
2623.6000	-28.506
2624.0000	-28.806
2624.4000	-29.062
2624.8000	-29.407
2625.2000	-29.837
2625.6000	-30.446
2626.0000	-30.636
2626.4000	-31.089
2626.8000	-31.445
2627.2000	-31.936
2627.6000	-31.944
2628.0000	-32.137
2628.4000	-32.740
2628.8000	-32.485
2629.2000	-32.458
2629.6000	-32.695
2630.0000	-32.919
2630.4000	-33.270
2630.8000	-33.026
2631.2000	-32.735
2631.6000	-32.689
2632.0000	-32.645
2632.4000	-32.441
2632.8000	-32.142
2633.2000	-31.950
2633.6000	-31.862
2634.0000	-31.931
2634.4000	-31.641
2634.8000	-31.590
2635.2000	-31.567
2635.6000	-31.418
2636.0000	-31.635
2636.4000	-31.584
2636.8000	-31.248
2637.2000	-31.368
2637.6000	-31.304
2638.0000	-31.509
2638.4000	-31.520
2638.8000	-31.610
2639.2000	-31.888
2639.6000	-32.051
2640.0000	-32.217
2640.4000	-32.174
2640.8000	-32.317
2641.2000	-32.489
2641.6000	-32.596
2642.0000	-32.707
2642.4000	-32.813
2642.8000	-32.875
2643.2000	-33.016
2643.6000	-33.150
2644.0000	-33.142
2644.4000	-33.107
2644.8000	-33.125
2645.2000	-33.319
2645.6000	-33.436
2646.0000	-33.430
2646.4000	-33.538
2646.8000	-33.540
2647.2000	-33.532
2647.6000	-33.425
2648.0000	-33.483
2648.4000	-33.640
2648.8000	-33.863
2649.2000	-34.121
2649.6000	-34.405
2650.0000	-34.800
2650.4000	-35.118
2650.8000	-35.478
2651.2000	-35.822
2651.6000	-36.200
2652.0000	-36.610
2652.4000	-36.851
2652.8000	-37.149
2653.2000	-37.244
2653.6000	-37.413
2654.0000	-37.504
2654.4000	-37.558
2654.8000	-37.505
2655.2000	-37.552
2655.6000	-37.744
2656.0000	-37.704
2656.4000	-37.816
2656.8000	-37.955
2657.2000	-38.038
2657.6000	-38.186
2658.0000	-38.215
2658.4000	-38.386
2658.8000	-38.621
2659.2000	-38.723
2659.6000	-38.872
2660.0000	-39.052
2660.4000	-39.169
2660.8000	-39.467
2661.2000	-39.757
2661.6000	-39.627
2662.0000	-40.219
2662.4000	-40.281
2662.8000	-40.716
2663.2000	-40.939
2663.6000	-41.447
2664.0000	-41.784
2664.4000	-42.045
2664.8000	-41.927
2665.2000	-42.238
2665.6000	-42.692
2666.0000	-43.083
2666.4000	-42.631
2666.8000	-42.609
2667.2000	-42.455
2667.6000	-42.282
2668.0000	-42.046
2668.4000	-42.018
2668.8000	-41.912
2669.2000	-41.461
2669.6000	-41.876
2670.0000	-41.391
2670.4000	-40.912
2670.8000	-41.298
2671.2000	-41.198
2671.6000	-40.626
2672.0000	-40.334
2672.4000	-40.637
2672.8000	-40.421
2673.2000	-40.173
2673.6000	-40.186
2674.0000	-40.738
2674.4000	-41.288
2674.8000	-41.487
2675.2000	-41.323
2675.6000	-42.058
2676.0000	-42.769
2676.4000	-42.945
2676.8000	-43.276
2677.2000	-43.510
2677.6000	-43.782
2678.0000	-43.287
2678.4000	-42.789
2678.8000	-42.712
2679.2000	-42.386
2679.6000	-41.943
2680.0000	-41.471
2680.4000	-41.434
2680.8000	-40.428
2681.2000	-40.165
2681.6000	-40.208
2682.0000	-39.756
2682.4000	-39.127
2682.8000	-38.744
2683.2000	-38.590
2683.6000	-38.437
2684.0000	-38.285
2684.4000	-38.306
2684.8000	-38.065
2685.2000	-37.796
2685.6000	-37.775
2686.0000	-37.270
2686.4000	-36.244
2686.8000	-35.850
2687.2000	-35.541
2687.6000	-35.340
2688.0000	-35.468
2688.4000	-35.241
2688.8000	-34.808
2689.2000	-34.220
2689.6000	-34.281
2690.0000	-35.744
2690.4000	-35.277
2690.8000	-34.862
2691.2000	-35.050
2691.6000	-35.384
2692.0000	-36.041
2692.4000	-35.841
2692.8000	-35.159
2693.2000	-35.691
2693.6000	-35.665
2694.0000	-35.520
2694.4000	-34.839
2694.8000	-34.519
2695.2000	-34.153
2695.6000	-33.627
2696.0000	-32.995
2696.4000	-32.433
2696.8000	-32.086
2697.2000	-31.411
2697.6000	-31.057
2698.0000	-30.252
2698.4000	-30.631
2698.8000	-30.371
2699.2000	-29.495
2699.6000	-29.455
2700.0000	-29.238
2700.4000	-28.887
2700.8000	-28.424
2701.2000	-28.343
2701.6000	-28.127
2702.0000	-27.836
2702.4000	-27.796
2702.8000	-27.507
2703.2000	-27.323
2703.6000	-27.276
2704.0000	-27.234
2704.4000	-27.592
2704.8000	-27.113
2705.2000	-27.728
2705.6000	-27.935
2706.0000	-27.965
2706.4000	-28.423
2706.8000	-27.930
2707.2000	-28.292
2707.6000	-28.703
2708.0000	-28.665
2708.4000	-28.578
2708.8000	-28.660
2709.2000	-28.685
2709.6000	-28.224
2710.0000	-28.948
2710.4000	-28.262
2710.8000	-27.410
2711.2000	-27.846
2711.6000	-27.740
2712.0000	-27.652
2712.4000	-26.518
2712.8000	-26.813
2713.2000	-27.038
2713.6000	-27.108
2714.0000	-26.885
2714.4000	-26.892
2714.8000	-26.905
2715.2000	-27.462
2715.6000	-27.194
2716.0000	-27.419
2716.4000	-27.669
2716.8000	-28.237
2717.2000	-28.794
2717.6000	-29.136
2718.0000	-29.524
2718.4000	-29.601
2718.8000	-29.538
2719.2000	-29.532
2719.6000	-29.513
2720.0000	-29.450
2720.4000	-29.419
2720.8000	-29.406
2721.2000	-29.654
2721.6000	-29.681
2722.0000	-29.577
2722.4000	-29.817
2722.8000	-29.963
2723.2000	-29.816
2723.6000	-30.000
2724.0000	-30.403
2724.4000	-30.108
2724.8000	-29.755
2725.2000	-29.082
2725.6000	-29.962
2726.0000	-29.321
2726.4000	-28.570
2726.8000	-27.448
2727.2000	-26.958
2727.6000	-26.215
2728.0000	-25.255
2728.4000	-24.765
2728.8000	-24.019
2729.2000	-23.374
2729.6000	-23.164
2730.0000	-22.854
2730.4000	-22.625
2730.8000	-22.474
2731.2000	-22.391
2731.6000	-22.198
2732.0000	-22.453
2732.4000	-22.368
2732.8000	-22.006
2733.2000	-22.402
2733.6000	-22.387
2734.0000	-22.466
2734.4000	-22.717
2734.8000	-22.389
2735.2000	-22.461
2735.6000	-22.994
2736.0000	-22.832
2736.4000	-22.548
2736.8000	-22.789
2737.2000	-22.496
2737.6000	-22.297
2738.0000	-22.558
2738.4000	-22.609
2738.8000	-22.573
2739.2000	-22.220
2739.6000	-21.480
2740.0000	-20.741
2740.4000	-20.122
2740.8000	-19.580
2741.2000	-19.107
2741.6000	-19.307
2742.0000	-18.631
2742.4000	-18.603
2742.8000	-18.517
2743.2000	-18.590
2743.6000	-18.446
2744.0000	-18.690
2744.4000	-18.527
2744.8000	-18.025
2745.2000	-17.495
2745.6000	-18.912
2746.0000	-19.430
2746.4000	-17.107
2746.8000	-16.857
2747.2000	-16.333
2747.6000	-16.366
2748.0000	-16.230
2748.4000	-16.146
2748.8000	-16.267
2749.2000	-16.258
2749.6000	-16.480
2750.0000	-16.734
2750.4000	-16.993
2750.8000	-17.200
2751.2000	-17.591
2751.6000	-17.553
2752.0000	-17.965
2752.4000	-18.488
2752.8000	-19.110
2753.2000	-18.810
2753.6000	-17.648
2754.0000	-17.381
2754.4000	-17.212
2754.8000	-17.020
2755.2000	-16.379
2755.6000	-15.311
2756.0000	-15.637
2756.4000	-15.408
2756.8000	-14.985
2757.2000	-13.950
2757.6000	-13.260
2758.0000	-14.205
2758.4000	-13.845
2758.8000	-13.690
2759.2000	-13.433
2759.6000	-14.251
2760.0000	-14.825
2760.4000	-15.351
2760.8000	-16.598
2761.2000	-16.988
2761.6000	-17.507
2762.0000	-18.127
2762.4000	-18.142
2762.8000	-18.024
2763.2000	-16.837
2763.6000	-16.440
2764.0000	-16.563
2764.4000	-16.376
2764.8000	-15.954
2765.2000	-15.495
2765.6000	-15.292
2766.0000	-14.723
2766.4000	-14.206
2766.8000	-13.662
2767.2000	-13.007
2767.6000	-12.637
2768.0000	-12.497
2768.4000	-12.093
2768.8000	-11.916
2769.2000	-11.660
2769.6000	-12.162
2770.0000	-11.544
2770.4000	-11.549
2770.8000	-11.464
2771.2000	-11.322
2771.6000	-11.893
2772.0000	-11.862
2772.4000	-11.174
2772.8000	-10.856
2773.2000	-11.161
2773.6000	-10.893
2774.0000	-10.630
2774.4000	-10.445
2774.8000	-10.328
2775.2000	-10.556
2775.6000	-10.044
2776.0000	-9.794
2776.4000	-9.717
2776.8000	-9.753
2777.2000	-9.712
2777.6000	-9.813
2778.0000	-9.418
2778.4000	-9.418
2778.8000	-9.360
2779.2000	-9.332
2779.6000	-9.422
2780.0000	-9.854
2780.4000	-10.304
2780.8000	-10.443
2781.2000	-10.779
2781.6000	-10.929
2782.0000	-10.257
2782.4000	-10.368
2782.8000	-10.937
2783.2000	-10.236
2783.6000	-10.053
2784.0000	-10.594
2784.4000	-10.608
2784.8000	-10.901
2785.2000	-10.284
2785.6000	-10.157
2786.0000	-10.376
2786.4000	-10.331
2786.8000	-9.527
2787.2000	-9.779
2787.6000	-9.446
2788.0000	-9.405
2788.4000	-9.135
2788.8000	-8.594
2789.2000	-8.407
2789.6000	-8.190
2790.0000	-7.934
2790.4000	-7.834
2790.8000	-7.728
2791.2000	-7.565
2791.6000	-7.573
2792.0000	-7.450
2792.4000	-7.475
2792.8000	-7.804
2793.2000	-8.297
2793.6000	-8.941
2794.0000	-9.052
2794.4000	-8.790
2794.8000	-9.411
2795.2000	-9.707
2795.6000	-9.757
2796.0000	-9.897
2796.4000	-9.883
2796.8000	-9.832
2797.2000	-10.120
2797.6000	-9.832
2798.0000	-9.999
2798.4000	-9.641
2798.8000	-9.712
2799.2000	-9.428
2799.6000	-9.599
2800.0000	-9.577
2800.4000	-9.560
2800.8000	-9.240
2801.2000	-9.413
2801.6000	-9.659
2802.0000	-9.871
2802.4000	-10.079
2802.8000	-10.599
2803.2000	-10.626
2803.6000	-10.926
2804.0000	-10.831
2804.4000	-11.679
2804.8000	-11.773
2805.2000	-12.088
2805.6000	-12.603
2806.0000	-12.935
2806.4000	-13.155
2806.8000	-13.353
2807.2000	-13.002
2807.6000	-13.378
2808.0000	-12.716
2808.4000	-13.233
2808.8000	-13.191
2809.2000	-13.784
2809.6000	-13.413
2810.0000	-13.947
2810.4000	-13.310
2810.8000	-13.475
2811.2000	-13.433
2811.6000	-12.177
2812.0000	-12.406
2812.4000	-12.240
2812.8000	-11.888
2813.2000	-11.484
2813.6000	-11.160
2814.0000	-11.003
2814.4000	-11.820
2814.8000	-11.269
2815.2000	-11.132
2815.6000	-11.338
2816.0000	-11.332
2816.4000	-12.127
2816.8000	-12.656
2817.2000	-12.053
2817.6000	-11.973
2818.0000	-12.304
2818.4000	-12.439
2818.8000	-12.457
2819.2000	-12.816
2819.6000	-12.817
2820.0000	-13.233
2820.4000	-13.268
2820.8000	-13.202
2821.2000	-13.095
2821.6000	-13.446
2822.0000	-13.800
2822.4000	-15.533
2822.8000	-16.014
2823.2000	-13.446
2823.6000	-15.154
2824.0000	-15.591
2824.4000	-15.116
2824.8000	-15.548
2825.2000	-13.629
2825.6000	-15.276
2826.0000	-16.513
2826.4000	-15.859
2826.8000	-16.303
2827.2000	-16.487
2827.6000	-15.786
2828.0000	-16.462
2828.4000	-16.647
2828.8000	-16.267
2829.2000	-16.343
2829.6000	-15.902
2830.0000	-16.119
2830.4000	-16.340
2830.8000	-15.771
2831.2000	-14.974
2831.6000	-15.545
2832.0000	-14.735
2832.4000	-14.744
2832.8000	-14.805
2833.2000	-14.655
2833.6000	-15.124
2834.0000	-14.839
2834.4000	-15.786
2834.8000	-15.594
2835.2000	-14.870
2835.6000	-14.648
2836.0000	-15.337
2836.4000	-13.984
2836.8000	-14.387
2837.2000	-13.387
2837.6000	-13.727
2838.0000	-13.925
2838.4000	-13.267
2838.8000	-13.871
2839.2000	-13.475
2839.6000	-12.828
2840.0000	-12.518
2840.4000	-12.684
2840.8000	-11.713
2841.2000	-12.126
2841.6000	-11.474
2842.0000	-11.495
2842.4000	-11.757
2842.8000	-11.637
2843.2000	-11.519
2843.6000	-10.875
2844.0000	-10.555
2844.4000	-10.702
2844.8000	-10.727
2845.2000	-11.160
2845.6000	-10.335
2846.0000	-9.897
2846.4000	-10.317
2846.8000	-10.803
2847.2000	-12.753
2847.6000	-11.198
2848.0000	-11.586
2848.4000	-12.442
2848.8000	-13.186
2849.2000	-13.307
2849.6000	-13.143
2850.0000	-13.091
2850.4000	-13.214
2850.8000	-13.172
2851.2000	-12.697
2851.6000	-13.599
2852.0000	-12.699
2852.4000	-12.314
2852.8000	-12.764
2853.2000	-12.784
2853.6000	-12.288
2854.0000	-11.927
2854.4000	-12.053
2854.8000	-12.078
2855.2000	-12.003
2855.6000	-11.216
2856.0000	-11.171
2856.4000	-11.286
2856.8000	-10.846
2857.2000	-10.450
2857.6000	-10.316
2858.0000	-10.641
2858.4000	-10.464
2858.8000	-10.304
2859.2000	-10.250
2859.6000	-10.610
2860.0000	-9.410
2860.4000	-8.919
2860.8000	-7.427
2861.2000	-8.159
2861.6000	-7.261
2862.0000	-7.901
2862.4000	-7.704
2862.8000	-9.382
2863.2000	-8.637
2863.6000	-8.002
2864.0000	-8.818
2864.4000	-9.188
2864.8000	-9.797
2865.2000	-9.434
2865.6000	-9.590
2866.0000	-9.803
2866.4000	-9.827
2866.8000	-9.387
2867.2000	-9.492
2867.6000	-10.121
2868.0000	-9.950
2868.4000	-9.913
2868.8000	-10.268
2869.2000	-10.151
2869.6000	-10.044
2870.0000	-9.850
2870.4000	-10.023
2870.8000	-9.841
2871.2000	-10.254
2871.6000	-10.039
2872.0000	-9.949
2872.4000	-9.371
2872.8000	-9.738
2873.2000	-10.423
2873.6000	-9.848
2874.0000	-10.154
2874.4000	-9.739
2874.8000	-9.419
2875.2000	-9.489
2875.6000	-10.057
2876.0000	-9.730
2876.4000	-9.749
2876.8000	-9.878
2877.2000	-9.875
2877.6000	-9.988
2878.0000	-9.754
2878.4000	-9.105
2878.8000	-9.811
2879.2000	-9.677
2879.6000	-9.973
2880.0000	-10.183
2880.4000	-10.184
2880.8000	-10.221
2881.2000	-10.096
2881.6000	-10.474
2882.0000	-10.901
2882.4000	-10.190
2882.8000	-10.204
2883.2000	-10.624
2883.6000	-10.964
2884.0000	-10.889
2884.4000	-11.058
2884.8000	-11.402
2885.2000	-11.099
2885.6000	-10.357
2886.0000	-11.034
2886.4000	-11.655
2886.8000	-11.666
2887.2000	-11.866
2887.6000	-11.542
2888.0000	-11.793
2888.4000	-11.744
2888.8000	-12.338
2889.2000	-12.300
2889.6000	-11.990
2890.0000	-11.684
2890.4000	-12.024
2890.8000	-12.172
2891.2000	-12.435
2891.6000	-11.628
2892.0000	-11.145
2892.4000	-11.092
2892.8000	-11.675
2893.2000	-11.564
2893.6000	-11.278
2894.0000	-11.592
2894.4000	-11.816
2894.8000	-11.638
2895.2000	-11.833
2895.6000	-11.863
2896.0000	-11.665
2896.4000	-12.196
2896.8000	-11.888
2897.2000	-12.152
2897.6000	-12.239
2898.0000	-11.927
2898.4000	-11.658
2898.8000	-11.510
2899.2000	-12.182
2899.6000	-12.518
2900.0000	-13.060
2900.4000	-13.086
2900.8000	-12.777
2901.2000	-12.530
2901.6000	-12.594
2902.0000	-13.537
2902.4000	-13.587
2902.8000	-13.337
2903.2000	-14.186
2903.6000	-13.546
2904.0000	-13.623
2904.4000	-13.963
2904.8000	-14.250
2905.2000	-13.892
2905.6000	-13.919
2906.0000	-13.930
2906.4000	-14.016
2906.8000	-14.790
2907.2000	-14.258
2907.6000	-13.964
2908.0000	-15.021
2908.4000	-13.724
2908.8000	-14.058
2909.2000	-14.960
2909.6000	-15.157
2910.0000	-14.126
2910.4000	-13.673
2910.8000	-13.770
2911.2000	-13.813
2911.6000	-14.927
2912.0000	-14.784
2912.4000	-13.367
2912.8000	-13.190
2913.2000	-13.683
2913.6000	-13.889
2914.0000	-14.024
2914.4000	-13.773
2914.8000	-14.365
2915.2000	-14.438
2915.6000	-14.815
2916.0000	-15.293
2916.4000	-14.367
2916.8000	-15.715
2917.2000	-15.570
2917.6000	-15.806
2918.0000	-16.290
2918.4000	-14.909
2918.8000	-16.233
2919.2000	-15.585
2919.6000	-15.670
2920.0000	-15.096
2920.4000	-16.202
2920.8000	-16.120
2921.2000	-16.903
2921.6000	-16.465
2922.0000	-16.296
2922.4000	-15.157
2922.8000	-16.859
2923.2000	-17.066
2923.6000	-15.715
2924.0000	-15.967
2924.4000	-18.315
2924.8000	-16.894
2925.2000	-16.440
2925.6000	-16.844
2926.0000	-16.926
2926.4000	-16.747
2926.8000	-15.722
2927.2000	-16.152
2927.6000	-16.223
2928.0000	-16.956
2928.4000	-19.995
2928.8000	-19.016
2929.2000	-17.711
2929.6000	-16.890
2930.0000	-18.131
2930.4000	-17.497
2930.8000	-18.028
2931.2000	-18.175
2931.6000	-18.627
2932.0000	-20.115
2932.4000	-17.048
2932.8000	-20.954
2933.2000	-21.265
2933.6000	-20.278
2934.0000	-20.438
2934.4000	-20.280
2934.8000	-20.435
2935.2000	-19.870
2935.6000	-20.622
2936.0000	-20.848
2936.4000	-20.316
2936.8000	-21.998
2937.2000	-19.671
2937.6000	-20.799
2938.0000	-22.091
2938.4000	-20.776
2938.8000	-21.500
2939.2000	-21.705
2939.6000	-21.819
2940.0000	-22.247
2940.4000	-22.874
2940.8000	-21.328
2941.2000	-21.649
2941.6000	-22.463
2942.0000	-22.498
2942.4000	-22.411
2942.8000	-22.746
2943.2000	-23.379
2943.6000	-23.331
2944.0000	-24.038
2944.4000	-24.190
2944.8000	-24.086
2945.2000	-23.802
2945.6000	-23.432
2946.0000	-24.714
2946.4000	-23.169
2946.8000	-23.061
2947.2000	-23.698
2947.6000	-23.256
2948.0000	-24.552
2948.4000	-23.448
2948.8000	-23.085
2949.2000	-22.436
2949.6000	-21.931
2950.0000	-23.527
2950.4000	-22.970
2950.8000	-21.464
2951.2000	-22.786
2951.6000	-24.081
2952.0000	-23.082
2952.4000	-23.115
2952.8000	-23.810
2953.2000	-22.633
2953.6000	-22.851
2954.0000	-24.266
2954.4000	-23.780
2954.8000	-24.014
2955.2000	-24.079
2955.6000	-25.164
2956.0000	-26.146
2956.4000	-24.485
2956.8000	-23.133
2957.2000	-23.788
2957.6000	-23.177
2958.0000	-23.145
2958.4000	-25.030
2958.8000	-26.769
2959.2000	-25.284
2959.6000	-26.217
2960.0000	-26.480
2960.4000	-25.334
2960.8000	-26.105
2961.2000	-24.915
2961.6000	-28.163
2962.0000	-27.816
2962.4000	-25.006
2962.8000	-25.704
2963.2000	-24.928
2963.6000	-24.158
2964.0000	-25.094
2964.4000	-25.617
2964.8000	-24.226
2965.2000	-25.509
2965.6000	-25.673
2966.0000	-25.903
2966.4000	-25.961
2966.8000	-25.253
2967.2000	-26.050
2967.6000	-26.966
2968.0000	-27.282
2968.4000	-27.053
2968.8000	-26.839
2969.2000	-26.785
2969.6000	-26.865
2970.0000	-27.924
2970.4000	-27.170
2970.8000	-26.839
2971.2000	-28.642
2971.6000	-26.522
2972.0000	-27.532
2972.4000	-27.520
2972.8000	-29.838
2973.2000	-28.208
2973.6000	-26.451
2974.0000	-27.224
2974.4000	-26.893
2974.8000	-25.972
2975.2000	-26.035
2975.6000	-26.187
2976.0000	-27.272
2976.4000	-26.992
2976.8000	-27.162
2977.2000	-26.792
2977.6000	-26.706
2978.0000	-26.657
2978.4000	-26.927
2978.8000	-26.832
2979.2000	-27.549
2979.6000	-26.481
2980.0000	-27.730
2980.4000	-27.659
2980.8000	-27.626
2981.2000	-28.684
2981.6000	-28.088
2982.0000	-28.387
2982.4000	-27.034
2982.8000	-27.344
2983.2000	-25.624
2983.6000	-24.665
2984.0000	-23.940
2984.4000	-24.738
2984.8000	-25.643
2985.2000	-25.603
2985.6000	-24.337
2986.0000	-25.039
2986.4000	-27.577
2986.8000	-30.545
2987.2000	-27.075
2987.6000	-24.498
2988.0000	-26.256
2988.4000	-28.499
2988.8000	-29.410
2989.2000	-27.018
2989.6000	-25.569
2990.0000	-26.507
2990.4000	-27.080
2990.8000	-25.264
2991.2000	-25.019
2991.6000	-28.787
2992.0000	-29.087
2992.4000	-25.180
2992.8000	-28.092
2993.2000	-27.753
2993.6000	-29.035
2994.0000	-28.559
2994.4000	-26.773
2994.8000	-26.286
2995.2000	-27.205
2995.6000	-26.634
2996.0000	-26.633
2996.4000	-26.341
2996.8000	-27.062
2997.2000	-25.980
2997.6000	-25.499
2998.0000	-26.057
2998.4000	-25.626
2998.8000	-25.826
2999.2000	-26.729
2999.6000	-26.417
3000.0000	-26.206
3000.4000	-26.667
3000.8000	-26.319
3001.2000	-26.328
3001.6000	-26.006
3002.0000	-25.902
3002.4000	-26.655
3002.8000	-26.408
3003.2000	-26.374
3003.6000	-27.463
3004.0000	-27.459
3004.4000	-28.131
3004.8000	-27.674
3005.2000	-27.684
3005.6000	-28.511
3006.0000	-29.638
3006.4000	-29.005
3006.8000	-28.523
3007.2000	-29.478
3007.6000	-30.519
3008.0000	-31.187
3008.4000	-30.754
3008.8000	-31.164
3009.2000	-31.903
3009.6000	-32.154
3010.0000	-32.566
3010.4000	-33.422
3010.8000	-33.185
3011.2000	-33.799
3011.6000	-33.659
3012.0000	-31.587
3012.4000	-33.749
3012.8000	-33.236
3013.2000	-34.480
3013.6000	-33.549
3014.0000	-34.095
3014.4000	-33.762
3014.8000	-33.591
3015.2000	-33.366
3015.6000	-33.026
3016.0000	-32.199
3016.4000	-30.910
3016.8000	-30.388
3017.2000	-30.615
3017.6000	-30.448
3018.0000	-31.223
3018.4000	-31.064
3018.8000	-29.169
3019.2000	-29.475
3019.6000	-30.058
3020.0000	-28.851
3020.4000	-28.048
3020.8000	-28.554
3021.2000	-26.953
3021.6000	-28.802
3022.0000	-28.310
3022.4000	-27.519
3022.8000	-27.673
3023.2000	-26.983
3023.6000	-28.275
3024.0000	-27.563
3024.4000	-27.310
3024.8000	-28.148
3025.2000	-28.493
3025.6000	-27.910
3026.0000	-27.621
3026.4000	-27.943
3026.8000	-28.790
3027.2000	-28.380
3027.6000	-28.183
3028.0000	-28.173
3028.4000	-28.313
3028.8000	-28.538
3029.2000	-28.465
3029.6000	-26.497
3030.0000	-28.119
3030.4000	-28.291
3030.8000	-25.780
3031.2000	-28.157
3031.6000	-27.271
3032.0000	-28.264
3032.4000	-26.929
3032.8000	-27.520
3033.2000	-26.864
3033.6000	-27.115
3034.0000	-25.175
3034.4000	-25.302
3034.8000	-26.515
3035.2000	-26.356
3035.6000	-27.409
3036.0000	-25.818
3036.4000	-27.412
3036.8000	-23.660
3037.2000	-23.179
3037.6000	-23.077
3038.0000	-23.533
3038.4000	-22.912
3038.8000	-23.439
3039.2000	-23.010
3039.6000	-22.421
3040.0000	-21.402
3040.4000	-20.743
3040.8000	-22.407
3041.2000	-21.306
3041.6000	-19.916
3042.0000	-20.152
3042.4000	-22.193
3042.8000	-20.278
3043.2000	-19.508
3043.6000	-18.991
3044.0000	-18.913
3044.4000	-18.657
3044.8000	-18.601
3045.2000	-19.019
3045.6000	-19.445
3046.0000	-18.592
3046.4000	-18.701
3046.8000	-18.595
3047.2000	-18.705
3047.6000	-18.702
3048.0000	-18.590
3048.4000	-17.904
3048.8000	-18.123
3049.2000	-18.115
3049.6000	-18.074
3050.0000	-18.113
3050.4000	-17.900
3050.8000	-17.582
3051.2000	-17.916
3051.6000	-17.406
3052.0000	-17.926
3052.4000	-19.669
3052.8000	-18.193
3053.2000	-18.378
3053.6000	-19.456
3054.0000	-18.897
3054.4000	-18.059
3054.8000	-18.230
3055.2000	-19.951
3055.6000	-21.120
3056.0000	-21.408
3056.4000	-19.679
3056.8000	-18.754
3057.2000	-21.787
3057.6000	-20.457
3058.0000	-22.588
3058.4000	-22.702
3058.8000	-19.759
3059.2000	-20.294
3059.6000	-21.799
3060.0000	-23.082
3060.4000	-23.054
3060.8000	-23.064
3061.2000	-23.131
3061.6000	-20.233
3062.0000	-23.001
3062.4000	-24.046
3062.8000	-25.349
3063.2000	-23.966
3063.6000	-24.071
3064.0000	-25.804
3064.4000	-25.920
3064.8000	-27.079
3065.2000	-26.883
3065.6000	-26.355
3066.0000	-29.037
3066.4000	-28.995
3066.8000	-28.845
3067.2000	-29.033
3067.6000	-29.994
3068.0000	-30.235
3068.4000	-29.905
3068.8000	-30.604
3069.2000	-30.742
3069.6000	-29.147
3070.0000	-29.988
3070.4000	-32.534
3070.8000	-29.018
3071.2000	-29.071
3071.6000	-28.709
3072.0000	-30.955
3072.4000	-30.205
3072.8000	-28.408
3073.2000	-25.718
3073.6000	-26.008
3074.0000	-29.887
3074.4000	-24.730
3074.8000	-24.192
3075.2000	-24.561
3075.6000	-23.222
3076.0000	-23.630
3076.4000	-21.253
3076.8000	-20.201
3077.2000	-20.176
3077.6000	-19.942
3078.0000	-20.462
3078.4000	-20.890
3078.8000	-20.737
3079.2000	-19.782
3079.6000	-20.151
3080.0000	-20.873
3080.4000	-20.772
3080.8000	-21.854
3081.2000	-21.961
3081.6000	-22.597
3082.0000	-21.700
3082.4000	-20.222
3082.8000	-22.189
3083.2000	-22.083
3083.6000	-22.232
3084.0000	-22.444
3084.4000	-21.393
3084.8000	-19.940
3085.2000	-19.833
3085.6000	-20.928
3086.0000	-21.805
3086.4000	-19.319
3086.8000	-19.389
3087.2000	-18.801
3087.6000	-19.217
3088.0000	-19.122
3088.4000	-23.765
3088.8000	-23.174
3089.2000	-21.602
3089.6000	-23.613
3090.0000	-23.059
3090.4000	-21.601
3090.8000	-22.062
3091.2000	-18.923
3091.6000	-20.384
3092.0000	-20.484
3092.4000	-19.919
3092.8000	-18.648
3093.2000	-18.414
3093.6000	-19.098
3094.0000	-18.075
3094.4000	-17.927
3094.8000	-17.450
3095.2000	-17.209
3095.6000	-17.890
3096.0000	-17.730
3096.4000	-17.437
3096.8000	-17.125
3097.2000	-17.902
3097.6000	-17.863
3098.0000	-17.916
3098.4000	-18.582
3098.8000	-18.720
3099.2000	-20.387
3099.6000	-18.592
3100.0000	-18.040
3100.4000	-17.913
3100.8000	-18.679
3101.2000	-20.437
3101.6000	-19.011
3102.0000	-18.612
3102.4000	-20.502
3102.8000	-22.034
3103.2000	-18.682
3103.6000	-20.126
3104.0000	-21.898
3104.4000	-23.956
3104.8000	-22.977
3105.2000	-21.012
3105.6000	-21.076
3106.0000	-18.639
3106.4000	-20.449
3106.8000	-21.658
3107.2000	-24.256
3107.6000	-24.492
3108.0000	-24.077
3108.4000	-24.836
3108.8000	-21.120
3109.2000	-24.408
3109.6000	-27.776
3110.0000	-28.322
3110.4000	-26.302
3110.8000	-26.784
3111.2000	-29.285
3111.6000	-28.520
3112.0000	-24.012
3112.4000	-27.936
3112.8000	-22.236
3113.2000	-30.190
3113.6000	-27.543
3114.0000	-27.502
3114.4000	-28.395
3114.8000	-29.534
3115.2000	-29.511
3115.6000	-26.000
3116.0000	-28.590
3116.4000	-27.857
3116.8000	-28.550
3117.2000	-27.556
3117.6000	-28.829
3118.0000	-29.272
3118.4000	-28.493
3118.8000	-28.205
3119.2000	-28.436
3119.6000	-28.210
3120.0000	-28.463
3120.4000	-28.621
3120.8000	-27.871
3121.2000	-28.660
3121.6000	-27.436
3122.0000	-27.314
3122.4000	-26.978
3122.8000	-27.885
3123.2000	-27.181
3123.6000	-27.634
3124.0000	-27.192
3124.4000	-27.394
3124.8000	-26.869
3125.2000	-27.732
3125.6000	-27.125
3126.0000	-26.968
3126.4000	-26.812
3126.8000	-27.069
3127.2000	-28.063
3127.6000	-25.912
3128.0000	-25.710
3128.4000	-25.591
3128.8000	-25.358
3129.2000	-25.381
3129.6000	-23.905
3130.0000	-23.786
3130.4000	-24.925
3130.8000	-24.648
3131.2000	-24.500
3131.6000	-24.123
3132.0000	-24.744
3132.4000	-22.367
3132.8000	-19.226
3133.2000	-19.309
3133.6000	-22.702
3134.0000	-23.471
3134.4000	-21.721
3134.8000	-24.831
3135.2000	-24.096
3135.6000	-23.049
[truncated: 5,911 more rows]
