# Supplementary material for: Femtosecond tunable solitons up to 4.8 µm using soliton self-frequency shift in an InF3 fiber
Source: Sci Rep. 2022 Sep 23;12:15898. doi: 10.1038/s41598-022-19658-8 (PMC9508244; doi:10.1038/s41598-022-19658-8)
Supplement: Supplementary file 1 — Supplementary Information. [file 41598_2022_19658_MOESM1_ESM.zip › Raw data/Fig3_4m20mInF3/4.2A.CSV]

75CSV
77
35
CTRWL	3925.000000
SPAN	3150.000000
START WL	2350.000000
STOP WL	5500.000000
WLFREQ	0
REFL	-3.0
LSCL	7.0
RESLN	2.000
AVG	1
SMPLAUTO	1
SMPL	7876
SMPLINTVL	0.4000
HI1_CHOP
MEAS
LSUNT	0
NMSKV	OFF
RESCOR	0
SMOOTH	0
MEASWL	0
SWPSPD	1
MODELNAME	AQ6376
CHGPT	0
RESCAL0_0	10243
RESCAL0_1	0
RESCAL0_2	0
RESCAL1_0	10243
RESCAL1_1	0
RESCAL1_2	0
RESPARM	10243
FREQPARM	10243
WNUMPARM	10243
[TRACE DATA]
2350.0000	-63.778
2350.4000	-53.270
2350.8000	-50.597
2351.2000	-50.978
2351.6000	-67.042
2352.0000	-210.000
2352.4000	-69.643
2352.8000	-210.000
2353.2000	-210.000
2353.6000	-57.984
2354.0000	-51.939
2354.4000	-49.762
2354.8000	-49.935
2355.2000	-50.046
2355.6000	-52.682
2356.0000	-52.206
2356.4000	-55.484
2356.8000	-51.596
2357.2000	-53.555
2357.6000	-210.000
2358.0000	-69.581
2358.4000	-52.965
2358.8000	-51.343
2359.2000	-49.993
2359.6000	-57.852
2360.0000	-62.966
2360.4000	-210.000
2360.8000	-52.350
2361.2000	-48.681
2361.6000	-51.822
2362.0000	-59.011
2362.4000	-210.000
2362.8000	-50.509
2363.2000	-73.887
2363.6000	-57.568
2364.0000	-56.638
2364.4000	-58.256
2364.8000	-210.000
2365.2000	-52.840
2365.6000	-210.000
2366.0000	-210.000
2366.4000	-210.000
2366.8000	-51.655
2367.2000	-58.080
2367.6000	-210.000
2368.0000	-58.746
2368.4000	-210.000
2368.8000	-53.318
2369.2000	-52.201
2369.6000	-54.430
2370.0000	-210.000
2370.4000	-210.000
2370.8000	-210.000
2371.2000	-55.640
2371.6000	-50.713
2372.0000	-63.007
2372.4000	-51.377
2372.8000	-210.000
2373.2000	-54.541
2373.6000	-55.227
2374.0000	-210.000
2374.4000	-210.000
2374.8000	-63.397
2375.2000	-210.000
2375.6000	-210.000
2376.0000	-64.838
2376.4000	-210.000
2376.8000	-210.000
2377.2000	-210.000
2377.6000	-210.000
2378.0000	-210.000
2378.4000	-210.000
2378.8000	-58.488
2379.2000	-210.000
2379.6000	-55.292
2380.0000	-51.641
2380.4000	-210.000
2380.8000	-210.000
2381.2000	-50.757
2381.6000	-210.000
2382.0000	-210.000
2382.4000	-210.000
2382.8000	-60.526
2383.2000	-54.491
2383.6000	-52.963
2384.0000	-210.000
2384.4000	-52.256
2384.8000	-52.400
2385.2000	-57.415
2385.6000	-210.000
2386.0000	-210.000
2386.4000	-210.000
2386.8000	-50.546
2387.2000	-53.667
2387.6000	-57.555
2388.0000	-56.314
2388.4000	-56.241
2388.8000	-49.793
2389.2000	-210.000
2389.6000	-210.000
2390.0000	-210.000
2390.4000	-210.000
2390.8000	-54.465
2391.2000	-210.000
2391.6000	-52.507
2392.0000	-210.000
2392.4000	-210.000
2392.8000	-210.000
2393.2000	-210.000
2393.6000	-59.183
2394.0000	-210.000
2394.4000	-210.000
2394.8000	-210.000
2395.2000	-210.000
2395.6000	-52.963
2396.0000	-59.989
2396.4000	-210.000
2396.8000	-210.000
2397.2000	-210.000
2397.6000	-50.893
2398.0000	-49.530
2398.4000	-210.000
2398.8000	-210.000
2399.2000	-210.000
2399.6000	-210.000
2400.0000	-51.860
2400.4000	-210.000
2400.8000	-210.000
2401.2000	-210.000
2401.6000	-210.000
2402.0000	-210.000
2402.4000	-210.000
2402.8000	-210.000
2403.2000	-210.000
2403.6000	-52.464
2404.0000	-54.264
2404.4000	-53.408
2404.8000	-210.000
2405.2000	-210.000
2405.6000	-59.850
2406.0000	-51.226
2406.4000	-210.000
2406.8000	-50.208
2407.2000	-53.127
2407.6000	-53.166
2408.0000	-61.677
2408.4000	-56.524
2408.8000	-50.755
2409.2000	-49.979
2409.6000	-62.315
2410.0000	-210.000
2410.4000	-55.076
2410.8000	-52.199
2411.2000	-51.860
2411.6000	-61.400
2412.0000	-53.163
2412.4000	-210.000
2412.8000	-55.302
2413.2000	-210.000
2413.6000	-52.732
2414.0000	-50.092
2414.4000	-51.597
2414.8000	-51.892
2415.2000	-56.500
2415.6000	-57.994
2416.0000	-51.087
2416.4000	-51.893
2416.8000	-210.000
2417.2000	-210.000
2417.6000	-49.730
2418.0000	-210.000
2418.4000	-53.139
2418.8000	-210.000
2419.2000	-210.000
2419.6000	-210.000
2420.0000	-210.000
2420.4000	-210.000
2420.8000	-58.043
2421.2000	-55.541
2421.6000	-53.306
2422.0000	-56.340
2422.4000	-49.675
2422.8000	-210.000
2423.2000	-210.000
2423.6000	-53.449
2424.0000	-55.574
2424.4000	-56.097
2424.8000	-210.000
2425.2000	-52.718
2425.6000	-51.061
2426.0000	-50.932
2426.4000	-51.825
2426.8000	-59.130
2427.2000	-210.000
2427.6000	-52.041
2428.0000	-55.054
2428.4000	-50.148
2428.8000	-51.628
2429.2000	-50.314
2429.6000	-210.000
2430.0000	-51.106
2430.4000	-50.185
2430.8000	-52.108
2431.2000	-49.490
2431.6000	-52.636
2432.0000	-54.619
2432.4000	-50.412
2432.8000	-210.000
2433.2000	-49.112
2433.6000	-50.794
2434.0000	-51.304
2434.4000	-49.680
2434.8000	-49.137
2435.2000	-51.827
2435.6000	-210.000
2436.0000	-51.003
2436.4000	-51.884
2436.8000	-56.012
2437.2000	-210.000
2437.6000	-54.422
2438.0000	-54.137
2438.4000	-56.087
2438.8000	-55.957
2439.2000	-210.000
2439.6000	-51.272
2440.0000	-54.944
2440.4000	-51.418
2440.8000	-51.127
2441.2000	-49.958
2441.6000	-49.407
2442.0000	-48.945
2442.4000	-48.800
2442.8000	-50.352
2443.2000	-48.714
2443.6000	-49.937
2444.0000	-54.928
2444.4000	-55.176
2444.8000	-51.389
2445.2000	-49.652
2445.6000	-55.241
2446.0000	-52.098
2446.4000	-49.433
2446.8000	-57.042
2447.2000	-50.085
2447.6000	-52.110
2448.0000	-50.179
2448.4000	-47.504
2448.8000	-51.041
2449.2000	-49.070
2449.6000	-50.077
2450.0000	-49.289
2450.4000	-49.405
2450.8000	-47.752
2451.2000	-49.936
2451.6000	-52.050
2452.0000	-50.518
2452.4000	-49.511
2452.8000	-51.550
2453.2000	-49.705
2453.6000	-49.920
2454.0000	-47.523
2454.4000	-49.141
2454.8000	-47.902
2455.2000	-49.683
2455.6000	-49.584
2456.0000	-50.862
2456.4000	-50.948
2456.8000	-49.764
2457.2000	-49.088
2457.6000	-50.811
2458.0000	-49.561
2458.4000	-48.135
2458.8000	-48.500
2459.2000	-47.740
2459.6000	-47.470
2460.0000	-47.982
2460.4000	-47.025
2460.8000	-46.610
2461.2000	-47.301
2461.6000	-47.238
2462.0000	-47.371
2462.4000	-47.644
2462.8000	-47.736
2463.2000	-47.675
2463.6000	-47.429
2464.0000	-46.685
2464.4000	-46.597
2464.8000	-47.561
2465.2000	-46.589
2465.6000	-45.959
2466.0000	-45.918
2466.4000	-47.351
2466.8000	-47.261
2467.2000	-46.966
2467.6000	-46.610
2468.0000	-47.916
2468.4000	-46.961
2468.8000	-46.901
2469.2000	-46.154
2469.6000	-46.179
2470.0000	-46.590
2470.4000	-46.697
2470.8000	-46.041
2471.2000	-45.995
2471.6000	-45.548
2472.0000	-45.677
2472.4000	-46.631
2472.8000	-46.294
2473.2000	-45.599
2473.6000	-45.573
2474.0000	-45.585
2474.4000	-44.908
2474.8000	-44.972
2475.2000	-44.773
2475.6000	-45.445
2476.0000	-44.747
2476.4000	-44.243
2476.8000	-45.229
2477.2000	-44.716
2477.6000	-44.935
2478.0000	-45.151
2478.4000	-45.230
2478.8000	-44.626
2479.2000	-45.034
2479.6000	-45.276
2480.0000	-44.782
2480.4000	-44.577
2480.8000	-44.683
2481.2000	-44.735
2481.6000	-44.633
2482.0000	-44.403
2482.4000	-43.910
2482.8000	-43.875
2483.2000	-43.920
2483.6000	-44.184
2484.0000	-43.844
2484.4000	-43.625
2484.8000	-43.690
2485.2000	-43.579
2485.6000	-43.626
2486.0000	-43.353
2486.4000	-43.891
2486.8000	-43.687
2487.2000	-44.077
2487.6000	-43.441
2488.0000	-43.337
2488.4000	-43.251
2488.8000	-43.130
2489.2000	-43.108
2489.6000	-43.354
2490.0000	-43.022
2490.4000	-43.187
2490.8000	-43.786
2491.2000	-43.368
2491.6000	-43.551
2492.0000	-43.264
2492.4000	-43.193
2492.8000	-43.156
2493.2000	-43.707
2493.6000	-42.916
2494.0000	-43.320
2494.4000	-43.133
2494.8000	-43.340
2495.2000	-43.493
2495.6000	-42.899
2496.0000	-42.946
2496.4000	-42.885
2496.8000	-42.849
2497.2000	-43.315
2497.6000	-43.166
2498.0000	-43.446
2498.4000	-42.854
2498.8000	-43.520
2499.2000	-43.009
2499.6000	-42.892
2500.0000	-42.848
2500.4000	-43.074
2500.8000	-42.872
2501.2000	-42.590
2501.6000	-42.707
2502.0000	-43.388
2502.4000	-42.800
2502.8000	-42.186
2503.2000	-42.573
2503.6000	-42.992
2504.0000	-42.886
2504.4000	-43.098
2504.8000	-42.638
2505.2000	-42.913
2505.6000	-42.697
2506.0000	-42.641
2506.4000	-42.969
2506.8000	-42.652
2507.2000	-42.887
2507.6000	-42.479
2508.0000	-42.245
2508.4000	-42.363
2508.8000	-42.598
2509.2000	-42.718
2509.6000	-42.478
2510.0000	-42.583
2510.4000	-42.943
2510.8000	-43.059
2511.2000	-43.104
2511.6000	-42.553
2512.0000	-42.849
2512.4000	-42.893
2512.8000	-43.260
2513.2000	-43.175
2513.6000	-43.342
2514.0000	-42.924
2514.4000	-43.676
2514.8000	-43.083
2515.2000	-43.405
2515.6000	-43.532
2516.0000	-42.673
2516.4000	-43.135
2516.8000	-43.124
2517.2000	-43.263
2517.6000	-42.729
2518.0000	-42.845
2518.4000	-42.411
2518.8000	-41.903
2519.2000	-41.488
2519.6000	-41.832
2520.0000	-41.825
2520.4000	-42.187
2520.8000	-41.526
2521.2000	-42.102
2521.6000	-41.943
2522.0000	-41.875
2522.4000	-42.369
2522.8000	-42.121
2523.2000	-42.135
2523.6000	-42.035
2524.0000	-41.908
2524.4000	-42.289
2524.8000	-42.057
2525.2000	-41.827
2525.6000	-41.926
2526.0000	-42.269
2526.4000	-41.548
2526.8000	-41.672
2527.2000	-42.069
2527.6000	-41.857
2528.0000	-41.266
2528.4000	-41.503
2528.8000	-41.237
2529.2000	-41.060
2529.6000	-41.182
2530.0000	-41.431
2530.4000	-41.013
2530.8000	-41.429
2531.2000	-41.218
2531.6000	-41.347
2532.0000	-41.009
2532.4000	-41.471
2532.8000	-41.636
2533.2000	-41.175
2533.6000	-40.991
2534.0000	-40.866
2534.4000	-41.027
2534.8000	-40.732
2535.2000	-40.615
2535.6000	-40.651
2536.0000	-40.444
2536.4000	-40.423
2536.8000	-40.539
2537.2000	-40.527
2537.6000	-40.412
2538.0000	-40.404
2538.4000	-40.345
2538.8000	-40.394
2539.2000	-40.421
2539.6000	-40.591
2540.0000	-40.339
2540.4000	-40.271
2540.8000	-40.572
2541.2000	-40.227
2541.6000	-40.168
2542.0000	-40.035
2542.4000	-40.101
2542.8000	-39.779
2543.2000	-39.855
2543.6000	-39.633
2544.0000	-39.544
2544.4000	-39.589
2544.8000	-39.635
2545.2000	-39.283
2545.6000	-39.180
2546.0000	-39.049
2546.4000	-39.037
2546.8000	-38.934
2547.2000	-38.959
2547.6000	-38.557
2548.0000	-38.630
2548.4000	-38.627
2548.8000	-38.747
2549.2000	-38.486
2549.6000	-38.562
2550.0000	-38.627
2550.4000	-38.626
2550.8000	-38.594
2551.2000	-38.451
2551.6000	-38.342
2552.0000	-38.290
2552.4000	-38.107
2552.8000	-37.954
2553.2000	-37.947
2553.6000	-37.596
2554.0000	-37.540
2554.4000	-37.374
2554.8000	-37.087
2555.2000	-36.922
2555.6000	-36.856
2556.0000	-36.800
2556.4000	-36.676
2556.8000	-36.750
2557.2000	-36.892
2557.6000	-37.162
2558.0000	-37.194
2558.4000	-37.412
2558.8000	-37.649
2559.2000	-37.829
2559.6000	-38.038
2560.0000	-38.137
2560.4000	-38.363
2560.8000	-38.680
2561.2000	-38.741
2561.6000	-38.587
2562.0000	-38.581
2562.4000	-38.335
2562.8000	-38.138
2563.2000	-37.738
2563.6000	-37.409
2564.0000	-37.160
2564.4000	-36.876
2564.8000	-36.631
2565.2000	-36.517
2565.6000	-36.334
2566.0000	-36.379
2566.4000	-36.293
2566.8000	-36.179
2567.2000	-36.205
2567.6000	-36.192
2568.0000	-36.181
2568.4000	-36.206
2568.8000	-36.082
2569.2000	-36.186
2569.6000	-36.189
2570.0000	-36.246
2570.4000	-36.169
2570.8000	-36.072
2571.2000	-36.084
2571.6000	-36.104
2572.0000	-35.945
2572.4000	-35.836
2572.8000	-35.879
2573.2000	-35.973
2573.6000	-36.080
2574.0000	-35.972
2574.4000	-35.795
2574.8000	-35.781
2575.2000	-35.568
2575.6000	-35.337
2576.0000	-35.166
2576.4000	-34.991
2576.8000	-34.885
2577.2000	-34.799
2577.6000	-34.790
2578.0000	-34.835
2578.4000	-34.644
2578.8000	-34.622
2579.2000	-34.570
2579.6000	-34.604
2580.0000	-34.736
2580.4000	-34.934
2580.8000	-35.101
2581.2000	-35.343
2581.6000	-35.324
2582.0000	-35.258
2582.4000	-35.327
2582.8000	-35.187
2583.2000	-35.122
2583.6000	-35.147
2584.0000	-35.067
2584.4000	-35.090
2584.8000	-35.152
2585.2000	-35.083
2585.6000	-34.961
2586.0000	-34.854
2586.4000	-34.698
2586.8000	-34.525
2587.2000	-34.403
2587.6000	-34.373
2588.0000	-34.280
2588.4000	-34.144
2588.8000	-33.963
2589.2000	-33.854
2589.6000	-33.766
2590.0000	-33.722
2590.4000	-33.808
2590.8000	-34.010
2591.2000	-34.260
2591.6000	-34.482
2592.0000	-34.916
2592.4000	-35.343
2592.8000	-35.711
2593.2000	-36.055
2593.6000	-36.256
2594.0000	-36.264
2594.4000	-36.218
2594.8000	-36.005
2595.2000	-35.568
2595.6000	-35.112
2596.0000	-34.752
2596.4000	-34.348
2596.8000	-33.905
2597.2000	-33.675
2597.6000	-33.445
2598.0000	-33.269
2598.4000	-33.243
2598.8000	-33.203
2599.2000	-33.232
2599.6000	-33.335
2600.0000	-33.528
2600.4000	-33.663
2600.8000	-33.941
2601.2000	-34.155
2601.6000	-34.329
2602.0000	-34.686
2602.4000	-34.965
2602.8000	-35.160
2603.2000	-35.323
2603.6000	-35.417
2604.0000	-35.532
2604.4000	-35.497
2604.8000	-35.460
2605.2000	-35.337
2605.6000	-35.170
2606.0000	-35.043
2606.4000	-34.851
2606.8000	-34.611
2607.2000	-34.373
2607.6000	-34.086
2608.0000	-33.836
2608.4000	-33.628
2608.8000	-33.523
2609.2000	-33.480
2609.6000	-33.412
2610.0000	-33.289
2610.4000	-33.295
2610.8000	-33.341
2611.2000	-33.359
2611.6000	-33.395
2612.0000	-33.456
2612.4000	-33.574
2612.8000	-33.853
2613.2000	-34.066
2613.6000	-34.424
2614.0000	-34.613
2614.4000	-35.023
2614.8000	-35.162
2615.2000	-35.371
2615.6000	-35.450
2616.0000	-35.663
2616.4000	-35.956
2616.8000	-36.145
2617.2000	-36.342
2617.6000	-36.374
2618.0000	-36.372
2618.4000	-36.077
2618.8000	-35.763
2619.2000	-35.595
2619.6000	-35.369
2620.0000	-35.059
2620.4000	-34.963
2620.8000	-34.849
2621.2000	-34.610
2621.6000	-34.569
2622.0000	-34.448
2622.4000	-34.388
2622.8000	-34.449
2623.2000	-34.496
2623.6000	-34.707
2624.0000	-34.931
2624.4000	-35.079
2624.8000	-35.353
2625.2000	-35.541
2625.6000	-35.882
2626.0000	-36.178
2626.4000	-36.375
2626.8000	-36.731
2627.2000	-36.955
2627.6000	-37.163
2628.0000	-37.365
2628.4000	-37.343
2628.8000	-37.296
2629.2000	-37.312
2629.6000	-37.199
2630.0000	-37.209
2630.4000	-37.325
2630.8000	-37.486
2631.2000	-37.334
2631.6000	-36.832
2632.0000	-36.502
2632.4000	-36.588
2632.8000	-36.228
2633.2000	-35.718
2633.6000	-35.553
2634.0000	-35.419
2634.4000	-35.194
2634.8000	-35.068
2635.2000	-34.935
2635.6000	-34.788
2636.0000	-34.853
2636.4000	-34.814
2636.8000	-34.770
2637.2000	-34.776
2637.6000	-34.926
2638.0000	-35.054
2638.4000	-35.204
2638.8000	-35.421
2639.2000	-35.568
2639.6000	-35.563
2640.0000	-35.824
2640.4000	-35.962
2640.8000	-36.271
2641.2000	-36.339
2641.6000	-36.583
2642.0000	-36.987
2642.4000	-37.220
2642.8000	-37.499
2643.2000	-37.548
2643.6000	-37.822
2644.0000	-37.885
2644.4000	-37.955
2644.8000	-38.092
2645.2000	-38.404
2645.6000	-39.130
2646.0000	-39.348
2646.4000	-39.163
2646.8000	-39.097
2647.2000	-39.361
2647.6000	-39.282
2648.0000	-39.266
2648.4000	-39.149
2648.8000	-39.521
2649.2000	-39.651
2649.6000	-39.861
2650.0000	-39.938
2650.4000	-40.186
2650.8000	-40.499
2651.2000	-40.420
2651.6000	-40.801
2652.0000	-40.685
2652.4000	-40.634
2652.8000	-40.570
2653.2000	-40.714
2653.6000	-40.558
2654.0000	-40.248
2654.4000	-40.066
2654.8000	-39.864
2655.2000	-39.777
2655.6000	-39.883
2656.0000	-39.977
2656.4000	-39.990
2656.8000	-40.032
2657.2000	-40.058
2657.6000	-40.141
2658.0000	-40.282
2658.4000	-40.212
2658.8000	-40.236
2659.2000	-40.415
2659.6000	-40.334
2660.0000	-40.401
2660.4000	-40.567
2660.8000	-40.678
2661.2000	-40.729
2661.6000	-40.829
2662.0000	-41.045
2662.4000	-40.821
2662.8000	-40.882
2663.2000	-41.462
2663.6000	-41.803
2664.0000	-41.994
2664.4000	-41.959
2664.8000	-41.761
2665.2000	-41.447
2665.6000	-41.317
2666.0000	-41.533
2666.4000	-41.072
2666.8000	-41.396
2667.2000	-41.245
2667.6000	-41.098
2668.0000	-40.773
2668.4000	-40.274
2668.8000	-40.279
2669.2000	-39.941
2669.6000	-39.538
2670.0000	-39.492
2670.4000	-39.109
2670.8000	-39.076
2671.2000	-38.891
2671.6000	-38.855
2672.0000	-38.760
2672.4000	-38.564
2672.8000	-38.726
2673.2000	-38.786
2673.6000	-39.243
2674.0000	-39.555
2674.4000	-39.919
2674.8000	-40.567
2675.2000	-40.562
2675.6000	-41.291
2676.0000	-41.669
2676.4000	-41.277
2676.8000	-41.323
2677.2000	-41.361
2677.6000	-40.899
2678.0000	-40.270
2678.4000	-39.847
2678.8000	-39.450
2679.2000	-39.158
2679.6000	-38.852
2680.0000	-38.459
2680.4000	-38.435
2680.8000	-38.450
2681.2000	-38.179
2681.6000	-38.350
2682.0000	-38.360
2682.4000	-38.466
2682.8000	-38.756
2683.2000	-39.008
2683.6000	-38.999
2684.0000	-38.616
2684.4000	-38.923
2684.8000	-38.768
2685.2000	-38.411
2685.6000	-38.044
2686.0000	-37.640
2686.4000	-37.407
2686.8000	-36.987
2687.2000	-36.560
2687.6000	-36.280
2688.0000	-35.935
2688.4000	-35.595
2688.8000	-35.407
2689.2000	-35.129
2689.6000	-35.091
2690.0000	-35.077
2690.4000	-35.038
2690.8000	-35.169
2691.2000	-35.010
2691.6000	-35.169
2692.0000	-35.246
2692.4000	-35.243
2692.8000	-34.940
2693.2000	-34.736
2693.6000	-34.369
2694.0000	-33.926
2694.4000	-33.548
2694.8000	-33.273
2695.2000	-32.788
2695.6000	-32.227
2696.0000	-31.721
2696.4000	-31.187
2696.8000	-30.802
2697.2000	-30.481
2697.6000	-29.998
2698.0000	-29.919
2698.4000	-29.819
2698.8000	-29.635
2699.2000	-29.595
2699.6000	-29.431
2700.0000	-29.318
2700.4000	-29.161
2700.8000	-28.995
2701.2000	-28.733
2701.6000	-28.604
2702.0000	-28.143
2702.4000	-27.897
2702.8000	-27.673
2703.2000	-27.260
2703.6000	-26.885
2704.0000	-26.520
2704.4000	-26.314
2704.8000	-26.203
2705.2000	-26.302
2705.6000	-26.315
2706.0000	-26.425
2706.4000	-26.739
2706.8000	-26.991
2707.2000	-27.415
2707.6000	-27.854
2708.0000	-28.028
2708.4000	-28.516
2708.8000	-28.990
2709.2000	-29.341
2709.6000	-29.697
2710.0000	-29.675
2710.4000	-29.746
2710.8000	-29.713
2711.2000	-29.432
2711.6000	-29.033
2712.0000	-28.333
2712.4000	-28.399
2712.8000	-28.362
2713.2000	-28.078
2713.6000	-27.968
2714.0000	-27.877
2714.4000	-28.548
2714.8000	-28.663
2715.2000	-28.074
2715.6000	-28.113
2716.0000	-28.364
2716.4000	-28.669
2716.8000	-28.537
2717.2000	-28.702
2717.6000	-29.137
2718.0000	-28.920
2718.4000	-28.758
2718.8000	-28.449
2719.2000	-28.206
2719.6000	-27.949
2720.0000	-27.533
2720.4000	-27.352
2720.8000	-27.422
2721.2000	-27.256
2721.6000	-27.238
2722.0000	-27.188
2722.4000	-26.826
2722.8000	-27.111
2723.2000	-26.889
2723.6000	-26.884
2724.0000	-26.770
2724.4000	-26.671
2724.8000	-26.563
2725.2000	-26.295
2725.6000	-25.915
2726.0000	-25.393
2726.4000	-24.908
2726.8000	-24.522
2727.2000	-24.254
2727.6000	-23.718
2728.0000	-23.762
2728.4000	-23.320
2728.8000	-23.233
2729.2000	-22.823
2729.6000	-22.663
2730.0000	-22.771
2730.4000	-22.672
2730.8000	-22.588
2731.2000	-22.679
2731.6000	-22.589
2732.0000	-22.732
2732.4000	-22.600
2732.8000	-22.604
2733.2000	-22.422
2733.6000	-22.182
2734.0000	-22.429
2734.4000	-22.192
2734.8000	-21.999
2735.2000	-22.189
2735.6000	-21.985
2736.0000	-22.060
2736.4000	-22.024
2736.8000	-22.011
2737.2000	-22.167
2737.6000	-22.523
2738.0000	-23.038
2738.4000	-23.181
2738.8000	-23.454
2739.2000	-23.468
2739.6000	-23.350
2740.0000	-22.949
2740.4000	-22.317
2740.8000	-21.897
2741.2000	-21.394
2741.6000	-21.080
2742.0000	-20.349
2742.4000	-19.988
2742.8000	-19.594
2743.2000	-19.328
2743.6000	-19.101
2744.0000	-18.864
2744.4000	-18.756
2744.8000	-18.713
2745.2000	-18.724
2745.6000	-18.759
2746.0000	-18.939
2746.4000	-18.835
2746.8000	-18.867
2747.2000	-18.989
2747.6000	-19.129
2748.0000	-19.145
2748.4000	-19.159
2748.8000	-19.327
2749.2000	-19.391
2749.6000	-19.557
2750.0000	-19.767
2750.4000	-19.846
2750.8000	-19.958
2751.2000	-20.240
2751.6000	-20.260
2752.0000	-21.137
2752.4000	-20.861
2752.8000	-21.517
2753.2000	-21.449
2753.6000	-21.540
2754.0000	-21.197
2754.4000	-19.937
2754.8000	-18.952
2755.2000	-18.817
2755.6000	-18.137
2756.0000	-17.007
2756.4000	-16.139
2756.8000	-15.639
2757.2000	-15.283
2757.6000	-14.058
2758.0000	-14.151
2758.4000	-13.386
2758.8000	-13.721
2759.2000	-13.423
2759.6000	-12.963
2760.0000	-12.955
2760.4000	-13.350
2760.8000	-13.354
2761.2000	-13.391
2761.6000	-13.276
2762.0000	-13.193
2762.4000	-13.073
2762.8000	-12.738
2763.2000	-12.561
2763.6000	-11.806
2764.0000	-11.505
2764.4000	-11.429
2764.8000	-11.471
2765.2000	-11.309
2765.6000	-11.026
2766.0000	-11.161
2766.4000	-11.430
2766.8000	-11.398
2767.2000	-11.571
2767.6000	-11.515
2768.0000	-11.637
2768.4000	-11.707
2768.8000	-11.606
2769.2000	-11.924
2769.6000	-11.686
2770.0000	-11.811
2770.4000	-11.770
2770.8000	-11.421
2771.2000	-11.472
2771.6000	-11.416
2772.0000	-11.389
2772.4000	-11.215
2772.8000	-11.096
2773.2000	-11.109
2773.6000	-11.248
2774.0000	-11.352
2774.4000	-11.360
2774.8000	-11.153
2775.2000	-11.158
2775.6000	-10.998
2776.0000	-10.964
2776.4000	-10.741
2776.8000	-10.868
2777.2000	-10.606
2777.6000	-10.386
2778.0000	-10.519
2778.4000	-10.543
2778.8000	-10.580
2779.2000	-10.674
2779.6000	-10.516
2780.0000	-10.688
2780.4000	-10.680
2780.8000	-10.492
2781.2000	-10.213
2781.6000	-10.141
2782.0000	-10.156
2782.4000	-9.951
2782.8000	-9.932
2783.2000	-9.663
2783.6000	-9.389
2784.0000	-9.511
2784.4000	-9.319
2784.8000	-9.067
2785.2000	-8.884
2785.6000	-8.502
2786.0000	-8.308
2786.4000	-8.295
2786.8000	-8.173
2787.2000	-8.243
2787.6000	-8.216
2788.0000	-8.183
2788.4000	-7.806
2788.8000	-7.781
2789.2000	-7.842
2789.6000	-7.799
2790.0000	-7.778
2790.4000	-7.730
2790.8000	-7.757
2791.2000	-7.784
2791.6000	-7.831
2792.0000	-7.996
2792.4000	-8.129
2792.8000	-8.153
2793.2000	-8.094
2793.6000	-8.197
2794.0000	-8.170
2794.4000	-8.468
2794.8000	-8.435
2795.2000	-8.332
2795.6000	-8.294
2796.0000	-8.335
2796.4000	-8.268
2796.8000	-8.504
2797.2000	-8.360
2797.6000	-8.467
2798.0000	-8.448
2798.4000	-8.453
2798.8000	-8.618
2799.2000	-8.772
2799.6000	-9.137
2800.0000	-9.322
2800.4000	-9.443
2800.8000	-9.407
2801.2000	-9.730
2801.6000	-9.993
2802.0000	-10.133
2802.4000	-10.428
2802.8000	-10.591
2803.2000	-10.959
2803.6000	-11.055
2804.0000	-10.987
2804.4000	-10.894
2804.8000	-11.153
2805.2000	-11.247
2805.6000	-11.161
2806.0000	-10.881
2806.4000	-10.262
2806.8000	-9.996
2807.2000	-10.465
2807.6000	-10.050
2808.0000	-10.072
2808.4000	-10.429
2808.8000	-10.252
2809.2000	-10.067
2809.6000	-10.005
2810.0000	-10.261
2810.4000	-10.538
2810.8000	-10.356
2811.2000	-10.422
2811.6000	-10.707
2812.0000	-10.905
2812.4000	-11.308
2812.8000	-11.321
2813.2000	-11.374
2813.6000	-11.782
2814.0000	-11.315
2814.4000	-11.920
2814.8000	-12.179
2815.2000	-11.913
2815.6000	-11.837
2816.0000	-11.775
2816.4000	-11.748
2816.8000	-11.831
2817.2000	-11.842
2817.6000	-11.938
2818.0000	-12.345
2818.4000	-12.169
2818.8000	-12.639
2819.2000	-13.078
2819.6000	-12.738
2820.0000	-13.240
2820.4000	-13.599
2820.8000	-13.857
2821.2000	-14.046
2821.6000	-14.544
2822.0000	-14.697
2822.4000	-14.968
2822.8000	-14.582
2823.2000	-15.079
2823.6000	-14.947
2824.0000	-15.007
2824.4000	-15.176
2824.8000	-14.727
2825.2000	-15.137
2825.6000	-15.023
2826.0000	-14.784
2826.4000	-14.922
2826.8000	-14.786
2827.2000	-14.905
2827.6000	-15.048
2828.0000	-14.844
2828.4000	-14.816
2828.8000	-14.571
2829.2000	-14.433
2829.6000	-14.777
2830.0000	-14.566
2830.4000	-14.672
2830.8000	-14.124
2831.2000	-14.178
2831.6000	-14.437
2832.0000	-14.603
2832.4000	-14.606
2832.8000	-14.282
2833.2000	-14.599
2833.6000	-15.069
2834.0000	-15.103
2834.4000	-14.818
2834.8000	-15.266
2835.2000	-15.289
2835.6000	-15.269
2836.0000	-14.992
2836.4000	-14.385
2836.8000	-15.265
2837.2000	-15.288
2837.6000	-14.278
2838.0000	-15.309
2838.4000	-14.219
2838.8000	-14.746
2839.2000	-15.095
2839.6000	-12.916
2840.0000	-13.280
2840.4000	-13.676
2840.8000	-13.224
2841.2000	-12.358
2841.6000	-11.789
2842.0000	-11.552
2842.4000	-12.840
2842.8000	-12.244
2843.2000	-11.909
2843.6000	-11.789
2844.0000	-11.745
2844.4000	-11.926
2844.8000	-11.749
2845.2000	-11.885
2845.6000	-12.064
2846.0000	-12.345
2846.4000	-12.416
2846.8000	-12.558
2847.2000	-12.444
2847.6000	-12.608
2848.0000	-13.092
2848.4000	-12.218
2848.8000	-13.152
2849.2000	-13.475
2849.6000	-13.708
2850.0000	-13.420
2850.4000	-13.309
2850.8000	-14.169
2851.2000	-15.117
2851.6000	-14.784
2852.0000	-14.054
2852.4000	-16.477
2852.8000	-16.530
2853.2000	-15.343
2853.6000	-15.130
2854.0000	-13.559
2854.4000	-15.795
2854.8000	-16.327
2855.2000	-14.595
2855.6000	-14.542
2856.0000	-14.413
2856.4000	-14.954
2856.8000	-13.556
2857.2000	-14.182
2857.6000	-14.484
2858.0000	-14.898
2858.4000	-14.002
2858.8000	-14.316
2859.2000	-14.159
2859.6000	-14.663
2860.0000	-14.312
2860.4000	-14.539
2860.8000	-14.387
2861.2000	-14.334
2861.6000	-14.782
2862.0000	-13.862
2862.4000	-13.675
2862.8000	-13.627
2863.2000	-14.512
2863.6000	-14.638
2864.0000	-14.040
2864.4000	-14.134
2864.8000	-14.581
2865.2000	-14.781
2865.6000	-13.928
2866.0000	-14.313
2866.4000	-14.505
2866.8000	-14.864
2867.2000	-14.855
2867.6000	-14.800
2868.0000	-14.595
2868.4000	-15.509
2868.8000	-15.484
2869.2000	-14.958
2869.6000	-15.020
2870.0000	-15.467
2870.4000	-15.783
2870.8000	-14.671
2871.2000	-15.708
2871.6000	-15.099
2872.0000	-16.064
2872.4000	-14.979
2872.8000	-14.933
2873.2000	-15.480
2873.6000	-15.340
2874.0000	-15.305
2874.4000	-15.430
2874.8000	-14.659
2875.2000	-14.420
2875.6000	-14.560
2876.0000	-14.214
2876.4000	-14.328
2876.8000	-14.457
2877.2000	-15.249
2877.6000	-14.380
2878.0000	-13.834
2878.4000	-14.362
2878.8000	-14.454
2879.2000	-14.744
2879.6000	-14.390
2880.0000	-14.086
2880.4000	-15.163
2880.8000	-14.948
2881.2000	-13.286
2881.6000	-12.718
2882.0000	-13.636
2882.4000	-13.646
2882.8000	-13.348
2883.2000	-13.165
2883.6000	-14.017
2884.0000	-14.135
2884.4000	-13.328
2884.8000	-12.914
2885.2000	-13.451
2885.6000	-13.779
2886.0000	-12.795
2886.4000	-12.613
2886.8000	-12.644
2887.2000	-12.822
2887.6000	-13.216
2888.0000	-12.828
2888.4000	-12.498
2888.8000	-12.658
2889.2000	-12.646
2889.6000	-12.622
2890.0000	-12.437
2890.4000	-12.223
2890.8000	-12.484
2891.2000	-12.318
2891.6000	-12.439
2892.0000	-12.365
2892.4000	-12.764
2892.8000	-13.075
2893.2000	-12.419
2893.6000	-12.245
2894.0000	-12.232
2894.4000	-13.020
2894.8000	-12.642
2895.2000	-11.987
2895.6000	-12.123
2896.0000	-12.257
2896.4000	-12.483
2896.8000	-12.093
2897.2000	-12.289
2897.6000	-12.943
2898.0000	-12.778
2898.4000	-12.727
2898.8000	-12.867
2899.2000	-13.175
2899.6000	-13.349
2900.0000	-13.234
2900.4000	-13.136
2900.8000	-13.166
2901.2000	-13.020
2901.6000	-13.131
2902.0000	-13.053
2902.4000	-13.186
2902.8000	-12.826
2903.2000	-12.945
2903.6000	-12.781
2904.0000	-12.772
2904.4000	-12.516
2904.8000	-12.561
2905.2000	-12.288
2905.6000	-12.747
2906.0000	-12.311
2906.4000	-12.856
2906.8000	-12.283
2907.2000	-12.272
2907.6000	-12.792
2908.0000	-12.531
2908.4000	-12.992
2908.8000	-12.591
2909.2000	-12.367
2909.6000	-12.199
2910.0000	-12.810
2910.4000	-12.305
2910.8000	-12.388
2911.2000	-12.775
2911.6000	-13.009
2912.0000	-12.895
2912.4000	-12.511
2912.8000	-12.398
2913.2000	-12.769
2913.6000	-12.582
2914.0000	-12.749
2914.4000	-12.436
2914.8000	-12.155
2915.2000	-12.591
2915.6000	-12.999
2916.0000	-13.137
2916.4000	-13.886
2916.8000	-13.016
2917.2000	-13.552
2917.6000	-12.927
2918.0000	-13.919
2918.4000	-14.087
2918.8000	-13.852
2919.2000	-13.285
2919.6000	-13.632
2920.0000	-14.629
2920.4000	-14.142
2920.8000	-14.063
2921.2000	-13.547
2921.6000	-13.376
2922.0000	-14.369
2922.4000	-13.975
2922.8000	-13.216
2923.2000	-13.445
2923.6000	-14.097
2924.0000	-14.776
2924.4000	-12.927
2924.8000	-12.591
2925.2000	-13.565
2925.6000	-13.340
2926.0000	-13.098
2926.4000	-13.261
2926.8000	-13.235
2927.2000	-13.704
2927.6000	-14.034
2928.0000	-13.576
2928.4000	-13.577
2928.8000	-14.052
2929.2000	-15.005
2929.6000	-14.731
2930.0000	-14.280
2930.4000	-14.114
2930.8000	-14.725
2931.2000	-14.814
2931.6000	-14.470
2932.0000	-15.043
2932.4000	-15.782
2932.8000	-15.476
2933.2000	-15.553
2933.6000	-14.895
2934.0000	-14.510
2934.4000	-15.114
2934.8000	-14.863
2935.2000	-15.613
2935.6000	-15.603
2936.0000	-15.218
2936.4000	-14.784
2936.8000	-15.052
2937.2000	-15.350
2937.6000	-16.373
2938.0000	-15.575
2938.4000	-15.352
2938.8000	-15.781
2939.2000	-16.130
2939.6000	-16.404
2940.0000	-15.985
2940.4000	-15.395
2940.8000	-15.353
2941.2000	-15.715
2941.6000	-16.116
2942.0000	-16.261
2942.4000	-16.489
2942.8000	-16.622
2943.2000	-16.973
2943.6000	-16.205
2944.0000	-16.506
2944.4000	-15.952
2944.8000	-16.879
2945.2000	-17.047
2945.6000	-16.795
2946.0000	-16.437
2946.4000	-16.699
2946.8000	-17.356
2947.2000	-17.369
2947.6000	-17.108
2948.0000	-17.138
2948.4000	-17.684
2948.8000	-17.650
2949.2000	-17.692
2949.6000	-17.317
2950.0000	-17.541
2950.4000	-18.332
2950.8000	-19.598
2951.2000	-18.704
2951.6000	-19.151
2952.0000	-18.895
2952.4000	-18.822
2952.8000	-18.857
2953.2000	-18.643
2953.6000	-19.696
2954.0000	-19.612
2954.4000	-19.720
2954.8000	-19.306
2955.2000	-19.794
2955.6000	-20.188
2956.0000	-20.357
2956.4000	-20.270
2956.8000	-20.572
2957.2000	-20.529
2957.6000	-20.680
2958.0000	-21.030
2958.4000	-21.233
2958.8000	-21.789
2959.2000	-22.257
2959.6000	-22.012
2960.0000	-21.831
2960.4000	-22.096
2960.8000	-22.376
2961.2000	-22.890
2961.6000	-22.803
2962.0000	-23.246
2962.4000	-24.056
2962.8000	-23.170
2963.2000	-23.330
2963.6000	-23.071
2964.0000	-23.509
2964.4000	-24.768
2964.8000	-24.299
2965.2000	-24.480
2965.6000	-23.265
2966.0000	-23.673
2966.4000	-24.915
2966.8000	-24.560
2967.2000	-22.994
2967.6000	-22.741
2968.0000	-23.004
2968.4000	-22.851
2968.8000	-23.280
2969.2000	-23.438
2969.6000	-23.589
2970.0000	-23.009
2970.4000	-23.399
2970.8000	-24.084
2971.2000	-23.227
2971.6000	-23.642
2972.0000	-22.687
2972.4000	-22.952
2972.8000	-22.737
2973.2000	-22.549
2973.6000	-22.442
2974.0000	-22.357
2974.4000	-21.866
2974.8000	-21.792
2975.2000	-22.012
2975.6000	-21.856
2976.0000	-21.595
2976.4000	-22.254
2976.8000	-22.058
2977.2000	-21.583
2977.6000	-21.806
2978.0000	-22.973
2978.4000	-22.161
2978.8000	-21.594
2979.2000	-21.579
2979.6000	-23.539
2980.0000	-22.349
2980.4000	-21.740
2980.8000	-21.585
2981.2000	-22.548
2981.6000	-23.146
2982.0000	-22.941
2982.4000	-21.256
2982.8000	-22.379
2983.2000	-23.190
2983.6000	-22.319
2984.0000	-23.001
2984.4000	-23.559
2984.8000	-24.868
2985.2000	-24.533
2985.6000	-23.685
2986.0000	-22.476
2986.4000	-24.341
2986.8000	-23.354
2987.2000	-22.111
2987.6000	-22.376
2988.0000	-25.729
2988.4000	-24.358
2988.8000	-25.722
2989.2000	-25.408
2989.6000	-25.126
2990.0000	-25.417
2990.4000	-25.330
2990.8000	-26.077
2991.2000	-25.594
2991.6000	-25.712
2992.0000	-25.079
2992.4000	-25.990
2992.8000	-26.094
2993.2000	-24.471
2993.6000	-24.910
2994.0000	-26.210
2994.4000	-26.143
2994.8000	-26.175
2995.2000	-25.138
2995.6000	-25.588
2996.0000	-24.944
2996.4000	-23.960
2996.8000	-23.837
2997.2000	-24.497
2997.6000	-22.963
2998.0000	-22.766
2998.4000	-23.949
2998.8000	-23.600
2999.2000	-23.387
2999.6000	-23.982
3000.0000	-23.704
3000.4000	-25.207
3000.8000	-23.038
3001.2000	-23.091
3001.6000	-24.579
3002.0000	-25.584
3002.4000	-24.172
3002.8000	-23.428
3003.2000	-25.051
3003.6000	-25.590
3004.0000	-25.242
3004.4000	-23.829
3004.8000	-22.416
3005.2000	-25.263
3005.6000	-26.269
3006.0000	-26.014
3006.4000	-25.393
3006.8000	-24.665
3007.2000	-23.172
3007.6000	-25.974
3008.0000	-25.285
3008.4000	-25.071
3008.8000	-26.769
3009.2000	-26.339
3009.6000	-26.420
3010.0000	-27.106
3010.4000	-26.459
3010.8000	-26.665
3011.2000	-26.638
3011.6000	-27.739
3012.0000	-27.840
3012.4000	-25.887
3012.8000	-26.667
3013.2000	-27.996
3013.6000	-27.036
3014.0000	-28.125
3014.4000	-27.476
3014.8000	-26.483
3015.2000	-24.417
3015.6000	-26.492
3016.0000	-26.975
3016.4000	-26.448
3016.8000	-25.440
3017.2000	-25.948
3017.6000	-26.894
3018.0000	-25.600
3018.4000	-24.057
3018.8000	-23.467
3019.2000	-24.262
3019.6000	-25.715
3020.0000	-26.130
3020.4000	-25.527
3020.8000	-23.993
3021.2000	-24.817
3021.6000	-26.684
3022.0000	-25.846
3022.4000	-25.516
3022.8000	-25.123
3023.2000	-24.714
3023.6000	-24.864
3024.0000	-24.762
3024.4000	-25.529
3024.8000	-24.204
3025.2000	-24.081
3025.6000	-24.353
3026.0000	-24.523
3026.4000	-24.329
3026.8000	-24.848
3027.2000	-24.617
3027.6000	-24.510
3028.0000	-24.458
3028.4000	-24.381
3028.8000	-24.642
3029.2000	-24.551
3029.6000	-24.298
3030.0000	-24.988
3030.4000	-24.654
3030.8000	-24.014
3031.2000	-23.794
3031.6000	-24.235
3032.0000	-24.154
3032.4000	-23.791
3032.8000	-24.251
3033.2000	-24.042
3033.6000	-24.286
3034.0000	-24.111
3034.4000	-24.130
3034.8000	-23.821
3035.2000	-24.729
3035.6000	-23.740
3036.0000	-24.070
3036.4000	-23.848
3036.8000	-23.540
3037.2000	-23.744
3037.6000	-23.967
3038.0000	-24.177
3038.4000	-24.958
3038.8000	-24.376
3039.2000	-24.665
3039.6000	-24.389
3040.0000	-24.475
3040.4000	-25.267
3040.8000	-24.827
3041.2000	-24.265
3041.6000	-24.784
3042.0000	-24.899
3042.4000	-25.106
3042.8000	-24.650
3043.2000	-24.354
3043.6000	-24.976
3044.0000	-24.957
3044.4000	-24.913
3044.8000	-24.823
3045.2000	-24.490
3045.6000	-24.792
3046.0000	-25.417
3046.4000	-24.826
3046.8000	-25.076
3047.2000	-24.622
3047.6000	-26.078
3048.0000	-24.840
3048.4000	-25.144
3048.8000	-24.926
3049.2000	-25.136
3049.6000	-26.373
3050.0000	-25.889
3050.4000	-25.569
3050.8000	-25.760
3051.2000	-25.731
3051.6000	-26.625
3052.0000	-27.139
3052.4000	-26.837
3052.8000	-26.154
3053.2000	-26.022
3053.6000	-26.258
3054.0000	-25.996
3054.4000	-25.447
3054.8000	-25.263
3055.2000	-25.528
3055.6000	-25.428
3056.0000	-25.578
3056.4000	-25.255
3056.8000	-25.146
3057.2000	-25.702
3057.6000	-27.478
3058.0000	-26.158
3058.4000	-25.591
3058.8000	-26.570
3059.2000	-27.383
3059.6000	-29.622
3060.0000	-29.331
3060.4000	-30.427
3060.8000	-31.457
3061.2000	-31.105
3061.6000	-30.045
3062.0000	-30.966
3062.4000	-31.267
3062.8000	-31.571
3063.2000	-28.531
3063.6000	-27.123
3064.0000	-25.370
3064.4000	-25.264
3064.8000	-25.244
3065.2000	-27.003
3065.6000	-25.924
3066.0000	-24.499
3066.4000	-24.257
3066.8000	-25.865
3067.2000	-26.356
3067.6000	-26.599
3068.0000	-24.529
3068.4000	-25.193
3068.8000	-25.789
3069.2000	-27.490
3069.6000	-27.519
3070.0000	-26.437
3070.4000	-25.515
3070.8000	-28.486
3071.2000	-29.015
3071.6000	-29.659
3072.0000	-29.506
3072.4000	-29.624
3072.8000	-30.224
3073.2000	-30.802
3073.6000	-31.068
3074.0000	-31.005
3074.4000	-31.213
3074.8000	-30.895
3075.2000	-31.147
3075.6000	-30.665
3076.0000	-30.767
3076.4000	-30.906
3076.8000	-31.306
3077.2000	-31.445
3077.6000	-31.131
3078.0000	-30.368
3078.4000	-30.064
3078.8000	-30.518
3079.2000	-29.242
3079.6000	-29.200
3080.0000	-28.932
3080.4000	-29.602
3080.8000	-29.547
3081.2000	-29.070
3081.6000	-29.273
3082.0000	-30.128
3082.4000	-30.154
3082.8000	-29.020
3083.2000	-28.560
3083.6000	-29.721
3084.0000	-29.483
3084.4000	-28.515
3084.8000	-28.709
3085.2000	-28.430
3085.6000	-28.914
3086.0000	-28.230
3086.4000	-27.994
3086.8000	-28.012
3087.2000	-27.494
3087.6000	-27.412
3088.0000	-27.060
3088.4000	-27.062
3088.8000	-26.721
3089.2000	-26.889
3089.6000	-26.579
3090.0000	-26.080
3090.4000	-25.565
3090.8000	-25.438
3091.2000	-25.600
3091.6000	-25.683
3092.0000	-25.086
3092.4000	-25.174
3092.8000	-23.633
3093.2000	-23.399
3093.6000	-23.535
3094.0000	-24.450
3094.4000	-23.657
3094.8000	-24.340
3095.2000	-23.855
3095.6000	-24.265
3096.0000	-24.558
3096.4000	-24.406
3096.8000	-24.775
3097.2000	-24.616
3097.6000	-24.158
3098.0000	-25.632
3098.4000	-25.278
3098.8000	-25.092
3099.2000	-24.743
3099.6000	-25.471
3100.0000	-25.050
3100.4000	-24.494
3100.8000	-24.667
3101.2000	-26.327
3101.6000	-25.491
3102.0000	-24.548
3102.4000	-24.406
3102.8000	-24.072
3103.2000	-23.110
3103.6000	-22.608
3104.0000	-24.069
3104.4000	-22.698
3104.8000	-22.206
3105.2000	-21.824
3105.6000	-22.516
3106.0000	-23.201
3106.4000	-21.956
3106.8000	-20.847
3107.2000	-21.740
3107.6000	-22.338
3108.0000	-22.037
3108.4000	-20.675
3108.8000	-20.272
3109.2000	-21.651
3109.6000	-22.854
3110.0000	-20.819
3110.4000	-19.715
3110.8000	-20.032
3111.2000	-20.659
3111.6000	-20.113
3112.0000	-19.177
3112.4000	-19.182
3112.8000	-18.653
3113.2000	-18.817
3113.6000	-19.365
3114.0000	-18.959
3114.4000	-19.479
3114.8000	-19.136
3115.2000	-19.319
3115.6000	-19.083
3116.0000	-18.201
3116.4000	-18.484
3116.8000	-22.464
3117.2000	-20.797
3117.6000	-19.207
3118.0000	-18.796
3118.4000	-20.859
3118.8000	-21.454
3119.2000	-19.037
3119.6000	-19.126
3120.0000	-18.945
3120.4000	-17.919
3120.8000	-19.490
3121.2000	-18.799
3121.6000	-19.162
3122.0000	-18.418
3122.4000	-19.148
3122.8000	-21.467
3123.2000	-20.180
3123.6000	-21.177
3124.0000	-19.811
3124.4000	-19.928
3124.8000	-20.924
3125.2000	-19.044
3125.6000	-20.485
3126.0000	-19.972
3126.4000	-19.416
3126.8000	-19.661
3127.2000	-21.002
3127.6000	-21.091
3128.0000	-20.201
3128.4000	-21.603
3128.8000	-22.679
3129.2000	-20.196
3129.6000	-20.776
3130.0000	-20.239
3130.4000	-19.965
3130.8000	-19.482
3131.2000	-21.119
3131.6000	-21.644
3132.0000	-21.077
3132.4000	-21.522
3132.8000	-19.459
3133.2000	-19.360
3133.6000	-20.686
3134.0000	-21.147
3134.4000	-18.786
3134.8000	-19.036
3135.2000	-20.452
3135.6000	-19.067
[truncated: 5,911 more rows]
