# Supplementary material for: Femtosecond tunable solitons up to 4.8 µm using soliton self-frequency shift in an InF3 fiber
Source: Sci Rep. 2022 Sep 23;12:15898. doi: 10.1038/s41598-022-19658-8 (PMC9508244; doi:10.1038/s41598-022-19658-8)
Supplement: Supplementary file 1 — Supplementary Information. [file 41598_2022_19658_MOESM1_ESM.zip › Raw data/Fig3_4m20mInF3/4.3A.CSV]

75CSV
77
35
CTRWL	4200.000000
SPAN	3600.000000
START WL	2400.000000
STOP WL	6000.000000
WLFREQ	0
REFL	-3.0
LSCL	7.0
RESLN	2.000
AVG	1
SMPLAUTO	1
SMPL	9001
SMPLINTVL	0.4000
HI1_CHOP
MEAS
LSUNT	0
NMSKV	OFF
RESCOR	0
SMOOTH	0
MEASWL	0
SWPSPD	1
MODELNAME	AQ6376
CHGPT	0
RESCAL0_0	10243
RESCAL0_1	0
RESCAL0_2	0
RESCAL1_0	10243
RESCAL1_1	0
RESCAL1_2	0
RESPARM	10243
FREQPARM	10243
WNUMPARM	10243
[TRACE DATA]
2400.0000	-52.037
2400.4000	-52.917
2400.8000	-59.097
2401.2000	-55.764
2401.6000	-210.000
2402.0000	-52.540
2402.4000	-50.944
2402.8000	-210.000
2403.2000	-210.000
2403.6000	-210.000
2404.0000	-51.497
2404.4000	-210.000
2404.8000	-52.137
2405.2000	-51.415
2405.6000	-50.866
2406.0000	-210.000
2406.4000	-55.996
2406.8000	-51.378
2407.2000	-210.000
2407.6000	-56.609
2408.0000	-53.081
2408.4000	-63.682
2408.8000	-56.142
2409.2000	-58.147
2409.6000	-52.573
2410.0000	-210.000
2410.4000	-50.110
2410.8000	-50.916
2411.2000	-50.268
2411.6000	-54.745
2412.0000	-51.370
2412.4000	-49.973
2412.8000	-48.484
2413.2000	-49.495
2413.6000	-51.646
2414.0000	-59.428
2414.4000	-48.106
2414.8000	-51.321
2415.2000	-50.431
2415.6000	-50.776
2416.0000	-57.698
2416.4000	-54.777
2416.8000	-210.000
2417.2000	-54.474
2417.6000	-210.000
2418.0000	-210.000
2418.4000	-53.697
2418.8000	-55.772
2419.2000	-49.424
2419.6000	-54.600
2420.0000	-52.735
2420.4000	-51.186
2420.8000	-56.894
2421.2000	-54.132
2421.6000	-48.420
2422.0000	-52.948
2422.4000	-53.590
2422.8000	-56.323
2423.2000	-56.107
2423.6000	-49.550
2424.0000	-50.308
2424.4000	-49.327
2424.8000	-57.937
2425.2000	-67.064
2425.6000	-50.498
2426.0000	-59.560
2426.4000	-56.034
2426.8000	-54.242
2427.2000	-210.000
2427.6000	-54.697
2428.0000	-50.861
2428.4000	-51.166
2428.8000	-50.457
2429.2000	-52.790
2429.6000	-210.000
2430.0000	-50.532
2430.4000	-52.076
2430.8000	-51.947
2431.2000	-51.711
2431.6000	-49.496
2432.0000	-50.094
2432.4000	-48.672
2432.8000	-48.474
2433.2000	-48.613
2433.6000	-50.574
2434.0000	-47.856
2434.4000	-49.702
2434.8000	-52.094
2435.2000	-49.276
2435.6000	-50.927
2436.0000	-48.328
2436.4000	-48.597
2436.8000	-48.879
2437.2000	-50.337
2437.6000	-49.836
2438.0000	-49.625
2438.4000	-47.412
2438.8000	-48.333
2439.2000	-50.139
2439.6000	-49.904
2440.0000	-49.373
2440.4000	-48.668
2440.8000	-48.436
2441.2000	-48.171
2441.6000	-47.710
2442.0000	-50.727
2442.4000	-48.244
2442.8000	-47.577
2443.2000	-47.890
2443.6000	-47.653
2444.0000	-47.694
2444.4000	-47.968
2444.8000	-49.187
2445.2000	-47.433
2445.6000	-47.872
2446.0000	-47.876
2446.4000	-47.881
2446.8000	-48.052
2447.2000	-46.792
2447.6000	-47.053
2448.0000	-48.546
2448.4000	-46.126
2448.8000	-47.499
2449.2000	-47.506
2449.6000	-47.425
2450.0000	-48.002
2450.4000	-45.421
2450.8000	-47.192
2451.2000	-47.232
2451.6000	-46.948
2452.0000	-45.863
2452.4000	-48.599
2452.8000	-47.939
2453.2000	-47.794
2453.6000	-47.673
2454.0000	-47.010
2454.4000	-47.151
2454.8000	-47.426
2455.2000	-46.662
2455.6000	-46.204
2456.0000	-46.206
2456.4000	-45.924
2456.8000	-45.347
2457.2000	-45.918
2457.6000	-45.611
2458.0000	-45.117
2458.4000	-45.960
2458.8000	-45.899
2459.2000	-45.608
2459.6000	-45.545
2460.0000	-44.852
2460.4000	-45.691
2460.8000	-45.840
2461.2000	-45.399
2461.6000	-45.168
2462.0000	-45.505
2462.4000	-44.774
2462.8000	-44.846
2463.2000	-44.991
2463.6000	-45.319
2464.0000	-45.307
2464.4000	-45.666
2464.8000	-44.582
2465.2000	-44.217
2465.6000	-44.179
2466.0000	-44.907
2466.4000	-44.472
2466.8000	-44.248
2467.2000	-44.797
2467.6000	-43.779
2468.0000	-44.014
2468.4000	-44.249
2468.8000	-44.027
2469.2000	-44.297
2469.6000	-43.825
2470.0000	-44.280
2470.4000	-43.886
2470.8000	-44.309
2471.2000	-44.421
2471.6000	-44.394
2472.0000	-44.047
2472.4000	-44.283
2472.8000	-43.992
2473.2000	-44.110
2473.6000	-44.576
2474.0000	-44.527
2474.4000	-43.955
2474.8000	-44.038
2475.2000	-44.077
2475.6000	-43.725
2476.0000	-43.702
2476.4000	-43.375
2476.8000	-43.191
2477.2000	-43.798
2477.6000	-43.808
2478.0000	-43.359
2478.4000	-42.938
2478.8000	-43.312
2479.2000	-43.276
2479.6000	-43.258
2480.0000	-42.977
2480.4000	-43.303
2480.8000	-43.389
2481.2000	-43.761
2481.6000	-43.207
2482.0000	-43.726
2482.4000	-43.187
2482.8000	-43.333
2483.2000	-43.234
2483.6000	-42.927
2484.0000	-42.992
2484.4000	-43.300
2484.8000	-42.902
2485.2000	-43.012
2485.6000	-42.976
2486.0000	-42.734
2486.4000	-42.601
2486.8000	-42.640
2487.2000	-42.746
2487.6000	-43.330
2488.0000	-42.377
2488.4000	-42.581
2488.8000	-42.743
2489.2000	-42.265
2489.6000	-42.597
2490.0000	-42.530
2490.4000	-42.646
2490.8000	-42.819
2491.2000	-43.049
2491.6000	-42.675
2492.0000	-42.288
2492.4000	-42.712
2492.8000	-42.957
2493.2000	-42.867
2493.6000	-42.710
2494.0000	-42.525
2494.4000	-42.091
2494.8000	-42.686
2495.2000	-42.525
2495.6000	-42.556
2496.0000	-42.618
2496.4000	-42.376
2496.8000	-42.317
2497.2000	-42.407
2497.6000	-42.401
2498.0000	-42.192
2498.4000	-42.102
2498.8000	-42.241
2499.2000	-42.445
2499.6000	-42.051
2500.0000	-41.925
2500.4000	-42.052
2500.8000	-42.507
2501.2000	-42.319
2501.6000	-42.483
2502.0000	-42.688
2502.4000	-42.472
2502.8000	-42.386
2503.2000	-42.451
2503.6000	-42.213
2504.0000	-42.271
2504.4000	-42.476
2504.8000	-42.547
2505.2000	-42.191
2505.6000	-42.283
2506.0000	-42.077
2506.4000	-42.640
2506.8000	-42.392
2507.2000	-41.924
2507.6000	-42.372
2508.0000	-42.219
2508.4000	-42.297
2508.8000	-42.527
2509.2000	-42.303
2509.6000	-42.415
2510.0000	-42.036
2510.4000	-42.463
2510.8000	-42.357
2511.2000	-42.707
2511.6000	-42.596
2512.0000	-42.668
2512.4000	-42.388
2512.8000	-42.570
2513.2000	-42.913
2513.6000	-43.089
2514.0000	-42.583
2514.4000	-42.966
2514.8000	-42.815
2515.2000	-43.417
2515.6000	-42.917
2516.0000	-42.663
2516.4000	-42.730
2516.8000	-42.943
2517.2000	-42.105
2517.6000	-42.337
2518.0000	-42.135
2518.4000	-42.061
2518.8000	-41.838
2519.2000	-41.897
2519.6000	-41.815
2520.0000	-41.579
2520.4000	-41.771
2520.8000	-41.890
2521.2000	-41.708
2521.6000	-41.519
2522.0000	-41.610
2522.4000	-41.933
2522.8000	-41.550
2523.2000	-41.510
2523.6000	-41.183
2524.0000	-41.753
2524.4000	-41.956
2524.8000	-41.701
2525.2000	-41.499
2525.6000	-41.779
2526.0000	-41.536
2526.4000	-41.432
2526.8000	-41.111
2527.2000	-41.366
2527.6000	-40.789
2528.0000	-40.879
2528.4000	-40.828
2528.8000	-40.578
2529.2000	-41.143
2529.6000	-40.914
2530.0000	-40.892
2530.4000	-40.445
2530.8000	-40.782
2531.2000	-40.952
2531.6000	-40.892
2532.0000	-40.265
2532.4000	-40.622
2532.8000	-40.941
2533.2000	-40.899
2533.6000	-40.656
2534.0000	-40.691
2534.4000	-40.793
2534.8000	-40.822
2535.2000	-40.368
2535.6000	-40.505
2536.0000	-40.617
2536.4000	-40.361
2536.8000	-40.238
2537.2000	-40.053
2537.6000	-40.012
2538.0000	-40.245
2538.4000	-40.500
2538.8000	-40.231
2539.2000	-39.726
2539.6000	-40.132
2540.0000	-40.005
2540.4000	-39.938
2540.8000	-39.976
2541.2000	-39.707
2541.6000	-40.257
2542.0000	-40.517
2542.4000	-39.657
2542.8000	-39.626
2543.2000	-39.321
2543.6000	-39.477
2544.0000	-39.410
2544.4000	-39.240
2544.8000	-38.806
2545.2000	-38.742
2545.6000	-38.759
2546.0000	-38.593
2546.4000	-38.584
2546.8000	-38.627
2547.2000	-38.394
2547.6000	-38.586
2548.0000	-38.452
2548.4000	-38.365
2548.8000	-38.531
2549.2000	-38.286
2549.6000	-38.617
2550.0000	-38.339
2550.4000	-38.292
2550.8000	-38.029
2551.2000	-38.410
2551.6000	-38.208
2552.0000	-37.859
2552.4000	-37.799
2552.8000	-37.684
2553.2000	-37.265
2553.6000	-37.154
2554.0000	-37.033
2554.4000	-36.843
2554.8000	-36.707
2555.2000	-36.555
2555.6000	-36.498
2556.0000	-36.454
2556.4000	-36.482
2556.8000	-36.494
2557.2000	-36.623
2557.6000	-36.767
2558.0000	-36.848
2558.4000	-37.048
2558.8000	-37.209
2559.2000	-37.263
2559.6000	-37.514
2560.0000	-37.550
2560.4000	-37.653
2560.8000	-37.627
2561.2000	-37.702
2561.6000	-37.749
2562.0000	-37.473
2562.4000	-37.367
2562.8000	-37.157
2563.2000	-36.881
2563.6000	-36.777
2564.0000	-36.540
2564.4000	-36.322
2564.8000	-36.213
2565.2000	-35.984
2565.6000	-35.905
2566.0000	-35.935
2566.4000	-35.910
2566.8000	-35.824
2567.2000	-35.770
2567.6000	-35.710
2568.0000	-35.584
2568.4000	-35.591
2568.8000	-35.532
2569.2000	-35.434
2569.6000	-35.480
2570.0000	-35.467
2570.4000	-35.463
2570.8000	-35.403
2571.2000	-35.357
2571.6000	-35.316
2572.0000	-35.236
2572.4000	-35.343
2572.8000	-35.333
2573.2000	-35.402
2573.6000	-35.448
2574.0000	-35.427
2574.4000	-35.351
2574.8000	-35.159
2575.2000	-34.955
2575.6000	-34.869
2576.0000	-34.664
2576.4000	-34.476
2576.8000	-34.426
2577.2000	-34.375
2577.6000	-34.320
2578.0000	-34.218
2578.4000	-34.149
2578.8000	-34.187
2579.2000	-34.076
2579.6000	-34.069
2580.0000	-34.166
2580.4000	-34.256
2580.8000	-34.458
2581.2000	-34.558
2581.6000	-34.578
2582.0000	-34.547
2582.4000	-34.540
2582.8000	-34.511
2583.2000	-34.364
2583.6000	-34.303
2584.0000	-34.378
2584.4000	-34.346
2584.8000	-34.305
2585.2000	-34.340
2585.6000	-34.247
2586.0000	-34.082
2586.4000	-34.025
2586.8000	-33.945
2587.2000	-33.989
2587.6000	-34.003
2588.0000	-33.862
2588.4000	-33.817
2588.8000	-33.822
2589.2000	-33.583
2589.6000	-33.576
2590.0000	-33.564
2590.4000	-33.761
2590.8000	-34.029
2591.2000	-34.100
2591.6000	-34.335
2592.0000	-34.652
2592.4000	-34.984
2592.8000	-35.349
2593.2000	-35.482
2593.6000	-35.595
2594.0000	-35.627
2594.4000	-35.610
2594.8000	-35.284
2595.2000	-34.990
2595.6000	-34.590
2596.0000	-34.233
2596.4000	-33.844
2596.8000	-33.528
2597.2000	-33.332
2597.6000	-33.079
2598.0000	-32.975
2598.4000	-32.831
2598.8000	-32.799
2599.2000	-32.760
2599.6000	-32.754
2600.0000	-32.856
2600.4000	-33.121
2600.8000	-33.146
2601.2000	-33.245
2601.6000	-33.440
2602.0000	-33.715
2602.4000	-33.806
2602.8000	-33.909
2603.2000	-33.855
2603.6000	-33.925
2604.0000	-33.963
2604.4000	-33.840
2604.8000	-33.675
2605.2000	-33.675
2605.6000	-33.479
2606.0000	-33.492
2606.4000	-33.265
2606.8000	-33.019
2607.2000	-32.883
2607.6000	-32.598
2608.0000	-32.382
2608.4000	-32.245
2608.8000	-32.088
2609.2000	-32.200
2609.6000	-32.163
2610.0000	-31.948
2610.4000	-31.820
2610.8000	-31.894
2611.2000	-31.841
2611.6000	-31.718
2612.0000	-31.662
2612.4000	-31.794
2612.8000	-31.856
2613.2000	-32.060
2613.6000	-32.169
2614.0000	-32.341
2614.4000	-32.682
2614.8000	-32.607
2615.2000	-32.643
2615.6000	-32.717
2616.0000	-33.049
2616.4000	-33.205
2616.8000	-33.435
2617.2000	-33.260
2617.6000	-33.386
2618.0000	-33.434
2618.4000	-33.310
2618.8000	-33.140
2619.2000	-32.950
2619.6000	-32.857
2620.0000	-32.963
2620.4000	-32.753
2620.8000	-32.706
2621.2000	-32.603
2621.6000	-32.748
2622.0000	-32.572
2622.4000	-32.507
2622.8000	-32.397
2623.2000	-32.637
2623.6000	-32.739
2624.0000	-32.897
2624.4000	-33.077
2624.8000	-33.294
2625.2000	-33.455
2625.6000	-33.638
2626.0000	-33.756
2626.4000	-33.926
2626.8000	-34.343
2627.2000	-34.524
2627.6000	-34.661
2628.0000	-34.764
2628.4000	-34.845
2628.8000	-34.925
2629.2000	-34.870
2629.6000	-34.905
2630.0000	-35.117
2630.4000	-35.173
2630.8000	-35.245
2631.2000	-35.185
2631.6000	-35.104
2632.0000	-34.976
2632.4000	-34.947
2632.8000	-34.811
2633.2000	-34.703
2633.6000	-34.666
2634.0000	-34.702
2634.4000	-34.675
2634.8000	-34.524
2635.2000	-34.544
2635.6000	-34.602
2636.0000	-34.538
2636.4000	-34.540
2636.8000	-34.542
2637.2000	-34.648
2637.6000	-34.703
2638.0000	-34.801
2638.4000	-34.847
2638.8000	-34.965
2639.2000	-35.068
2639.6000	-35.131
2640.0000	-35.149
2640.4000	-35.240
2640.8000	-35.439
2641.2000	-35.384
2641.6000	-35.484
2642.0000	-35.664
2642.4000	-35.771
2642.8000	-35.881
2643.2000	-35.915
2643.6000	-35.898
2644.0000	-35.960
2644.4000	-36.080
2644.8000	-36.102
2645.2000	-36.038
2645.6000	-36.134
2646.0000	-36.015
2646.4000	-36.044
2646.8000	-35.923
2647.2000	-35.912
2647.6000	-35.751
2648.0000	-35.778
2648.4000	-35.830
2648.8000	-35.813
2649.2000	-36.005
2649.6000	-36.005
2650.0000	-36.055
2650.4000	-36.174
2650.8000	-36.231
2651.2000	-36.394
2651.6000	-36.487
2652.0000	-36.598
2652.4000	-36.479
2652.8000	-36.338
2653.2000	-36.699
2653.6000	-36.726
2654.0000	-36.667
2654.4000	-36.421
2654.8000	-36.349
2655.2000	-36.451
2655.6000	-36.349
2656.0000	-36.312
2656.4000	-36.304
2656.8000	-36.536
2657.2000	-36.639
2657.6000	-36.420
2658.0000	-36.286
2658.4000	-36.196
2658.8000	-36.411
2659.2000	-36.344
2659.6000	-36.288
2660.0000	-36.362
2660.4000	-36.363
2660.8000	-36.536
2661.2000	-36.547
2661.6000	-37.071
2662.0000	-36.889
2662.4000	-37.120
2662.8000	-37.648
2663.2000	-38.290
2663.6000	-38.245
2664.0000	-38.379
2664.4000	-38.776
2664.8000	-39.254
2665.2000	-39.439
2665.6000	-39.473
2666.0000	-39.569
2666.4000	-40.175
2666.8000	-40.318
2667.2000	-39.806
2667.6000	-39.549
2668.0000	-39.898
2668.4000	-40.122
2668.8000	-39.976
2669.2000	-40.688
2669.6000	-40.128
2670.0000	-40.577
2670.4000	-40.257
2670.8000	-40.195
2671.2000	-39.618
2671.6000	-39.853
2672.0000	-40.124
2672.4000	-39.319
2672.8000	-38.806
2673.2000	-38.830
2673.6000	-38.513
2674.0000	-38.475
2674.4000	-38.397
2674.8000	-38.524
2675.2000	-38.436
2675.6000	-38.303
2676.0000	-38.271
2676.4000	-38.294
2676.8000	-38.221
2677.2000	-39.084
2677.6000	-38.136
2678.0000	-37.955
2678.4000	-37.813
2678.8000	-38.867
2679.2000	-38.133
2679.6000	-37.424
2680.0000	-37.281
2680.4000	-37.035
2680.8000	-37.140
2681.2000	-36.561
2681.6000	-36.466
2682.0000	-36.455
2682.4000	-37.423
2682.8000	-36.877
2683.2000	-36.500
2683.6000	-36.612
2684.0000	-36.671
2684.4000	-36.611
2684.8000	-36.784
2685.2000	-36.762
2685.6000	-36.758
2686.0000	-36.790
2686.4000	-36.624
2686.8000	-36.421
2687.2000	-36.173
2687.6000	-35.644
2688.0000	-35.236
2688.4000	-35.005
2688.8000	-34.788
2689.2000	-34.417
2689.6000	-33.970
2690.0000	-33.822
2690.4000	-34.119
2690.8000	-33.751
2691.2000	-33.385
2691.6000	-33.263
2692.0000	-33.142
2692.4000	-32.600
2692.8000	-31.977
2693.2000	-32.217
2693.6000	-31.698
2694.0000	-31.337
2694.4000	-30.795
2694.8000	-30.047
2695.2000	-29.784
2695.6000	-29.219
2696.0000	-28.670
2696.4000	-27.981
2696.8000	-27.586
2697.2000	-27.273
2697.6000	-27.012
2698.0000	-26.687
2698.4000	-26.347
2698.8000	-26.066
2699.2000	-26.003
2699.6000	-25.881
2700.0000	-25.622
2700.4000	-25.353
2700.8000	-24.875
2701.2000	-24.812
2701.6000	-24.876
2702.0000	-25.137
2702.4000	-24.212
2702.8000	-24.062
2703.2000	-23.935
2703.6000	-24.134
2704.0000	-23.638
2704.4000	-23.546
2704.8000	-23.352
2705.2000	-23.607
2705.6000	-23.635
2706.0000	-23.658
2706.4000	-23.759
2706.8000	-23.943
2707.2000	-24.323
2707.6000	-24.384
2708.0000	-24.297
2708.4000	-24.907
2708.8000	-25.318
2709.2000	-25.407
2709.6000	-25.396
2710.0000	-25.551
2710.4000	-25.578
2710.8000	-25.461
2711.2000	-25.168
2711.6000	-24.823
2712.0000	-24.731
2712.4000	-24.520
2712.8000	-24.326
2713.2000	-24.148
2713.6000	-24.100
2714.0000	-24.055
2714.4000	-24.184
2714.8000	-24.337
2715.2000	-24.597
2715.6000	-24.817
2716.0000	-25.176
2716.4000	-25.407
2716.8000	-25.840
2717.2000	-26.359
2717.6000	-27.180
2718.0000	-27.421
2718.4000	-26.756
2718.8000	-27.040
2719.2000	-27.053
2719.6000	-26.977
2720.0000	-26.782
2720.4000	-26.683
2720.8000	-27.280
2721.2000	-26.786
2721.6000	-26.588
2722.0000	-26.283
2722.4000	-26.145
2722.8000	-26.257
2723.2000	-26.266
2723.6000	-25.738
2724.0000	-26.347
2724.4000	-26.329
2724.8000	-26.466
2725.2000	-24.589
2725.6000	-25.086
2726.0000	-25.580
2726.4000	-25.834
2726.8000	-25.189
2727.2000	-23.549
2727.6000	-23.176
2728.0000	-22.330
2728.4000	-21.945
2728.8000	-22.382
2729.2000	-21.438
2729.6000	-21.368
2730.0000	-20.702
2730.4000	-21.886
2730.8000	-21.037
2731.2000	-21.236
2731.6000	-20.690
2732.0000	-20.953
2732.4000	-21.684
2732.8000	-21.717
2733.2000	-21.405
2733.6000	-21.418
2734.0000	-22.210
2734.4000	-22.094
2734.8000	-22.388
2735.2000	-21.988
2735.6000	-23.785
2736.0000	-25.053
2736.4000	-25.117
2736.8000	-25.325
2737.2000	-26.110
2737.6000	-25.560
2738.0000	-25.517
2738.4000	-26.586
2738.8000	-25.990
2739.2000	-25.844
2739.6000	-25.582
2740.0000	-25.388
2740.4000	-25.510
2740.8000	-24.592
2741.2000	-24.330
2741.6000	-23.798
2742.0000	-23.393
2742.4000	-22.992
2742.8000	-22.792
2743.2000	-21.937
2743.6000	-21.974
2744.0000	-21.716
2744.4000	-21.523
2744.8000	-21.416
2745.2000	-20.986
2745.6000	-20.866
2746.0000	-20.648
2746.4000	-20.421
2746.8000	-19.554
2747.2000	-19.164
2747.6000	-20.069
2748.0000	-19.744
2748.4000	-19.054
2748.8000	-18.489
2749.2000	-18.687
2749.6000	-18.832
2750.0000	-18.135
2750.4000	-17.921
2750.8000	-17.805
2751.2000	-17.925
2751.6000	-17.999
2752.0000	-17.734
2752.4000	-17.848
2752.8000	-18.375
2753.2000	-19.205
2753.6000	-19.569
2754.0000	-19.290
2754.4000	-18.955
2754.8000	-19.266
2755.2000	-18.602
2755.6000	-18.671
2756.0000	-17.907
2756.4000	-17.236
2756.8000	-17.572
2757.2000	-17.583
2757.6000	-17.129
2758.0000	-16.419
2758.4000	-16.390
2758.8000	-16.245
2759.2000	-16.873
2759.6000	-16.954
2760.0000	-16.900
2760.4000	-16.318
2760.8000	-16.677
2761.2000	-16.138
2761.6000	-14.860
2762.0000	-15.391
2762.4000	-15.098
2762.8000	-14.324
2763.2000	-13.484
2763.6000	-13.494
2764.0000	-13.455
2764.4000	-12.590
2764.8000	-12.585
2765.2000	-12.004
2765.6000	-11.244
2766.0000	-10.859
2766.4000	-11.042
2766.8000	-10.992
2767.2000	-10.265
2767.6000	-10.210
2768.0000	-9.529
2768.4000	-9.250
2768.8000	-8.206
2769.2000	-7.667
2769.6000	-7.414
2770.0000	-7.226
2770.4000	-6.777
2770.8000	-7.192
2771.2000	-6.736
2771.6000	-6.518
2772.0000	-6.672
2772.4000	-8.015
2772.8000	-7.939
2773.2000	-8.462
2773.6000	-8.209
2774.0000	-9.474
2774.4000	-10.369
2774.8000	-10.469
2775.2000	-10.563
2775.6000	-10.766
2776.0000	-10.409
2776.4000	-10.771
2776.8000	-10.942
2777.2000	-11.189
2777.6000	-10.904
2778.0000	-10.186
2778.4000	-10.275
2778.8000	-10.585
2779.2000	-10.128
2779.6000	-9.750
2780.0000	-9.540
2780.4000	-9.122
2780.8000	-8.818
2781.2000	-8.352
2781.6000	-8.039
2782.0000	-7.700
2782.4000	-7.077
2782.8000	-6.969
2783.2000	-6.865
2783.6000	-6.959
2784.0000	-6.460
2784.4000	-6.651
2784.8000	-6.581
2785.2000	-6.922
2785.6000	-6.642
2786.0000	-6.526
2786.4000	-7.104
2786.8000	-6.962
2787.2000	-6.925
2787.6000	-6.892
2788.0000	-7.032
2788.4000	-7.124
2788.8000	-6.749
2789.2000	-6.640
2789.6000	-6.677
2790.0000	-6.801
2790.4000	-6.737
2790.8000	-6.913
2791.2000	-6.804
2791.6000	-7.020
2792.0000	-7.095
2792.4000	-7.287
2792.8000	-7.537
2793.2000	-7.905
2793.6000	-8.217
2794.0000	-8.812
2794.4000	-8.761
2794.8000	-9.607
2795.2000	-9.448
2795.6000	-10.217
2796.0000	-10.352
2796.4000	-10.243
2796.8000	-9.446
2797.2000	-8.954
2797.6000	-9.115
2798.0000	-8.829
2798.4000	-8.883
2798.8000	-8.609
2799.2000	-8.559
2799.6000	-8.167
2800.0000	-8.231
2800.4000	-8.266
2800.8000	-8.355
2801.2000	-8.662
2801.6000	-8.470
2802.0000	-8.267
2802.4000	-8.858
2802.8000	-9.157
2803.2000	-9.100
2803.6000	-9.184
2804.0000	-9.786
2804.4000	-9.699
2804.8000	-9.754
2805.2000	-9.482
2805.6000	-8.834
2806.0000	-9.063
2806.4000	-9.059
2806.8000	-8.385
2807.2000	-8.700
2807.6000	-8.701
2808.0000	-8.718
2808.4000	-8.765
2808.8000	-8.957
2809.2000	-9.190
2809.6000	-9.457
2810.0000	-9.598
2810.4000	-10.120
2810.8000	-10.211
2811.2000	-10.346
2811.6000	-10.562
2812.0000	-11.602
2812.4000	-11.333
2812.8000	-11.731
2813.2000	-11.252
2813.6000	-11.778
2814.0000	-11.824
2814.4000	-11.593
2814.8000	-11.808
2815.2000	-11.399
2815.6000	-11.567
2816.0000	-11.369
2816.4000	-11.337
2816.8000	-11.110
2817.2000	-11.016
2817.6000	-10.841
2818.0000	-10.776
2818.4000	-10.791
2818.8000	-10.996
2819.2000	-11.106
2819.6000	-10.937
2820.0000	-11.008
2820.4000	-11.312
2820.8000	-11.545
2821.2000	-11.971
2821.6000	-12.356
2822.0000	-12.416
2822.4000	-12.766
2822.8000	-12.658
2823.2000	-12.614
2823.6000	-12.134
2824.0000	-12.397
2824.4000	-12.529
2824.8000	-12.588
2825.2000	-12.584
2825.6000	-12.241
2826.0000	-12.222
2826.4000	-12.264
2826.8000	-13.195
2827.2000	-13.521
2827.6000	-13.245
2828.0000	-13.404
2828.4000	-12.973
2828.8000	-13.452
2829.2000	-12.463
2829.6000	-12.622
2830.0000	-12.168
2830.4000	-12.353
2830.8000	-11.603
2831.2000	-12.619
2831.6000	-12.158
2832.0000	-12.313
2832.4000	-12.088
2832.8000	-11.338
2833.2000	-12.076
2833.6000	-12.600
2834.0000	-12.770
2834.4000	-12.701
2834.8000	-11.762
2835.2000	-12.201
2835.6000	-12.344
2836.0000	-12.064
2836.4000	-12.783
2836.8000	-11.807
2837.2000	-11.492
2837.6000	-11.535
2838.0000	-12.425
2838.4000	-12.925
2838.8000	-11.798
2839.2000	-11.242
2839.6000	-11.503
2840.0000	-11.638
2840.4000	-11.774
2840.8000	-11.909
2841.2000	-11.797
2841.6000	-11.528
2842.0000	-11.884
2842.4000	-11.566
2842.8000	-11.773
2843.2000	-11.216
2843.6000	-11.014
2844.0000	-11.672
2844.4000	-12.180
2844.8000	-11.138
2845.2000	-11.539
2845.6000	-11.630
2846.0000	-11.858
2846.4000	-11.698
2846.8000	-11.688
2847.2000	-11.844
2847.6000	-12.293
2848.0000	-12.502
2848.4000	-12.470
2848.8000	-12.469
2849.2000	-12.076
2849.6000	-12.607
2850.0000	-12.502
2850.4000	-12.711
2850.8000	-12.188
2851.2000	-11.467
2851.6000	-11.947
2852.0000	-12.592
2852.4000	-12.122
2852.8000	-11.807
2853.2000	-12.379
2853.6000	-12.496
2854.0000	-13.300
2854.4000	-12.639
2854.8000	-12.142
2855.2000	-12.207
2855.6000	-12.129
2856.0000	-12.426
2856.4000	-12.650
2856.8000	-12.079
2857.2000	-12.490
2857.6000	-12.260
2858.0000	-12.820
2858.4000	-12.237
2858.8000	-12.158
2859.2000	-12.886
2859.6000	-12.362
2860.0000	-11.931
2860.4000	-11.838
2860.8000	-11.857
2861.2000	-11.953
2861.6000	-11.613
2862.0000	-11.930
2862.4000	-12.100
2862.8000	-11.854
2863.2000	-12.255
2863.6000	-12.286
2864.0000	-12.671
2864.4000	-12.739
2864.8000	-12.743
2865.2000	-12.892
2865.6000	-13.756
2866.0000	-13.609
2866.4000	-13.451
2866.8000	-14.341
2867.2000	-13.897
2867.6000	-13.917
2868.0000	-14.140
2868.4000	-14.436
2868.8000	-14.413
2869.2000	-13.530
2869.6000	-13.785
2870.0000	-14.923
2870.4000	-14.699
2870.8000	-14.155
2871.2000	-13.854
2871.6000	-13.917
2872.0000	-14.091
2872.4000	-13.466
2872.8000	-13.544
2873.2000	-13.527
2873.6000	-13.888
2874.0000	-13.759
2874.4000	-13.421
2874.8000	-12.895
2875.2000	-13.020
2875.6000	-13.346
2876.0000	-13.677
2876.4000	-13.303
2876.8000	-13.456
2877.2000	-13.322
2877.6000	-13.057
2878.0000	-12.659
2878.4000	-12.812
2878.8000	-12.777
2879.2000	-12.938
2879.6000	-12.479
2880.0000	-12.201
2880.4000	-12.191
2880.8000	-12.422
2881.2000	-12.602
2881.6000	-11.636
2882.0000	-11.574
2882.4000	-11.049
2882.8000	-11.324
2883.2000	-11.762
2883.6000	-11.747
2884.0000	-11.519
2884.4000	-11.152
2884.8000	-10.964
2885.2000	-11.114
2885.6000	-11.570
2886.0000	-11.240
2886.4000	-11.232
2886.8000	-11.288
2887.2000	-11.038
2887.6000	-11.160
2888.0000	-11.413
2888.4000	-11.922
2888.8000	-11.227
2889.2000	-11.081
2889.6000	-11.343
2890.0000	-11.569
2890.4000	-11.974
2890.8000	-11.836
2891.2000	-11.439
2891.6000	-11.419
2892.0000	-11.845
2892.4000	-11.907
2892.8000	-12.019
2893.2000	-12.223
2893.6000	-12.561
2894.0000	-12.881
2894.4000	-12.923
2894.8000	-12.923
2895.2000	-12.413
2895.6000	-13.252
2896.0000	-13.183
2896.4000	-13.301
2896.8000	-12.561
2897.2000	-12.246
2897.6000	-13.406
2898.0000	-13.036
2898.4000	-13.134
2898.8000	-12.873
2899.2000	-12.004
2899.6000	-12.459
2900.0000	-12.112
2900.4000	-11.923
2900.8000	-11.608
2901.2000	-11.239
2901.6000	-11.059
2902.0000	-10.973
2902.4000	-10.275
2902.8000	-10.206
2903.2000	-10.623
2903.6000	-10.273
2904.0000	-9.758
2904.4000	-10.403
2904.8000	-10.320
2905.2000	-11.219
2905.6000	-10.671
2906.0000	-10.728
2906.4000	-10.968
2906.8000	-11.291
2907.2000	-12.440
2907.6000	-12.440
2908.0000	-12.402
2908.4000	-12.371
2908.8000	-12.344
2909.2000	-12.850
2909.6000	-13.161
2910.0000	-12.844
2910.4000	-12.913
2910.8000	-12.791
2911.2000	-12.824
2911.6000	-12.575
2912.0000	-12.639
2912.4000	-12.780
2912.8000	-12.868
2913.2000	-13.105
2913.6000	-12.726
2914.0000	-12.729
2914.4000	-12.782
2914.8000	-12.401
2915.2000	-12.854
2915.6000	-13.242
2916.0000	-13.524
2916.4000	-13.557
2916.8000	-13.214
2917.2000	-13.350
2917.6000	-13.608
2918.0000	-13.316
2918.4000	-13.281
2918.8000	-12.994
2919.2000	-13.300
2919.6000	-14.103
2920.0000	-14.053
2920.4000	-14.631
2920.8000	-14.633
2921.2000	-14.711
2921.6000	-14.529
2922.0000	-14.669
2922.4000	-14.706
2922.8000	-14.440
2923.2000	-13.223
2923.6000	-13.623
2924.0000	-14.698
2924.4000	-14.567
2924.8000	-13.670
2925.2000	-13.737
2925.6000	-13.392
2926.0000	-13.099
2926.4000	-13.373
2926.8000	-13.690
2927.2000	-14.087
2927.6000	-14.119
2928.0000	-14.429
2928.4000	-14.825
2928.8000	-14.960
2929.2000	-15.231
2929.6000	-15.363
2930.0000	-15.569
2930.4000	-15.719
2930.8000	-16.244
2931.2000	-15.925
2931.6000	-16.234
2932.0000	-16.642
2932.4000	-16.477
2932.8000	-16.135
2933.2000	-16.125
2933.6000	-16.027
2934.0000	-16.407
2934.4000	-16.231
2934.8000	-16.400
2935.2000	-17.572
2935.6000	-16.676
2936.0000	-16.518
2936.4000	-17.065
2936.8000	-17.587
2937.2000	-17.233
2937.6000	-17.544
2938.0000	-17.560
2938.4000	-16.853
2938.8000	-17.547
2939.2000	-17.267
2939.6000	-17.178
2940.0000	-17.315
2940.4000	-17.799
2940.8000	-17.117
2941.2000	-17.495
2941.6000	-17.446
2942.0000	-17.277
2942.4000	-17.562
2942.8000	-17.256
2943.2000	-17.429
2943.6000	-17.543
2944.0000	-17.525
2944.4000	-17.467
2944.8000	-17.487
2945.2000	-17.427
2945.6000	-17.767
2946.0000	-17.474
2946.4000	-17.880
2946.8000	-17.924
2947.2000	-18.160
2947.6000	-18.075
2948.0000	-17.946
2948.4000	-17.951
2948.8000	-18.014
2949.2000	-18.432
2949.6000	-18.447
2950.0000	-18.380
2950.4000	-18.384
2950.8000	-18.644
2951.2000	-18.705
2951.6000	-18.930
2952.0000	-18.625
2952.4000	-18.911
2952.8000	-18.917
2953.2000	-18.987
2953.6000	-19.303
2954.0000	-19.690
2954.4000	-19.859
2954.8000	-19.800
2955.2000	-19.914
2955.6000	-20.163
2956.0000	-20.739
2956.4000	-20.256
2956.8000	-20.769
2957.2000	-20.967
2957.6000	-20.389
2958.0000	-20.667
2958.4000	-21.172
2958.8000	-21.498
2959.2000	-21.890
2959.6000	-21.933
2960.0000	-22.176
2960.4000	-22.023
2960.8000	-20.669
2961.2000	-22.859
2961.6000	-22.892
2962.0000	-23.035
2962.4000	-21.950
2962.8000	-21.930
2963.2000	-23.475
2963.6000	-23.628
2964.0000	-24.072
2964.4000	-24.475
2964.8000	-24.476
2965.2000	-25.353
2965.6000	-23.227
2966.0000	-24.738
2966.4000	-25.064
2966.8000	-24.625
2967.2000	-25.921
2967.6000	-24.547
2968.0000	-24.067
2968.4000	-23.310
2968.8000	-23.792
2969.2000	-23.706
2969.6000	-24.973
2970.0000	-24.216
2970.4000	-24.706
2970.8000	-24.053
2971.2000	-23.761
2971.6000	-23.643
2972.0000	-23.647
2972.4000	-24.297
2972.8000	-24.627
2973.2000	-24.773
2973.6000	-24.124
2974.0000	-24.220
2974.4000	-24.754
2974.8000	-24.521
2975.2000	-23.808
2975.6000	-23.936
2976.0000	-23.936
2976.4000	-24.313
2976.8000	-24.113
2977.2000	-23.389
2977.6000	-24.556
2978.0000	-24.661
2978.4000	-24.551
2978.8000	-25.139
2979.2000	-25.021
2979.6000	-27.627
2980.0000	-26.828
2980.4000	-25.191
2980.8000	-24.461
2981.2000	-25.968
2981.6000	-26.509
2982.0000	-26.858
2982.4000	-26.044
2982.8000	-26.395
2983.2000	-28.212
2983.6000	-27.319
2984.0000	-26.537
2984.4000	-27.712
2984.8000	-27.997
2985.2000	-29.467
2985.6000	-27.990
2986.0000	-28.461
2986.4000	-29.626
2986.8000	-29.441
2987.2000	-29.563
2987.6000	-29.109
2988.0000	-26.766
2988.4000	-28.162
2988.8000	-29.344
2989.2000	-27.182
2989.6000	-27.428
2990.0000	-27.241
2990.4000	-25.442
2990.8000	-25.377
2991.2000	-26.910
2991.6000	-26.935
2992.0000	-26.822
2992.4000	-27.944
2992.8000	-27.573
2993.2000	-27.878
2993.6000	-27.486
2994.0000	-23.413
2994.4000	-25.865
2994.8000	-25.470
2995.2000	-25.092
2995.6000	-26.021
2996.0000	-25.519
2996.4000	-27.559
2996.8000	-26.561
2997.2000	-25.142
2997.6000	-25.270
2998.0000	-27.288
2998.4000	-25.474
2998.8000	-25.391
2999.2000	-25.325
2999.6000	-28.937
3000.0000	-29.008
3000.4000	-27.557
3000.8000	-28.193
3001.2000	-27.792
3001.6000	-28.238
3002.0000	-28.615
3002.4000	-29.275
3002.8000	-29.050
3003.2000	-27.823
3003.6000	-26.494
3004.0000	-27.236
3004.4000	-28.433
3004.8000	-27.502
3005.2000	-27.275
3005.6000	-26.939
3006.0000	-29.116
3006.4000	-28.720
3006.8000	-27.187
3007.2000	-29.281
3007.6000	-29.328
3008.0000	-29.371
3008.4000	-29.608
3008.8000	-29.807
3009.2000	-29.675
3009.6000	-29.588
3010.0000	-29.779
3010.4000	-29.832
3010.8000	-29.972
3011.2000	-29.995
3011.6000	-30.058
3012.0000	-30.194
3012.4000	-29.966
3012.8000	-29.893
3013.2000	-29.621
3013.6000	-30.072
3014.0000	-29.536
3014.4000	-29.463
3014.8000	-30.641
3015.2000	-31.390
3015.6000	-31.128
3016.0000	-30.584
3016.4000	-30.849
3016.8000	-30.877
3017.2000	-30.401
3017.6000	-29.879
3018.0000	-30.437
3018.4000	-31.331
3018.8000	-30.997
3019.2000	-30.246
3019.6000	-31.056
3020.0000	-28.910
3020.4000	-29.195
3020.8000	-31.205
3021.2000	-30.871
3021.6000	-31.455
3022.0000	-30.698
3022.4000	-30.899
3022.8000	-30.433
3023.2000	-30.283
3023.6000	-30.611
3024.0000	-30.507
3024.4000	-29.112
3024.8000	-27.866
3025.2000	-27.901
3025.6000	-30.812
3026.0000	-30.822
3026.4000	-29.393
3026.8000	-28.242
3027.2000	-28.441
3027.6000	-27.108
3028.0000	-24.257
3028.4000	-27.729
3028.8000	-26.281
3029.2000	-29.123
3029.6000	-26.781
3030.0000	-26.705
3030.4000	-25.753
3030.8000	-27.657
3031.2000	-26.248
3031.6000	-27.337
3032.0000	-26.244
3032.4000	-25.750
3032.8000	-24.763
3033.2000	-24.738
3033.6000	-26.127
3034.0000	-26.500
3034.4000	-25.206
3034.8000	-24.099
3035.2000	-25.251
3035.6000	-25.122
3036.0000	-25.428
3036.4000	-23.628
3036.8000	-24.684
3037.2000	-25.628
3037.6000	-25.203
3038.0000	-25.077
3038.4000	-24.937
3038.8000	-24.848
3039.2000	-24.787
3039.6000	-24.675
3040.0000	-23.880
3040.4000	-24.130
3040.8000	-24.300
3041.2000	-24.559
3041.6000	-24.501
3042.0000	-24.167
3042.4000	-24.973
3042.8000	-25.132
3043.2000	-24.468
3043.6000	-24.437
3044.0000	-24.974
3044.4000	-24.229
3044.8000	-24.649
3045.2000	-24.842
3045.6000	-25.054
3046.0000	-25.361
3046.4000	-24.363
3046.8000	-24.595
3047.2000	-24.707
3047.6000	-24.117
3048.0000	-24.166
3048.4000	-24.524
3048.8000	-25.785
3049.2000	-23.768
3049.6000	-23.808
3050.0000	-23.498
3050.4000	-24.322
3050.8000	-23.935
3051.2000	-22.563
3051.6000	-22.937
3052.0000	-23.090
3052.4000	-24.001
3052.8000	-22.293
3053.2000	-22.050
3053.6000	-21.759
3054.0000	-22.382
3054.4000	-22.877
3054.8000	-21.856
3055.2000	-21.745
3055.6000	-21.456
3056.0000	-22.345
3056.4000	-21.156
3056.8000	-20.493
3057.2000	-20.664
3057.6000	-21.264
3058.0000	-20.157
3058.4000	-20.078
3058.8000	-20.336
3059.2000	-20.908
3059.6000	-20.762
3060.0000	-19.757
3060.4000	-19.953
3060.8000	-20.092
3061.2000	-20.105
3061.6000	-20.873
3062.0000	-20.559
3062.4000	-20.459
3062.8000	-20.067
3063.2000	-20.497
3063.6000	-20.255
3064.0000	-20.286
3064.4000	-20.527
3064.8000	-20.326
3065.2000	-20.161
3065.6000	-20.888
3066.0000	-20.627
3066.4000	-21.433
3066.8000	-19.977
3067.2000	-19.967
3067.6000	-20.270
3068.0000	-20.546
3068.4000	-20.903
3068.8000	-19.440
3069.2000	-19.779
3069.6000	-20.845
3070.0000	-21.581
3070.4000	-20.840
3070.8000	-21.591
3071.2000	-20.463
3071.6000	-18.968
3072.0000	-21.084
3072.4000	-22.259
3072.8000	-21.092
3073.2000	-20.422
3073.6000	-21.421
3074.0000	-21.569
3074.4000	-21.322
3074.8000	-22.087
3075.2000	-23.616
3075.6000	-23.793
3076.0000	-23.768
3076.4000	-21.162
3076.8000	-21.281
3077.2000	-21.310
3077.6000	-21.094
3078.0000	-21.989
3078.4000	-21.227
3078.8000	-22.677
3079.2000	-21.914
3079.6000	-21.454
3080.0000	-21.738
3080.4000	-22.248
3080.8000	-22.967
3081.2000	-22.248
3081.6000	-21.374
3082.0000	-21.360
3082.4000	-22.629
3082.8000	-22.326
3083.2000	-22.055
3083.6000	-23.243
3084.0000	-22.552
3084.4000	-22.844
3084.8000	-21.665
3085.2000	-22.179
3085.6000	-23.290
3086.0000	-23.204
3086.4000	-22.747
3086.8000	-21.254
3087.2000	-23.301
3087.6000	-22.129
3088.0000	-21.290
3088.4000	-21.898
3088.8000	-23.111
3089.2000	-24.621
3089.6000	-23.962
3090.0000	-20.273
3090.4000	-23.439
3090.8000	-21.605
3091.2000	-24.052
3091.6000	-22.254
3092.0000	-21.996
3092.4000	-21.829
3092.8000	-22.697
3093.2000	-23.749
3093.6000	-23.368
3094.0000	-23.525
3094.4000	-22.346
3094.8000	-22.799
3095.2000	-21.323
3095.6000	-20.841
3096.0000	-22.884
3096.4000	-22.557
3096.8000	-20.240
3097.2000	-21.754
3097.6000	-22.304
3098.0000	-21.498
3098.4000	-21.342
3098.8000	-21.483
3099.2000	-20.502
3099.6000	-20.982
3100.0000	-21.830
3100.4000	-22.010
3100.8000	-21.473
3101.2000	-22.760
3101.6000	-20.562
3102.0000	-22.067
3102.4000	-22.120
3102.8000	-22.338
3103.2000	-20.813
3103.6000	-22.235
3104.0000	-22.762
3104.4000	-23.770
3104.8000	-24.124
3105.2000	-21.684
3105.6000	-21.225
3106.0000	-21.896
3106.4000	-24.781
3106.8000	-24.047
3107.2000	-23.354
3107.6000	-23.407
3108.0000	-22.902
3108.4000	-23.421
3108.8000	-22.930
3109.2000	-23.211
3109.6000	-23.566
3110.0000	-22.915
3110.4000	-24.257
3110.8000	-23.090
3111.2000	-23.401
3111.6000	-23.477
3112.0000	-23.704
3112.4000	-23.069
3112.8000	-22.812
3113.2000	-23.724
3113.6000	-23.764
3114.0000	-23.861
3114.4000	-25.426
3114.8000	-23.976
3115.2000	-23.769
3115.6000	-23.160
3116.0000	-23.768
3116.4000	-23.770
3116.8000	-24.049
3117.2000	-25.295
3117.6000	-24.296
3118.0000	-23.782
3118.4000	-22.784
3118.8000	-22.830
3119.2000	-22.662
3119.6000	-22.310
3120.0000	-22.166
3120.4000	-22.223
3120.8000	-22.773
3121.2000	-22.060
3121.6000	-21.968
3122.0000	-21.898
3122.4000	-21.874
3122.8000	-21.751
3123.2000	-21.679
3123.6000	-21.656
3124.0000	-21.443
3124.4000	-21.271
3124.8000	-21.562
3125.2000	-21.643
3125.6000	-21.009
3126.0000	-20.904
3126.4000	-21.694
3126.8000	-21.356
3127.2000	-21.252
3127.6000	-21.052
3128.0000	-21.462
3128.4000	-21.232
3128.8000	-21.360
3129.2000	-21.053
3129.6000	-21.319
3130.0000	-22.181
3130.4000	-21.816
3130.8000	-22.098
3131.2000	-22.119
3131.6000	-22.184
3132.0000	-22.227
3132.4000	-22.091
3132.8000	-22.290
3133.2000	-22.342
3133.6000	-22.382
3134.0000	-21.907
3134.4000	-21.454
3134.8000	-21.369
3135.2000	-21.093
3135.6000	-20.826
3136.0000	-20.140
3136.4000	-20.092
3136.8000	-19.652
3137.2000	-19.462
3137.6000	-19.318
3138.0000	-19.187
3138.4000	-19.272
3138.8000	-19.185
3139.2000	-18.916
3139.6000	-19.393
3140.0000	-19.588
3140.4000	-19.697
3140.8000	-19.823
3141.2000	-19.566
3141.6000	-19.655
3142.0000	-20.320
3142.4000	-20.348
3142.8000	-20.274
3143.2000	-20.444
3143.6000	-20.254
3144.0000	-20.465
3144.4000	-21.836
3144.8000	-20.910
3145.2000	-19.694
3145.6000	-19.194
3146.0000	-20.338
3146.4000	-20.174
3146.8000	-18.608
3147.2000	-18.150
3147.6000	-19.297
3148.0000	-19.909
3148.4000	-18.817
3148.8000	-18.511
3149.2000	-21.579
3149.6000	-20.211
3150.0000	-18.850
3150.4000	-18.928
3150.8000	-19.709
3151.2000	-20.650
3151.6000	-20.977
3152.0000	-20.484
3152.4000	-21.345
3152.8000	-21.240
3153.2000	-20.410
3153.6000	-22.380
3154.0000	-21.039
3154.4000	-21.761
3154.8000	-23.221
3155.2000	-23.617
3155.6000	-23.299
3156.0000	-23.112
3156.4000	-22.144
3156.8000	-23.424
3157.2000	-23.179
3157.6000	-22.610
3158.0000	-23.081
3158.4000	-24.322
3158.8000	-24.005
3159.2000	-23.453
3159.6000	-23.048
3160.0000	-24.323
3160.4000	-23.898
3160.8000	-23.965
3161.2000	-23.554
3161.6000	-23.081
3162.0000	-22.637
3162.4000	-23.631
3162.8000	-23.270
3163.2000	-22.358
3163.6000	-21.540
3164.0000	-22.904
3164.4000	-22.541
3164.8000	-21.384
3165.2000	-23.929
3165.6000	-23.272
3166.0000	-19.669
3166.4000	-19.248
3166.8000	-22.565
3167.2000	-20.338
3167.6000	-24.305
3168.0000	-20.993
3168.4000	-22.117
3168.8000	-19.497
3169.2000	-19.435
3169.6000	-20.440
3170.0000	-20.246
3170.4000	-20.212
3170.8000	-20.196
3171.2000	-20.661
3171.6000	-20.546
3172.0000	-20.538
3172.4000	-21.054
3172.8000	-20.905
3173.2000	-22.295
3173.6000	-23.506
3174.0000	-22.559
3174.4000	-21.840
3174.8000	-23.201
3175.2000	-22.654
3175.6000	-21.744
3176.0000	-22.261
3176.4000	-21.747
3176.8000	-22.760
3177.2000	-21.541
3177.6000	-21.081
3178.0000	-21.205
3178.4000	-20.884
3178.8000	-20.203
3179.2000	-20.629
3179.6000	-20.180
3180.0000	-19.133
3180.4000	-18.056
3180.8000	-19.490
3181.2000	-18.013
3181.6000	-18.735
3182.0000	-17.427
3182.4000	-18.795
3182.8000	-17.293
3183.2000	-18.618
3183.6000	-18.137
3184.0000	-16.744
3184.4000	-17.865
3184.8000	-16.133
3185.2000	-15.926
3185.6000	-15.988
[truncated: 7,036 more rows]
