# Supplementary material for: Femtosecond tunable solitons up to 4.8 µm using soliton self-frequency shift in an InF3 fiber
Source: Sci Rep. 2022 Sep 23;12:15898. doi: 10.1038/s41598-022-19658-8 (PMC9508244; doi:10.1038/s41598-022-19658-8)
Supplement: Supplementary file 1 — Supplementary Information. [file 41598_2022_19658_MOESM1_ESM.zip › Raw data/Fig3_4m20mInF3/4.4A.CSV]

75CSV
77
35
CTRWL	3950.000000
SPAN	3100.000000
START WL	2400.000000
STOP WL	5500.000000
WLFREQ	0
REFL	-3.0
LSCL	7.0
RESLN	2.000
AVG	1
SMPLAUTO	1
SMPL	7751
SMPLINTVL	0.4000
HI1_CHOP
MEAS
LSUNT	0
NMSKV	OFF
RESCOR	0
SMOOTH	0
MEASWL	0
SWPSPD	1
MODELNAME	AQ6376
CHGPT	0
RESCAL0_0	10243
RESCAL0_1	0
RESCAL0_2	0
RESCAL1_0	10243
RESCAL1_1	0
RESCAL1_2	0
RESPARM	10243
FREQPARM	10243
WNUMPARM	10243
[TRACE DATA]
2400.0000	-55.327
2400.4000	-56.349
2400.8000	-58.810
2401.2000	-53.068
2401.6000	-56.838
2402.0000	-210.000
2402.4000	-210.000
2402.8000	-210.000
2403.2000	-51.358
2403.6000	-53.319
2404.0000	-57.362
2404.4000	-210.000
2404.8000	-57.109
2405.2000	-210.000
2405.6000	-52.411
2406.0000	-50.229
2406.4000	-51.483
2406.8000	-50.629
2407.2000	-59.738
2407.6000	-60.978
2408.0000	-52.050
2408.4000	-56.554
2408.8000	-56.200
2409.2000	-55.172
2409.6000	-210.000
2410.0000	-53.808
2410.4000	-50.290
2410.8000	-50.947
2411.2000	-52.708
2411.6000	-53.997
2412.0000	-210.000
2412.4000	-53.260
2412.8000	-54.883
2413.2000	-58.527
2413.6000	-60.386
2414.0000	-210.000
2414.4000	-68.650
2414.8000	-53.783
2415.2000	-55.949
2415.6000	-59.140
2416.0000	-52.807
2416.4000	-210.000
2416.8000	-54.527
2417.2000	-51.422
2417.6000	-60.073
2418.0000	-53.540
2418.4000	-51.507
2418.8000	-51.620
2419.2000	-51.901
2419.6000	-50.279
2420.0000	-55.892
2420.4000	-55.415
2420.8000	-54.257
2421.2000	-55.100
2421.6000	-52.335
2422.0000	-51.541
2422.4000	-56.088
2422.8000	-64.553
2423.2000	-54.158
2423.6000	-58.863
2424.0000	-51.666
2424.4000	-210.000
2424.8000	-58.342
2425.2000	-51.717
2425.6000	-62.765
2426.0000	-53.198
2426.4000	-52.415
2426.8000	-210.000
2427.2000	-52.976
2427.6000	-52.932
2428.0000	-210.000
2428.4000	-54.021
2428.8000	-51.670
2429.2000	-52.847
2429.6000	-60.164
2430.0000	-50.502
2430.4000	-53.397
2430.8000	-58.066
2431.2000	-52.246
2431.6000	-54.354
2432.0000	-56.596
2432.4000	-50.189
2432.8000	-51.647
2433.2000	-53.528
2433.6000	-52.525
2434.0000	-210.000
2434.4000	-50.941
2434.8000	-51.791
2435.2000	-50.157
2435.6000	-49.155
2436.0000	-52.158
2436.4000	-50.217
2436.8000	-49.690
2437.2000	-50.784
2437.6000	-49.789
2438.0000	-49.207
2438.4000	-48.043
2438.8000	-48.729
2439.2000	-51.948
2439.6000	-50.482
2440.0000	-48.814
2440.4000	-210.000
2440.8000	-210.000
2441.2000	-51.739
2441.6000	-48.806
2442.0000	-49.872
2442.4000	-52.049
2442.8000	-50.166
2443.2000	-55.098
2443.6000	-50.750
2444.0000	-49.151
2444.4000	-49.793
2444.8000	-47.839
2445.2000	-47.774
2445.6000	-49.478
2446.0000	-48.359
2446.4000	-50.355
2446.8000	-48.664
2447.2000	-48.895
2447.6000	-48.196
2448.0000	-49.882
2448.4000	-49.150
2448.8000	-50.289
2449.2000	-50.027
2449.6000	-49.247
2450.0000	-49.510
2450.4000	-49.123
2450.8000	-48.322
2451.2000	-48.029
2451.6000	-56.039
2452.0000	-48.361
2452.4000	-48.484
2452.8000	-48.173
2453.2000	-47.898
2453.6000	-48.462
2454.0000	-51.343
2454.4000	-47.342
2454.8000	-46.885
2455.2000	-48.016
2455.6000	-47.699
2456.0000	-46.703
2456.4000	-47.694
2456.8000	-48.705
2457.2000	-47.649
2457.6000	-49.406
2458.0000	-47.647
2458.4000	-46.611
2458.8000	-46.433
2459.2000	-48.020
2459.6000	-47.380
2460.0000	-47.732
2460.4000	-47.258
2460.8000	-47.208
2461.2000	-48.871
2461.6000	-47.652
2462.0000	-47.245
2462.4000	-47.155
2462.8000	-47.226
2463.2000	-47.484
2463.6000	-49.018
2464.0000	-49.329
2464.4000	-48.872
2464.8000	-47.370
2465.2000	-47.712
2465.6000	-47.371
2466.0000	-46.952
2466.4000	-47.479
2466.8000	-48.862
2467.2000	-47.957
2467.6000	-46.628
2468.0000	-46.212
2468.4000	-46.359
2468.8000	-45.959
2469.2000	-45.488
2469.6000	-46.218
2470.0000	-46.236
2470.4000	-46.190
2470.8000	-46.704
2471.2000	-46.341
2471.6000	-45.944
2472.0000	-46.523
2472.4000	-45.852
2472.8000	-45.923
2473.2000	-46.054
2473.6000	-45.952
2474.0000	-46.517
2474.4000	-46.015
2474.8000	-45.115
2475.2000	-46.042
2475.6000	-45.762
2476.0000	-46.097
2476.4000	-45.332
2476.8000	-45.327
2477.2000	-45.815
2477.6000	-46.628
2478.0000	-46.583
2478.4000	-46.108
2478.8000	-46.033
2479.2000	-45.690
2479.6000	-46.283
2480.0000	-46.371
2480.4000	-45.948
2480.8000	-45.896
2481.2000	-45.766
2481.6000	-45.821
2482.0000	-45.222
2482.4000	-45.194
2482.8000	-46.111
2483.2000	-46.389
2483.6000	-46.047
2484.0000	-46.113
2484.4000	-46.451
2484.8000	-46.289
2485.2000	-45.838
2485.6000	-45.757
2486.0000	-45.948
2486.4000	-46.068
2486.8000	-45.756
2487.2000	-45.310
2487.6000	-46.019
2488.0000	-46.597
2488.4000	-45.082
2488.8000	-45.012
2489.2000	-45.492
2489.6000	-44.847
2490.0000	-45.321
2490.4000	-44.998
2490.8000	-44.528
2491.2000	-45.147
2491.6000	-45.139
2492.0000	-45.363
2492.4000	-46.071
2492.8000	-45.511
2493.2000	-46.045
2493.6000	-45.511
2494.0000	-45.259
2494.4000	-45.371
2494.8000	-45.919
2495.2000	-45.999
2495.6000	-44.776
2496.0000	-45.886
2496.4000	-45.909
2496.8000	-45.601
2497.2000	-44.954
2497.6000	-44.951
2498.0000	-45.728
2498.4000	-45.548
2498.8000	-45.193
2499.2000	-44.951
2499.6000	-45.541
2500.0000	-44.928
2500.4000	-45.335
2500.8000	-45.438
2501.2000	-45.651
2501.6000	-45.677
2502.0000	-45.528
2502.4000	-46.833
2502.8000	-45.848
2503.2000	-45.458
2503.6000	-45.187
2504.0000	-45.140
2504.4000	-45.648
2504.8000	-45.539
2505.2000	-45.422
2505.6000	-44.932
2506.0000	-45.622
2506.4000	-44.823
2506.8000	-44.442
2507.2000	-44.429
2507.6000	-44.777
2508.0000	-45.070
2508.4000	-44.758
2508.8000	-44.733
2509.2000	-44.481
2509.6000	-44.799
2510.0000	-44.191
2510.4000	-44.608
2510.8000	-43.938
2511.2000	-44.381
2511.6000	-44.159
2512.0000	-44.328
2512.4000	-44.399
2512.8000	-44.008
2513.2000	-43.624
2513.6000	-43.400
2514.0000	-43.501
2514.4000	-43.993
2514.8000	-44.044
2515.2000	-43.649
2515.6000	-43.296
2516.0000	-43.608
2516.4000	-43.254
2516.8000	-43.905
2517.2000	-43.981
2517.6000	-43.811
2518.0000	-43.984
2518.4000	-43.730
2518.8000	-43.653
2519.2000	-43.684
2519.6000	-43.504
2520.0000	-43.930
2520.4000	-44.082
2520.8000	-43.928
2521.2000	-44.073
2521.6000	-44.189
2522.0000	-43.732
2522.4000	-43.456
2522.8000	-43.848
2523.2000	-43.779
2523.6000	-43.552
2524.0000	-43.314
2524.4000	-42.692
2524.8000	-43.143
2525.2000	-42.738
2525.6000	-42.775
2526.0000	-42.153
2526.4000	-42.242
2526.8000	-42.176
2527.2000	-42.194
2527.6000	-41.952
2528.0000	-42.238
2528.4000	-41.697
2528.8000	-41.878
2529.2000	-41.376
2529.6000	-41.395
2530.0000	-41.255
2530.4000	-41.073
2530.8000	-41.299
2531.2000	-41.314
2531.6000	-41.028
2532.0000	-41.145
2532.4000	-40.903
2532.8000	-40.982
2533.2000	-40.862
2533.6000	-40.978
2534.0000	-40.452
2534.4000	-40.730
2534.8000	-40.811
2535.2000	-40.445
2535.6000	-40.244
2536.0000	-39.887
2536.4000	-39.996
2536.8000	-39.828
2537.2000	-40.098
2537.6000	-39.646
2538.0000	-39.616
2538.4000	-39.496
2538.8000	-39.196
2539.2000	-39.633
2539.6000	-39.655
2540.0000	-39.422
2540.4000	-39.590
2540.8000	-39.718
2541.2000	-39.556
2541.6000	-39.478
2542.0000	-39.565
2542.4000	-39.206
2542.8000	-39.463
2543.2000	-39.149
2543.6000	-39.248
2544.0000	-38.947
2544.4000	-39.212
2544.8000	-39.222
2545.2000	-39.091
2545.6000	-38.456
2546.0000	-38.004
2546.4000	-38.279
2546.8000	-38.225
2547.2000	-38.003
2547.6000	-37.945
2548.0000	-38.044
2548.4000	-37.935
2548.8000	-37.704
2549.2000	-37.478
2549.6000	-37.452
2550.0000	-37.384
2550.4000	-37.631
2550.8000	-37.442
2551.2000	-37.102
2551.6000	-37.160
2552.0000	-37.076
2552.4000	-37.095
2552.8000	-37.222
2553.2000	-37.228
2553.6000	-37.167
2554.0000	-37.030
2554.4000	-37.048
2554.8000	-37.008
2555.2000	-36.957
2555.6000	-36.885
2556.0000	-36.918
2556.4000	-36.801
2556.8000	-36.856
2557.2000	-36.904
2557.6000	-36.670
2558.0000	-36.881
2558.4000	-36.891
2558.8000	-36.622
2559.2000	-36.370
2559.6000	-36.301
2560.0000	-36.499
2560.4000	-36.537
2560.8000	-36.349
2561.2000	-36.460
2561.6000	-36.472
2562.0000	-36.462
2562.4000	-36.558
2562.8000	-36.413
2563.2000	-36.216
2563.6000	-35.942
2564.0000	-35.965
2564.4000	-35.667
2564.8000	-35.701
2565.2000	-35.739
2565.6000	-35.480
2566.0000	-35.583
2566.4000	-35.605
2566.8000	-35.548
2567.2000	-35.454
2567.6000	-35.206
2568.0000	-35.476
2568.4000	-35.573
2568.8000	-35.524
2569.2000	-35.420
2569.6000	-35.287
2570.0000	-35.416
2570.4000	-35.500
2570.8000	-35.573
2571.2000	-35.447
2571.6000	-35.401
2572.0000	-35.364
2572.4000	-35.471
2572.8000	-35.443
2573.2000	-35.441
2573.6000	-35.357
2574.0000	-35.450
2574.4000	-35.404
2574.8000	-35.462
2575.2000	-35.454
2575.6000	-35.133
2576.0000	-35.044
2576.4000	-35.056
2576.8000	-35.098
2577.2000	-35.469
2577.6000	-35.118
2578.0000	-35.155
2578.4000	-34.832
2578.8000	-35.165
2579.2000	-35.056
2579.6000	-34.815
2580.0000	-34.814
2580.4000	-34.844
2580.8000	-34.768
2581.2000	-34.888
2581.6000	-35.155
2582.0000	-34.939
2582.4000	-35.003
2582.8000	-35.119
2583.2000	-35.078
2583.6000	-35.038
2584.0000	-35.194
2584.4000	-35.086
2584.8000	-35.092
2585.2000	-35.034
2585.6000	-34.857
2586.0000	-34.884
2586.4000	-34.731
2586.8000	-34.624
2587.2000	-34.557
2587.6000	-34.519
2588.0000	-34.190
2588.4000	-33.972
2588.8000	-33.951
2589.2000	-34.073
2589.6000	-34.072
2590.0000	-33.948
2590.4000	-34.212
2590.8000	-34.332
2591.2000	-34.314
2591.6000	-34.384
2592.0000	-34.940
2592.4000	-35.343
2592.8000	-35.685
2593.2000	-35.547
2593.6000	-35.212
2594.0000	-35.956
2594.4000	-36.282
2594.8000	-35.878
2595.2000	-35.560
2595.6000	-35.140
2596.0000	-35.326
2596.4000	-35.388
2596.8000	-35.073
2597.2000	-35.187
2597.6000	-35.354
2598.0000	-35.004
2598.4000	-34.739
2598.8000	-34.663
2599.2000	-35.252
2599.6000	-35.089
2600.0000	-35.144
2600.4000	-35.409
2600.8000	-35.576
2601.2000	-35.491
2601.6000	-36.202
2602.0000	-36.191
2602.4000	-36.537
2602.8000	-36.670
2603.2000	-36.549
2603.6000	-36.839
2604.0000	-36.797
2604.4000	-36.667
2604.8000	-36.524
2605.2000	-36.582
2605.6000	-36.839
2606.0000	-36.827
2606.4000	-36.744
2606.8000	-36.822
2607.2000	-36.740
2607.6000	-36.278
2608.0000	-36.356
2608.4000	-36.329
2608.8000	-36.299
2609.2000	-36.591
2609.6000	-36.226
2610.0000	-36.309
2610.4000	-36.886
2610.8000	-36.571
2611.2000	-36.139
2611.6000	-35.878
2612.0000	-36.026
2612.4000	-36.485
2612.8000	-36.495
2613.2000	-36.532
2613.6000	-36.909
2614.0000	-37.071
2614.4000	-37.130
2614.8000	-37.058
2615.2000	-37.048
2615.6000	-37.241
2616.0000	-37.163
2616.4000	-37.407
2616.8000	-37.325
2617.2000	-37.252
2617.6000	-37.265
2618.0000	-37.199
2618.4000	-36.937
2618.8000	-36.866
2619.2000	-36.927
2619.6000	-36.897
2620.0000	-36.824
2620.4000	-36.695
2620.8000	-36.356
2621.2000	-36.313
2621.6000	-36.239
2622.0000	-35.977
2622.4000	-35.746
2622.8000	-35.770
2623.2000	-36.013
2623.6000	-35.959
2624.0000	-35.812
2624.4000	-35.800
2624.8000	-35.852
2625.2000	-36.033
2625.6000	-36.061
2626.0000	-36.186
2626.4000	-36.206
2626.8000	-36.309
2627.2000	-36.309
2627.6000	-36.375
2628.0000	-36.434
2628.4000	-36.324
2628.8000	-36.278
2629.2000	-36.126
2629.6000	-36.031
2630.0000	-36.272
2630.4000	-36.093
2630.8000	-35.979
2631.2000	-35.827
2631.6000	-35.728
2632.0000	-35.797
2632.4000	-35.519
2632.8000	-35.368
2633.2000	-35.278
2633.6000	-35.162
2634.0000	-35.051
2634.4000	-34.950
2634.8000	-34.700
2635.2000	-34.825
2635.6000	-34.816
2636.0000	-34.556
2636.4000	-34.553
2636.8000	-34.610
2637.2000	-34.879
2637.6000	-34.955
2638.0000	-35.046
2638.4000	-34.811
2638.8000	-35.017
2639.2000	-35.257
2639.6000	-34.993
2640.0000	-34.966
2640.4000	-35.101
2640.8000	-35.185
2641.2000	-35.109
2641.6000	-35.203
2642.0000	-35.395
2642.4000	-35.602
2642.8000	-35.612
2643.2000	-35.561
2643.6000	-35.825
2644.0000	-35.878
2644.4000	-35.957
2644.8000	-35.760
2645.2000	-35.873
2645.6000	-36.084
2646.0000	-35.986
2646.4000	-35.770
2646.8000	-35.991
2647.2000	-36.329
2647.6000	-36.027
2648.0000	-35.905
2648.4000	-35.720
2648.8000	-35.728
2649.2000	-36.249
2649.6000	-36.289
2650.0000	-36.407
2650.4000	-36.300
2650.8000	-36.770
2651.2000	-37.009
2651.6000	-37.268
2652.0000	-37.218
2652.4000	-37.245
2652.8000	-37.552
2653.2000	-37.882
2653.6000	-37.873
2654.0000	-37.749
2654.4000	-37.795
2654.8000	-37.784
2655.2000	-37.795
2655.6000	-37.670
2656.0000	-37.758
2656.4000	-37.752
2656.8000	-37.655
2657.2000	-37.642
2657.6000	-37.680
2658.0000	-37.598
2658.4000	-37.680
2658.8000	-38.186
2659.2000	-38.489
2659.6000	-38.721
2660.0000	-38.533
2660.4000	-38.650
2660.8000	-39.145
2661.2000	-39.349
2661.6000	-39.464
2662.0000	-39.544
2662.4000	-39.938
2662.8000	-39.888
2663.2000	-40.198
2663.6000	-40.563
2664.0000	-40.548
2664.4000	-40.564
2664.8000	-40.655
2665.2000	-40.798
2665.6000	-40.957
2666.0000	-41.098
2666.4000	-41.325
2666.8000	-41.045
2667.2000	-41.039
2667.6000	-41.305
2668.0000	-41.355
2668.4000	-41.691
2668.8000	-41.191
2669.2000	-41.166
2669.6000	-41.038
2670.0000	-40.474
2670.4000	-40.603
2670.8000	-40.364
2671.2000	-39.991
2671.6000	-39.566
2672.0000	-39.669
2672.4000	-39.907
2672.8000	-39.561
2673.2000	-39.495
2673.6000	-39.300
2674.0000	-39.722
2674.4000	-40.282
2674.8000	-40.029
2675.2000	-40.330
2675.6000	-40.150
2676.0000	-40.329
2676.4000	-40.701
2676.8000	-40.313
2677.2000	-39.938
2677.6000	-39.352
2678.0000	-38.993
2678.4000	-38.375
2678.8000	-38.148
2679.2000	-37.582
2679.6000	-37.497
2680.0000	-37.435
2680.4000	-37.220
2680.8000	-36.841
2681.2000	-36.475
2681.6000	-36.351
2682.0000	-36.177
2682.4000	-35.879
2682.8000	-35.792
2683.2000	-35.623
2683.6000	-35.332
2684.0000	-34.978
2684.4000	-34.497
2684.8000	-34.093
2685.2000	-33.623
2685.6000	-33.149
2686.0000	-32.832
2686.4000	-32.531
2686.8000	-31.921
2687.2000	-31.592
2687.6000	-31.251
2688.0000	-31.150
2688.4000	-30.939
2688.8000	-30.460
2689.2000	-30.264
2689.6000	-30.121
2690.0000	-30.093
2690.4000	-30.056
2690.8000	-30.024
2691.2000	-30.018
2691.6000	-30.110
2692.0000	-30.010
2692.4000	-30.105
2692.8000	-30.631
2693.2000	-30.818
2693.6000	-30.517
2694.0000	-30.848
2694.4000	-30.594
2694.8000	-30.972
2695.2000	-30.956
2695.6000	-31.020
2696.0000	-30.677
2696.4000	-30.638
2696.8000	-31.065
2697.2000	-31.249
2697.6000	-31.154
2698.0000	-31.093
2698.4000	-31.353
2698.8000	-31.549
2699.2000	-31.668
2699.6000	-31.688
2700.0000	-31.750
2700.4000	-31.744
2700.8000	-32.074
2701.2000	-32.032
2701.6000	-32.273
2702.0000	-32.381
2702.4000	-32.367
2702.8000	-32.130
2703.2000	-31.928
2703.6000	-31.824
2704.0000	-31.602
2704.4000	-31.473
2704.8000	-31.261
2705.2000	-31.041
2705.6000	-30.843
2706.0000	-30.565
2706.4000	-30.453
2706.8000	-30.252
2707.2000	-30.216
2707.6000	-30.078
2708.0000	-29.985
2708.4000	-30.006
2708.8000	-30.027
2709.2000	-29.555
2709.6000	-29.175
2710.0000	-29.418
2710.4000	-29.243
2710.8000	-28.899
2711.2000	-28.422
2711.6000	-28.256
2712.0000	-28.037
2712.4000	-27.760
2712.8000	-27.435
2713.2000	-27.292
2713.6000	-27.384
2714.0000	-27.698
2714.4000	-27.862
2714.8000	-27.895
2715.2000	-28.316
2715.6000	-28.941
2716.0000	-29.438
2716.4000	-29.733
2716.8000	-30.170
2717.2000	-31.117
2717.6000	-31.839
2718.0000	-32.422
2718.4000	-32.525
2718.8000	-32.843
2719.2000	-33.233
2719.6000	-33.457
2720.0000	-33.225
2720.4000	-32.616
2720.8000	-32.418
2721.2000	-31.922
2721.6000	-31.698
2722.0000	-31.104
2722.4000	-30.375
2722.8000	-29.547
2723.2000	-28.850
2723.6000	-28.212
2724.0000	-27.639
2724.4000	-26.979
2724.8000	-26.626
2725.2000	-26.031
2725.6000	-25.506
2726.0000	-25.008
2726.4000	-24.750
2726.8000	-24.738
2727.2000	-24.420
2727.6000	-24.042
2728.0000	-24.167
2728.4000	-24.150
2728.8000	-24.273
2729.2000	-24.006
2729.6000	-24.119
2730.0000	-24.208
2730.4000	-24.517
2730.8000	-24.893
2731.2000	-25.278
2731.6000	-25.811
2732.0000	-26.209
2732.4000	-26.561
2732.8000	-27.178
2733.2000	-27.619
2733.6000	-27.614
2734.0000	-27.963
2734.4000	-28.012
2734.8000	-28.153
2735.2000	-27.910
2735.6000	-27.816
2736.0000	-27.776
2736.4000	-27.683
2736.8000	-27.154
2737.2000	-26.500
2737.6000	-26.436
2738.0000	-26.410
2738.4000	-26.009
2738.8000	-25.842
2739.2000	-25.404
2739.6000	-24.776
2740.0000	-23.860
2740.4000	-22.859
2740.8000	-22.022
2741.2000	-21.158
2741.6000	-20.374
2742.0000	-19.835
2742.4000	-19.124
2742.8000	-18.653
2743.2000	-18.210
2743.6000	-17.841
2744.0000	-17.591
2744.4000	-17.419
2744.8000	-17.253
2745.2000	-17.205
2745.6000	-17.156
2746.0000	-17.329
2746.4000	-17.417
2746.8000	-17.885
2747.2000	-18.067
2747.6000	-18.019
2748.0000	-18.246
2748.4000	-18.531
2748.8000	-18.707
2749.2000	-18.749
2749.6000	-18.736
2750.0000	-18.616
2750.4000	-18.381
2750.8000	-18.319
2751.2000	-18.149
2751.6000	-18.134
2752.0000	-17.742
2752.4000	-17.848
2752.8000	-17.425
2753.2000	-17.929
2753.6000	-17.491
2754.0000	-17.191
2754.4000	-17.176
2754.8000	-17.052
2755.2000	-17.214
2755.6000	-17.565
2756.0000	-17.107
2756.4000	-17.043
2756.8000	-16.806
2757.2000	-16.653
2757.6000	-16.628
2758.0000	-16.247
2758.4000	-15.702
2758.8000	-15.770
2759.2000	-15.395
2759.6000	-15.030
2760.0000	-14.971
2760.4000	-14.759
2760.8000	-14.589
2761.2000	-14.272
2761.6000	-14.266
2762.0000	-14.228
2762.4000	-14.146
2762.8000	-13.967
2763.2000	-13.729
2763.6000	-13.773
2764.0000	-13.939
2764.4000	-13.648
2764.8000	-13.861
2765.2000	-13.742
2765.6000	-13.707
2766.0000	-13.145
2766.4000	-13.385
2766.8000	-12.948
2767.2000	-13.216
2767.6000	-13.212
2768.0000	-12.966
2768.4000	-12.580
2768.8000	-11.981
2769.2000	-11.153
2769.6000	-10.959
2770.0000	-10.752
2770.4000	-10.719
2770.8000	-10.656
2771.2000	-10.312
2771.6000	-10.268
2772.0000	-10.201
2772.4000	-10.403
2772.8000	-10.615
2773.2000	-10.591
2773.6000	-10.595
2774.0000	-10.665
2774.4000	-10.687
2774.8000	-10.537
2775.2000	-10.436
2775.6000	-10.369
2776.0000	-10.111
2776.4000	-9.688
2776.8000	-9.110
2777.2000	-9.016
2777.6000	-8.791
2778.0000	-8.425
2778.4000	-8.061
2778.8000	-7.641
2779.2000	-7.666
2779.6000	-7.587
2780.0000	-7.141
2780.4000	-7.064
2780.8000	-6.878
2781.2000	-6.858
2781.6000	-6.878
2782.0000	-6.616
2782.4000	-6.557
2782.8000	-6.471
2783.2000	-6.398
2783.6000	-6.752
2784.0000	-6.382
2784.4000	-6.527
2784.8000	-6.480
2785.2000	-6.446
2785.6000	-6.345
2786.0000	-6.246
2786.4000	-6.230
2786.8000	-6.170
2787.2000	-5.991
2787.6000	-5.726
2788.0000	-5.754
2788.4000	-6.223
2788.8000	-6.000
2789.2000	-5.920
2789.6000	-6.063
2790.0000	-6.395
2790.4000	-6.400
2790.8000	-6.617
2791.2000	-6.955
2791.6000	-7.392
2792.0000	-7.892
2792.4000	-8.125
2792.8000	-8.086
2793.2000	-8.883
2793.6000	-8.721
2794.0000	-8.132
2794.4000	-7.904
2794.8000	-8.125
2795.2000	-8.454
2795.6000	-8.307
2796.0000	-8.328
2796.4000	-8.466
2796.8000	-8.662
2797.2000	-8.456
2797.6000	-8.435
2798.0000	-8.489
2798.4000	-8.406
2798.8000	-8.546
2799.2000	-8.335
2799.6000	-8.055
2800.0000	-7.872
2800.4000	-7.946
2800.8000	-7.758
2801.2000	-7.619
2801.6000	-7.674
2802.0000	-7.763
2802.4000	-7.896
2802.8000	-7.692
2803.2000	-7.674
2803.6000	-8.138
2804.0000	-8.645
2804.4000	-8.492
2804.8000	-8.807
2805.2000	-9.009
2805.6000	-9.310
2806.0000	-9.269
2806.4000	-9.442
2806.8000	-9.202
2807.2000	-9.220
2807.6000	-9.629
2808.0000	-9.658
2808.4000	-9.602
2808.8000	-9.584
2809.2000	-9.631
2809.6000	-10.039
2810.0000	-9.029
2810.4000	-9.645
2810.8000	-9.313
2811.2000	-9.140
2811.6000	-9.292
2812.0000	-9.445
2812.4000	-9.413
2812.8000	-9.427
2813.2000	-9.343
2813.6000	-9.519
2814.0000	-9.129
2814.4000	-9.212
2814.8000	-9.041
2815.2000	-9.005
2815.6000	-8.518
2816.0000	-9.006
2816.4000	-9.505
2816.8000	-9.063
2817.2000	-8.493
2817.6000	-8.231
2818.0000	-7.695
2818.4000	-7.927
2818.8000	-8.152
2819.2000	-8.089
2819.6000	-9.017
2820.0000	-10.057
2820.4000	-9.796
2820.8000	-10.083
2821.2000	-9.976
2821.6000	-10.332
2822.0000	-10.976
2822.4000	-11.719
2822.8000	-12.082
2823.2000	-11.160
2823.6000	-10.721
2824.0000	-13.010
2824.4000	-13.459
2824.8000	-11.567
2825.2000	-11.628
2825.6000	-12.360
2826.0000	-13.551
2826.4000	-12.703
2826.8000	-13.211
2827.2000	-16.404
2827.6000	-17.582
2828.0000	-16.593
2828.4000	-16.289
2828.8000	-16.441
2829.2000	-14.618
2829.6000	-14.614
2830.0000	-14.314
2830.4000	-14.517
2830.8000	-14.657
2831.2000	-17.134
2831.6000	-17.152
2832.0000	-17.073
2832.4000	-16.450
2832.8000	-16.616
2833.2000	-17.178
2833.6000	-16.611
2834.0000	-15.650
2834.4000	-15.315
2834.8000	-14.856
2835.2000	-15.393
2835.6000	-14.976
2836.0000	-14.649
2836.4000	-15.088
2836.8000	-13.937
2837.2000	-13.599
2837.6000	-14.931
2838.0000	-13.753
2838.4000	-13.592
2838.8000	-13.089
2839.2000	-14.028
2839.6000	-13.962
2840.0000	-14.007
2840.4000	-14.327
2840.8000	-13.760
2841.2000	-13.508
2841.6000	-13.427
2842.0000	-13.734
2842.4000	-13.405
2842.8000	-13.045
2843.2000	-13.414
2843.6000	-13.997
2844.0000	-14.647
2844.4000	-14.118
2844.8000	-14.221
2845.2000	-15.073
2845.6000	-13.676
2846.0000	-14.090
2846.4000	-13.656
2846.8000	-14.078
2847.2000	-14.551
2847.6000	-14.329
2848.0000	-14.657
2848.4000	-14.222
2848.8000	-13.940
2849.2000	-14.354
2849.6000	-14.228
2850.0000	-14.785
2850.4000	-14.609
2850.8000	-14.162
2851.2000	-14.324
2851.6000	-13.603
2852.0000	-13.897
2852.4000	-14.006
2852.8000	-13.852
2853.2000	-12.829
2853.6000	-13.258
2854.0000	-12.592
2854.4000	-12.239
2854.8000	-12.842
2855.2000	-13.564
2855.6000	-13.513
2856.0000	-12.203
2856.4000	-12.135
2856.8000	-13.299
2857.2000	-13.411
2857.6000	-13.355
2858.0000	-12.193
2858.4000	-13.311
2858.8000	-13.211
2859.2000	-12.735
2859.6000	-12.668
2860.0000	-12.808
2860.4000	-12.949
2860.8000	-13.093
2861.2000	-12.546
2861.6000	-12.433
2862.0000	-12.226
2862.4000	-12.010
2862.8000	-11.806
2863.2000	-12.126
2863.6000	-12.928
2864.0000	-11.860
2864.4000	-11.510
2864.8000	-11.425
2865.2000	-11.603
2865.6000	-11.548
2866.0000	-11.828
2866.4000	-12.253
2866.8000	-11.885
2867.2000	-11.863
2867.6000	-11.896
2868.0000	-12.728
2868.4000	-12.030
2868.8000	-11.736
2869.2000	-11.615
2869.6000	-12.030
2870.0000	-12.269
2870.4000	-11.871
2870.8000	-11.658
2871.2000	-11.581
2871.6000	-11.726
2872.0000	-11.573
2872.4000	-11.382
2872.8000	-11.069
2873.2000	-11.542
2873.6000	-13.592
2874.0000	-10.847
2874.4000	-10.730
2874.8000	-10.901
2875.2000	-10.429
2875.6000	-9.666
2876.0000	-9.815
2876.4000	-10.751
2876.8000	-12.040
2877.2000	-10.872
2877.6000	-9.616
2878.0000	-9.908
2878.4000	-11.272
2878.8000	-13.608
2879.2000	-11.290
2879.6000	-10.852
2880.0000	-12.801
2880.4000	-15.046
2880.8000	-12.383
2881.2000	-11.059
2881.6000	-10.713
2882.0000	-12.405
2882.4000	-12.527
2882.8000	-11.297
2883.2000	-10.909
2883.6000	-12.971
2884.0000	-16.598
2884.4000	-15.615
2884.8000	-13.964
2885.2000	-14.793
2885.6000	-15.690
2886.0000	-14.226
2886.4000	-13.037
2886.8000	-11.529
2887.2000	-12.759
2887.6000	-12.255
2888.0000	-10.564
2888.4000	-10.733
2888.8000	-13.619
2889.2000	-12.676
2889.6000	-12.167
2890.0000	-11.924
2890.4000	-11.824
2890.8000	-11.840
2891.2000	-12.045
2891.6000	-11.872
2892.0000	-11.918
2892.4000	-12.036
2892.8000	-13.588
2893.2000	-11.647
2893.6000	-11.189
2894.0000	-11.990
2894.4000	-12.196
2894.8000	-11.444
2895.2000	-12.001
2895.6000	-12.454
2896.0000	-12.294
2896.4000	-11.564
2896.8000	-11.182
2897.2000	-11.169
2897.6000	-11.571
2898.0000	-11.625
2898.4000	-11.617
2898.8000	-11.159
2899.2000	-12.086
2899.6000	-13.930
2900.0000	-12.023
2900.4000	-11.832
2900.8000	-11.988
2901.2000	-11.735
2901.6000	-12.150
2902.0000	-11.989
2902.4000	-11.894
2902.8000	-12.640
2903.2000	-12.294
2903.6000	-11.877
2904.0000	-11.400
2904.4000	-12.558
2904.8000	-11.818
2905.2000	-11.288
2905.6000	-12.203
2906.0000	-12.092
2906.4000	-12.617
2906.8000	-11.971
2907.2000	-11.464
2907.6000	-12.729
2908.0000	-14.396
2908.4000	-13.835
2908.8000	-12.923
2909.2000	-13.229
2909.6000	-13.351
2910.0000	-13.337
2910.4000	-13.029
2910.8000	-12.848
2911.2000	-12.662
2911.6000	-12.545
2912.0000	-12.119
2912.4000	-12.687
2912.8000	-12.731
2913.2000	-12.950
2913.6000	-12.542
2914.0000	-12.633
2914.4000	-12.747
2914.8000	-13.637
2915.2000	-13.886
2915.6000	-12.796
2916.0000	-13.380
2916.4000	-13.250
2916.8000	-14.330
2917.2000	-13.476
2917.6000	-13.061
2918.0000	-13.968
2918.4000	-14.059
2918.8000	-13.428
2919.2000	-13.154
2919.6000	-13.686
2920.0000	-13.712
2920.4000	-12.848
2920.8000	-12.559
2921.2000	-12.398
2921.6000	-12.534
2922.0000	-13.239
2922.4000	-13.364
2922.8000	-14.842
2923.2000	-13.975
2923.6000	-13.855
2924.0000	-14.493
2924.4000	-12.823
2924.8000	-13.140
2925.2000	-14.585
2925.6000	-14.482
2926.0000	-13.346
2926.4000	-13.258
2926.8000	-13.090
2927.2000	-13.652
2927.6000	-13.800
2928.0000	-13.689
2928.4000	-13.748
2928.8000	-14.377
2929.2000	-13.849
2929.6000	-13.133
2930.0000	-12.771
2930.4000	-13.651
2930.8000	-14.012
2931.2000	-13.647
2931.6000	-13.526
2932.0000	-14.257
2932.4000	-13.885
2932.8000	-13.127
2933.2000	-12.960
2933.6000	-13.015
2934.0000	-12.921
2934.4000	-12.737
2934.8000	-12.477
2935.2000	-12.527
2935.6000	-12.728
2936.0000	-12.756
2936.4000	-12.852
2936.8000	-11.995
2937.2000	-12.779
2937.6000	-12.949
2938.0000	-11.880
2938.4000	-11.456
2938.8000	-11.606
2939.2000	-11.397
2939.6000	-11.690
2940.0000	-13.517
2940.4000	-12.451
2940.8000	-13.635
2941.2000	-15.966
2941.6000	-12.685
2942.0000	-11.271
2942.4000	-12.599
2942.8000	-13.893
2943.2000	-12.095
2943.6000	-12.198
2944.0000	-12.758
2944.4000	-13.891
2944.8000	-13.022
2945.2000	-12.343
2945.6000	-14.003
2946.0000	-16.544
2946.4000	-14.393
2946.8000	-14.171
2947.2000	-13.191
2947.6000	-14.363
2948.0000	-15.228
2948.4000	-12.827
2948.8000	-13.066
2949.2000	-13.884
2949.6000	-16.714
2950.0000	-16.307
2950.4000	-14.199
2950.8000	-15.363
2951.2000	-14.533
2951.6000	-14.282
2952.0000	-13.762
2952.4000	-14.714
2952.8000	-15.847
2953.2000	-14.771
2953.6000	-13.719
2954.0000	-13.294
2954.4000	-15.450
2954.8000	-15.809
2955.2000	-15.027
2955.6000	-14.617
2956.0000	-14.759
2956.4000	-14.859
2956.8000	-15.271
2957.2000	-14.516
2957.6000	-15.186
2958.0000	-17.389
2958.4000	-16.350
2958.8000	-15.834
2959.2000	-16.033
2959.6000	-16.046
2960.0000	-15.298
2960.4000	-15.573
2960.8000	-15.986
2961.2000	-16.268
2961.6000	-16.208
2962.0000	-14.505
2962.4000	-14.400
2962.8000	-14.241
2963.2000	-14.425
2963.6000	-14.715
2964.0000	-14.939
2964.4000	-16.907
2964.8000	-15.483
2965.2000	-15.834
2965.6000	-17.526
2966.0000	-15.839
2966.4000	-14.163
2966.8000	-13.897
2967.2000	-14.057
2967.6000	-16.081
2968.0000	-17.359
2968.4000	-17.385
2968.8000	-15.134
2969.2000	-14.040
2969.6000	-14.175
2970.0000	-14.686
2970.4000	-16.377
2970.8000	-16.224
2971.2000	-15.633
2971.6000	-15.768
2972.0000	-16.088
2972.4000	-17.502
2972.8000	-17.073
2973.2000	-19.002
2973.6000	-16.711
2974.0000	-16.917
2974.4000	-18.646
2974.8000	-19.205
2975.2000	-17.384
2975.6000	-16.638
2976.0000	-16.796
2976.4000	-17.079
2976.8000	-19.657
2977.2000	-17.616
2977.6000	-16.332
2978.0000	-18.604
2978.4000	-17.764
2978.8000	-20.443
2979.2000	-20.218
2979.6000	-19.271
2980.0000	-14.410
2980.4000	-13.661
2980.8000	-13.522
2981.2000	-14.659
2981.6000	-13.937
2982.0000	-14.668
2982.4000	-13.148
2982.8000	-14.489
2983.2000	-13.660
2983.6000	-14.050
2984.0000	-12.953
2984.4000	-13.760
2984.8000	-14.313
2985.2000	-14.683
2985.6000	-13.062
2986.0000	-12.670
2986.4000	-14.849
2986.8000	-13.425
2987.2000	-12.361
2987.6000	-13.249
2988.0000	-13.502
2988.4000	-13.056
2988.8000	-13.012
2989.2000	-12.390
2989.6000	-12.638
2990.0000	-12.528
2990.4000	-13.112
2990.8000	-12.956
2991.2000	-13.004
2991.6000	-12.699
2992.0000	-12.861
2992.4000	-12.721
2992.8000	-12.857
2993.2000	-12.702
2993.6000	-12.989
2994.0000	-12.959
2994.4000	-13.013
2994.8000	-12.737
2995.2000	-12.757
2995.6000	-13.227
2996.0000	-13.014
2996.4000	-12.933
2996.8000	-13.058
2997.2000	-12.787
2997.6000	-12.960
2998.0000	-13.307
2998.4000	-13.442
2998.8000	-13.072
2999.2000	-13.113
2999.6000	-12.722
3000.0000	-13.053
3000.4000	-13.004
3000.8000	-13.007
3001.2000	-12.991
3001.6000	-12.744
3002.0000	-12.891
3002.4000	-13.314
3002.8000	-13.177
3003.2000	-13.176
3003.6000	-12.604
3004.0000	-12.840
3004.4000	-12.983
3004.8000	-12.918
3005.2000	-13.057
3005.6000	-13.233
3006.0000	-13.440
3006.4000	-13.009
3006.8000	-13.299
3007.2000	-13.342
3007.6000	-13.433
3008.0000	-13.528
3008.4000	-13.694
3008.8000	-13.729
3009.2000	-14.307
3009.6000	-14.188
3010.0000	-14.845
3010.4000	-15.311
3010.8000	-15.623
3011.2000	-14.231
3011.6000	-13.987
3012.0000	-14.447
3012.4000	-14.722
3012.8000	-13.826
3013.2000	-13.703
3013.6000	-15.402
3014.0000	-15.271
3014.4000	-14.696
3014.8000	-13.444
3015.2000	-13.922
3015.6000	-13.578
3016.0000	-14.171
3016.4000	-14.346
3016.8000	-13.886
3017.2000	-13.883
3017.6000	-14.227
3018.0000	-14.012
3018.4000	-13.689
3018.8000	-14.060
3019.2000	-13.916
3019.6000	-13.973
3020.0000	-14.410
3020.4000	-15.158
3020.8000	-15.891
3021.2000	-15.613
3021.6000	-15.354
3022.0000	-14.669
3022.4000	-14.819
3022.8000	-15.130
3023.2000	-15.427
3023.6000	-14.897
3024.0000	-17.201
3024.4000	-16.399
3024.8000	-15.293
3025.2000	-16.514
3025.6000	-16.980
3026.0000	-17.790
3026.4000	-17.551
3026.8000	-17.033
3027.2000	-19.082
3027.6000	-16.985
3028.0000	-19.765
3028.4000	-18.123
3028.8000	-20.294
3029.2000	-19.742
3029.6000	-16.894
3030.0000	-18.132
3030.4000	-18.080
3030.8000	-20.839
3031.2000	-20.752
3031.6000	-20.990
3032.0000	-19.793
3032.4000	-22.704
3032.8000	-22.129
3033.2000	-20.689
3033.6000	-18.065
3034.0000	-19.358
3034.4000	-21.347
3034.8000	-22.696
3035.2000	-18.900
3035.6000	-20.893
3036.0000	-22.674
3036.4000	-23.115
3036.8000	-20.526
3037.2000	-20.119
3037.6000	-22.996
3038.0000	-24.798
3038.4000	-23.170
3038.8000	-22.037
3039.2000	-24.871
3039.6000	-23.559
3040.0000	-23.424
3040.4000	-22.044
3040.8000	-22.361
3041.2000	-25.107
3041.6000	-20.324
3042.0000	-22.791
3042.4000	-23.173
3042.8000	-23.587
3043.2000	-22.318
3043.6000	-22.482
3044.0000	-21.184
3044.4000	-23.597
3044.8000	-23.709
3045.2000	-23.754
3045.6000	-21.093
3046.0000	-22.092
3046.4000	-21.357
3046.8000	-21.572
3047.2000	-20.420
3047.6000	-22.493
3048.0000	-20.275
3048.4000	-21.318
3048.8000	-19.836
3049.2000	-18.619
3049.6000	-21.248
3050.0000	-21.249
3050.4000	-21.385
3050.8000	-19.084
3051.2000	-20.760
3051.6000	-22.605
3052.0000	-20.288
3052.4000	-21.119
3052.8000	-22.168
3053.2000	-21.980
3053.6000	-20.841
3054.0000	-20.141
3054.4000	-19.893
3054.8000	-20.097
3055.2000	-20.876
3055.6000	-21.009
3056.0000	-21.181
3056.4000	-21.799
3056.8000	-20.371
3057.2000	-20.192
3057.6000	-20.115
3058.0000	-20.771
3058.4000	-21.736
3058.8000	-21.512
3059.2000	-22.238
3059.6000	-21.330
3060.0000	-22.266
3060.4000	-21.226
3060.8000	-20.167
3061.2000	-20.167
3061.6000	-20.550
3062.0000	-19.095
3062.4000	-20.634
3062.8000	-20.246
3063.2000	-20.780
3063.6000	-20.026
3064.0000	-18.472
3064.4000	-18.311
3064.8000	-19.071
3065.2000	-18.739
3065.6000	-18.932
3066.0000	-19.298
3066.4000	-19.125
3066.8000	-21.046
3067.2000	-19.289
3067.6000	-19.456
3068.0000	-18.325
3068.4000	-18.414
3068.8000	-19.283
3069.2000	-18.891
3069.6000	-19.207
3070.0000	-20.105
3070.4000	-19.152
3070.8000	-18.776
3071.2000	-18.923
3071.6000	-18.623
3072.0000	-17.821
3072.4000	-18.603
3072.8000	-19.114
3073.2000	-18.942
3073.6000	-19.285
3074.0000	-19.052
3074.4000	-19.374
3074.8000	-19.139
3075.2000	-19.214
3075.6000	-19.428
3076.0000	-19.657
3076.4000	-19.420
3076.8000	-19.937
3077.2000	-19.906
3077.6000	-19.586
3078.0000	-19.687
3078.4000	-19.399
3078.8000	-19.278
3079.2000	-19.329
3079.6000	-19.181
3080.0000	-19.239
3080.4000	-19.560
3080.8000	-19.397
3081.2000	-18.988
3081.6000	-19.011
3082.0000	-19.117
3082.4000	-19.422
3082.8000	-19.574
3083.2000	-19.143
3083.6000	-19.800
3084.0000	-20.315
3084.4000	-20.353
3084.8000	-19.910
3085.2000	-20.497
3085.6000	-20.887
3086.0000	-20.498
3086.4000	-20.398
3086.8000	-20.356
3087.2000	-20.514
3087.6000	-20.305
3088.0000	-20.368
3088.4000	-20.305
3088.8000	-20.687
3089.2000	-20.817
3089.6000	-20.470
3090.0000	-20.093
3090.4000	-20.379
3090.8000	-20.463
3091.2000	-20.570
3091.6000	-20.447
3092.0000	-21.172
3092.4000	-21.037
3092.8000	-20.524
3093.2000	-20.719
3093.6000	-20.992
3094.0000	-21.769
3094.4000	-21.742
3094.8000	-21.735
3095.2000	-21.655
3095.6000	-21.652
3096.0000	-21.664
3096.4000	-21.566
3096.8000	-21.376
3097.2000	-21.512
3097.6000	-21.420
3098.0000	-21.573
3098.4000	-21.400
3098.8000	-21.414
3099.2000	-21.801
3099.6000	-21.507
3100.0000	-21.478
3100.4000	-21.785
3100.8000	-22.132
3101.2000	-22.096
3101.6000	-22.193
3102.0000	-22.288
3102.4000	-22.413
3102.8000	-22.726
3103.2000	-22.398
3103.6000	-22.946
3104.0000	-23.021
3104.4000	-23.569
3104.8000	-23.409
3105.2000	-22.771
3105.6000	-23.077
3106.0000	-23.634
3106.4000	-23.982
3106.8000	-23.839
3107.2000	-23.907
3107.6000	-23.755
3108.0000	-23.741
3108.4000	-23.748
3108.8000	-24.214
3109.2000	-24.226
3109.6000	-24.144
3110.0000	-24.062
3110.4000	-23.969
3110.8000	-24.479
3111.2000	-25.334
3111.6000	-24.671
3112.0000	-24.314
3112.4000	-24.532
3112.8000	-25.202
3113.2000	-24.997
3113.6000	-25.388
3114.0000	-25.605
3114.4000	-26.189
3114.8000	-26.092
3115.2000	-25.836
3115.6000	-26.706
3116.0000	-26.607
3116.4000	-26.627
3116.8000	-25.841
3117.2000	-25.424
3117.6000	-27.080
3118.0000	-27.695
3118.4000	-27.664
3118.8000	-27.384
3119.2000	-27.218
3119.6000	-27.767
3120.0000	-27.848
3120.4000	-25.490
3120.8000	-26.016
3121.2000	-27.693
3121.6000	-27.127
3122.0000	-27.589
3122.4000	-27.041
3122.8000	-26.248
3123.2000	-24.461
3123.6000	-22.124
3124.0000	-22.720
3124.4000	-23.751
3124.8000	-24.100
3125.2000	-22.233
3125.6000	-21.356
3126.0000	-20.893
3126.4000	-22.701
3126.8000	-22.137
3127.2000	-20.292
3127.6000	-21.568
3128.0000	-22.311
3128.4000	-20.861
3128.8000	-19.555
3129.2000	-19.418
3129.6000	-21.206
3130.0000	-19.718
3130.4000	-19.250
3130.8000	-19.304
3131.2000	-19.985
3131.6000	-19.615
3132.0000	-19.115
3132.4000	-19.793
3132.8000	-20.341
3133.2000	-19.394
3133.6000	-19.091
3134.0000	-19.353
3134.4000	-19.337
3134.8000	-19.695
3135.2000	-19.442
3135.6000	-20.151
3136.0000	-20.198
3136.4000	-19.209
3136.8000	-19.417
3137.2000	-20.040
3137.6000	-21.215
3138.0000	-20.354
3138.4000	-21.624
3138.8000	-22.507
3139.2000	-22.122
3139.6000	-21.564
3140.0000	-21.308
3140.4000	-21.551
3140.8000	-22.821
3141.2000	-22.237
3141.6000	-20.925
3142.0000	-21.011
3142.4000	-22.356
3142.8000	-22.029
3143.2000	-20.457
3143.6000	-19.210
3144.0000	-21.596
3144.4000	-21.251
3144.8000	-19.261
3145.2000	-20.212
3145.6000	-21.642
3146.0000	-19.081
3146.4000	-21.067
3146.8000	-21.496
3147.2000	-21.700
3147.6000	-22.406
3148.0000	-21.688
3148.4000	-20.326
3148.8000	-20.038
3149.2000	-21.913
3149.6000	-22.445
3150.0000	-19.329
3150.4000	-19.298
3150.8000	-22.635
3151.2000	-22.442
3151.6000	-18.194
3152.0000	-17.139
3152.4000	-19.126
3152.8000	-21.773
3153.2000	-18.864
3153.6000	-18.829
3154.0000	-20.136
3154.4000	-21.151
3154.8000	-20.461
3155.2000	-21.394
3155.6000	-21.494
3156.0000	-22.389
3156.4000	-20.873
3156.8000	-20.000
3157.2000	-20.200
3157.6000	-21.351
3158.0000	-22.162
3158.4000	-18.780
3158.8000	-17.658
3159.2000	-18.766
3159.6000	-21.965
3160.0000	-22.845
3160.4000	-20.495
3160.8000	-22.907
3161.2000	-24.060
3161.6000	-19.873
3162.0000	-21.598
3162.4000	-20.966
3162.8000	-21.652
3163.2000	-20.893
3163.6000	-19.095
3164.0000	-18.763
3164.4000	-21.543
3164.8000	-24.014
3165.2000	-20.110
3165.6000	-18.122
3166.0000	-21.197
3166.4000	-22.531
3166.8000	-19.949
3167.2000	-20.008
3167.6000	-20.891
3168.0000	-19.451
3168.4000	-18.786
3168.8000	-19.707
3169.2000	-18.878
3169.6000	-20.713
3170.0000	-20.076
3170.4000	-19.900
3170.8000	-19.761
3171.2000	-20.086
3171.6000	-18.824
3172.0000	-18.226
3172.4000	-17.697
3172.8000	-18.882
3173.2000	-19.492
3173.6000	-17.506
3174.0000	-17.937
3174.4000	-19.498
3174.8000	-20.915
3175.2000	-19.064
3175.6000	-19.560
3176.0000	-18.535
3176.4000	-18.356
3176.8000	-17.853
3177.2000	-17.516
3177.6000	-17.774
3178.0000	-19.454
3178.4000	-18.408
3178.8000	-18.611
3179.2000	-18.685
3179.6000	-19.404
3180.0000	-18.586
3180.4000	-18.967
3180.8000	-18.080
3181.2000	-17.711
3181.6000	-18.045
3182.0000	-18.096
3182.4000	-18.396
3182.8000	-17.911
3183.2000	-18.091
3183.6000	-18.333
3184.0000	-18.058
3184.4000	-18.077
3184.8000	-18.385
3185.2000	-17.948
3185.6000	-18.836
[truncated: 5,786 more rows]
