# Supplementary material for: Femtosecond tunable solitons up to 4.8 µm using soliton self-frequency shift in an InF3 fiber
Source: Sci Rep. 2022 Sep 23;12:15898. doi: 10.1038/s41598-022-19658-8 (PMC9508244; doi:10.1038/s41598-022-19658-8)
Supplement: Supplementary file 1 — Supplementary Information. [file 41598_2022_19658_MOESM1_ESM.zip › Raw data/Fig3_4m20mInF3/4.5A.CSV]

75CSV
77
35
CTRWL	3950.000000
SPAN	3100.000000
START WL	2400.000000
STOP WL	5500.000000
WLFREQ	0
REFL	-3.0
LSCL	7.0
RESLN	2.000
AVG	1
SMPLAUTO	1
SMPL	7751
SMPLINTVL	0.4000
HI1_CHOP
MEAS
LSUNT	0
NMSKV	OFF
RESCOR	0
SMOOTH	0
MEASWL	0
SWPSPD	1
MODELNAME	AQ6376
CHGPT	0
RESCAL0_0	10243
RESCAL0_1	0
RESCAL0_2	0
RESCAL1_0	10243
RESCAL1_1	0
RESCAL1_2	0
RESPARM	10243
FREQPARM	10243
WNUMPARM	10243
[TRACE DATA]
2400.0000	-56.579
2400.4000	-54.700
2400.8000	-54.323
2401.2000	-56.273
2401.6000	-210.000
2402.0000	-51.397
2402.4000	-51.698
2402.8000	-210.000
2403.2000	-210.000
2403.6000	-210.000
2404.0000	-51.029
2404.4000	-51.827
2404.8000	-51.744
2405.2000	-50.098
2405.6000	-53.053
2406.0000	-53.094
2406.4000	-53.763
2406.8000	-50.759
2407.2000	-210.000
2407.6000	-210.000
2408.0000	-210.000
2408.4000	-52.576
2408.8000	-55.290
2409.2000	-57.568
2409.6000	-56.609
2410.0000	-51.357
2410.4000	-50.315
2410.8000	-57.930
2411.2000	-60.496
2411.6000	-210.000
2412.0000	-61.333
2412.4000	-52.349
2412.8000	-64.185
2413.2000	-56.425
2413.6000	-51.926
2414.0000	-54.281
2414.4000	-210.000
2414.8000	-61.638
2415.2000	-51.261
2415.6000	-50.769
2416.0000	-50.333
2416.4000	-55.098
2416.8000	-51.576
2417.2000	-52.262
2417.6000	-50.910
2418.0000	-51.460
2418.4000	-51.305
2418.8000	-50.507
2419.2000	-53.553
2419.6000	-53.930
2420.0000	-49.679
2420.4000	-210.000
2420.8000	-67.245
2421.2000	-50.956
2421.6000	-50.799
2422.0000	-50.730
2422.4000	-48.906
2422.8000	-50.727
2423.2000	-52.613
2423.6000	-210.000
2424.0000	-210.000
2424.4000	-210.000
2424.8000	-61.893
2425.2000	-210.000
2425.6000	-210.000
2426.0000	-51.747
2426.4000	-60.189
2426.8000	-210.000
2427.2000	-210.000
2427.6000	-57.972
2428.0000	-50.963
2428.4000	-52.984
2428.8000	-57.743
2429.2000	-50.694
2429.6000	-51.648
2430.0000	-52.714
2430.4000	-51.211
2430.8000	-58.294
2431.2000	-56.102
2431.6000	-49.409
2432.0000	-49.693
2432.4000	-51.211
2432.8000	-50.478
2433.2000	-51.357
2433.6000	-210.000
2434.0000	-49.617
2434.4000	-54.343
2434.8000	-52.926
2435.2000	-51.308
2435.6000	-50.213
2436.0000	-50.579
2436.4000	-50.361
2436.8000	-63.433
2437.2000	-51.355
2437.6000	-52.758
2438.0000	-54.707
2438.4000	-50.758
2438.8000	-53.449
2439.2000	-49.713
2439.6000	-57.509
2440.0000	-50.466
2440.4000	-49.119
2440.8000	-50.850
2441.2000	-49.547
2441.6000	-49.830
2442.0000	-49.708
2442.4000	-49.853
2442.8000	-50.212
2443.2000	-51.024
2443.6000	-52.003
2444.0000	-52.019
2444.4000	-49.937
2444.8000	-52.097
2445.2000	-52.370
2445.6000	-48.977
2446.0000	-50.078
2446.4000	-48.283
2446.8000	-50.538
2447.2000	-51.783
2447.6000	-51.216
2448.0000	-50.459
2448.4000	-50.829
2448.8000	-49.859
2449.2000	-48.879
2449.6000	-50.106
2450.0000	-49.555
2450.4000	-48.931
2450.8000	-50.977
2451.2000	-48.989
2451.6000	-48.987
2452.0000	-48.352
2452.4000	-50.419
2452.8000	-48.923
2453.2000	-48.324
2453.6000	-47.752
2454.0000	-48.285
2454.4000	-47.973
2454.8000	-48.374
2455.2000	-50.272
2455.6000	-48.556
2456.0000	-48.455
2456.4000	-47.944
2456.8000	-47.551
2457.2000	-48.051
2457.6000	-47.559
2458.0000	-50.579
2458.4000	-47.863
2458.8000	-47.475
2459.2000	-47.206
2459.6000	-48.210
2460.0000	-48.867
2460.4000	-48.166
2460.8000	-47.879
2461.2000	-47.311
2461.6000	-48.117
2462.0000	-47.407
2462.4000	-46.803
2462.8000	-46.666
2463.2000	-46.824
2463.6000	-47.546
2464.0000	-47.058
2464.4000	-46.486
2464.8000	-46.652
2465.2000	-47.504
2465.6000	-47.589
2466.0000	-46.131
2466.4000	-46.904
2466.8000	-46.390
2467.2000	-47.085
2467.6000	-46.509
2468.0000	-46.427
2468.4000	-45.672
2468.8000	-46.851
2469.2000	-47.071
2469.6000	-45.681
2470.0000	-46.107
2470.4000	-46.342
2470.8000	-45.754
2471.2000	-45.802
2471.6000	-46.420
2472.0000	-46.273
2472.4000	-46.008
2472.8000	-46.911
2473.2000	-45.942
2473.6000	-45.175
2474.0000	-45.156
2474.4000	-46.244
2474.8000	-45.004
2475.2000	-45.584
2475.6000	-45.545
2476.0000	-45.724
2476.4000	-45.953
2476.8000	-45.522
2477.2000	-44.988
2477.6000	-44.757
2478.0000	-44.375
2478.4000	-44.240
2478.8000	-45.083
2479.2000	-45.403
2479.6000	-44.566
2480.0000	-44.596
2480.4000	-44.421
2480.8000	-45.002
2481.2000	-44.876
2481.6000	-44.360
2482.0000	-44.112
2482.4000	-43.755
2482.8000	-44.010
2483.2000	-44.528
2483.6000	-45.035
2484.0000	-44.706
2484.4000	-44.279
2484.8000	-44.372
2485.2000	-43.790
2485.6000	-43.886
2486.0000	-44.374
2486.4000	-43.757
2486.8000	-44.239
2487.2000	-44.157
2487.6000	-43.702
2488.0000	-43.747
2488.4000	-44.372
2488.8000	-43.877
2489.2000	-43.980
2489.6000	-44.161
2490.0000	-43.600
2490.4000	-43.897
2490.8000	-43.557
2491.2000	-43.712
2491.6000	-43.298
2492.0000	-43.485
2492.4000	-43.715
2492.8000	-43.402
2493.2000	-43.378
2493.6000	-43.321
2494.0000	-42.694
2494.4000	-43.096
2494.8000	-43.076
2495.2000	-42.952
2495.6000	-43.022
2496.0000	-43.017
2496.4000	-43.227
2496.8000	-43.000
2497.2000	-43.008
2497.6000	-42.869
2498.0000	-43.071
2498.4000	-42.887
2498.8000	-42.394
2499.2000	-42.401
2499.6000	-43.163
2500.0000	-42.741
2500.4000	-42.469
2500.8000	-42.318
2501.2000	-42.554
2501.6000	-42.642
2502.0000	-42.517
2502.4000	-42.458
2502.8000	-42.361
2503.2000	-42.101
2503.6000	-42.376
2504.0000	-42.224
2504.4000	-42.073
2504.8000	-42.301
2505.2000	-42.777
2505.6000	-42.458
2506.0000	-42.851
2506.4000	-42.376
2506.8000	-42.353
2507.2000	-42.601
2507.6000	-42.175
2508.0000	-42.936
2508.4000	-42.550
2508.8000	-42.516
2509.2000	-42.368
2509.6000	-42.116
2510.0000	-42.394
2510.4000	-43.051
2510.8000	-42.570
2511.2000	-42.810
2511.6000	-43.074
2512.0000	-42.896
2512.4000	-42.761
2512.8000	-42.686
2513.2000	-43.026
2513.6000	-42.975
2514.0000	-43.026
2514.4000	-42.911
2514.8000	-42.783
2515.2000	-43.054
2515.6000	-43.464
2516.0000	-42.641
2516.4000	-43.264
2516.8000	-43.381
2517.2000	-43.402
2517.6000	-43.214
2518.0000	-43.256
2518.4000	-43.481
2518.8000	-43.121
2519.2000	-43.349
2519.6000	-43.473
2520.0000	-43.357
2520.4000	-43.676
2520.8000	-43.707
2521.2000	-43.590
2521.6000	-43.698
2522.0000	-43.142
2522.4000	-43.254
2522.8000	-43.648
2523.2000	-43.578
2523.6000	-43.616
2524.0000	-43.532
2524.4000	-43.042
2524.8000	-43.435
2525.2000	-43.580
2525.6000	-43.478
2526.0000	-43.427
2526.4000	-43.312
2526.8000	-43.053
2527.2000	-42.763
2527.6000	-43.109
2528.0000	-43.091
2528.4000	-42.657
2528.8000	-42.876
2529.2000	-43.030
2529.6000	-43.038
2530.0000	-42.916
2530.4000	-42.944
2530.8000	-42.487
2531.2000	-42.934
2531.6000	-42.551
2532.0000	-42.722
2532.4000	-42.487
2532.8000	-42.465
2533.2000	-42.630
2533.6000	-42.885
2534.0000	-43.002
2534.4000	-42.741
2534.8000	-42.677
2535.2000	-42.705
2535.6000	-42.626
2536.0000	-42.290
2536.4000	-42.565
2536.8000	-42.548
2537.2000	-42.594
2537.6000	-42.687
2538.0000	-42.606
2538.4000	-42.299
2538.8000	-42.479
2539.2000	-42.542
2539.6000	-41.869
2540.0000	-41.832
2540.4000	-41.931
2540.8000	-42.156
2541.2000	-42.338
2541.6000	-41.660
2542.0000	-41.875
2542.4000	-42.237
2542.8000	-41.848
2543.2000	-41.552
2543.6000	-41.792
2544.0000	-41.638
2544.4000	-41.712
2544.8000	-41.793
2545.2000	-42.022
2545.6000	-42.181
2546.0000	-42.057
2546.4000	-42.315
2546.8000	-41.892
2547.2000	-41.771
2547.6000	-42.055
2548.0000	-42.151
2548.4000	-42.099
2548.8000	-41.591
2549.2000	-42.360
2549.6000	-41.757
2550.0000	-42.025
2550.4000	-41.788
2550.8000	-42.619
2551.2000	-42.679
2551.6000	-42.502
2552.0000	-41.964
2552.4000	-41.373
2552.8000	-42.237
2553.2000	-42.041
2553.6000	-41.788
2554.0000	-41.649
2554.4000	-41.294
2554.8000	-40.706
2555.2000	-41.162
2555.6000	-40.869
2556.0000	-40.854
2556.4000	-40.474
2556.8000	-40.493
2557.2000	-40.829
2557.6000	-40.639
2558.0000	-40.622
2558.4000	-40.786
2558.8000	-40.349
2559.2000	-40.419
2559.6000	-40.429
2560.0000	-40.371
2560.4000	-40.286
2560.8000	-40.446
2561.2000	-40.203
2561.6000	-40.338
2562.0000	-40.150
2562.4000	-40.094
2562.8000	-39.731
2563.2000	-39.612
2563.6000	-39.593
2564.0000	-39.571
2564.4000	-39.392
2564.8000	-38.834
2565.2000	-38.701
2565.6000	-38.672
2566.0000	-38.785
2566.4000	-38.500
2566.8000	-38.273
2567.2000	-38.351
2567.6000	-38.366
2568.0000	-38.321
2568.4000	-38.166
2568.8000	-38.219
2569.2000	-38.539
2569.6000	-38.459
2570.0000	-38.489
2570.4000	-38.486
2570.8000	-38.295
2571.2000	-38.129
2571.6000	-37.926
2572.0000	-37.740
2572.4000	-37.601
2572.8000	-37.411
2573.2000	-37.312
2573.6000	-37.209
2574.0000	-37.031
2574.4000	-37.025
2574.8000	-36.949
2575.2000	-36.802
2575.6000	-36.572
2576.0000	-36.468
2576.4000	-36.485
2576.8000	-36.364
2577.2000	-36.378
2577.6000	-36.097
2578.0000	-36.068
2578.4000	-35.938
2578.8000	-35.808
2579.2000	-35.713
2579.6000	-35.537
2580.0000	-35.423
2580.4000	-35.555
2580.8000	-35.682
2581.2000	-35.712
2581.6000	-35.599
2582.0000	-35.653
2582.4000	-35.832
2582.8000	-35.770
2583.2000	-35.852
2583.6000	-35.781
2584.0000	-35.903
2584.4000	-35.913
2584.8000	-35.842
2585.2000	-35.851
2585.6000	-35.741
2586.0000	-35.697
2586.4000	-35.640
2586.8000	-35.509
2587.2000	-35.410
2587.6000	-35.292
2588.0000	-35.312
2588.4000	-35.293
2588.8000	-35.144
2589.2000	-35.096
2589.6000	-35.134
2590.0000	-35.045
2590.4000	-35.084
2590.8000	-35.167
2591.2000	-35.262
2591.6000	-35.553
2592.0000	-35.583
2592.4000	-35.758
2592.8000	-35.915
2593.2000	-36.124
2593.6000	-35.936
2594.0000	-35.919
2594.4000	-35.889
2594.8000	-35.687
2595.2000	-35.571
2595.6000	-35.289
2596.0000	-35.186
2596.4000	-34.842
2596.8000	-34.581
2597.2000	-34.491
2597.6000	-34.368
2598.0000	-34.193
2598.4000	-34.200
2598.8000	-34.108
2599.2000	-34.155
2599.6000	-34.231
2600.0000	-34.389
2600.4000	-34.480
2600.8000	-34.580
2601.2000	-34.644
2601.6000	-34.702
2602.0000	-35.003
2602.4000	-35.063
2602.8000	-35.198
2603.2000	-35.347
2603.6000	-35.518
2604.0000	-35.693
2604.4000	-35.642
2604.8000	-35.710
2605.2000	-35.805
2605.6000	-35.861
2606.0000	-35.771
2606.4000	-35.794
2606.8000	-35.640
2607.2000	-35.763
2607.6000	-35.489
2608.0000	-35.010
2608.4000	-34.931
2608.8000	-35.036
2609.2000	-35.001
2609.6000	-34.905
2610.0000	-34.962
2610.4000	-35.059
2610.8000	-35.121
2611.2000	-34.904
2611.6000	-34.743
2612.0000	-34.713
2612.4000	-34.799
2612.8000	-34.847
2613.2000	-34.744
2613.6000	-34.966
2614.0000	-34.949
2614.4000	-35.076
2614.8000	-34.980
2615.2000	-35.028
2615.6000	-35.199
2616.0000	-35.308
2616.4000	-35.342
2616.8000	-35.265
2617.2000	-35.392
2617.6000	-35.401
2618.0000	-35.400
2618.4000	-35.226
2618.8000	-35.069
2619.2000	-34.944
2619.6000	-34.893
2620.0000	-34.917
2620.4000	-34.761
2620.8000	-34.772
2621.2000	-34.717
2621.6000	-34.731
2622.0000	-34.645
2622.4000	-34.572
2622.8000	-34.643
2623.2000	-34.628
2623.6000	-34.772
2624.0000	-34.973
2624.4000	-35.099
2624.8000	-35.350
2625.2000	-35.559
2625.6000	-35.609
2626.0000	-35.742
2626.4000	-35.791
2626.8000	-36.212
2627.2000	-36.230
2627.6000	-36.147
2628.0000	-36.320
2628.4000	-36.335
2628.8000	-36.292
2629.2000	-36.244
2629.6000	-36.423
2630.0000	-36.603
2630.4000	-36.673
2630.8000	-36.617
2631.2000	-36.482
2631.6000	-36.719
2632.0000	-36.888
2632.4000	-36.666
2632.8000	-36.473
2633.2000	-36.349
2633.6000	-36.345
2634.0000	-36.364
2634.4000	-36.286
2634.8000	-36.403
2635.2000	-36.646
2635.6000	-36.504
2636.0000	-36.379
2636.4000	-36.542
2636.8000	-36.582
2637.2000	-36.700
2637.6000	-36.680
2638.0000	-36.681
2638.4000	-36.629
2638.8000	-36.699
2639.2000	-36.737
2639.6000	-36.680
2640.0000	-36.454
2640.4000	-36.352
2640.8000	-36.331
2641.2000	-36.041
2641.6000	-36.233
2642.0000	-36.597
2642.4000	-36.640
2642.8000	-36.707
2643.2000	-36.540
2643.6000	-36.325
2644.0000	-36.951
2644.4000	-36.897
2644.8000	-37.010
2645.2000	-36.918
2645.6000	-37.085
2646.0000	-37.098
2646.4000	-36.930
2646.8000	-37.074
2647.2000	-37.172
2647.6000	-37.240
2648.0000	-36.780
2648.4000	-36.950
2648.8000	-37.396
2649.2000	-37.711
2649.6000	-37.843
2650.0000	-37.949
2650.4000	-37.504
2650.8000	-37.900
2651.2000	-38.118
2651.6000	-38.325
2652.0000	-38.397
2652.4000	-38.163
2652.8000	-38.134
2653.2000	-38.143
2653.6000	-38.112
2654.0000	-37.961
2654.4000	-37.911
2654.8000	-37.834
2655.2000	-37.760
2655.6000	-37.501
2656.0000	-37.408
2656.4000	-37.376
2656.8000	-37.555
2657.2000	-37.402
2657.6000	-37.315
2658.0000	-37.367
2658.4000	-37.367
2658.8000	-37.490
2659.2000	-37.323
2659.6000	-37.600
2660.0000	-37.645
2660.4000	-37.718
2660.8000	-37.698
2661.2000	-37.482
2661.6000	-37.586
2662.0000	-37.833
2662.4000	-37.723
2662.8000	-37.866
2663.2000	-37.808
2663.6000	-38.243
2664.0000	-38.395
2664.4000	-38.371
2664.8000	-38.192
2665.2000	-38.345
2665.6000	-38.730
2666.0000	-38.476
2666.4000	-38.299
2666.8000	-38.320
2667.2000	-38.668
2667.6000	-38.385
2668.0000	-38.239
2668.4000	-38.504
2668.8000	-38.729
2669.2000	-38.668
2669.6000	-38.244
2670.0000	-38.436
2670.4000	-38.322
2670.8000	-38.412
2671.2000	-37.957
2671.6000	-36.659
2672.0000	-36.633
2672.4000	-37.128
2672.8000	-35.942
2673.2000	-35.050
2673.6000	-35.066
2674.0000	-35.191
2674.4000	-35.630
2674.8000	-35.209
2675.2000	-34.842
2675.6000	-34.716
2676.0000	-34.797
2676.4000	-34.862
2676.8000	-34.258
2677.2000	-33.986
2677.6000	-33.739
2678.0000	-33.386
2678.4000	-33.025
2678.8000	-32.889
2679.2000	-32.724
2679.6000	-32.398
2680.0000	-32.069
2680.4000	-31.916
2680.8000	-31.719
2681.2000	-31.331
2681.6000	-31.280
2682.0000	-31.269
2682.4000	-30.984
2682.8000	-31.075
2683.2000	-30.986
2683.6000	-30.759
2684.0000	-30.863
2684.4000	-30.966
2684.8000	-31.251
2685.2000	-31.253
2685.6000	-31.024
2686.0000	-31.202
2686.4000	-31.431
2686.8000	-31.526
2687.2000	-31.351
2687.6000	-31.327
2688.0000	-31.432
2688.4000	-31.398
2688.8000	-31.435
2689.2000	-31.299
2689.6000	-31.313
2690.0000	-31.444
2690.4000	-31.524
2690.8000	-31.627
2691.2000	-31.650
2691.6000	-31.796
2692.0000	-31.963
2692.4000	-32.021
2692.8000	-32.069
2693.2000	-32.001
2693.6000	-31.898
2694.0000	-31.681
2694.4000	-31.342
2694.8000	-30.997
2695.2000	-30.567
2695.6000	-30.282
2696.0000	-29.934
2696.4000	-29.722
2696.8000	-29.587
2697.2000	-29.550
2697.6000	-29.479
2698.0000	-29.401
2698.4000	-29.398
2698.8000	-29.524
2699.2000	-29.724
2699.6000	-29.768
2700.0000	-29.889
2700.4000	-29.870
2700.8000	-29.893
2701.2000	-29.639
2701.6000	-29.404
2702.0000	-29.044
2702.4000	-28.891
2702.8000	-28.641
2703.2000	-28.420
2703.6000	-28.130
2704.0000	-27.870
2704.4000	-27.860
2704.8000	-27.738
2705.2000	-27.730
2705.6000	-27.746
2706.0000	-27.929
2706.4000	-28.205
2706.8000	-28.399
2707.2000	-28.642
2707.6000	-29.006
2708.0000	-29.453
2708.4000	-29.772
2708.8000	-30.112
2709.2000	-30.350
2709.6000	-30.357
2710.0000	-30.212
2710.4000	-29.903
2710.8000	-29.594
2711.2000	-28.960
2711.6000	-28.646
2712.0000	-28.482
2712.4000	-27.789
2712.8000	-27.448
2713.2000	-27.043
2713.6000	-27.172
2714.0000	-26.954
2714.4000	-26.443
2714.8000	-26.322
2715.2000	-26.342
2715.6000	-26.301
2716.0000	-25.978
2716.4000	-26.031
2716.8000	-26.441
2717.2000	-27.262
2717.6000	-27.826
2718.0000	-27.842
2718.4000	-27.304
2718.8000	-27.499
2719.2000	-27.721
2719.6000	-27.970
2720.0000	-27.990
2720.4000	-27.864
2720.8000	-27.843
2721.2000	-27.750
2721.6000	-27.560
2722.0000	-27.539
2722.4000	-27.381
2722.8000	-27.220
2723.2000	-27.056
2723.6000	-26.856
2724.0000	-26.955
2724.4000	-26.851
2724.8000	-26.674
2725.2000	-26.603
2725.6000	-26.363
2726.0000	-26.364
2726.4000	-26.136
2726.8000	-26.006
2727.2000	-25.703
2727.6000	-25.548
2728.0000	-25.372
2728.4000	-25.174
2728.8000	-24.977
2729.2000	-24.821
2729.6000	-24.569
2730.0000	-24.416
2730.4000	-24.326
2730.8000	-24.271
2731.2000	-24.137
2731.6000	-24.102
2732.0000	-24.184
2732.4000	-24.250
2732.8000	-24.368
2733.2000	-24.324
2733.6000	-24.161
2734.0000	-24.086
2734.4000	-23.906
2734.8000	-24.080
2735.2000	-24.004
2735.6000	-23.943
2736.0000	-24.096
2736.4000	-23.809
2736.8000	-23.535
2737.2000	-23.348
2737.6000	-23.214
2738.0000	-22.855
2738.4000	-22.613
2738.8000	-22.260
2739.2000	-21.908
2739.6000	-21.557
2740.0000	-21.163
2740.4000	-20.800
2740.8000	-20.318
2741.2000	-20.043
2741.6000	-19.811
2742.0000	-19.600
2742.4000	-19.424
2742.8000	-19.308
2743.2000	-19.313
2743.6000	-19.511
2744.0000	-19.842
2744.4000	-19.713
2744.8000	-19.808
2745.2000	-20.048
2745.6000	-20.249
2746.0000	-20.421
2746.4000	-20.553
2746.8000	-20.422
2747.2000	-20.435
2747.6000	-20.214
2748.0000	-19.870
2748.4000	-19.592
2748.8000	-19.269
2749.2000	-18.979
2749.6000	-18.673
2750.0000	-18.583
2750.4000	-18.500
2750.8000	-18.437
2751.2000	-18.414
2751.6000	-18.761
2752.0000	-18.723
2752.4000	-18.951
2752.8000	-19.141
2753.2000	-19.547
2753.6000	-19.919
2754.0000	-20.118
2754.4000	-20.308
2754.8000	-20.497
2755.2000	-20.038
2755.6000	-20.010
2756.0000	-20.209
2756.4000	-19.846
2756.8000	-19.552
2757.2000	-19.503
2757.6000	-20.033
2758.0000	-19.778
2758.4000	-19.069
2758.8000	-19.319
2759.2000	-19.733
2759.6000	-19.630
2760.0000	-19.088
2760.4000	-18.806
2760.8000	-17.995
2761.2000	-17.686
2761.6000	-17.347
2762.0000	-16.622
2762.4000	-16.334
2762.8000	-15.332
2763.2000	-14.963
2763.6000	-14.228
2764.0000	-13.914
2764.4000	-12.945
2764.8000	-12.216
2765.2000	-12.043
2765.6000	-11.862
2766.0000	-11.443
2766.4000	-11.382
2766.8000	-11.513
2767.2000	-10.995
2767.6000	-10.747
2768.0000	-10.756
2768.4000	-10.938
2768.8000	-10.652
2769.2000	-10.730
2769.6000	-10.895
2770.0000	-10.884
2770.4000	-10.708
2770.8000	-9.711
2771.2000	-9.858
2771.6000	-9.715
2772.0000	-9.788
2772.4000	-9.966
2772.8000	-9.402
2773.2000	-9.723
2773.6000	-9.635
2774.0000	-9.558
2774.4000	-9.942
2774.8000	-10.314
2775.2000	-10.232
2775.6000	-10.510
2776.0000	-10.181
2776.4000	-10.508
2776.8000	-10.400
2777.2000	-10.394
2777.6000	-10.476
2778.0000	-10.195
2778.4000	-9.887
2778.8000	-9.546
2779.2000	-9.261
2779.6000	-8.491
2780.0000	-8.488
2780.4000	-8.098
2780.8000	-7.575
2781.2000	-7.364
2781.6000	-6.873
2782.0000	-6.547
2782.4000	-6.316
2782.8000	-6.563
2783.2000	-5.661
2783.6000	-5.266
2784.0000	-5.091
2784.4000	-5.039
2784.8000	-5.005
2785.2000	-4.754
2785.6000	-4.623
2786.0000	-4.599
2786.4000	-4.742
2786.8000	-4.949
2787.2000	-4.930
2787.6000	-5.328
2788.0000	-5.302
2788.4000	-5.426
2788.8000	-5.780
2789.2000	-6.001
2789.6000	-6.187
2790.0000	-6.395
2790.4000	-6.473
2790.8000	-6.666
2791.2000	-6.660
2791.6000	-6.813
2792.0000	-6.971
2792.4000	-6.976
2792.8000	-7.102
2793.2000	-7.238
2793.6000	-7.286
2794.0000	-7.037
2794.4000	-7.229
2794.8000	-7.047
2795.2000	-7.667
2795.6000	-7.979
2796.0000	-7.822
2796.4000	-8.095
2796.8000	-8.355
2797.2000	-8.394
2797.6000	-8.438
2798.0000	-8.455
2798.4000	-8.306
2798.8000	-8.329
2799.2000	-8.635
2799.6000	-8.812
2800.0000	-8.319
2800.4000	-7.831
2800.8000	-8.165
2801.2000	-8.072
2801.6000	-8.035
2802.0000	-7.700
2802.4000	-7.948
2802.8000	-8.251
2803.2000	-8.220
2803.6000	-8.520
2804.0000	-8.695
2804.4000	-9.160
2804.8000	-9.549
2805.2000	-10.735
2805.6000	-10.496
2806.0000	-11.270
2806.4000	-10.977
2806.8000	-9.825
2807.2000	-9.993
2807.6000	-10.783
2808.0000	-11.022
2808.4000	-11.595
2808.8000	-11.432
2809.2000	-12.293
2809.6000	-11.510
2810.0000	-11.774
2810.4000	-10.903
2810.8000	-10.940
2811.2000	-10.363
2811.6000	-11.211
2812.0000	-11.393
2812.4000	-11.017
2812.8000	-11.031
2813.2000	-11.358
2813.6000	-11.781
2814.0000	-11.839
2814.4000	-11.699
2814.8000	-11.801
2815.2000	-11.204
2815.6000	-11.640
2816.0000	-11.058
2816.4000	-10.802
2816.8000	-10.503
2817.2000	-10.663
2817.6000	-10.587
2818.0000	-10.437
2818.4000	-10.436
2818.8000	-10.492
2819.2000	-10.597
2819.6000	-10.568
2820.0000	-10.897
2820.4000	-10.947
2820.8000	-11.093
2821.2000	-11.191
2821.6000	-11.442
2822.0000	-11.170
2822.4000	-11.730
2822.8000	-11.684
2823.2000	-11.803
2823.6000	-11.772
2824.0000	-11.010
2824.4000	-11.034
2824.8000	-11.243
2825.2000	-11.175
2825.6000	-11.304
2826.0000	-12.193
2826.4000	-11.438
2826.8000	-11.157
2827.2000	-11.304
2827.6000	-11.029
2828.0000	-11.201
2828.4000	-10.511
2828.8000	-11.385
2829.2000	-11.816
2829.6000	-12.316
2830.0000	-11.705
2830.4000	-11.662
2830.8000	-11.900
2831.2000	-11.875
2831.6000	-12.355
2832.0000	-11.562
2832.4000	-11.403
2832.8000	-11.183
2833.2000	-11.111
2833.6000	-12.091
2834.0000	-11.549
2834.4000	-12.070
2834.8000	-11.936
2835.2000	-12.285
2835.6000	-12.191
2836.0000	-11.894
2836.4000	-11.345
2836.8000	-11.379
2837.2000	-10.829
2837.6000	-11.255
2838.0000	-10.896
2838.4000	-11.018
2838.8000	-10.570
2839.2000	-10.563
2839.6000	-10.579
2840.0000	-10.800
2840.4000	-10.978
2840.8000	-11.545
2841.2000	-11.389
2841.6000	-11.573
2842.0000	-11.613
2842.4000	-11.699
2842.8000	-11.696
2843.2000	-11.359
2843.6000	-11.292
2844.0000	-11.641
2844.4000	-11.306
2844.8000	-11.803
2845.2000	-11.781
2845.6000	-11.343
2846.0000	-11.377
2846.4000	-11.192
2846.8000	-11.729
2847.2000	-11.389
2847.6000	-10.888
2848.0000	-10.587
2848.4000	-10.532
2848.8000	-10.640
2849.2000	-10.680
2849.6000	-10.864
2850.0000	-10.835
2850.4000	-11.488
2850.8000	-10.809
2851.2000	-10.987
2851.6000	-11.223
2852.0000	-11.291
2852.4000	-12.121
2852.8000	-12.363
2853.2000	-11.920
2853.6000	-11.557
2854.0000	-11.667
2854.4000	-11.759
2854.8000	-12.016
2855.2000	-11.803
2855.6000	-11.842
2856.0000	-12.169
2856.4000	-12.055
2856.8000	-11.973
2857.2000	-11.926
2857.6000	-11.648
2858.0000	-12.030
2858.4000	-11.989
2858.8000	-12.486
2859.2000	-12.167
2859.6000	-11.906
2860.0000	-11.669
2860.4000	-11.803
2860.8000	-11.812
2861.2000	-11.636
2861.6000	-11.767
2862.0000	-11.626
2862.4000	-12.077
2862.8000	-12.170
2863.2000	-11.591
2863.6000	-10.663
2864.0000	-10.880
2864.4000	-10.233
2864.8000	-10.086
2865.2000	-12.293
2865.6000	-12.034
2866.0000	-12.165
2866.4000	-12.407
2866.8000	-13.197
2867.2000	-11.925
2867.6000	-10.730
2868.0000	-10.971
2868.4000	-12.593
2868.8000	-12.336
2869.2000	-11.055
2869.6000	-10.774
2870.0000	-11.412
2870.4000	-10.296
2870.8000	-11.068
2871.2000	-11.142
2871.6000	-11.537
2872.0000	-12.146
2872.4000	-12.446
2872.8000	-12.945
2873.2000	-12.904
2873.6000	-13.266
2874.0000	-12.827
2874.4000	-13.448
2874.8000	-13.186
2875.2000	-13.579
2875.6000	-13.852
2876.0000	-14.183
2876.4000	-14.345
2876.8000	-14.668
2877.2000	-14.935
2877.6000	-15.074
2878.0000	-15.394
2878.4000	-15.725
2878.8000	-16.168
2879.2000	-15.229
2879.6000	-14.740
2880.0000	-14.857
2880.4000	-16.349
2880.8000	-15.745
2881.2000	-16.078
2881.6000	-15.553
2882.0000	-15.947
2882.4000	-16.291
2882.8000	-15.369
2883.2000	-15.386
2883.6000	-15.264
2884.0000	-15.316
2884.4000	-15.014
2884.8000	-15.545
2885.2000	-15.588
2885.6000	-15.708
2886.0000	-15.092
2886.4000	-13.931
2886.8000	-15.177
2887.2000	-15.074
2887.6000	-14.336
2888.0000	-15.225
2888.4000	-14.709
2888.8000	-14.417
2889.2000	-13.909
2889.6000	-14.242
2890.0000	-14.897
2890.4000	-15.910
2890.8000	-15.485
2891.2000	-15.482
2891.6000	-15.188
2892.0000	-14.972
2892.4000	-14.841
2892.8000	-15.886
2893.2000	-15.620
2893.6000	-16.733
2894.0000	-16.469
2894.4000	-17.014
2894.8000	-16.990
2895.2000	-16.307
2895.6000	-16.739
2896.0000	-17.442
2896.4000	-16.873
2896.8000	-17.020
2897.2000	-16.779
2897.6000	-17.113
2898.0000	-17.236
2898.4000	-16.850
2898.8000	-16.685
2899.2000	-17.358
2899.6000	-17.278
2900.0000	-16.808
2900.4000	-15.697
2900.8000	-17.330
2901.2000	-18.265
2901.6000	-16.413
2902.0000	-15.823
2902.4000	-16.356
2902.8000	-17.317
2903.2000	-16.503
2903.6000	-17.243
2904.0000	-16.831
2904.4000	-16.401
2904.8000	-16.017
2905.2000	-16.448
2905.6000	-16.161
2906.0000	-16.225
2906.4000	-16.332
2906.8000	-16.029
2907.2000	-16.849
2907.6000	-16.399
2908.0000	-15.717
2908.4000	-16.279
2908.8000	-17.059
2909.2000	-17.058
2909.6000	-16.135
2910.0000	-15.568
2910.4000	-16.494
2910.8000	-17.647
2911.2000	-16.355
2911.6000	-15.268
2912.0000	-15.174
2912.4000	-15.652
2912.8000	-15.725
2913.2000	-15.367
2913.6000	-16.455
2914.0000	-16.096
2914.4000	-15.549
2914.8000	-14.980
2915.2000	-13.980
2915.6000	-13.293
2916.0000	-13.284
2916.4000	-13.645
2916.8000	-13.112
2917.2000	-14.040
2917.6000	-13.025
2918.0000	-13.718
2918.4000	-13.427
2918.8000	-13.286
2919.2000	-13.032
2919.6000	-13.066
2920.0000	-13.253
2920.4000	-12.951
2920.8000	-13.368
2921.2000	-13.397
2921.6000	-14.103
2922.0000	-12.680
2922.4000	-12.938
2922.8000	-12.893
2923.2000	-13.158
2923.6000	-13.232
2924.0000	-13.269
2924.4000	-14.322
2924.8000	-13.076
2925.2000	-13.062
2925.6000	-13.101
2926.0000	-13.230
2926.4000	-12.707
2926.8000	-13.155
2927.2000	-13.007
2927.6000	-13.148
2928.0000	-12.566
2928.4000	-12.825
2928.8000	-13.035
2929.2000	-13.060
2929.6000	-12.727
2930.0000	-13.061
2930.4000	-13.099
2930.8000	-12.837
2931.2000	-13.261
2931.6000	-12.715
2932.0000	-13.083
2932.4000	-12.910
2932.8000	-12.803
2933.2000	-12.754
2933.6000	-12.880
2934.0000	-13.353
2934.4000	-13.407
2934.8000	-12.962
2935.2000	-12.961
2935.6000	-13.273
2936.0000	-13.312
2936.4000	-13.410
2936.8000	-13.462
2937.2000	-13.957
2937.6000	-13.473
2938.0000	-13.511
2938.4000	-13.245
2938.8000	-13.166
2939.2000	-13.514
2939.6000	-13.688
2940.0000	-13.409
2940.4000	-13.215
2940.8000	-13.669
2941.2000	-13.104
2941.6000	-13.500
2942.0000	-12.876
2942.4000	-13.394
2942.8000	-12.807
2943.2000	-12.793
2943.6000	-12.808
2944.0000	-13.323
2944.4000	-12.930
2944.8000	-12.860
2945.2000	-12.561
2945.6000	-12.702
2946.0000	-13.098
2946.4000	-13.161
2946.8000	-13.385
2947.2000	-13.649
2947.6000	-13.299
2948.0000	-12.697
2948.4000	-13.504
2948.8000	-12.987
2949.2000	-12.868
2949.6000	-12.636
2950.0000	-12.834
2950.4000	-13.103
2950.8000	-13.139
2951.2000	-13.320
2951.6000	-13.339
2952.0000	-13.429
2952.4000	-13.436
2952.8000	-13.098
2953.2000	-13.134
2953.6000	-13.566
2954.0000	-13.448
2954.4000	-13.083
2954.8000	-12.956
2955.2000	-13.145
2955.6000	-12.913
2956.0000	-13.071
2956.4000	-13.282
2956.8000	-12.998
2957.2000	-12.727
2957.6000	-12.358
2958.0000	-12.517
2958.4000	-12.497
2958.8000	-13.466
2959.2000	-13.318
2959.6000	-13.030
2960.0000	-13.181
2960.4000	-12.970
2960.8000	-12.865
2961.2000	-14.224
2961.6000	-13.607
2962.0000	-12.955
2962.4000	-13.289
2962.8000	-12.998
2963.2000	-12.633
2963.6000	-13.018
2964.0000	-13.094
2964.4000	-14.272
2964.8000	-14.412
2965.2000	-13.818
2965.6000	-14.615
2966.0000	-13.905
2966.4000	-13.547
2966.8000	-13.912
2967.2000	-14.356
2967.6000	-14.535
2968.0000	-13.515
2968.4000	-13.422
2968.8000	-13.972
2969.2000	-13.843
2969.6000	-14.233
2970.0000	-14.206
2970.4000	-13.980
2970.8000	-13.996
2971.2000	-14.163
2971.6000	-14.550
2972.0000	-13.852
2972.4000	-13.747
2972.8000	-13.463
2973.2000	-13.019
2973.6000	-13.261
2974.0000	-13.947
2974.4000	-14.043
2974.8000	-13.903
2975.2000	-13.797
2975.6000	-13.783
2976.0000	-14.108
2976.4000	-14.354
2976.8000	-14.108
2977.2000	-13.896
2977.6000	-13.710
2978.0000	-14.311
2978.4000	-13.806
2978.8000	-13.556
2979.2000	-13.823
2979.6000	-13.973
2980.0000	-13.805
2980.4000	-13.509
2980.8000	-13.540
2981.2000	-13.836
2981.6000	-13.622
2982.0000	-13.760
2982.4000	-13.723
2982.8000	-13.221
2983.2000	-13.555
2983.6000	-13.435
2984.0000	-13.200
2984.4000	-13.845
2984.8000	-13.259
2985.2000	-13.725
2985.6000	-13.166
2986.0000	-13.008
2986.4000	-13.691
2986.8000	-13.675
2987.2000	-13.373
2987.6000	-13.305
2988.0000	-13.173
2988.4000	-13.218
2988.8000	-13.190
2989.2000	-12.989
2989.6000	-13.100
2990.0000	-12.996
2990.4000	-13.196
2990.8000	-13.134
2991.2000	-13.010
2991.6000	-13.318
2992.0000	-13.194
2992.4000	-13.118
2992.8000	-13.025
2993.2000	-12.993
2993.6000	-13.051
2994.0000	-12.979
2994.4000	-12.880
2994.8000	-13.055
2995.2000	-12.607
2995.6000	-12.955
2996.0000	-13.056
2996.4000	-13.008
2996.8000	-12.669
2997.2000	-12.637
2997.6000	-13.035
2998.0000	-14.288
2998.4000	-12.925
2998.8000	-13.404
2999.2000	-14.469
2999.6000	-14.656
3000.0000	-13.652
3000.4000	-12.876
3000.8000	-12.902
3001.2000	-13.954
3001.6000	-13.930
3002.0000	-13.040
3002.4000	-14.092
3002.8000	-14.690
3003.2000	-13.452
3003.6000	-13.626
3004.0000	-13.444
3004.4000	-14.216
3004.8000	-14.742
3005.2000	-14.189
3005.6000	-14.055
3006.0000	-14.611
3006.4000	-14.998
3006.8000	-14.519
3007.2000	-14.086
3007.6000	-14.728
3008.0000	-15.228
3008.4000	-14.969
3008.8000	-15.094
3009.2000	-15.280
3009.6000	-15.146
3010.0000	-15.435
3010.4000	-15.404
3010.8000	-15.570
3011.2000	-15.302
3011.6000	-15.836
3012.0000	-14.948
3012.4000	-14.825
3012.8000	-14.737
3013.2000	-14.311
3013.6000	-15.569
3014.0000	-15.329
3014.4000	-15.551
3014.8000	-15.942
3015.2000	-15.374
3015.6000	-15.064
3016.0000	-14.594
3016.4000	-14.792
3016.8000	-15.371
3017.2000	-15.752
3017.6000	-16.162
3018.0000	-16.620
3018.4000	-15.888
3018.8000	-14.647
3019.2000	-14.314
3019.6000	-13.423
3020.0000	-13.886
3020.4000	-15.554
3020.8000	-13.106
3021.2000	-13.687
3021.6000	-14.193
3022.0000	-14.797
3022.4000	-14.032
3022.8000	-15.955
3023.2000	-16.139
3023.6000	-14.932
3024.0000	-14.546
3024.4000	-16.171
3024.8000	-16.406
3025.2000	-18.538
3025.6000	-15.476
3026.0000	-14.200
3026.4000	-15.132
3026.8000	-16.346
3027.2000	-17.316
3027.6000	-16.701
3028.0000	-15.441
3028.4000	-16.748
3028.8000	-17.154
3029.2000	-15.439
3029.6000	-15.993
3030.0000	-16.332
3030.4000	-17.141
3030.8000	-16.827
3031.2000	-15.941
3031.6000	-16.566
3032.0000	-16.798
3032.4000	-16.700
3032.8000	-16.606
3033.2000	-17.146
3033.6000	-15.792
3034.0000	-18.166
3034.4000	-18.232
3034.8000	-17.592
3035.2000	-16.705
3035.6000	-15.734
3036.0000	-15.823
3036.4000	-17.986
3036.8000	-18.046
3037.2000	-18.268
3037.6000	-16.691
3038.0000	-16.296
3038.4000	-18.417
3038.8000	-19.291
3039.2000	-17.735
3039.6000	-17.270
3040.0000	-17.076
3040.4000	-17.956
3040.8000	-16.738
3041.2000	-17.595
3041.6000	-18.806
3042.0000	-18.107
3042.4000	-19.234
3042.8000	-18.050
3043.2000	-19.187
3043.6000	-18.967
3044.0000	-18.156
3044.4000	-17.896
3044.8000	-18.589
3045.2000	-16.059
3045.6000	-19.109
3046.0000	-18.685
3046.4000	-18.161
3046.8000	-18.581
3047.2000	-19.525
3047.6000	-19.722
3048.0000	-18.290
3048.4000	-19.290
3048.8000	-18.015
3049.2000	-18.830
3049.6000	-18.633
3050.0000	-18.860
3050.4000	-17.559
3050.8000	-18.740
3051.2000	-19.303
3051.6000	-19.297
3052.0000	-17.767
3052.4000	-18.585
3052.8000	-18.647
3053.2000	-18.944
3053.6000	-20.028
3054.0000	-20.424
3054.4000	-20.563
3054.8000	-19.673
3055.2000	-20.441
3055.6000	-18.492
3056.0000	-20.310
3056.4000	-20.161
3056.8000	-20.308
3057.2000	-18.539
3057.6000	-19.105
3058.0000	-20.169
3058.4000	-21.911
3058.8000	-20.262
3059.2000	-19.874
3059.6000	-20.438
3060.0000	-19.198
3060.4000	-22.043
3060.8000	-20.612
3061.2000	-22.030
3061.6000	-19.245
3062.0000	-21.262
3062.4000	-20.404
3062.8000	-21.844
3063.2000	-20.115
3063.6000	-21.637
3064.0000	-19.755
3064.4000	-21.083
3064.8000	-20.164
3065.2000	-21.587
3065.6000	-21.686
3066.0000	-19.851
3066.4000	-22.303
3066.8000	-20.974
3067.2000	-22.076
3067.6000	-21.396
3068.0000	-21.682
3068.4000	-21.433
3068.8000	-22.796
3069.2000	-22.061
3069.6000	-23.665
3070.0000	-20.911
3070.4000	-21.208
3070.8000	-19.778
3071.2000	-20.798
3071.6000	-21.375
3072.0000	-21.335
3072.4000	-21.221
3072.8000	-21.706
3073.2000	-21.710
3073.6000	-21.303
3074.0000	-23.778
3074.4000	-23.479
3074.8000	-22.714
3075.2000	-23.793
3075.6000	-22.886
3076.0000	-22.740
3076.4000	-22.106
3076.8000	-20.243
3077.2000	-21.737
3077.6000	-22.197
3078.0000	-24.015
3078.4000	-23.747
3078.8000	-23.903
3079.2000	-23.134
3079.6000	-23.371
3080.0000	-25.658
3080.4000	-24.402
3080.8000	-23.150
3081.2000	-24.400
3081.6000	-24.319
3082.0000	-26.736
3082.4000	-30.650
3082.8000	-30.557
3083.2000	-33.157
3083.6000	-30.295
3084.0000	-32.453
3084.4000	-31.817
3084.8000	-31.195
3085.2000	-28.313
3085.6000	-34.931
3086.0000	-31.624
3086.4000	-33.392
3086.8000	-33.922
3087.2000	-29.955
3087.6000	-31.629
3088.0000	-34.763
3088.4000	-33.935
3088.8000	-31.665
3089.2000	-32.545
3089.6000	-30.306
3090.0000	-35.108
3090.4000	-37.699
3090.8000	-36.458
3091.2000	-36.112
3091.6000	-34.080
3092.0000	-31.999
3092.4000	-34.653
3092.8000	-34.293
3093.2000	-33.180
3093.6000	-33.441
3094.0000	-32.084
3094.4000	-31.398
3094.8000	-34.675
3095.2000	-34.680
3095.6000	-32.343
3096.0000	-32.575
3096.4000	-32.478
3096.8000	-32.808
3097.2000	-34.402
3097.6000	-35.093
3098.0000	-34.423
3098.4000	-36.058
3098.8000	-32.921
3099.2000	-33.441
3099.6000	-32.131
3100.0000	-31.268
3100.4000	-33.352
3100.8000	-33.638
3101.2000	-35.484
3101.6000	-35.888
3102.0000	-32.024
3102.4000	-33.606
3102.8000	-36.258
3103.2000	-33.020
3103.6000	-31.499
3104.0000	-32.536
3104.4000	-32.528
3104.8000	-32.223
3105.2000	-29.778
3105.6000	-28.770
3106.0000	-31.568
3106.4000	-30.940
3106.8000	-29.338
3107.2000	-29.468
3107.6000	-29.524
3108.0000	-29.749
3108.4000	-29.399
3108.8000	-29.119
3109.2000	-29.059
3109.6000	-29.814
3110.0000	-29.916
3110.4000	-29.287
3110.8000	-29.178
3111.2000	-31.822
3111.6000	-31.471
3112.0000	-32.321
3112.4000	-32.802
3112.8000	-31.421
3113.2000	-30.994
3113.6000	-32.247
3114.0000	-31.855
3114.4000	-30.906
3114.8000	-31.892
3115.2000	-31.896
3115.6000	-30.926
3116.0000	-31.368
3116.4000	-31.037
3116.8000	-31.633
3117.2000	-31.774
3117.6000	-31.405
3118.0000	-31.357
3118.4000	-31.571
3118.8000	-31.347
3119.2000	-31.420
3119.6000	-30.963
3120.0000	-30.606
3120.4000	-28.868
3120.8000	-29.892
3121.2000	-30.781
3121.6000	-30.791
3122.0000	-30.594
3122.4000	-30.595
3122.8000	-30.791
3123.2000	-30.924
3123.6000	-31.514
3124.0000	-31.318
3124.4000	-31.145
3124.8000	-31.459
3125.2000	-30.329
3125.6000	-30.177
3126.0000	-30.416
3126.4000	-31.011
3126.8000	-30.277
3127.2000	-31.209
3127.6000	-30.739
3128.0000	-29.532
3128.4000	-32.261
3128.8000	-31.163
3129.2000	-29.877
3129.6000	-30.117
3130.0000	-31.708
3130.4000	-32.016
3130.8000	-31.843
3131.2000	-30.943
3131.6000	-30.111
3132.0000	-30.582
3132.4000	-31.325
3132.8000	-29.350
3133.2000	-28.484
3133.6000	-30.328
3134.0000	-30.750
3134.4000	-30.209
3134.8000	-29.017
3135.2000	-27.681
3135.6000	-28.968
3136.0000	-30.363
3136.4000	-28.203
3136.8000	-27.791
3137.2000	-29.078
3137.6000	-28.321
3138.0000	-28.153
3138.4000	-27.266
3138.8000	-28.072
3139.2000	-29.682
3139.6000	-26.990
3140.0000	-26.298
3140.4000	-27.109
3140.8000	-27.372
3141.2000	-27.670
3141.6000	-24.941
3142.0000	-27.398
3142.4000	-27.118
3142.8000	-27.463
3143.2000	-26.833
3143.6000	-26.734
3144.0000	-26.641
3144.4000	-27.338
3144.8000	-27.559
3145.2000	-25.340
3145.6000	-26.385
3146.0000	-24.817
3146.4000	-27.026
3146.8000	-27.883
3147.2000	-26.724
3147.6000	-26.961
3148.0000	-26.290
3148.4000	-23.571
3148.8000	-23.660
3149.2000	-28.219
3149.6000	-26.072
3150.0000	-20.868
3150.4000	-27.249
3150.8000	-26.805
3151.2000	-26.874
3151.6000	-25.175
3152.0000	-25.541
3152.4000	-25.879
3152.8000	-25.096
3153.2000	-26.866
3153.6000	-25.751
3154.0000	-26.194
3154.4000	-26.670
3154.8000	-25.507
3155.2000	-22.433
3155.6000	-25.458
3156.0000	-26.247
3156.4000	-26.335
3156.8000	-24.276
3157.2000	-24.698
3157.6000	-25.342
3158.0000	-25.756
3158.4000	-23.869
3158.8000	-22.298
3159.2000	-24.082
3159.6000	-23.491
3160.0000	-23.494
3160.4000	-23.949
3160.8000	-23.773
3161.2000	-24.264
3161.6000	-24.107
3162.0000	-23.945
3162.4000	-24.480
3162.8000	-25.109
3163.2000	-24.578
3163.6000	-24.419
3164.0000	-24.222
3164.4000	-25.018
3164.8000	-24.885
3165.2000	-24.746
3165.6000	-23.777
3166.0000	-21.222
3166.4000	-24.256
3166.8000	-23.513
3167.2000	-23.723
3167.6000	-23.812
3168.0000	-23.385
3168.4000	-23.325
3168.8000	-23.393
3169.2000	-23.428
3169.6000	-23.737
3170.0000	-23.121
3170.4000	-22.533
3170.8000	-23.584
3171.2000	-26.033
3171.6000	-24.524
3172.0000	-23.423
3172.4000	-23.527
3172.8000	-24.191
3173.2000	-23.896
3173.6000	-23.413
3174.0000	-23.107
3174.4000	-23.657
3174.8000	-28.012
3175.2000	-25.263
3175.6000	-23.719
3176.0000	-24.466
3176.4000	-26.082
3176.8000	-25.724
3177.2000	-23.496
3177.6000	-26.451
3178.0000	-24.794
3178.4000	-26.377
3178.8000	-25.882
3179.2000	-27.498
3179.6000	-29.208
3180.0000	-25.071
3180.4000	-25.520
3180.8000	-24.685
3181.2000	-25.199
3181.6000	-24.555
3182.0000	-23.681
3182.4000	-24.125
3182.8000	-26.495
3183.2000	-25.277
3183.6000	-22.975
3184.0000	-25.957
3184.4000	-26.407
3184.8000	-28.142
3185.2000	-26.581
3185.6000	-26.517
[truncated: 5,786 more rows]
