# Supplementary material for: Femtosecond tunable solitons up to 4.8 µm using soliton self-frequency shift in an InF3 fiber
Source: Sci Rep. 2022 Sep 23;12:15898. doi: 10.1038/s41598-022-19658-8 (PMC9508244; doi:10.1038/s41598-022-19658-8)
Supplement: Supplementary file 1 — Supplementary Information. [file 41598_2022_19658_MOESM1_ESM.zip › Raw data/Fig3_4m20mInF3/4.6A.CSV]

75CSV
77
35
CTRWL	3950.000000
SPAN	3100.000000
START WL	2400.000000
STOP WL	5500.000000
WLFREQ	0
REFL	-3.0
LSCL	7.0
RESLN	2.000
AVG	1
SMPLAUTO	1
SMPL	7751
SMPLINTVL	0.4000
HI1_CHOP
MEAS
LSUNT	0
NMSKV	OFF
RESCOR	0
SMOOTH	0
MEASWL	0
SWPSPD	1
MODELNAME	AQ6376
CHGPT	0
RESCAL0_0	10243
RESCAL0_1	0
RESCAL0_2	0
RESCAL1_0	10243
RESCAL1_1	0
RESCAL1_2	0
RESPARM	10243
FREQPARM	10243
WNUMPARM	10243
[TRACE DATA]
2400.0000	-58.357
2400.4000	-54.231
2400.8000	-65.430
2401.2000	-60.181
2401.6000	-54.790
2402.0000	-51.027
2402.4000	-58.141
2402.8000	-210.000
2403.2000	-51.205
2403.6000	-54.226
2404.0000	-52.972
2404.4000	-210.000
2404.8000	-210.000
2405.2000	-50.896
2405.6000	-210.000
2406.0000	-51.340
2406.4000	-210.000
2406.8000	-51.058
2407.2000	-57.063
2407.6000	-210.000
2408.0000	-210.000
2408.4000	-210.000
2408.8000	-210.000
2409.2000	-52.363
2409.6000	-210.000
2410.0000	-57.465
2410.4000	-55.116
2410.8000	-55.699
2411.2000	-210.000
2411.6000	-210.000
2412.0000	-61.946
2412.4000	-55.824
2412.8000	-50.327
2413.2000	-64.715
2413.6000	-53.392
2414.0000	-210.000
2414.4000	-210.000
2414.8000	-51.026
2415.2000	-210.000
2415.6000	-210.000
2416.0000	-59.711
2416.4000	-80.935
2416.8000	-54.762
2417.2000	-53.812
2417.6000	-52.073
2418.0000	-50.330
2418.4000	-54.518
2418.8000	-58.319
2419.2000	-210.000
2419.6000	-210.000
2420.0000	-49.776
2420.4000	-56.880
2420.8000	-53.118
2421.2000	-55.377
2421.6000	-53.434
2422.0000	-210.000
2422.4000	-57.383
2422.8000	-210.000
2423.2000	-51.092
2423.6000	-49.786
2424.0000	-50.535
2424.4000	-51.847
2424.8000	-53.727
2425.2000	-54.200
2425.6000	-51.436
2426.0000	-52.071
2426.4000	-49.926
2426.8000	-52.720
2427.2000	-63.276
2427.6000	-58.271
2428.0000	-51.497
2428.4000	-53.607
2428.8000	-58.555
2429.2000	-52.387
2429.6000	-56.875
2430.0000	-210.000
2430.4000	-56.843
2430.8000	-210.000
2431.2000	-210.000
2431.6000	-69.201
2432.0000	-210.000
2432.4000	-53.385
2432.8000	-210.000
2433.2000	-52.289
2433.6000	-50.913
2434.0000	-210.000
2434.4000	-52.135
2434.8000	-53.575
2435.2000	-51.792
2435.6000	-52.184
2436.0000	-54.376
2436.4000	-57.023
2436.8000	-57.694
2437.2000	-52.223
2437.6000	-50.226
2438.0000	-54.409
2438.4000	-57.523
2438.8000	-50.665
2439.2000	-56.174
2439.6000	-52.595
2440.0000	-52.202
2440.4000	-55.167
2440.8000	-62.307
2441.2000	-52.172
2441.6000	-210.000
2442.0000	-49.222
2442.4000	-50.658
2442.8000	-53.770
2443.2000	-49.557
2443.6000	-50.626
2444.0000	-50.479
2444.4000	-50.134
2444.8000	-57.460
2445.2000	-52.471
2445.6000	-49.698
2446.0000	-51.966
2446.4000	-52.581
2446.8000	-50.362
2447.2000	-51.402
2447.6000	-50.560
2448.0000	-48.817
2448.4000	-54.205
2448.8000	-54.952
2449.2000	-51.389
2449.6000	-50.288
2450.0000	-53.908
2450.4000	-61.273
2450.8000	-51.069
2451.2000	-51.886
2451.6000	-60.776
2452.0000	-50.548
2452.4000	-54.154
2452.8000	-49.659
2453.2000	-48.178
2453.6000	-48.584
2454.0000	-47.800
2454.4000	-50.675
2454.8000	-50.454
2455.2000	-51.581
2455.6000	-50.772
2456.0000	-54.633
2456.4000	-51.691
2456.8000	-50.344
2457.2000	-47.809
2457.6000	-52.270
2458.0000	-51.476
2458.4000	-50.736
2458.8000	-51.920
2459.2000	-52.818
2459.6000	-49.304
2460.0000	-53.219
2460.4000	-48.005
2460.8000	-51.308
2461.2000	-58.049
2461.6000	-52.503
2462.0000	-51.287
2462.4000	-51.220
2462.8000	-48.851
2463.2000	-54.683
2463.6000	-49.304
2464.0000	-49.144
2464.4000	-48.724
2464.8000	-48.758
2465.2000	-47.469
2465.6000	-47.104
2466.0000	-47.642
2466.4000	-48.299
2466.8000	-47.513
2467.2000	-47.106
2467.6000	-47.876
2468.0000	-47.055
2468.4000	-47.288
2468.8000	-46.966
2469.2000	-46.206
2469.6000	-45.949
2470.0000	-45.641
2470.4000	-45.982
2470.8000	-47.338
2471.2000	-46.643
2471.6000	-47.052
2472.0000	-46.309
2472.4000	-45.994
2472.8000	-46.444
2473.2000	-45.753
2473.6000	-45.562
2474.0000	-45.646
2474.4000	-45.000
2474.8000	-45.436
2475.2000	-45.377
2475.6000	-45.746
2476.0000	-44.983
2476.4000	-45.141
2476.8000	-44.373
2477.2000	-44.350
2477.6000	-43.843
2478.0000	-43.767
2478.4000	-43.753
2478.8000	-43.625
2479.2000	-44.008
2479.6000	-43.923
2480.0000	-44.352
2480.4000	-44.388
2480.8000	-43.930
2481.2000	-44.074
2481.6000	-43.507
2482.0000	-43.649
2482.4000	-43.425
2482.8000	-43.575
2483.2000	-43.746
2483.6000	-43.914
2484.0000	-43.432
2484.4000	-43.373
2484.8000	-43.866
2485.2000	-43.614
2485.6000	-43.339
2486.0000	-43.376
2486.4000	-43.511
2486.8000	-43.316
2487.2000	-43.014
2487.6000	-42.922
2488.0000	-42.945
2488.4000	-43.039
2488.8000	-43.615
2489.2000	-43.081
2489.6000	-42.518
2490.0000	-42.514
2490.4000	-43.000
2490.8000	-43.195
2491.2000	-42.407
2491.6000	-42.683
2492.0000	-42.798
2492.4000	-42.539
2492.8000	-42.216
2493.2000	-42.680
2493.6000	-42.372
2494.0000	-42.527
2494.4000	-42.431
2494.8000	-42.511
2495.2000	-42.500
2495.6000	-42.478
2496.0000	-42.423
2496.4000	-42.708
2496.8000	-42.699
2497.2000	-42.430
2497.6000	-42.317
2498.0000	-41.987
2498.4000	-42.067
2498.8000	-41.911
2499.2000	-42.034
2499.6000	-42.133
2500.0000	-41.903
2500.4000	-41.760
2500.8000	-41.890
2501.2000	-42.112
2501.6000	-41.688
2502.0000	-41.671
2502.4000	-41.722
2502.8000	-41.727
2503.2000	-41.434
2503.6000	-41.361
2504.0000	-41.508
2504.4000	-41.627
2504.8000	-41.640
2505.2000	-41.449
2505.6000	-41.607
2506.0000	-41.680
2506.4000	-41.497
2506.8000	-41.059
2507.2000	-41.317
2507.6000	-41.481
2508.0000	-41.305
2508.4000	-41.261
2508.8000	-41.304
2509.2000	-41.241
2509.6000	-41.396
2510.0000	-41.612
2510.4000	-41.382
2510.8000	-41.376
2511.2000	-41.319
2511.6000	-41.860
2512.0000	-41.777
2512.4000	-41.579
2512.8000	-41.453
2513.2000	-41.221
2513.6000	-41.623
2514.0000	-41.328
2514.4000	-41.640
2514.8000	-41.477
2515.2000	-41.254
2515.6000	-41.200
2516.0000	-41.700
2516.4000	-41.484
2516.8000	-41.486
2517.2000	-41.718
2517.6000	-41.757
2518.0000	-41.840
2518.4000	-41.401
2518.8000	-41.504
2519.2000	-41.550
2519.6000	-41.757
2520.0000	-41.189
2520.4000	-41.161
2520.8000	-41.234
2521.2000	-41.075
2521.6000	-41.230
2522.0000	-41.318
2522.4000	-41.206
2522.8000	-41.176
2523.2000	-41.331
2523.6000	-41.045
2524.0000	-41.073
2524.4000	-41.007
2524.8000	-40.837
2525.2000	-41.030
2525.6000	-40.743
2526.0000	-41.370
2526.4000	-40.970
2526.8000	-40.759
2527.2000	-40.651
2527.6000	-40.818
2528.0000	-40.619
2528.4000	-40.383
2528.8000	-40.393
2529.2000	-40.575
2529.6000	-40.666
2530.0000	-40.335
2530.4000	-40.113
2530.8000	-39.689
2531.2000	-40.085
2531.6000	-40.163
2532.0000	-40.197
2532.4000	-39.718
2532.8000	-39.963
2533.2000	-39.867
2533.6000	-39.588
2534.0000	-39.620
2534.4000	-39.414
2534.8000	-39.513
2535.2000	-39.610
2535.6000	-39.405
2536.0000	-39.505
2536.4000	-39.244
2536.8000	-39.432
2537.2000	-39.101
2537.6000	-39.191
2538.0000	-38.915
2538.4000	-39.208
2538.8000	-39.278
2539.2000	-38.962
2539.6000	-39.053
2540.0000	-38.825
2540.4000	-38.911
2540.8000	-38.761
2541.2000	-38.621
2541.6000	-38.650
2542.0000	-38.709
2542.4000	-38.610
2542.8000	-38.743
2543.2000	-38.622
2543.6000	-38.614
2544.0000	-38.569
2544.4000	-38.451
2544.8000	-38.332
2545.2000	-38.274
2545.6000	-38.247
2546.0000	-38.560
2546.4000	-38.325
2546.8000	-38.046
2547.2000	-37.981
2547.6000	-38.207
2548.0000	-38.099
2548.4000	-38.166
2548.8000	-38.154
2549.2000	-38.298
2549.6000	-38.253
2550.0000	-38.236
2550.4000	-38.433
2550.8000	-38.234
2551.2000	-38.270
2551.6000	-38.054
2552.0000	-38.118
2552.4000	-38.186
2552.8000	-38.124
2553.2000	-37.837
2553.6000	-37.892
2554.0000	-37.917
2554.4000	-37.998
2554.8000	-37.804
2555.2000	-37.634
2555.6000	-37.594
2556.0000	-37.628
2556.4000	-37.936
2556.8000	-37.897
2557.2000	-37.736
2557.6000	-37.741
2558.0000	-37.873
2558.4000	-38.067
2558.8000	-37.977
2559.2000	-38.026
2559.6000	-38.093
2560.0000	-38.002
2560.4000	-37.946
2560.8000	-38.095
2561.2000	-38.149
2561.6000	-38.123
2562.0000	-38.124
2562.4000	-38.263
2562.8000	-38.293
2563.2000	-38.010
2563.6000	-37.987
2564.0000	-37.885
2564.4000	-37.983
2564.8000	-37.796
2565.2000	-37.977
2565.6000	-37.960
2566.0000	-37.923
2566.4000	-37.722
2566.8000	-37.795
2567.2000	-37.898
2567.6000	-37.891
2568.0000	-37.817
2568.4000	-37.664
2568.8000	-37.710
2569.2000	-37.709
2569.6000	-37.595
2570.0000	-37.600
2570.4000	-37.537
2570.8000	-37.560
2571.2000	-37.611
2571.6000	-37.516
2572.0000	-37.705
2572.4000	-37.517
2572.8000	-37.510
2573.2000	-37.534
2573.6000	-37.517
2574.0000	-37.483
2574.4000	-37.407
2574.8000	-37.418
2575.2000	-37.195
2575.6000	-36.956
2576.0000	-37.161
2576.4000	-37.108
2576.8000	-36.821
2577.2000	-36.666
2577.6000	-36.647
2578.0000	-36.531
2578.4000	-36.598
2578.8000	-36.544
2579.2000	-36.513
2579.6000	-36.498
2580.0000	-36.422
2580.4000	-36.520
2580.8000	-36.647
2581.2000	-36.856
2581.6000	-36.719
2582.0000	-36.784
2582.4000	-36.731
2582.8000	-36.728
2583.2000	-36.797
2583.6000	-36.648
2584.0000	-36.508
2584.4000	-36.621
2584.8000	-36.580
2585.2000	-36.359
2585.6000	-36.584
2586.0000	-36.554
2586.4000	-36.416
2586.8000	-36.362
2587.2000	-36.375
2587.6000	-36.169
2588.0000	-36.357
2588.4000	-36.196
2588.8000	-36.248
2589.2000	-36.144
2589.6000	-36.086
2590.0000	-36.106
2590.4000	-36.128
2590.8000	-36.049
2591.2000	-36.305
2591.6000	-36.297
2592.0000	-36.392
2592.4000	-36.554
2592.8000	-36.766
2593.2000	-36.594
2593.6000	-37.007
2594.0000	-36.573
2594.4000	-37.132
2594.8000	-36.967
2595.2000	-36.619
2595.6000	-36.185
2596.0000	-36.666
2596.4000	-36.199
2596.8000	-35.883
2597.2000	-35.723
2597.6000	-35.943
2598.0000	-36.066
2598.4000	-35.792
2598.8000	-35.710
2599.2000	-35.904
2599.6000	-36.201
2600.0000	-36.327
2600.4000	-36.278
2600.8000	-36.435
2601.2000	-36.551
2601.6000	-36.591
2602.0000	-36.679
2602.4000	-36.632
2602.8000	-36.535
2603.2000	-36.755
2603.6000	-36.834
2604.0000	-36.640
2604.4000	-36.634
2604.8000	-36.643
2605.2000	-37.018
2605.6000	-36.859
2606.0000	-36.716
2606.4000	-36.580
2606.8000	-36.837
2607.2000	-36.569
2607.6000	-37.016
2608.0000	-36.732
2608.4000	-36.556
2608.8000	-37.136
2609.2000	-37.115
2609.6000	-37.055
2610.0000	-37.029
2610.4000	-37.282
2610.8000	-37.067
2611.2000	-36.946
2611.6000	-36.765
2612.0000	-36.747
2612.4000	-36.756
2612.8000	-36.891
2613.2000	-36.672
2613.6000	-36.766
2614.0000	-36.670
2614.4000	-37.033
2614.8000	-36.835
2615.2000	-36.727
2615.6000	-36.864
2616.0000	-36.948
2616.4000	-37.003
2616.8000	-37.050
2617.2000	-37.109
2617.6000	-37.203
2618.0000	-37.212
2618.4000	-37.081
2618.8000	-37.020
2619.2000	-36.980
2619.6000	-36.831
2620.0000	-36.672
2620.4000	-36.666
2620.8000	-36.495
2621.2000	-36.368
2621.6000	-36.242
2622.0000	-36.165
2622.4000	-36.307
2622.8000	-36.077
2623.2000	-36.111
2623.6000	-36.180
2624.0000	-36.522
2624.4000	-36.291
2624.8000	-36.372
2625.2000	-36.334
2625.6000	-36.452
2626.0000	-36.591
2626.4000	-36.666
2626.8000	-36.651
2627.2000	-36.694
2627.6000	-36.758
2628.0000	-37.076
2628.4000	-36.912
2628.8000	-36.868
2629.2000	-37.088
2629.6000	-37.055
2630.0000	-36.985
2630.4000	-37.422
2630.8000	-37.325
2631.2000	-36.943
2631.6000	-37.162
2632.0000	-37.255
2632.4000	-37.068
2632.8000	-36.855
2633.2000	-37.021
2633.6000	-37.070
2634.0000	-36.611
2634.4000	-36.849
2634.8000	-36.973
2635.2000	-36.908
2635.6000	-36.721
2636.0000	-36.555
2636.4000	-36.504
2636.8000	-36.514
2637.2000	-36.461
2637.6000	-36.360
2638.0000	-36.265
2638.4000	-36.209
2638.8000	-36.038
2639.2000	-35.988
2639.6000	-35.872
2640.0000	-35.729
2640.4000	-35.708
2640.8000	-35.709
2641.2000	-35.769
2641.6000	-35.692
2642.0000	-35.706
2642.4000	-35.715
2642.8000	-35.690
2643.2000	-35.609
2643.6000	-35.713
2644.0000	-35.702
2644.4000	-35.722
2644.8000	-35.664
2645.2000	-35.769
2645.6000	-35.960
2646.0000	-36.083
2646.4000	-36.025
2646.8000	-35.803
2647.2000	-36.074
2647.6000	-36.392
2648.0000	-36.007
2648.4000	-36.015
2648.8000	-35.715
2649.2000	-36.418
2649.6000	-36.321
2650.0000	-36.234
2650.4000	-35.980
2650.8000	-36.541
2651.2000	-36.835
2651.6000	-36.718
2652.0000	-36.963
2652.4000	-37.049
2652.8000	-37.210
2653.2000	-37.526
2653.6000	-37.275
2654.0000	-37.772
2654.4000	-37.884
2654.8000	-37.931
2655.2000	-38.068
2655.6000	-38.071
2656.0000	-38.135
2656.4000	-38.116
2656.8000	-38.049
2657.2000	-37.837
2657.6000	-37.801
2658.0000	-37.569
2658.4000	-37.499
2658.8000	-37.579
2659.2000	-37.314
2659.6000	-37.114
2660.0000	-36.860
2660.4000	-36.640
2660.8000	-36.784
2661.2000	-36.639
2661.6000	-36.475
2662.0000	-35.940
2662.4000	-36.210
2662.8000	-36.468
2663.2000	-36.024
2663.6000	-35.894
2664.0000	-35.961
2664.4000	-35.925
2664.8000	-36.163
2665.2000	-35.926
2665.6000	-35.856
2666.0000	-35.743
2666.4000	-35.778
2666.8000	-35.861
2667.2000	-35.665
2667.6000	-35.484
2668.0000	-35.312
2668.4000	-35.119
2668.8000	-34.852
2669.2000	-34.697
2669.6000	-34.452
2670.0000	-34.247
2670.4000	-34.098
2670.8000	-33.930
2671.2000	-33.722
2671.6000	-33.551
2672.0000	-33.457
2672.4000	-33.359
2672.8000	-33.289
2673.2000	-33.310
2673.6000	-33.310
2674.0000	-33.344
2674.4000	-33.349
2674.8000	-33.360
2675.2000	-33.304
2675.6000	-33.275
2676.0000	-33.186
2676.4000	-33.088
2676.8000	-32.888
2677.2000	-32.715
2677.6000	-32.612
2678.0000	-32.392
2678.4000	-32.115
2678.8000	-31.837
2679.2000	-31.720
2679.6000	-31.628
2680.0000	-31.364
2680.4000	-31.186
2680.8000	-30.812
2681.2000	-30.842
2681.6000	-30.856
2682.0000	-30.442
2682.4000	-30.406
2682.8000	-30.456
2683.2000	-30.544
2683.6000	-30.509
2684.0000	-30.603
2684.4000	-30.611
2684.8000	-30.614
2685.2000	-30.647
2685.6000	-30.909
2686.0000	-30.825
2686.4000	-30.474
2686.8000	-30.621
2687.2000	-30.346
2687.6000	-30.207
2688.0000	-29.995
2688.4000	-29.452
2688.8000	-29.097
2689.2000	-29.316
2689.6000	-28.943
2690.0000	-28.580
2690.4000	-28.458
2690.8000	-28.240
2691.2000	-28.313
2691.6000	-28.329
2692.0000	-28.081
2692.4000	-28.159
2692.8000	-28.416
2693.2000	-28.629
2693.6000	-28.842
2694.0000	-28.180
2694.4000	-28.291
2694.8000	-29.381
2695.2000	-29.530
2695.6000	-29.056
2696.0000	-28.637
2696.4000	-28.855
2696.8000	-30.110
2697.2000	-30.172
2697.6000	-29.618
2698.0000	-30.134
2698.4000	-30.330
2698.8000	-30.516
2699.2000	-31.228
2699.6000	-31.107
2700.0000	-31.383
2700.4000	-31.249
2700.8000	-31.273
2701.2000	-31.002
2701.6000	-30.712
2702.0000	-30.364
2702.4000	-30.041
2702.8000	-29.627
2703.2000	-29.356
2703.6000	-28.987
2704.0000	-28.806
2704.4000	-28.854
2704.8000	-28.371
2705.2000	-28.226
2705.6000	-28.096
2706.0000	-28.306
2706.4000	-28.124
2706.8000	-28.297
2707.2000	-28.240
2707.6000	-28.178
2708.0000	-28.388
2708.4000	-28.335
2708.8000	-28.303
2709.2000	-28.596
2709.6000	-28.292
2710.0000	-28.599
2710.4000	-28.728
2710.8000	-28.966
2711.2000	-29.129
2711.6000	-28.623
2712.0000	-29.115
2712.4000	-29.525
2712.8000	-30.133
2713.2000	-29.711
2713.6000	-29.212
2714.0000	-29.705
2714.4000	-30.482
2714.8000	-30.192
2715.2000	-29.895
2715.6000	-30.179
2716.0000	-30.493
2716.4000	-30.406
2716.8000	-30.302
2717.2000	-30.189
2717.6000	-30.017
2718.0000	-29.662
2718.4000	-29.386
2718.8000	-28.932
2719.2000	-28.622
2719.6000	-28.254
2720.0000	-28.173
2720.4000	-27.812
2720.8000	-27.252
2721.2000	-27.244
2721.6000	-26.965
2722.0000	-26.738
2722.4000	-26.412
2722.8000	-26.378
2723.2000	-26.521
2723.6000	-26.670
2724.0000	-26.885
2724.4000	-26.751
2724.8000	-27.383
2725.2000	-27.263
2725.6000	-26.251
2726.0000	-27.014
2726.4000	-25.713
2726.8000	-25.492
2727.2000	-26.336
2727.6000	-25.901
2728.0000	-25.190
2728.4000	-22.904
2728.8000	-22.666
2729.2000	-24.019
2729.6000	-22.589
2730.0000	-22.133
2730.4000	-21.551
2730.8000	-22.710
2731.2000	-22.516
2731.6000	-23.364
2732.0000	-21.822
2732.4000	-22.242
2732.8000	-23.835
2733.2000	-24.195
2733.6000	-23.655
2734.0000	-23.423
2734.4000	-23.538
2734.8000	-22.302
2735.2000	-23.177
2735.6000	-22.405
2736.0000	-21.112
2736.4000	-21.885
2736.8000	-21.410
2737.2000	-19.430
2737.6000	-19.352
2738.0000	-19.095
2738.4000	-18.767
2738.8000	-17.944
2739.2000	-17.350
2739.6000	-17.606
2740.0000	-17.187
2740.4000	-16.397
2740.8000	-15.783
2741.2000	-15.570
2741.6000	-15.540
2742.0000	-15.225
2742.4000	-15.094
2742.8000	-14.940
2743.2000	-14.893
2743.6000	-14.931
2744.0000	-15.494
2744.4000	-15.698
2744.8000	-15.671
2745.2000	-15.586
2745.6000	-16.051
2746.0000	-16.698
2746.4000	-16.670
2746.8000	-16.470
2747.2000	-16.687
2747.6000	-16.505
2748.0000	-17.182
2748.4000	-17.229
2748.8000	-16.153
2749.2000	-16.297
2749.6000	-17.299
2750.0000	-16.141
2750.4000	-15.379
2750.8000	-16.304
2751.2000	-16.355
2751.6000	-15.883
2752.0000	-15.944
2752.4000	-16.939
2752.8000	-16.037
2753.2000	-16.617
2753.6000	-16.518
2754.0000	-17.017
2754.4000	-16.780
2754.8000	-17.433
2755.2000	-17.387
2755.6000	-17.705
2756.0000	-17.616
2756.4000	-17.754
2756.8000	-17.201
2757.2000	-16.835
2757.6000	-16.405
2758.0000	-16.414
2758.4000	-15.638
2758.8000	-15.776
2759.2000	-16.307
2759.6000	-15.811
2760.0000	-15.866
2760.4000	-16.032
2760.8000	-15.540
2761.2000	-16.301
2761.6000	-16.090
2762.0000	-16.072
2762.4000	-16.417
2762.8000	-16.416
2763.2000	-16.545
2763.6000	-15.862
2764.0000	-16.212
2764.4000	-15.366
2764.8000	-14.830
2765.2000	-14.050
2765.6000	-13.494
2766.0000	-12.788
2766.4000	-12.153
2766.8000	-11.880
2767.2000	-11.545
2767.6000	-10.911
2768.0000	-10.593
2768.4000	-10.375
2768.8000	-10.159
2769.2000	-10.087
2769.6000	-9.977
2770.0000	-10.030
2770.4000	-10.048
2770.8000	-9.989
2771.2000	-10.087
2771.6000	-10.342
2772.0000	-10.446
2772.4000	-10.146
2772.8000	-9.936
2773.2000	-9.724
2773.6000	-9.860
2774.0000	-9.634
2774.4000	-9.306
2774.8000	-9.256
2775.2000	-8.862
2775.6000	-8.676
2776.0000	-8.442
2776.4000	-8.250
2776.8000	-8.068
2777.2000	-7.996
2777.6000	-7.771
2778.0000	-7.659
2778.4000	-7.564
2778.8000	-7.769
2779.2000	-7.476
2779.6000	-7.117
2780.0000	-6.730
2780.4000	-6.740
2780.8000	-7.040
2781.2000	-6.748
2781.6000	-6.189
2782.0000	-6.038
2782.4000	-6.316
2782.8000	-6.211
2783.2000	-5.768
2783.6000	-6.269
2784.0000	-6.255
2784.4000	-6.220
2784.8000	-6.247
2785.2000	-6.254
2785.6000	-6.354
2786.0000	-6.448
2786.4000	-6.518
2786.8000	-6.558
2787.2000	-6.772
2787.6000	-7.006
2788.0000	-6.684
2788.4000	-6.630
2788.8000	-6.464
2789.2000	-7.131
2789.6000	-6.670
2790.0000	-6.380
2790.4000	-6.542
2790.8000	-6.775
2791.2000	-6.583
2791.6000	-6.368
2792.0000	-6.373
2792.4000	-6.589
2792.8000	-7.139
2793.2000	-6.762
2793.6000	-6.031
2794.0000	-5.663
2794.4000	-5.948
2794.8000	-5.447
2795.2000	-5.255
2795.6000	-4.744
2796.0000	-4.612
2796.4000	-4.631
2796.8000	-4.680
2797.2000	-4.705
2797.6000	-4.762
2798.0000	-4.658
2798.4000	-4.997
2798.8000	-5.163
2799.2000	-5.362
2799.6000	-5.493
2800.0000	-5.595
2800.4000	-5.791
2800.8000	-6.017
2801.2000	-6.182
2801.6000	-6.344
2802.0000	-6.382
2802.4000	-6.507
2802.8000	-6.664
2803.2000	-7.312
2803.6000	-7.439
2804.0000	-7.682
2804.4000	-7.644
2804.8000	-8.085
2805.2000	-8.072
2805.6000	-8.455
2806.0000	-8.684
2806.4000	-8.709
2806.8000	-9.321
2807.2000	-9.852
2807.6000	-9.436
2808.0000	-9.060
2808.4000	-9.527
2808.8000	-10.367
2809.2000	-11.032
2809.6000	-10.293
2810.0000	-10.044
2810.4000	-11.280
2810.8000	-11.731
2811.2000	-10.979
2811.6000	-10.960
2812.0000	-11.961
2812.4000	-12.490
2812.8000	-12.308
2813.2000	-11.764
2813.6000	-11.747
2814.0000	-12.428
2814.4000	-12.226
2814.8000	-12.257
2815.2000	-11.856
2815.6000	-11.368
2816.0000	-11.604
2816.4000	-11.491
2816.8000	-11.313
2817.2000	-11.233
2817.6000	-11.142
2818.0000	-11.201
2818.4000	-11.149
2818.8000	-11.278
2819.2000	-11.365
2819.6000	-11.140
2820.0000	-11.523
2820.4000	-11.751
2820.8000	-11.867
2821.2000	-12.305
2821.6000	-11.988
2822.0000	-12.247
2822.4000	-11.933
2822.8000	-11.468
2823.2000	-11.510
2823.6000	-11.613
2824.0000	-11.453
2824.4000	-11.446
2824.8000	-11.051
2825.2000	-11.544
2825.6000	-11.583
2826.0000	-11.476
2826.4000	-11.681
2826.8000	-11.911
2827.2000	-11.875
2827.6000	-12.304
2828.0000	-12.031
2828.4000	-12.070
2828.8000	-12.131
2829.2000	-11.984
2829.6000	-12.231
2830.0000	-11.376
2830.4000	-11.301
2830.8000	-11.639
2831.2000	-11.363
2831.6000	-11.611
2832.0000	-11.605
2832.4000	-11.267
2832.8000	-11.510
2833.2000	-11.811
2833.6000	-11.706
2834.0000	-12.551
2834.4000	-12.307
2834.8000	-12.056
2835.2000	-12.211
2835.6000	-12.278
2836.0000	-12.389
2836.4000	-12.414
2836.8000	-12.422
2837.2000	-12.210
2837.6000	-11.746
2838.0000	-12.063
2838.4000	-11.567
2838.8000	-11.651
2839.2000	-11.586
2839.6000	-11.131
2840.0000	-11.035
2840.4000	-10.914
2840.8000	-10.880
2841.2000	-11.232
2841.6000	-11.121
2842.0000	-10.682
2842.4000	-10.461
2842.8000	-10.673
2843.2000	-11.204
2843.6000	-10.515
2844.0000	-10.894
2844.4000	-11.127
2844.8000	-11.078
2845.2000	-11.289
2845.6000	-10.881
2846.0000	-10.404
2846.4000	-10.343
2846.8000	-10.417
2847.2000	-9.872
2847.6000	-11.262
2848.0000	-10.337
2848.4000	-10.253
2848.8000	-9.972
2849.2000	-9.024
2849.6000	-11.143
2850.0000	-10.791
2850.4000	-11.542
2850.8000	-10.353
2851.2000	-10.800
2851.6000	-11.264
2852.0000	-11.643
2852.4000	-11.913
2852.8000	-11.668
2853.2000	-11.123
2853.6000	-10.931
2854.0000	-11.265
2854.4000	-10.959
2854.8000	-10.886
2855.2000	-10.708
2855.6000	-10.770
2856.0000	-10.674
2856.4000	-11.272
2856.8000	-11.106
2857.2000	-11.069
2857.6000	-11.364
2858.0000	-11.537
2858.4000	-11.646
2858.8000	-11.885
2859.2000	-11.669
2859.6000	-12.316
2860.0000	-13.119
2860.4000	-11.870
2860.8000	-11.497
2861.2000	-11.462
2861.6000	-12.329
2862.0000	-12.458
2862.4000	-12.633
2862.8000	-12.793
2863.2000	-12.541
2863.6000	-13.289
2864.0000	-13.736
2864.4000	-13.582
2864.8000	-13.169
2865.2000	-13.549
2865.6000	-13.705
2866.0000	-14.417
2866.4000	-13.858
2866.8000	-14.230
2867.2000	-14.496
2867.6000	-14.449
2868.0000	-14.352
2868.4000	-15.246
2868.8000	-14.255
2869.2000	-13.800
2869.6000	-14.200
2870.0000	-14.766
2870.4000	-13.892
2870.8000	-13.932
2871.2000	-13.458
2871.6000	-13.882
2872.0000	-13.995
2872.4000	-14.146
2872.8000	-13.777
2873.2000	-13.350
2873.6000	-13.643
2874.0000	-13.347
2874.4000	-13.805
2874.8000	-13.343
2875.2000	-13.726
2875.6000	-13.920
2876.0000	-13.336
2876.4000	-14.104
2876.8000	-14.188
2877.2000	-14.209
2877.6000	-16.974
2878.0000	-15.056
2878.4000	-14.618
2878.8000	-14.777
2879.2000	-14.440
2879.6000	-15.265
2880.0000	-15.666
2880.4000	-16.930
2880.8000	-15.866
2881.2000	-20.521
2881.6000	-16.227
2882.0000	-16.416
2882.4000	-15.381
2882.8000	-16.188
2883.2000	-16.829
2883.6000	-14.577
2884.0000	-15.876
2884.4000	-21.658
2884.8000	-20.205
2885.2000	-20.461
2885.6000	-21.465
2886.0000	-17.134
2886.4000	-21.385
2886.8000	-20.397
2887.2000	-17.683
2887.6000	-17.781
2888.0000	-19.414
2888.4000	-19.407
2888.8000	-20.082
2889.2000	-21.296
2889.6000	-21.173
2890.0000	-20.615
2890.4000	-21.743
2890.8000	-22.432
2891.2000	-21.404
2891.6000	-20.305
2892.0000	-21.799
2892.4000	-23.011
2892.8000	-23.065
2893.2000	-22.421
2893.6000	-20.500
2894.0000	-23.798
2894.4000	-23.946
2894.8000	-22.070
2895.2000	-17.954
2895.6000	-19.797
2896.0000	-22.291
2896.4000	-21.395
2896.8000	-20.406
2897.2000	-18.465
2897.6000	-19.060
2898.0000	-17.755
2898.4000	-19.906
2898.8000	-19.211
2899.2000	-18.300
2899.6000	-18.147
2900.0000	-18.004
2900.4000	-17.073
2900.8000	-18.833
2901.2000	-16.565
2901.6000	-18.539
2902.0000	-19.162
2902.4000	-18.142
2902.8000	-18.768
2903.2000	-16.953
2903.6000	-16.646
2904.0000	-17.701
2904.4000	-16.567
2904.8000	-16.249
2905.2000	-16.842
2905.6000	-17.670
2906.0000	-16.932
2906.4000	-16.831
2906.8000	-15.811
2907.2000	-13.278
2907.6000	-14.777
2908.0000	-16.881
2908.4000	-12.655
2908.8000	-14.084
2909.2000	-14.744
2909.6000	-16.093
2910.0000	-15.628
2910.4000	-13.247
2910.8000	-13.032
2911.2000	-15.285
2911.6000	-16.747
2912.0000	-14.681
2912.4000	-13.724
2912.8000	-14.767
2913.2000	-15.078
2913.6000	-14.408
2914.0000	-16.642
2914.4000	-15.073
2914.8000	-15.242
2915.2000	-13.269
2915.6000	-16.614
2916.0000	-16.618
2916.4000	-15.808
2916.8000	-14.107
2917.2000	-16.054
2917.6000	-15.895
2918.0000	-14.648
2918.4000	-14.070
2918.8000	-16.797
2919.2000	-18.078
2919.6000	-16.266
2920.0000	-15.587
2920.4000	-17.705
2920.8000	-19.120
2921.2000	-18.430
2921.6000	-15.698
2922.0000	-17.505
2922.4000	-19.117
2922.8000	-17.554
2923.2000	-18.232
2923.6000	-19.677
2924.0000	-19.847
2924.4000	-21.757
2924.8000	-16.406
2925.2000	-17.930
2925.6000	-21.422
2926.0000	-21.545
2926.4000	-21.018
2926.8000	-17.687
2927.2000	-18.116
2927.6000	-21.538
2928.0000	-20.837
2928.4000	-21.992
2928.8000	-19.857
2929.2000	-16.611
2929.6000	-16.874
2930.0000	-20.090
2930.4000	-21.186
2930.8000	-20.964
2931.2000	-20.873
2931.6000	-20.499
2932.0000	-20.655
2932.4000	-20.190
2932.8000	-22.135
2933.2000	-21.422
2933.6000	-22.066
2934.0000	-19.449
2934.4000	-19.012
2934.8000	-21.166
2935.2000	-21.325
2935.6000	-20.867
2936.0000	-21.118
2936.4000	-20.865
2936.8000	-20.601
2937.2000	-20.457
2937.6000	-19.764
2938.0000	-19.576
2938.4000	-20.471
2938.8000	-20.406
2939.2000	-20.421
2939.6000	-19.692
2940.0000	-19.968
2940.4000	-18.713
2940.8000	-18.810
2941.2000	-19.655
2941.6000	-19.482
2942.0000	-19.867
2942.4000	-19.632
2942.8000	-18.203
2943.2000	-20.046
2943.6000	-18.793
2944.0000	-19.372
2944.4000	-18.540
2944.8000	-18.401
2945.2000	-18.116
2945.6000	-18.947
2946.0000	-18.216
2946.4000	-18.058
2946.8000	-18.165
2947.2000	-18.139
2947.6000	-17.292
2948.0000	-18.615
2948.4000	-17.060
2948.8000	-17.055
2949.2000	-18.277
2949.6000	-17.842
2950.0000	-17.035
2950.4000	-17.610
2950.8000	-17.618
2951.2000	-16.845
2951.6000	-16.854
2952.0000	-16.561
2952.4000	-17.264
2952.8000	-17.908
2953.2000	-16.950
2953.6000	-16.297
2954.0000	-16.256
2954.4000	-16.313
2954.8000	-15.592
2955.2000	-14.379
2955.6000	-14.357
2956.0000	-16.382
2956.4000	-16.981
2956.8000	-15.053
2957.2000	-14.661
2957.6000	-15.316
2958.0000	-14.918
2958.4000	-14.816
2958.8000	-13.987
2959.2000	-15.672
2959.6000	-15.260
2960.0000	-15.012
2960.4000	-14.480
2960.8000	-14.441
2961.2000	-15.539
2961.6000	-15.610
2962.0000	-15.592
2962.4000	-13.853
2962.8000	-12.981
2963.2000	-14.963
2963.6000	-14.876
2964.0000	-13.344
2964.4000	-13.255
2964.8000	-13.975
2965.2000	-14.333
2965.6000	-13.744
2966.0000	-13.322
2966.4000	-13.420
2966.8000	-13.834
2967.2000	-14.161
2967.6000	-12.773
2968.0000	-14.409
2968.4000	-13.378
2968.8000	-13.391
2969.2000	-12.965
2969.6000	-13.337
2970.0000	-13.338
2970.4000	-13.417
2970.8000	-13.158
2971.2000	-13.236
2971.6000	-13.640
2972.0000	-12.855
2972.4000	-14.146
2972.8000	-13.585
2973.2000	-13.489
2973.6000	-13.043
2974.0000	-12.690
2974.4000	-12.645
2974.8000	-12.436
2975.2000	-12.300
2975.6000	-12.556
2976.0000	-13.154
2976.4000	-12.188
2976.8000	-11.788
2977.2000	-12.090
2977.6000	-11.991
2978.0000	-12.388
2978.4000	-12.668
2978.8000	-12.365
2979.2000	-12.021
2979.6000	-11.876
2980.0000	-12.393
2980.4000	-12.332
2980.8000	-13.023
2981.2000	-13.075
2981.6000	-12.895
2982.0000	-12.653
2982.4000	-13.233
2982.8000	-12.931
2983.2000	-13.065
2983.6000	-13.115
2984.0000	-13.491
2984.4000	-13.777
2984.8000	-13.308
2985.2000	-13.051
2985.6000	-13.781
2986.0000	-13.448
2986.4000	-14.226
2986.8000	-14.112
2987.2000	-13.734
2987.6000	-13.752
2988.0000	-12.934
2988.4000	-14.572
2988.8000	-13.431
2989.2000	-13.837
2989.6000	-12.950
2990.0000	-12.334
2990.4000	-12.593
2990.8000	-13.939
2991.2000	-14.066
2991.6000	-14.418
2992.0000	-13.103
2992.4000	-12.949
2992.8000	-12.909
2993.2000	-13.085
2993.6000	-14.104
2994.0000	-14.312
2994.4000	-14.128
2994.8000	-13.583
2995.2000	-13.379
2995.6000	-14.895
2996.0000	-15.225
2996.4000	-14.762
2996.8000	-14.650
2997.2000	-13.729
2997.6000	-14.837
2998.0000	-15.066
2998.4000	-15.231
2998.8000	-15.069
2999.2000	-15.636
2999.6000	-15.451
3000.0000	-16.088
3000.4000	-15.711
3000.8000	-16.092
3001.2000	-16.160
3001.6000	-15.621
3002.0000	-15.258
3002.4000	-14.637
3002.8000	-15.386
3003.2000	-14.997
3003.6000	-13.412
3004.0000	-15.681
3004.4000	-16.126
3004.8000	-15.325
3005.2000	-14.617
3005.6000	-15.265
3006.0000	-14.044
3006.4000	-12.787
3006.8000	-12.882
3007.2000	-14.141
3007.6000	-14.542
3008.0000	-14.498
3008.4000	-13.115
3008.8000	-14.167
3009.2000	-12.843
3009.6000	-13.083
3010.0000	-13.053
3010.4000	-13.291
3010.8000	-13.141
3011.2000	-12.766
3011.6000	-13.512
3012.0000	-14.026
3012.4000	-13.341
3012.8000	-12.984
3013.2000	-14.153
3013.6000	-13.996
3014.0000	-13.100
3014.4000	-12.828
3014.8000	-12.877
3015.2000	-12.933
3015.6000	-12.995
3016.0000	-12.908
3016.4000	-14.537
3016.8000	-13.122
3017.2000	-12.888
3017.6000	-12.783
3018.0000	-12.823
3018.4000	-13.443
3018.8000	-13.117
3019.2000	-12.663
3019.6000	-12.723
3020.0000	-12.791
3020.4000	-12.780
3020.8000	-12.643
3021.2000	-12.637
3021.6000	-12.704
3022.0000	-12.686
3022.4000	-12.835
3022.8000	-12.831
3023.2000	-13.584
3023.6000	-12.752
3024.0000	-12.765
3024.4000	-13.291
3024.8000	-13.754
3025.2000	-13.520
3025.6000	-13.514
3026.0000	-12.800
3026.4000	-12.640
3026.8000	-13.477
3027.2000	-14.092
3027.6000	-12.975
3028.0000	-12.890
3028.4000	-12.799
3028.8000	-14.031
3029.2000	-13.494
3029.6000	-12.962
3030.0000	-12.972
3030.4000	-14.073
3030.8000	-13.075
3031.2000	-13.088
3031.6000	-13.230
3032.0000	-14.918
3032.4000	-13.368
3032.8000	-13.012
3033.2000	-13.368
3033.6000	-16.468
3034.0000	-13.657
3034.4000	-13.355
3034.8000	-13.435
3035.2000	-15.846
3035.6000	-13.618
3036.0000	-14.153
3036.4000	-13.610
3036.8000	-13.065
3037.2000	-13.032
3037.6000	-13.391
3038.0000	-13.316
3038.4000	-14.972
3038.8000	-13.444
3039.2000	-13.242
3039.6000	-15.474
3040.0000	-16.472
3040.4000	-19.320
3040.8000	-16.582
3041.2000	-13.879
3041.6000	-17.602
3042.0000	-16.853
3042.4000	-16.294
3042.8000	-14.210
3043.2000	-18.330
3043.6000	-18.363
3044.0000	-17.576
3044.4000	-15.819
3044.8000	-13.558
3045.2000	-14.587
3045.6000	-17.448
3046.0000	-12.382
3046.4000	-14.770
3046.8000	-20.111
3047.2000	-22.521
3047.6000	-22.083
3048.0000	-17.355
3048.4000	-21.184
3048.8000	-21.721
3049.2000	-22.926
3049.6000	-17.293
3050.0000	-22.637
3050.4000	-21.854
3050.8000	-24.153
3051.2000	-22.903
3051.6000	-24.792
3052.0000	-22.719
3052.4000	-24.902
3052.8000	-24.121
3053.2000	-23.648
3053.6000	-22.903
3054.0000	-25.425
3054.4000	-25.791
3054.8000	-24.815
3055.2000	-25.517
3055.6000	-25.433
3056.0000	-26.065
3056.4000	-25.285
3056.8000	-27.299
3057.2000	-25.434
3057.6000	-24.891
3058.0000	-26.403
3058.4000	-26.907
3058.8000	-25.819
3059.2000	-22.683
3059.6000	-21.188
3060.0000	-27.255
3060.4000	-25.077
3060.8000	-20.988
3061.2000	-20.749
3061.6000	-22.381
3062.0000	-23.016
3062.4000	-20.515
3062.8000	-23.450
3063.2000	-22.004
3063.6000	-22.673
3064.0000	-21.429
3064.4000	-21.574
3064.8000	-23.696
3065.2000	-26.789
3065.6000	-24.767
3066.0000	-23.572
3066.4000	-26.276
3066.8000	-25.860
3067.2000	-23.688
3067.6000	-20.902
3068.0000	-21.542
3068.4000	-22.451
3068.8000	-22.257
3069.2000	-21.108
3069.6000	-21.500
3070.0000	-21.789
3070.4000	-24.426
3070.8000	-21.268
3071.2000	-21.982
3071.6000	-23.166
3072.0000	-25.569
3072.4000	-24.080
3072.8000	-21.005
3073.2000	-22.589
3073.6000	-23.268
3074.0000	-22.829
3074.4000	-22.433
3074.8000	-23.680
3075.2000	-24.161
3075.6000	-24.930
3076.0000	-22.161
3076.4000	-23.442
3076.8000	-22.275
3077.2000	-23.600
3077.6000	-22.581
3078.0000	-23.570
3078.4000	-24.348
3078.8000	-24.991
3079.2000	-24.895
3079.6000	-23.763
3080.0000	-25.468
3080.4000	-23.589
3080.8000	-23.839
3081.2000	-23.088
3081.6000	-24.387
3082.0000	-24.934
3082.4000	-25.535
3082.8000	-23.337
3083.2000	-24.555
3083.6000	-23.228
3084.0000	-22.173
3084.4000	-23.460
3084.8000	-23.137
3085.2000	-24.282
3085.6000	-25.187
3086.0000	-24.659
3086.4000	-22.917
3086.8000	-22.154
3087.2000	-24.209
3087.6000	-25.741
3088.0000	-21.562
3088.4000	-23.770
3088.8000	-25.390
3089.2000	-23.973
3089.6000	-22.913
3090.0000	-22.563
3090.4000	-23.991
3090.8000	-24.273
3091.2000	-21.950
3091.6000	-22.654
3092.0000	-22.436
3092.4000	-23.538
3092.8000	-22.417
3093.2000	-22.965
3093.6000	-22.196
3094.0000	-22.586
3094.4000	-21.879
3094.8000	-20.961
3095.2000	-22.144
3095.6000	-22.123
3096.0000	-22.817
3096.4000	-21.560
3096.8000	-22.881
3097.2000	-21.632
3097.6000	-22.183
3098.0000	-21.795
3098.4000	-21.817
3098.8000	-22.406
3099.2000	-23.238
3099.6000	-23.861
3100.0000	-22.295
3100.4000	-22.631
3100.8000	-22.637
3101.2000	-23.194
3101.6000	-22.646
3102.0000	-20.839
3102.4000	-22.116
3102.8000	-23.752
3103.2000	-23.047
3103.6000	-23.164
3104.0000	-21.046
3104.4000	-24.108
3104.8000	-23.143
3105.2000	-21.610
3105.6000	-21.978
3106.0000	-23.312
3106.4000	-23.935
3106.8000	-22.774
3107.2000	-23.801
3107.6000	-23.259
3108.0000	-24.296
3108.4000	-20.497
3108.8000	-21.658
3109.2000	-21.846
3109.6000	-23.020
3110.0000	-22.365
3110.4000	-24.012
3110.8000	-23.936
3111.2000	-21.867
3111.6000	-20.596
3112.0000	-20.927
3112.4000	-21.527
3112.8000	-22.030
3113.2000	-23.685
3113.6000	-22.087
3114.0000	-23.067
3114.4000	-22.609
3114.8000	-20.940
3115.2000	-20.913
3115.6000	-22.989
3116.0000	-22.392
3116.4000	-22.446
3116.8000	-19.953
3117.2000	-21.802
3117.6000	-23.073
3118.0000	-22.035
3118.4000	-21.838
3118.8000	-20.782
3119.2000	-20.632
3119.6000	-21.433
3120.0000	-21.099
3120.4000	-19.818
3120.8000	-20.559
3121.2000	-19.300
3121.6000	-21.705
3122.0000	-20.225
3122.4000	-22.069
3122.8000	-21.529
3123.2000	-23.014
3123.6000	-20.756
3124.0000	-21.450
3124.4000	-20.106
3124.8000	-20.701
3125.2000	-21.375
3125.6000	-20.673
3126.0000	-21.841
3126.4000	-21.160
3126.8000	-20.434
3127.2000	-20.076
3127.6000	-20.559
3128.0000	-23.252
3128.4000	-21.810
3128.8000	-21.396
3129.2000	-22.300
3129.6000	-20.372
3130.0000	-21.744
3130.4000	-20.560
3130.8000	-22.016
3131.2000	-21.233
3131.6000	-20.206
3132.0000	-21.115
3132.4000	-21.624
3132.8000	-21.606
3133.2000	-21.117
3133.6000	-21.693
3134.0000	-21.845
3134.4000	-21.048
3134.8000	-22.937
3135.2000	-21.174
3135.6000	-21.606
3136.0000	-22.032
3136.4000	-21.827
3136.8000	-21.930
3137.2000	-22.331
3137.6000	-22.305
3138.0000	-21.466
3138.4000	-22.002
3138.8000	-22.390
3139.2000	-22.239
3139.6000	-21.634
3140.0000	-22.174
3140.4000	-22.126
3140.8000	-22.332
3141.2000	-23.088
3141.6000	-22.168
3142.0000	-23.329
3142.4000	-23.307
3142.8000	-24.130
3143.2000	-21.906
3143.6000	-22.336
3144.0000	-24.587
3144.4000	-23.353
3144.8000	-22.345
3145.2000	-22.971
3145.6000	-24.250
3146.0000	-22.606
3146.4000	-22.424
3146.8000	-23.236
3147.2000	-23.674
3147.6000	-25.900
3148.0000	-24.254
3148.4000	-21.689
3148.8000	-22.521
3149.2000	-28.136
3149.6000	-27.687
3150.0000	-23.718
3150.4000	-23.666
3150.8000	-26.399
3151.2000	-31.988
3151.6000	-24.327
3152.0000	-28.476
3152.4000	-26.733
3152.8000	-29.938
3153.2000	-27.259
3153.6000	-22.920
3154.0000	-24.606
3154.4000	-28.576
3154.8000	-29.009
3155.2000	-27.562
3155.6000	-24.053
3156.0000	-26.412
3156.4000	-28.233
3156.8000	-25.178
3157.2000	-24.725
3157.6000	-25.867
3158.0000	-28.741
3158.4000	-27.240
3158.8000	-28.998
3159.2000	-28.923
3159.6000	-26.568
3160.0000	-25.824
3160.4000	-26.847
3160.8000	-25.820
3161.2000	-24.170
3161.6000	-24.364
3162.0000	-26.357
3162.4000	-24.928
3162.8000	-23.227
3163.2000	-23.041
3163.6000	-28.056
3164.0000	-28.520
3164.4000	-22.935
3164.8000	-22.267
3165.2000	-22.385
3165.6000	-23.730
3166.0000	-22.469
3166.4000	-22.292
3166.8000	-22.446
3167.2000	-22.731
3167.6000	-22.711
3168.0000	-22.746
3168.4000	-23.070
3168.8000	-23.123
3169.2000	-23.323
3169.6000	-23.462
3170.0000	-23.359
3170.4000	-23.500
3170.8000	-23.561
3171.2000	-23.584
3171.6000	-23.514
3172.0000	-23.471
3172.4000	-23.463
3172.8000	-23.588
3173.2000	-23.809
3173.6000	-23.704
3174.0000	-23.677
3174.4000	-24.116
3174.8000	-24.346
3175.2000	-24.395
3175.6000	-24.552
3176.0000	-23.858
3176.4000	-21.863
3176.8000	-25.593
3177.2000	-23.587
3177.6000	-23.841
3178.0000	-25.287
3178.4000	-25.054
3178.8000	-25.037
3179.2000	-24.693
3179.6000	-23.742
3180.0000	-23.757
3180.4000	-23.122
3180.8000	-23.412
3181.2000	-23.526
3181.6000	-23.225
3182.0000	-23.327
3182.4000	-23.058
3182.8000	-22.152
3183.2000	-21.106
3183.6000	-20.557
3184.0000	-22.496
3184.4000	-23.111
3184.8000	-22.959
3185.2000	-22.191
3185.6000	-22.292
[truncated: 5,786 more rows]
