# Supplementary material for: Femtosecond tunable solitons up to 4.8 µm using soliton self-frequency shift in an InF3 fiber
Source: Sci Rep. 2022 Sep 23;12:15898. doi: 10.1038/s41598-022-19658-8 (PMC9508244; doi:10.1038/s41598-022-19658-8)
Supplement: Supplementary file 1 — Supplementary Information. [file 41598_2022_19658_MOESM1_ESM.zip › Raw data/Fig3_4m20mInF3/4.7A.CSV]

75CSV
77
35
CTRWL	3950.000000
SPAN	3100.000000
START WL	2400.000000
STOP WL	5500.000000
WLFREQ	0
REFL	-3.0
LSCL	7.0
RESLN	2.000
AVG	1
SMPLAUTO	1
SMPL	7751
SMPLINTVL	0.4000
HI1_CHOP
MEAS
LSUNT	0
NMSKV	OFF
RESCOR	0
SMOOTH	0
MEASWL	0
SWPSPD	1
MODELNAME	AQ6376
CHGPT	0
RESCAL0_0	10243
RESCAL0_1	0
RESCAL0_2	0
RESCAL1_0	10243
RESCAL1_1	0
RESCAL1_2	0
RESPARM	10243
FREQPARM	10243
WNUMPARM	10243
[TRACE DATA]
2400.0000	-58.604
2400.4000	-55.973
2400.8000	-210.000
2401.2000	-52.677
2401.6000	-49.491
2402.0000	-52.447
2402.4000	-54.708
2402.8000	-54.869
2403.2000	-52.865
2403.6000	-56.397
2404.0000	-61.027
2404.4000	-62.604
2404.8000	-51.285
2405.2000	-66.625
2405.6000	-55.267
2406.0000	-53.312
2406.4000	-50.461
2406.8000	-53.430
2407.2000	-51.179
2407.6000	-50.706
2408.0000	-51.887
2408.4000	-51.908
2408.8000	-50.940
2409.2000	-51.090
2409.6000	-49.913
2410.0000	-55.315
2410.4000	-51.680
2410.8000	-50.317
2411.2000	-61.221
2411.6000	-51.073
2412.0000	-49.335
2412.4000	-210.000
2412.8000	-50.278
2413.2000	-55.566
2413.6000	-51.551
2414.0000	-49.573
2414.4000	-49.714
2414.8000	-54.326
2415.2000	-49.253
2415.6000	-49.532
2416.0000	-51.971
2416.4000	-56.433
2416.8000	-51.171
2417.2000	-51.331
2417.6000	-49.194
2418.0000	-50.660
2418.4000	-52.830
2418.8000	-50.765
2419.2000	-65.004
2419.6000	-210.000
2420.0000	-56.257
2420.4000	-49.816
2420.8000	-48.728
2421.2000	-59.810
2421.6000	-56.444
2422.0000	-54.520
2422.4000	-56.297
2422.8000	-49.537
2423.2000	-48.389
2423.6000	-50.314
2424.0000	-48.653
2424.4000	-50.691
2424.8000	-52.991
2425.2000	-50.703
2425.6000	-54.662
2426.0000	-52.078
2426.4000	-49.688
2426.8000	-49.198
2427.2000	-50.513
2427.6000	-49.331
2428.0000	-51.253
2428.4000	-48.566
2428.8000	-55.276
2429.2000	-49.451
2429.6000	-51.626
2430.0000	-49.000
2430.4000	-48.581
2430.8000	-48.979
2431.2000	-50.103
2431.6000	-210.000
2432.0000	-52.569
2432.4000	-50.870
2432.8000	-48.738
2433.2000	-48.311
2433.6000	-49.225
2434.0000	-49.937
2434.4000	-47.706
2434.8000	-47.663
2435.2000	-49.092
2435.6000	-48.641
2436.0000	-49.289
2436.4000	-47.966
2436.8000	-50.450
2437.2000	-49.188
2437.6000	-47.346
2438.0000	-47.938
2438.4000	-48.391
2438.8000	-49.839
2439.2000	-49.624
2439.6000	-47.991
2440.0000	-48.670
2440.4000	-47.852
2440.8000	-48.254
2441.2000	-50.467
2441.6000	-47.868
2442.0000	-49.130
2442.4000	-48.152
2442.8000	-48.324
2443.2000	-48.680
2443.6000	-46.530
2444.0000	-48.892
2444.4000	-48.892
2444.8000	-49.573
2445.2000	-48.896
2445.6000	-47.554
2446.0000	-48.256
2446.4000	-47.307
2446.8000	-47.830
2447.2000	-47.067
2447.6000	-46.693
2448.0000	-46.410
2448.4000	-47.417
2448.8000	-46.267
2449.2000	-46.902
2449.6000	-49.262
2450.0000	-46.587
2450.4000	-47.586
2450.8000	-46.409
2451.2000	-46.704
2451.6000	-46.761
2452.0000	-46.967
2452.4000	-45.986
2452.8000	-45.766
2453.2000	-46.561
2453.6000	-46.024
2454.0000	-46.149
2454.4000	-45.901
2454.8000	-46.208
2455.2000	-45.910
2455.6000	-46.118
2456.0000	-46.518
2456.4000	-45.528
2456.8000	-45.666
2457.2000	-45.561
2457.6000	-45.160
2458.0000	-44.963
2458.4000	-45.134
2458.8000	-45.587
2459.2000	-45.509
2459.6000	-44.721
2460.0000	-44.431
2460.4000	-44.966
2460.8000	-45.723
2461.2000	-44.987
2461.6000	-44.787
2462.0000	-44.998
2462.4000	-44.989
2462.8000	-44.495
2463.2000	-44.539
2463.6000	-45.101
2464.0000	-44.466
2464.4000	-44.314
2464.8000	-44.710
2465.2000	-45.075
2465.6000	-44.460
2466.0000	-44.558
2466.4000	-44.053
2466.8000	-43.906
2467.2000	-44.016
2467.6000	-43.980
2468.0000	-44.156
2468.4000	-43.603
2468.8000	-43.711
2469.2000	-43.739
2469.6000	-43.708
2470.0000	-43.958
2470.4000	-43.679
2470.8000	-43.817
2471.2000	-43.501
2471.6000	-43.251
2472.0000	-43.949
2472.4000	-43.491
2472.8000	-43.622
2473.2000	-43.261
2473.6000	-43.134
2474.0000	-43.340
2474.4000	-43.015
2474.8000	-42.979
2475.2000	-43.197
2475.6000	-43.072
2476.0000	-43.171
2476.4000	-42.844
2476.8000	-42.934
2477.2000	-42.385
2477.6000	-42.295
2478.0000	-42.425
2478.4000	-42.647
2478.8000	-42.459
2479.2000	-42.737
2479.6000	-43.185
2480.0000	-42.308
2480.4000	-42.538
2480.8000	-42.542
2481.2000	-42.919
2481.6000	-42.511
2482.0000	-42.571
2482.4000	-42.628
2482.8000	-42.542
2483.2000	-42.519
2483.6000	-42.407
2484.0000	-42.147
2484.4000	-42.403
2484.8000	-42.163
2485.2000	-42.183
2485.6000	-42.218
2486.0000	-42.127
2486.4000	-42.066
2486.8000	-42.491
2487.2000	-42.026
2487.6000	-41.702
2488.0000	-41.968
2488.4000	-41.904
2488.8000	-41.763
2489.2000	-41.683
2489.6000	-41.542
2490.0000	-41.938
2490.4000	-41.440
2490.8000	-41.666
2491.2000	-41.514
2491.6000	-41.399
2492.0000	-41.903
2492.4000	-41.687
2492.8000	-41.224
2493.2000	-41.462
2493.6000	-41.674
2494.0000	-41.459
2494.4000	-41.289
2494.8000	-41.045
2495.2000	-41.639
2495.6000	-41.466
2496.0000	-41.342
2496.4000	-41.122
2496.8000	-41.142
2497.2000	-41.352
2497.6000	-41.386
2498.0000	-41.369
2498.4000	-40.989
2498.8000	-41.302
2499.2000	-41.055
2499.6000	-41.141
2500.0000	-41.034
2500.4000	-40.919
2500.8000	-40.855
2501.2000	-41.008
2501.6000	-41.041
2502.0000	-40.909
2502.4000	-40.949
2502.8000	-41.069
2503.2000	-40.781
2503.6000	-40.634
2504.0000	-40.385
2504.4000	-40.766
2504.8000	-40.419
2505.2000	-40.485
2505.6000	-40.445
2506.0000	-40.489
2506.4000	-40.386
2506.8000	-40.536
2507.2000	-40.572
2507.6000	-40.422
2508.0000	-40.472
2508.4000	-40.609
2508.8000	-40.618
2509.2000	-40.510
2509.6000	-40.438
2510.0000	-40.755
2510.4000	-40.545
2510.8000	-40.297
2511.2000	-40.459
2511.6000	-40.618
2512.0000	-40.422
2512.4000	-40.448
2512.8000	-40.401
2513.2000	-40.651
2513.6000	-40.433
2514.0000	-40.661
2514.4000	-40.476
2514.8000	-40.754
2515.2000	-40.954
2515.6000	-40.989
2516.0000	-40.593
2516.4000	-40.566
2516.8000	-40.708
2517.2000	-41.032
2517.6000	-41.022
2518.0000	-40.709
2518.4000	-40.799
2518.8000	-40.986
2519.2000	-40.820
2519.6000	-40.846
2520.0000	-40.868
2520.4000	-40.818
2520.8000	-40.930
2521.2000	-40.783
2521.6000	-40.832
2522.0000	-40.983
2522.4000	-41.079
2522.8000	-40.979
2523.2000	-41.238
2523.6000	-41.175
2524.0000	-41.038
2524.4000	-40.727
2524.8000	-40.310
2525.2000	-40.683
2525.6000	-40.330
2526.0000	-40.627
2526.4000	-40.612
2526.8000	-40.419
2527.2000	-40.328
2527.6000	-40.514
2528.0000	-40.308
2528.4000	-39.928
2528.8000	-39.990
2529.2000	-40.097
2529.6000	-39.996
2530.0000	-39.837
2530.4000	-39.646
2530.8000	-39.694
2531.2000	-39.642
2531.6000	-39.695
2532.0000	-39.348
2532.4000	-39.357
2532.8000	-39.493
2533.2000	-39.508
2533.6000	-39.128
2534.0000	-39.247
2534.4000	-39.210
2534.8000	-39.305
2535.2000	-39.214
2535.6000	-39.075
2536.0000	-39.105
2536.4000	-39.444
2536.8000	-39.172
2537.2000	-39.015
2537.6000	-38.901
2538.0000	-39.143
2538.4000	-38.938
2538.8000	-38.782
2539.2000	-38.948
2539.6000	-38.850
2540.0000	-38.790
2540.4000	-38.911
2540.8000	-38.844
2541.2000	-38.896
2541.6000	-38.818
2542.0000	-38.778
2542.4000	-38.777
2542.8000	-38.810
2543.2000	-38.552
2543.6000	-38.533
2544.0000	-38.619
2544.4000	-38.484
2544.8000	-38.302
2545.2000	-38.253
2545.6000	-38.244
2546.0000	-38.079
2546.4000	-38.036
2546.8000	-37.901
2547.2000	-38.257
2547.6000	-38.220
2548.0000	-37.990
2548.4000	-37.970
2548.8000	-38.031
2549.2000	-38.169
2549.6000	-38.154
2550.0000	-38.059
2550.4000	-38.304
2550.8000	-38.312
2551.2000	-38.154
2551.6000	-38.011
2552.0000	-38.125
2552.4000	-37.992
2552.8000	-37.922
2553.2000	-37.728
2553.6000	-37.710
2554.0000	-37.671
2554.4000	-37.488
2554.8000	-37.373
2555.2000	-37.575
2555.6000	-37.716
2556.0000	-37.579
2556.4000	-37.536
2556.8000	-37.490
2557.2000	-37.688
2557.6000	-37.757
2558.0000	-37.760
2558.4000	-37.806
2558.8000	-37.797
2559.2000	-37.924
2559.6000	-37.977
2560.0000	-37.854
2560.4000	-37.915
2560.8000	-38.033
2561.2000	-38.055
2561.6000	-38.041
2562.0000	-38.140
2562.4000	-38.249
2562.8000	-38.035
2563.2000	-38.097
2563.6000	-38.301
2564.0000	-38.006
2564.4000	-37.917
2564.8000	-37.989
2565.2000	-37.928
2565.6000	-37.988
2566.0000	-37.789
2566.4000	-37.909
2566.8000	-37.790
2567.2000	-37.591
2567.6000	-37.745
2568.0000	-37.608
2568.4000	-37.378
2568.8000	-37.467
2569.2000	-37.689
2569.6000	-37.388
2570.0000	-37.486
2570.4000	-37.386
2570.8000	-37.627
2571.2000	-37.590
2571.6000	-37.455
2572.0000	-37.551
2572.4000	-37.435
2572.8000	-37.361
2573.2000	-37.193
2573.6000	-37.148
2574.0000	-36.981
2574.4000	-36.907
2574.8000	-36.795
2575.2000	-36.651
2575.6000	-36.759
2576.0000	-36.668
2576.4000	-36.627
2576.8000	-36.669
2577.2000	-36.817
2577.6000	-36.746
2578.0000	-36.820
2578.4000	-36.854
2578.8000	-36.646
2579.2000	-36.696
2579.6000	-36.796
2580.0000	-36.808
2580.4000	-36.923
2580.8000	-36.954
2581.2000	-37.028
2581.6000	-37.038
2582.0000	-36.944
2582.4000	-36.946
2582.8000	-36.824
2583.2000	-36.754
2583.6000	-36.737
2584.0000	-36.423
2584.4000	-36.338
2584.8000	-36.328
2585.2000	-36.207
2585.6000	-35.935
2586.0000	-35.968
2586.4000	-35.899
2586.8000	-35.842
2587.2000	-35.713
2587.6000	-35.742
2588.0000	-35.647
2588.4000	-35.640
2588.8000	-35.766
2589.2000	-35.885
2589.6000	-35.826
2590.0000	-35.947
2590.4000	-36.096
2590.8000	-35.971
2591.2000	-36.227
2591.6000	-36.456
2592.0000	-36.798
2592.4000	-37.084
2592.8000	-37.188
2593.2000	-37.359
2593.6000	-37.490
2594.0000	-37.624
2594.4000	-37.466
2594.8000	-37.045
2595.2000	-37.165
2595.6000	-37.223
2596.0000	-36.898
2596.4000	-36.760
2596.8000	-36.731
2597.2000	-36.682
2597.6000	-36.639
2598.0000	-36.558
2598.4000	-36.400
2598.8000	-36.236
2599.2000	-36.537
2599.6000	-36.591
2600.0000	-36.421
2600.4000	-36.459
2600.8000	-36.532
2601.2000	-36.643
2601.6000	-36.645
2602.0000	-36.670
2602.4000	-36.731
2602.8000	-37.025
2603.2000	-37.053
2603.6000	-37.119
2604.0000	-37.207
2604.4000	-37.247
2604.8000	-37.350
2605.2000	-37.158
2605.6000	-37.303
2606.0000	-37.291
2606.4000	-37.323
2606.8000	-37.383
2607.2000	-37.249
2607.6000	-37.243
2608.0000	-37.182
2608.4000	-37.040
2608.8000	-37.151
2609.2000	-37.038
2609.6000	-36.939
2610.0000	-36.740
2610.4000	-36.801
2610.8000	-36.640
2611.2000	-36.413
2611.6000	-36.495
2612.0000	-36.390
2612.4000	-36.413
2612.8000	-36.282
2613.2000	-36.448
2613.6000	-36.569
2614.0000	-36.651
2614.4000	-36.746
2614.8000	-36.893
2615.2000	-36.964
2615.6000	-36.966
2616.0000	-37.082
2616.4000	-37.138
2616.8000	-37.326
2617.2000	-37.332
2617.6000	-37.361
2618.0000	-36.974
2618.4000	-36.996
2618.8000	-36.889
2619.2000	-36.663
2619.6000	-36.810
2620.0000	-36.451
2620.4000	-36.446
2620.8000	-36.464
2621.2000	-36.512
2621.6000	-36.054
2622.0000	-36.016
2622.4000	-35.981
2622.8000	-36.223
2623.2000	-36.251
2623.6000	-36.204
2624.0000	-36.404
2624.4000	-36.388
2624.8000	-36.548
2625.2000	-36.376
2625.6000	-36.472
2626.0000	-36.655
2626.4000	-36.811
2626.8000	-36.787
2627.2000	-36.719
2627.6000	-36.992
2628.0000	-37.450
2628.4000	-37.160
2628.8000	-37.140
2629.2000	-37.165
2629.6000	-37.477
2630.0000	-37.406
2630.4000	-37.160
2630.8000	-37.234
2631.2000	-37.385
2631.6000	-37.451
2632.0000	-37.151
2632.4000	-37.094
2632.8000	-37.144
2633.2000	-37.120
2633.6000	-36.887
2634.0000	-36.768
2634.4000	-36.836
2634.8000	-36.875
2635.2000	-36.805
2635.6000	-36.599
2636.0000	-36.605
2636.4000	-36.529
2636.8000	-36.427
2637.2000	-36.334
2637.6000	-36.214
2638.0000	-36.147
2638.4000	-36.133
2638.8000	-35.959
2639.2000	-35.904
2639.6000	-35.780
2640.0000	-35.736
2640.4000	-35.667
2640.8000	-35.630
2641.2000	-35.619
2641.6000	-35.664
2642.0000	-35.684
2642.4000	-35.651
2642.8000	-35.768
2643.2000	-35.733
2643.6000	-35.859
2644.0000	-35.830
2644.4000	-35.859
2644.8000	-36.033
2645.2000	-36.050
2645.6000	-36.163
2646.0000	-36.208
2646.4000	-36.243
2646.8000	-36.458
2647.2000	-36.318
2647.6000	-36.362
2648.0000	-36.470
2648.4000	-36.521
2648.8000	-36.619
2649.2000	-36.690
2649.6000	-36.626
2650.0000	-36.874
2650.4000	-36.783
2650.8000	-37.038
2651.2000	-37.070
2651.6000	-37.332
2652.0000	-37.574
2652.4000	-37.610
2652.8000	-37.703
2653.2000	-37.682
2653.6000	-37.728
2654.0000	-37.796
2654.4000	-37.783
2654.8000	-37.521
2655.2000	-37.425
2655.6000	-37.581
2656.0000	-37.506
2656.4000	-37.121
2656.8000	-37.322
2657.2000	-37.008
2657.6000	-36.732
2658.0000	-36.519
2658.4000	-36.474
2658.8000	-36.423
2659.2000	-36.141
2659.6000	-35.850
2660.0000	-35.772
2660.4000	-35.599
2660.8000	-35.429
2661.2000	-35.048
2661.6000	-34.971
2662.0000	-35.630
2662.4000	-35.096
2662.8000	-34.869
2663.2000	-34.987
2663.6000	-35.021
2664.0000	-35.142
2664.4000	-35.249
2664.8000	-35.594
2665.2000	-35.629
2665.6000	-35.709
2666.0000	-35.774
2666.4000	-36.131
2666.8000	-35.967
2667.2000	-35.906
2667.6000	-35.905
2668.0000	-35.755
2668.4000	-35.728
2668.8000	-35.106
2669.2000	-34.747
2669.6000	-34.580
2670.0000	-34.468
2670.4000	-34.315
2670.8000	-33.923
2671.2000	-33.933
2671.6000	-33.828
2672.0000	-33.525
2672.4000	-33.357
2672.8000	-33.338
2673.2000	-33.383
2673.6000	-33.422
2674.0000	-33.432
2674.4000	-33.513
2674.8000	-33.492
2675.2000	-33.636
2675.6000	-33.442
2676.0000	-33.412
2676.4000	-33.346
2676.8000	-33.351
2677.2000	-33.186
2677.6000	-33.103
2678.0000	-32.991
2678.4000	-32.734
2678.8000	-32.650
2679.2000	-32.323
2679.6000	-32.430
2680.0000	-32.315
2680.4000	-32.306
2680.8000	-32.400
2681.2000	-32.378
2681.6000	-32.450
2682.0000	-32.464
2682.4000	-32.677
2682.8000	-32.740
2683.2000	-32.868
2683.6000	-32.824
2684.0000	-32.940
2684.4000	-33.074
2684.8000	-33.051
2685.2000	-32.749
2685.6000	-32.826
2686.0000	-32.969
2686.4000	-32.968
2686.8000	-32.717
2687.2000	-32.764
2687.6000	-32.814
2688.0000	-32.946
2688.4000	-32.536
2688.8000	-32.586
2689.2000	-32.588
2689.6000	-32.698
2690.0000	-32.293
2690.4000	-32.616
2690.8000	-32.639
2691.2000	-32.586
2691.6000	-32.493
2692.0000	-32.426
2692.4000	-32.505
2692.8000	-32.409
2693.2000	-32.381
2693.6000	-32.263
2694.0000	-32.148
2694.4000	-32.087
2694.8000	-32.092
2695.2000	-31.912
2695.6000	-31.735
2696.0000	-31.507
2696.4000	-31.435
2696.8000	-31.194
2697.2000	-31.081
2697.6000	-30.872
2698.0000	-30.729
2698.4000	-30.563
2698.8000	-30.441
2699.2000	-30.497
2699.6000	-30.047
2700.0000	-29.691
2700.4000	-29.476
2700.8000	-29.588
2701.2000	-29.293
2701.6000	-28.918
2702.0000	-28.884
2702.4000	-28.851
2702.8000	-29.029
2703.2000	-29.021
2703.6000	-29.080
2704.0000	-29.253
2704.4000	-29.434
2704.8000	-29.750
2705.2000	-30.001
2705.6000	-30.211
2706.0000	-30.362
2706.4000	-30.735
2706.8000	-31.355
2707.2000	-31.784
2707.6000	-32.191
2708.0000	-31.823
2708.4000	-32.072
2708.8000	-33.106
2709.2000	-33.424
2709.6000	-32.223
2710.0000	-33.051
2710.4000	-33.705
2710.8000	-33.649
2711.2000	-32.742
2711.6000	-32.616
2712.0000	-33.735
2712.4000	-34.826
2712.8000	-33.271
2713.2000	-33.999
2713.6000	-33.579
2714.0000	-33.646
2714.4000	-32.955
2714.8000	-32.271
2715.2000	-31.917
2715.6000	-30.986
2716.0000	-30.485
2716.4000	-29.817
2716.8000	-29.354
2717.2000	-29.162
2717.6000	-28.759
2718.0000	-28.368
2718.4000	-28.214
2718.8000	-27.651
2719.2000	-27.195
2719.6000	-26.999
2720.0000	-26.575
2720.4000	-26.440
2720.8000	-26.353
2721.2000	-26.008
2721.6000	-25.870
2722.0000	-25.477
2722.4000	-25.256
2722.8000	-25.145
2723.2000	-24.859
2723.6000	-24.685
2724.0000	-24.387
2724.4000	-24.192
2724.8000	-23.947
2725.2000	-23.750
2725.6000	-23.435
2726.0000	-23.168
2726.4000	-22.875
2726.8000	-22.467
2727.2000	-22.058
2727.6000	-21.695
2728.0000	-21.374
2728.4000	-21.073
2728.8000	-21.007
2729.2000	-20.787
2729.6000	-20.405
2730.0000	-20.204
2730.4000	-20.143
2730.8000	-20.858
2731.2000	-20.950
2731.6000	-20.645
2732.0000	-21.144
2732.4000	-21.078
2732.8000	-21.041
2733.2000	-21.108
2733.6000	-20.867
2734.0000	-20.301
2734.4000	-20.540
2734.8000	-20.127
2735.2000	-20.022
2735.6000	-19.614
2736.0000	-19.285
2736.4000	-19.526
2736.8000	-19.762
2737.2000	-18.925
2737.6000	-18.418
2738.0000	-18.369
2738.4000	-18.463
2738.8000	-18.507
2739.2000	-18.513
2739.6000	-17.865
2740.0000	-17.867
2740.4000	-17.471
2740.8000	-17.051
2741.2000	-16.789
2741.6000	-16.680
2742.0000	-16.617
2742.4000	-16.559
2742.8000	-16.690
2743.2000	-16.843
2743.6000	-17.107
2744.0000	-17.636
2744.4000	-17.913
2744.8000	-17.975
2745.2000	-18.426
2745.6000	-18.530
2746.0000	-18.934
2746.4000	-18.798
2746.8000	-18.826
2747.2000	-18.808
2747.6000	-19.019
2748.0000	-19.411
2748.4000	-18.820
2748.8000	-18.994
2749.2000	-19.165
2749.6000	-19.984
2750.0000	-20.157
2750.4000	-20.276
2750.8000	-20.277
2751.2000	-20.568
2751.6000	-21.101
2752.0000	-20.778
2752.4000	-20.040
2752.8000	-19.961
2753.2000	-19.997
2753.6000	-19.596
2754.0000	-19.591
2754.4000	-19.431
2754.8000	-19.792
2755.2000	-19.076
2755.6000	-18.301
2756.0000	-18.291
2756.4000	-18.435
2756.8000	-18.275
2757.2000	-18.433
2757.6000	-18.220
2758.0000	-18.071
2758.4000	-17.925
2758.8000	-18.056
2759.2000	-17.459
2759.6000	-17.295
2760.0000	-16.599
2760.4000	-16.601
2760.8000	-16.283
2761.2000	-15.874
2761.6000	-15.727
2762.0000	-15.356
2762.4000	-15.012
2762.8000	-14.836
2763.2000	-14.761
2763.6000	-15.438
2764.0000	-13.644
2764.4000	-12.734
2764.8000	-12.850
2765.2000	-12.689
2765.6000	-13.317
2766.0000	-13.115
2766.4000	-12.450
2766.8000	-12.085
2767.2000	-11.582
2767.6000	-11.325
2768.0000	-10.901
2768.4000	-10.682
2768.8000	-10.538
2769.2000	-10.030
2769.6000	-9.465
2770.0000	-9.668
2770.4000	-9.852
2770.8000	-9.478
2771.2000	-9.478
2771.6000	-9.248
2772.0000	-9.811
2772.4000	-9.693
2772.8000	-9.055
2773.2000	-9.583
2773.6000	-8.917
2774.0000	-10.121
2774.4000	-10.069
2774.8000	-10.188
2775.2000	-10.330
2775.6000	-10.200
2776.0000	-10.322
2776.4000	-10.778
2776.8000	-10.231
2777.2000	-9.931
2777.6000	-9.794
2778.0000	-9.971
2778.4000	-8.783
2778.8000	-8.335
2779.2000	-8.153
2779.6000	-8.061
2780.0000	-8.052
2780.4000	-7.797
2780.8000	-7.572
2781.2000	-7.485
2781.6000	-7.490
2782.0000	-6.961
2782.4000	-7.326
2782.8000	-7.244
2783.2000	-7.269
2783.6000	-6.947
2784.0000	-6.264
2784.4000	-6.069
2784.8000	-6.310
2785.2000	-6.176
2785.6000	-5.706
2786.0000	-5.302
2786.4000	-5.077
2786.8000	-4.840
2787.2000	-4.824
2787.6000	-4.747
2788.0000	-4.702
2788.4000	-4.647
2788.8000	-4.612
2789.2000	-4.940
2789.6000	-4.494
2790.0000	-4.953
2790.4000	-5.311
2790.8000	-5.516
2791.2000	-5.692
2791.6000	-6.033
2792.0000	-6.153
2792.4000	-6.208
2792.8000	-6.209
2793.2000	-5.520
2793.6000	-5.178
2794.0000	-5.049
2794.4000	-5.013
2794.8000	-4.869
2795.2000	-4.839
2795.6000	-4.803
2796.0000	-4.627
2796.4000	-4.754
2796.8000	-4.717
2797.2000	-4.881
2797.6000	-5.177
2798.0000	-4.594
2798.4000	-5.247
2798.8000	-5.118
2799.2000	-5.545
2799.6000	-5.832
2800.0000	-6.381
2800.4000	-6.392
2800.8000	-6.532
2801.2000	-6.856
2801.6000	-6.878
2802.0000	-7.801
2802.4000	-7.768
2802.8000	-7.426
2803.2000	-7.873
2803.6000	-8.414
2804.0000	-8.538
2804.4000	-8.866
2804.8000	-9.039
2805.2000	-8.994
2805.6000	-9.538
2806.0000	-9.175
2806.4000	-9.610
2806.8000	-10.160
2807.2000	-9.994
2807.6000	-9.442
2808.0000	-9.287
2808.4000	-8.951
2808.8000	-9.939
2809.2000	-11.290
2809.6000	-10.922
2810.0000	-11.198
2810.4000	-10.897
2810.8000	-10.900
2811.2000	-10.535
2811.6000	-10.920
2812.0000	-10.842
2812.4000	-13.762
2812.8000	-11.774
2813.2000	-11.793
2813.6000	-12.321
2814.0000	-12.722
2814.4000	-12.337
2814.8000	-12.606
2815.2000	-12.282
2815.6000	-12.178
2816.0000	-11.684
2816.4000	-11.213
2816.8000	-11.332
2817.2000	-11.040
2817.6000	-10.721
2818.0000	-10.873
2818.4000	-11.067
2818.8000	-11.087
2819.2000	-11.323
2819.6000	-11.226
2820.0000	-11.528
2820.4000	-11.867
2820.8000	-11.967
2821.2000	-12.067
2821.6000	-12.258
2822.0000	-12.257
2822.4000	-11.497
2822.8000	-11.092
2823.2000	-10.909
2823.6000	-10.669
2824.0000	-10.644
2824.4000	-10.723
2824.8000	-10.453
2825.2000	-10.148
2825.6000	-11.339
2826.0000	-11.176
2826.4000	-11.516
2826.8000	-11.370
2827.2000	-11.930
2827.6000	-12.381
2828.0000	-12.586
2828.4000	-13.077
2828.8000	-13.089
2829.2000	-12.749
2829.6000	-12.599
2830.0000	-12.403
2830.4000	-12.630
2830.8000	-11.775
2831.2000	-11.842
2831.6000	-11.490
2832.0000	-11.191
2832.4000	-11.091
2832.8000	-11.009
2833.2000	-10.784
2833.6000	-11.174
2834.0000	-11.650
2834.4000	-11.333
2834.8000	-11.338
2835.2000	-11.571
2835.6000	-11.798
2836.0000	-12.033
2836.4000	-11.877
2836.8000	-12.052
2837.2000	-11.636
2837.6000	-12.187
2838.0000	-12.334
2838.4000	-12.367
2838.8000	-12.345
2839.2000	-12.331
2839.6000	-12.161
2840.0000	-12.368
2840.4000	-12.366
2840.8000	-12.665
2841.2000	-12.633
2841.6000	-12.389
2842.0000	-12.512
2842.4000	-12.681
2842.8000	-12.442
2843.2000	-12.426
2843.6000	-12.253
2844.0000	-12.391
2844.4000	-11.988
2844.8000	-11.764
2845.2000	-11.669
2845.6000	-12.017
2846.0000	-12.031
2846.4000	-11.825
2846.8000	-11.640
2847.2000	-12.127
2847.6000	-12.421
2848.0000	-12.336
2848.4000	-12.489
2848.8000	-11.894
2849.2000	-12.016
2849.6000	-12.725
2850.0000	-12.749
2850.4000	-12.979
2850.8000	-12.708
2851.2000	-12.319
2851.6000	-11.202
2852.0000	-12.379
2852.4000	-12.545
2852.8000	-12.535
2853.2000	-12.339
2853.6000	-12.584
2854.0000	-12.786
2854.4000	-12.739
2854.8000	-12.983
2855.2000	-12.996
2855.6000	-13.398
2856.0000	-13.068
2856.4000	-11.632
2856.8000	-11.728
2857.2000	-11.282
2857.6000	-11.526
2858.0000	-11.938
2858.4000	-11.913
2858.8000	-13.952
2859.2000	-12.132
2859.6000	-11.064
2860.0000	-11.251
2860.4000	-11.022
2860.8000	-11.755
2861.2000	-11.343
2861.6000	-11.356
2862.0000	-10.727
2862.4000	-11.628
2862.8000	-11.865
2863.2000	-11.243
2863.6000	-10.396
2864.0000	-10.236
2864.4000	-10.126
2864.8000	-10.857
2865.2000	-10.386
2865.6000	-11.589
2866.0000	-11.702
2866.4000	-10.873
2866.8000	-11.420
2867.2000	-10.721
2867.6000	-11.461
2868.0000	-10.851
2868.4000	-11.892
2868.8000	-11.021
2869.2000	-11.781
2869.6000	-11.401
2870.0000	-11.411
2870.4000	-11.580
2870.8000	-11.661
2871.2000	-11.497
2871.6000	-13.118
2872.0000	-13.224
2872.4000	-12.117
2872.8000	-12.012
2873.2000	-13.419
2873.6000	-14.073
2874.0000	-14.282
2874.4000	-13.221
2874.8000	-14.135
2875.2000	-14.662
2875.6000	-15.764
2876.0000	-14.395
2876.4000	-13.696
2876.8000	-14.168
2877.2000	-14.681
2877.6000	-14.041
2878.0000	-14.357
2878.4000	-14.740
2878.8000	-15.190
2879.2000	-15.258
2879.6000	-15.217
2880.0000	-15.642
2880.4000	-15.741
2880.8000	-16.107
2881.2000	-15.796
2881.6000	-15.576
2882.0000	-15.669
2882.4000	-15.749
2882.8000	-16.057
2883.2000	-15.735
2883.6000	-17.046
2884.0000	-17.177
2884.4000	-17.186
2884.8000	-17.291
2885.2000	-18.614
2885.6000	-18.268
2886.0000	-18.588
2886.4000	-19.843
2886.8000	-19.638
2887.2000	-19.521
2887.6000	-20.559
2888.0000	-20.248
2888.4000	-20.165
2888.8000	-19.656
2889.2000	-18.829
2889.6000	-17.720
2890.0000	-19.372
2890.4000	-20.140
2890.8000	-18.859
2891.2000	-19.455
2891.6000	-19.552
2892.0000	-19.955
2892.4000	-19.814
2892.8000	-20.437
2893.2000	-20.062
2893.6000	-20.554
2894.0000	-20.275
2894.4000	-20.221
2894.8000	-20.960
2895.2000	-20.618
2895.6000	-21.018
2896.0000	-21.066
2896.4000	-21.621
2896.8000	-21.008
2897.2000	-21.601
2897.6000	-21.301
2898.0000	-21.055
2898.4000	-20.261
2898.8000	-21.832
2899.2000	-21.673
2899.6000	-21.907
2900.0000	-21.637
2900.4000	-22.548
2900.8000	-22.460
2901.2000	-22.469
2901.6000	-22.224
2902.0000	-21.132
2902.4000	-22.270
2902.8000	-22.025
2903.2000	-22.351
2903.6000	-22.133
2904.0000	-23.879
2904.4000	-24.411
2904.8000	-24.151
2905.2000	-23.781
2905.6000	-23.370
2906.0000	-22.375
2906.4000	-23.099
2906.8000	-21.703
2907.2000	-24.084
2907.6000	-23.710
2908.0000	-23.533
2908.4000	-23.645
2908.8000	-22.949
2909.2000	-23.930
2909.6000	-23.916
2910.0000	-24.456
2910.4000	-24.707
2910.8000	-23.952
2911.2000	-23.216
2911.6000	-23.828
2912.0000	-23.351
2912.4000	-24.491
2912.8000	-24.690
2913.2000	-25.028
2913.6000	-25.091
2914.0000	-25.541
2914.4000	-25.262
2914.8000	-25.888
2915.2000	-25.856
2915.6000	-25.993
2916.0000	-26.027
2916.4000	-25.247
2916.8000	-25.822
2917.2000	-24.564
2917.6000	-25.789
2918.0000	-26.220
2918.4000	-25.327
2918.8000	-25.331
2919.2000	-25.286
2919.6000	-24.320
2920.0000	-25.253
2920.4000	-26.336
2920.8000	-25.268
2921.2000	-24.733
2921.6000	-24.645
2922.0000	-26.001
2922.4000	-25.940
2922.8000	-25.135
2923.2000	-25.380
2923.6000	-25.012
2924.0000	-25.094
2924.4000	-25.463
2924.8000	-24.940
2925.2000	-25.388
2925.6000	-25.073
2926.0000	-25.938
2926.4000	-25.761
2926.8000	-25.251
2927.2000	-24.452
2927.6000	-24.872
2928.0000	-24.686
2928.4000	-24.083
2928.8000	-23.488
2929.2000	-24.173
2929.6000	-23.983
2930.0000	-23.354
2930.4000	-23.290
2930.8000	-23.359
2931.2000	-23.020
2931.6000	-23.166
2932.0000	-23.130
2932.4000	-23.102
2932.8000	-23.100
2933.2000	-23.290
2933.6000	-23.002
2934.0000	-23.049
2934.4000	-24.616
2934.8000	-23.494
2935.2000	-23.394
2935.6000	-23.296
2936.0000	-24.753
2936.4000	-24.492
2936.8000	-24.412
2937.2000	-24.164
2937.6000	-24.118
2938.0000	-24.109
2938.4000	-24.643
2938.8000	-23.731
2939.2000	-25.278
2939.6000	-25.330
2940.0000	-24.887
2940.4000	-26.227
2940.8000	-26.292
2941.2000	-26.255
2941.6000	-26.043
2942.0000	-25.216
2942.4000	-25.635
2942.8000	-26.391
2943.2000	-26.046
2943.6000	-25.826
2944.0000	-26.125
2944.4000	-26.137
2944.8000	-26.220
2945.2000	-25.774
2945.6000	-26.243
2946.0000	-26.485
2946.4000	-26.960
2946.8000	-26.033
2947.2000	-26.381
2947.6000	-26.736
2948.0000	-25.899
2948.4000	-25.758
2948.8000	-26.049
2949.2000	-26.228
2949.6000	-24.979
2950.0000	-25.276
2950.4000	-25.500
2950.8000	-25.685
2951.2000	-25.117
2951.6000	-25.524
2952.0000	-26.124
2952.4000	-25.418
2952.8000	-24.147
2953.2000	-24.618
2953.6000	-25.915
2954.0000	-24.794
2954.4000	-24.588
2954.8000	-24.789
2955.2000	-24.270
2955.6000	-24.281
2956.0000	-23.527
2956.4000	-23.958
2956.8000	-24.491
2957.2000	-24.151
2957.6000	-24.178
2958.0000	-24.519
2958.4000	-24.417
2958.8000	-24.485
2959.2000	-24.780
2959.6000	-24.607
2960.0000	-24.921
2960.4000	-24.066
2960.8000	-23.820
2961.2000	-23.324
2961.6000	-22.561
2962.0000	-22.876
2962.4000	-23.331
2962.8000	-22.774
2963.2000	-23.890
2963.6000	-23.626
2964.0000	-24.372
2964.4000	-24.011
2964.8000	-22.885
2965.2000	-23.886
2965.6000	-23.973
2966.0000	-24.437
2966.4000	-23.340
2966.8000	-22.776
2967.2000	-22.681
2967.6000	-22.918
2968.0000	-22.459
2968.4000	-22.805
2968.8000	-22.833
2969.2000	-23.422
2969.6000	-22.709
2970.0000	-23.340
2970.4000	-23.004
2970.8000	-22.450
2971.2000	-22.689
2971.6000	-22.912
2972.0000	-22.755
2972.4000	-22.293
2972.8000	-22.477
2973.2000	-22.118
2973.6000	-22.548
2974.0000	-23.341
2974.4000	-23.450
2974.8000	-22.758
2975.2000	-23.926
2975.6000	-22.616
2976.0000	-22.719
2976.4000	-23.416
2976.8000	-22.585
2977.2000	-23.235
2977.6000	-23.483
2978.0000	-23.400
2978.4000	-22.924
2978.8000	-23.550
2979.2000	-23.293
2979.6000	-24.060
2980.0000	-22.971
2980.4000	-23.506
2980.8000	-23.329
2981.2000	-23.672
2981.6000	-23.392
2982.0000	-24.148
2982.4000	-23.842
2982.8000	-24.542
2983.2000	-23.803
2983.6000	-24.000
2984.0000	-25.008
2984.4000	-24.308
2984.8000	-24.270
2985.2000	-23.961
2985.6000	-23.601
2986.0000	-23.824
2986.4000	-23.529
2986.8000	-23.588
2987.2000	-24.154
2987.6000	-24.115
2988.0000	-24.596
2988.4000	-24.171
2988.8000	-25.078
2989.2000	-24.883
2989.6000	-25.392
2990.0000	-24.331
2990.4000	-24.184
2990.8000	-23.318
2991.2000	-23.590
2991.6000	-24.582
2992.0000	-23.573
2992.4000	-23.280
2992.8000	-24.081
2993.2000	-24.516
2993.6000	-24.066
2994.0000	-22.780
2994.4000	-23.214
2994.8000	-24.394
2995.2000	-23.480
2995.6000	-22.264
2996.0000	-23.030
2996.4000	-22.911
2996.8000	-23.224
2997.2000	-21.264
2997.6000	-22.249
2998.0000	-22.553
2998.4000	-23.297
2998.8000	-21.118
2999.2000	-22.020
2999.6000	-23.130
3000.0000	-22.691
3000.4000	-21.662
3000.8000	-22.047
3001.2000	-22.204
3001.6000	-22.467
3002.0000	-21.956
3002.4000	-21.081
3002.8000	-22.489
3003.2000	-22.158
3003.6000	-20.767
3004.0000	-20.682
3004.4000	-20.702
3004.8000	-23.561
3005.2000	-22.446
3005.6000	-22.225
3006.0000	-22.197
3006.4000	-21.540
3006.8000	-21.607
3007.2000	-21.859
3007.6000	-20.993
3008.0000	-21.889
3008.4000	-22.310
3008.8000	-22.904
3009.2000	-20.605
3009.6000	-20.817
3010.0000	-21.244
3010.4000	-21.868
3010.8000	-19.675
3011.2000	-22.328
3011.6000	-22.932
3012.0000	-22.420
3012.4000	-21.398
3012.8000	-20.927
3013.2000	-22.178
3013.6000	-22.174
3014.0000	-21.084
3014.4000	-21.482
3014.8000	-21.237
3015.2000	-19.032
3015.6000	-19.894
3016.0000	-20.893
3016.4000	-21.279
3016.8000	-19.299
3017.2000	-20.711
3017.6000	-18.651
3018.0000	-21.412
3018.4000	-19.845
3018.8000	-19.393
3019.2000	-19.851
3019.6000	-19.066
3020.0000	-18.391
3020.4000	-18.197
3020.8000	-19.130
3021.2000	-19.064
3021.6000	-18.616
3022.0000	-17.910
3022.4000	-18.009
3022.8000	-18.180
3023.2000	-18.214
3023.6000	-18.656
3024.0000	-17.996
3024.4000	-17.467
3024.8000	-17.630
3025.2000	-17.759
3025.6000	-17.706
3026.0000	-17.629
3026.4000	-17.891
3026.8000	-18.741
3027.2000	-17.371
3027.6000	-17.668
3028.0000	-17.481
3028.4000	-17.654
3028.8000	-17.613
3029.2000	-17.023
3029.6000	-16.762
3030.0000	-17.372
3030.4000	-16.978
3030.8000	-17.399
3031.2000	-17.054
3031.6000	-16.639
3032.0000	-16.145
3032.4000	-16.328
3032.8000	-17.161
3033.2000	-16.114
3033.6000	-16.287
3034.0000	-15.950
3034.4000	-16.558
3034.8000	-16.560
3035.2000	-17.122
3035.6000	-15.504
3036.0000	-15.773
3036.4000	-15.719
3036.8000	-15.530
3037.2000	-16.129
3037.6000	-15.449
3038.0000	-15.991
3038.4000	-16.004
3038.8000	-15.888
3039.2000	-15.788
3039.6000	-15.362
3040.0000	-15.095
3040.4000	-15.317
3040.8000	-15.120
3041.2000	-15.885
3041.6000	-15.061
3042.0000	-14.375
3042.4000	-14.429
3042.8000	-14.409
3043.2000	-15.411
3043.6000	-15.359
3044.0000	-14.969
3044.4000	-14.922
3044.8000	-15.112
3045.2000	-15.528
3045.6000	-16.064
3046.0000	-14.060
3046.4000	-14.589
3046.8000	-14.289
3047.2000	-14.732
3047.6000	-14.519
3048.0000	-14.677
3048.4000	-13.986
3048.8000	-14.003
3049.2000	-13.835
3049.6000	-14.401
3050.0000	-14.912
3050.4000	-14.646
3050.8000	-14.471
3051.2000	-13.921
3051.6000	-14.734
3052.0000	-14.042
3052.4000	-14.042
3052.8000	-13.934
3053.2000	-13.756
3053.6000	-13.832
3054.0000	-13.833
3054.4000	-13.975
3054.8000	-14.164
3055.2000	-13.712
3055.6000	-14.358
3056.0000	-13.995
3056.4000	-13.679
3056.8000	-14.286
3057.2000	-12.924
3057.6000	-13.472
3058.0000	-13.689
3058.4000	-13.586
3058.8000	-13.407
3059.2000	-13.316
3059.6000	-13.231
3060.0000	-13.449
3060.4000	-13.497
3060.8000	-13.302
3061.2000	-13.444
3061.6000	-13.052
3062.0000	-13.250
3062.4000	-13.193
3062.8000	-13.755
3063.2000	-13.932
3063.6000	-13.456
3064.0000	-12.908
3064.4000	-12.716
3064.8000	-13.052
3065.2000	-13.337
3065.6000	-12.875
3066.0000	-12.680
3066.4000	-12.935
3066.8000	-12.672
3067.2000	-12.702
3067.6000	-13.092
3068.0000	-13.099
3068.4000	-13.311
3068.8000	-12.514
3069.2000	-12.848
3069.6000	-12.969
3070.0000	-12.851
3070.4000	-12.567
3070.8000	-12.344
3071.2000	-12.949
3071.6000	-12.570
3072.0000	-13.005
3072.4000	-12.841
3072.8000	-12.759
3073.2000	-12.606
3073.6000	-12.298
3074.0000	-12.526
3074.4000	-12.493
3074.8000	-12.504
3075.2000	-12.405
3075.6000	-12.323
3076.0000	-12.615
3076.4000	-12.667
3076.8000	-12.582
3077.2000	-12.465
3077.6000	-12.481
3078.0000	-12.434
3078.4000	-12.550
3078.8000	-12.762
3079.2000	-12.802
3079.6000	-12.783
3080.0000	-12.862
3080.4000	-13.118
3080.8000	-12.897
3081.2000	-13.042
3081.6000	-12.973
3082.0000	-13.067
3082.4000	-12.883
3082.8000	-13.192
3083.2000	-13.260
3083.6000	-13.305
3084.0000	-12.831
3084.4000	-13.196
3084.8000	-13.538
3085.2000	-13.420
3085.6000	-13.068
3086.0000	-13.215
3086.4000	-13.356
3086.8000	-14.091
3087.2000	-13.888
3087.6000	-13.951
3088.0000	-13.780
3088.4000	-13.869
3088.8000	-14.111
3089.2000	-13.356
3089.6000	-13.761
3090.0000	-13.947
3090.4000	-14.136
3090.8000	-13.954
3091.2000	-14.434
3091.6000	-14.770
3092.0000	-14.551
3092.4000	-14.778
3092.8000	-14.842
3093.2000	-14.703
3093.6000	-14.714
3094.0000	-14.877
3094.4000	-15.534
3094.8000	-15.770
3095.2000	-15.655
3095.6000	-15.352
3096.0000	-14.245
3096.4000	-15.320
3096.8000	-15.992
3097.2000	-15.369
3097.6000	-15.265
3098.0000	-15.352
3098.4000	-14.774
3098.8000	-15.650
3099.2000	-15.135
3099.6000	-14.436
3100.0000	-14.233
3100.4000	-14.952
3100.8000	-15.828
3101.2000	-14.765
3101.6000	-15.844
3102.0000	-15.665
3102.4000	-16.462
3102.8000	-17.578
3103.2000	-16.611
3103.6000	-16.610
3104.0000	-16.725
3104.4000	-16.162
3104.8000	-16.238
3105.2000	-17.598
3105.6000	-18.246
3106.0000	-17.756
3106.4000	-16.725
3106.8000	-16.873
3107.2000	-18.532
3107.6000	-18.117
3108.0000	-17.330
3108.4000	-18.706
3108.8000	-17.992
3109.2000	-18.101
3109.6000	-18.240
3110.0000	-18.330
3110.4000	-17.857
3110.8000	-17.875
3111.2000	-15.835
3111.6000	-16.439
3112.0000	-17.718
3112.4000	-18.158
3112.8000	-17.482
3113.2000	-17.658
3113.6000	-18.890
3114.0000	-18.966
3114.4000	-18.021
3114.8000	-16.780
3115.2000	-18.086
3115.6000	-16.749
3116.0000	-17.927
3116.4000	-18.596
3116.8000	-17.544
3117.2000	-18.905
3117.6000	-17.433
3118.0000	-18.181
3118.4000	-18.925
3118.8000	-19.526
3119.2000	-19.139
3119.6000	-19.066
3120.0000	-18.773
3120.4000	-18.509
3120.8000	-17.695
3121.2000	-18.626
3121.6000	-19.369
3122.0000	-15.094
3122.4000	-16.633
3122.8000	-17.708
3123.2000	-19.494
3123.6000	-19.284
3124.0000	-18.889
3124.4000	-19.953
3124.8000	-19.485
3125.2000	-19.494
3125.6000	-19.405
3126.0000	-19.243
3126.4000	-19.040
3126.8000	-19.319
3127.2000	-19.005
3127.6000	-18.698
3128.0000	-18.909
3128.4000	-19.439
3128.8000	-18.519
3129.2000	-19.232
3129.6000	-19.050
3130.0000	-19.054
3130.4000	-19.112
3130.8000	-18.870
3131.2000	-19.977
3131.6000	-19.121
3132.0000	-19.507
3132.4000	-19.900
3132.8000	-19.710
3133.2000	-19.551
3133.6000	-19.978
3134.0000	-19.881
3134.4000	-19.985
3134.8000	-19.319
3135.2000	-19.444
3135.6000	-19.816
3136.0000	-19.790
3136.4000	-19.754
3136.8000	-19.765
3137.2000	-19.617
3137.6000	-19.290
3138.0000	-19.460
3138.4000	-19.411
3138.8000	-19.500
3139.2000	-19.391
3139.6000	-19.433
3140.0000	-19.244
3140.4000	-19.710
3140.8000	-19.527
3141.2000	-19.785
3141.6000	-19.730
3142.0000	-19.536
3142.4000	-19.717
3142.8000	-20.719
3143.2000	-20.647
3143.6000	-20.698
3144.0000	-20.728
3144.4000	-20.920
3144.8000	-20.861
3145.2000	-20.825
3145.6000	-20.932
3146.0000	-20.786
3146.4000	-20.746
3146.8000	-20.808
3147.2000	-20.798
3147.6000	-20.748
3148.0000	-20.752
3148.4000	-20.675
3148.8000	-20.597
3149.2000	-20.994
3149.6000	-21.366
3150.0000	-21.184
3150.4000	-21.460
3150.8000	-21.471
3151.2000	-21.711
3151.6000	-21.827
3152.0000	-21.375
3152.4000	-21.390
3152.8000	-21.787
3153.2000	-21.942
3153.6000	-21.817
3154.0000	-22.103
3154.4000	-21.754
3154.8000	-22.041
3155.2000	-21.813
3155.6000	-22.007
3156.0000	-22.068
3156.4000	-22.118
3156.8000	-22.111
3157.2000	-21.996
3157.6000	-22.163
3158.0000	-22.382
3158.4000	-22.330
3158.8000	-21.377
3159.2000	-22.758
3159.6000	-22.950
3160.0000	-23.016
3160.4000	-23.030
3160.8000	-23.963
3161.2000	-23.727
3161.6000	-23.910
3162.0000	-24.208
3162.4000	-24.691
3162.8000	-24.910
3163.2000	-24.880
3163.6000	-24.775
3164.0000	-24.860
3164.4000	-24.733
3164.8000	-24.902
3165.2000	-24.878
3165.6000	-25.141
3166.0000	-24.960
3166.4000	-25.000
3166.8000	-25.130
3167.2000	-25.787
3167.6000	-25.304
3168.0000	-25.576
3168.4000	-26.322
3168.8000	-26.433
3169.2000	-26.278
3169.6000	-26.954
3170.0000	-27.026
3170.4000	-26.878
3170.8000	-27.280
3171.2000	-27.338
3171.6000	-26.531
3172.0000	-27.200
3172.4000	-27.459
3172.8000	-27.217
3173.2000	-26.951
3173.6000	-26.880
3174.0000	-26.706
3174.4000	-26.981
3174.8000	-26.647
3175.2000	-28.213
3175.6000	-26.366
3176.0000	-26.895
3176.4000	-28.612
3176.8000	-28.785
3177.2000	-28.614
3177.6000	-26.048
3178.0000	-28.620
3178.4000	-29.509
3178.8000	-28.504
3179.2000	-28.121
3179.6000	-28.288
3180.0000	-28.526
3180.4000	-29.246
3180.8000	-29.021
3181.2000	-28.831
3181.6000	-29.046
3182.0000	-29.187
3182.4000	-28.854
3182.8000	-29.218
3183.2000	-29.141
3183.6000	-29.735
3184.0000	-28.131
3184.4000	-30.185
3184.8000	-29.780
3185.2000	-30.334
3185.6000	-29.816
[truncated: 5,786 more rows]
