# Supplementary material for: Femtosecond tunable solitons up to 4.8 µm using soliton self-frequency shift in an InF3 fiber
Source: Sci Rep. 2022 Sep 23;12:15898. doi: 10.1038/s41598-022-19658-8 (PMC9508244; doi:10.1038/s41598-022-19658-8)
Supplement: Supplementary file 1 — Supplementary Information. [file 41598_2022_19658_MOESM1_ESM.zip › Raw data/Fig3_4m20mInF3/4.8A.CSV]

75CSV
77
35
CTRWL	3950.000000
SPAN	3100.000000
START WL	2400.000000
STOP WL	5500.000000
WLFREQ	0
REFL	-3.0
LSCL	7.0
RESLN	2.000
AVG	1
SMPLAUTO	1
SMPL	7751
SMPLINTVL	0.4000
HI1_CHOP
MEAS
LSUNT	0
NMSKV	OFF
RESCOR	0
SMOOTH	0
MEASWL	0
SWPSPD	1
MODELNAME	AQ6376
CHGPT	0
RESCAL0_0	10243
RESCAL0_1	0
RESCAL0_2	0
RESCAL1_0	10243
RESCAL1_1	0
RESCAL1_2	0
RESPARM	10243
FREQPARM	10243
WNUMPARM	10243
[TRACE DATA]
2400.0000	-54.598
2400.4000	-52.526
2400.8000	-52.169
2401.2000	-52.011
2401.6000	-50.785
2402.0000	-50.678
2402.4000	-55.704
2402.8000	-210.000
2403.2000	-210.000
2403.6000	-210.000
2404.0000	-210.000
2404.4000	-51.737
2404.8000	-50.543
2405.2000	-55.530
2405.6000	-52.480
2406.0000	-53.845
2406.4000	-50.946
2406.8000	-51.045
2407.2000	-54.542
2407.6000	-210.000
2408.0000	-50.166
2408.4000	-48.960
2408.8000	-53.195
2409.2000	-210.000
2409.6000	-210.000
2410.0000	-62.857
2410.4000	-54.247
2410.8000	-51.733
2411.2000	-52.370
2411.6000	-210.000
2412.0000	-210.000
2412.4000	-50.526
2412.8000	-63.481
2413.2000	-65.974
2413.6000	-54.169
2414.0000	-51.825
2414.4000	-49.547
2414.8000	-210.000
2415.2000	-49.074
2415.6000	-210.000
2416.0000	-51.769
2416.4000	-50.082
2416.8000	-50.903
2417.2000	-55.023
2417.6000	-55.684
2418.0000	-210.000
2418.4000	-53.107
2418.8000	-51.457
2419.2000	-50.441
2419.6000	-51.195
2420.0000	-51.882
2420.4000	-52.568
2420.8000	-52.667
2421.2000	-49.734
2421.6000	-53.281
2422.0000	-52.453
2422.4000	-57.749
2422.8000	-51.336
2423.2000	-49.664
2423.6000	-51.165
2424.0000	-50.182
2424.4000	-49.829
2424.8000	-50.511
2425.2000	-50.528
2425.6000	-52.229
2426.0000	-50.473
2426.4000	-50.891
2426.8000	-49.706
2427.2000	-52.909
2427.6000	-52.579
2428.0000	-51.990
2428.4000	-52.328
2428.8000	-53.374
2429.2000	-53.359
2429.6000	-51.048
2430.0000	-51.340
2430.4000	-50.502
2430.8000	-52.358
2431.2000	-50.118
2431.6000	-49.655
2432.0000	-49.969
2432.4000	-49.446
2432.8000	-49.097
2433.2000	-49.600
2433.6000	-47.987
2434.0000	-49.210
2434.4000	-49.667
2434.8000	-49.767
2435.2000	-210.000
2435.6000	-50.326
2436.0000	-50.393
2436.4000	-49.625
2436.8000	-50.731
2437.2000	-51.072
2437.6000	-51.446
2438.0000	-48.566
2438.4000	-49.816
2438.8000	-48.754
2439.2000	-50.455
2439.6000	-48.998
2440.0000	-49.501
2440.4000	-49.883
2440.8000	-49.065
2441.2000	-49.158
2441.6000	-49.726
2442.0000	-48.675
2442.4000	-51.211
2442.8000	-50.262
2443.2000	-47.804
2443.6000	-49.072
2444.0000	-49.230
2444.4000	-48.915
2444.8000	-47.963
2445.2000	-49.181
2445.6000	-50.071
2446.0000	-47.761
2446.4000	-50.131
2446.8000	-47.971
2447.2000	-46.468
2447.6000	-47.182
2448.0000	-48.357
2448.4000	-47.781
2448.8000	-47.268
2449.2000	-47.752
2449.6000	-47.815
2450.0000	-47.136
2450.4000	-47.345
2450.8000	-48.397
2451.2000	-48.614
2451.6000	-47.663
2452.0000	-47.994
2452.4000	-47.179
2452.8000	-47.370
2453.2000	-46.996
2453.6000	-47.174
2454.0000	-47.251
2454.4000	-47.116
2454.8000	-47.164
2455.2000	-47.438
2455.6000	-47.311
2456.0000	-46.779
2456.4000	-46.706
2456.8000	-46.871
2457.2000	-45.770
2457.6000	-46.183
2458.0000	-47.170
2458.4000	-45.562
2458.8000	-45.950
2459.2000	-46.774
2459.6000	-46.319
2460.0000	-45.946
2460.4000	-46.120
2460.8000	-47.350
2461.2000	-46.647
2461.6000	-46.448
2462.0000	-46.764
2462.4000	-46.379
2462.8000	-45.114
2463.2000	-44.756
2463.6000	-45.132
2464.0000	-45.131
2464.4000	-46.068
2464.8000	-45.615
2465.2000	-45.347
2465.6000	-44.809
2466.0000	-45.523
2466.4000	-45.960
2466.8000	-45.688
2467.2000	-44.136
2467.6000	-45.204
2468.0000	-44.489
2468.4000	-44.669
2468.8000	-44.893
2469.2000	-44.868
2469.6000	-44.604
2470.0000	-44.688
2470.4000	-44.649
2470.8000	-44.332
2471.2000	-45.353
2471.6000	-44.950
2472.0000	-44.359
2472.4000	-44.813
2472.8000	-44.054
2473.2000	-44.908
2473.6000	-44.805
2474.0000	-44.544
2474.4000	-44.074
2474.8000	-44.169
2475.2000	-44.526
2475.6000	-44.124
2476.0000	-44.533
2476.4000	-44.112
2476.8000	-44.137
2477.2000	-44.188
2477.6000	-43.844
2478.0000	-43.781
2478.4000	-44.256
2478.8000	-44.654
2479.2000	-44.237
2479.6000	-43.785
2480.0000	-43.591
2480.4000	-43.593
2480.8000	-43.453
2481.2000	-43.211
2481.6000	-43.133
2482.0000	-43.355
2482.4000	-43.442
2482.8000	-43.348
2483.2000	-43.367
2483.6000	-43.585
2484.0000	-43.004
2484.4000	-43.280
2484.8000	-43.389
2485.2000	-43.428
2485.6000	-43.349
2486.0000	-43.183
2486.4000	-43.105
2486.8000	-42.995
2487.2000	-42.877
2487.6000	-42.774
2488.0000	-43.133
2488.4000	-43.475
2488.8000	-43.041
2489.2000	-43.132
2489.6000	-42.877
2490.0000	-43.377
2490.4000	-43.022
2490.8000	-43.008
2491.2000	-42.828
2491.6000	-43.000
2492.0000	-43.136
2492.4000	-42.829
2492.8000	-42.949
2493.2000	-42.835
2493.6000	-42.766
2494.0000	-42.443
2494.4000	-43.099
2494.8000	-42.566
2495.2000	-42.706
2495.6000	-42.361
2496.0000	-42.323
2496.4000	-42.598
2496.8000	-41.961
2497.2000	-42.470
2497.6000	-42.401
2498.0000	-42.031
2498.4000	-42.292
2498.8000	-42.453
2499.2000	-42.126
2499.6000	-41.770
2500.0000	-41.737
2500.4000	-41.726
2500.8000	-41.833
2501.2000	-41.742
2501.6000	-41.803
2502.0000	-41.527
2502.4000	-41.855
2502.8000	-41.039
2503.2000	-41.534
2503.6000	-41.722
2504.0000	-41.171
2504.4000	-41.501
2504.8000	-41.450
2505.2000	-41.367
2505.6000	-41.474
2506.0000	-41.260
2506.4000	-41.106
2506.8000	-41.352
2507.2000	-41.286
2507.6000	-41.305
2508.0000	-41.179
2508.4000	-40.969
2508.8000	-41.070
2509.2000	-41.078
2509.6000	-40.984
2510.0000	-41.188
2510.4000	-40.830
2510.8000	-40.792
2511.2000	-40.665
2511.6000	-40.936
2512.0000	-40.712
2512.4000	-40.511
2512.8000	-40.561
2513.2000	-40.626
2513.6000	-40.662
2514.0000	-40.548
2514.4000	-40.573
2514.8000	-40.475
2515.2000	-40.281
2515.6000	-40.215
2516.0000	-40.198
2516.4000	-40.284
2516.8000	-40.286
2517.2000	-40.368
2517.6000	-40.322
2518.0000	-40.517
2518.4000	-40.238
2518.8000	-40.250
2519.2000	-40.007
2519.6000	-40.197
2520.0000	-40.068
2520.4000	-40.070
2520.8000	-39.893
2521.2000	-39.716
2521.6000	-40.100
2522.0000	-40.035
2522.4000	-39.851
2522.8000	-39.922
2523.2000	-39.748
2523.6000	-39.969
2524.0000	-39.907
2524.4000	-39.646
2524.8000	-39.790
2525.2000	-39.590
2525.6000	-39.745
2526.0000	-39.858
2526.4000	-39.916
2526.8000	-39.765
2527.2000	-39.556
2527.6000	-39.635
2528.0000	-39.593
2528.4000	-39.460
2528.8000	-39.667
2529.2000	-39.479
2529.6000	-39.574
2530.0000	-39.283
2530.4000	-39.318
2530.8000	-39.604
2531.2000	-39.591
2531.6000	-39.532
2532.0000	-39.331
2532.4000	-39.453
2532.8000	-39.267
2533.2000	-39.382
2533.6000	-39.307
2534.0000	-39.297
2534.4000	-39.347
2534.8000	-39.230
2535.2000	-39.195
2535.6000	-39.031
2536.0000	-39.291
2536.4000	-39.142
2536.8000	-39.238
2537.2000	-39.330
2537.6000	-39.431
2538.0000	-39.824
2538.4000	-39.371
2538.8000	-39.306
2539.2000	-39.123
2539.6000	-39.487
2540.0000	-39.585
2540.4000	-39.701
2540.8000	-39.746
2541.2000	-39.528
2541.6000	-39.448
2542.0000	-39.564
2542.4000	-39.819
2542.8000	-39.716
2543.2000	-39.868
2543.6000	-39.886
2544.0000	-39.774
2544.4000	-39.897
2544.8000	-40.103
2545.2000	-39.842
2545.6000	-39.662
2546.0000	-39.918
2546.4000	-39.929
2546.8000	-40.013
2547.2000	-39.930
2547.6000	-39.643
2548.0000	-39.692
2548.4000	-39.870
2548.8000	-39.566
2549.2000	-39.951
2549.6000	-39.822
2550.0000	-40.245
2550.4000	-40.215
2550.8000	-40.117
2551.2000	-39.998
2551.6000	-40.456
2552.0000	-40.403
2552.4000	-40.590
2552.8000	-40.264
2553.2000	-40.487
2553.6000	-40.162
2554.0000	-40.320
2554.4000	-40.388
2554.8000	-40.431
2555.2000	-40.427
2555.6000	-40.628
2556.0000	-40.108
2556.4000	-40.521
2556.8000	-40.285
2557.2000	-40.337
2557.6000	-40.514
2558.0000	-40.077
2558.4000	-40.598
2558.8000	-40.380
2559.2000	-40.425
2559.6000	-39.962
2560.0000	-40.079
2560.4000	-40.536
2560.8000	-40.780
2561.2000	-40.616
2561.6000	-40.595
2562.0000	-40.596
2562.4000	-40.363
2562.8000	-40.299
2563.2000	-40.518
2563.6000	-40.209
2564.0000	-39.887
2564.4000	-40.109
2564.8000	-39.900
2565.2000	-39.962
2565.6000	-39.944
2566.0000	-39.977
2566.4000	-40.109
2566.8000	-40.471
2567.2000	-40.313
2567.6000	-40.582
2568.0000	-40.604
2568.4000	-40.975
2568.8000	-41.047
2569.2000	-41.135
2569.6000	-41.399
2570.0000	-41.517
2570.4000	-41.320
2570.8000	-41.627
2571.2000	-41.416
2571.6000	-41.255
2572.0000	-41.554
2572.4000	-41.233
2572.8000	-40.910
2573.2000	-41.073
2573.6000	-40.648
2574.0000	-40.697
2574.4000	-40.838
2574.8000	-40.815
2575.2000	-40.959
2575.6000	-40.681
2576.0000	-40.943
2576.4000	-40.798
2576.8000	-41.155
2577.2000	-41.207
2577.6000	-41.384
2578.0000	-41.162
2578.4000	-41.793
2578.8000	-42.000
2579.2000	-41.648
2579.6000	-42.164
2580.0000	-41.705
2580.4000	-41.745
2580.8000	-41.580
2581.2000	-41.687
2581.6000	-41.723
2582.0000	-41.584
2582.4000	-41.440
2582.8000	-41.196
2583.2000	-41.307
2583.6000	-41.292
2584.0000	-41.215
2584.4000	-41.258
2584.8000	-41.360
2585.2000	-41.235
2585.6000	-41.118
2586.0000	-41.370
2586.4000	-41.074
2586.8000	-40.853
2587.2000	-41.094
2587.6000	-41.307
2588.0000	-40.997
2588.4000	-40.918
2588.8000	-40.775
2589.2000	-40.888
2589.6000	-40.822
2590.0000	-40.801
2590.4000	-40.695
2590.8000	-40.758
2591.2000	-40.902
2591.6000	-40.986
2592.0000	-41.047
2592.4000	-41.252
2592.8000	-41.450
2593.2000	-41.646
2593.6000	-41.698
2594.0000	-41.689
2594.4000	-41.926
2594.8000	-41.484
2595.2000	-41.614
2595.6000	-41.481
2596.0000	-41.641
2596.4000	-41.751
2596.8000	-41.516
2597.2000	-41.336
2597.6000	-41.554
2598.0000	-41.152
2598.4000	-41.137
2598.8000	-41.059
2599.2000	-40.917
2599.6000	-40.852
2600.0000	-40.760
2600.4000	-40.676
2600.8000	-40.560
2601.2000	-40.279
2601.6000	-40.510
2602.0000	-40.339
2602.4000	-40.255
2602.8000	-40.137
2603.2000	-40.183
2603.6000	-40.177
2604.0000	-40.027
2604.4000	-39.976
2604.8000	-39.964
2605.2000	-40.163
2605.6000	-40.144
2606.0000	-39.980
2606.4000	-40.037
2606.8000	-40.054
2607.2000	-39.933
2607.6000	-39.879
2608.0000	-40.163
2608.4000	-40.756
2608.8000	-39.982
2609.2000	-40.284
2609.6000	-40.497
2610.0000	-40.324
2610.4000	-40.298
2610.8000	-40.259
2611.2000	-40.199
2611.6000	-39.887
2612.0000	-39.767
2612.4000	-39.781
2612.8000	-39.639
2613.2000	-39.733
2613.6000	-39.640
2614.0000	-39.438
2614.4000	-39.324
2614.8000	-39.218
2615.2000	-39.134
2615.6000	-39.123
2616.0000	-38.859
2616.4000	-39.051
2616.8000	-39.187
2617.2000	-39.054
2617.6000	-38.932
2618.0000	-38.887
2618.4000	-39.018
2618.8000	-38.881
2619.2000	-39.022
2619.6000	-38.942
2620.0000	-38.647
2620.4000	-38.901
2620.8000	-39.297
2621.2000	-38.889
2621.6000	-38.911
2622.0000	-38.879
2622.4000	-39.194
2622.8000	-39.200
2623.2000	-39.247
2623.6000	-39.314
2624.0000	-39.509
2624.4000	-39.314
2624.8000	-39.268
2625.2000	-39.415
2625.6000	-39.360
2626.0000	-39.085
2626.4000	-38.973
2626.8000	-39.146
2627.2000	-39.448
2627.6000	-39.455
2628.0000	-39.200
2628.4000	-39.028
2628.8000	-39.471
2629.2000	-40.097
2629.6000	-39.720
2630.0000	-39.571
2630.4000	-39.652
2630.8000	-39.805
2631.2000	-39.779
2631.6000	-39.620
2632.0000	-39.467
2632.4000	-39.048
2632.8000	-38.958
2633.2000	-38.648
2633.6000	-38.324
2634.0000	-38.239
2634.4000	-38.219
2634.8000	-37.971
2635.2000	-37.902
2635.6000	-37.761
2636.0000	-37.824
2636.4000	-37.858
2636.8000	-37.665
2637.2000	-37.643
2637.6000	-37.606
2638.0000	-37.495
2638.4000	-37.457
2638.8000	-37.407
2639.2000	-37.269
2639.6000	-37.258
2640.0000	-37.216
2640.4000	-37.103
2640.8000	-37.044
2641.2000	-37.067
2641.6000	-37.078
2642.0000	-37.159
2642.4000	-37.217
2642.8000	-37.045
2643.2000	-37.144
2643.6000	-37.156
2644.0000	-37.198
2644.4000	-37.149
2644.8000	-37.050
2645.2000	-37.089
2645.6000	-37.093
2646.0000	-36.976
2646.4000	-36.982
2646.8000	-36.953
2647.2000	-37.042
2647.6000	-37.023
2648.0000	-36.990
2648.4000	-37.050
2648.8000	-36.911
2649.2000	-36.914
2649.6000	-36.889
2650.0000	-36.949
2650.4000	-36.830
2650.8000	-36.818
2651.2000	-36.868
2651.6000	-36.950
2652.0000	-36.838
2652.4000	-36.897
2652.8000	-36.838
2653.2000	-36.866
2653.6000	-36.784
2654.0000	-36.718
2654.4000	-36.607
2654.8000	-36.493
2655.2000	-36.453
2655.6000	-36.371
2656.0000	-36.279
2656.4000	-36.201
2656.8000	-36.156
2657.2000	-36.027
2657.6000	-35.869
2658.0000	-35.752
2658.4000	-35.628
2658.8000	-35.465
2659.2000	-35.370
2659.6000	-35.238
2660.0000	-35.232
2660.4000	-35.226
2660.8000	-35.136
2661.2000	-35.002
2661.6000	-35.023
2662.0000	-35.186
2662.4000	-35.131
2662.8000	-35.121
2663.2000	-35.259
2663.6000	-35.423
2664.0000	-35.750
2664.4000	-35.842
2664.8000	-35.950
2665.2000	-36.282
2665.6000	-36.289
2666.0000	-36.388
2666.4000	-36.404
2666.8000	-36.425
2667.2000	-36.340
2667.6000	-36.307
2668.0000	-35.861
2668.4000	-35.653
2668.8000	-35.557
2669.2000	-35.349
2669.6000	-34.853
2670.0000	-34.444
2670.4000	-34.462
2670.8000	-34.081
2671.2000	-33.887
2671.6000	-33.697
2672.0000	-33.519
2672.4000	-33.609
2672.8000	-33.427
2673.2000	-33.272
2673.6000	-33.329
2674.0000	-33.408
2674.4000	-33.519
2674.8000	-33.460
2675.2000	-33.414
2675.6000	-33.587
2676.0000	-33.491
2676.4000	-33.326
2676.8000	-33.168
2677.2000	-33.012
2677.6000	-32.850
2678.0000	-32.640
2678.4000	-32.406
2678.8000	-32.094
2679.2000	-32.130
2679.6000	-31.918
2680.0000	-31.633
2680.4000	-31.572
2680.8000	-31.357
2681.2000	-31.526
2681.6000	-31.490
2682.0000	-31.307
2682.4000	-31.329
2682.8000	-31.507
2683.2000	-31.872
2683.6000	-31.681
2684.0000	-31.823
2684.4000	-31.645
2684.8000	-32.021
2685.2000	-31.862
2685.6000	-31.655
2686.0000	-31.671
2686.4000	-31.651
2686.8000	-31.302
2687.2000	-30.725
2687.6000	-30.422
2688.0000	-30.239
2688.4000	-30.081
2688.8000	-29.567
2689.2000	-29.213
2689.6000	-28.970
2690.0000	-29.330
2690.4000	-28.912
2690.8000	-28.536
2691.2000	-28.466
2691.6000	-28.630
2692.0000	-28.402
2692.4000	-28.470
2692.8000	-28.459
2693.2000	-28.873
2693.6000	-29.061
2694.0000	-29.396
2694.4000	-29.239
2694.8000	-28.958
2695.2000	-29.767
2695.6000	-29.729
2696.0000	-29.750
2696.4000	-29.822
2696.8000	-29.932
2697.2000	-30.265
2697.6000	-29.991
2698.0000	-30.136
2698.4000	-30.161
2698.8000	-30.751
2699.2000	-30.662
2699.6000	-30.695
2700.0000	-30.576
2700.4000	-30.468
2700.8000	-30.554
2701.2000	-30.236
2701.6000	-30.094
2702.0000	-29.786
2702.4000	-29.492
2702.8000	-29.220
2703.2000	-28.859
2703.6000	-28.574
2704.0000	-28.241
2704.4000	-28.105
2704.8000	-27.876
2705.2000	-27.655
2705.6000	-27.622
2706.0000	-27.516
2706.4000	-27.396
2706.8000	-27.751
2707.2000	-27.886
2707.6000	-28.067
2708.0000	-27.960
2708.4000	-28.039
2708.8000	-28.186
2709.2000	-28.328
2709.6000	-28.413
2710.0000	-28.282
2710.4000	-28.047
2710.8000	-28.179
2711.2000	-28.650
2711.6000	-28.670
2712.0000	-28.054
2712.4000	-28.564
2712.8000	-28.591
2713.2000	-28.607
2713.6000	-28.190
2714.0000	-28.341
2714.4000	-29.032
2714.8000	-29.450
2715.2000	-28.972
2715.6000	-29.091
2716.0000	-29.176
2716.4000	-29.462
2716.8000	-29.747
2717.2000	-29.532
2717.6000	-29.568
2718.0000	-29.481
2718.4000	-29.221
2718.8000	-29.336
2719.2000	-29.024
2719.6000	-28.680
2720.0000	-28.188
2720.4000	-27.919
2720.8000	-27.985
2721.2000	-27.149
2721.6000	-27.171
2722.0000	-26.705
2722.4000	-26.526
2722.8000	-26.029
2723.2000	-26.159
2723.6000	-25.755
2724.0000	-25.566
2724.4000	-25.853
2724.8000	-25.652
2725.2000	-25.596
2725.6000	-25.171
2726.0000	-25.921
2726.4000	-25.940
2726.8000	-25.415
2727.2000	-25.858
2727.6000	-27.338
2728.0000	-26.933
2728.4000	-26.777
2728.8000	-26.734
2729.2000	-24.923
2729.6000	-27.167
2730.0000	-25.243
2730.4000	-25.346
2730.8000	-25.151
2731.2000	-25.126
2731.6000	-25.671
2732.0000	-24.844
2732.4000	-23.697
2732.8000	-23.601
2733.2000	-23.330
2733.6000	-23.469
2734.0000	-22.550
2734.4000	-22.916
2734.8000	-22.960
2735.2000	-22.415
2735.6000	-21.889
2736.0000	-21.699
2736.4000	-22.736
2736.8000	-22.348
2737.2000	-22.320
2737.6000	-21.598
2738.0000	-19.940
2738.4000	-21.284
2738.8000	-19.997
2739.2000	-18.160
2739.6000	-17.048
2740.0000	-17.550
2740.4000	-17.822
2740.8000	-16.674
2741.2000	-15.727
2741.6000	-15.794
2742.0000	-15.352
2742.4000	-15.188
2742.8000	-14.848
2743.2000	-14.882
2743.6000	-15.095
2744.0000	-15.117
2744.4000	-15.204
2744.8000	-15.487
2745.2000	-15.717
2745.6000	-15.914
2746.0000	-16.350
2746.4000	-16.731
2746.8000	-16.511
2747.2000	-16.152
2747.6000	-16.075
2748.0000	-17.026
2748.4000	-16.004
2748.8000	-16.074
2749.2000	-15.644
2749.6000	-15.260
2750.0000	-15.556
2750.4000	-14.620
2750.8000	-14.524
2751.2000	-14.250
2751.6000	-14.480
2752.0000	-14.643
2752.4000	-14.570
2752.8000	-14.700
2753.2000	-14.603
2753.6000	-15.052
2754.0000	-15.230
2754.4000	-15.660
2754.8000	-15.981
2755.2000	-16.484
2755.6000	-16.903
2756.0000	-17.282
2756.4000	-17.462
2756.8000	-17.065
2757.2000	-16.777
2757.6000	-16.652
2758.0000	-16.157
2758.4000	-16.027
2758.8000	-15.805
2759.2000	-15.670
2759.6000	-15.716
2760.0000	-15.775
2760.4000	-15.602
2760.8000	-15.770
2761.2000	-15.740
2761.6000	-15.772
2762.0000	-15.777
2762.4000	-15.825
2762.8000	-15.727
2763.2000	-15.626
2763.6000	-14.476
2764.0000	-13.702
2764.4000	-13.144
2764.8000	-12.697
2765.2000	-12.350
2765.6000	-11.822
2766.0000	-11.573
2766.4000	-11.123
2766.8000	-11.016
2767.2000	-10.798
2767.6000	-10.743
2768.0000	-10.282
2768.4000	-10.393
2768.8000	-10.306
2769.2000	-10.180
2769.6000	-9.756
2770.0000	-9.325
2770.4000	-9.615
2770.8000	-9.514
2771.2000	-9.108
2771.6000	-9.249
2772.0000	-9.151
2772.4000	-9.347
2772.8000	-9.417
2773.2000	-9.634
2773.6000	-9.862
2774.0000	-9.724
2774.4000	-10.269
2774.8000	-10.249
2775.2000	-10.566
2775.6000	-10.677
2776.0000	-10.835
2776.4000	-10.678
2776.8000	-10.316
2777.2000	-10.003
2777.6000	-9.489
2778.0000	-8.963
2778.4000	-8.697
2778.8000	-8.196
2779.2000	-7.986
2779.6000	-7.581
2780.0000	-7.617
2780.4000	-7.444
2780.8000	-7.333
2781.2000	-7.035
2781.6000	-7.146
2782.0000	-7.102
2782.4000	-7.069
2782.8000	-7.107
2783.2000	-6.980
2783.6000	-6.978
2784.0000	-6.737
2784.4000	-6.462
2784.8000	-6.241
2785.2000	-5.934
2785.6000	-5.653
2786.0000	-5.445
2786.4000	-5.031
2786.8000	-4.892
2787.2000	-4.548
2787.6000	-4.468
2788.0000	-4.986
2788.4000	-4.816
2788.8000	-4.977
2789.2000	-4.783
2789.6000	-5.064
2790.0000	-5.154
2790.4000	-5.445
2790.8000	-5.555
2791.2000	-5.833
2791.6000	-5.974
2792.0000	-6.040
2792.4000	-6.048
2792.8000	-5.774
2793.2000	-5.732
2793.6000	-5.577
2794.0000	-5.279
2794.4000	-5.218
2794.8000	-4.907
2795.2000	-4.836
2795.6000	-4.531
2796.0000	-4.523
2796.4000	-4.523
2796.8000	-5.106
2797.2000	-4.894
2797.6000	-4.969
2798.0000	-5.173
2798.4000	-5.592
2798.8000	-5.898
2799.2000	-6.448
2799.6000	-6.795
2800.0000	-6.480
2800.4000	-7.588
2800.8000	-7.645
2801.2000	-7.710
2801.6000	-7.835
2802.0000	-8.058
2802.4000	-8.269
2802.8000	-8.207
2803.2000	-8.276
2803.6000	-8.559
2804.0000	-9.079
2804.4000	-9.115
2804.8000	-8.951
2805.2000	-9.232
2805.6000	-9.114
2806.0000	-9.172
2806.4000	-8.887
2806.8000	-8.501
2807.2000	-8.418
2807.6000	-8.025
2808.0000	-8.273
2808.4000	-8.150
2808.8000	-7.972
2809.2000	-7.881
2809.6000	-7.626
2810.0000	-7.839
2810.4000	-8.321
2810.8000	-9.268
2811.2000	-8.989
2811.6000	-9.094
2812.0000	-9.980
2812.4000	-10.650
2812.8000	-11.594
2813.2000	-11.937
2813.6000	-11.794
2814.0000	-12.679
2814.4000	-13.138
2814.8000	-12.628
2815.2000	-12.487
2815.6000	-11.760
2816.0000	-11.536
2816.4000	-11.237
2816.8000	-10.950
2817.2000	-10.472
2817.6000	-10.543
2818.0000	-10.092
2818.4000	-10.497
2818.8000	-10.698
2819.2000	-10.033
2819.6000	-10.048
2820.0000	-10.383
2820.4000	-10.959
2820.8000	-10.839
2821.2000	-11.057
2821.6000	-10.922
2822.0000	-11.308
2822.4000	-11.449
2822.8000	-11.145
2823.2000	-10.923
2823.6000	-10.848
2824.0000	-10.795
2824.4000	-10.819
2824.8000	-10.927
2825.2000	-10.784
2825.6000	-10.757
2826.0000	-10.721
2826.4000	-11.299
2826.8000	-11.655
2827.2000	-11.542
2827.6000	-11.978
2828.0000	-12.531
2828.4000	-12.804
2828.8000	-12.797
2829.2000	-13.003
2829.6000	-12.909
2830.0000	-12.831
2830.4000	-12.820
2830.8000	-12.509
2831.2000	-12.323
2831.6000	-12.178
2832.0000	-11.994
2832.4000	-11.954
2832.8000	-11.865
2833.2000	-12.127
2833.6000	-12.262
2834.0000	-12.153
2834.4000	-12.137
2834.8000	-12.018
2835.2000	-12.156
2835.6000	-12.563
2836.0000	-12.069
2836.4000	-12.526
2836.8000	-12.221
2837.2000	-12.550
2837.6000	-12.411
2838.0000	-13.141
2838.4000	-12.690
2838.8000	-12.806
2839.2000	-12.710
2839.6000	-13.078
2840.0000	-13.302
2840.4000	-13.459
2840.8000	-12.943
2841.2000	-12.719
2841.6000	-12.559
2842.0000	-12.502
2842.4000	-12.331
2842.8000	-12.129
2843.2000	-12.000
2843.6000	-11.629
2844.0000	-11.243
2844.4000	-11.476
2844.8000	-12.091
2845.2000	-11.587
2845.6000	-11.328
2846.0000	-11.387
2846.4000	-11.609
2846.8000	-11.993
2847.2000	-11.615
2847.6000	-11.677
2848.0000	-11.290
2848.4000	-10.916
2848.8000	-10.447
2849.2000	-11.692
2849.6000	-10.551
2850.0000	-10.372
2850.4000	-9.770
2850.8000	-10.380
2851.2000	-9.781
2851.6000	-9.288
2852.0000	-10.083
2852.4000	-11.694
2852.8000	-11.644
2853.2000	-11.931
2853.6000	-11.357
2854.0000	-11.356
2854.4000	-11.683
2854.8000	-11.648
2855.2000	-11.644
2855.6000	-11.913
2856.0000	-11.481
2856.4000	-11.360
2856.8000	-11.906
2857.2000	-12.040
2857.6000	-11.574
2858.0000	-10.829
2858.4000	-11.393
2858.8000	-11.112
2859.2000	-11.530
2859.6000	-11.929
2860.0000	-11.194
2860.4000	-11.003
2860.8000	-11.157
2861.2000	-11.155
2861.6000	-11.929
2862.0000	-11.500
2862.4000	-11.465
2862.8000	-11.513
2863.2000	-11.337
2863.6000	-11.623
2864.0000	-11.072
2864.4000	-11.256
2864.8000	-11.720
2865.2000	-11.359
2865.6000	-11.563
2866.0000	-11.877
2866.4000	-11.779
2866.8000	-11.675
2867.2000	-11.846
2867.6000	-12.332
2868.0000	-12.009
2868.4000	-12.860
2868.8000	-12.586
2869.2000	-12.864
2869.6000	-12.789
2870.0000	-13.335
2870.4000	-12.712
2870.8000	-13.698
2871.2000	-13.846
2871.6000	-13.182
2872.0000	-13.747
2872.4000	-13.988
2872.8000	-14.565
2873.2000	-14.799
2873.6000	-14.540
2874.0000	-14.062
2874.4000	-15.036
2874.8000	-13.654
2875.2000	-15.004
2875.6000	-15.191
2876.0000	-14.546
2876.4000	-14.364
2876.8000	-14.205
2877.2000	-14.933
2877.6000	-14.578
2878.0000	-14.541
2878.4000	-15.565
2878.8000	-15.460
2879.2000	-15.340
2879.6000	-15.706
2880.0000	-15.797
2880.4000	-16.015
2880.8000	-15.983
2881.2000	-15.682
2881.6000	-16.128
2882.0000	-16.059
2882.4000	-16.870
2882.8000	-15.756
2883.2000	-17.207
2883.6000	-16.992
2884.0000	-17.848
2884.4000	-17.678
2884.8000	-17.640
2885.2000	-18.769
2885.6000	-16.822
2886.0000	-19.894
2886.4000	-19.914
2886.8000	-18.957
2887.2000	-18.827
2887.6000	-20.335
2888.0000	-20.380
2888.4000	-18.429
2888.8000	-19.684
2889.2000	-19.597
2889.6000	-20.054
2890.0000	-19.986
2890.4000	-21.252
2890.8000	-20.875
2891.2000	-20.593
2891.6000	-20.592
2892.0000	-20.555
2892.4000	-19.724
2892.8000	-19.673
2893.2000	-18.703
2893.6000	-18.868
2894.0000	-17.284
2894.4000	-18.358
2894.8000	-17.469
2895.2000	-18.063
2895.6000	-17.994
2896.0000	-18.180
2896.4000	-18.155
2896.8000	-19.417
2897.2000	-19.403
2897.6000	-19.362
2898.0000	-19.983
2898.4000	-20.911
2898.8000	-20.285
2899.2000	-21.056
2899.6000	-21.023
2900.0000	-20.839
2900.4000	-22.106
2900.8000	-21.965
2901.2000	-22.410
2901.6000	-22.570
2902.0000	-22.772
2902.4000	-22.794
2902.8000	-22.466
2903.2000	-23.210
2903.6000	-22.924
2904.0000	-23.723
2904.4000	-21.527
2904.8000	-23.935
2905.2000	-24.251
2905.6000	-23.657
2906.0000	-22.975
2906.4000	-22.816
2906.8000	-22.019
2907.2000	-22.935
2907.6000	-23.053
2908.0000	-21.273
2908.4000	-23.118
2908.8000	-23.629
2909.2000	-22.915
2909.6000	-24.138
2910.0000	-22.551
2910.4000	-24.160
2910.8000	-24.803
2911.2000	-24.567
2911.6000	-23.591
2912.0000	-24.617
2912.4000	-24.416
2912.8000	-25.090
2913.2000	-24.411
2913.6000	-24.319
2914.0000	-24.570
2914.4000	-24.568
2914.8000	-24.191
2915.2000	-24.422
2915.6000	-24.112
2916.0000	-25.611
2916.4000	-24.967
2916.8000	-22.907
2917.2000	-23.343
2917.6000	-23.425
2918.0000	-23.583
2918.4000	-23.466
2918.8000	-22.939
2919.2000	-24.703
2919.6000	-24.049
2920.0000	-23.411
2920.4000	-22.705
2920.8000	-23.937
2921.2000	-22.234
2921.6000	-23.127
2922.0000	-24.023
2922.4000	-25.053
2922.8000	-23.537
2923.2000	-24.196
2923.6000	-22.583
2924.0000	-22.925
2924.4000	-24.917
2924.8000	-23.652
2925.2000	-22.542
2925.6000	-22.334
2926.0000	-22.989
2926.4000	-22.184
2926.8000	-23.369
2927.2000	-22.422
2927.6000	-22.373
2928.0000	-23.310
2928.4000	-23.294
2928.8000	-24.067
2929.2000	-23.673
2929.6000	-22.870
2930.0000	-22.836
2930.4000	-23.372
2930.8000	-23.191
2931.2000	-23.347
2931.6000	-22.920
2932.0000	-23.277
2932.4000	-22.876
2932.8000	-22.985
2933.2000	-22.919
2933.6000	-23.428
2934.0000	-23.365
2934.4000	-23.165
2934.8000	-23.880
2935.2000	-24.258
2935.6000	-23.863
2936.0000	-23.668
2936.4000	-24.083
2936.8000	-23.384
2937.2000	-24.079
2937.6000	-25.501
2938.0000	-24.687
2938.4000	-24.823
2938.8000	-25.567
2939.2000	-25.159
2939.6000	-24.790
2940.0000	-24.183
2940.4000	-23.629
2940.8000	-24.157
2941.2000	-23.363
2941.6000	-24.631
2942.0000	-24.768
2942.4000	-22.342
2942.8000	-23.863
2943.2000	-22.051
2943.6000	-23.515
2944.0000	-23.325
2944.4000	-22.612
2944.8000	-22.503
2945.2000	-22.230
2945.6000	-22.960
2946.0000	-21.973
2946.4000	-21.969
2946.8000	-23.333
2947.2000	-25.157
2947.6000	-23.684
2948.0000	-22.333
2948.4000	-22.572
2948.8000	-21.731
2949.2000	-22.181
2949.6000	-23.029
2950.0000	-22.543
2950.4000	-23.081
2950.8000	-22.494
2951.2000	-22.559
2951.6000	-22.339
2952.0000	-21.956
2952.4000	-22.401
2952.8000	-22.843
2953.2000	-23.411
2953.6000	-22.571
2954.0000	-22.557
2954.4000	-22.687
2954.8000	-22.823
2955.2000	-23.239
2955.6000	-22.907
2956.0000	-22.866
2956.4000	-22.359
2956.8000	-22.820
2957.2000	-23.662
2957.6000	-22.727
2958.0000	-21.547
2958.4000	-22.512
2958.8000	-23.307
2959.2000	-23.449
2959.6000	-22.010
2960.0000	-22.700
2960.4000	-21.396
2960.8000	-22.872
2961.2000	-21.653
2961.6000	-21.250
2962.0000	-23.249
2962.4000	-21.548
2962.8000	-21.929
2963.2000	-21.468
2963.6000	-21.236
2964.0000	-20.934
2964.4000	-22.409
2964.8000	-20.215
2965.2000	-20.846
2965.6000	-20.328
2966.0000	-20.732
2966.4000	-20.308
2966.8000	-20.291
2967.2000	-18.379
2967.6000	-20.143
2968.0000	-20.962
2968.4000	-18.164
2968.8000	-18.755
2969.2000	-19.815
2969.6000	-19.115
2970.0000	-17.962
2970.4000	-18.198
2970.8000	-18.224
2971.2000	-19.772
2971.6000	-18.650
2972.0000	-17.762
2972.4000	-18.973
2972.8000	-20.156
2973.2000	-18.605
2973.6000	-17.802
2974.0000	-17.203
2974.4000	-19.843
2974.8000	-19.724
2975.2000	-18.566
2975.6000	-18.350
2976.0000	-20.323
2976.4000	-17.894
2976.8000	-18.271
2977.2000	-18.381
2977.6000	-18.325
2978.0000	-18.305
2978.4000	-20.370
2978.8000	-18.277
2979.2000	-19.724
2979.6000	-19.412
2980.0000	-19.498
2980.4000	-18.088
2980.8000	-17.546
2981.2000	-18.989
2981.6000	-18.458
2982.0000	-18.511
2982.4000	-18.847
2982.8000	-18.582
2983.2000	-19.242
2983.6000	-18.230
2984.0000	-17.333
2984.4000	-17.486
2984.8000	-17.952
2985.2000	-16.616
2985.6000	-17.170
2986.0000	-17.431
2986.4000	-18.600
2986.8000	-20.079
2987.2000	-17.867
2987.6000	-16.638
2988.0000	-17.803
2988.4000	-19.158
2988.8000	-20.341
2989.2000	-19.571
2989.6000	-18.908
2990.0000	-17.530
2990.4000	-18.028
2990.8000	-20.128
2991.2000	-19.909
2991.6000	-19.534
2992.0000	-17.843
2992.4000	-19.080
2992.8000	-19.780
2993.2000	-21.054
2993.6000	-18.864
2994.0000	-20.262
2994.4000	-19.295
2994.8000	-19.773
2995.2000	-18.639
2995.6000	-19.951
2996.0000	-20.287
2996.4000	-19.963
2996.8000	-19.230
2997.2000	-20.644
2997.6000	-20.561
2998.0000	-19.192
2998.4000	-19.377
2998.8000	-19.282
2999.2000	-19.671
2999.6000	-19.644
3000.0000	-19.009
3000.4000	-18.883
3000.8000	-19.786
3001.2000	-19.009
3001.6000	-18.525
3002.0000	-18.491
3002.4000	-20.165
3002.8000	-20.229
3003.2000	-21.454
3003.6000	-19.008
3004.0000	-18.792
3004.4000	-20.090
3004.8000	-21.002
3005.2000	-19.835
3005.6000	-19.636
3006.0000	-20.291
3006.4000	-20.781
3006.8000	-18.770
3007.2000	-18.127
3007.6000	-18.029
3008.0000	-22.075
3008.4000	-18.568
3008.8000	-20.605
3009.2000	-18.497
3009.6000	-20.187
3010.0000	-17.574
3010.4000	-21.115
3010.8000	-19.764
3011.2000	-22.738
3011.6000	-21.464
3012.0000	-21.129
3012.4000	-20.650
3012.8000	-19.482
3013.2000	-20.209
3013.6000	-19.213
3014.0000	-18.966
3014.4000	-20.282
3014.8000	-20.797
3015.2000	-19.494
3015.6000	-17.501
3016.0000	-18.124
3016.4000	-19.728
3016.8000	-20.322
3017.2000	-18.928
3017.6000	-19.613
3018.0000	-20.565
3018.4000	-19.991
3018.8000	-18.764
3019.2000	-17.084
3019.6000	-16.962
3020.0000	-18.988
3020.4000	-19.340
3020.8000	-16.408
3021.2000	-17.455
3021.6000	-19.719
3022.0000	-17.331
3022.4000	-17.036
3022.8000	-18.088
3023.2000	-19.611
3023.6000	-18.725
3024.0000	-15.941
3024.4000	-15.275
3024.8000	-17.240
3025.2000	-18.645
3025.6000	-17.166
3026.0000	-15.826
3026.4000	-17.395
3026.8000	-17.660
3027.2000	-15.517
3027.6000	-18.080
3028.0000	-16.049
3028.4000	-17.335
3028.8000	-17.935
3029.2000	-16.627
3029.6000	-16.080
3030.0000	-17.311
3030.4000	-18.016
3030.8000	-15.555
3031.2000	-15.410
3031.6000	-17.580
3032.0000	-14.932
3032.4000	-14.472
3032.8000	-14.619
3033.2000	-15.234
3033.6000	-15.226
3034.0000	-14.652
3034.4000	-15.373
3034.8000	-15.063
3035.2000	-17.192
3035.6000	-16.598
3036.0000	-16.315
3036.4000	-14.534
3036.8000	-16.695
3037.2000	-14.749
3037.6000	-15.396
3038.0000	-14.889
3038.4000	-14.140
3038.8000	-16.006
3039.2000	-14.444
3039.6000	-16.805
3040.0000	-14.639
3040.4000	-14.492
3040.8000	-15.578
3041.2000	-15.248
3041.6000	-13.912
3042.0000	-15.646
3042.4000	-15.440
3042.8000	-15.007
3043.2000	-15.532
3043.6000	-15.087
3044.0000	-14.813
3044.4000	-14.207
3044.8000	-15.149
3045.2000	-13.702
3045.6000	-15.149
3046.0000	-14.743
3046.4000	-14.350
3046.8000	-13.622
3047.2000	-15.602
3047.6000	-15.541
3048.0000	-14.451
3048.4000	-13.520
3048.8000	-15.461
3049.2000	-16.132
3049.6000	-15.376
3050.0000	-14.036
3050.4000	-13.390
3050.8000	-14.498
3051.2000	-14.999
3051.6000	-14.081
3052.0000	-15.818
3052.4000	-14.432
3052.8000	-15.119
3053.2000	-15.053
3053.6000	-14.365
3054.0000	-14.666
3054.4000	-15.792
3054.8000	-13.480
3055.2000	-13.286
3055.6000	-14.618
3056.0000	-14.967
3056.4000	-14.355
3056.8000	-13.386
3057.2000	-13.173
3057.6000	-15.318
3058.0000	-14.146
3058.4000	-14.287
3058.8000	-13.921
3059.2000	-14.147
3059.6000	-14.686
3060.0000	-14.046
3060.4000	-13.965
3060.8000	-14.209
3061.2000	-12.941
3061.6000	-13.765
3062.0000	-13.561
3062.4000	-14.440
3062.8000	-13.938
3063.2000	-13.083
3063.6000	-13.752
3064.0000	-13.686
3064.4000	-13.295
3064.8000	-13.453
3065.2000	-13.953
3065.6000	-13.366
3066.0000	-13.696
3066.4000	-13.795
3066.8000	-13.781
3067.2000	-13.880
3067.6000	-13.331
3068.0000	-13.649
3068.4000	-13.065
3068.8000	-12.912
3069.2000	-13.583
3069.6000	-12.789
3070.0000	-12.983
3070.4000	-12.897
3070.8000	-12.848
3071.2000	-12.644
3071.6000	-12.891
3072.0000	-13.037
3072.4000	-12.799
3072.8000	-13.920
3073.2000	-13.545
3073.6000	-13.314
3074.0000	-12.961
3074.4000	-13.137
3074.8000	-13.003
3075.2000	-13.209
3075.6000	-12.733
3076.0000	-13.565
3076.4000	-13.022
3076.8000	-13.643
3077.2000	-12.916
3077.6000	-12.898
3078.0000	-13.021
3078.4000	-13.586
3078.8000	-13.026
3079.2000	-12.980
3079.6000	-13.340
3080.0000	-12.832
3080.4000	-13.106
3080.8000	-13.198
3081.2000	-12.862
3081.6000	-12.682
3082.0000	-12.985
3082.4000	-13.459
3082.8000	-13.114
3083.2000	-12.922
3083.6000	-12.838
3084.0000	-12.909
3084.4000	-13.217
3084.8000	-13.444
3085.2000	-13.059
3085.6000	-13.129
3086.0000	-13.503
3086.4000	-13.323
3086.8000	-13.219
3087.2000	-13.024
3087.6000	-13.185
3088.0000	-13.299
3088.4000	-14.323
3088.8000	-13.195
3089.2000	-13.811
3089.6000	-13.717
3090.0000	-14.028
3090.4000	-13.353
3090.8000	-13.311
3091.2000	-13.173
3091.6000	-14.275
3092.0000	-13.387
3092.4000	-13.196
3092.8000	-13.773
3093.2000	-14.039
3093.6000	-14.645
3094.0000	-14.039
3094.4000	-13.583
3094.8000	-13.809
3095.2000	-14.393
3095.6000	-13.391
3096.0000	-13.630
3096.4000	-13.501
3096.8000	-14.527
3097.2000	-14.449
3097.6000	-14.286
3098.0000	-13.554
3098.4000	-14.368
3098.8000	-14.085
3099.2000	-14.415
3099.6000	-13.621
3100.0000	-13.732
3100.4000	-14.587
3100.8000	-13.722
3101.2000	-12.935
3101.6000	-13.690
3102.0000	-14.261
3102.4000	-13.400
3102.8000	-13.959
3103.2000	-14.195
3103.6000	-14.449
3104.0000	-13.813
3104.4000	-13.620
3104.8000	-13.841
3105.2000	-14.851
3105.6000	-14.823
3106.0000	-14.771
3106.4000	-15.352
3106.8000	-14.750
3107.2000	-16.092
3107.6000	-14.980
3108.0000	-14.401
3108.4000	-13.624
3108.8000	-14.203
3109.2000	-13.789
3109.6000	-14.486
3110.0000	-13.917
3110.4000	-17.549
3110.8000	-16.089
3111.2000	-14.263
3111.6000	-13.284
3112.0000	-14.815
3112.4000	-16.573
3112.8000	-14.201
3113.2000	-13.401
3113.6000	-14.865
3114.0000	-17.333
3114.4000	-13.583
3114.8000	-13.676
3115.2000	-13.332
3115.6000	-14.006
3116.0000	-14.228
3116.4000	-15.321
3116.8000	-14.276
3117.2000	-14.717
3117.6000	-15.606
3118.0000	-14.797
3118.4000	-14.140
3118.8000	-15.461
3119.2000	-14.549
3119.6000	-13.762
3120.0000	-14.132
3120.4000	-13.911
3120.8000	-14.757
3121.2000	-13.921
3121.6000	-14.432
3122.0000	-14.237
3122.4000	-15.212
3122.8000	-15.022
3123.2000	-14.019
3123.6000	-14.100
3124.0000	-16.064
3124.4000	-14.450
3124.8000	-14.347
3125.2000	-14.221
3125.6000	-14.127
3126.0000	-14.317
3126.4000	-14.002
3126.8000	-14.482
3127.2000	-13.889
3127.6000	-14.290
3128.0000	-14.663
3128.4000	-14.033
3128.8000	-14.167
3129.2000	-14.301
3129.6000	-13.859
3130.0000	-14.577
3130.4000	-14.202
3130.8000	-14.789
3131.2000	-14.799
3131.6000	-15.040
3132.0000	-14.670
3132.4000	-14.388
3132.8000	-15.583
3133.2000	-16.614
3133.6000	-15.151
3134.0000	-15.710
3134.4000	-14.385
3134.8000	-16.592
3135.2000	-17.030
3135.6000	-15.978
3136.0000	-15.708
3136.4000	-15.768
3136.8000	-16.018
3137.2000	-15.666
3137.6000	-18.447
3138.0000	-15.877
3138.4000	-17.569
3138.8000	-15.382
3139.2000	-19.632
3139.6000	-16.949
3140.0000	-16.802
3140.4000	-16.110
3140.8000	-17.568
3141.2000	-16.762
3141.6000	-16.001
3142.0000	-16.021
3142.4000	-17.296
3142.8000	-17.336
3143.2000	-18.645
3143.6000	-17.779
3144.0000	-17.119
3144.4000	-18.928
3144.8000	-18.615
3145.2000	-18.425
3145.6000	-17.943
3146.0000	-18.886
3146.4000	-20.110
3146.8000	-17.986
3147.2000	-18.381
3147.6000	-18.565
3148.0000	-17.959
3148.4000	-18.326
3148.8000	-18.934
3149.2000	-18.911
3149.6000	-20.601
3150.0000	-18.694
3150.4000	-18.424
3150.8000	-17.972
3151.2000	-19.190
3151.6000	-20.893
3152.0000	-19.935
3152.4000	-19.647
3152.8000	-20.123
3153.2000	-19.559
3153.6000	-19.539
3154.0000	-21.147
3154.4000	-19.826
3154.8000	-20.756
3155.2000	-20.535
3155.6000	-20.066
3156.0000	-19.870
3156.4000	-20.784
3156.8000	-21.481
3157.2000	-20.144
3157.6000	-19.868
3158.0000	-20.215
3158.4000	-19.905
3158.8000	-21.382
3159.2000	-19.333
3159.6000	-20.343
3160.0000	-19.957
3160.4000	-21.654
3160.8000	-20.374
3161.2000	-19.394
3161.6000	-19.833
3162.0000	-21.079
3162.4000	-20.742
3162.8000	-19.894
3163.2000	-20.701
3163.6000	-21.451
3164.0000	-20.302
3164.4000	-19.768
3164.8000	-21.004
3165.2000	-23.396
3165.6000	-21.904
3166.0000	-20.150
3166.4000	-20.773
3166.8000	-21.188
3167.2000	-21.165
3167.6000	-21.402
3168.0000	-21.752
3168.4000	-22.435
3168.8000	-22.227
3169.2000	-22.100
3169.6000	-20.754
3170.0000	-21.359
3170.4000	-23.142
3170.8000	-22.448
3171.2000	-20.931
3171.6000	-21.130
3172.0000	-23.319
3172.4000	-21.918
3172.8000	-20.373
3173.2000	-20.910
3173.6000	-21.449
3174.0000	-22.242
3174.4000	-20.552
3174.8000	-20.530
3175.2000	-21.990
3175.6000	-23.277
3176.0000	-22.293
3176.4000	-22.720
3176.8000	-22.998
3177.2000	-22.981
3177.6000	-21.322
3178.0000	-22.391
3178.4000	-23.350
3178.8000	-23.245
3179.2000	-23.671
3179.6000	-23.077
3180.0000	-23.845
3180.4000	-22.775
3180.8000	-22.378
3181.2000	-22.770
3181.6000	-23.442
3182.0000	-22.895
3182.4000	-22.575
3182.8000	-22.082
3183.2000	-23.629
3183.6000	-21.958
3184.0000	-20.612
3184.4000	-21.669
3184.8000	-23.225
3185.2000	-23.291
3185.6000	-20.781
[truncated: 5,786 more rows]
