# Supplementary material for: Femtosecond tunable solitons up to 4.8 µm using soliton self-frequency shift in an InF3 fiber
Source: Sci Rep. 2022 Sep 23;12:15898. doi: 10.1038/s41598-022-19658-8 (PMC9508244; doi:10.1038/s41598-022-19658-8)
Supplement: Supplementary file 1 — Supplementary Information. [file 41598_2022_19658_MOESM1_ESM.zip › Raw data/Fig3_4m20mInF3/4.9A.CSV]

75CSV
77
35
CTRWL	3950.000000
SPAN	3100.000000
START WL	2400.000000
STOP WL	5500.000000
WLFREQ	0
REFL	-3.0
LSCL	7.0
RESLN	2.000
AVG	1
SMPLAUTO	1
SMPL	7751
SMPLINTVL	0.4000
HI1_CHOP
MEAS
LSUNT	0
NMSKV	OFF
RESCOR	0
SMOOTH	0
MEASWL	0
SWPSPD	1
MODELNAME	AQ6376
CHGPT	0
RESCAL0_0	10243
RESCAL0_1	0
RESCAL0_2	0
RESCAL1_0	10243
RESCAL1_1	0
RESCAL1_2	0
RESPARM	10243
FREQPARM	10243
WNUMPARM	10243
[TRACE DATA]
2400.0000	-52.672
2400.4000	-55.296
2400.8000	-53.511
2401.2000	-56.989
2401.6000	-49.631
2402.0000	-51.629
2402.4000	-63.564
2402.8000	-54.230
2403.2000	-56.820
2403.6000	-210.000
2404.0000	-54.322
2404.4000	-54.028
2404.8000	-52.377
2405.2000	-51.948
2405.6000	-210.000
2406.0000	-51.241
2406.4000	-50.438
2406.8000	-51.278
2407.2000	-52.045
2407.6000	-49.304
2408.0000	-50.895
2408.4000	-50.392
2408.8000	-51.559
2409.2000	-63.001
2409.6000	-50.514
2410.0000	-55.337
2410.4000	-49.556
2410.8000	-53.007
2411.2000	-51.364
2411.6000	-57.077
2412.0000	-50.633
2412.4000	-52.948
2412.8000	-53.249
2413.2000	-48.681
2413.6000	-52.668
2414.0000	-53.083
2414.4000	-50.446
2414.8000	-55.727
2415.2000	-52.441
2415.6000	-49.171
2416.0000	-51.894
2416.4000	-56.516
2416.8000	-53.561
2417.2000	-48.392
2417.6000	-55.355
2418.0000	-51.332
2418.4000	-51.648
2418.8000	-51.681
2419.2000	-52.354
2419.6000	-52.555
2420.0000	-52.955
2420.4000	-49.813
2420.8000	-51.594
2421.2000	-51.431
2421.6000	-52.462
2422.0000	-210.000
2422.4000	-64.418
2422.8000	-51.052
2423.2000	-59.871
2423.6000	-210.000
2424.0000	-52.035
2424.4000	-50.975
2424.8000	-50.982
2425.2000	-50.588
2425.6000	-55.833
2426.0000	-49.907
2426.4000	-50.285
2426.8000	-48.765
2427.2000	-49.207
2427.6000	-210.000
2428.0000	-50.558
2428.4000	-50.348
2428.8000	-49.724
2429.2000	-51.428
2429.6000	-49.685
2430.0000	-51.875
2430.4000	-55.544
2430.8000	-51.227
2431.2000	-50.417
2431.6000	-49.548
2432.0000	-50.155
2432.4000	-47.704
2432.8000	-50.725
2433.2000	-49.950
2433.6000	-48.811
2434.0000	-54.593
2434.4000	-51.329
2434.8000	-49.541
2435.2000	-49.113
2435.6000	-48.602
2436.0000	-48.393
2436.4000	-52.155
2436.8000	-54.230
2437.2000	-53.383
2437.6000	-51.533
2438.0000	-49.487
2438.4000	-49.456
2438.8000	-51.271
2439.2000	-50.637
2439.6000	-51.607
2440.0000	-49.991
2440.4000	-49.843
2440.8000	-49.890
2441.2000	-48.812
2441.6000	-50.259
2442.0000	-49.464
2442.4000	-49.178
2442.8000	-48.126
2443.2000	-49.164
2443.6000	-49.892
2444.0000	-50.108
2444.4000	-50.898
2444.8000	-53.428
2445.2000	-48.286
2445.6000	-47.664
2446.0000	-49.844
2446.4000	-49.931
2446.8000	-52.091
2447.2000	-48.790
2447.6000	-49.713
2448.0000	-49.034
2448.4000	-47.829
2448.8000	-48.647
2449.2000	-48.752
2449.6000	-48.699
2450.0000	-49.002
2450.4000	-49.476
2450.8000	-47.498
2451.2000	-48.546
2451.6000	-49.530
2452.0000	-49.109
2452.4000	-47.821
2452.8000	-50.338
2453.2000	-49.125
2453.6000	-48.910
2454.0000	-47.579
2454.4000	-47.434
2454.8000	-47.048
2455.2000	-48.424
2455.6000	-47.893
2456.0000	-46.722
2456.4000	-46.323
2456.8000	-46.626
2457.2000	-47.162
2457.6000	-47.475
2458.0000	-46.776
2458.4000	-48.441
2458.8000	-48.181
2459.2000	-46.317
2459.6000	-47.223
2460.0000	-47.017
2460.4000	-46.037
2460.8000	-46.211
2461.2000	-45.950
2461.6000	-45.889
2462.0000	-46.040
2462.4000	-46.565
2462.8000	-45.973
2463.2000	-45.264
2463.6000	-45.752
2464.0000	-45.451
2464.4000	-45.815
2464.8000	-45.436
2465.2000	-45.051
2465.6000	-45.498
2466.0000	-45.275
2466.4000	-45.295
2466.8000	-45.532
2467.2000	-44.790
2467.6000	-45.007
2468.0000	-45.258
2468.4000	-45.047
2468.8000	-44.785
2469.2000	-44.761
2469.6000	-45.437
2470.0000	-44.528
2470.4000	-44.835
2470.8000	-44.738
2471.2000	-45.183
2471.6000	-44.078
2472.0000	-44.256
2472.4000	-44.063
2472.8000	-44.456
2473.2000	-43.631
2473.6000	-44.192
2474.0000	-43.512
2474.4000	-44.141
2474.8000	-43.814
2475.2000	-43.735
2475.6000	-43.446
2476.0000	-43.509
2476.4000	-43.522
2476.8000	-43.303
2477.2000	-43.437
2477.6000	-43.125
2478.0000	-43.251
2478.4000	-43.038
2478.8000	-42.754
2479.2000	-42.720
2479.6000	-42.924
2480.0000	-42.923
2480.4000	-42.684
2480.8000	-42.681
2481.2000	-42.110
2481.6000	-42.722
2482.0000	-42.706
2482.4000	-42.612
2482.8000	-42.529
2483.2000	-41.822
2483.6000	-42.581
2484.0000	-42.281
2484.4000	-42.004
2484.8000	-41.813
2485.2000	-41.873
2485.6000	-41.854
2486.0000	-41.745
2486.4000	-41.621
2486.8000	-41.866
2487.2000	-42.281
2487.6000	-41.800
2488.0000	-41.664
2488.4000	-41.660
2488.8000	-41.513
2489.2000	-41.451
2489.6000	-41.478
2490.0000	-41.285
2490.4000	-41.224
2490.8000	-41.619
2491.2000	-41.666
2491.6000	-41.114
2492.0000	-41.195
2492.4000	-41.273
2492.8000	-41.359
2493.2000	-41.053
2493.6000	-41.035
2494.0000	-41.595
2494.4000	-40.713
2494.8000	-41.105
2495.2000	-40.813
2495.6000	-40.766
2496.0000	-40.879
2496.4000	-40.826
2496.8000	-40.739
2497.2000	-40.610
2497.6000	-40.815
2498.0000	-40.824
2498.4000	-40.712
2498.8000	-40.415
2499.2000	-40.633
2499.6000	-40.345
2500.0000	-40.328
2500.4000	-40.430
2500.8000	-40.381
2501.2000	-40.255
2501.6000	-40.122
2502.0000	-40.052
2502.4000	-40.265
2502.8000	-40.075
2503.2000	-40.021
2503.6000	-40.233
2504.0000	-39.996
2504.4000	-40.063
2504.8000	-39.861
2505.2000	-39.752
2505.6000	-39.694
2506.0000	-39.504
2506.4000	-39.504
2506.8000	-39.807
2507.2000	-39.837
2507.6000	-39.616
2508.0000	-39.592
2508.4000	-39.686
2508.8000	-39.811
2509.2000	-39.676
2509.6000	-39.665
2510.0000	-39.463
2510.4000	-39.415
2510.8000	-39.336
2511.2000	-39.297
2511.6000	-39.452
2512.0000	-39.597
2512.4000	-39.412
2512.8000	-39.295
2513.2000	-39.555
2513.6000	-39.272
2514.0000	-39.333
2514.4000	-39.175
2514.8000	-39.232
2515.2000	-39.359
2515.6000	-39.168
2516.0000	-39.190
2516.4000	-39.207
2516.8000	-39.266
2517.2000	-39.084
2517.6000	-39.175
2518.0000	-38.931
2518.4000	-39.097
2518.8000	-39.008
2519.2000	-39.052
2519.6000	-39.071
2520.0000	-38.891
2520.4000	-38.979
2520.8000	-39.145
2521.2000	-38.985
2521.6000	-38.963
2522.0000	-38.969
2522.4000	-38.781
2522.8000	-38.786
2523.2000	-38.636
2523.6000	-38.915
2524.0000	-38.818
2524.4000	-38.797
2524.8000	-38.732
2525.2000	-38.723
2525.6000	-38.925
2526.0000	-38.723
2526.4000	-38.903
2526.8000	-38.930
2527.2000	-38.773
2527.6000	-38.706
2528.0000	-38.887
2528.4000	-38.812
2528.8000	-38.582
2529.2000	-38.653
2529.6000	-38.780
2530.0000	-38.821
2530.4000	-38.769
2530.8000	-38.876
2531.2000	-38.768
2531.6000	-38.946
2532.0000	-38.932
2532.4000	-38.805
2532.8000	-38.649
2533.2000	-38.713
2533.6000	-38.884
2534.0000	-38.826
2534.4000	-38.904
2534.8000	-38.936
2535.2000	-38.751
2535.6000	-38.855
2536.0000	-38.838
2536.4000	-38.841
2536.8000	-38.869
2537.2000	-38.698
2537.6000	-38.754
2538.0000	-38.901
2538.4000	-38.675
2538.8000	-38.783
2539.2000	-38.761
2539.6000	-38.886
2540.0000	-38.710
2540.4000	-38.820
2540.8000	-38.732
2541.2000	-38.735
2541.6000	-38.743
2542.0000	-38.806
2542.4000	-38.674
2542.8000	-38.715
2543.2000	-38.570
2543.6000	-38.816
2544.0000	-38.765
2544.4000	-38.679
2544.8000	-38.780
2545.2000	-38.739
2545.6000	-38.774
2546.0000	-38.506
2546.4000	-38.512
2546.8000	-38.585
2547.2000	-38.611
2547.6000	-38.538
2548.0000	-38.438
2548.4000	-38.389
2548.8000	-38.599
2549.2000	-38.641
2549.6000	-38.566
2550.0000	-38.616
2550.4000	-38.712
2550.8000	-38.862
2551.2000	-39.129
2551.6000	-38.785
2552.0000	-38.874
2552.4000	-38.864
2552.8000	-39.136
2553.2000	-38.955
2553.6000	-38.724
2554.0000	-38.618
2554.4000	-38.747
2554.8000	-38.550
2555.2000	-38.514
2555.6000	-38.462
2556.0000	-38.505
2556.4000	-38.496
2556.8000	-38.513
2557.2000	-38.406
2557.6000	-38.409
2558.0000	-38.728
2558.4000	-38.798
2558.8000	-38.466
2559.2000	-38.443
2559.6000	-38.528
2560.0000	-38.677
2560.4000	-38.532
2560.8000	-38.859
2561.2000	-38.965
2561.6000	-38.709
2562.0000	-39.051
2562.4000	-38.879
2562.8000	-38.993
2563.2000	-38.708
2563.6000	-38.427
2564.0000	-38.328
2564.4000	-38.306
2564.8000	-38.249
2565.2000	-38.295
2565.6000	-38.332
2566.0000	-38.027
2566.4000	-38.046
2566.8000	-38.018
2567.2000	-38.128
2567.6000	-38.236
2568.0000	-38.295
2568.4000	-38.597
2568.8000	-38.570
2569.2000	-38.628
2569.6000	-38.823
2570.0000	-38.808
2570.4000	-38.926
2570.8000	-39.067
2571.2000	-39.053
2571.6000	-39.069
2572.0000	-39.282
2572.4000	-39.297
2572.8000	-39.154
2573.2000	-39.144
2573.6000	-39.013
2574.0000	-38.941
2574.4000	-38.924
2574.8000	-38.814
2575.2000	-38.711
2575.6000	-38.652
2576.0000	-38.399
2576.4000	-38.530
2576.8000	-38.563
2577.2000	-38.448
2577.6000	-38.623
2578.0000	-38.719
2578.4000	-38.638
2578.8000	-38.678
2579.2000	-38.953
2579.6000	-38.844
2580.0000	-38.926
2580.4000	-39.020
2580.8000	-39.053
2581.2000	-39.079
2581.6000	-39.201
2582.0000	-39.256
2582.4000	-39.121
2582.8000	-39.007
2583.2000	-39.171
2583.6000	-38.968
2584.0000	-38.800
2584.4000	-39.028
2584.8000	-38.842
2585.2000	-38.667
2585.6000	-38.732
2586.0000	-38.802
2586.4000	-38.826
2586.8000	-38.598
2587.2000	-38.547
2587.6000	-38.868
2588.0000	-38.820
2588.4000	-38.625
2588.8000	-38.526
2589.2000	-38.760
2589.6000	-38.932
2590.0000	-38.841
2590.4000	-38.760
2590.8000	-39.011
2591.2000	-39.233
2591.6000	-39.370
2592.0000	-39.370
2592.4000	-39.393
2592.8000	-39.431
2593.2000	-39.161
2593.6000	-38.776
2594.0000	-39.028
2594.4000	-38.664
2594.8000	-38.452
2595.2000	-38.164
2595.6000	-37.984
2596.0000	-37.761
2596.4000	-37.430
2596.8000	-37.301
2597.2000	-37.199
2597.6000	-36.875
2598.0000	-36.657
2598.4000	-36.802
2598.8000	-36.777
2599.2000	-36.672
2599.6000	-36.677
2600.0000	-36.644
2600.4000	-36.758
2600.8000	-36.891
2601.2000	-36.881
2601.6000	-37.171
2602.0000	-37.360
2602.4000	-37.375
2602.8000	-37.473
2603.2000	-37.533
2603.6000	-37.598
2604.0000	-37.574
2604.4000	-37.538
2604.8000	-37.575
2605.2000	-37.466
2605.6000	-37.506
2606.0000	-37.423
2606.4000	-37.438
2606.8000	-37.290
2607.2000	-37.286
2607.6000	-37.310
2608.0000	-37.272
2608.4000	-37.041
2608.8000	-36.991
2609.2000	-36.879
2609.6000	-36.792
2610.0000	-36.687
2610.4000	-36.621
2610.8000	-36.605
2611.2000	-36.651
2611.6000	-36.490
2612.0000	-36.649
2612.4000	-36.635
2612.8000	-36.752
2613.2000	-36.865
2613.6000	-37.186
2614.0000	-37.128
2614.4000	-37.305
2614.8000	-37.382
2615.2000	-37.442
2615.6000	-37.507
2616.0000	-37.603
2616.4000	-37.590
2616.8000	-37.554
2617.2000	-37.714
2617.6000	-37.747
2618.0000	-37.710
2618.4000	-37.652
2618.8000	-37.666
2619.2000	-37.559
2619.6000	-37.473
2620.0000	-37.377
2620.4000	-37.332
2620.8000	-37.436
2621.2000	-37.081
2621.6000	-36.985
2622.0000	-37.040
2622.4000	-36.739
2622.8000	-36.789
2623.2000	-36.582
2623.6000	-36.496
2624.0000	-36.702
2624.4000	-36.485
2624.8000	-36.619
2625.2000	-36.498
2625.6000	-36.596
2626.0000	-36.587
2626.4000	-36.753
2626.8000	-36.730
2627.2000	-36.758
2627.6000	-36.820
2628.0000	-36.916
2628.4000	-36.935
2628.8000	-36.941
2629.2000	-36.862
2629.6000	-36.925
2630.0000	-36.948
2630.4000	-37.038
2630.8000	-36.941
2631.2000	-37.026
2631.6000	-36.943
2632.0000	-36.858
2632.4000	-36.747
2632.8000	-36.864
2633.2000	-36.683
2633.6000	-36.831
2634.0000	-36.487
2634.4000	-36.722
2634.8000	-36.922
2635.2000	-36.769
2635.6000	-36.394
2636.0000	-36.673
2636.4000	-36.931
2636.8000	-36.955
2637.2000	-36.788
2637.6000	-36.818
2638.0000	-37.057
2638.4000	-37.608
2638.8000	-37.242
2639.2000	-36.911
2639.6000	-37.277
2640.0000	-37.522
2640.4000	-37.497
2640.8000	-37.032
2641.2000	-37.162
2641.6000	-37.284
2642.0000	-37.431
2642.4000	-36.929
2642.8000	-37.036
2643.2000	-37.026
2643.6000	-36.951
2644.0000	-37.522
2644.4000	-37.070
2644.8000	-37.405
2645.2000	-37.405
2645.6000	-37.474
2646.0000	-37.637
2646.4000	-37.426
2646.8000	-37.439
2647.2000	-37.633
2647.6000	-37.572
2648.0000	-37.471
2648.4000	-37.464
2648.8000	-37.498
2649.2000	-37.746
2649.6000	-37.633
2650.0000	-37.784
2650.4000	-37.448
2650.8000	-37.821
2651.2000	-38.190
2651.6000	-37.007
2652.0000	-37.315
2652.4000	-37.789
2652.8000	-37.771
2653.2000	-37.676
2653.6000	-37.770
2654.0000	-37.807
2654.4000	-37.974
2654.8000	-37.827
2655.2000	-37.524
2655.6000	-37.692
2656.0000	-37.783
2656.4000	-38.112
2656.8000	-38.089
2657.2000	-38.112
2657.6000	-38.342
2658.0000	-38.502
2658.4000	-38.657
2658.8000	-38.668
2659.2000	-38.764
2659.6000	-38.469
2660.0000	-38.580
2660.4000	-38.542
2660.8000	-38.374
2661.2000	-37.978
2661.6000	-38.221
2662.0000	-38.102
2662.4000	-38.018
2662.8000	-37.857
2663.2000	-38.147
2663.6000	-38.207
2664.0000	-38.096
2664.4000	-37.958
2664.8000	-37.551
2665.2000	-37.655
2665.6000	-37.788
2666.0000	-37.606
2666.4000	-37.771
2666.8000	-37.249
2667.2000	-37.273
2667.6000	-37.036
2668.0000	-36.557
2668.4000	-36.528
2668.8000	-36.702
2669.2000	-36.423
2669.6000	-36.264
2670.0000	-36.274
2670.4000	-36.382
2670.8000	-36.401
2671.2000	-36.326
2671.6000	-36.293
2672.0000	-36.276
2672.4000	-36.289
2672.8000	-36.160
2673.2000	-35.837
2673.6000	-35.733
2674.0000	-35.460
2674.4000	-35.364
2674.8000	-34.910
2675.2000	-34.426
2675.6000	-34.514
2676.0000	-34.530
2676.4000	-34.412
2676.8000	-33.963
2677.2000	-33.759
2677.6000	-34.165
2678.0000	-34.279
2678.4000	-34.171
2678.8000	-33.996
2679.2000	-34.038
2679.6000	-34.098
2680.0000	-33.925
2680.4000	-33.737
2680.8000	-33.516
2681.2000	-33.653
2681.6000	-33.341
2682.0000	-33.150
2682.4000	-32.428
2682.8000	-32.764
2683.2000	-33.115
2683.6000	-32.614
2684.0000	-32.969
2684.4000	-32.656
2684.8000	-33.266
2685.2000	-33.139
2685.6000	-33.151
2686.0000	-32.671
2686.4000	-32.950
2686.8000	-33.804
2687.2000	-32.992
2687.6000	-33.138
2688.0000	-33.118
2688.4000	-33.314
2688.8000	-33.713
2689.2000	-33.219
2689.6000	-33.792
2690.0000	-34.156
2690.4000	-33.829
2690.8000	-34.704
2691.2000	-33.235
2691.6000	-33.403
2692.0000	-34.013
2692.4000	-33.122
2692.8000	-32.739
2693.2000	-32.827
2693.6000	-32.334
2694.0000	-32.652
2694.4000	-31.643
2694.8000	-31.295
2695.2000	-30.886
2695.6000	-30.938
2696.0000	-30.277
2696.4000	-29.828
2696.8000	-29.542
2697.2000	-29.356
2697.6000	-29.253
2698.0000	-29.087
2698.4000	-28.800
2698.8000	-29.033
2699.2000	-29.183
2699.6000	-28.930
2700.0000	-28.956
2700.4000	-29.066
2700.8000	-29.459
2701.2000	-29.953
2701.6000	-29.999
2702.0000	-29.519
2702.4000	-30.099
2702.8000	-30.466
2703.2000	-30.592
2703.6000	-30.738
2704.0000	-30.686
2704.4000	-30.847
2704.8000	-30.996
2705.2000	-31.230
2705.6000	-31.139
2706.0000	-31.125
2706.4000	-31.102
2706.8000	-31.266
2707.2000	-31.684
2707.6000	-31.480
2708.0000	-31.197
2708.4000	-30.731
2708.8000	-31.640
2709.2000	-30.975
2709.6000	-29.828
2710.0000	-29.860
2710.4000	-29.690
2710.8000	-29.673
2711.2000	-29.881
2711.6000	-29.942
2712.0000	-30.073
2712.4000	-29.568
2712.8000	-29.580
2713.2000	-29.683
2713.6000	-29.201
2714.0000	-29.087
2714.4000	-28.904
2714.8000	-27.940
2715.2000	-27.095
2715.6000	-27.539
2716.0000	-27.776
2716.4000	-27.111
2716.8000	-26.018
2717.2000	-25.576
2717.6000	-26.244
2718.0000	-27.167
2718.4000	-25.929
2718.8000	-25.783
2719.2000	-25.912
2719.6000	-26.149
2720.0000	-26.405
2720.4000	-26.855
2720.8000	-27.186
2721.2000	-27.474
2721.6000	-28.142
2722.0000	-28.889
2722.4000	-29.069
2722.8000	-29.602
2723.2000	-30.056
2723.6000	-30.814
2724.0000	-31.088
2724.4000	-31.595
2724.8000	-31.677
2725.2000	-31.692
2725.6000	-31.554
2726.0000	-31.341
2726.4000	-31.097
2726.8000	-31.051
2727.2000	-30.778
2727.6000	-30.599
2728.0000	-29.847
2728.4000	-29.476
2728.8000	-29.000
2729.2000	-28.815
2729.6000	-28.392
2730.0000	-27.998
2730.4000	-27.713
2730.8000	-27.453
2731.2000	-26.926
2731.6000	-26.981
2732.0000	-26.496
2732.4000	-26.035
2732.8000	-25.566
2733.2000	-25.209
2733.6000	-24.984
2734.0000	-24.602
2734.4000	-24.298
2734.8000	-23.846
2735.2000	-23.574
2735.6000	-23.298
2736.0000	-23.387
2736.4000	-22.863
2736.8000	-22.629
2737.2000	-22.601
2737.6000	-22.815
2738.0000	-22.991
2738.4000	-22.903
2738.8000	-22.923
2739.2000	-22.882
2739.6000	-22.549
2740.0000	-22.016
2740.4000	-21.444
2740.8000	-20.721
2741.2000	-19.951
2741.6000	-19.217
2742.0000	-18.587
2742.4000	-18.049
2742.8000	-17.620
2743.2000	-17.270
2743.6000	-16.966
2744.0000	-16.876
2744.4000	-16.840
2744.8000	-17.022
2745.2000	-17.418
2745.6000	-17.402
2746.0000	-17.781
2746.4000	-18.312
2746.8000	-18.817
2747.2000	-19.305
2747.6000	-19.856
2748.0000	-20.318
2748.4000	-20.612
2748.8000	-20.773
2749.2000	-20.753
2749.6000	-20.600
2750.0000	-20.008
2750.4000	-19.769
2750.8000	-19.287
2751.2000	-18.906
2751.6000	-18.402
2752.0000	-18.208
2752.4000	-17.417
2752.8000	-17.477
2753.2000	-17.303
2753.6000	-17.022
2754.0000	-16.718
2754.4000	-16.556
2754.8000	-17.106
2755.2000	-17.789
2755.6000	-16.782
2756.0000	-16.944
2756.4000	-16.700
2756.8000	-16.704
2757.2000	-17.500
2757.6000	-16.892
2758.0000	-16.903
2758.4000	-17.069
2758.8000	-17.067
2759.2000	-16.914
2759.6000	-16.781
2760.0000	-17.381
2760.4000	-17.378
2760.8000	-17.071
2761.2000	-16.845
2761.6000	-16.631
2762.0000	-16.750
2762.4000	-16.412
2762.8000	-16.213
2763.2000	-16.050
2763.6000	-15.282
2764.0000	-14.270
2764.4000	-13.845
2764.8000	-13.004
2765.2000	-12.448
2765.6000	-11.886
2766.0000	-11.670
2766.4000	-11.469
2766.8000	-10.887
2767.2000	-10.887
2767.6000	-10.031
2768.0000	-9.766
2768.4000	-9.265
2768.8000	-8.899
2769.2000	-8.534
2769.6000	-8.069
2770.0000	-7.628
2770.4000	-7.591
2770.8000	-7.821
2771.2000	-7.794
2771.6000	-8.264
2772.0000	-7.930
2772.4000	-8.322
2772.8000	-8.291
2773.2000	-8.518
2773.6000	-8.676
2774.0000	-8.477
2774.4000	-8.694
2774.8000	-8.419
2775.2000	-8.603
2775.6000	-8.175
2776.0000	-7.740
2776.4000	-7.540
2776.8000	-7.393
2777.2000	-7.908
2777.6000	-7.749
2778.0000	-7.551
2778.4000	-7.622
2778.8000	-7.825
2779.2000	-7.958
2779.6000	-7.669
2780.0000	-7.949
2780.4000	-8.056
2780.8000	-7.822
2781.2000	-7.582
2781.6000	-8.274
2782.0000	-8.266
2782.4000	-7.817
2782.8000	-7.254
2783.2000	-6.602
2783.6000	-6.624
2784.0000	-6.202
2784.4000	-6.004
2784.8000	-5.982
2785.2000	-5.860
2785.6000	-5.420
2786.0000	-5.123
2786.4000	-5.394
2786.8000	-5.177
2787.2000	-4.882
2787.6000	-5.319
2788.0000	-5.034
2788.4000	-5.460
2788.8000	-5.053
2789.2000	-5.146
2789.6000	-5.156
2790.0000	-4.923
2790.4000	-5.097
2790.8000	-5.423
2791.2000	-5.306
2791.6000	-5.647
2792.0000	-5.292
2792.4000	-5.511
2792.8000	-6.207
2793.2000	-6.165
2793.6000	-6.602
2794.0000	-6.326
2794.4000	-6.105
2794.8000	-6.281
2795.2000	-6.638
2795.6000	-6.344
2796.0000	-6.209
2796.4000	-6.045
2796.8000	-6.146
2797.2000	-6.988
2797.6000	-6.682
2798.0000	-6.144
2798.4000	-6.508
2798.8000	-6.658
2799.2000	-6.828
2799.6000	-6.819
2800.0000	-6.704
2800.4000	-6.425
2800.8000	-6.553
2801.2000	-6.510
2801.6000	-6.768
2802.0000	-6.640
2802.4000	-6.663
2802.8000	-6.752
2803.2000	-7.372
2803.6000	-7.736
2804.0000	-7.758
2804.4000	-8.123
2804.8000	-8.458
2805.2000	-7.970
2805.6000	-8.774
2806.0000	-8.195
2806.4000	-9.049
2806.8000	-9.169
2807.2000	-9.198
2807.6000	-9.475
2808.0000	-9.444
2808.4000	-9.765
2808.8000	-10.091
2809.2000	-10.497
2809.6000	-10.786
2810.0000	-11.168
2810.4000	-11.241
2810.8000	-11.909
2811.2000	-11.675
2811.6000	-12.137
2812.0000	-12.128
2812.4000	-11.595
2812.8000	-12.047
2813.2000	-11.936
2813.6000	-12.043
2814.0000	-11.420
2814.4000	-11.301
2814.8000	-10.606
2815.2000	-10.409
2815.6000	-10.248
2816.0000	-9.736
2816.4000	-9.779
2816.8000	-9.458
2817.2000	-9.422
2817.6000	-9.511
2818.0000	-9.660
2818.4000	-9.768
2818.8000	-9.983
2819.2000	-10.266
2819.6000	-10.400
2820.0000	-10.661
2820.4000	-10.820
2820.8000	-11.289
2821.2000	-11.653
2821.6000	-12.112
2822.0000	-12.518
2822.4000	-11.431
2822.8000	-11.333
2823.2000	-11.847
2823.6000	-12.314
2824.0000	-12.208
2824.4000	-11.819
2824.8000	-11.124
2825.2000	-11.638
2825.6000	-11.121
2826.0000	-12.031
2826.4000	-12.593
2826.8000	-11.901
2827.2000	-11.676
2827.6000	-11.754
2828.0000	-12.183
2828.4000	-11.823
2828.8000	-11.909
2829.2000	-12.206
2829.6000	-12.091
2830.0000	-11.924
2830.4000	-11.869
2830.8000	-11.657
2831.2000	-11.786
2831.6000	-11.999
2832.0000	-11.678
2832.4000	-11.836
2832.8000	-11.722
2833.2000	-12.100
2833.6000	-12.114
2834.0000	-11.772
2834.4000	-12.075
2834.8000	-13.405
2835.2000	-12.693
2835.6000	-11.579
2836.0000	-11.404
2836.4000	-11.474
2836.8000	-10.729
2837.2000	-10.377
2837.6000	-11.517
2838.0000	-12.686
2838.4000	-13.337
2838.8000	-10.572
2839.2000	-10.743
2839.6000	-11.776
2840.0000	-11.019
2840.4000	-11.483
2840.8000	-11.479
2841.2000	-11.100
2841.6000	-12.167
2842.0000	-13.053
2842.4000	-11.212
2842.8000	-11.836
2843.2000	-11.795
2843.6000	-11.368
2844.0000	-12.599
2844.4000	-11.972
2844.8000	-12.618
2845.2000	-11.577
2845.6000	-12.274
2846.0000	-11.765
2846.4000	-11.537
2846.8000	-12.866
2847.2000	-13.416
2847.6000	-11.558
2848.0000	-10.968
2848.4000	-12.426
2848.8000	-15.127
2849.2000	-12.794
2849.6000	-10.282
2850.0000	-9.820
2850.4000	-12.608
2850.8000	-11.670
2851.2000	-9.715
2851.6000	-9.316
2852.0000	-10.591
2852.4000	-12.019
2852.8000	-10.034
2853.2000	-10.443
2853.6000	-12.440
2854.0000	-12.812
2854.4000	-11.471
2854.8000	-13.186
2855.2000	-13.063
2855.6000	-13.377
2856.0000	-12.321
2856.4000	-11.170
2856.8000	-13.487
2857.2000	-12.937
2857.6000	-12.736
2858.0000	-12.958
2858.4000	-11.341
2858.8000	-12.068
2859.2000	-12.434
2859.6000	-12.820
2860.0000	-10.960
2860.4000	-12.671
2860.8000	-13.452
2861.2000	-11.687
2861.6000	-11.269
2862.0000	-10.608
2862.4000	-12.271
2862.8000	-13.778
2863.2000	-11.162
2863.6000	-12.367
2864.0000	-13.032
2864.4000	-13.502
2864.8000	-12.891
2865.2000	-12.475
2865.6000	-14.897
2866.0000	-13.539
2866.4000	-14.350
2866.8000	-12.938
2867.2000	-13.930
2867.6000	-14.841
2868.0000	-17.220
2868.4000	-13.838
2868.8000	-13.313
2869.2000	-14.244
2869.6000	-14.843
2870.0000	-13.556
2870.4000	-13.727
2870.8000	-13.828
2871.2000	-14.537
2871.6000	-13.646
2872.0000	-13.748
2872.4000	-13.937
2872.8000	-14.347
2873.2000	-15.473
2873.6000	-14.474
2874.0000	-14.710
2874.4000	-14.453
2874.8000	-14.055
2875.2000	-14.635
2875.6000	-15.822
2876.0000	-14.322
2876.4000	-14.741
2876.8000	-14.326
2877.2000	-14.368
2877.6000	-14.832
2878.0000	-14.844
2878.4000	-17.067
2878.8000	-16.752
2879.2000	-15.453
2879.6000	-15.503
2880.0000	-15.810
2880.4000	-16.443
2880.8000	-16.037
2881.2000	-14.761
2881.6000	-16.123
2882.0000	-14.666
2882.4000	-16.125
2882.8000	-14.687
2883.2000	-14.686
2883.6000	-14.765
2884.0000	-15.463
2884.4000	-14.982
2884.8000	-14.585
2885.2000	-14.373
2885.6000	-14.113
2886.0000	-14.700
2886.4000	-15.366
2886.8000	-14.935
2887.2000	-14.698
2887.6000	-14.245
2888.0000	-13.587
2888.4000	-14.690
2888.8000	-14.976
2889.2000	-14.271
2889.6000	-13.905
2890.0000	-13.844
2890.4000	-13.601
2890.8000	-14.159
2891.2000	-14.002
2891.6000	-15.613
2892.0000	-15.624
2892.4000	-13.365
2892.8000	-13.067
2893.2000	-14.418
2893.6000	-13.658
2894.0000	-13.399
2894.4000	-13.950
2894.8000	-15.444
2895.2000	-19.266
2895.6000	-15.447
2896.0000	-15.837
2896.4000	-19.024
2896.8000	-15.303
2897.2000	-21.304
2897.6000	-16.823
2898.0000	-15.208
2898.4000	-17.296
2898.8000	-18.935
2899.2000	-18.804
2899.6000	-15.738
2900.0000	-16.715
2900.4000	-21.360
2900.8000	-21.608
2901.2000	-22.050
2901.6000	-19.837
2902.0000	-20.015
2902.4000	-23.163
2902.8000	-24.015
2903.2000	-22.832
2903.6000	-23.967
2904.0000	-24.527
2904.4000	-23.940
2904.8000	-23.559
2905.2000	-23.166
2905.6000	-22.853
2906.0000	-22.500
2906.4000	-22.195
2906.8000	-20.596
2907.2000	-20.307
2907.6000	-23.145
2908.0000	-21.739
2908.4000	-21.682
2908.8000	-21.871
2909.2000	-23.050
2909.6000	-22.367
2910.0000	-21.732
2910.4000	-20.579
2910.8000	-22.572
2911.2000	-22.903
2911.6000	-22.861
2912.0000	-22.175
2912.4000	-22.630
2912.8000	-23.012
2913.2000	-22.943
2913.6000	-23.486
2914.0000	-23.827
2914.4000	-23.153
2914.8000	-23.526
2915.2000	-24.124
2915.6000	-25.458
2916.0000	-24.608
2916.4000	-24.927
2916.8000	-24.139
2917.2000	-23.517
2917.6000	-24.712
2918.0000	-25.470
2918.4000	-24.923
2918.8000	-24.458
2919.2000	-24.685
2919.6000	-25.960
2920.0000	-25.742
2920.4000	-25.082
2920.8000	-17.056
2921.2000	-29.215
2921.6000	-26.135
2922.0000	-23.044
2922.4000	-26.788
2922.8000	-26.256
2923.2000	-25.863
2923.6000	-22.045
2924.0000	-23.140
2924.4000	-26.742
2924.8000	-25.278
2925.2000	-21.705
2925.6000	-21.906
2926.0000	-26.280
2926.4000	-24.581
2926.8000	-26.355
2927.2000	-15.369
2927.6000	-16.315
2928.0000	-23.179
2928.4000	-26.962
2928.8000	-26.973
2929.2000	-26.285
2929.6000	-26.807
2930.0000	-26.883
2930.4000	-21.123
2930.8000	-16.778
2931.2000	-18.282
2931.6000	-29.069
2932.0000	-26.998
2932.4000	-22.532
2932.8000	-24.422
2933.2000	-21.880
2933.6000	-23.195
2934.0000	-19.652
2934.4000	-18.516
2934.8000	-27.007
2935.2000	-26.897
2935.6000	-20.846
2936.0000	-18.864
2936.4000	-21.850
2936.8000	-27.567
2937.2000	-27.403
2937.6000	-19.026
2938.0000	-24.271
2938.4000	-28.541
2938.8000	-28.289
2939.2000	-20.680
2939.6000	-26.674
2940.0000	-28.793
2940.4000	-28.642
2940.8000	-24.373
2941.2000	-25.042
2941.6000	-29.504
2942.0000	-29.374
2942.4000	-29.325
2942.8000	-29.451
2943.2000	-21.354
2943.6000	-31.962
2944.0000	-29.992
2944.4000	-30.219
2944.8000	-23.240
2945.2000	-23.967
2945.6000	-30.952
2946.0000	-30.391
2946.4000	-30.666
2946.8000	-29.266
2947.2000	-29.177
2947.6000	-30.271
2948.0000	-27.435
2948.4000	-26.687
2948.8000	-31.069
2949.2000	-25.237
2949.6000	-22.260
2950.0000	-32.121
2950.4000	-27.188
2950.8000	-28.450
2951.2000	-30.217
2951.6000	-24.067
2952.0000	-24.870
2952.4000	-31.340
2952.8000	-31.317
2953.2000	-30.470
2953.6000	-25.061
2954.0000	-30.662
2954.4000	-30.599
2954.8000	-30.731
2955.2000	-31.934
2955.6000	-31.848
2956.0000	-32.095
2956.4000	-29.012
2956.8000	-29.601
2957.2000	-31.358
2957.6000	-29.878
2958.0000	-29.849
2958.4000	-30.620
2958.8000	-30.488
2959.2000	-29.414
2959.6000	-30.433
2960.0000	-30.814
2960.4000	-30.635
2960.8000	-30.389
2961.2000	-29.338
2961.6000	-28.803
2962.0000	-29.314
2962.4000	-28.417
2962.8000	-28.140
2963.2000	-29.471
2963.6000	-28.555
2964.0000	-28.406
2964.4000	-28.347
2964.8000	-29.012
2965.2000	-29.675
2965.6000	-29.053
2966.0000	-28.867
2966.4000	-28.584
2966.8000	-29.470
2967.2000	-29.479
2967.6000	-28.914
2968.0000	-28.879
2968.4000	-29.358
2968.8000	-29.008
2969.2000	-30.000
2969.6000	-29.091
2970.0000	-28.682
2970.4000	-28.364
2970.8000	-28.918
2971.2000	-29.269
2971.6000	-28.206
2972.0000	-29.215
2972.4000	-27.868
2972.8000	-28.137
2973.2000	-28.310
2973.6000	-27.720
2974.0000	-27.873
2974.4000	-28.087
2974.8000	-28.178
2975.2000	-28.760
2975.6000	-27.445
2976.0000	-27.042
2976.4000	-27.627
2976.8000	-27.186
2977.2000	-27.261
2977.6000	-26.994
2978.0000	-27.013
2978.4000	-27.131
2978.8000	-27.370
2979.2000	-26.933
2979.6000	-27.652
2980.0000	-26.968
2980.4000	-26.433
2980.8000	-26.320
2981.2000	-26.521
2981.6000	-26.574
2982.0000	-26.726
2982.4000	-26.746
2982.8000	-27.039
2983.2000	-26.904
2983.6000	-26.560
2984.0000	-26.908
2984.4000	-26.653
2984.8000	-27.264
2985.2000	-26.924
2985.6000	-26.689
2986.0000	-26.714
2986.4000	-26.763
2986.8000	-26.945
2987.2000	-26.825
2987.6000	-26.576
2988.0000	-27.003
2988.4000	-26.749
2988.8000	-27.041
2989.2000	-27.406
2989.6000	-26.852
2990.0000	-27.077
2990.4000	-27.204
2990.8000	-26.570
2991.2000	-27.317
2991.6000	-27.192
2992.0000	-27.203
2992.4000	-26.680
2992.8000	-26.579
2993.2000	-27.036
2993.6000	-27.041
2994.0000	-27.078
2994.4000	-26.674
2994.8000	-26.393
2995.2000	-27.774
2995.6000	-27.892
2996.0000	-26.599
2996.4000	-25.783
2996.8000	-26.851
2997.2000	-27.368
2997.6000	-25.674
2998.0000	-25.725
2998.4000	-26.147
2998.8000	-27.165
2999.2000	-27.231
2999.6000	-26.015
3000.0000	-25.616
3000.4000	-27.450
3000.8000	-27.743
3001.2000	-25.836
3001.6000	-26.110
3002.0000	-27.852
3002.4000	-28.333
3002.8000	-27.101
3003.2000	-27.206
3003.6000	-26.401
3004.0000	-26.961
3004.4000	-27.524
3004.8000	-28.604
3005.2000	-28.114
3005.6000	-27.440
3006.0000	-26.199
3006.4000	-25.650
3006.8000	-27.929
3007.2000	-27.887
3007.6000	-28.162
3008.0000	-26.141
3008.4000	-26.691
3008.8000	-28.122
3009.2000	-27.128
3009.6000	-26.891
3010.0000	-25.925
3010.4000	-27.078
3010.8000	-25.925
3011.2000	-27.532
3011.6000	-28.687
3012.0000	-26.238
3012.4000	-26.760
3012.8000	-25.632
3013.2000	-25.886
3013.6000	-27.364
3014.0000	-27.977
3014.4000	-26.822
3014.8000	-26.316
3015.2000	-28.093
3015.6000	-26.328
3016.0000	-27.095
3016.4000	-25.712
3016.8000	-25.780
3017.2000	-26.101
3017.6000	-26.297
3018.0000	-25.438
3018.4000	-26.453
3018.8000	-24.819
3019.2000	-25.497
3019.6000	-25.831
3020.0000	-25.989
3020.4000	-28.235
3020.8000	-27.336
3021.2000	-25.200
3021.6000	-25.012
3022.0000	-27.056
3022.4000	-25.398
3022.8000	-24.368
3023.2000	-25.241
3023.6000	-26.723
3024.0000	-26.730
3024.4000	-24.463
3024.8000	-25.869
3025.2000	-26.160
3025.6000	-25.764
3026.0000	-24.849
3026.4000	-24.040
3026.8000	-25.041
3027.2000	-25.565
3027.6000	-24.701
3028.0000	-25.063
3028.4000	-24.972
3028.8000	-25.304
3029.2000	-25.547
3029.6000	-24.310
3030.0000	-24.206
3030.4000	-24.531
3030.8000	-25.146
3031.2000	-25.294
3031.6000	-25.125
3032.0000	-24.677
3032.4000	-25.581
3032.8000	-25.084
3033.2000	-25.543
3033.6000	-25.813
3034.0000	-25.449
3034.4000	-24.981
3034.8000	-25.998
3035.2000	-26.166
3035.6000	-26.287
3036.0000	-26.153
3036.4000	-25.303
3036.8000	-25.983
3037.2000	-26.738
3037.6000	-26.612
3038.0000	-25.806
3038.4000	-25.569
3038.8000	-26.367
3039.2000	-26.955
3039.6000	-26.179
3040.0000	-25.500
3040.4000	-25.823
3040.8000	-25.964
3041.2000	-26.086
3041.6000	-25.695
3042.0000	-25.508
3042.4000	-25.117
3042.8000	-25.888
3043.2000	-25.757
3043.6000	-25.834
3044.0000	-25.825
3044.4000	-26.123
3044.8000	-25.961
3045.2000	-26.229
3045.6000	-26.127
3046.0000	-26.383
3046.4000	-25.948
3046.8000	-26.440
3047.2000	-25.796
3047.6000	-26.208
3048.0000	-25.804
3048.4000	-25.337
3048.8000	-24.897
3049.2000	-26.328
3049.6000	-26.201
3050.0000	-25.177
3050.4000	-24.676
3050.8000	-24.250
3051.2000	-24.964
3051.6000	-24.666
3052.0000	-24.223
3052.4000	-24.345
3052.8000	-24.673
3053.2000	-25.051
3053.6000	-23.420
3054.0000	-25.027
3054.4000	-24.080
3054.8000	-24.194
3055.2000	-22.784
3055.6000	-24.018
3056.0000	-24.093
3056.4000	-24.437
3056.8000	-24.241
3057.2000	-24.014
3057.6000	-22.568
3058.0000	-23.097
3058.4000	-22.968
3058.8000	-21.099
3059.2000	-22.103
3059.6000	-21.630
3060.0000	-22.830
3060.4000	-21.883
3060.8000	-21.198
3061.2000	-23.231
3061.6000	-22.167
3062.0000	-21.043
3062.4000	-21.871
3062.8000	-22.994
3063.2000	-23.632
3063.6000	-23.381
3064.0000	-22.280
3064.4000	-22.049
3064.8000	-22.621
3065.2000	-22.684
3065.6000	-22.097
3066.0000	-22.801
3066.4000	-21.426
3066.8000	-22.256
3067.2000	-20.952
3067.6000	-21.676
3068.0000	-23.042
3068.4000	-21.291
3068.8000	-22.093
3069.2000	-22.811
3069.6000	-23.752
3070.0000	-23.072
3070.4000	-20.847
3070.8000	-21.732
3071.2000	-23.225
3071.6000	-21.642
3072.0000	-21.822
3072.4000	-19.862
3072.8000	-21.250
3073.2000	-21.453
3073.6000	-20.853
3074.0000	-20.144
3074.4000	-19.899
3074.8000	-19.747
3075.2000	-20.398
3075.6000	-20.805
3076.0000	-21.297
3076.4000	-21.239
3076.8000	-20.745
3077.2000	-21.401
3077.6000	-20.035
3078.0000	-18.715
3078.4000	-20.629
3078.8000	-18.663
3079.2000	-18.370
3079.6000	-19.378
3080.0000	-18.259
3080.4000	-20.915
3080.8000	-18.420
3081.2000	-18.456
3081.6000	-18.400
3082.0000	-19.998
3082.4000	-18.282
3082.8000	-16.965
3083.2000	-20.414
3083.6000	-19.902
3084.0000	-18.484
3084.4000	-17.913
3084.8000	-18.743
3085.2000	-19.222
3085.6000	-17.941
3086.0000	-17.580
3086.4000	-18.319
3086.8000	-19.896
3087.2000	-19.550
3087.6000	-18.377
3088.0000	-20.134
3088.4000	-23.070
3088.8000	-18.864
3089.2000	-17.169
3089.6000	-18.003
3090.0000	-19.358
3090.4000	-20.447
3090.8000	-18.174
3091.2000	-17.856
3091.6000	-19.965
3092.0000	-21.715
3092.4000	-18.792
3092.8000	-19.019
3093.2000	-19.134
3093.6000	-19.464
3094.0000	-19.571
3094.4000	-18.819
3094.8000	-18.701
3095.2000	-18.991
3095.6000	-19.396
3096.0000	-19.652
3096.4000	-18.759
3096.8000	-19.874
3097.2000	-21.207
3097.6000	-18.833
3098.0000	-18.816
3098.4000	-19.729
3098.8000	-19.585
3099.2000	-18.908
3099.6000	-19.187
3100.0000	-18.279
3100.4000	-19.489
3100.8000	-18.995
3101.2000	-18.843
3101.6000	-18.222
3102.0000	-19.019
3102.4000	-19.285
3102.8000	-17.676
3103.2000	-17.171
3103.6000	-19.242
3104.0000	-19.446
3104.4000	-19.043
3104.8000	-19.306
3105.2000	-18.817
3105.6000	-18.115
3106.0000	-18.468
3106.4000	-17.804
3106.8000	-17.988
3107.2000	-18.281
3107.6000	-18.452
3108.0000	-18.522
3108.4000	-18.859
3108.8000	-18.111
3109.2000	-17.706
3109.6000	-16.752
3110.0000	-17.482
3110.4000	-17.071
3110.8000	-16.605
3111.2000	-18.303
3111.6000	-15.957
3112.0000	-15.788
3112.4000	-15.853
3112.8000	-16.073
3113.2000	-16.649
3113.6000	-16.859
3114.0000	-17.994
3114.4000	-16.871
3114.8000	-16.452
3115.2000	-15.989
3115.6000	-15.713
3116.0000	-16.798
3116.4000	-16.367
3116.8000	-15.712
3117.2000	-15.957
3117.6000	-15.029
3118.0000	-15.811
3118.4000	-15.804
3118.8000	-15.928
3119.2000	-15.626
3119.6000	-15.294
3120.0000	-15.466
3120.4000	-15.489
3120.8000	-14.586
3121.2000	-15.381
3121.6000	-14.835
3122.0000	-14.795
3122.4000	-14.512
3122.8000	-14.982
3123.2000	-14.617
3123.6000	-14.510
3124.0000	-13.966
3124.4000	-14.805
3124.8000	-15.300
3125.2000	-14.954
3125.6000	-14.891
3126.0000	-14.462
3126.4000	-15.098
3126.8000	-14.131
3127.2000	-14.326
3127.6000	-13.960
3128.0000	-14.001
3128.4000	-13.879
3128.8000	-13.583
3129.2000	-13.029
3129.6000	-13.615
3130.0000	-13.820
3130.4000	-13.597
3130.8000	-12.182
3131.2000	-12.629
3131.6000	-13.856
3132.0000	-13.359
3132.4000	-12.755
3132.8000	-12.602
3133.2000	-12.819
3133.6000	-12.927
3134.0000	-12.827
3134.4000	-12.453
3134.8000	-12.342
3135.2000	-12.444
3135.6000	-12.947
3136.0000	-12.683
3136.4000	-12.464
3136.8000	-13.186
3137.2000	-12.881
3137.6000	-12.181
3138.0000	-12.150
3138.4000	-12.541
3138.8000	-12.391
3139.2000	-12.701
3139.6000	-12.516
3140.0000	-12.586
3140.4000	-12.441
3140.8000	-12.156
3141.2000	-12.217
3141.6000	-12.519
3142.0000	-12.550
3142.4000	-12.229
3142.8000	-12.324
3143.2000	-12.267
3143.6000	-12.354
3144.0000	-12.466
3144.4000	-12.303
3144.8000	-12.207
3145.2000	-12.197
3145.6000	-12.134
3146.0000	-12.325
3146.4000	-12.406
3146.8000	-12.247
3147.2000	-12.396
3147.6000	-12.037
3148.0000	-12.084
3148.4000	-12.202
3148.8000	-12.188
3149.2000	-12.095
3149.6000	-12.032
3150.0000	-12.087
3150.4000	-12.047
3150.8000	-12.162
3151.2000	-12.337
3151.6000	-12.138
3152.0000	-12.047
3152.4000	-11.987
3152.8000	-12.277
3153.2000	-12.256
3153.6000	-12.092
3154.0000	-11.964
3154.4000	-12.310
3154.8000	-11.980
3155.2000	-12.016
3155.6000	-11.918
3156.0000	-12.115
3156.4000	-12.852
3156.8000	-12.801
3157.2000	-12.330
3157.6000	-11.977
3158.0000	-13.000
3158.4000	-12.538
3158.8000	-11.974
3159.2000	-11.895
3159.6000	-12.203
3160.0000	-12.173
3160.4000	-11.930
3160.8000	-11.844
3161.2000	-12.486
3161.6000	-12.472
3162.0000	-12.060
3162.4000	-11.839
3162.8000	-12.273
3163.2000	-12.397
3163.6000	-12.094
3164.0000	-11.879
3164.4000	-11.854
3164.8000	-12.148
3165.2000	-12.317
3165.6000	-12.090
3166.0000	-11.811
3166.4000	-11.984
3166.8000	-12.899
3167.2000	-12.185
3167.6000	-11.943
3168.0000	-12.061
3168.4000	-12.561
3168.8000	-12.421
3169.2000	-12.206
3169.6000	-12.129
3170.0000	-12.587
3170.4000	-12.616
3170.8000	-12.903
3171.2000	-13.031
3171.6000	-12.962
3172.0000	-13.125
3172.4000	-12.708
3172.8000	-12.347
3173.2000	-12.491
3173.6000	-12.488
3174.0000	-12.757
3174.4000	-12.420
3174.8000	-12.550
3175.2000	-12.811
3175.6000	-12.628
3176.0000	-12.510
3176.4000	-12.912
3176.8000	-12.995
3177.2000	-12.806
3177.6000	-12.608
3178.0000	-12.617
3178.4000	-13.346
3178.8000	-13.494
3179.2000	-13.038
3179.6000	-12.771
3180.0000	-13.211
3180.4000	-13.597
3180.8000	-13.155
3181.2000	-12.856
3181.6000	-13.980
3182.0000	-12.857
3182.4000	-13.239
3182.8000	-12.918
3183.2000	-12.896
3183.6000	-13.881
3184.0000	-13.115
3184.4000	-13.122
3184.8000	-14.489
3185.2000	-14.671
3185.6000	-13.259
[truncated: 5,786 more rows]
