# Supplementary material for: Femtosecond tunable solitons up to 4.8 µm using soliton self-frequency shift in an InF3 fiber
Source: Sci Rep. 2022 Sep 23;12:15898. doi: 10.1038/s41598-022-19658-8 (PMC9508244; doi:10.1038/s41598-022-19658-8)
Supplement: Supplementary file 1 — Supplementary Information. [file 41598_2022_19658_MOESM1_ESM.zip › Raw data/Fig3_4m20mInF3/5.0A.CSV]

75CSV
77
35
CTRWL	3950.000000
SPAN	3100.000000
START WL	2400.000000
STOP WL	5500.000000
WLFREQ	0
REFL	-3.0
LSCL	7.0
RESLN	2.000
AVG	1
SMPLAUTO	1
SMPL	7751
SMPLINTVL	0.4000
HI1_CHOP
MEAS
LSUNT	0
NMSKV	OFF
RESCOR	0
SMOOTH	0
MEASWL	0
SWPSPD	1
MODELNAME	AQ6376
CHGPT	0
RESCAL0_0	10243
RESCAL0_1	0
RESCAL0_2	0
RESCAL1_0	10243
RESCAL1_1	0
RESCAL1_2	0
RESPARM	10243
FREQPARM	10243
WNUMPARM	10243
[TRACE DATA]
2400.0000	-52.651
2400.4000	-210.000
2400.8000	-63.921
2401.2000	-50.230
2401.6000	-53.261
2402.0000	-49.934
2402.4000	-50.656
2402.8000	-210.000
2403.2000	-51.972
2403.6000	-53.091
2404.0000	-52.082
2404.4000	-50.516
2404.8000	-51.159
2405.2000	-50.108
2405.6000	-50.775
2406.0000	-54.732
2406.4000	-60.484
2406.8000	-56.400
2407.2000	-54.977
2407.6000	-210.000
2408.0000	-210.000
2408.4000	-51.603
2408.8000	-55.640
2409.2000	-52.603
2409.6000	-54.050
2410.0000	-50.908
2410.4000	-53.072
2410.8000	-49.297
2411.2000	-55.225
2411.6000	-210.000
2412.0000	-50.355
2412.4000	-210.000
2412.8000	-54.941
2413.2000	-50.787
2413.6000	-53.592
2414.0000	-210.000
2414.4000	-59.281
2414.8000	-66.175
2415.2000	-50.848
2415.6000	-51.558
2416.0000	-54.930
2416.4000	-210.000
2416.8000	-52.575
2417.2000	-51.827
2417.6000	-51.032
2418.0000	-51.934
2418.4000	-54.318
2418.8000	-62.536
2419.2000	-61.219
2419.6000	-53.926
2420.0000	-210.000
2420.4000	-53.602
2420.8000	-52.026
2421.2000	-49.682
2421.6000	-55.339
2422.0000	-56.152
2422.4000	-51.995
2422.8000	-55.823
2423.2000	-51.952
2423.6000	-53.621
2424.0000	-50.848
2424.4000	-52.957
2424.8000	-52.386
2425.2000	-49.399
2425.6000	-50.866
2426.0000	-52.910
2426.4000	-51.485
2426.8000	-51.427
2427.2000	-54.922
2427.6000	-51.088
2428.0000	-210.000
2428.4000	-52.118
2428.8000	-51.824
2429.2000	-51.497
2429.6000	-51.701
2430.0000	-53.203
2430.4000	-52.438
2430.8000	-51.069
2431.2000	-49.292
2431.6000	-49.448
2432.0000	-54.013
2432.4000	-52.910
2432.8000	-51.748
2433.2000	-53.066
2433.6000	-49.747
2434.0000	-49.981
2434.4000	-49.455
2434.8000	-51.494
2435.2000	-59.425
2435.6000	-54.108
2436.0000	-49.574
2436.4000	-59.152
2436.8000	-50.283
2437.2000	-50.420
2437.6000	-51.336
2438.0000	-49.130
2438.4000	-51.248
2438.8000	-51.859
2439.2000	-50.144
2439.6000	-51.215
2440.0000	-54.810
2440.4000	-51.781
2440.8000	-49.451
2441.2000	-49.278
2441.6000	-49.582
2442.0000	-50.631
2442.4000	-48.045
2442.8000	-50.173
2443.2000	-49.848
2443.6000	-47.825
2444.0000	-49.537
2444.4000	-48.403
2444.8000	-48.692
2445.2000	-49.224
2445.6000	-49.245
2446.0000	-48.256
2446.4000	-49.221
2446.8000	-48.669
2447.2000	-48.656
2447.6000	-48.544
2448.0000	-48.244
2448.4000	-47.797
2448.8000	-48.945
2449.2000	-47.137
2449.6000	-48.338
2450.0000	-48.001
2450.4000	-47.610
2450.8000	-48.406
2451.2000	-47.329
2451.6000	-48.167
2452.0000	-48.552
2452.4000	-48.177
2452.8000	-46.801
2453.2000	-47.403
2453.6000	-47.796
2454.0000	-46.717
2454.4000	-51.468
2454.8000	-48.218
2455.2000	-47.960
2455.6000	-47.558
2456.0000	-46.960
2456.4000	-47.619
2456.8000	-47.275
2457.2000	-47.817
2457.6000	-48.405
2458.0000	-47.470
2458.4000	-46.967
2458.8000	-46.412
2459.2000	-47.115
2459.6000	-47.121
2460.0000	-47.391
2460.4000	-47.359
2460.8000	-46.491
2461.2000	-48.015
2461.6000	-47.833
2462.0000	-46.740
2462.4000	-46.153
2462.8000	-46.244
2463.2000	-47.284
2463.6000	-45.522
2464.0000	-45.797
2464.4000	-46.597
2464.8000	-46.691
2465.2000	-46.513
2465.6000	-45.895
2466.0000	-45.803
2466.4000	-45.647
2466.8000	-46.808
2467.2000	-45.688
2467.6000	-45.465
2468.0000	-46.350
2468.4000	-46.379
2468.8000	-45.045
2469.2000	-44.683
2469.6000	-45.223
2470.0000	-45.684
2470.4000	-45.627
2470.8000	-46.352
2471.2000	-45.318
2471.6000	-45.173
2472.0000	-44.837
2472.4000	-44.421
2472.8000	-44.865
2473.2000	-45.508
2473.6000	-44.638
2474.0000	-45.020
2474.4000	-44.648
2474.8000	-44.527
2475.2000	-45.000
2475.6000	-45.426
2476.0000	-45.699
2476.4000	-45.472
2476.8000	-44.836
2477.2000	-44.215
2477.6000	-45.335
2478.0000	-44.915
2478.4000	-45.444
2478.8000	-45.077
2479.2000	-44.844
2479.6000	-44.210
2480.0000	-45.381
2480.4000	-45.911
2480.8000	-45.444
2481.2000	-44.511
2481.6000	-44.795
2482.0000	-45.070
2482.4000	-45.276
2482.8000	-45.963
2483.2000	-45.603
2483.6000	-45.246
2484.0000	-44.124
2484.4000	-45.772
2484.8000	-45.188
2485.2000	-45.344
2485.6000	-45.661
2486.0000	-44.565
2486.4000	-43.671
2486.8000	-45.219
2487.2000	-44.857
2487.6000	-44.899
2488.0000	-45.623
2488.4000	-44.968
2488.8000	-44.669
2489.2000	-45.055
2489.6000	-44.713
2490.0000	-44.649
2490.4000	-44.640
2490.8000	-44.952
2491.2000	-45.786
2491.6000	-45.494
2492.0000	-44.940
2492.4000	-45.166
2492.8000	-44.378
2493.2000	-44.034
2493.6000	-44.382
2494.0000	-44.216
2494.4000	-44.495
2494.8000	-44.313
2495.2000	-44.020
2495.6000	-44.658
2496.0000	-43.834
2496.4000	-43.949
2496.8000	-44.604
2497.2000	-44.293
2497.6000	-43.842
2498.0000	-43.660
2498.4000	-43.595
2498.8000	-43.314
2499.2000	-43.532
2499.6000	-43.158
2500.0000	-43.686
2500.4000	-43.476
2500.8000	-43.078
2501.2000	-43.536
2501.6000	-43.174
2502.0000	-43.102
2502.4000	-42.946
2502.8000	-42.999
2503.2000	-42.899
2503.6000	-42.519
2504.0000	-42.614
2504.4000	-42.759
2504.8000	-42.651
2505.2000	-42.438
2505.6000	-42.337
2506.0000	-42.461
2506.4000	-42.505
2506.8000	-42.111
2507.2000	-41.756
2507.6000	-41.940
2508.0000	-41.716
2508.4000	-41.926
2508.8000	-41.709
2509.2000	-41.497
2509.6000	-41.585
2510.0000	-41.433
2510.4000	-41.562
2510.8000	-41.821
2511.2000	-41.548
2511.6000	-41.584
2512.0000	-41.400
2512.4000	-41.429
2512.8000	-41.137
2513.2000	-41.273
2513.6000	-41.216
2514.0000	-41.057
2514.4000	-41.188
2514.8000	-41.121
2515.2000	-41.063
2515.6000	-40.855
2516.0000	-40.845
2516.4000	-40.873
2516.8000	-41.014
2517.2000	-40.708
2517.6000	-40.690
2518.0000	-40.712
2518.4000	-40.928
2518.8000	-41.027
2519.2000	-40.878
2519.6000	-40.747
2520.0000	-40.874
2520.4000	-40.640
2520.8000	-40.730
2521.2000	-40.436
2521.6000	-40.904
2522.0000	-40.867
2522.4000	-40.949
2522.8000	-40.685
2523.2000	-40.735
2523.6000	-40.774
2524.0000	-40.678
2524.4000	-40.669
2524.8000	-40.421
2525.2000	-40.868
2525.6000	-40.675
2526.0000	-40.720
2526.4000	-40.556
2526.8000	-40.734
2527.2000	-40.754
2527.6000	-40.659
2528.0000	-40.666
2528.4000	-40.726
2528.8000	-40.518
2529.2000	-40.281
2529.6000	-40.180
2530.0000	-40.479
2530.4000	-40.446
2530.8000	-40.628
2531.2000	-40.498
2531.6000	-40.600
2532.0000	-40.337
2532.4000	-40.523
2532.8000	-40.440
2533.2000	-40.250
2533.6000	-40.225
2534.0000	-40.272
2534.4000	-40.298
2534.8000	-40.243
2535.2000	-40.178
2535.6000	-39.798
2536.0000	-39.751
2536.4000	-39.675
2536.8000	-39.482
2537.2000	-39.457
2537.6000	-39.474
2538.0000	-39.582
2538.4000	-39.303
2538.8000	-39.415
2539.2000	-39.506
2539.6000	-39.328
2540.0000	-39.278
2540.4000	-39.481
2540.8000	-39.285
2541.2000	-39.240
2541.6000	-39.172
2542.0000	-39.228
2542.4000	-38.908
2542.8000	-38.904
2543.2000	-38.693
2543.6000	-38.899
2544.0000	-38.820
2544.4000	-38.812
2544.8000	-38.795
2545.2000	-38.793
2545.6000	-38.691
2546.0000	-38.864
2546.4000	-39.046
2546.8000	-39.003
2547.2000	-38.737
2547.6000	-38.958
2548.0000	-39.169
2548.4000	-39.404
2548.8000	-39.223
2549.2000	-39.033
2549.6000	-39.136
2550.0000	-39.100
2550.4000	-39.108
2550.8000	-39.222
2551.2000	-39.509
2551.6000	-39.309
2552.0000	-39.362
2552.4000	-39.344
2552.8000	-39.354
2553.2000	-39.483
2553.6000	-39.455
2554.0000	-39.522
2554.4000	-39.456
2554.8000	-39.602
2555.2000	-39.182
2555.6000	-39.405
2556.0000	-39.145
2556.4000	-39.299
2556.8000	-39.184
2557.2000	-39.242
2557.6000	-39.245
2558.0000	-39.185
2558.4000	-39.276
2558.8000	-39.256
2559.2000	-39.529
2559.6000	-39.511
2560.0000	-39.501
2560.4000	-39.419
2560.8000	-39.369
2561.2000	-39.889
2561.6000	-40.075
2562.0000	-40.055
2562.4000	-40.284
2562.8000	-40.056
2563.2000	-39.979
2563.6000	-40.239
2564.0000	-40.306
2564.4000	-40.255
2564.8000	-39.603
2565.2000	-39.878
2565.6000	-40.471
2566.0000	-40.285
2566.4000	-39.361
2566.8000	-39.167
2567.2000	-39.296
2567.6000	-39.822
2568.0000	-39.290
2568.4000	-38.899
2568.8000	-39.167
2569.2000	-39.232
2569.6000	-39.331
2570.0000	-39.294
2570.4000	-39.262
2570.8000	-39.318
2571.2000	-39.250
2571.6000	-39.232
2572.0000	-39.466
2572.4000	-39.551
2572.8000	-39.706
2573.2000	-39.851
2573.6000	-39.752
2574.0000	-40.059
2574.4000	-40.025
2574.8000	-40.183
2575.2000	-40.197
2575.6000	-39.661
2576.0000	-40.045
2576.4000	-40.226
2576.8000	-40.225
2577.2000	-39.778
2577.6000	-39.964
2578.0000	-40.123
2578.4000	-39.989
2578.8000	-39.625
2579.2000	-39.400
2579.6000	-39.205
2580.0000	-38.981
2580.4000	-38.591
2580.8000	-38.506
2581.2000	-38.646
2581.6000	-38.671
2582.0000	-38.679
2582.4000	-38.933
2582.8000	-39.027
2583.2000	-39.033
2583.6000	-39.254
2584.0000	-39.168
2584.4000	-39.295
2584.8000	-39.238
2585.2000	-39.213
2585.6000	-39.239
2586.0000	-39.231
2586.4000	-39.226
2586.8000	-39.481
2587.2000	-39.402
2587.6000	-39.034
2588.0000	-39.279
2588.4000	-39.293
2588.8000	-39.402
2589.2000	-39.187
2589.6000	-38.979
2590.0000	-39.641
2590.4000	-39.539
2590.8000	-39.803
2591.2000	-39.632
2591.6000	-40.087
2592.0000	-40.328
2592.4000	-40.158
2592.8000	-40.064
2593.2000	-40.145
2593.6000	-39.966
2594.0000	-39.842
2594.4000	-39.589
2594.8000	-39.392
2595.2000	-39.455
2595.6000	-39.155
2596.0000	-39.117
2596.4000	-39.084
2596.8000	-39.056
2597.2000	-38.939
2597.6000	-38.785
2598.0000	-38.943
2598.4000	-38.988
2598.8000	-39.232
2599.2000	-39.306
2599.6000	-39.348
2600.0000	-39.303
2600.4000	-39.600
2600.8000	-39.719
2601.2000	-39.852
2601.6000	-39.955
2602.0000	-39.924
2602.4000	-39.928
2602.8000	-40.175
2603.2000	-40.078
2603.6000	-39.878
2604.0000	-39.907
2604.4000	-39.759
2604.8000	-39.667
2605.2000	-39.559
2605.6000	-39.404
2606.0000	-39.161
2606.4000	-39.212
2606.8000	-39.112
2607.2000	-38.965
2607.6000	-38.972
2608.0000	-38.824
2608.4000	-38.738
2608.8000	-38.679
2609.2000	-38.600
2609.6000	-38.712
2610.0000	-38.618
2610.4000	-38.628
2610.8000	-38.794
2611.2000	-38.709
2611.6000	-38.883
2612.0000	-39.034
2612.4000	-39.157
2612.8000	-39.380
2613.2000	-39.470
2613.6000	-39.528
2614.0000	-40.016
2614.4000	-40.014
2614.8000	-40.182
2615.2000	-40.406
2615.6000	-40.369
2616.0000	-40.420
2616.4000	-40.410
2616.8000	-40.278
2617.2000	-40.597
2617.6000	-40.694
2618.0000	-40.453
2618.4000	-40.090
2618.8000	-40.281
2619.2000	-39.810
2619.6000	-39.935
2620.0000	-39.685
2620.4000	-39.493
2620.8000	-39.465
2621.2000	-39.185
2621.6000	-39.038
2622.0000	-38.889
2622.4000	-39.086
2622.8000	-38.979
2623.2000	-39.212
2623.6000	-39.042
2624.0000	-39.274
2624.4000	-39.422
2624.8000	-39.513
2625.2000	-39.657
2625.6000	-39.966
2626.0000	-40.252
2626.4000	-39.811
2626.8000	-40.367
2627.2000	-40.892
2627.6000	-40.276
2628.0000	-40.842
2628.4000	-40.932
2628.8000	-41.161
2629.2000	-41.067
2629.6000	-41.307
2630.0000	-41.028
2630.4000	-41.166
2630.8000	-40.984
2631.2000	-40.532
2631.6000	-40.494
2632.0000	-40.765
2632.4000	-40.021
2632.8000	-40.162
2633.2000	-39.732
2633.6000	-39.989
2634.0000	-39.219
2634.4000	-39.111
2634.8000	-39.438
2635.2000	-39.314
2635.6000	-38.826
2636.0000	-38.790
2636.4000	-38.826
2636.8000	-38.772
2637.2000	-38.790
2637.6000	-38.753
2638.0000	-38.729
2638.4000	-38.731
2638.8000	-38.690
2639.2000	-38.687
2639.6000	-38.721
2640.0000	-38.540
2640.4000	-38.560
2640.8000	-38.549
2641.2000	-38.511
2641.6000	-38.269
2642.0000	-38.405
2642.4000	-38.441
2642.8000	-38.241
2643.2000	-38.293
2643.6000	-38.150
2644.0000	-37.765
2644.4000	-37.638
2644.8000	-37.590
2645.2000	-37.366
2645.6000	-37.216
2646.0000	-36.860
2646.4000	-36.739
2646.8000	-36.517
2647.2000	-36.321
2647.6000	-36.184
2648.0000	-36.096
2648.4000	-35.962
2648.8000	-35.872
2649.2000	-35.827
2649.6000	-35.775
2650.0000	-35.738
2650.4000	-35.489
2650.8000	-35.220
2651.2000	-35.627
2651.6000	-35.640
2652.0000	-35.553
2652.4000	-35.348
2652.8000	-35.256
2653.2000	-35.011
2653.6000	-35.045
2654.0000	-34.936
2654.4000	-34.844
2654.8000	-34.704
2655.2000	-34.565
2655.6000	-34.431
2656.0000	-34.460
2656.4000	-34.297
2656.8000	-34.158
2657.2000	-34.202
2657.6000	-34.094
2658.0000	-34.145
2658.4000	-34.121
2658.8000	-34.308
2659.2000	-34.093
2659.6000	-34.526
2660.0000	-34.241
2660.4000	-34.410
2660.8000	-34.576
2661.2000	-34.575
2661.6000	-34.980
2662.0000	-34.785
2662.4000	-34.827
2662.8000	-34.551
2663.2000	-34.423
2663.6000	-34.544
2664.0000	-34.274
2664.4000	-34.215
2664.8000	-33.830
2665.2000	-33.695
2665.6000	-33.466
2666.0000	-33.433
2666.4000	-33.294
2666.8000	-33.156
2667.2000	-33.032
2667.6000	-33.603
2668.0000	-33.461
2668.4000	-33.058
2668.8000	-32.816
2669.2000	-32.483
2669.6000	-32.232
2670.0000	-32.105
2670.4000	-31.935
2670.8000	-31.875
2671.2000	-31.714
2671.6000	-31.136
2672.0000	-31.008
2672.4000	-30.990
2672.8000	-30.710
2673.2000	-30.789
2673.6000	-30.733
2674.0000	-30.563
2674.4000	-30.561
2674.8000	-30.537
2675.2000	-30.593
2675.6000	-30.642
2676.0000	-30.726
2676.4000	-30.821
2676.8000	-30.897
2677.2000	-30.968
2677.6000	-31.049
2678.0000	-31.256
2678.4000	-31.149
2678.8000	-31.207
2679.2000	-31.176
2679.6000	-31.115
2680.0000	-31.312
2680.4000	-31.265
2680.8000	-31.163
2681.2000	-31.051
2681.6000	-30.913
2682.0000	-30.781
2682.4000	-30.677
2682.8000	-30.578
2683.2000	-30.349
2683.6000	-30.194
2684.0000	-30.045
2684.4000	-29.857
2684.8000	-29.699
2685.2000	-29.552
2685.6000	-29.504
2686.0000	-29.686
2686.4000	-29.662
2686.8000	-29.683
2687.2000	-29.734
2687.6000	-29.818
2688.0000	-29.785
2688.4000	-29.797
2688.8000	-29.761
2689.2000	-29.749
2689.6000	-29.863
2690.0000	-29.953
2690.4000	-30.021
2690.8000	-30.032
2691.2000	-30.077
2691.6000	-30.149
2692.0000	-30.345
2692.4000	-30.295
2692.8000	-30.467
2693.2000	-30.483
2693.6000	-30.442
2694.0000	-30.505
2694.4000	-30.671
2694.8000	-30.733
2695.2000	-30.755
2695.6000	-30.355
2696.0000	-30.637
2696.4000	-30.653
2696.8000	-30.672
2697.2000	-30.765
2697.6000	-30.964
2698.0000	-30.966
2698.4000	-30.826
2698.8000	-31.083
2699.2000	-31.173
2699.6000	-31.238
2700.0000	-31.506
2700.4000	-31.346
2700.8000	-31.997
2701.2000	-31.408
2701.6000	-31.376
2702.0000	-31.184
2702.4000	-31.699
2702.8000	-32.208
2703.2000	-31.821
2703.6000	-31.713
2704.0000	-31.328
2704.4000	-31.150
2704.8000	-31.140
2705.2000	-30.965
2705.6000	-30.672
2706.0000	-30.365
2706.4000	-29.768
2706.8000	-29.315
2707.2000	-29.299
2707.6000	-29.375
2708.0000	-28.683
2708.4000	-28.321
2708.8000	-28.054
2709.2000	-28.031
2709.6000	-27.132
2710.0000	-27.149
2710.4000	-26.930
2710.8000	-26.627
2711.2000	-26.332
2711.6000	-25.984
2712.0000	-26.137
2712.4000	-25.806
2712.8000	-25.966
2713.2000	-25.691
2713.6000	-26.161
2714.0000	-26.183
2714.4000	-26.162
2714.8000	-26.197
2715.2000	-25.832
2715.6000	-26.183
2716.0000	-26.502
2716.4000	-26.407
2716.8000	-26.389
2717.2000	-26.627
2717.6000	-26.874
2718.0000	-26.744
2718.4000	-26.328
2718.8000	-26.550
2719.2000	-27.048
2719.6000	-26.451
2720.0000	-26.827
2720.4000	-26.840
2720.8000	-26.920
2721.2000	-27.245
2721.6000	-27.656
2722.0000	-27.741
2722.4000	-27.268
2722.8000	-27.232
2723.2000	-26.702
2723.6000	-26.555
2724.0000	-26.372
2724.4000	-25.890
2724.8000	-25.846
2725.2000	-25.583
2725.6000	-25.283
2726.0000	-24.219
2726.4000	-24.580
2726.8000	-24.236
2727.2000	-22.949
2727.6000	-22.409
2728.0000	-23.224
2728.4000	-22.352
2728.8000	-22.323
2729.2000	-21.301
2729.6000	-21.414
2730.0000	-22.772
2730.4000	-21.358
2730.8000	-21.477
2731.2000	-20.761
2731.6000	-20.688
2732.0000	-21.322
2732.4000	-20.844
2732.8000	-20.964
2733.2000	-20.984
2733.6000	-21.374
2734.0000	-21.035
2734.4000	-22.613
2734.8000	-21.585
2735.2000	-21.347
2735.6000	-21.097
2736.0000	-20.287
2736.4000	-20.228
2736.8000	-20.550
2737.2000	-20.092
2737.6000	-20.086
2738.0000	-20.304
2738.4000	-20.111
2738.8000	-19.715
2739.2000	-19.621
2739.6000	-19.314
2740.0000	-19.241
2740.4000	-18.899
2740.8000	-18.732
2741.2000	-18.859
2741.6000	-18.517
2742.0000	-18.507
2742.4000	-18.390
2742.8000	-18.139
2743.2000	-17.738
2743.6000	-17.426
2744.0000	-17.285
2744.4000	-17.220
2744.8000	-17.281
2745.2000	-17.316
2745.6000	-17.085
2746.0000	-16.739
2746.4000	-16.976
2746.8000	-16.857
2747.2000	-16.724
2747.6000	-16.703
2748.0000	-16.995
2748.4000	-17.155
2748.8000	-17.229
2749.2000	-17.399
2749.6000	-17.974
2750.0000	-18.317
2750.4000	-18.381
2750.8000	-18.514
2751.2000	-18.863
2751.6000	-18.846
2752.0000	-19.063
2752.4000	-18.857
2752.8000	-19.284
2753.2000	-19.684
2753.6000	-19.785
2754.0000	-19.075
2754.4000	-18.514
2754.8000	-19.304
2755.2000	-19.212
2755.6000	-19.157
2756.0000	-18.399
2756.4000	-18.428
2756.8000	-17.571
2757.2000	-17.665
2757.6000	-17.144
2758.0000	-17.190
2758.4000	-16.567
2758.8000	-16.503
2759.2000	-16.200
2759.6000	-16.337
2760.0000	-15.917
2760.4000	-15.565
2760.8000	-15.774
2761.2000	-15.374
2761.6000	-15.234
2762.0000	-14.825
2762.4000	-14.489
2762.8000	-14.241
2763.2000	-13.963
2763.6000	-13.559
2764.0000	-13.253
2764.4000	-13.066
2764.8000	-12.798
2765.2000	-12.278
2765.6000	-11.848
2766.0000	-11.653
2766.4000	-10.797
2766.8000	-10.121
2767.2000	-9.675
2767.6000	-9.421
2768.0000	-9.517
2768.4000	-9.124
2768.8000	-8.612
2769.2000	-8.411
2769.6000	-8.287
2770.0000	-7.960
2770.4000	-7.712
2770.8000	-7.392
2771.2000	-7.185
2771.6000	-7.404
2772.0000	-7.280
2772.4000	-7.331
2772.8000	-7.409
2773.2000	-7.577
2773.6000	-7.718
2774.0000	-7.919
2774.4000	-8.019
2774.8000	-8.078
2775.2000	-8.611
2775.6000	-8.741
2776.0000	-8.860
2776.4000	-9.016
2776.8000	-8.243
2777.2000	-8.109
2777.6000	-8.065
2778.0000	-7.868
2778.4000	-6.883
2778.8000	-6.425
2779.2000	-6.544
2779.6000	-6.048
2780.0000	-5.816
2780.4000	-5.414
2780.8000	-4.958
2781.2000	-4.881
2781.6000	-4.817
2782.0000	-4.807
2782.4000	-4.573
2782.8000	-4.580
2783.2000	-4.388
2783.6000	-4.645
2784.0000	-5.175
2784.4000	-5.374
2784.8000	-4.762
2785.2000	-4.545
2785.6000	-4.928
2786.0000	-4.982
2786.4000	-5.004
2786.8000	-4.810
2787.2000	-5.079
2787.6000	-4.808
2788.0000	-5.052
2788.4000	-5.373
2788.8000	-5.547
2789.2000	-5.475
2789.6000	-5.851
2790.0000	-5.899
2790.4000	-5.848
2790.8000	-6.187
2791.2000	-6.137
2791.6000	-6.600
2792.0000	-6.886
2792.4000	-7.082
2792.8000	-7.449
2793.2000	-7.926
2793.6000	-8.141
2794.0000	-8.728
2794.4000	-8.933
2794.8000	-9.525
2795.2000	-9.574
2795.6000	-9.900
2796.0000	-9.836
2796.4000	-9.830
2796.8000	-9.388
2797.2000	-9.275
2797.6000	-9.034
2798.0000	-8.631
2798.4000	-8.268
2798.8000	-7.988
2799.2000	-7.724
2799.6000	-7.363
2800.0000	-7.119
2800.4000	-6.973
2800.8000	-6.983
2801.2000	-6.767
2801.6000	-6.888
2802.0000	-7.474
2802.4000	-7.398
2802.8000	-7.603
2803.2000	-7.827
2803.6000	-8.422
2804.0000	-8.934
2804.4000	-9.150
2804.8000	-9.457
2805.2000	-9.862
2805.6000	-10.017
2806.0000	-10.284
2806.4000	-10.405
2806.8000	-10.405
2807.2000	-10.689
2807.6000	-10.350
2808.0000	-10.486
2808.4000	-11.115
2808.8000	-10.723
2809.2000	-11.211
2809.6000	-11.400
2810.0000	-11.839
2810.4000	-12.282
2810.8000	-12.712
2811.2000	-12.067
2811.6000	-12.938
2812.0000	-13.127
2812.4000	-13.780
2812.8000	-14.653
2813.2000	-14.314
2813.6000	-14.040
2814.0000	-14.394
2814.4000	-14.377
2814.8000	-14.360
2815.2000	-13.780
2815.6000	-13.136
2816.0000	-12.553
2816.4000	-12.078
2816.8000	-11.728
2817.2000	-11.212
2817.6000	-10.971
2818.0000	-11.030
2818.4000	-10.784
2818.8000	-10.960
2819.2000	-11.094
2819.6000	-11.214
2820.0000	-11.659
2820.4000	-12.241
2820.8000	-12.984
2821.2000	-13.429
2821.6000	-14.172
2822.0000	-14.580
2822.4000	-15.203
2822.8000	-14.753
2823.2000	-15.545
2823.6000	-15.817
2824.0000	-15.143
2824.4000	-16.095
2824.8000	-15.643
2825.2000	-16.331
2825.6000	-14.723
2826.0000	-15.814
2826.4000	-16.425
2826.8000	-16.402
2827.2000	-16.176
2827.6000	-14.322
2828.0000	-16.044
2828.4000	-15.416
2828.8000	-15.208
2829.2000	-15.058
2829.6000	-14.525
2830.0000	-13.739
2830.4000	-13.574
2830.8000	-13.582
2831.2000	-13.134
2831.6000	-12.937
2832.0000	-12.569
2832.4000	-13.044
2832.8000	-12.811
2833.2000	-12.701
2833.6000	-12.821
2834.0000	-12.745
2834.4000	-12.831
2834.8000	-12.851
2835.2000	-12.799
2835.6000	-12.726
2836.0000	-12.954
2836.4000	-12.984
2836.8000	-12.450
2837.2000	-12.300
2837.6000	-11.728
2838.0000	-12.061
2838.4000	-12.336
2838.8000	-11.441
2839.2000	-11.459
2839.6000	-12.087
2840.0000	-10.979
2840.4000	-10.321
2840.8000	-11.280
2841.2000	-10.694
2841.6000	-10.800
2842.0000	-10.536
2842.4000	-10.472
2842.8000	-10.948
2843.2000	-10.389
2843.6000	-10.429
2844.0000	-10.718
2844.4000	-10.280
2844.8000	-10.239
2845.2000	-10.356
2845.6000	-10.475
2846.0000	-9.928
2846.4000	-9.232
2846.8000	-9.753
2847.2000	-9.082
2847.6000	-9.246
2848.0000	-9.745
2848.4000	-9.506
2848.8000	-9.176
2849.2000	-9.211
2849.6000	-9.184
2850.0000	-9.246
2850.4000	-9.375
2850.8000	-9.414
2851.2000	-9.779
2851.6000	-9.927
2852.0000	-10.579
2852.4000	-9.951
2852.8000	-9.364
2853.2000	-9.518
2853.6000	-9.796
2854.0000	-10.130
2854.4000	-9.270
2854.8000	-9.642
2855.2000	-9.804
2855.6000	-9.525
2856.0000	-10.044
2856.4000	-10.106
2856.8000	-10.081
2857.2000	-9.976
2857.6000	-10.055
2858.0000	-10.095
2858.4000	-9.927
2858.8000	-10.217
2859.2000	-9.901
2859.6000	-10.004
2860.0000	-10.726
2860.4000	-10.177
2860.8000	-10.185
2861.2000	-9.786
2861.6000	-9.765
2862.0000	-9.675
2862.4000	-9.790
2862.8000	-9.782
2863.2000	-9.504
2863.6000	-9.193
2864.0000	-9.394
2864.4000	-9.596
2864.8000	-9.078
2865.2000	-9.608
2865.6000	-9.757
2866.0000	-9.932
2866.4000	-9.689
2866.8000	-9.586
2867.2000	-10.892
2867.6000	-9.782
2868.0000	-10.034
2868.4000	-9.813
2868.8000	-10.012
2869.2000	-10.451
2869.6000	-10.345
2870.0000	-10.210
2870.4000	-9.936
2870.8000	-10.215
2871.2000	-10.143
2871.6000	-10.467
2872.0000	-9.870
2872.4000	-9.845
2872.8000	-11.468
2873.2000	-10.509
2873.6000	-10.095
2874.0000	-11.288
2874.4000	-10.470
2874.8000	-10.428
2875.2000	-10.379
2875.6000	-10.279
2876.0000	-10.167
2876.4000	-10.333
2876.8000	-10.435
2877.2000	-10.242
2877.6000	-11.840
2878.0000	-11.981
2878.4000	-11.306
2878.8000	-10.759
2879.2000	-10.794
2879.6000	-13.083
2880.0000	-12.996
2880.4000	-11.173
2880.8000	-11.025
2881.2000	-11.572
2881.6000	-12.072
2882.0000	-12.949
2882.4000	-11.893
2882.8000	-11.830
2883.2000	-12.060
2883.6000	-11.882
2884.0000	-12.469
2884.4000	-12.368
2884.8000	-13.055
2885.2000	-13.222
2885.6000	-12.446
2886.0000	-12.893
2886.4000	-13.768
2886.8000	-13.967
2887.2000	-14.508
2887.6000	-13.812
2888.0000	-14.716
2888.4000	-14.935
2888.8000	-14.399
2889.2000	-14.798
2889.6000	-14.507
2890.0000	-14.817
2890.4000	-14.939
2890.8000	-14.680
2891.2000	-14.679
2891.6000	-15.048
2892.0000	-15.364
2892.4000	-15.619
2892.8000	-15.583
2893.2000	-15.988
2893.6000	-16.880
2894.0000	-15.970
2894.4000	-17.630
2894.8000	-16.929
2895.2000	-17.889
2895.6000	-17.382
2896.0000	-17.033
2896.4000	-15.606
2896.8000	-17.486
2897.2000	-18.403
2897.6000	-18.216
2898.0000	-17.443
2898.4000	-17.051
2898.8000	-18.610
2899.2000	-16.216
2899.6000	-18.081
2900.0000	-18.126
2900.4000	-18.025
2900.8000	-18.808
2901.2000	-19.003
2901.6000	-18.483
2902.0000	-19.587
2902.4000	-18.271
2902.8000	-18.710
2903.2000	-17.515
2903.6000	-19.618
2904.0000	-19.148
2904.4000	-18.880
2904.8000	-18.303
2905.2000	-18.808
2905.6000	-18.361
2906.0000	-18.618
2906.4000	-19.816
2906.8000	-18.192
2907.2000	-20.158
2907.6000	-18.223
2908.0000	-18.515
2908.4000	-18.094
2908.8000	-18.289
2909.2000	-19.157
2909.6000	-17.799
2910.0000	-18.840
2910.4000	-18.721
2910.8000	-18.914
2911.2000	-18.704
2911.6000	-18.207
2912.0000	-18.330
2912.4000	-18.378
2912.8000	-18.462
2913.2000	-17.960
2913.6000	-17.875
2914.0000	-18.067
2914.4000	-17.881
2914.8000	-17.776
2915.2000	-18.014
2915.6000	-17.788
2916.0000	-18.373
2916.4000	-18.019
2916.8000	-17.339
2917.2000	-17.664
2917.6000	-17.679
2918.0000	-19.005
2918.4000	-17.726
2918.8000	-18.658
2919.2000	-18.748
2919.6000	-19.304
2920.0000	-18.943
2920.4000	-18.375
2920.8000	-18.615
2921.2000	-19.378
2921.6000	-18.988
2922.0000	-18.707
2922.4000	-19.400
2922.8000	-19.649
2923.2000	-20.545
2923.6000	-20.336
2924.0000	-20.121
2924.4000	-20.607
2924.8000	-20.583
2925.2000	-19.660
2925.6000	-21.685
2926.0000	-20.960
2926.4000	-21.289
2926.8000	-20.500
2927.2000	-20.134
2927.6000	-22.114
2928.0000	-20.792
2928.4000	-21.228
2928.8000	-21.602
2929.2000	-21.796
2929.6000	-21.943
2930.0000	-23.023
2930.4000	-22.513
2930.8000	-22.884
2931.2000	-22.766
2931.6000	-23.072
2932.0000	-23.545
2932.4000	-23.465
2932.8000	-24.522
2933.2000	-24.806
2933.6000	-24.824
2934.0000	-25.034
2934.4000	-25.582
2934.8000	-25.314
2935.2000	-25.876
2935.6000	-25.655
2936.0000	-26.864
2936.4000	-25.794
2936.8000	-26.355
2937.2000	-25.905
2937.6000	-27.000
2938.0000	-27.554
2938.4000	-26.913
2938.8000	-27.780
2939.2000	-27.883
2939.6000	-27.491
2940.0000	-26.046
2940.4000	-27.590
2940.8000	-26.297
2941.2000	-27.279
2941.6000	-27.038
2942.0000	-26.209
2942.4000	-26.434
2942.8000	-26.691
2943.2000	-25.981
2943.6000	-27.495
2944.0000	-28.191
2944.4000	-27.704
2944.8000	-26.479
2945.2000	-26.006
2945.6000	-28.552
2946.0000	-25.517
2946.4000	-26.735
2946.8000	-27.732
2947.2000	-27.860
2947.6000	-27.545
2948.0000	-25.735
2948.4000	-27.741
2948.8000	-26.493
2949.2000	-26.515
2949.6000	-26.750
2950.0000	-26.840
2950.4000	-27.727
2950.8000	-26.905
2951.2000	-25.623
2951.6000	-24.915
2952.0000	-27.031
2952.4000	-24.107
2952.8000	-26.041
2953.2000	-25.738
2953.6000	-26.221
2954.0000	-26.102
2954.4000	-24.862
2954.8000	-24.729
2955.2000	-25.203
2955.6000	-26.166
2956.0000	-25.160
2956.4000	-26.075
2956.8000	-25.442
2957.2000	-25.539
2957.6000	-25.172
2958.0000	-25.463
2958.4000	-25.206
2958.8000	-24.987
2959.2000	-24.575
2959.6000	-24.554
2960.0000	-25.130
2960.4000	-23.258
2960.8000	-25.010
2961.2000	-24.613
2961.6000	-24.203
2962.0000	-24.005
2962.4000	-23.767
2962.8000	-24.955
2963.2000	-24.649
2963.6000	-23.606
2964.0000	-24.474
2964.4000	-25.626
2964.8000	-24.577
2965.2000	-22.201
2965.6000	-23.793
2966.0000	-23.402
2966.4000	-23.845
2966.8000	-24.933
2967.2000	-23.820
2967.6000	-24.750
2968.0000	-24.099
2968.4000	-23.462
2968.8000	-23.502
2969.2000	-24.679
2969.6000	-23.643
2970.0000	-22.497
2970.4000	-23.241
2970.8000	-24.599
2971.2000	-22.801
2971.6000	-23.704
2972.0000	-21.530
2972.4000	-22.700
2972.8000	-25.288
2973.2000	-24.655
2973.6000	-23.790
2974.0000	-21.839
2974.4000	-24.345
2974.8000	-24.864
2975.2000	-23.209
2975.6000	-24.214
2976.0000	-24.526
2976.4000	-24.496
2976.8000	-23.625
2977.2000	-22.735
2977.6000	-23.183
2978.0000	-23.732
2978.4000	-25.168
2978.8000	-23.451
2979.2000	-25.266
2979.6000	-25.157
2980.0000	-24.534
2980.4000	-25.047
2980.8000	-24.542
2981.2000	-25.237
2981.6000	-25.068
2982.0000	-25.178
2982.4000	-25.342
2982.8000	-25.179
2983.2000	-25.587
2983.6000	-27.138
2984.0000	-26.338
2984.4000	-26.328
2984.8000	-26.091
2985.2000	-26.777
2985.6000	-26.114
2986.0000	-26.370
2986.4000	-26.354
2986.8000	-27.276
2987.2000	-25.958
2987.6000	-25.709
2988.0000	-25.884
2988.4000	-26.652
2988.8000	-26.033
2989.2000	-26.453
2989.6000	-26.431
2990.0000	-26.768
2990.4000	-26.085
2990.8000	-25.481
2991.2000	-25.755
2991.6000	-26.580
2992.0000	-26.337
2992.4000	-25.318
2992.8000	-25.463
2993.2000	-26.134
2993.6000	-25.609
2994.0000	-25.713
2994.4000	-25.805
2994.8000	-25.893
2995.2000	-26.143
2995.6000	-26.365
2996.0000	-26.004
2996.4000	-25.885
2996.8000	-25.549
2997.2000	-25.214
2997.6000	-25.040
2998.0000	-25.069
2998.4000	-25.219
2998.8000	-25.833
2999.2000	-25.235
2999.6000	-25.822
3000.0000	-25.580
3000.4000	-25.883
3000.8000	-26.534
3001.2000	-25.615
3001.6000	-25.562
3002.0000	-26.089
3002.4000	-26.148
3002.8000	-26.277
3003.2000	-26.466
3003.6000	-26.083
3004.0000	-26.319
3004.4000	-26.485
3004.8000	-26.795
3005.2000	-27.123
3005.6000	-26.959
3006.0000	-27.048
3006.4000	-27.373
3006.8000	-27.210
3007.2000	-27.720
3007.6000	-27.721
3008.0000	-27.642
3008.4000	-27.963
3008.8000	-28.183
3009.2000	-28.233
3009.6000	-28.220
3010.0000	-28.350
3010.4000	-28.440
3010.8000	-28.642
3011.2000	-28.596
3011.6000	-29.282
3012.0000	-29.419
3012.4000	-28.992
3012.8000	-29.026
3013.2000	-29.288
3013.6000	-29.420
3014.0000	-29.520
3014.4000	-29.334
3014.8000	-29.737
3015.2000	-29.586
3015.6000	-29.906
3016.0000	-29.753
3016.4000	-30.005
3016.8000	-30.020
3017.2000	-29.620
3017.6000	-29.880
3018.0000	-30.381
3018.4000	-29.698
3018.8000	-30.359
3019.2000	-30.275
3019.6000	-30.535
3020.0000	-30.873
3020.4000	-30.303
3020.8000	-30.561
3021.2000	-29.787
3021.6000	-30.112
3022.0000	-30.366
3022.4000	-30.319
3022.8000	-30.294
3023.2000	-30.490
3023.6000	-30.691
3024.0000	-30.840
3024.4000	-30.074
3024.8000	-30.663
3025.2000	-30.215
3025.6000	-29.964
3026.0000	-30.511
3026.4000	-30.287
3026.8000	-29.580
3027.2000	-29.510
3027.6000	-29.521
3028.0000	-29.393
3028.4000	-29.654
3028.8000	-29.665
3029.2000	-29.991
3029.6000	-29.532
3030.0000	-29.513
3030.4000	-30.104
3030.8000	-29.782
3031.2000	-29.650
3031.6000	-29.721
3032.0000	-29.446
3032.4000	-29.555
3032.8000	-29.517
3033.2000	-29.910
3033.6000	-29.733
3034.0000	-29.691
3034.4000	-29.398
3034.8000	-29.619
3035.2000	-29.735
3035.6000	-29.647
3036.0000	-29.379
3036.4000	-29.615
3036.8000	-29.828
3037.2000	-29.683
3037.6000	-29.890
3038.0000	-29.397
3038.4000	-29.520
3038.8000	-29.535
3039.2000	-29.486
3039.6000	-29.453
3040.0000	-29.522
3040.4000	-29.186
3040.8000	-28.719
3041.2000	-28.295
3041.6000	-29.056
3042.0000	-29.369
3042.4000	-29.272
3042.8000	-28.926
3043.2000	-28.623
3043.6000	-29.304
3044.0000	-29.278
3044.4000	-28.545
3044.8000	-28.225
3045.2000	-27.812
3045.6000	-27.195
3046.0000	-27.101
3046.4000	-26.886
3046.8000	-28.277
3047.2000	-28.038
3047.6000	-26.862
3048.0000	-27.681
3048.4000	-28.443
3048.8000	-28.504
3049.2000	-28.280
3049.6000	-27.407
3050.0000	-27.369
3050.4000	-27.499
3050.8000	-27.531
3051.2000	-26.623
3051.6000	-25.052
3052.0000	-25.359
3052.4000	-26.178
3052.8000	-26.510
3053.2000	-26.838
3053.6000	-27.145
3054.0000	-27.281
3054.4000	-27.338
3054.8000	-27.123
3055.2000	-27.172
3055.6000	-26.771
3056.0000	-25.671
3056.4000	-25.586
3056.8000	-25.905
3057.2000	-26.692
3057.6000	-27.113
3058.0000	-27.012
3058.4000	-26.457
3058.8000	-26.416
3059.2000	-26.296
3059.6000	-26.184
3060.0000	-26.206
3060.4000	-26.449
3060.8000	-26.861
3061.2000	-26.798
3061.6000	-26.658
3062.0000	-26.645
3062.4000	-27.026
3062.8000	-26.886
3063.2000	-26.042
3063.6000	-27.071
3064.0000	-27.119
3064.4000	-26.806
3064.8000	-26.827
3065.2000	-26.276
3065.6000	-26.040
3066.0000	-26.520
3066.4000	-26.556
3066.8000	-25.923
3067.2000	-25.826
3067.6000	-25.943
3068.0000	-25.675
3068.4000	-26.079
3068.8000	-24.790
3069.2000	-24.919
3069.6000	-26.152
3070.0000	-26.082
3070.4000	-25.004
3070.8000	-23.335
3071.2000	-25.148
3071.6000	-23.758
3072.0000	-23.532
3072.4000	-24.633
3072.8000	-23.968
3073.2000	-24.702
3073.6000	-24.640
3074.0000	-24.744
3074.4000	-24.406
3074.8000	-24.598
3075.2000	-24.096
3075.6000	-23.584
3076.0000	-23.167
3076.4000	-24.508
3076.8000	-23.663
3077.2000	-22.759
3077.6000	-22.962
3078.0000	-23.662
3078.4000	-23.816
3078.8000	-22.805
3079.2000	-23.517
3079.6000	-22.049
3080.0000	-23.022
3080.4000	-21.236
3080.8000	-22.086
3081.2000	-20.876
3081.6000	-22.291
3082.0000	-21.950
3082.4000	-21.704
3082.8000	-20.931
3083.2000	-20.181
3083.6000	-19.882
3084.0000	-20.858
3084.4000	-19.803
3084.8000	-20.244
3085.2000	-20.529
3085.6000	-19.927
3086.0000	-19.425
3086.4000	-19.935
3086.8000	-19.954
3087.2000	-19.851
3087.6000	-19.237
3088.0000	-19.633
3088.4000	-20.038
3088.8000	-19.945
3089.2000	-19.783
3089.6000	-19.386
3090.0000	-19.334
3090.4000	-19.335
3090.8000	-19.211
3091.2000	-19.421
3091.6000	-18.404
3092.0000	-19.655
3092.4000	-18.770
3092.8000	-18.097
3093.2000	-17.930
3093.6000	-17.551
3094.0000	-17.386
3094.4000	-17.151
3094.8000	-17.234
3095.2000	-16.952
3095.6000	-16.958
3096.0000	-16.184
3096.4000	-16.162
3096.8000	-16.268
3097.2000	-16.799
3097.6000	-15.992
3098.0000	-15.774
3098.4000	-16.723
3098.8000	-15.993
3099.2000	-16.339
3099.6000	-15.537
3100.0000	-16.796
3100.4000	-16.066
3100.8000	-16.976
3101.2000	-17.350
3101.6000	-17.015
3102.0000	-17.861
3102.4000	-18.697
3102.8000	-17.827
3103.2000	-18.404
3103.6000	-19.402
3104.0000	-19.221
3104.4000	-18.832
3104.8000	-18.741
3105.2000	-18.838
3105.6000	-19.235
3106.0000	-18.954
3106.4000	-18.894
3106.8000	-18.650
3107.2000	-18.811
3107.6000	-18.639
3108.0000	-18.806
3108.4000	-18.503
3108.8000	-18.958
3109.2000	-18.575
3109.6000	-18.947
3110.0000	-18.864
3110.4000	-18.704
3110.8000	-18.634
3111.2000	-18.418
3111.6000	-18.743
3112.0000	-18.673
3112.4000	-18.663
3112.8000	-18.956
3113.2000	-18.910
3113.6000	-19.303
3114.0000	-19.365
3114.4000	-19.853
3114.8000	-19.986
3115.2000	-20.444
3115.6000	-20.139
3116.0000	-20.274
3116.4000	-19.655
3116.8000	-18.276
3117.2000	-21.040
3117.6000	-21.021
3118.0000	-20.313
3118.4000	-20.733
3118.8000	-20.529
3119.2000	-20.869
3119.6000	-19.777
3120.0000	-20.084
3120.4000	-19.996
3120.8000	-20.463
3121.2000	-20.488
3121.6000	-19.994
3122.0000	-19.191
3122.4000	-19.703
3122.8000	-19.575
3123.2000	-18.639
3123.6000	-18.915
3124.0000	-18.768
3124.4000	-18.738
3124.8000	-18.572
3125.2000	-18.386
3125.6000	-17.963
3126.0000	-18.123
3126.4000	-17.600
3126.8000	-17.809
3127.2000	-17.730
3127.6000	-17.719
3128.0000	-17.519
3128.4000	-17.562
3128.8000	-17.483
3129.2000	-17.594
3129.6000	-17.362
3130.0000	-17.021
3130.4000	-17.163
3130.8000	-17.243
3131.2000	-17.392
3131.6000	-17.214
3132.0000	-17.017
3132.4000	-16.977
3132.8000	-17.202
3133.2000	-16.951
3133.6000	-17.006
3134.0000	-16.685
3134.4000	-16.925
3134.8000	-16.964
3135.2000	-16.869
3135.6000	-16.815
3136.0000	-16.634
3136.4000	-16.670
3136.8000	-16.440
3137.2000	-16.414
3137.6000	-16.576
3138.0000	-16.556
3138.4000	-16.248
3138.8000	-16.545
3139.2000	-16.288
3139.6000	-16.322
3140.0000	-15.959
3140.4000	-15.992
3140.8000	-15.983
3141.2000	-16.033
3141.6000	-15.631
3142.0000	-15.933
3142.4000	-15.203
3142.8000	-15.768
3143.2000	-15.477
3143.6000	-15.469
3144.0000	-15.068
3144.4000	-15.192
3144.8000	-15.246
3145.2000	-14.897
3145.6000	-15.050
3146.0000	-15.087
3146.4000	-14.460
3146.8000	-14.789
3147.2000	-15.179
3147.6000	-14.406
3148.0000	-14.126
3148.4000	-14.346
3148.8000	-14.751
3149.2000	-14.312
3149.6000	-14.666
3150.0000	-15.016
3150.4000	-14.357
3150.8000	-14.896
3151.2000	-14.526
3151.6000	-14.753
3152.0000	-14.195
3152.4000	-13.860
3152.8000	-13.510
3153.2000	-13.742
3153.6000	-14.204
3154.0000	-14.463
3154.4000	-13.744
3154.8000	-14.488
3155.2000	-14.482
3155.6000	-14.027
3156.0000	-13.528
3156.4000	-13.532
3156.8000	-13.915
3157.2000	-14.500
3157.6000	-14.164
3158.0000	-13.655
3158.4000	-13.734
3158.8000	-14.223
3159.2000	-14.080
3159.6000	-13.810
3160.0000	-13.666
3160.4000	-14.421
3160.8000	-14.151
3161.2000	-14.028
3161.6000	-13.252
3162.0000	-13.250
3162.4000	-13.947
3162.8000	-13.398
3163.2000	-13.723
3163.6000	-13.591
3164.0000	-13.539
3164.4000	-13.683
3164.8000	-13.864
3165.2000	-13.356
3165.6000	-13.434
3166.0000	-13.269
3166.4000	-13.041
3166.8000	-13.265
3167.2000	-12.901
3167.6000	-13.101
3168.0000	-12.754
3168.4000	-12.615
3168.8000	-13.000
3169.2000	-12.743
3169.6000	-13.000
3170.0000	-12.375
3170.4000	-12.626
3170.8000	-12.852
3171.2000	-12.498
3171.6000	-12.529
3172.0000	-12.378
3172.4000	-12.515
3172.8000	-12.487
3173.2000	-12.260
3173.6000	-12.182
3174.0000	-12.385
3174.4000	-12.483
3174.8000	-12.128
3175.2000	-12.063
3175.6000	-12.164
3176.0000	-12.240
3176.4000	-11.883
3176.8000	-11.968
3177.2000	-12.011
3177.6000	-11.965
3178.0000	-12.032
3178.4000	-11.852
3178.8000	-11.695
3179.2000	-11.742
3179.6000	-11.723
3180.0000	-12.021
3180.4000	-11.715
3180.8000	-12.112
3181.2000	-11.667
3181.6000	-11.820
3182.0000	-11.948
3182.4000	-11.940
3182.8000	-11.612
3183.2000	-11.700
3183.6000	-11.691
3184.0000	-11.848
3184.4000	-11.893
3184.8000	-11.623
3185.2000	-11.701
3185.6000	-11.767
[truncated: 5,786 more rows]
