# Supplementary material for: Femtosecond tunable solitons up to 4.8 µm using soliton self-frequency shift in an InF3 fiber
Source: Sci Rep. 2022 Sep 23;12:15898. doi: 10.1038/s41598-022-19658-8 (PMC9508244; doi:10.1038/s41598-022-19658-8)
Supplement: Supplementary file 1 — Supplementary Information. [file 41598_2022_19658_MOESM1_ESM.zip › Raw data/Fig3_4m20mInF3/5.2A.CSV]

75CSV
77
35
CTRWL	3950.000000
SPAN	3100.000000
START WL	2400.000000
STOP WL	5500.000000
WLFREQ	0
REFL	-3.0
LSCL	7.0
RESLN	2.000
AVG	1
SMPLAUTO	1
SMPL	7751
SMPLINTVL	0.4000
HI1_CHOP
MEAS
LSUNT	0
NMSKV	OFF
RESCOR	0
SMOOTH	0
MEASWL	0
SWPSPD	1
MODELNAME	AQ6376
CHGPT	0
RESCAL0_0	10243
RESCAL0_1	0
RESCAL0_2	0
RESCAL1_0	10243
RESCAL1_1	0
RESCAL1_2	0
RESPARM	10243
FREQPARM	10243
WNUMPARM	10243
[TRACE DATA]
2400.0000	-51.529
2400.4000	-52.718
2400.8000	-210.000
2401.2000	-53.391
2401.6000	-53.361
2402.0000	-210.000
2402.4000	-210.000
2402.8000	-55.924
2403.2000	-210.000
2403.6000	-50.271
2404.0000	-210.000
2404.4000	-59.882
2404.8000	-51.807
2405.2000	-50.030
2405.6000	-51.329
2406.0000	-51.670
2406.4000	-58.021
2406.8000	-52.517
2407.2000	-210.000
2407.6000	-50.321
2408.0000	-53.034
2408.4000	-63.708
2408.8000	-62.547
2409.2000	-49.456
2409.6000	-56.419
2410.0000	-59.147
2410.4000	-56.959
2410.8000	-210.000
2411.2000	-48.993
2411.6000	-50.271
2412.0000	-52.449
2412.4000	-56.470
2412.8000	-55.678
2413.2000	-210.000
2413.6000	-53.585
2414.0000	-210.000
2414.4000	-50.331
2414.8000	-52.292
2415.2000	-210.000
2415.6000	-51.623
2416.0000	-52.037
2416.4000	-210.000
2416.8000	-56.274
2417.2000	-53.413
2417.6000	-54.959
2418.0000	-56.284
2418.4000	-58.000
2418.8000	-210.000
2419.2000	-50.517
2419.6000	-56.198
2420.0000	-54.115
2420.4000	-55.046
2420.8000	-53.994
2421.2000	-51.999
2421.6000	-49.235
2422.0000	-50.742
2422.4000	-210.000
2422.8000	-210.000
2423.2000	-49.894
2423.6000	-51.852
2424.0000	-50.318
2424.4000	-50.823
2424.8000	-210.000
2425.2000	-57.777
2425.6000	-59.503
2426.0000	-50.616
2426.4000	-50.495
2426.8000	-49.696
2427.2000	-51.979
2427.6000	-50.782
2428.0000	-77.268
2428.4000	-51.725
2428.8000	-51.945
2429.2000	-50.284
2429.6000	-50.870
2430.0000	-66.880
2430.4000	-54.484
2430.8000	-53.176
2431.2000	-49.904
2431.6000	-51.594
2432.0000	-51.998
2432.4000	-58.997
2432.8000	-51.111
2433.2000	-49.700
2433.6000	-51.918
2434.0000	-56.221
2434.4000	-210.000
2434.8000	-210.000
2435.2000	-50.006
2435.6000	-210.000
2436.0000	-54.707
2436.4000	-50.215
2436.8000	-61.094
2437.2000	-54.726
2437.6000	-50.710
2438.0000	-49.831
2438.4000	-50.329
2438.8000	-50.128
2439.2000	-53.813
2439.6000	-210.000
2440.0000	-50.166
2440.4000	-49.846
2440.8000	-59.310
2441.2000	-51.595
2441.6000	-53.587
2442.0000	-52.282
2442.4000	-50.606
2442.8000	-50.498
2443.2000	-56.186
2443.6000	-65.061
2444.0000	-52.301
2444.4000	-51.832
2444.8000	-210.000
2445.2000	-54.213
2445.6000	-50.034
2446.0000	-50.486
2446.4000	-50.007
2446.8000	-49.630
2447.2000	-50.996
2447.6000	-56.957
2448.0000	-52.575
2448.4000	-50.859
2448.8000	-55.067
2449.2000	-53.655
2449.6000	-49.430
2450.0000	-50.704
2450.4000	-52.535
2450.8000	-51.664
2451.2000	-51.053
2451.6000	-50.735
2452.0000	-50.566
2452.4000	-49.379
2452.8000	-50.295
2453.2000	-50.955
2453.6000	-51.432
2454.0000	-50.410
2454.4000	-53.156
2454.8000	-53.888
2455.2000	-49.616
2455.6000	-49.358
2456.0000	-50.752
2456.4000	-48.282
2456.8000	-49.611
2457.2000	-50.114
2457.6000	-50.580
2458.0000	-50.225
2458.4000	-49.762
2458.8000	-50.091
2459.2000	-50.536
2459.6000	-49.558
2460.0000	-49.035
2460.4000	-49.287
2460.8000	-53.052
2461.2000	-48.259
2461.6000	-53.206
2462.0000	-50.509
2462.4000	-50.210
2462.8000	-50.642
2463.2000	-56.879
2463.6000	-51.245
2464.0000	-50.344
2464.4000	-56.173
2464.8000	-51.295
2465.2000	-49.583
2465.6000	-49.462
2466.0000	-50.930
2466.4000	-50.145
2466.8000	-51.038
2467.2000	-50.006
2467.6000	-48.379
2468.0000	-49.625
2468.4000	-49.339
2468.8000	-49.889
2469.2000	-49.406
2469.6000	-48.479
2470.0000	-47.972
2470.4000	-48.534
2470.8000	-48.916
2471.2000	-49.271
2471.6000	-47.646
2472.0000	-48.341
2472.4000	-49.346
2472.8000	-48.994
2473.2000	-49.932
2473.6000	-50.541
2474.0000	-49.134
2474.4000	-49.147
2474.8000	-48.259
2475.2000	-46.779
2475.6000	-48.451
2476.0000	-48.098
2476.4000	-48.361
2476.8000	-47.522
2477.2000	-46.401
2477.6000	-48.773
2478.0000	-46.980
2478.4000	-46.926
2478.8000	-46.186
2479.2000	-45.165
2479.6000	-48.108
2480.0000	-47.157
2480.4000	-48.710
2480.8000	-46.878
2481.2000	-47.169
2481.6000	-46.477
2482.0000	-46.487
2482.4000	-48.177
2482.8000	-46.681
2483.2000	-47.658
2483.6000	-48.479
2484.0000	-46.371
2484.4000	-47.246
2484.8000	-46.551
2485.2000	-46.453
2485.6000	-47.949
2486.0000	-47.608
2486.4000	-46.490
2486.8000	-48.199
2487.2000	-47.286
2487.6000	-46.893
2488.0000	-46.742
2488.4000	-48.580
2488.8000	-46.895
2489.2000	-46.956
2489.6000	-47.340
2490.0000	-45.802
2490.4000	-44.443
2490.8000	-44.890
2491.2000	-44.899
2491.6000	-44.788
2492.0000	-44.231
2492.4000	-45.413
2492.8000	-46.304
2493.2000	-46.161
2493.6000	-46.443
2494.0000	-45.907
2494.4000	-45.853
2494.8000	-45.644
2495.2000	-45.338
2495.6000	-45.018
2496.0000	-44.689
2496.4000	-44.802
2496.8000	-43.343
2497.2000	-43.531
2497.6000	-44.753
2498.0000	-45.300
2498.4000	-45.395
2498.8000	-44.942
2499.2000	-45.254
2499.6000	-44.322
2500.0000	-43.411
2500.4000	-43.297
2500.8000	-43.401
2501.2000	-43.304
2501.6000	-44.548
2502.0000	-44.053
2502.4000	-44.274
2502.8000	-44.380
2503.2000	-43.728
2503.6000	-42.868
2504.0000	-43.905
2504.4000	-43.502
2504.8000	-43.866
2505.2000	-43.933
2505.6000	-43.438
2506.0000	-43.231
2506.4000	-42.928
2506.8000	-42.475
2507.2000	-41.594
2507.6000	-41.799
2508.0000	-41.712
2508.4000	-42.917
2508.8000	-42.481
2509.2000	-42.913
2509.6000	-43.003
2510.0000	-42.902
2510.4000	-42.594
2510.8000	-42.691
2511.2000	-42.816
2511.6000	-43.019
2512.0000	-42.492
2512.4000	-41.421
2512.8000	-41.821
2513.2000	-41.287
2513.6000	-41.421
2514.0000	-41.669
2514.4000	-43.337
2514.8000	-43.181
2515.2000	-42.494
2515.6000	-41.870
2516.0000	-42.290
2516.4000	-42.668
2516.8000	-42.031
2517.2000	-41.642
2517.6000	-41.750
2518.0000	-42.024
2518.4000	-41.904
2518.8000	-42.111
2519.2000	-41.559
2519.6000	-41.641
2520.0000	-41.762
2520.4000	-41.532
2520.8000	-41.775
2521.2000	-41.685
2521.6000	-42.030
2522.0000	-41.263
2522.4000	-40.203
2522.8000	-40.850
2523.2000	-41.805
2523.6000	-41.728
2524.0000	-41.039
2524.4000	-41.142
2524.8000	-40.993
2525.2000	-41.119
2525.6000	-41.150
2526.0000	-39.987
2526.4000	-40.311
2526.8000	-41.144
2527.2000	-40.738
2527.6000	-39.978
2528.0000	-40.513
2528.4000	-40.301
2528.8000	-40.528
2529.2000	-39.723
2529.6000	-40.428
2530.0000	-40.053
2530.4000	-40.288
2530.8000	-40.110
2531.2000	-39.700
2531.6000	-39.843
2532.0000	-39.896
2532.4000	-39.922
2532.8000	-39.528
2533.2000	-39.431
2533.6000	-39.471
2534.0000	-39.730
2534.4000	-39.731
2534.8000	-39.181
2535.2000	-39.266
2535.6000	-39.793
2536.0000	-39.477
2536.4000	-39.157
2536.8000	-39.390
2537.2000	-39.426
2537.6000	-39.148
2538.0000	-39.090
2538.4000	-39.113
2538.8000	-39.003
2539.2000	-39.271
2539.6000	-39.083
2540.0000	-38.885
2540.4000	-39.272
2540.8000	-39.174
2541.2000	-39.488
2541.6000	-38.885
2542.0000	-39.025
2542.4000	-39.253
2542.8000	-39.575
2543.2000	-39.003
2543.6000	-38.835
2544.0000	-39.299
2544.4000	-39.334
2544.8000	-38.821
2545.2000	-39.197
2545.6000	-38.903
2546.0000	-38.796
2546.4000	-38.811
2546.8000	-38.719
2547.2000	-38.506
2547.6000	-38.358
2548.0000	-38.376
2548.4000	-38.650
2548.8000	-38.526
2549.2000	-38.557
2549.6000	-38.417
2550.0000	-38.526
2550.4000	-38.481
2550.8000	-38.492
2551.2000	-38.521
2551.6000	-38.463
2552.0000	-37.967
2552.4000	-38.057
2552.8000	-38.193
2553.2000	-37.905
2553.6000	-37.610
2554.0000	-37.579
2554.4000	-37.933
2554.8000	-37.390
2555.2000	-37.291
2555.6000	-37.496
2556.0000	-37.675
2556.4000	-37.635
2556.8000	-37.744
2557.2000	-37.568
2557.6000	-37.643
2558.0000	-37.700
2558.4000	-37.675
2558.8000	-37.580
2559.2000	-37.629
2559.6000	-37.637
2560.0000	-37.339
2560.4000	-37.372
2560.8000	-37.372
2561.2000	-37.563
2561.6000	-37.213
2562.0000	-37.246
2562.4000	-37.229
2562.8000	-37.154
2563.2000	-37.061
2563.6000	-37.044
2564.0000	-37.544
2564.4000	-37.793
2564.8000	-37.694
2565.2000	-37.458
2565.6000	-37.972
2566.0000	-38.061
2566.4000	-37.961
2566.8000	-37.856
2567.2000	-37.538
2567.6000	-37.687
2568.0000	-37.762
2568.4000	-37.796
2568.8000	-37.715
2569.2000	-37.818
2569.6000	-37.770
2570.0000	-37.689
2570.4000	-37.546
2570.8000	-37.497
2571.2000	-37.358
2571.6000	-37.339
2572.0000	-37.304
2572.4000	-37.366
2572.8000	-37.425
2573.2000	-37.349
2573.6000	-37.130
2574.0000	-37.201
2574.4000	-37.738
2574.8000	-37.534
2575.2000	-37.846
2575.6000	-37.271
2576.0000	-37.316
2576.4000	-37.405
2576.8000	-37.389
2577.2000	-37.287
2577.6000	-37.469
2578.0000	-37.442
2578.4000	-37.439
2578.8000	-38.030
2579.2000	-37.622
2579.6000	-37.656
2580.0000	-37.812
2580.4000	-38.037
2580.8000	-38.142
2581.2000	-38.448
2581.6000	-38.801
2582.0000	-38.705
2582.4000	-38.599
2582.8000	-38.496
2583.2000	-38.385
2583.6000	-38.132
2584.0000	-37.992
2584.4000	-38.118
2584.8000	-37.991
2585.2000	-37.860
2585.6000	-37.757
2586.0000	-37.645
2586.4000	-37.540
2586.8000	-37.425
2587.2000	-37.468
2587.6000	-37.469
2588.0000	-37.460
2588.4000	-37.543
2588.8000	-37.676
2589.2000	-37.932
2589.6000	-37.816
2590.0000	-37.843
2590.4000	-38.570
2590.8000	-38.523
2591.2000	-38.597
2591.6000	-38.986
2592.0000	-38.856
2592.4000	-39.108
2592.8000	-39.137
2593.2000	-38.887
2593.6000	-38.712
2594.0000	-38.371
2594.4000	-38.255
2594.8000	-37.980
2595.2000	-37.847
2595.6000	-37.672
2596.0000	-37.462
2596.4000	-37.267
2596.8000	-37.125
2597.2000	-37.215
2597.6000	-37.091
2598.0000	-37.516
2598.4000	-37.333
2598.8000	-37.294
2599.2000	-37.349
2599.6000	-37.672
2600.0000	-37.777
2600.4000	-37.758
2600.8000	-37.956
2601.2000	-38.186
2601.6000	-38.310
2602.0000	-38.302
2602.4000	-38.324
2602.8000	-38.249
2603.2000	-38.355
2603.6000	-38.219
2604.0000	-38.244
2604.4000	-38.311
2604.8000	-38.299
2605.2000	-38.375
2605.6000	-38.386
2606.0000	-38.330
2606.4000	-38.359
2606.8000	-38.475
2607.2000	-38.603
2607.6000	-38.496
2608.0000	-38.525
2608.4000	-38.605
2608.8000	-38.796
2609.2000	-38.692
2609.6000	-38.700
2610.0000	-38.735
2610.4000	-38.693
2610.8000	-38.620
2611.2000	-38.547
2611.6000	-38.318
2612.0000	-38.375
2612.4000	-38.448
2612.8000	-38.404
2613.2000	-38.190
2613.6000	-38.141
2614.0000	-38.407
2614.4000	-38.669
2614.8000	-38.503
2615.2000	-38.616
2615.6000	-38.764
2616.0000	-38.887
2616.4000	-39.156
2616.8000	-39.286
2617.2000	-39.255
2617.6000	-39.338
2618.0000	-39.467
2618.4000	-39.806
2618.8000	-39.843
2619.2000	-39.868
2619.6000	-40.103
2620.0000	-40.246
2620.4000	-40.411
2620.8000	-40.517
2621.2000	-40.278
2621.6000	-40.251
2622.0000	-40.340
2622.4000	-40.090
2622.8000	-40.177
2623.2000	-40.039
2623.6000	-40.099
2624.0000	-40.381
2624.4000	-40.261
2624.8000	-40.277
2625.2000	-40.091
2625.6000	-40.236
2626.0000	-40.166
2626.4000	-39.972
2626.8000	-39.851
2627.2000	-39.947
2627.6000	-39.830
2628.0000	-39.629
2628.4000	-39.564
2628.8000	-39.768
2629.2000	-39.546
2629.6000	-39.220
2630.0000	-39.184
2630.4000	-39.270
2630.8000	-39.089
2631.2000	-39.009
2631.6000	-38.894
2632.0000	-38.770
2632.4000	-38.664
2632.8000	-38.772
2633.2000	-38.686
2633.6000	-38.687
2634.0000	-38.965
2634.4000	-39.817
2634.8000	-39.907
2635.2000	-40.409
2635.6000	-40.385
2636.0000	-40.673
2636.4000	-40.072
2636.8000	-40.281
2637.2000	-41.006
2637.6000	-40.040
2638.0000	-40.027
2638.4000	-40.779
2638.8000	-41.192
2639.2000	-41.023
2639.6000	-40.827
2640.0000	-40.477
2640.4000	-40.260
2640.8000	-40.488
2641.2000	-40.466
2641.6000	-40.372
2642.0000	-40.303
2642.4000	-40.266
2642.8000	-40.121
2643.2000	-40.334
2643.6000	-40.071
2644.0000	-39.790
2644.4000	-39.433
2644.8000	-39.296
2645.2000	-39.701
2645.6000	-39.579
2646.0000	-39.296
2646.4000	-39.118
2646.8000	-39.004
2647.2000	-38.950
2647.6000	-38.576
2648.0000	-37.752
2648.4000	-37.624
2648.8000	-38.131
2649.2000	-38.409
2649.6000	-38.242
2650.0000	-37.890
2650.4000	-37.663
2650.8000	-38.303
2651.2000	-38.388
2651.6000	-38.436
2652.0000	-38.029
2652.4000	-37.102
2652.8000	-37.235
2653.2000	-38.329
2653.6000	-38.578
2654.0000	-38.037
2654.4000	-37.096
2654.8000	-37.135
2655.2000	-37.559
2655.6000	-36.723
2656.0000	-36.077
2656.4000	-36.854
2656.8000	-36.428
2657.2000	-36.146
2657.6000	-35.901
2658.0000	-35.694
2658.4000	-35.446
2658.8000	-35.211
2659.2000	-35.032
2659.6000	-34.941
2660.0000	-34.957
2660.4000	-34.679
2660.8000	-34.789
2661.2000	-35.092
2661.6000	-35.138
2662.0000	-34.948
2662.4000	-34.962
2662.8000	-35.386
2663.2000	-35.655
2663.6000	-35.331
2664.0000	-35.636
2664.4000	-35.897
2664.8000	-35.711
2665.2000	-35.583
2665.6000	-35.605
2666.0000	-35.467
2666.4000	-35.735
2666.8000	-35.856
2667.2000	-35.443
2667.6000	-35.423
2668.0000	-35.448
2668.4000	-35.399
2668.8000	-35.246
2669.2000	-35.191
2669.6000	-34.989
2670.0000	-35.028
2670.4000	-35.028
2670.8000	-34.414
2671.2000	-34.872
2671.6000	-34.977
2672.0000	-34.935
2672.4000	-34.895
2672.8000	-34.775
2673.2000	-34.735
2673.6000	-35.234
2674.0000	-35.405
2674.4000	-34.586
2674.8000	-33.857
2675.2000	-33.774
2675.6000	-35.058
2676.0000	-35.088
2676.4000	-34.868
2676.8000	-34.961
2677.2000	-34.746
2677.6000	-34.368
2678.0000	-33.091
2678.4000	-32.656
2678.8000	-32.904
2679.2000	-33.501
2679.6000	-33.206
2680.0000	-33.035
2680.4000	-32.711
2680.8000	-32.694
2681.2000	-32.359
2681.6000	-32.077
2682.0000	-31.887
2682.4000	-31.663
2682.8000	-31.428
2683.2000	-31.226
2683.6000	-31.193
2684.0000	-31.055
2684.4000	-30.928
2684.8000	-30.679
2685.2000	-30.926
2685.6000	-30.852
2686.0000	-30.605
2686.4000	-30.616
2686.8000	-30.403
2687.2000	-30.362
2687.6000	-30.390
2688.0000	-30.385
2688.4000	-30.407
2688.8000	-30.492
2689.2000	-30.176
2689.6000	-30.462
2690.0000	-30.223
2690.4000	-30.145
2690.8000	-30.052
2691.2000	-29.736
2691.6000	-29.768
2692.0000	-29.538
2692.4000	-29.515
2692.8000	-29.322
2693.2000	-28.483
2693.6000	-28.092
2694.0000	-27.912
2694.4000	-27.673
2694.8000	-27.757
2695.2000	-27.658
2695.6000	-27.213
2696.0000	-28.218
2696.4000	-28.219
2696.8000	-29.403
2697.2000	-29.169
2697.6000	-29.062
2698.0000	-29.400
2698.4000	-30.068
2698.8000	-30.685
2699.2000	-30.908
2699.6000	-30.996
2700.0000	-30.998
2700.4000	-32.818
2700.8000	-32.961
2701.2000	-33.291
2701.6000	-33.311
2702.0000	-33.381
2702.4000	-33.376
2702.8000	-33.224
2703.2000	-33.067
2703.6000	-32.680
2704.0000	-32.682
2704.4000	-32.772
2704.8000	-32.841
2705.2000	-32.779
2705.6000	-32.858
2706.0000	-33.098
2706.4000	-33.308
2706.8000	-33.558
2707.2000	-33.767
2707.6000	-33.973
2708.0000	-34.076
2708.4000	-33.551
2708.8000	-33.360
2709.2000	-32.894
2709.6000	-31.136
2710.0000	-30.914
2710.4000	-29.812
2710.8000	-29.208
2711.2000	-28.352
2711.6000	-27.501
2712.0000	-26.768
2712.4000	-25.980
2712.8000	-25.304
2713.2000	-24.678
2713.6000	-24.175
2714.0000	-23.892
2714.4000	-23.204
2714.8000	-22.846
2715.2000	-22.249
2715.6000	-22.035
2716.0000	-21.464
2716.4000	-21.149
2716.8000	-20.969
2717.2000	-20.677
2717.6000	-20.592
2718.0000	-20.517
2718.4000	-20.559
2718.8000	-20.566
2719.2000	-20.990
2719.6000	-20.914
2720.0000	-21.225
2720.4000	-21.293
2720.8000	-21.797
2721.2000	-22.620
2721.6000	-23.024
2722.0000	-22.811
2722.4000	-22.808
2722.8000	-23.764
2723.2000	-24.314
2723.6000	-23.888
2724.0000	-24.402
2724.4000	-24.895
2724.8000	-25.204
2725.2000	-25.003
2725.6000	-24.312
2726.0000	-24.354
2726.4000	-24.181
2726.8000	-24.328
2727.2000	-23.336
2727.6000	-22.799
2728.0000	-22.601
2728.4000	-22.936
2728.8000	-22.534
2729.2000	-22.226
2729.6000	-21.790
2730.0000	-21.791
2730.4000	-21.816
2730.8000	-21.301
2731.2000	-21.606
2731.6000	-21.352
2732.0000	-21.336
2732.4000	-21.240
2732.8000	-21.236
2733.2000	-21.250
2733.6000	-21.284
2734.0000	-21.178
2734.4000	-21.331
2734.8000	-21.328
2735.2000	-21.518
2735.6000	-21.387
2736.0000	-21.446
2736.4000	-21.731
2736.8000	-22.139
2737.2000	-22.062
2737.6000	-22.033
2738.0000	-22.330
2738.4000	-22.326
2738.8000	-22.695
2739.2000	-23.112
2739.6000	-22.751
2740.0000	-23.036
2740.4000	-23.041
2740.8000	-22.911
2741.2000	-21.530
2741.6000	-21.211
2742.0000	-21.357
2742.4000	-21.022
2742.8000	-20.908
2743.2000	-19.976
2743.6000	-20.033
2744.0000	-21.075
2744.4000	-20.614
2744.8000	-19.259
2745.2000	-19.441
2745.6000	-19.927
2746.0000	-19.704
2746.4000	-19.664
2746.8000	-20.072
2747.2000	-20.279
2747.6000	-20.426
2748.0000	-20.422
2748.4000	-19.989
2748.8000	-20.580
2749.2000	-20.779
2749.6000	-20.670
2750.0000	-20.846
2750.4000	-20.262
2750.8000	-20.109
2751.2000	-19.479
2751.6000	-18.985
2752.0000	-18.887
2752.4000	-18.296
2752.8000	-18.065
2753.2000	-18.056
2753.6000	-17.293
2754.0000	-17.238
2754.4000	-17.106
2754.8000	-17.115
2755.2000	-16.884
2755.6000	-16.604
2756.0000	-16.591
2756.4000	-16.782
2756.8000	-17.011
2757.2000	-16.945
2757.6000	-16.770
2758.0000	-16.760
2758.4000	-16.632
2758.8000	-16.778
2759.2000	-16.362
2759.6000	-15.816
2760.0000	-16.031
2760.4000	-15.576
2760.8000	-15.884
2761.2000	-14.916
2761.6000	-14.557
2762.0000	-14.015
2762.4000	-13.557
2762.8000	-12.804
2763.2000	-12.431
2763.6000	-11.755
2764.0000	-11.701
2764.4000	-11.359
2764.8000	-10.921
2765.2000	-10.213
2765.6000	-10.329
2766.0000	-10.360
2766.4000	-9.988
2766.8000	-9.739
2767.2000	-9.375
2767.6000	-9.464
2768.0000	-9.248
2768.4000	-9.200
2768.8000	-9.037
2769.2000	-9.001
2769.6000	-8.725
2770.0000	-8.664
2770.4000	-8.456
2770.8000	-8.176
2771.2000	-7.904
2771.6000	-8.156
2772.0000	-8.021
2772.4000	-8.115
2772.8000	-7.636
2773.2000	-7.613
2773.6000	-7.806
2774.0000	-7.742
2774.4000	-7.587
2774.8000	-7.821
2775.2000	-8.269
2775.6000	-7.768
2776.0000	-8.411
2776.4000	-8.254
2776.8000	-8.581
2777.2000	-8.529
2777.6000	-8.678
2778.0000	-8.919
2778.4000	-9.260
2778.8000	-9.132
2779.2000	-9.195
2779.6000	-8.948
2780.0000	-9.405
2780.4000	-8.766
2780.8000	-8.883
2781.2000	-8.153
2781.6000	-7.482
2782.0000	-6.959
2782.4000	-6.596
2782.8000	-6.246
2783.2000	-6.099
2783.6000	-5.544
2784.0000	-5.422
2784.4000	-4.992
2784.8000	-4.982
2785.2000	-5.032
2785.6000	-4.994
2786.0000	-5.182
2786.4000	-5.291
2786.8000	-5.194
2787.2000	-5.123
2787.6000	-5.617
2788.0000	-5.570
2788.4000	-5.351
2788.8000	-5.267
2789.2000	-5.018
2789.6000	-4.900
2790.0000	-4.699
2790.4000	-4.853
2790.8000	-4.316
2791.2000	-4.233
2791.6000	-4.035
2792.0000	-4.061
2792.4000	-3.997
2792.8000	-4.194
2793.2000	-4.158
2793.6000	-4.439
2794.0000	-4.564
2794.4000	-4.698
2794.8000	-4.814
2795.2000	-5.166
2795.6000	-5.476
2796.0000	-5.991
2796.4000	-6.151
2796.8000	-6.279
2797.2000	-6.800
2797.6000	-6.861
2798.0000	-6.855
2798.4000	-6.749
2798.8000	-6.903
2799.2000	-6.600
2799.6000	-6.312
2800.0000	-6.210
2800.4000	-6.080
2800.8000	-5.881
2801.2000	-5.745
2801.6000	-5.374
2802.0000	-5.732
2802.4000	-5.652
2802.8000	-5.702
2803.2000	-5.696
2803.6000	-5.958
2804.0000	-6.049
2804.4000	-6.454
2804.8000	-6.850
2805.2000	-7.262
2805.6000	-7.662
2806.0000	-8.140
2806.4000	-8.576
2806.8000	-9.037
2807.2000	-9.413
2807.6000	-9.776
2808.0000	-10.170
2808.4000	-10.440
2808.8000	-10.966
2809.2000	-11.423
2809.6000	-11.312
2810.0000	-11.324
2810.4000	-11.260
2810.8000	-11.054
2811.2000	-10.905
2811.6000	-11.060
2812.0000	-11.429
2812.4000	-11.740
2812.8000	-11.394
2813.2000	-11.817
2813.6000	-11.617
2814.0000	-11.751
2814.4000	-11.744
2814.8000	-11.350
2815.2000	-10.985
2815.6000	-10.776
2816.0000	-10.369
2816.4000	-10.326
2816.8000	-10.073
2817.2000	-9.898
2817.6000	-9.863
2818.0000	-9.755
2818.4000	-9.639
2818.8000	-10.037
2819.2000	-10.368
2819.6000	-10.535
2820.0000	-10.636
2820.4000	-11.460
2820.8000	-11.539
2821.2000	-12.587
2821.6000	-12.498
2822.0000	-11.305
2822.4000	-13.022
2822.8000	-13.329
2823.2000	-12.802
2823.6000	-12.943
2824.0000	-12.607
2824.4000	-12.708
2824.8000	-12.690
2825.2000	-11.872
2825.6000	-11.543
2826.0000	-11.603
2826.4000	-12.200
2826.8000	-11.411
2827.2000	-11.089
2827.6000	-10.940
2828.0000	-10.960
2828.4000	-10.477
2828.8000	-10.446
2829.2000	-12.403
2829.6000	-12.475
2830.0000	-10.125
2830.4000	-9.739
2830.8000	-12.905
2831.2000	-12.353
2831.6000	-10.629
2832.0000	-10.581
2832.4000	-11.056
2832.8000	-12.002
2833.2000	-13.103
2833.6000	-12.553
2834.0000	-12.716
2834.4000	-12.903
2834.8000	-13.172
2835.2000	-12.505
2835.6000	-12.875
2836.0000	-12.646
2836.4000	-12.479
2836.8000	-12.224
2837.2000	-11.667
2837.6000	-12.091
2838.0000	-11.944
2838.4000	-11.860
2838.8000	-11.053
2839.2000	-10.873
2839.6000	-10.880
2840.0000	-11.618
2840.4000	-11.495
2840.8000	-11.448
2841.2000	-11.193
2841.6000	-11.104
2842.0000	-10.792
2842.4000	-10.827
2842.8000	-11.489
2843.2000	-12.057
2843.6000	-11.424
2844.0000	-11.348
2844.4000	-11.915
2844.8000	-12.135
2845.2000	-12.841
2845.6000	-12.532
2846.0000	-12.857
2846.4000	-12.319
2846.8000	-12.510
2847.2000	-12.090
2847.6000	-12.190
2848.0000	-12.298
2848.4000	-12.689
2848.8000	-12.568
2849.2000	-13.208
2849.6000	-12.305
2850.0000	-12.884
2850.4000	-13.212
2850.8000	-12.796
2851.2000	-12.926
2851.6000	-12.583
2852.0000	-12.895
2852.4000	-12.828
2852.8000	-12.981
2853.2000	-13.028
2853.6000	-12.912
2854.0000	-13.256
2854.4000	-12.815
2854.8000	-12.571
2855.2000	-12.651
2855.6000	-12.843
2856.0000	-12.561
2856.4000	-12.299
2856.8000	-12.279
2857.2000	-12.808
2857.6000	-12.678
2858.0000	-12.475
2858.4000	-12.495
2858.8000	-12.878
2859.2000	-12.979
2859.6000	-12.543
2860.0000	-12.055
2860.4000	-12.317
2860.8000	-13.150
2861.2000	-11.482
2861.6000	-11.893
2862.0000	-12.199
2862.4000	-12.344
2862.8000	-12.639
2863.2000	-12.455
2863.6000	-12.496
2864.0000	-12.896
2864.4000	-12.163
2864.8000	-12.295
2865.2000	-12.203
2865.6000	-12.244
2866.0000	-12.260
2866.4000	-11.963
2866.8000	-12.021
2867.2000	-12.203
2867.6000	-12.500
2868.0000	-12.285
2868.4000	-12.197
2868.8000	-11.950
2869.2000	-11.801
2869.6000	-12.043
2870.0000	-12.063
2870.4000	-11.778
2870.8000	-12.026
2871.2000	-11.669
2871.6000	-11.715
2872.0000	-11.905
2872.4000	-11.815
2872.8000	-12.024
2873.2000	-11.772
2873.6000	-11.900
2874.0000	-12.139
2874.4000	-11.869
2874.8000	-12.430
2875.2000	-12.238
2875.6000	-12.210
2876.0000	-12.177
2876.4000	-12.004
2876.8000	-11.943
2877.2000	-11.643
2877.6000	-11.398
2878.0000	-11.456
2878.4000	-10.988
2878.8000	-10.398
2879.2000	-10.226
2879.6000	-10.690
2880.0000	-10.631
2880.4000	-10.366
2880.8000	-10.371
2881.2000	-10.237
2881.6000	-10.705
2882.0000	-10.809
2882.4000	-10.741
2882.8000	-10.995
2883.2000	-11.030
2883.6000	-11.755
2884.0000	-11.773
2884.4000	-12.155
2884.8000	-11.645
2885.2000	-12.124
2885.6000	-12.237
2886.0000	-12.245
2886.4000	-12.690
2886.8000	-12.418
2887.2000	-12.553
2887.6000	-12.344
2888.0000	-12.684
2888.4000	-11.698
2888.8000	-12.357
2889.2000	-12.377
2889.6000	-12.830
2890.0000	-12.827
2890.4000	-13.113
2890.8000	-13.048
2891.2000	-12.783
2891.6000	-12.661
2892.0000	-12.806
2892.4000	-12.776
2892.8000	-12.706
2893.2000	-12.623
2893.6000	-11.837
2894.0000	-13.602
2894.4000	-12.558
2894.8000	-13.379
2895.2000	-12.694
2895.6000	-12.869
2896.0000	-13.189
2896.4000	-12.800
2896.8000	-12.820
2897.2000	-13.268
2897.6000	-13.550
2898.0000	-14.195
2898.4000	-13.830
2898.8000	-13.052
2899.2000	-14.777
2899.6000	-14.083
2900.0000	-14.889
2900.4000	-14.948
2900.8000	-14.923
2901.2000	-15.286
2901.6000	-15.153
2902.0000	-14.760
2902.4000	-15.205
2902.8000	-15.199
2903.2000	-15.088
2903.6000	-15.890
2904.0000	-14.828
2904.4000	-15.736
2904.8000	-15.076
2905.2000	-14.766
2905.6000	-15.498
2906.0000	-16.013
2906.4000	-15.588
2906.8000	-15.437
2907.2000	-14.648
2907.6000	-15.150
2908.0000	-15.393
2908.4000	-15.807
2908.8000	-15.213
2909.2000	-14.918
2909.6000	-15.666
2910.0000	-15.608
2910.4000	-15.873
2910.8000	-15.387
2911.2000	-16.018
2911.6000	-16.363
2912.0000	-16.305
2912.4000	-16.169
2912.8000	-17.151
2913.2000	-16.670
2913.6000	-16.910
2914.0000	-17.008
2914.4000	-17.024
2914.8000	-17.718
2915.2000	-17.148
2915.6000	-17.375
2916.0000	-17.209
2916.4000	-17.723
2916.8000	-17.659
2917.2000	-17.836
2917.6000	-17.504
2918.0000	-17.286
2918.4000	-17.756
2918.8000	-17.731
2919.2000	-17.944
2919.6000	-17.245
2920.0000	-17.472
2920.4000	-17.639
2920.8000	-18.115
2921.2000	-17.691
2921.6000	-17.475
2922.0000	-17.182
2922.4000	-17.771
2922.8000	-17.382
2923.2000	-18.464
2923.6000	-18.303
2924.0000	-18.258
2924.4000	-18.118
2924.8000	-17.831
2925.2000	-18.846
2925.6000	-18.579
2926.0000	-18.365
2926.4000	-18.274
2926.8000	-19.103
2927.2000	-18.691
2927.6000	-19.820
2928.0000	-19.769
2928.4000	-19.722
2928.8000	-19.993
2929.2000	-20.331
2929.6000	-20.924
2930.0000	-19.618
2930.4000	-19.877
2930.8000	-20.580
2931.2000	-20.500
2931.6000	-19.770
2932.0000	-20.622
2932.4000	-19.981
2932.8000	-20.281
2933.2000	-20.879
2933.6000	-20.485
2934.0000	-20.775
2934.4000	-20.134
2934.8000	-20.119
2935.2000	-20.330
2935.6000	-20.677
2936.0000	-20.080
2936.4000	-19.937
2936.8000	-20.302
2937.2000	-20.172
2937.6000	-20.540
2938.0000	-22.261
2938.4000	-19.508
2938.8000	-20.435
2939.2000	-21.657
2939.6000	-21.363
2940.0000	-21.690
2940.4000	-20.630
2940.8000	-21.640
2941.2000	-22.067
2941.6000	-22.153
2942.0000	-20.622
2942.4000	-20.736
2942.8000	-20.778
2943.2000	-21.942
2943.6000	-20.661
2944.0000	-21.425
2944.4000	-21.389
2944.8000	-21.568
2945.2000	-21.369
2945.6000	-21.059
2946.0000	-21.182
2946.4000	-21.577
2946.8000	-20.931
2947.2000	-20.884
2947.6000	-21.446
2948.0000	-22.011
2948.4000	-21.936
2948.8000	-21.840
2949.2000	-21.885
2949.6000	-21.936
2950.0000	-22.028
2950.4000	-21.849
2950.8000	-22.864
2951.2000	-22.883
2951.6000	-22.783
2952.0000	-22.980
2952.4000	-22.361
2952.8000	-23.545
2953.2000	-22.810
2953.6000	-23.356
2954.0000	-21.958
2954.4000	-22.892
2954.8000	-23.315
2955.2000	-23.714
2955.6000	-22.743
2956.0000	-23.073
2956.4000	-22.965
2956.8000	-23.896
2957.2000	-24.120
2957.6000	-23.913
2958.0000	-23.183
2958.4000	-23.405
2958.8000	-24.033
2959.2000	-23.942
2959.6000	-23.928
2960.0000	-22.634
2960.4000	-23.674
2960.8000	-24.409
2961.2000	-25.132
2961.6000	-24.027
2962.0000	-23.849
2962.4000	-25.109
2962.8000	-23.808
2963.2000	-23.482
2963.6000	-23.875
2964.0000	-23.696
2964.4000	-23.960
2964.8000	-24.015
2965.2000	-24.487
2965.6000	-25.188
2966.0000	-23.545
2966.4000	-24.408
2966.8000	-25.864
2967.2000	-25.903
2967.6000	-25.207
2968.0000	-24.850
2968.4000	-26.282
2968.8000	-26.921
2969.2000	-26.622
2969.6000	-25.035
2970.0000	-25.390
2970.4000	-23.840
2970.8000	-25.533
2971.2000	-24.707
2971.6000	-26.193
2972.0000	-24.374
2972.4000	-24.959
2972.8000	-25.274
2973.2000	-27.207
2973.6000	-27.056
2974.0000	-24.173
2974.4000	-25.513
2974.8000	-26.021
2975.2000	-26.340
2975.6000	-26.303
2976.0000	-26.353
2976.4000	-26.919
2976.8000	-26.658
2977.2000	-25.489
2977.6000	-27.326
2978.0000	-27.036
2978.4000	-27.454
2978.8000	-27.659
2979.2000	-27.744
2979.6000	-26.358
2980.0000	-26.106
2980.4000	-27.305
2980.8000	-26.333
2981.2000	-27.811
2981.6000	-26.873
2982.0000	-26.035
2982.4000	-27.417
2982.8000	-27.589
2983.2000	-27.609
2983.6000	-27.733
2984.0000	-27.137
2984.4000	-26.722
2984.8000	-27.239
2985.2000	-25.945
2985.6000	-26.765
2986.0000	-26.452
2986.4000	-25.690
2986.8000	-26.147
2987.2000	-27.341
2987.6000	-27.139
2988.0000	-27.299
2988.4000	-26.235
2988.8000	-25.689
2989.2000	-25.816
2989.6000	-26.376
2990.0000	-27.270
2990.4000	-26.607
2990.8000	-27.227
2991.2000	-26.396
2991.6000	-26.242
2992.0000	-25.951
2992.4000	-25.620
2992.8000	-25.678
2993.2000	-25.734
2993.6000	-25.181
2994.0000	-25.866
2994.4000	-25.773
2994.8000	-26.141
2995.2000	-27.184
2995.6000	-25.138
2996.0000	-24.927
2996.4000	-25.530
2996.8000	-26.354
2997.2000	-26.572
2997.6000	-26.773
2998.0000	-26.231
2998.4000	-25.072
2998.8000	-25.986
2999.2000	-24.686
2999.6000	-25.426
3000.0000	-25.477
3000.4000	-25.446
3000.8000	-27.111
3001.2000	-26.211
3001.6000	-25.845
3002.0000	-24.665
3002.4000	-24.875
3002.8000	-27.343
3003.2000	-26.634
3003.6000	-25.020
3004.0000	-25.586
3004.4000	-25.897
3004.8000	-26.294
3005.2000	-25.998
3005.6000	-25.248
3006.0000	-25.328
3006.4000	-25.682
3006.8000	-26.459
3007.2000	-25.107
3007.6000	-25.655
3008.0000	-24.871
3008.4000	-26.791
3008.8000	-24.697
3009.2000	-25.868
3009.6000	-25.162
3010.0000	-26.910
3010.4000	-26.305
3010.8000	-25.655
3011.2000	-25.668
3011.6000	-26.243
3012.0000	-26.438
3012.4000	-25.078
3012.8000	-24.625
3013.2000	-25.053
3013.6000	-26.570
3014.0000	-26.910
3014.4000	-25.325
3014.8000	-25.111
3015.2000	-26.359
3015.6000	-27.164
3016.0000	-26.604
3016.4000	-26.117
3016.8000	-24.551
3017.2000	-27.649
3017.6000	-25.236
3018.0000	-27.730
3018.4000	-28.617
3018.8000	-26.604
3019.2000	-26.491
3019.6000	-27.521
3020.0000	-26.346
3020.4000	-28.131
3020.8000	-28.656
3021.2000	-26.486
3021.6000	-26.323
3022.0000	-27.401
3022.4000	-27.522
3022.8000	-27.221
3023.2000	-26.729
3023.6000	-26.571
3024.0000	-26.386
3024.4000	-26.271
3024.8000	-27.706
3025.2000	-27.518
3025.6000	-28.065
3026.0000	-25.717
3026.4000	-24.561
3026.8000	-26.111
3027.2000	-26.322
3027.6000	-26.471
3028.0000	-24.170
3028.4000	-26.341
3028.8000	-25.140
3029.2000	-25.802
3029.6000	-25.130
3030.0000	-25.585
3030.4000	-24.054
3030.8000	-24.488
3031.2000	-25.111
3031.6000	-24.237
3032.0000	-24.990
3032.4000	-23.612
3032.8000	-22.845
3033.2000	-23.879
3033.6000	-24.427
3034.0000	-24.645
3034.4000	-23.422
3034.8000	-22.263
3035.2000	-24.392
3035.6000	-24.200
3036.0000	-24.249
3036.4000	-22.415
3036.8000	-24.497
3037.2000	-24.529
3037.6000	-24.102
3038.0000	-23.092
3038.4000	-22.924
3038.8000	-23.930
3039.2000	-23.712
3039.6000	-23.409
3040.0000	-24.120
3040.4000	-23.621
3040.8000	-23.990
3041.2000	-24.344
3041.6000	-23.936
3042.0000	-23.858
3042.4000	-24.422
3042.8000	-24.537
3043.2000	-24.529
3043.6000	-23.885
3044.0000	-24.218
3044.4000	-24.629
3044.8000	-24.375
3045.2000	-25.197
3045.6000	-26.088
3046.0000	-25.611
3046.4000	-24.484
3046.8000	-23.816
3047.2000	-25.874
3047.6000	-25.588
3048.0000	-25.326
3048.4000	-25.004
3048.8000	-25.381
3049.2000	-24.490
3049.6000	-25.726
3050.0000	-25.657
3050.4000	-25.824
3050.8000	-25.334
3051.2000	-26.278
3051.6000	-25.927
3052.0000	-25.194
3052.4000	-26.249
3052.8000	-25.415
3053.2000	-25.821
3053.6000	-27.045
3054.0000	-26.013
3054.4000	-24.039
3054.8000	-27.462
3055.2000	-25.768
3055.6000	-26.054
3056.0000	-27.200
3056.4000	-26.837
3056.8000	-25.061
3057.2000	-25.468
3057.6000	-25.331
3058.0000	-26.535
3058.4000	-22.938
3058.8000	-22.754
3059.2000	-25.408
3059.6000	-22.064
3060.0000	-27.139
3060.4000	-25.424
3060.8000	-26.054
3061.2000	-25.517
3061.6000	-26.364
3062.0000	-23.774
3062.4000	-24.777
3062.8000	-25.288
3063.2000	-25.770
3063.6000	-23.224
3064.0000	-23.249
3064.4000	-24.796
3064.8000	-24.113
3065.2000	-24.564
3065.6000	-21.439
3066.0000	-22.281
3066.4000	-24.895
3066.8000	-25.437
3067.2000	-22.778
3067.6000	-22.160
3068.0000	-22.760
3068.4000	-23.407
3068.8000	-19.647
3069.2000	-22.690
3069.6000	-21.482
3070.0000	-22.809
3070.4000	-22.220
3070.8000	-22.197
3071.2000	-22.902
3071.6000	-22.457
3072.0000	-22.153
3072.4000	-19.802
3072.8000	-23.922
3073.2000	-20.972
3073.6000	-22.429
3074.0000	-20.623
3074.4000	-21.106
3074.8000	-21.525
3075.2000	-22.942
3075.6000	-22.084
3076.0000	-20.922
3076.4000	-21.207
3076.8000	-22.492
3077.2000	-21.346
3077.6000	-21.898
3078.0000	-20.125
3078.4000	-20.560
3078.8000	-21.346
3079.2000	-19.969
3079.6000	-21.451
3080.0000	-20.205
3080.4000	-19.680
3080.8000	-19.754
3081.2000	-20.422
3081.6000	-20.354
3082.0000	-19.207
3082.4000	-18.534
3082.8000	-20.518
3083.2000	-20.373
3083.6000	-19.864
3084.0000	-20.591
3084.4000	-19.736
3084.8000	-20.477
3085.2000	-19.448
3085.6000	-19.991
3086.0000	-18.653
3086.4000	-19.328
3086.8000	-20.353
3087.2000	-20.385
3087.6000	-19.253
3088.0000	-19.578
3088.4000	-19.750
3088.8000	-19.794
3089.2000	-20.347
3089.6000	-20.636
3090.0000	-21.387
3090.4000	-19.702
3090.8000	-19.612
3091.2000	-19.908
3091.6000	-19.107
3092.0000	-19.644
3092.4000	-21.217
3092.8000	-19.335
3093.2000	-21.302
3093.6000	-18.900
3094.0000	-20.660
3094.4000	-19.416
3094.8000	-18.783
3095.2000	-18.575
3095.6000	-18.796
3096.0000	-20.075
3096.4000	-18.598
3096.8000	-18.562
3097.2000	-18.460
3097.6000	-18.005
3098.0000	-18.854
3098.4000	-19.767
3098.8000	-17.393
3099.2000	-18.561
3099.6000	-18.958
3100.0000	-18.924
3100.4000	-19.522
3100.8000	-18.960
3101.2000	-18.081
3101.6000	-19.633
3102.0000	-18.350
3102.4000	-17.658
3102.8000	-17.954
3103.2000	-17.586
3103.6000	-17.051
3104.0000	-15.855
3104.4000	-17.192
3104.8000	-16.960
3105.2000	-17.581
3105.6000	-17.288
3106.0000	-19.727
3106.4000	-17.418
3106.8000	-19.270
3107.2000	-18.005
3107.6000	-17.219
3108.0000	-16.692
3108.4000	-17.093
3108.8000	-16.188
3109.2000	-16.272
3109.6000	-16.165
3110.0000	-18.039
3110.4000	-17.192
3110.8000	-17.371
3111.2000	-17.308
3111.6000	-17.414
3112.0000	-18.207
3112.4000	-16.524
3112.8000	-17.437
3113.2000	-16.891
3113.6000	-17.493
3114.0000	-17.452
3114.4000	-17.674
3114.8000	-16.383
3115.2000	-17.009
3115.6000	-16.805
3116.0000	-16.758
3116.4000	-16.326
3116.8000	-16.340
3117.2000	-17.237
3117.6000	-17.894
3118.0000	-17.602
3118.4000	-16.832
3118.8000	-17.417
3119.2000	-17.056
3119.6000	-17.291
3120.0000	-17.416
3120.4000	-17.448
3120.8000	-16.612
3121.2000	-18.623
3121.6000	-16.562
3122.0000	-17.249
3122.4000	-17.913
3122.8000	-17.170
3123.2000	-17.726
3123.6000	-17.110
3124.0000	-17.271
3124.4000	-17.734
3124.8000	-17.668
3125.2000	-16.750
3125.6000	-16.726
3126.0000	-16.494
3126.4000	-16.898
3126.8000	-16.814
3127.2000	-16.817
3127.6000	-16.864
3128.0000	-17.418
3128.4000	-16.847
3128.8000	-17.506
3129.2000	-16.576
3129.6000	-16.412
3130.0000	-16.984
3130.4000	-16.562
3130.8000	-16.907
3131.2000	-16.466
3131.6000	-16.654
3132.0000	-15.856
3132.4000	-16.801
3132.8000	-16.283
3133.2000	-16.408
3133.6000	-16.045
3134.0000	-16.164
3134.4000	-16.365
3134.8000	-15.994
3135.2000	-16.125
3135.6000	-15.965
3136.0000	-15.353
3136.4000	-15.713
3136.8000	-16.478
3137.2000	-15.408
3137.6000	-15.710
3138.0000	-15.663
3138.4000	-15.411
3138.8000	-15.121
3139.2000	-16.181
3139.6000	-15.530
3140.0000	-15.506
3140.4000	-15.840
3140.8000	-15.443
3141.2000	-15.051
3141.6000	-15.098
3142.0000	-14.807
3142.4000	-15.192
3142.8000	-14.683
3143.2000	-15.345
3143.6000	-15.059
3144.0000	-15.329
3144.4000	-15.266
3144.8000	-15.159
3145.2000	-14.924
3145.6000	-14.564
3146.0000	-14.639
3146.4000	-14.335
3146.8000	-15.019
3147.2000	-14.514
3147.6000	-14.551
3148.0000	-14.591
3148.4000	-14.329
3148.8000	-14.614
3149.2000	-14.464
3149.6000	-14.983
3150.0000	-14.540
3150.4000	-14.034
3150.8000	-14.069
3151.2000	-14.700
3151.6000	-13.987
3152.0000	-14.088
3152.4000	-13.884
3152.8000	-14.223
3153.2000	-14.137
3153.6000	-14.337
3154.0000	-13.224
3154.4000	-13.189
3154.8000	-13.225
3155.2000	-14.394
3155.6000	-13.947
3156.0000	-13.666
3156.4000	-13.446
3156.8000	-13.299
3157.2000	-13.277
3157.6000	-13.243
3158.0000	-13.657
3158.4000	-14.200
3158.8000	-12.839
3159.2000	-13.472
3159.6000	-13.475
3160.0000	-13.410
3160.4000	-13.327
3160.8000	-14.331
3161.2000	-13.359
3161.6000	-12.918
3162.0000	-12.705
3162.4000	-12.963
3162.8000	-13.193
3163.2000	-12.804
3163.6000	-12.797
3164.0000	-12.564
3164.4000	-12.687
3164.8000	-13.078
3165.2000	-12.566
3165.6000	-13.253
3166.0000	-12.542
3166.4000	-12.726
3166.8000	-12.429
3167.2000	-12.615
3167.6000	-12.526
3168.0000	-12.515
3168.4000	-12.531
3168.8000	-12.606
3169.2000	-12.944
3169.6000	-12.801
3170.0000	-12.825
3170.4000	-12.484
3170.8000	-12.423
3171.2000	-12.434
3171.6000	-12.416
3172.0000	-12.479
3172.4000	-12.650
3172.8000	-12.532
3173.2000	-12.384
3173.6000	-12.350
3174.0000	-12.444
3174.4000	-12.370
3174.8000	-12.246
3175.2000	-12.262
3175.6000	-12.264
3176.0000	-12.467
3176.4000	-12.742
3176.8000	-12.857
3177.2000	-12.573
3177.6000	-13.079
3178.0000	-12.846
3178.4000	-12.609
3178.8000	-12.738
3179.2000	-13.830
3179.6000	-12.932
3180.0000	-12.470
3180.4000	-12.430
3180.8000	-12.787
3181.2000	-12.739
3181.6000	-12.696
3182.0000	-12.633
3182.4000	-12.974
3182.8000	-13.014
3183.2000	-12.827
3183.6000	-13.167
3184.0000	-13.165
3184.4000	-13.210
3184.8000	-12.918
3185.2000	-13.258
3185.6000	-13.445
[truncated: 5,786 more rows]
