# Supplementary material for: Femtosecond tunable solitons up to 4.8 µm using soliton self-frequency shift in an InF3 fiber
Source: Sci Rep. 2022 Sep 23;12:15898. doi: 10.1038/s41598-022-19658-8 (PMC9508244; doi:10.1038/s41598-022-19658-8)
Supplement: Supplementary file 1 — Supplementary Information. [file 41598_2022_19658_MOESM1_ESM.zip › Raw data/Fig3_4m20mInF3/5.4A.CSV]

75CSV
77
35
CTRWL	3950.000000
SPAN	3100.000000
START WL	2400.000000
STOP WL	5500.000000
WLFREQ	0
REFL	-3.0
LSCL	7.0
RESLN	2.000
AVG	1
SMPLAUTO	1
SMPL	7751
SMPLINTVL	0.4000
HI1_CHOP
MEAS
LSUNT	0
NMSKV	OFF
RESCOR	0
SMOOTH	0
MEASWL	0
SWPSPD	1
MODELNAME	AQ6376
CHGPT	0
RESCAL0_0	10243
RESCAL0_1	0
RESCAL0_2	0
RESCAL1_0	10243
RESCAL1_1	0
RESCAL1_2	0
RESPARM	10243
FREQPARM	10243
WNUMPARM	10243
[TRACE DATA]
2400.0000	-56.784
2400.4000	-55.371
2400.8000	-52.789
2401.2000	-210.000
2401.6000	-51.644
2402.0000	-55.606
2402.4000	-50.911
2402.8000	-60.453
2403.2000	-210.000
2403.6000	-210.000
2404.0000	-210.000
2404.4000	-51.248
2404.8000	-210.000
2405.2000	-210.000
2405.6000	-210.000
2406.0000	-210.000
2406.4000	-50.760
2406.8000	-61.488
2407.2000	-210.000
2407.6000	-51.986
2408.0000	-210.000
2408.4000	-49.035
2408.8000	-49.471
2409.2000	-55.953
2409.6000	-210.000
2410.0000	-52.890
2410.4000	-51.384
2410.8000	-50.644
2411.2000	-210.000
2411.6000	-210.000
2412.0000	-63.302
2412.4000	-210.000
2412.8000	-57.482
2413.2000	-52.011
2413.6000	-50.919
2414.0000	-53.383
2414.4000	-210.000
2414.8000	-51.025
2415.2000	-51.994
2415.6000	-51.772
2416.0000	-53.889
2416.4000	-49.157
2416.8000	-52.105
2417.2000	-56.860
2417.6000	-56.026
2418.0000	-54.670
2418.4000	-55.463
2418.8000	-58.832
2419.2000	-210.000
2419.6000	-52.341
2420.0000	-49.234
2420.4000	-54.934
2420.8000	-54.183
2421.2000	-51.715
2421.6000	-54.377
2422.0000	-210.000
2422.4000	-53.554
2422.8000	-210.000
2423.2000	-55.512
2423.6000	-51.786
2424.0000	-210.000
2424.4000	-210.000
2424.8000	-55.599
2425.2000	-52.132
2425.6000	-54.780
2426.0000	-53.757
2426.4000	-51.949
2426.8000	-51.487
2427.2000	-53.280
2427.6000	-51.555
2428.0000	-50.752
2428.4000	-52.173
2428.8000	-49.964
2429.2000	-49.327
2429.6000	-50.823
2430.0000	-49.186
2430.4000	-49.751
2430.8000	-210.000
2431.2000	-210.000
2431.6000	-50.838
2432.0000	-49.458
2432.4000	-56.431
2432.8000	-54.245
2433.2000	-50.492
2433.6000	-51.859
2434.0000	-50.473
2434.4000	-210.000
2434.8000	-74.304
2435.2000	-52.279
2435.6000	-57.599
2436.0000	-50.206
2436.4000	-50.912
2436.8000	-51.253
2437.2000	-54.947
2437.6000	-53.836
2438.0000	-50.665
2438.4000	-52.046
2438.8000	-55.403
2439.2000	-56.245
2439.6000	-52.765
2440.0000	-210.000
2440.4000	-62.317
2440.8000	-53.504
2441.2000	-51.194
2441.6000	-50.806
2442.0000	-51.716
2442.4000	-52.018
2442.8000	-52.103
2443.2000	-50.940
2443.6000	-210.000
2444.0000	-50.945
2444.4000	-52.242
2444.8000	-50.353
2445.2000	-53.793
2445.6000	-52.666
2446.0000	-210.000
2446.4000	-56.740
2446.8000	-51.587
2447.2000	-50.603
2447.6000	-55.210
2448.0000	-50.790
2448.4000	-210.000
2448.8000	-51.147
2449.2000	-55.697
2449.6000	-49.954
2450.0000	-49.002
2450.4000	-51.716
2450.8000	-50.142
2451.2000	-50.965
2451.6000	-52.216
2452.0000	-51.322
2452.4000	-50.253
2452.8000	-50.169
2453.2000	-49.705
2453.6000	-50.247
2454.0000	-50.374
2454.4000	-49.636
2454.8000	-51.482
2455.2000	-49.161
2455.6000	-49.756
2456.0000	-210.000
2456.4000	-50.243
2456.8000	-50.367
2457.2000	-50.237
2457.6000	-50.411
2458.0000	-50.130
2458.4000	-51.477
2458.8000	-49.678
2459.2000	-51.091
2459.6000	-49.714
2460.0000	-49.724
2460.4000	-47.367
2460.8000	-60.411
2461.2000	-51.778
2461.6000	-50.487
2462.0000	-49.165
2462.4000	-51.707
2462.8000	-52.072
2463.2000	-50.342
2463.6000	-49.751
2464.0000	-49.548
2464.4000	-53.407
2464.8000	-53.661
2465.2000	-210.000
2465.6000	-49.994
2466.0000	-210.000
2466.4000	-49.437
2466.8000	-49.704
2467.2000	-53.094
2467.6000	-49.985
2468.0000	-49.483
2468.4000	-50.445
2468.8000	-50.265
2469.2000	-50.716
2469.6000	-51.375
2470.0000	-51.099
2470.4000	-49.414
2470.8000	-48.577
2471.2000	-49.255
2471.6000	-50.723
2472.0000	-54.050
2472.4000	-51.196
2472.8000	-49.049
2473.2000	-53.365
2473.6000	-52.673
2474.0000	-51.061
2474.4000	-48.460
2474.8000	-49.827
2475.2000	-48.860
2475.6000	-49.734
2476.0000	-51.209
2476.4000	-48.588
2476.8000	-48.609
2477.2000	-49.155
2477.6000	-48.753
2478.0000	-48.742
2478.4000	-50.979
2478.8000	-47.421
2479.2000	-47.532
2479.6000	-49.049
2480.0000	-49.208
2480.4000	-48.995
2480.8000	-49.060
2481.2000	-48.460
2481.6000	-48.534
2482.0000	-49.117
2482.4000	-50.072
2482.8000	-48.531
2483.2000	-49.239
2483.6000	-48.422
2484.0000	-49.019
2484.4000	-47.508
2484.8000	-48.237
2485.2000	-48.366
2485.6000	-48.717
2486.0000	-49.238
2486.4000	-49.401
2486.8000	-48.766
2487.2000	-47.186
2487.6000	-48.287
2488.0000	-47.848
2488.4000	-47.512
2488.8000	-48.400
2489.2000	-48.549
2489.6000	-47.781
2490.0000	-46.953
2490.4000	-47.213
2490.8000	-47.307
2491.2000	-47.465
2491.6000	-46.529
2492.0000	-48.304
2492.4000	-47.656
2492.8000	-47.239
2493.2000	-46.281
2493.6000	-48.360
2494.0000	-47.965
2494.4000	-46.782
2494.8000	-47.013
2495.2000	-46.893
2495.6000	-47.195
2496.0000	-45.935
2496.4000	-46.767
2496.8000	-46.253
2497.2000	-45.889
2497.6000	-46.988
2498.0000	-45.826
2498.4000	-45.399
2498.8000	-46.152
2499.2000	-45.803
2499.6000	-44.912
2500.0000	-44.810
2500.4000	-45.269
2500.8000	-45.560
2501.2000	-45.013
2501.6000	-45.038
2502.0000	-44.902
2502.4000	-45.097
2502.8000	-44.925
2503.2000	-44.713
2503.6000	-45.039
2504.0000	-44.998
2504.4000	-44.461
2504.8000	-44.456
2505.2000	-44.176
2505.6000	-44.224
2506.0000	-44.399
2506.4000	-43.793
2506.8000	-43.774
2507.2000	-43.797
2507.6000	-43.687
2508.0000	-43.742
2508.4000	-44.223
2508.8000	-43.513
2509.2000	-43.766
2509.6000	-43.359
2510.0000	-43.115
2510.4000	-43.125
2510.8000	-42.862
2511.2000	-43.574
2511.6000	-43.101
2512.0000	-43.293
2512.4000	-42.566
2512.8000	-43.175
2513.2000	-42.876
2513.6000	-42.571
2514.0000	-42.660
2514.4000	-42.839
2514.8000	-42.965
2515.2000	-42.793
2515.6000	-42.736
2516.0000	-42.431
2516.4000	-42.100
2516.8000	-42.719
2517.2000	-41.828
2517.6000	-42.123
2518.0000	-41.892
2518.4000	-41.511
2518.8000	-41.943
2519.2000	-41.307
2519.6000	-41.598
2520.0000	-41.450
2520.4000	-41.394
2520.8000	-41.074
2521.2000	-41.256
2521.6000	-41.089
2522.0000	-40.757
2522.4000	-40.970
2522.8000	-40.513
2523.2000	-40.418
2523.6000	-40.893
2524.0000	-40.725
2524.4000	-40.356
2524.8000	-40.596
2525.2000	-40.478
2525.6000	-40.507
2526.0000	-40.315
2526.4000	-40.150
2526.8000	-40.518
2527.2000	-40.174
2527.6000	-39.898
2528.0000	-40.082
2528.4000	-39.889
2528.8000	-40.111
2529.2000	-40.048
2529.6000	-39.680
2530.0000	-39.523
2530.4000	-39.351
2530.8000	-39.254
2531.2000	-39.149
2531.6000	-38.987
2532.0000	-39.064
2532.4000	-39.304
2532.8000	-39.064
2533.2000	-38.946
2533.6000	-39.150
2534.0000	-38.983
2534.4000	-39.125
2534.8000	-38.770
2535.2000	-38.873
2535.6000	-38.673
2536.0000	-39.023
2536.4000	-38.403
2536.8000	-38.519
2537.2000	-38.525
2537.6000	-38.693
2538.0000	-38.553
2538.4000	-38.022
2538.8000	-37.931
2539.2000	-38.260
2539.6000	-37.957
2540.0000	-37.872
2540.4000	-37.837
2540.8000	-37.842
2541.2000	-37.997
2541.6000	-37.736
2542.0000	-37.534
2542.4000	-37.690
2542.8000	-37.846
2543.2000	-37.925
2543.6000	-37.515
2544.0000	-37.316
2544.4000	-37.358
2544.8000	-37.664
2545.2000	-37.629
2545.6000	-37.263
2546.0000	-37.339
2546.4000	-37.596
2546.8000	-37.590
2547.2000	-37.333
2547.6000	-37.218
2548.0000	-37.239
2548.4000	-37.106
2548.8000	-37.013
2549.2000	-36.747
2549.6000	-36.859
2550.0000	-36.770
2550.4000	-36.891
2550.8000	-36.676
2551.2000	-36.472
2551.6000	-36.824
2552.0000	-36.586
2552.4000	-36.713
2552.8000	-36.566
2553.2000	-36.587
2553.6000	-36.611
2554.0000	-36.398
2554.4000	-36.633
2554.8000	-36.328
2555.2000	-36.286
2555.6000	-36.251
2556.0000	-36.108
2556.4000	-36.228
2556.8000	-36.078
2557.2000	-35.999
2557.6000	-36.091
2558.0000	-36.134
2558.4000	-36.121
2558.8000	-36.051
2559.2000	-35.971
2559.6000	-36.243
2560.0000	-35.926
2560.4000	-35.332
2560.8000	-35.402
2561.2000	-35.523
2561.6000	-35.329
2562.0000	-35.374
2562.4000	-35.161
2562.8000	-35.211
2563.2000	-35.015
2563.6000	-35.055
2564.0000	-35.044
2564.4000	-34.892
2564.8000	-34.805
2565.2000	-34.955
2565.6000	-34.861
2566.0000	-34.747
2566.4000	-34.737
2566.8000	-34.817
2567.2000	-35.129
2567.6000	-34.842
2568.0000	-34.842
2568.4000	-34.856
2568.8000	-35.288
2569.2000	-35.475
2569.6000	-35.300
2570.0000	-35.543
2570.4000	-35.680
2570.8000	-35.825
2571.2000	-35.929
2571.6000	-35.852
2572.0000	-35.993
2572.4000	-35.965
2572.8000	-35.930
2573.2000	-35.993
2573.6000	-35.895
2574.0000	-35.716
2574.4000	-35.580
2574.8000	-35.370
2575.2000	-35.214
2575.6000	-35.227
2576.0000	-34.993
2576.4000	-34.902
2576.8000	-34.746
2577.2000	-34.722
2577.6000	-34.769
2578.0000	-34.651
2578.4000	-34.481
2578.8000	-34.382
2579.2000	-34.479
2579.6000	-34.605
2580.0000	-34.554
2580.4000	-34.701
2580.8000	-34.797
2581.2000	-35.183
2581.6000	-35.080
2582.0000	-35.238
2582.4000	-35.290
2582.8000	-35.522
2583.2000	-35.713
2583.6000	-35.869
2584.0000	-35.870
2584.4000	-36.043
2584.8000	-36.361
2585.2000	-36.259
2585.6000	-36.463
2586.0000	-36.718
2586.4000	-36.871
2586.8000	-36.864
2587.2000	-36.827
2587.6000	-36.751
2588.0000	-36.866
2588.4000	-37.016
2588.8000	-36.879
2589.2000	-36.783
2589.6000	-36.394
2590.0000	-36.495
2590.4000	-36.620
2590.8000	-36.381
2591.2000	-36.389
2591.6000	-36.595
2592.0000	-36.569
2592.4000	-36.308
2592.8000	-36.049
2593.2000	-36.460
2593.6000	-36.607
2594.0000	-36.415
2594.4000	-36.391
2594.8000	-36.297
2595.2000	-36.701
2595.6000	-36.400
2596.0000	-36.413
2596.4000	-36.294
2596.8000	-36.317
2597.2000	-36.442
2597.6000	-36.463
2598.0000	-36.731
2598.4000	-36.868
2598.8000	-37.001
2599.2000	-37.185
2599.6000	-37.596
2600.0000	-38.000
2600.4000	-38.182
2600.8000	-38.414
2601.2000	-38.703
2601.6000	-38.635
2602.0000	-38.789
2602.4000	-38.730
2602.8000	-38.948
2603.2000	-38.617
2603.6000	-38.347
2604.0000	-38.321
2604.4000	-38.508
2604.8000	-38.398
2605.2000	-38.661
2605.6000	-38.176
2606.0000	-38.038
2606.4000	-38.053
2606.8000	-38.109
2607.2000	-38.085
2607.6000	-37.584
2608.0000	-37.884
2608.4000	-38.080
2608.8000	-38.039
2609.2000	-37.667
2609.6000	-37.812
2610.0000	-38.002
2610.4000	-38.047
2610.8000	-38.174
2611.2000	-38.338
2611.6000	-38.388
2612.0000	-38.502
2612.4000	-38.598
2612.8000	-38.549
2613.2000	-38.659
2613.6000	-38.589
2614.0000	-38.810
2614.4000	-39.043
2614.8000	-39.285
2615.2000	-39.196
2615.6000	-39.073
2616.0000	-39.062
2616.4000	-39.197
2616.8000	-39.239
2617.2000	-39.471
2617.6000	-39.608
2618.0000	-39.482
2618.4000	-39.682
2618.8000	-39.715
2619.2000	-39.985
2619.6000	-39.882
2620.0000	-39.784
2620.4000	-40.024
2620.8000	-40.035
2621.2000	-40.324
2621.6000	-40.281
2622.0000	-40.314
2622.4000	-40.566
2622.8000	-40.395
2623.2000	-40.359
2623.6000	-40.908
2624.0000	-40.792
2624.4000	-41.008
2624.8000	-41.287
2625.2000	-41.224
2625.6000	-41.182
2626.0000	-41.349
2626.4000	-41.564
2626.8000	-41.463
2627.2000	-41.647
2627.6000	-41.963
2628.0000	-41.686
2628.4000	-42.221
2628.8000	-42.241
2629.2000	-41.785
2629.6000	-42.174
2630.0000	-42.306
2630.4000	-42.404
2630.8000	-41.959
2631.2000	-41.964
2631.6000	-41.874
2632.0000	-42.736
2632.4000	-42.414
2632.8000	-41.956
2633.2000	-42.171
2633.6000	-42.040
2634.0000	-42.352
2634.4000	-42.095
2634.8000	-41.783
2635.2000	-42.068
2635.6000	-42.561
2636.0000	-42.585
2636.4000	-41.204
2636.8000	-41.383
2637.2000	-43.926
2637.6000	-42.792
2638.0000	-40.579
2638.4000	-40.455
2638.8000	-40.083
2639.2000	-40.160
2639.6000	-39.955
2640.0000	-39.566
2640.4000	-39.248
2640.8000	-38.837
2641.2000	-38.731
2641.6000	-38.507
2642.0000	-38.105
2642.4000	-37.820
2642.8000	-37.713
2643.2000	-39.208
2643.6000	-38.420
2644.0000	-37.854
2644.4000	-36.988
2644.8000	-36.475
2645.2000	-36.328
2645.6000	-36.004
2646.0000	-35.724
2646.4000	-35.631
2646.8000	-35.568
2647.2000	-35.499
2647.6000	-35.320
2648.0000	-35.683
2648.4000	-35.496
2648.8000	-35.189
2649.2000	-35.492
2649.6000	-35.175
2650.0000	-35.137
2650.4000	-35.217
2650.8000	-35.346
2651.2000	-35.306
2651.6000	-35.327
2652.0000	-35.498
2652.4000	-35.528
2652.8000	-35.791
2653.2000	-35.652
2653.6000	-35.842
2654.0000	-36.032
2654.4000	-35.927
2654.8000	-35.762
2655.2000	-35.849
2655.6000	-35.854
2656.0000	-35.844
2656.4000	-35.766
2656.8000	-35.705
2657.2000	-35.460
2657.6000	-35.257
2658.0000	-34.919
2658.4000	-35.025
2658.8000	-34.606
2659.2000	-34.440
2659.6000	-34.303
2660.0000	-34.233
2660.4000	-34.135
2660.8000	-34.106
2661.2000	-33.978
2661.6000	-34.002
2662.0000	-34.045
2662.4000	-34.051
2662.8000	-34.121
2663.2000	-34.227
2663.6000	-34.344
2664.0000	-34.472
2664.4000	-34.639
2664.8000	-34.808
2665.2000	-34.787
2665.6000	-34.947
2666.0000	-34.923
2666.4000	-35.017
2666.8000	-34.957
2667.2000	-34.807
2667.6000	-34.568
2668.0000	-34.293
2668.4000	-34.025
2668.8000	-33.630
2669.2000	-33.146
2669.6000	-32.837
2670.0000	-32.401
2670.4000	-32.062
2670.8000	-31.656
2671.2000	-31.393
2671.6000	-31.155
2672.0000	-30.897
2672.4000	-30.724
2672.8000	-30.554
2673.2000	-30.683
2673.6000	-30.800
2674.0000	-30.755
2674.4000	-30.771
2674.8000	-30.945
2675.2000	-31.228
2675.6000	-31.117
2676.0000	-31.415
2676.4000	-31.405
2676.8000	-31.512
2677.2000	-31.735
2677.6000	-31.778
2678.0000	-31.813
2678.4000	-31.767
2678.8000	-31.508
2679.2000	-31.962
2679.6000	-31.544
2680.0000	-31.480
2680.4000	-31.156
2680.8000	-31.246
2681.2000	-30.812
2681.6000	-30.796
2682.0000	-30.823
2682.4000	-30.545
2682.8000	-30.500
2683.2000	-30.251
2683.6000	-30.095
2684.0000	-30.163
2684.4000	-30.031
2684.8000	-29.772
2685.2000	-30.018
2685.6000	-30.010
2686.0000	-30.128
2686.4000	-29.909
2686.8000	-30.003
2687.2000	-30.220
2687.6000	-30.255
2688.0000	-30.130
2688.4000	-30.225
2688.8000	-30.417
2689.2000	-30.544
2689.6000	-30.500
2690.0000	-30.169
2690.4000	-30.421
2690.8000	-30.820
2691.2000	-30.843
2691.6000	-30.764
2692.0000	-30.957
2692.4000	-31.314
2692.8000	-31.692
2693.2000	-32.195
2693.6000	-31.825
2694.0000	-32.245
2694.4000	-32.431
2694.8000	-32.845
2695.2000	-33.039
2695.6000	-32.979
2696.0000	-33.245
2696.4000	-33.150
2696.8000	-32.947
2697.2000	-32.747
2697.6000	-32.448
2698.0000	-32.153
2698.4000	-31.785
2698.8000	-31.422
2699.2000	-30.887
2699.6000	-30.595
2700.0000	-30.093
2700.4000	-29.488
2700.8000	-29.264
2701.2000	-28.874
2701.6000	-28.527
2702.0000	-28.663
2702.4000	-27.971
2702.8000	-28.083
2703.2000	-28.294
2703.6000	-28.143
2704.0000	-27.814
2704.4000	-27.758
2704.8000	-27.915
2705.2000	-27.996
2705.6000	-28.020
2706.0000	-28.043
2706.4000	-28.055
2706.8000	-28.066
2707.2000	-28.358
2707.6000	-28.310
2708.0000	-27.928
2708.4000	-27.790
2708.8000	-27.660
2709.2000	-27.615
2709.6000	-27.600
2710.0000	-27.419
2710.4000	-27.338
2710.8000	-27.236
2711.2000	-27.131
2711.6000	-27.093
2712.0000	-26.984
2712.4000	-26.822
2712.8000	-26.597
2713.2000	-26.619
2713.6000	-26.417
2714.0000	-26.180
2714.4000	-25.902
2714.8000	-25.677
2715.2000	-25.463
2715.6000	-25.477
2716.0000	-24.895
2716.4000	-24.328
2716.8000	-24.214
2717.2000	-23.705
2717.6000	-23.371
2718.0000	-23.006
2718.4000	-22.997
2718.8000	-22.534
2719.2000	-22.397
2719.6000	-22.261
2720.0000	-21.830
2720.4000	-21.314
2720.8000	-21.783
2721.2000	-21.990
2721.6000	-21.641
2722.0000	-21.378
2722.4000	-22.040
2722.8000	-22.144
2723.2000	-22.029
2723.6000	-22.032
2724.0000	-22.267
2724.4000	-22.665
2724.8000	-22.780
2725.2000	-22.653
2725.6000	-23.077
2726.0000	-23.259
2726.4000	-23.518
2726.8000	-23.869
2727.2000	-24.482
2727.6000	-24.041
2728.0000	-23.734
2728.4000	-22.972
2728.8000	-22.726
2729.2000	-22.477
2729.6000	-21.815
2730.0000	-21.372
2730.4000	-20.970
2730.8000	-20.744
2731.2000	-20.425
2731.6000	-20.167
2732.0000	-20.078
2732.4000	-20.509
2732.8000	-20.448
2733.2000	-20.793
2733.6000	-21.043
2734.0000	-20.694
2734.4000	-20.832
2734.8000	-20.719
2735.2000	-20.869
2735.6000	-20.837
2736.0000	-20.297
2736.4000	-20.678
2736.8000	-20.447
2737.2000	-20.218
2737.6000	-19.898
2738.0000	-19.633
2738.4000	-19.337
2738.8000	-19.481
2739.2000	-19.181
2739.6000	-18.985
2740.0000	-19.010
2740.4000	-19.256
2740.8000	-19.639
2741.2000	-19.881
2741.6000	-19.864
2742.0000	-19.816
2742.4000	-19.955
2742.8000	-20.398
2743.2000	-20.221
2743.6000	-20.409
2744.0000	-20.851
2744.4000	-20.390
2744.8000	-20.957
2745.2000	-20.425
2745.6000	-19.920
2746.0000	-19.796
2746.4000	-19.865
2746.8000	-19.024
2747.2000	-18.663
2747.6000	-17.716
2748.0000	-18.116
2748.4000	-18.126
2748.8000	-16.903
2749.2000	-16.974
2749.6000	-16.858
2750.0000	-17.073
2750.4000	-16.774
2750.8000	-16.530
2751.2000	-16.900
2751.6000	-17.252
2752.0000	-17.075
2752.4000	-16.704
2752.8000	-16.872
2753.2000	-16.503
2753.6000	-16.331
2754.0000	-15.879
2754.4000	-15.853
2754.8000	-15.601
2755.2000	-15.260
2755.6000	-14.931
2756.0000	-14.851
2756.4000	-14.363
2756.8000	-14.223
2757.2000	-13.353
2757.6000	-13.110
2758.0000	-12.601
2758.4000	-12.087
2758.8000	-12.040
2759.2000	-11.442
2759.6000	-11.153
2760.0000	-10.719
2760.4000	-11.138
2760.8000	-10.988
2761.2000	-10.959
2761.6000	-10.023
2762.0000	-10.180
2762.4000	-10.600
2762.8000	-10.625
2763.2000	-10.098
2763.6000	-10.632
2764.0000	-10.403
2764.4000	-10.469
2764.8000	-10.604
2765.2000	-10.349
2765.6000	-10.158
2766.0000	-9.921
2766.4000	-9.883
2766.8000	-9.871
2767.2000	-9.647
2767.6000	-9.613
2768.0000	-9.096
2768.4000	-9.240
2768.8000	-9.245
2769.2000	-9.465
2769.6000	-9.675
2770.0000	-9.659
2770.4000	-9.373
2770.8000	-9.414
2771.2000	-9.125
2771.6000	-8.544
2772.0000	-8.677
2772.4000	-8.770
2772.8000	-8.245
2773.2000	-7.813
2773.6000	-8.219
2774.0000	-8.342
2774.4000	-7.758
2774.8000	-7.522
2775.2000	-7.652
2775.6000	-7.630
2776.0000	-7.563
2776.4000	-7.682
2776.8000	-7.569
2777.2000	-7.603
2777.6000	-7.322
2778.0000	-7.396
2778.4000	-7.209
2778.8000	-7.454
2779.2000	-6.545
2779.6000	-6.688
2780.0000	-7.055
2780.4000	-7.321
2780.8000	-7.105
2781.2000	-6.659
2781.6000	-6.258
2782.0000	-6.469
2782.4000	-5.976
2782.8000	-6.345
2783.2000	-5.904
2783.6000	-5.371
2784.0000	-5.711
2784.4000	-5.860
2784.8000	-5.893
2785.2000	-5.726
2785.6000	-5.606
2786.0000	-5.808
2786.4000	-5.807
2786.8000	-5.791
2787.2000	-5.930
2787.6000	-5.823
2788.0000	-6.014
2788.4000	-5.787
2788.8000	-5.861
2789.2000	-5.779
2789.6000	-5.651
2790.0000	-5.591
2790.4000	-5.575
2790.8000	-5.522
2791.2000	-5.203
2791.6000	-4.582
2792.0000	-4.434
2792.4000	-4.486
2792.8000	-4.353
2793.2000	-4.577
2793.6000	-4.486
2794.0000	-4.635
2794.4000	-4.499
2794.8000	-4.591
2795.2000	-4.592
2795.6000	-4.637
2796.0000	-4.609
2796.4000	-4.693
2796.8000	-4.961
2797.2000	-5.194
2797.6000	-5.249
2798.0000	-4.939
2798.4000	-5.206
2798.8000	-5.300
2799.2000	-5.294
2799.6000	-5.183
2800.0000	-5.301
2800.4000	-5.271
2800.8000	-4.882
2801.2000	-4.802
2801.6000	-4.814
2802.0000	-4.888
2802.4000	-4.986
2802.8000	-5.161
2803.2000	-5.187
2803.6000	-5.426
2804.0000	-5.735
2804.4000	-6.094
2804.8000	-6.490
2805.2000	-7.110
2805.6000	-6.968
2806.0000	-7.360
2806.4000	-7.670
2806.8000	-7.739
2807.2000	-7.922
2807.6000	-8.186
2808.0000	-8.080
2808.4000	-8.304
2808.8000	-8.327
2809.2000	-8.266
2809.6000	-8.383
2810.0000	-8.635
2810.4000	-8.856
2810.8000	-8.950
2811.2000	-9.391
2811.6000	-9.845
2812.0000	-10.322
2812.4000	-10.913
2812.8000	-11.375
2813.2000	-11.713
2813.6000	-12.181
2814.0000	-12.442
2814.4000	-12.183
2814.8000	-11.639
2815.2000	-11.473
2815.6000	-10.866
2816.0000	-10.448
2816.4000	-9.994
2816.8000	-9.580
2817.2000	-9.246
2817.6000	-9.259
2818.0000	-9.140
2818.4000	-9.124
2818.8000	-9.292
2819.2000	-9.462
2819.6000	-9.644
2820.0000	-9.826
2820.4000	-10.199
2820.8000	-10.725
2821.2000	-11.314
2821.6000	-12.077
2822.0000	-12.400
2822.4000	-12.797
2822.8000	-13.337
2823.2000	-13.432
2823.6000	-13.322
2824.0000	-14.273
2824.4000	-13.724
2824.8000	-13.339
2825.2000	-13.753
2825.6000	-13.492
2826.0000	-14.077
2826.4000	-13.869
2826.8000	-13.235
2827.2000	-13.216
2827.6000	-13.627
2828.0000	-13.492
2828.4000	-13.845
2828.8000	-13.573
2829.2000	-13.802
2829.6000	-13.577
2830.0000	-13.103
2830.4000	-13.689
2830.8000	-12.875
2831.2000	-13.405
2831.6000	-13.795
2832.0000	-13.471
2832.4000	-13.150
2832.8000	-13.490
2833.2000	-13.379
2833.6000	-13.513
2834.0000	-13.135
2834.4000	-13.257
2834.8000	-14.112
2835.2000	-13.234
2835.6000	-13.826
2836.0000	-13.697
2836.4000	-13.409
2836.8000	-13.540
2837.2000	-13.320
2837.6000	-13.310
2838.0000	-13.818
2838.4000	-13.595
2838.8000	-14.251
2839.2000	-13.957
2839.6000	-14.440
2840.0000	-14.418
2840.4000	-13.886
2840.8000	-13.960
2841.2000	-14.125
2841.6000	-13.885
2842.0000	-13.419
2842.4000	-12.967
2842.8000	-12.465
2843.2000	-13.648
2843.6000	-13.026
2844.0000	-13.378
2844.4000	-12.908
2844.8000	-12.505
2845.2000	-13.053
2845.6000	-12.784
2846.0000	-13.056
2846.4000	-12.934
2846.8000	-13.187
2847.2000	-13.435
2847.6000	-13.553
2848.0000	-12.662
2848.4000	-12.942
2848.8000	-12.462
2849.2000	-12.899
2849.6000	-12.615
2850.0000	-12.336
2850.4000	-13.132
2850.8000	-12.860
2851.2000	-13.508
2851.6000	-13.310
2852.0000	-12.927
2852.4000	-13.346
2852.8000	-13.498
2853.2000	-12.434
2853.6000	-12.588
2854.0000	-12.033
2854.4000	-11.459
2854.8000	-11.335
2855.2000	-11.446
2855.6000	-11.744
2856.0000	-11.206
2856.4000	-10.926
2856.8000	-11.482
2857.2000	-12.315
2857.6000	-12.239
2858.0000	-13.185
2858.4000	-12.487
2858.8000	-11.824
2859.2000	-11.259
2859.6000	-11.233
2860.0000	-10.876
2860.4000	-11.278
2860.8000	-11.470
2861.2000	-11.493
2861.6000	-11.418
2862.0000	-12.028
2862.4000	-12.257
2862.8000	-11.816
2863.2000	-11.697
2863.6000	-11.439
2864.0000	-12.261
2864.4000	-11.806
2864.8000	-11.055
2865.2000	-11.037
2865.6000	-11.175
2866.0000	-11.049
2866.4000	-10.267
2866.8000	-9.675
2867.2000	-9.919
2867.6000	-9.171
2868.0000	-9.474
2868.4000	-11.238
2868.8000	-11.385
2869.2000	-12.450
2869.6000	-11.294
2870.0000	-10.501
2870.4000	-11.058
2870.8000	-11.638
2871.2000	-11.426
2871.6000	-10.628
2872.0000	-11.158
2872.4000	-11.426
2872.8000	-10.757
2873.2000	-10.962
2873.6000	-10.804
2874.0000	-11.197
2874.4000	-9.824
2874.8000	-10.237
2875.2000	-10.133
2875.6000	-9.766
2876.0000	-10.778
2876.4000	-11.366
2876.8000	-10.112
2877.2000	-10.488
2877.6000	-10.839
2878.0000	-10.954
2878.4000	-10.295
2878.8000	-9.871
2879.2000	-10.944
2879.6000	-10.450
2880.0000	-10.280
2880.4000	-10.111
2880.8000	-10.549
2881.2000	-10.737
2881.6000	-10.244
2882.0000	-10.169
2882.4000	-11.035
2882.8000	-11.222
2883.2000	-10.364
2883.6000	-10.246
2884.0000	-10.147
2884.4000	-10.482
2884.8000	-10.840
2885.2000	-10.721
2885.6000	-10.468
2886.0000	-10.476
2886.4000	-10.764
2886.8000	-11.101
2887.2000	-11.011
2887.6000	-11.163
2888.0000	-11.241
2888.4000	-10.489
2888.8000	-11.151
2889.2000	-11.424
2889.6000	-11.224
2890.0000	-11.231
2890.4000	-10.948
2890.8000	-11.071
2891.2000	-10.875
2891.6000	-11.621
2892.0000	-11.856
2892.4000	-12.122
2892.8000	-11.989
2893.2000	-12.365
2893.6000	-11.944
2894.0000	-12.490
2894.4000	-12.364
2894.8000	-11.525
2895.2000	-12.090
2895.6000	-11.608
2896.0000	-12.067
2896.4000	-12.490
2896.8000	-12.514
2897.2000	-12.862
2897.6000	-12.615
2898.0000	-12.562
2898.4000	-13.179
2898.8000	-12.397
2899.2000	-13.010
2899.6000	-12.532
2900.0000	-11.929
2900.4000	-12.060
2900.8000	-12.843
2901.2000	-12.775
2901.6000	-13.265
2902.0000	-12.334
2902.4000	-12.895
2902.8000	-12.803
2903.2000	-12.539
2903.6000	-12.885
2904.0000	-12.324
2904.4000	-12.440
2904.8000	-12.620
2905.2000	-13.211
2905.6000	-13.377
2906.0000	-12.950
2906.4000	-12.582
2906.8000	-13.473
2907.2000	-13.277
2907.6000	-12.768
2908.0000	-13.113
2908.4000	-13.254
2908.8000	-13.875
2909.2000	-14.339
2909.6000	-14.604
2910.0000	-13.517
2910.4000	-13.180
2910.8000	-14.633
2911.2000	-14.544
2911.6000	-13.355
2912.0000	-12.768
2912.4000	-12.621
2912.8000	-13.198
2913.2000	-12.285
2913.6000	-12.862
2914.0000	-13.763
2914.4000	-13.503
2914.8000	-14.900
2915.2000	-15.278
2915.6000	-15.323
2916.0000	-15.614
2916.4000	-15.535
2916.8000	-14.816
2917.2000	-13.863
2917.6000	-14.209
2918.0000	-13.726
2918.4000	-12.043
2918.8000	-11.789
2919.2000	-12.867
2919.6000	-12.047
2920.0000	-13.383
2920.4000	-12.996
2920.8000	-14.717
2921.2000	-14.905
2921.6000	-13.827
2922.0000	-14.344
2922.4000	-14.689
2922.8000	-14.423
2923.2000	-14.211
2923.6000	-13.100
2924.0000	-14.158
2924.4000	-13.829
2924.8000	-13.960
2925.2000	-13.809
2925.6000	-13.345
2926.0000	-13.546
2926.4000	-15.053
2926.8000	-14.847
2927.2000	-14.027
2927.6000	-13.566
2928.0000	-13.238
2928.4000	-14.398
2928.8000	-13.498
2929.2000	-13.724
2929.6000	-14.368
2930.0000	-13.525
2930.4000	-14.233
2930.8000	-14.652
2931.2000	-13.749
2931.6000	-14.090
2932.0000	-13.984
2932.4000	-14.801
2932.8000	-14.463
2933.2000	-14.832
2933.6000	-15.227
2934.0000	-15.288
2934.4000	-14.764
2934.8000	-16.206
2935.2000	-16.884
2935.6000	-15.749
2936.0000	-15.716
2936.4000	-15.450
2936.8000	-15.361
2937.2000	-16.943
2937.6000	-17.425
2938.0000	-17.306
2938.4000	-16.289
2938.8000	-17.337
2939.2000	-17.461
2939.6000	-17.723
2940.0000	-17.921
2940.4000	-18.711
2940.8000	-18.028
2941.2000	-18.235
2941.6000	-18.784
2942.0000	-19.134
2942.4000	-18.766
2942.8000	-18.831
2943.2000	-18.666
2943.6000	-18.115
2944.0000	-18.735
2944.4000	-17.523
2944.8000	-19.818
2945.2000	-17.707
2945.6000	-14.255
2946.0000	-14.315
2946.4000	-16.352
2946.8000	-18.961
2947.2000	-19.084
2947.6000	-19.022
2948.0000	-18.445
2948.4000	-20.068
2948.8000	-20.715
2949.2000	-21.046
2949.6000	-21.122
2950.0000	-18.885
2950.4000	-20.605
2950.8000	-19.547
2951.2000	-19.814
2951.6000	-20.466
2952.0000	-17.727
2952.4000	-18.313
2952.8000	-15.930
2953.2000	-15.765
2953.6000	-16.607
2954.0000	-19.272
2954.4000	-16.781
2954.8000	-20.674
2955.2000	-21.906
2955.6000	-20.362
2956.0000	-20.347
2956.4000	-21.968
2956.8000	-20.873
2957.2000	-21.716
2957.6000	-21.722
2958.0000	-18.129
2958.4000	-20.494
2958.8000	-20.806
2959.2000	-21.888
2959.6000	-21.144
2960.0000	-21.235
2960.4000	-21.719
2960.8000	-19.942
2961.2000	-22.670
2961.6000	-20.020
2962.0000	-20.667
2962.4000	-22.645
2962.8000	-20.415
2963.2000	-20.585
2963.6000	-21.452
2964.0000	-20.894
2964.4000	-20.268
2964.8000	-20.330
2965.2000	-20.998
2965.6000	-21.115
2966.0000	-21.744
2966.4000	-21.903
2966.8000	-20.556
2967.2000	-20.230
2967.6000	-21.068
2968.0000	-21.447
2968.4000	-20.497
2968.8000	-21.813
2969.2000	-22.198
2969.6000	-20.238
2970.0000	-20.062
2970.4000	-20.388
2970.8000	-20.498
2971.2000	-20.853
2971.6000	-22.036
2972.0000	-19.463
2972.4000	-21.307
2972.8000	-20.308
2973.2000	-20.287
2973.6000	-21.326
2974.0000	-20.006
2974.4000	-20.323
2974.8000	-20.369
2975.2000	-20.639
2975.6000	-21.912
2976.0000	-21.328
2976.4000	-20.143
2976.8000	-20.155
2977.2000	-20.172
2977.6000	-20.986
2978.0000	-22.149
2978.4000	-21.741
2978.8000	-19.943
2979.2000	-19.799
2979.6000	-18.038
2980.0000	-20.994
2980.4000	-19.786
2980.8000	-18.869
2981.2000	-18.869
2981.6000	-18.554
2982.0000	-21.017
2982.4000	-19.555
2982.8000	-19.535
2983.2000	-18.768
2983.6000	-18.596
2984.0000	-22.170
2984.4000	-19.567
2984.8000	-21.352
2985.2000	-20.834
2985.6000	-20.455
2986.0000	-21.142
2986.4000	-20.917
2986.8000	-18.890
2987.2000	-17.993
2987.6000	-19.150
2988.0000	-19.520
2988.4000	-18.949
2988.8000	-21.403
2989.2000	-19.587
2989.6000	-17.658
2990.0000	-20.963
2990.4000	-19.512
2990.8000	-18.522
2991.2000	-19.098
2991.6000	-19.307
2992.0000	-16.208
2992.4000	-18.639
2992.8000	-17.754
2993.2000	-20.031
2993.6000	-19.263
2994.0000	-17.648
2994.4000	-19.555
2994.8000	-20.483
2995.2000	-19.565
2995.6000	-17.058
2996.0000	-19.893
2996.4000	-18.270
2996.8000	-18.277
2997.2000	-17.520
2997.6000	-18.710
2998.0000	-21.310
2998.4000	-19.872
2998.8000	-20.016
2999.2000	-20.632
2999.6000	-19.598
3000.0000	-19.942
3000.4000	-18.251
3000.8000	-17.904
3001.2000	-20.826
3001.6000	-22.165
3002.0000	-21.105
3002.4000	-20.617
3002.8000	-20.545
3003.2000	-20.139
3003.6000	-21.292
3004.0000	-22.327
3004.4000	-22.198
3004.8000	-21.100
3005.2000	-19.635
3005.6000	-22.368
3006.0000	-23.721
3006.4000	-23.414
3006.8000	-19.742
3007.2000	-21.313
3007.6000	-23.985
3008.0000	-22.404
3008.4000	-21.112
3008.8000	-23.167
3009.2000	-26.702
3009.6000	-23.927
3010.0000	-25.107
3010.4000	-24.849
3010.8000	-22.508
3011.2000	-22.712
3011.6000	-22.816
3012.0000	-25.682
3012.4000	-24.948
3012.8000	-26.737
3013.2000	-25.175
3013.6000	-24.194
3014.0000	-22.644
3014.4000	-22.289
3014.8000	-23.623
3015.2000	-24.892
3015.6000	-24.661
3016.0000	-23.005
3016.4000	-23.671
3016.8000	-25.570
3017.2000	-26.110
3017.6000	-26.334
3018.0000	-24.775
3018.4000	-25.183
3018.8000	-25.364
3019.2000	-23.885
3019.6000	-24.173
3020.0000	-22.621
3020.4000	-26.156
3020.8000	-26.424
3021.2000	-25.273
3021.6000	-24.705
3022.0000	-25.534
3022.4000	-25.262
3022.8000	-26.342
3023.2000	-23.903
3023.6000	-21.956
3024.0000	-22.531
3024.4000	-24.301
3024.8000	-22.445
3025.2000	-22.805
3025.6000	-22.397
3026.0000	-24.619
3026.4000	-23.144
3026.8000	-21.335
3027.2000	-23.105
3027.6000	-21.975
3028.0000	-22.131
3028.4000	-22.269
3028.8000	-21.960
3029.2000	-21.980
3029.6000	-20.083
3030.0000	-22.499
3030.4000	-20.026
3030.8000	-20.399
3031.2000	-21.674
3031.6000	-19.982
3032.0000	-19.792
3032.4000	-20.361
3032.8000	-19.785
3033.2000	-21.713
3033.6000	-20.543
3034.0000	-21.587
3034.4000	-22.405
3034.8000	-20.257
3035.2000	-23.167
3035.6000	-21.127
3036.0000	-20.028
3036.4000	-19.864
3036.8000	-19.906
3037.2000	-20.652
3037.6000	-20.166
3038.0000	-19.915
3038.4000	-21.983
3038.8000	-21.998
3039.2000	-21.683
3039.6000	-21.841
3040.0000	-21.761
3040.4000	-20.408
3040.8000	-20.990
3041.2000	-20.559
3041.6000	-20.697
3042.0000	-19.952
3042.4000	-19.482
3042.8000	-20.039
3043.2000	-22.981
3043.6000	-21.519
3044.0000	-21.419
3044.4000	-22.384
3044.8000	-25.225
3045.2000	-20.784
3045.6000	-22.012
3046.0000	-24.175
3046.4000	-21.238
3046.8000	-20.854
3047.2000	-19.934
3047.6000	-24.349
3048.0000	-22.783
3048.4000	-21.775
3048.8000	-21.161
3049.2000	-21.244
3049.6000	-22.726
3050.0000	-23.014
3050.4000	-21.926
3050.8000	-22.711
3051.2000	-22.374
3051.6000	-22.397
3052.0000	-20.989
3052.4000	-21.097
3052.8000	-21.871
3053.2000	-21.404
3053.6000	-21.977
3054.0000	-20.305
3054.4000	-20.486
3054.8000	-21.409
3055.2000	-23.082
3055.6000	-20.787
3056.0000	-21.338
3056.4000	-21.311
3056.8000	-21.463
3057.2000	-23.528
3057.6000	-21.399
3058.0000	-19.131
3058.4000	-22.841
3058.8000	-18.631
3059.2000	-20.124
3059.6000	-18.316
3060.0000	-20.325
3060.4000	-20.126
3060.8000	-20.878
3061.2000	-19.146
3061.6000	-19.754
3062.0000	-18.959
3062.4000	-20.197
3062.8000	-19.126
3063.2000	-20.839
3063.6000	-21.297
3064.0000	-23.149
3064.4000	-18.541
3064.8000	-19.051
3065.2000	-19.785
3065.6000	-18.714
3066.0000	-17.715
3066.4000	-18.139
3066.8000	-21.062
3067.2000	-19.945
3067.6000	-19.745
3068.0000	-18.910
3068.4000	-20.112
3068.8000	-21.175
3069.2000	-20.454
3069.6000	-18.236
3070.0000	-21.530
3070.4000	-18.933
3070.8000	-22.493
3071.2000	-18.488
3071.6000	-17.678
3072.0000	-21.604
3072.4000	-21.520
3072.8000	-17.543
3073.2000	-16.758
3073.6000	-19.036
3074.0000	-21.882
3074.4000	-18.948
3074.8000	-19.885
3075.2000	-20.672
3075.6000	-21.693
3076.0000	-18.541
3076.4000	-21.069
3076.8000	-21.370
3077.2000	-19.015
3077.6000	-18.078
3078.0000	-18.894
3078.4000	-19.034
3078.8000	-20.793
3079.2000	-19.508
3079.6000	-19.449
3080.0000	-19.904
3080.4000	-20.007
3080.8000	-19.421
3081.2000	-21.705
3081.6000	-18.102
3082.0000	-19.080
3082.4000	-20.542
3082.8000	-19.097
3083.2000	-17.413
3083.6000	-18.935
3084.0000	-18.652
3084.4000	-20.059
3084.8000	-18.005
3085.2000	-18.883
3085.6000	-20.115
3086.0000	-19.325
3086.4000	-17.688
3086.8000	-17.887
3087.2000	-19.887
3087.6000	-20.455
3088.0000	-17.810
3088.4000	-16.973
3088.8000	-18.500
3089.2000	-20.419
3089.6000	-18.845
3090.0000	-17.914
3090.4000	-18.498
3090.8000	-17.216
3091.2000	-17.176
3091.6000	-17.659
3092.0000	-17.884
3092.4000	-17.604
3092.8000	-18.956
3093.2000	-18.674
3093.6000	-19.164
3094.0000	-18.683
3094.4000	-19.344
3094.8000	-21.845
3095.2000	-19.391
3095.6000	-19.063
3096.0000	-19.352
3096.4000	-17.468
3096.8000	-17.750
3097.2000	-17.288
3097.6000	-18.725
3098.0000	-19.484
3098.4000	-20.417
3098.8000	-17.727
3099.2000	-19.469
3099.6000	-18.974
3100.0000	-18.985
3100.4000	-17.906
3100.8000	-19.185
3101.2000	-18.543
3101.6000	-17.766
3102.0000	-16.672
3102.4000	-16.471
3102.8000	-17.183
3103.2000	-17.278
3103.6000	-17.540
3104.0000	-17.496
3104.4000	-17.593
3104.8000	-18.599
3105.2000	-19.786
3105.6000	-18.832
3106.0000	-19.222
3106.4000	-18.503
3106.8000	-17.485
3107.2000	-17.517
3107.6000	-18.484
3108.0000	-19.384
3108.4000	-18.268
3108.8000	-18.010
3109.2000	-17.559
3109.6000	-17.259
3110.0000	-17.267
3110.4000	-16.228
3110.8000	-16.125
3111.2000	-17.565
3111.6000	-16.323
3112.0000	-16.297
3112.4000	-15.756
3112.8000	-16.861
3113.2000	-16.725
3113.6000	-16.691
3114.0000	-18.244
3114.4000	-18.852
3114.8000	-17.188
3115.2000	-16.769
3115.6000	-18.093
3116.0000	-19.013
3116.4000	-18.473
3116.8000	-17.797
3117.2000	-17.537
3117.6000	-17.644
3118.0000	-18.163
3118.4000	-18.494
3118.8000	-17.752
3119.2000	-18.164
3119.6000	-16.037
3120.0000	-15.159
3120.4000	-14.466
3120.8000	-14.612
3121.2000	-14.844
3121.6000	-14.630
3122.0000	-14.376
3122.4000	-15.519
3122.8000	-14.455
3123.2000	-14.777
3123.6000	-14.800
3124.0000	-14.780
3124.4000	-14.416
3124.8000	-13.978
3125.2000	-13.481
3125.6000	-14.351
3126.0000	-13.842
3126.4000	-14.294
3126.8000	-15.124
3127.2000	-14.716
3127.6000	-16.309
3128.0000	-17.138
3128.4000	-16.359
3128.8000	-16.061
3129.2000	-15.864
3129.6000	-16.160
3130.0000	-15.369
3130.4000	-16.305
3130.8000	-15.826
3131.2000	-16.724
3131.6000	-16.362
3132.0000	-15.064
3132.4000	-15.071
3132.8000	-15.770
3133.2000	-17.099
3133.6000	-16.926
3134.0000	-15.770
3134.4000	-15.874
3134.8000	-14.592
3135.2000	-14.974
3135.6000	-15.924
3136.0000	-14.482
3136.4000	-13.836
3136.8000	-15.326
3137.2000	-14.259
3137.6000	-13.313
3138.0000	-13.412
3138.4000	-14.502
3138.8000	-13.847
3139.2000	-14.507
3139.6000	-14.478
3140.0000	-13.937
3140.4000	-12.469
3140.8000	-12.791
3141.2000	-12.550
3141.6000	-13.590
3142.0000	-12.329
3142.4000	-12.313
3142.8000	-12.485
3143.2000	-11.719
3143.6000	-11.914
3144.0000	-12.842
3144.4000	-12.567
3144.8000	-12.411
3145.2000	-13.746
3145.6000	-12.648
3146.0000	-11.836
3146.4000	-13.130
3146.8000	-12.371
3147.2000	-11.772
3147.6000	-11.846
3148.0000	-12.330
3148.4000	-12.256
3148.8000	-11.424
3149.2000	-11.816
3149.6000	-12.041
3150.0000	-12.605
3150.4000	-12.022
3150.8000	-11.607
3151.2000	-11.701
3151.6000	-11.703
3152.0000	-11.820
3152.4000	-12.062
3152.8000	-12.365
3153.2000	-12.492
3153.6000	-12.070
3154.0000	-12.141
3154.4000	-12.333
3154.8000	-11.777
3155.2000	-11.894
3155.6000	-12.106
3156.0000	-12.079
3156.4000	-12.171
3156.8000	-12.033
3157.2000	-12.631
3157.6000	-12.425
3158.0000	-12.495
3158.4000	-12.518
3158.8000	-12.519
3159.2000	-12.623
3159.6000	-12.385
3160.0000	-12.921
3160.4000	-12.427
3160.8000	-12.371
3161.2000	-12.932
3161.6000	-13.000
3162.0000	-12.782
3162.4000	-12.302
3162.8000	-12.548
3163.2000	-13.113
3163.6000	-12.546
3164.0000	-12.648
3164.4000	-12.880
3164.8000	-13.238
3165.2000	-12.930
3165.6000	-12.836
3166.0000	-13.165
3166.4000	-13.476
3166.8000	-13.166
3167.2000	-12.687
3167.6000	-13.469
3168.0000	-13.738
3168.4000	-13.647
3168.8000	-13.539
3169.2000	-13.335
3169.6000	-14.016
3170.0000	-13.575
3170.4000	-13.805
3170.8000	-13.695
3171.2000	-13.741
3171.6000	-13.851
3172.0000	-13.695
3172.4000	-14.698
3172.8000	-15.062
3173.2000	-14.683
3173.6000	-14.323
3174.0000	-14.706
3174.4000	-14.263
3174.8000	-14.230
3175.2000	-14.612
3175.6000	-14.482
3176.0000	-14.964
3176.4000	-14.820
3176.8000	-14.643
3177.2000	-14.231
3177.6000	-13.782
3178.0000	-15.234
3178.4000	-14.156
3178.8000	-14.434
3179.2000	-14.555
3179.6000	-13.587
3180.0000	-14.538
3180.4000	-14.122
3180.8000	-15.367
3181.2000	-14.411
3181.6000	-14.225
3182.0000	-13.761
3182.4000	-14.048
3182.8000	-13.482
3183.2000	-14.558
3183.6000	-15.090
3184.0000	-14.943
3184.4000	-15.144
3184.8000	-13.539
3185.2000	-14.658
3185.6000	-14.018
[truncated: 5,786 more rows]
