# Supplementary material for: Femtosecond tunable solitons up to 4.8 µm using soliton self-frequency shift in an InF3 fiber
Source: Sci Rep. 2022 Sep 23;12:15898. doi: 10.1038/s41598-022-19658-8 (PMC9508244; doi:10.1038/s41598-022-19658-8)
Supplement: Supplementary file 1 — Supplementary Information. [file 41598_2022_19658_MOESM1_ESM.zip › Raw data/Fig3_4m20mInF3/5.6A.CSV]

75CSV
77
35
CTRWL	3900.000000
SPAN	3200.000000
START WL	2300.000000
STOP WL	5500.000000
WLFREQ	0
REFL	-3.0
LSCL	7.0
RESLN	2.000
AVG	1
SMPLAUTO	1
SMPL	8001
SMPLINTVL	0.4000
HI1_CHOP
MEAS
LSUNT	0
NMSKV	OFF
RESCOR	0
SMOOTH	0
MEASWL	0
SWPSPD	1
MODELNAME	AQ6376
CHGPT	0
RESCAL0_0	10243
RESCAL0_1	0
RESCAL0_2	0
RESCAL1_0	10243
RESCAL1_1	0
RESCAL1_2	0
RESPARM	10243
FREQPARM	10243
WNUMPARM	10243
[TRACE DATA]
2300.0000	-210.000
2300.4000	-52.582
2300.8000	-53.769
2301.2000	-57.977
2301.6000	-53.142
2302.0000	-51.286
2302.4000	-210.000
2302.8000	-210.000
2303.2000	-56.776
2303.6000	-210.000
2304.0000	-210.000
2304.4000	-52.841
2304.8000	-210.000
2305.2000	-54.513
2305.6000	-210.000
2306.0000	-210.000
2306.4000	-55.050
2306.8000	-53.349
2307.2000	-210.000
2307.6000	-60.780
2308.0000	-210.000
2308.4000	-210.000
2308.8000	-210.000
2309.2000	-54.883
2309.6000	-210.000
2310.0000	-210.000
2310.4000	-210.000
2310.8000	-210.000
2311.2000	-210.000
2311.6000	-210.000
2312.0000	-210.000
2312.4000	-210.000
2312.8000	-67.950
2313.2000	-53.167
2313.6000	-210.000
2314.0000	-51.588
2314.4000	-52.337
2314.8000	-50.964
2315.2000	-53.503
2315.6000	-210.000
2316.0000	-58.726
2316.4000	-210.000
2316.8000	-50.391
2317.2000	-49.706
2317.6000	-50.348
2318.0000	-210.000
2318.4000	-210.000
2318.8000	-210.000
2319.2000	-56.409
2319.6000	-49.527
2320.0000	-48.856
2320.4000	-210.000
2320.8000	-54.990
2321.2000	-210.000
2321.6000	-210.000
2322.0000	-210.000
2322.4000	-210.000
2322.8000	-210.000
2323.2000	-210.000
2323.6000	-58.344
2324.0000	-54.690
2324.4000	-210.000
2324.8000	-56.669
2325.2000	-51.086
2325.6000	-51.067
2326.0000	-50.864
2326.4000	-50.813
2326.8000	-58.382
2327.2000	-210.000
2327.6000	-54.835
2328.0000	-210.000
2328.4000	-210.000
2328.8000	-210.000
2329.2000	-56.039
2329.6000	-49.094
2330.0000	-51.259
2330.4000	-51.149
2330.8000	-52.339
2331.2000	-54.832
2331.6000	-210.000
2332.0000	-210.000
2332.4000	-58.283
2332.8000	-53.614
2333.2000	-210.000
2333.6000	-210.000
2334.0000	-55.555
2334.4000	-54.347
2334.8000	-54.377
2335.2000	-53.224
2335.6000	-57.202
2336.0000	-210.000
2336.4000	-57.243
2336.8000	-52.172
2337.2000	-53.894
2337.6000	-50.798
2338.0000	-51.150
2338.4000	-56.542
2338.8000	-210.000
2339.2000	-48.713
2339.6000	-55.621
2340.0000	-210.000
2340.4000	-57.923
2340.8000	-210.000
2341.2000	-52.198
2341.6000	-210.000
2342.0000	-53.958
2342.4000	-53.248
2342.8000	-55.627
2343.2000	-210.000
2343.6000	-210.000
2344.0000	-57.819
2344.4000	-61.212
2344.8000	-210.000
2345.2000	-210.000
2345.6000	-210.000
2346.0000	-61.496
2346.4000	-210.000
2346.8000	-210.000
2347.2000	-55.251
2347.6000	-50.828
2348.0000	-52.100
2348.4000	-54.537
2348.8000	-51.973
2349.2000	-210.000
2349.6000	-55.227
2350.0000	-210.000
2350.4000	-52.008
2350.8000	-210.000
2351.2000	-210.000
2351.6000	-56.392
2352.0000	-210.000
2352.4000	-210.000
2352.8000	-52.241
2353.2000	-49.440
2353.6000	-48.740
2354.0000	-49.888
2354.4000	-49.734
2354.8000	-52.344
2355.2000	-51.610
2355.6000	-55.049
2356.0000	-210.000
2356.4000	-210.000
2356.8000	-52.824
2357.2000	-51.229
2357.6000	-59.252
2358.0000	-210.000
2358.4000	-52.072
2358.8000	-53.511
2359.2000	-210.000
2359.6000	-55.864
2360.0000	-210.000
2360.4000	-210.000
2360.8000	-51.932
2361.2000	-55.594
2361.6000	-55.649
2362.0000	-210.000
2362.4000	-210.000
2362.8000	-53.035
2363.2000	-51.126
2363.6000	-49.301
2364.0000	-48.572
2364.4000	-56.237
2364.8000	-57.433
2365.2000	-52.009
2365.6000	-210.000
2366.0000	-210.000
2366.4000	-210.000
2366.8000	-210.000
2367.2000	-54.283
2367.6000	-48.857
2368.0000	-49.512
2368.4000	-52.227
2368.8000	-51.283
2369.2000	-58.719
2369.6000	-56.530
2370.0000	-58.396
2370.4000	-210.000
2370.8000	-53.753
2371.2000	-210.000
2371.6000	-210.000
2372.0000	-54.224
2372.4000	-210.000
2372.8000	-50.969
2373.2000	-52.644
2373.6000	-49.973
2374.0000	-210.000
2374.4000	-210.000
2374.8000	-51.927
2375.2000	-54.450
2375.6000	-54.037
2376.0000	-210.000
2376.4000	-210.000
2376.8000	-51.849
2377.2000	-51.895
2377.6000	-50.512
2378.0000	-57.119
2378.4000	-50.161
2378.8000	-56.337
2379.2000	-210.000
2379.6000	-51.316
2380.0000	-51.107
2380.4000	-54.082
2380.8000	-62.970
2381.2000	-56.805
2381.6000	-58.369
2382.0000	-49.833
2382.4000	-49.955
2382.8000	-51.916
2383.2000	-50.199
2383.6000	-49.739
2384.0000	-51.623
2384.4000	-210.000
2384.8000	-49.572
2385.2000	-52.051
2385.6000	-51.548
2386.0000	-210.000
2386.4000	-210.000
2386.8000	-53.356
2387.2000	-52.868
2387.6000	-210.000
2388.0000	-60.833
2388.4000	-55.170
2388.8000	-53.921
2389.2000	-52.410
2389.6000	-50.454
2390.0000	-54.328
2390.4000	-210.000
2390.8000	-49.204
2391.2000	-51.305
2391.6000	-55.028
2392.0000	-51.199
2392.4000	-210.000
2392.8000	-54.308
2393.2000	-50.204
2393.6000	-51.134
2394.0000	-48.958
2394.4000	-77.325
2394.8000	-55.992
2395.2000	-50.422
2395.6000	-48.691
2396.0000	-49.638
2396.4000	-48.632
2396.8000	-50.740
2397.2000	-50.744
2397.6000	-52.099
2398.0000	-54.141
2398.4000	-52.356
2398.8000	-51.743
2399.2000	-52.953
2399.6000	-48.369
2400.0000	-50.109
2400.4000	-48.704
2400.8000	-49.182
2401.2000	-60.841
2401.6000	-53.306
2402.0000	-49.860
2402.4000	-54.758
2402.8000	-210.000
2403.2000	-52.624
2403.6000	-50.673
2404.0000	-54.367
2404.4000	-55.711
2404.8000	-210.000
2405.2000	-50.243
2405.6000	-51.846
2406.0000	-51.319
2406.4000	-50.482
2406.8000	-49.895
2407.2000	-49.686
2407.6000	-50.762
2408.0000	-48.963
2408.4000	-49.215
2408.8000	-55.177
2409.2000	-56.415
2409.6000	-57.486
2410.0000	-48.605
2410.4000	-49.188
2410.8000	-210.000
2411.2000	-52.232
2411.6000	-52.353
2412.0000	-64.386
2412.4000	-53.330
2412.8000	-51.138
2413.2000	-50.124
2413.6000	-50.397
2414.0000	-50.440
2414.4000	-49.221
2414.8000	-47.623
2415.2000	-50.034
2415.6000	-52.185
2416.0000	-49.622
2416.4000	-50.603
2416.8000	-50.966
2417.2000	-50.783
2417.6000	-49.458
2418.0000	-52.108
2418.4000	-51.363
2418.8000	-51.718
2419.2000	-53.566
2419.6000	-50.692
2420.0000	-48.803
2420.4000	-51.702
2420.8000	-210.000
2421.2000	-49.856
2421.6000	-56.141
2422.0000	-49.989
2422.4000	-49.913
2422.8000	-50.707
2423.2000	-210.000
2423.6000	-55.390
2424.0000	-50.588
2424.4000	-50.220
2424.8000	-210.000
2425.2000	-53.126
2425.6000	-53.932
2426.0000	-49.968
2426.4000	-51.158
2426.8000	-50.541
2427.2000	-49.770
2427.6000	-50.965
2428.0000	-51.225
2428.4000	-61.497
2428.8000	-51.424
2429.2000	-49.636
2429.6000	-49.855
2430.0000	-50.564
2430.4000	-49.365
2430.8000	-48.980
2431.2000	-50.165
2431.6000	-50.411
2432.0000	-52.394
2432.4000	-52.611
2432.8000	-50.593
2433.2000	-50.932
2433.6000	-50.140
2434.0000	-50.481
2434.4000	-52.307
2434.8000	-51.316
2435.2000	-53.549
2435.6000	-49.251
2436.0000	-50.958
2436.4000	-51.574
2436.8000	-49.671
2437.2000	-50.610
2437.6000	-53.010
2438.0000	-60.830
2438.4000	-49.956
2438.8000	-50.081
2439.2000	-48.790
2439.6000	-51.001
2440.0000	-51.943
2440.4000	-51.532
2440.8000	-50.141
2441.2000	-51.651
2441.6000	-50.066
2442.0000	-50.269
2442.4000	-51.985
2442.8000	-50.324
2443.2000	-51.537
2443.6000	-56.124
2444.0000	-50.270
2444.4000	-52.373
2444.8000	-50.657
2445.2000	-49.870
2445.6000	-48.894
2446.0000	-50.859
2446.4000	-210.000
2446.8000	-54.546
2447.2000	-52.567
2447.6000	-48.930
2448.0000	-49.878
2448.4000	-54.827
2448.8000	-51.705
2449.2000	-49.515
2449.6000	-50.263
2450.0000	-49.739
2450.4000	-49.185
2450.8000	-50.300
2451.2000	-48.460
2451.6000	-48.332
2452.0000	-50.059
2452.4000	-49.066
2452.8000	-49.157
2453.2000	-50.288
2453.6000	-49.340
2454.0000	-52.680
2454.4000	-49.249
2454.8000	-48.155
2455.2000	-49.362
2455.6000	-50.273
2456.0000	-52.330
2456.4000	-48.488
2456.8000	-50.156
2457.2000	-49.488
2457.6000	-48.022
2458.0000	-49.402
2458.4000	-49.954
2458.8000	-49.684
2459.2000	-49.531
2459.6000	-48.466
2460.0000	-52.650
2460.4000	-49.663
2460.8000	-50.716
2461.2000	-49.084
2461.6000	-48.498
2462.0000	-49.304
2462.4000	-49.580
2462.8000	-49.629
2463.2000	-50.187
2463.6000	-51.982
2464.0000	-50.691
2464.4000	-51.633
2464.8000	-51.602
2465.2000	-50.014
2465.6000	-49.797
2466.0000	-50.340
2466.4000	-49.798
2466.8000	-48.539
2467.2000	-52.949
2467.6000	-48.507
2468.0000	-48.201
2468.4000	-48.714
2468.8000	-48.309
2469.2000	-49.314
2469.6000	-47.294
2470.0000	-49.023
2470.4000	-50.001
2470.8000	-49.337
2471.2000	-47.297
2471.6000	-49.659
2472.0000	-48.332
2472.4000	-50.105
2472.8000	-48.193
2473.2000	-47.882
2473.6000	-46.966
2474.0000	-48.944
2474.4000	-48.050
2474.8000	-46.470
2475.2000	-46.387
2475.6000	-48.080
2476.0000	-48.859
2476.4000	-47.573
2476.8000	-48.013
2477.2000	-47.441
2477.6000	-48.775
2478.0000	-48.282
2478.4000	-47.022
2478.8000	-47.732
2479.2000	-48.016
2479.6000	-48.072
2480.0000	-48.136
2480.4000	-48.711
2480.8000	-48.129
2481.2000	-49.303
2481.6000	-49.897
2482.0000	-48.029
2482.4000	-47.491
2482.8000	-47.698
2483.2000	-47.216
2483.6000	-47.365
2484.0000	-47.823
2484.4000	-46.170
2484.8000	-46.962
2485.2000	-46.990
2485.6000	-47.069
2486.0000	-45.997
2486.4000	-46.909
2486.8000	-46.568
2487.2000	-46.763
2487.6000	-46.218
2488.0000	-46.215
2488.4000	-45.956
2488.8000	-45.618
2489.2000	-45.989
2489.6000	-44.980
2490.0000	-46.005
2490.4000	-45.365
2490.8000	-45.232
2491.2000	-45.121
2491.6000	-45.318
2492.0000	-45.629
2492.4000	-44.826
2492.8000	-45.112
2493.2000	-45.828
2493.6000	-44.949
2494.0000	-44.817
2494.4000	-44.679
2494.8000	-44.683
2495.2000	-44.461
2495.6000	-43.958
2496.0000	-44.209
2496.4000	-43.320
2496.8000	-43.857
2497.2000	-43.739
2497.6000	-43.761
2498.0000	-43.217
2498.4000	-43.454
2498.8000	-43.876
2499.2000	-42.799
2499.6000	-42.695
2500.0000	-43.283
2500.4000	-42.961
2500.8000	-42.837
2501.2000	-42.914
2501.6000	-42.875
2502.0000	-42.993
2502.4000	-42.440
2502.8000	-42.591
2503.2000	-41.973
2503.6000	-42.192
2504.0000	-42.575
2504.4000	-42.035
2504.8000	-41.758
2505.2000	-41.916
2505.6000	-42.117
2506.0000	-42.032
2506.4000	-41.694
2506.8000	-41.818
2507.2000	-41.896
2507.6000	-41.735
2508.0000	-41.820
2508.4000	-41.454
2508.8000	-41.574
2509.2000	-41.052
2509.6000	-41.114
2510.0000	-41.405
2510.4000	-41.131
2510.8000	-40.628
2511.2000	-41.031
2511.6000	-41.032
2512.0000	-41.249
2512.4000	-40.897
2512.8000	-40.969
2513.2000	-40.616
2513.6000	-40.702
2514.0000	-40.716
2514.4000	-40.934
2514.8000	-40.857
2515.2000	-40.376
2515.6000	-40.718
2516.0000	-40.587
2516.4000	-40.489
2516.8000	-40.511
2517.2000	-41.101
2517.6000	-40.960
2518.0000	-40.120
2518.4000	-40.090
2518.8000	-40.043
2519.2000	-39.829
2519.6000	-39.898
2520.0000	-39.676
2520.4000	-39.689
2520.8000	-39.724
2521.2000	-39.602
2521.6000	-39.450
2522.0000	-39.516
2522.4000	-39.520
2522.8000	-39.608
2523.2000	-39.599
2523.6000	-39.421
2524.0000	-39.533
2524.4000	-39.657
2524.8000	-39.551
2525.2000	-39.530
2525.6000	-39.499
2526.0000	-39.586
2526.4000	-39.335
2526.8000	-39.230
2527.2000	-39.203
2527.6000	-39.123
2528.0000	-39.187
2528.4000	-38.971
2528.8000	-39.017
2529.2000	-38.826
2529.6000	-38.696
2530.0000	-38.624
2530.4000	-38.458
2530.8000	-38.578
2531.2000	-38.257
2531.6000	-38.253
2532.0000	-38.224
2532.4000	-38.249
2532.8000	-38.243
2533.2000	-38.040
2533.6000	-37.832
2534.0000	-37.827
2534.4000	-37.858
2534.8000	-37.539
2535.2000	-37.579
2535.6000	-37.704
2536.0000	-37.693
2536.4000	-37.693
2536.8000	-37.708
2537.2000	-37.560
2537.6000	-37.653
2538.0000	-37.479
2538.4000	-37.562
2538.8000	-37.593
2539.2000	-37.621
2539.6000	-37.645
2540.0000	-37.488
2540.4000	-37.398
2540.8000	-37.431
2541.2000	-37.286
2541.6000	-37.319
2542.0000	-37.341
2542.4000	-37.099
2542.8000	-37.094
2543.2000	-37.090
2543.6000	-36.974
2544.0000	-36.856
2544.4000	-36.819
2544.8000	-36.856
2545.2000	-36.739
2545.6000	-36.807
2546.0000	-36.602
2546.4000	-36.562
2546.8000	-36.586
2547.2000	-36.591
2547.6000	-36.655
2548.0000	-36.592
2548.4000	-36.731
2548.8000	-36.665
2549.2000	-36.759
2549.6000	-36.660
2550.0000	-36.664
2550.4000	-36.642
2550.8000	-36.805
2551.2000	-36.765
2551.6000	-36.808
2552.0000	-36.901
2552.4000	-36.782
2552.8000	-36.875
2553.2000	-36.856
2553.6000	-36.758
2554.0000	-36.780
2554.4000	-36.889
2554.8000	-36.914
2555.2000	-36.631
2555.6000	-36.458
2556.0000	-36.425
2556.4000	-36.452
2556.8000	-36.396
2557.2000	-36.391
2557.6000	-36.288
2558.0000	-36.221
2558.4000	-36.184
2558.8000	-36.023
2559.2000	-36.073
2559.6000	-35.917
2560.0000	-35.798
2560.4000	-35.710
2560.8000	-35.766
2561.2000	-35.722
2561.6000	-35.705
2562.0000	-35.658
2562.4000	-35.574
2562.8000	-35.486
2563.2000	-35.438
2563.6000	-35.470
2564.0000	-35.477
2564.4000	-35.463
2564.8000	-35.529
2565.2000	-35.448
2565.6000	-35.677
2566.0000	-35.443
2566.4000	-35.481
2566.8000	-35.662
2567.2000	-35.490
2567.6000	-35.433
2568.0000	-35.423
2568.4000	-35.442
2568.8000	-35.764
2569.2000	-35.603
2569.6000	-35.793
2570.0000	-36.108
2570.4000	-35.781
2570.8000	-35.926
2571.2000	-35.741
2571.6000	-36.273
2572.0000	-36.224
2572.4000	-36.359
2572.8000	-36.221
2573.2000	-36.224
2573.6000	-36.262
2574.0000	-36.317
2574.4000	-36.116
2574.8000	-35.955
2575.2000	-35.966
2575.6000	-35.784
2576.0000	-35.710
2576.4000	-35.629
2576.8000	-35.481
2577.2000	-35.365
2577.6000	-35.290
2578.0000	-35.237
2578.4000	-35.139
2578.8000	-35.069
2579.2000	-35.080
2579.6000	-35.026
2580.0000	-34.953
2580.4000	-34.916
2580.8000	-34.942
2581.2000	-34.925
2581.6000	-34.901
2582.0000	-34.924
2582.4000	-35.040
2582.8000	-35.168
2583.2000	-35.031
2583.6000	-34.947
2584.0000	-35.157
2584.4000	-35.050
2584.8000	-35.280
2585.2000	-35.138
2585.6000	-35.197
2586.0000	-35.056
2586.4000	-35.198
2586.8000	-35.201
2587.2000	-35.010
2587.6000	-35.705
2588.0000	-35.581
2588.4000	-35.638
2588.8000	-35.271
2589.2000	-35.687
2589.6000	-35.881
2590.0000	-35.901
2590.4000	-35.296
2590.8000	-35.817
2591.2000	-36.291
2591.6000	-36.693
2592.0000	-36.941
2592.4000	-37.196
2592.8000	-37.560
2593.2000	-37.704
2593.6000	-37.660
2594.0000	-37.741
2594.4000	-37.932
2594.8000	-37.877
2595.2000	-37.830
2595.6000	-37.704
2596.0000	-37.656
2596.4000	-37.546
2596.8000	-37.422
2597.2000	-37.340
2597.6000	-37.014
2598.0000	-37.050
2598.4000	-36.930
2598.8000	-36.720
2599.2000	-36.455
2599.6000	-36.605
2600.0000	-36.494
2600.4000	-36.401
2600.8000	-36.502
2601.2000	-36.426
2601.6000	-36.373
2602.0000	-36.544
2602.4000	-36.489
2602.8000	-36.444
2603.2000	-36.596
2603.6000	-36.793
2604.0000	-37.303
2604.4000	-37.263
2604.8000	-37.260
2605.2000	-37.548
2605.6000	-37.466
2606.0000	-37.636
2606.4000	-37.675
2606.8000	-37.771
2607.2000	-38.077
2607.6000	-37.984
2608.0000	-38.046
2608.4000	-38.275
2608.8000	-38.387
2609.2000	-38.151
2609.6000	-38.303
2610.0000	-38.530
2610.4000	-38.632
2610.8000	-39.171
2611.2000	-38.913
2611.6000	-39.128
2612.0000	-38.710
2612.4000	-39.764
2612.8000	-39.899
2613.2000	-39.835
2613.6000	-39.343
2614.0000	-39.509
2614.4000	-39.249
2614.8000	-39.349
2615.2000	-38.826
2615.6000	-39.135
2616.0000	-39.321
2616.4000	-39.173
2616.8000	-39.213
2617.2000	-39.134
2617.6000	-39.177
2618.0000	-39.097
2618.4000	-38.861
2618.8000	-38.773
2619.2000	-38.729
2619.6000	-38.626
2620.0000	-38.570
2620.4000	-38.659
2620.8000	-38.413
2621.2000	-38.562
2621.6000	-38.437
2622.0000	-38.226
2622.4000	-38.162
2622.8000	-38.180
2623.2000	-38.268
2623.6000	-38.159
2624.0000	-38.238
2624.4000	-38.223
2624.8000	-38.202
2625.2000	-38.262
2625.6000	-38.138
2626.0000	-38.336
2626.4000	-38.324
2626.8000	-38.523
2627.2000	-38.509
2627.6000	-38.455
2628.0000	-38.321
2628.4000	-38.738
2628.8000	-38.961
2629.2000	-38.911
2629.6000	-39.170
2630.0000	-39.336
2630.4000	-39.292
2630.8000	-38.567
2631.2000	-38.562
2631.6000	-39.426
2632.0000	-39.576
2632.4000	-39.984
2632.8000	-40.036
2633.2000	-40.379
2633.6000	-40.275
2634.0000	-40.045
2634.4000	-40.296
2634.8000	-40.193
2635.2000	-40.296
2635.6000	-40.340
2636.0000	-40.544
2636.4000	-40.841
2636.8000	-40.915
2637.2000	-40.896
2637.6000	-40.919
2638.0000	-41.188
2638.4000	-41.249
2638.8000	-41.215
2639.2000	-41.338
2639.6000	-41.481
2640.0000	-41.052
2640.4000	-39.972
2640.8000	-40.061
2641.2000	-40.095
2641.6000	-39.570
2642.0000	-39.307
2642.4000	-39.241
2642.8000	-39.004
2643.2000	-40.034
2643.6000	-40.632
2644.0000	-39.489
2644.4000	-39.626
2644.8000	-40.535
2645.2000	-40.104
2645.6000	-39.987
2646.0000	-40.195
2646.4000	-40.208
2646.8000	-40.522
2647.2000	-40.580
2647.6000	-40.650
2648.0000	-40.707
2648.4000	-40.449
2648.8000	-40.158
2649.2000	-41.249
2649.6000	-41.179
2650.0000	-40.958
2650.4000	-40.301
2650.8000	-40.310
2651.2000	-40.162
2651.6000	-39.861
2652.0000	-39.634
2652.4000	-39.738
2652.8000	-38.718
2653.2000	-38.397
2653.6000	-38.499
2654.0000	-38.167
2654.4000	-36.971
2654.8000	-36.825
2655.2000	-36.819
2655.6000	-36.429
2656.0000	-35.974
2656.4000	-36.577
2656.8000	-35.823
2657.2000	-36.525
2657.6000	-37.024
2658.0000	-35.785
2658.4000	-35.603
2658.8000	-35.912
2659.2000	-36.112
2659.6000	-36.295
2660.0000	-36.619
2660.4000	-36.801
2660.8000	-36.863
2661.2000	-36.911
2661.6000	-37.471
2662.0000	-37.854
2662.4000	-38.114
2662.8000	-38.395
2663.2000	-38.718
2663.6000	-38.626
2664.0000	-38.725
2664.4000	-38.901
2664.8000	-38.594
2665.2000	-38.438
2665.6000	-37.564
2666.0000	-38.452
2666.4000	-38.979
2666.8000	-37.404
2667.2000	-36.518
2667.6000	-36.159
2668.0000	-35.555
2668.4000	-35.953
2668.8000	-35.888
2669.2000	-36.303
2669.6000	-34.877
2670.0000	-35.493
2670.4000	-34.561
2670.8000	-34.454
2671.2000	-34.552
2671.6000	-34.808
2672.0000	-34.942
2672.4000	-34.457
2672.8000	-35.330
2673.2000	-34.501
2673.6000	-35.780
2674.0000	-35.491
2674.4000	-36.311
2674.8000	-36.349
2675.2000	-36.042
2675.6000	-35.324
2676.0000	-35.888
2676.4000	-35.717
2676.8000	-33.396
2677.2000	-34.076
2677.6000	-33.395
2678.0000	-34.655
2678.4000	-34.396
2678.8000	-32.685
2679.2000	-32.083
2679.6000	-32.378
2680.0000	-33.904
2680.4000	-32.937
2680.8000	-31.945
2681.2000	-31.486
2681.6000	-31.866
2682.0000	-32.360
2682.4000	-31.874
2682.8000	-32.111
2683.2000	-31.896
2683.6000	-31.664
2684.0000	-31.804
2684.4000	-31.388
2684.8000	-31.433
2685.2000	-31.598
2685.6000	-31.640
2686.0000	-31.371
2686.4000	-31.537
2686.8000	-32.393
2687.2000	-31.765
2687.6000	-31.957
2688.0000	-31.959
2688.4000	-33.019
2688.8000	-32.909
2689.2000	-32.612
2689.6000	-33.291
2690.0000	-33.174
2690.4000	-33.904
2690.8000	-34.611
2691.2000	-34.556
2691.6000	-35.400
2692.0000	-36.036
2692.4000	-36.722
2692.8000	-37.092
2693.2000	-37.607
2693.6000	-37.832
2694.0000	-38.951
2694.4000	-38.611
2694.8000	-38.002
2695.2000	-38.669
2695.6000	-37.973
2696.0000	-37.540
2696.4000	-36.511
2696.8000	-36.148
2697.2000	-35.395
2697.6000	-35.679
2698.0000	-34.841
2698.4000	-34.383
2698.8000	-33.252
2699.2000	-32.422
2699.6000	-31.926
2700.0000	-30.774
2700.4000	-30.315
2700.8000	-29.981
2701.2000	-29.356
2701.6000	-29.075
2702.0000	-28.574
2702.4000	-28.299
2702.8000	-28.263
2703.2000	-28.430
2703.6000	-27.952
2704.0000	-27.762
2704.4000	-27.961
2704.8000	-27.818
2705.2000	-27.845
2705.6000	-28.111
2706.0000	-28.179
2706.4000	-28.500
2706.8000	-28.728
2707.2000	-29.131
2707.6000	-29.253
2708.0000	-29.378
2708.4000	-30.143
2708.8000	-30.375
2709.2000	-30.364
2709.6000	-30.432
2710.0000	-30.481
2710.4000	-30.349
2710.8000	-30.908
2711.2000	-30.681
2711.6000	-30.073
2712.0000	-30.063
2712.4000	-30.160
2712.8000	-29.302
2713.2000	-30.012
2713.6000	-29.954
2714.0000	-29.568
2714.4000	-29.338
2714.8000	-28.935
2715.2000	-28.690
2715.6000	-29.058
2716.0000	-27.858
2716.4000	-28.092
2716.8000	-27.526
2717.2000	-27.957
2717.6000	-28.082
2718.0000	-27.571
2718.4000	-26.936
2718.8000	-26.235
2719.2000	-26.555
2719.6000	-26.541
2720.0000	-26.238
2720.4000	-25.850
2720.8000	-25.911
2721.2000	-25.842
2721.6000	-25.811
2722.0000	-25.770
2722.4000	-25.614
2722.8000	-25.729
2723.2000	-25.547
2723.6000	-25.504
2724.0000	-25.495
2724.4000	-25.268
2724.8000	-25.196
2725.2000	-25.111
2725.6000	-25.073
2726.0000	-25.437
2726.4000	-25.421
2726.8000	-25.190
2727.2000	-25.058
2727.6000	-25.348
2728.0000	-25.044
2728.4000	-24.884
2728.8000	-24.736
2729.2000	-24.167
2729.6000	-23.138
2730.0000	-22.903
2730.4000	-22.744
2730.8000	-22.424
2731.2000	-21.976
2731.6000	-21.746
2732.0000	-21.586
2732.4000	-21.458
2732.8000	-21.382
2733.2000	-21.270
2733.6000	-21.095
2734.0000	-21.210
2734.4000	-20.976
2734.8000	-21.136
2735.2000	-21.231
2735.6000	-21.579
2736.0000	-22.037
2736.4000	-21.752
2736.8000	-22.018
2737.2000	-22.222
2737.6000	-22.500
2738.0000	-23.018
2738.4000	-23.407
2738.8000	-23.597
2739.2000	-23.412
2739.6000	-23.481
2740.0000	-23.357
2740.4000	-23.220
2740.8000	-22.776
2741.2000	-22.676
2741.6000	-22.644
2742.0000	-22.232
2742.4000	-22.023
2742.8000	-22.009
2743.2000	-21.960
2743.6000	-21.599
2744.0000	-22.215
2744.4000	-22.156
2744.8000	-22.378
2745.2000	-22.529
2745.6000	-22.476
2746.0000	-22.942
2746.4000	-23.231
2746.8000	-23.105
2747.2000	-22.652
2747.6000	-22.599
2748.0000	-22.002
2748.4000	-21.416
2748.8000	-20.851
2749.2000	-20.383
2749.6000	-20.139
2750.0000	-19.970
2750.4000	-19.555
2750.8000	-18.843
2751.2000	-18.614
2751.6000	-18.495
2752.0000	-17.890
2752.4000	-17.561
2752.8000	-17.597
2753.2000	-17.536
2753.6000	-17.349
2754.0000	-17.487
2754.4000	-17.350
2754.8000	-17.255
2755.2000	-17.008
2755.6000	-16.944
2756.0000	-16.732
2756.4000	-16.417
2756.8000	-16.952
2757.2000	-16.922
2757.6000	-16.284
2758.0000	-16.085
2758.4000	-15.925
2758.8000	-15.511
2759.2000	-14.989
2759.6000	-14.988
2760.0000	-14.629
2760.4000	-14.380
2760.8000	-13.733
2761.2000	-13.443
2761.6000	-13.568
2762.0000	-13.910
2762.4000	-13.510
2762.8000	-13.493
2763.2000	-13.051
2763.6000	-12.879
2764.0000	-12.811
2764.4000	-11.977
2764.8000	-12.346
2765.2000	-11.712
2765.6000	-11.267
2766.0000	-10.822
2766.4000	-10.806
2766.8000	-10.250
2767.2000	-9.969
2767.6000	-9.570
2768.0000	-9.169
2768.4000	-8.757
2768.8000	-8.407
2769.2000	-8.170
2769.6000	-7.871
2770.0000	-7.449
2770.4000	-7.237
2770.8000	-7.431
2771.2000	-7.129
2771.6000	-7.193
2772.0000	-7.049
2772.4000	-7.195
2772.8000	-7.156
2773.2000	-7.286
2773.6000	-7.478
2774.0000	-7.433
2774.4000	-7.225
2774.8000	-7.588
2775.2000	-7.617
2775.6000	-7.038
2776.0000	-6.874
2776.4000	-6.384
2776.8000	-6.319
2777.2000	-6.066
2777.6000	-5.962
2778.0000	-6.140
2778.4000	-6.444
2778.8000	-6.387
2779.2000	-6.350
2779.6000	-6.092
2780.0000	-6.500
2780.4000	-6.487
2780.8000	-6.662
2781.2000	-6.732
2781.6000	-6.300
2782.0000	-6.203
2782.4000	-5.868
2782.8000	-5.711
2783.2000	-5.563
2783.6000	-5.265
2784.0000	-5.052
2784.4000	-4.804
2784.8000	-5.173
2785.2000	-5.184
2785.6000	-5.027
2786.0000	-5.040
2786.4000	-4.882
2786.8000	-5.181
2787.2000	-5.484
2787.6000	-5.606
2788.0000	-5.592
2788.4000	-5.848
2788.8000	-6.036
2789.2000	-5.978
2789.6000	-5.963
2790.0000	-6.132
2790.4000	-6.480
2790.8000	-6.372
2791.2000	-6.244
2791.6000	-6.222
2792.0000	-6.398
2792.4000	-6.287
2792.8000	-6.380
2793.2000	-6.265
2793.6000	-6.117
2794.0000	-5.756
2794.4000	-6.012
2794.8000	-5.963
2795.2000	-5.683
2795.6000	-5.264
2796.0000	-5.236
2796.4000	-5.147
2796.8000	-4.605
2797.2000	-4.521
2797.6000	-4.140
2798.0000	-4.301
2798.4000	-4.375
2798.8000	-4.049
2799.2000	-3.737
2799.6000	-3.823
2800.0000	-4.010
2800.4000	-4.180
2800.8000	-4.329
2801.2000	-4.428
2801.6000	-4.539
2802.0000	-4.735
2802.4000	-4.571
2802.8000	-5.029
2803.2000	-5.212
2803.6000	-5.617
2804.0000	-6.059
2804.4000	-6.334
2804.8000	-6.335
2805.2000	-6.689
2805.6000	-7.173
2806.0000	-7.259
2806.4000	-7.540
2806.8000	-7.032
2807.2000	-7.418
2807.6000	-7.089
2808.0000	-8.062
2808.4000	-7.894
2808.8000	-7.856
2809.2000	-7.937
2809.6000	-7.887
2810.0000	-7.996
2810.4000	-8.993
2810.8000	-9.638
2811.2000	-11.647
2811.6000	-10.489
2812.0000	-10.201
2812.4000	-9.142
2812.8000	-9.918
2813.2000	-10.641
2813.6000	-10.079
2814.0000	-10.205
2814.4000	-10.038
2814.8000	-9.646
2815.2000	-9.124
2815.6000	-8.992
2816.0000	-8.845
2816.4000	-8.669
2816.8000	-8.467
2817.2000	-8.151
2817.6000	-8.104
2818.0000	-8.275
2818.4000	-8.079
2818.8000	-8.619
2819.2000	-8.588
2819.6000	-8.684
2820.0000	-9.169
2820.4000	-9.674
2820.8000	-10.198
2821.2000	-11.163
2821.6000	-11.173
2822.0000	-11.820
2822.4000	-12.206
2822.8000	-12.827
2823.2000	-12.938
2823.6000	-12.922
2824.0000	-12.941
2824.4000	-13.426
2824.8000	-13.660
2825.2000	-14.040
2825.6000	-13.932
2826.0000	-13.914
2826.4000	-13.851
2826.8000	-12.990
2827.2000	-13.815
2827.6000	-14.016
2828.0000	-13.576
2828.4000	-13.121
2828.8000	-13.236
2829.2000	-13.577
2829.6000	-14.013
2830.0000	-14.489
2830.4000	-14.492
2830.8000	-14.843
2831.2000	-15.081
2831.6000	-15.144
2832.0000	-14.322
2832.4000	-14.870
2832.8000	-14.871
2833.2000	-14.605
2833.6000	-14.644
2834.0000	-15.129
2834.4000	-14.647
2834.8000	-14.088
2835.2000	-14.576
2835.6000	-14.979
2836.0000	-14.881
2836.4000	-14.943
2836.8000	-14.199
2837.2000	-14.880
2837.6000	-14.947
2838.0000	-14.735
2838.4000	-15.301
2838.8000	-14.764
2839.2000	-14.549
2839.6000	-14.976
2840.0000	-14.388
2840.4000	-14.734
2840.8000	-14.811
2841.2000	-13.142
2841.6000	-14.970
2842.0000	-13.647
2842.4000	-15.018
2842.8000	-15.331
2843.2000	-14.328
2843.6000	-14.446
2844.0000	-14.563
2844.4000	-14.679
2844.8000	-14.472
2845.2000	-13.799
2845.6000	-14.612
2846.0000	-14.434
2846.4000	-14.409
2846.8000	-14.713
2847.2000	-14.535
2847.6000	-14.387
2848.0000	-14.068
2848.4000	-13.815
2848.8000	-14.592
2849.2000	-14.561
2849.6000	-14.169
2850.0000	-14.427
2850.4000	-14.533
2850.8000	-14.029
2851.2000	-13.951
2851.6000	-13.953
2852.0000	-12.688
2852.4000	-14.708
2852.8000	-14.778
2853.2000	-13.601
2853.6000	-13.642
2854.0000	-13.879
2854.4000	-13.934
2854.8000	-13.305
2855.2000	-13.618
2855.6000	-13.544
2856.0000	-13.871
2856.4000	-13.310
2856.8000	-12.567
2857.2000	-12.711
2857.6000	-13.420
2858.0000	-13.092
2858.4000	-13.022
2858.8000	-12.446
2859.2000	-12.176
2859.6000	-13.248
2860.0000	-12.185
2860.4000	-12.457
2860.8000	-11.818
2861.2000	-12.815
2861.6000	-12.775
2862.0000	-12.853
2862.4000	-13.352
2862.8000	-12.633
2863.2000	-12.725
2863.6000	-12.676
2864.0000	-12.315
2864.4000	-12.073
2864.8000	-12.791
2865.2000	-12.363
2865.6000	-12.276
2866.0000	-12.100
2866.4000	-11.876
2866.8000	-11.861
2867.2000	-12.011
2867.6000	-11.148
2868.0000	-10.841
2868.4000	-10.826
2868.8000	-10.865
2869.2000	-10.941
2869.6000	-10.918
2870.0000	-10.459
2870.4000	-10.769
2870.8000	-10.547
2871.2000	-10.672
2871.6000	-10.840
2872.0000	-10.494
2872.4000	-10.578
2872.8000	-10.430
2873.2000	-10.424
2873.6000	-10.368
2874.0000	-10.375
2874.4000	-9.834
2874.8000	-9.929
2875.2000	-9.614
2875.6000	-9.187
2876.0000	-9.145
2876.4000	-8.978
2876.8000	-10.761
2877.2000	-10.053
2877.6000	-8.762
2878.0000	-9.391
2878.4000	-9.330
2878.8000	-8.403
2879.2000	-8.340
2879.6000	-8.400
2880.0000	-8.380
2880.4000	-8.948
2880.8000	-9.025
2881.2000	-8.624
2881.6000	-8.701
2882.0000	-9.078
2882.4000	-9.260
2882.8000	-9.359
2883.2000	-9.634
2883.6000	-9.678
2884.0000	-9.916
2884.4000	-9.972
2884.8000	-9.752
2885.2000	-9.824
2885.6000	-9.671
2886.0000	-10.010
2886.4000	-9.716
2886.8000	-9.572
2887.2000	-9.533
2887.6000	-9.810
2888.0000	-9.785
2888.4000	-9.499
2888.8000	-9.454
2889.2000	-9.413
2889.6000	-9.641
2890.0000	-9.530
2890.4000	-9.417
2890.8000	-9.860
2891.2000	-9.881
2891.6000	-9.986
2892.0000	-10.566
2892.4000	-10.799
2892.8000	-10.471
2893.2000	-10.267
2893.6000	-10.153
2894.0000	-9.877
2894.4000	-10.475
2894.8000	-10.433
2895.2000	-10.095
2895.6000	-10.347
2896.0000	-10.243
2896.4000	-10.382
2896.8000	-10.162
2897.2000	-10.166
2897.6000	-10.122
2898.0000	-10.182
2898.4000	-10.758
2898.8000	-10.829
2899.2000	-10.887
2899.6000	-10.686
2900.0000	-10.641
2900.4000	-11.319
2900.8000	-13.118
2901.2000	-12.600
2901.6000	-10.972
2902.0000	-10.910
2902.4000	-10.996
2902.8000	-11.038
2903.2000	-10.639
2903.6000	-11.649
2904.0000	-12.278
2904.4000	-11.789
2904.8000	-11.103
2905.2000	-11.062
2905.6000	-11.286
2906.0000	-11.361
2906.4000	-10.929
2906.8000	-11.105
2907.2000	-11.466
2907.6000	-11.412
2908.0000	-11.263
2908.4000	-11.995
2908.8000	-12.027
2909.2000	-11.248
2909.6000	-11.455
2910.0000	-11.407
2910.4000	-11.377
2910.8000	-11.215
2911.2000	-11.586
2911.6000	-11.570
2912.0000	-11.496
2912.4000	-11.604
2912.8000	-12.263
2913.2000	-12.315
2913.6000	-12.888
2914.0000	-12.019
2914.4000	-11.934
2914.8000	-12.841
2915.2000	-13.229
2915.6000	-12.811
2916.0000	-12.348
2916.4000	-12.517
2916.8000	-11.880
2917.2000	-11.859
2917.6000	-10.855
2918.0000	-11.630
2918.4000	-12.919
2918.8000	-13.021
2919.2000	-13.161
2919.6000	-13.073
2920.0000	-13.460
2920.4000	-13.774
2920.8000	-13.707
2921.2000	-13.494
2921.6000	-12.747
2922.0000	-12.813
2922.4000	-13.761
2922.8000	-13.988
2923.2000	-13.718
2923.6000	-13.541
2924.0000	-13.000
2924.4000	-12.881
2924.8000	-12.172
2925.2000	-14.243
2925.6000	-14.316
2926.0000	-14.536
2926.4000	-14.488
2926.8000	-14.209
2927.2000	-14.016
2927.6000	-14.056
2928.0000	-13.658
2928.4000	-13.686
2928.8000	-13.678
2929.2000	-13.832
2929.6000	-13.651
2930.0000	-14.143
2930.4000	-14.358
2930.8000	-12.666
2931.2000	-14.423
2931.6000	-14.166
2932.0000	-14.674
2932.4000	-14.794
2932.8000	-14.840
2933.2000	-13.845
2933.6000	-14.263
2934.0000	-14.265
2934.4000	-14.318
2934.8000	-14.007
2935.2000	-13.977
2935.6000	-13.863
2936.0000	-14.295
2936.4000	-14.735
2936.8000	-14.402
2937.2000	-13.746
2937.6000	-14.747
2938.0000	-14.917
2938.4000	-13.833
2938.8000	-14.231
2939.2000	-14.187
2939.6000	-14.351
2940.0000	-14.108
2940.4000	-14.755
2940.8000	-15.078
2941.2000	-14.165
2941.6000	-15.196
2942.0000	-14.198
2942.4000	-14.533
2942.8000	-14.011
2943.2000	-14.736
2943.6000	-14.973
2944.0000	-16.100
2944.4000	-16.441
2944.8000	-15.827
2945.2000	-15.786
2945.6000	-16.059
2946.0000	-16.877
2946.4000	-16.307
2946.8000	-16.730
2947.2000	-16.975
2947.6000	-17.164
2948.0000	-17.004
2948.4000	-17.582
2948.8000	-16.880
2949.2000	-16.879
2949.6000	-15.532
2950.0000	-16.345
2950.4000	-16.611
2950.8000	-16.637
2951.2000	-16.512
2951.6000	-15.759
2952.0000	-17.065
2952.4000	-15.869
2952.8000	-15.355
2953.2000	-15.513
2953.6000	-15.829
2954.0000	-16.251
2954.4000	-16.779
2954.8000	-16.677
2955.2000	-16.732
2955.6000	-16.326
2956.0000	-15.604
2956.4000	-15.559
2956.8000	-15.440
2957.2000	-15.700
2957.6000	-16.670
2958.0000	-15.550
2958.4000	-15.893
2958.8000	-15.478
2959.2000	-15.646
2959.6000	-15.784
2960.0000	-15.925
2960.4000	-15.305
2960.8000	-15.426
2961.2000	-15.349
2961.6000	-15.684
2962.0000	-15.666
2962.4000	-15.462
2962.8000	-15.719
2963.2000	-16.324
2963.6000	-15.263
2964.0000	-15.732
2964.4000	-15.637
2964.8000	-17.015
2965.2000	-19.002
2965.6000	-17.081
2966.0000	-16.839
2966.4000	-17.128
2966.8000	-17.754
2967.2000	-19.162
2967.6000	-18.933
2968.0000	-18.484
2968.4000	-18.417
2968.8000	-17.367
2969.2000	-17.644
2969.6000	-18.444
2970.0000	-19.495
2970.4000	-18.951
2970.8000	-19.348
2971.2000	-19.307
2971.6000	-18.702
2972.0000	-20.381
2972.4000	-19.225
2972.8000	-19.823
2973.2000	-18.792
2973.6000	-19.203
2974.0000	-19.097
2974.4000	-18.521
2974.8000	-19.187
2975.2000	-19.258
2975.6000	-19.343
2976.0000	-19.019
2976.4000	-19.353
2976.8000	-18.793
2977.2000	-19.902
2977.6000	-18.924
2978.0000	-19.101
2978.4000	-20.129
2978.8000	-19.591
2979.2000	-19.659
2979.6000	-19.159
2980.0000	-18.494
2980.4000	-18.947
2980.8000	-18.474
2981.2000	-18.801
2981.6000	-18.734
2982.0000	-19.132
2982.4000	-18.926
2982.8000	-20.033
2983.2000	-19.751
2983.6000	-19.718
2984.0000	-19.621
2984.4000	-19.375
2984.8000	-21.164
2985.2000	-20.911
2985.6000	-19.353
2986.0000	-19.754
2986.4000	-19.495
2986.8000	-21.672
2987.2000	-21.820
2987.6000	-21.192
2988.0000	-20.591
2988.4000	-21.583
2988.8000	-21.685
2989.2000	-21.360
2989.6000	-21.175
2990.0000	-22.313
2990.4000	-22.814
2990.8000	-22.508
2991.2000	-23.212
2991.6000	-23.060
2992.0000	-25.661
2992.4000	-24.052
2992.8000	-22.816
2993.2000	-24.450
2993.6000	-24.370
2994.0000	-25.098
2994.4000	-24.101
2994.8000	-25.031
2995.2000	-25.690
2995.6000	-23.747
2996.0000	-24.086
2996.4000	-25.010
2996.8000	-24.361
2997.2000	-24.408
2997.6000	-24.225
2998.0000	-23.689
2998.4000	-23.237
2998.8000	-22.698
2999.2000	-23.200
2999.6000	-24.034
3000.0000	-22.694
3000.4000	-22.796
3000.8000	-22.530
3001.2000	-22.634
3001.6000	-22.223
3002.0000	-22.318
3002.4000	-24.316
3002.8000	-22.403
3003.2000	-24.882
3003.6000	-24.082
3004.0000	-24.149
3004.4000	-23.183
3004.8000	-21.998
3005.2000	-23.489
3005.6000	-22.381
3006.0000	-21.751
3006.4000	-21.884
3006.8000	-22.157
3007.2000	-22.007
3007.6000	-22.177
3008.0000	-22.759
3008.4000	-21.516
3008.8000	-21.469
3009.2000	-21.945
3009.6000	-22.087
3010.0000	-21.899
3010.4000	-22.955
3010.8000	-23.423
3011.2000	-24.981
3011.6000	-26.481
3012.0000	-23.244
3012.4000	-22.487
3012.8000	-22.663
3013.2000	-22.437
3013.6000	-22.560
3014.0000	-22.687
3014.4000	-23.180
3014.8000	-24.081
3015.2000	-25.156
3015.6000	-26.502
3016.0000	-26.746
3016.4000	-27.435
3016.8000	-25.077
3017.2000	-22.899
3017.6000	-22.815
3018.0000	-22.779
3018.4000	-21.456
3018.8000	-20.083
3019.2000	-22.361
3019.6000	-25.954
3020.0000	-22.695
3020.4000	-21.450
3020.8000	-21.570
3021.2000	-23.579
3021.6000	-22.582
3022.0000	-22.042
3022.4000	-19.519
3022.8000	-22.008
3023.2000	-19.702
3023.6000	-18.676
3024.0000	-19.302
3024.4000	-20.335
3024.8000	-19.467
3025.2000	-21.030
3025.6000	-21.782
3026.0000	-18.786
3026.4000	-19.739
3026.8000	-19.455
3027.2000	-22.500
3027.6000	-19.522
3028.0000	-17.690
3028.4000	-19.163
3028.8000	-16.808
3029.2000	-17.901
3029.6000	-18.045
3030.0000	-18.971
3030.4000	-17.522
3030.8000	-17.455
3031.2000	-16.552
3031.6000	-16.544
3032.0000	-17.041
3032.4000	-16.982
3032.8000	-19.673
3033.2000	-17.689
3033.6000	-17.552
3034.0000	-16.696
3034.4000	-18.121
3034.8000	-18.115
3035.2000	-18.473
3035.6000	-17.364
3036.0000	-17.010
3036.4000	-16.922
3036.8000	-16.858
3037.2000	-17.229
3037.6000	-18.031
3038.0000	-17.282
3038.4000	-16.913
3038.8000	-16.724
3039.2000	-17.522
3039.6000	-17.498
3040.0000	-17.452
3040.4000	-17.132
3040.8000	-17.527
3041.2000	-17.188
3041.6000	-18.207
3042.0000	-17.986
3042.4000	-18.196
3042.8000	-18.483
3043.2000	-17.631
3043.6000	-18.507
3044.0000	-18.006
3044.4000	-17.867
3044.8000	-19.025
3045.2000	-18.597
3045.6000	-19.286
3046.0000	-19.267
3046.4000	-18.515
3046.8000	-18.948
3047.2000	-19.034
3047.6000	-18.897
3048.0000	-19.617
3048.4000	-19.165
3048.8000	-18.910
3049.2000	-19.512
3049.6000	-18.992
3050.0000	-19.979
3050.4000	-19.236
3050.8000	-20.071
3051.2000	-20.323
3051.6000	-20.212
3052.0000	-20.681
3052.4000	-20.581
3052.8000	-21.024
3053.2000	-21.480
3053.6000	-21.109
3054.0000	-21.359
3054.4000	-21.111
3054.8000	-21.454
3055.2000	-21.475
3055.6000	-21.255
3056.0000	-22.379
3056.4000	-21.944
3056.8000	-21.476
3057.2000	-21.252
3057.6000	-21.418
3058.0000	-23.583
3058.4000	-22.638
3058.8000	-22.831
3059.2000	-22.743
3059.6000	-22.436
3060.0000	-22.170
3060.4000	-23.516
3060.8000	-23.253
3061.2000	-23.010
3061.6000	-23.013
3062.0000	-23.372
3062.4000	-23.250
3062.8000	-23.610
3063.2000	-23.588
3063.6000	-24.028
3064.0000	-23.791
3064.4000	-23.689
3064.8000	-24.052
3065.2000	-23.902
3065.6000	-24.277
3066.0000	-23.932
3066.4000	-23.994
3066.8000	-23.986
3067.2000	-23.638
3067.6000	-24.398
3068.0000	-24.160
3068.4000	-24.482
3068.8000	-24.202
3069.2000	-24.897
3069.6000	-24.600
3070.0000	-24.454
3070.4000	-24.404
3070.8000	-24.752
3071.2000	-25.010
3071.6000	-24.751
3072.0000	-24.495
3072.4000	-25.040
3072.8000	-24.322
3073.2000	-25.382
3073.6000	-25.660
3074.0000	-24.974
3074.4000	-24.275
3074.8000	-24.911
3075.2000	-25.299
3075.6000	-24.293
3076.0000	-25.327
3076.4000	-25.232
3076.8000	-25.430
3077.2000	-25.102
3077.6000	-24.169
3078.0000	-24.641
3078.4000	-25.443
3078.8000	-25.488
3079.2000	-26.019
3079.6000	-25.488
3080.0000	-25.080
3080.4000	-25.148
3080.8000	-25.361
3081.2000	-25.804
3081.6000	-25.421
3082.0000	-25.782
3082.4000	-24.506
3082.8000	-23.461
3083.2000	-26.043
3083.6000	-26.628
3084.0000	-24.202
3084.4000	-26.260
3084.8000	-26.296
3085.2000	-26.989
3085.6000	-26.127
[truncated: 6,036 more rows]
