# Supplementary material for: Femtosecond tunable solitons up to 4.8 µm using soliton self-frequency shift in an InF3 fiber
Source: Sci Rep. 2022 Sep 23;12:15898. doi: 10.1038/s41598-022-19658-8 (PMC9508244; doi:10.1038/s41598-022-19658-8)
Supplement: Supplementary file 1 — Supplementary Information. [file 41598_2022_19658_MOESM1_ESM.zip › Raw data/Fig3_4m20mInF3/5.8A.CSV]

75CSV
77
35
CTRWL	3900.000000
SPAN	3200.000000
START WL	2300.000000
STOP WL	5500.000000
WLFREQ	0
REFL	-3.0
LSCL	7.0
RESLN	2.000
AVG	1
SMPLAUTO	1
SMPL	8001
SMPLINTVL	0.4000
HI1_CHOP
MEAS
LSUNT	0
NMSKV	OFF
RESCOR	0
SMOOTH	0
MEASWL	0
SWPSPD	1
MODELNAME	AQ6376
CHGPT	0
RESCAL0_0	10243
RESCAL0_1	0
RESCAL0_2	0
RESCAL1_0	10243
RESCAL1_1	0
RESCAL1_2	0
RESPARM	10243
FREQPARM	10243
WNUMPARM	10243
[TRACE DATA]
2300.0000	-210.000
2300.4000	-210.000
2300.8000	-54.346
2301.2000	-63.855
2301.6000	-55.947
2302.0000	-53.471
2302.4000	-210.000
2302.8000	-55.259
2303.2000	-210.000
2303.6000	-55.068
2304.0000	-210.000
2304.4000	-210.000
2304.8000	-210.000
2305.2000	-210.000
2305.6000	-210.000
2306.0000	-210.000
2306.4000	-67.128
2306.8000	-51.169
2307.2000	-210.000
2307.6000	-210.000
2308.0000	-52.467
2308.4000	-48.807
2308.8000	-49.335
2309.2000	-57.563
2309.6000	-50.971
2310.0000	-210.000
2310.4000	-52.681
2310.8000	-210.000
2311.2000	-210.000
2311.6000	-210.000
2312.0000	-63.180
2312.4000	-60.319
2312.8000	-65.156
2313.2000	-52.540
2313.6000	-210.000
2314.0000	-210.000
2314.4000	-64.143
2314.8000	-57.999
2315.2000	-50.326
2315.6000	-210.000
2316.0000	-210.000
2316.4000	-210.000
2316.8000	-210.000
2317.2000	-210.000
2317.6000	-54.023
2318.0000	-210.000
2318.4000	-210.000
2318.8000	-210.000
2319.2000	-52.853
2319.6000	-50.339
2320.0000	-52.287
2320.4000	-210.000
2320.8000	-52.136
2321.2000	-210.000
2321.6000	-210.000
2322.0000	-210.000
2322.4000	-54.832
2322.8000	-210.000
2323.2000	-62.834
2323.6000	-51.919
2324.0000	-210.000
2324.4000	-56.478
2324.8000	-210.000
2325.2000	-210.000
2325.6000	-210.000
2326.0000	-210.000
2326.4000	-58.023
2326.8000	-210.000
2327.2000	-210.000
2327.6000	-51.260
2328.0000	-58.772
2328.4000	-210.000
2328.8000	-64.824
2329.2000	-210.000
2329.6000	-210.000
2330.0000	-52.914
2330.4000	-53.305
2330.8000	-210.000
2331.2000	-75.056
2331.6000	-52.534
2332.0000	-49.725
2332.4000	-210.000
2332.8000	-210.000
2333.2000	-53.634
2333.6000	-51.833
2334.0000	-51.275
2334.4000	-52.922
2334.8000	-53.185
2335.2000	-210.000
2335.6000	-210.000
2336.0000	-55.837
2336.4000	-210.000
2336.8000	-210.000
2337.2000	-50.949
2337.6000	-56.330
2338.0000	-61.310
2338.4000	-51.666
2338.8000	-210.000
2339.2000	-59.645
2339.6000	-54.315
2340.0000	-210.000
2340.4000	-210.000
2340.8000	-54.447
2341.2000	-55.815
2341.6000	-61.663
2342.0000	-53.690
2342.4000	-58.236
2342.8000	-57.152
2343.2000	-210.000
2343.6000	-210.000
2344.0000	-59.718
2344.4000	-210.000
2344.8000	-51.823
2345.2000	-51.723
2345.6000	-210.000
2346.0000	-53.563
2346.4000	-52.432
2346.8000	-55.040
2347.2000	-51.200
2347.6000	-63.622
2348.0000	-210.000
2348.4000	-51.112
2348.8000	-53.928
2349.2000	-53.044
2349.6000	-57.536
2350.0000	-57.805
2350.4000	-210.000
2350.8000	-210.000
2351.2000	-54.852
2351.6000	-210.000
2352.0000	-53.399
2352.4000	-210.000
2352.8000	-210.000
2353.2000	-210.000
2353.6000	-210.000
2354.0000	-210.000
2354.4000	-210.000
2354.8000	-210.000
2355.2000	-54.035
2355.6000	-58.535
2356.0000	-48.970
2356.4000	-54.055
2356.8000	-51.260
2357.2000	-210.000
2357.6000	-210.000
2358.0000	-210.000
2358.4000	-54.494
2358.8000	-52.505
2359.2000	-53.481
2359.6000	-54.183
2360.0000	-51.331
2360.4000	-52.515
2360.8000	-210.000
2361.2000	-210.000
2361.6000	-67.216
2362.0000	-51.407
2362.4000	-210.000
2362.8000	-210.000
2363.2000	-52.006
2363.6000	-210.000
2364.0000	-62.686
2364.4000	-51.765
2364.8000	-210.000
2365.2000	-49.927
2365.6000	-54.648
2366.0000	-59.022
2366.4000	-210.000
2366.8000	-55.864
2367.2000	-210.000
2367.6000	-55.917
2368.0000	-210.000
2368.4000	-210.000
2368.8000	-50.678
2369.2000	-52.150
2369.6000	-210.000
2370.0000	-55.724
2370.4000	-210.000
2370.8000	-210.000
2371.2000	-210.000
2371.6000	-52.152
2372.0000	-52.735
2372.4000	-210.000
2372.8000	-210.000
2373.2000	-210.000
2373.6000	-51.654
2374.0000	-56.451
2374.4000	-53.669
2374.8000	-210.000
2375.2000	-210.000
2375.6000	-210.000
2376.0000	-52.904
2376.4000	-56.205
2376.8000	-55.589
2377.2000	-51.947
2377.6000	-52.124
2378.0000	-210.000
2378.4000	-61.439
2378.8000	-210.000
2379.2000	-210.000
2379.6000	-210.000
2380.0000	-51.981
2380.4000	-50.564
2380.8000	-51.073
2381.2000	-52.526
2381.6000	-210.000
2382.0000	-210.000
2382.4000	-52.601
2382.8000	-52.335
2383.2000	-49.809
2383.6000	-52.500
2384.0000	-210.000
2384.4000	-54.193
2384.8000	-210.000
2385.2000	-210.000
2385.6000	-210.000
2386.0000	-53.529
2386.4000	-53.018
2386.8000	-210.000
2387.2000	-210.000
2387.6000	-210.000
2388.0000	-53.026
2388.4000	-210.000
2388.8000	-210.000
2389.2000	-210.000
2389.6000	-210.000
2390.0000	-53.351
2390.4000	-51.794
2390.8000	-210.000
2391.2000	-210.000
2391.6000	-52.002
2392.0000	-59.822
2392.4000	-51.202
2392.8000	-51.453
2393.2000	-64.272
2393.6000	-210.000
2394.0000	-50.476
2394.4000	-51.257
2394.8000	-50.630
2395.2000	-57.792
2395.6000	-210.000
2396.0000	-57.959
2396.4000	-51.679
2396.8000	-47.702
2397.2000	-60.363
2397.6000	-51.989
2398.0000	-66.378
2398.4000	-210.000
2398.8000	-58.242
2399.2000	-58.481
2399.6000	-51.500
2400.0000	-56.347
2400.4000	-52.803
2400.8000	-61.650
2401.2000	-68.576
2401.6000	-49.701
2402.0000	-51.700
2402.4000	-55.895
2402.8000	-68.468
2403.2000	-62.305
2403.6000	-51.162
2404.0000	-51.546
2404.4000	-50.354
2404.8000	-52.317
2405.2000	-57.731
2405.6000	-51.359
2406.0000	-50.807
2406.4000	-54.542
2406.8000	-210.000
2407.2000	-53.554
2407.6000	-53.947
2408.0000	-51.220
2408.4000	-210.000
2408.8000	-52.601
2409.2000	-58.475
2409.6000	-210.000
2410.0000	-60.771
2410.4000	-52.149
2410.8000	-53.806
2411.2000	-55.169
2411.6000	-60.610
2412.0000	-50.049
2412.4000	-54.537
2412.8000	-53.682
2413.2000	-210.000
2413.6000	-50.978
2414.0000	-53.709
2414.4000	-52.587
2414.8000	-51.262
2415.2000	-52.001
2415.6000	-50.036
2416.0000	-50.590
2416.4000	-49.467
2416.8000	-210.000
2417.2000	-57.200
2417.6000	-210.000
2418.0000	-210.000
2418.4000	-60.654
2418.8000	-50.415
2419.2000	-50.160
2419.6000	-50.935
2420.0000	-52.107
2420.4000	-52.696
2420.8000	-210.000
2421.2000	-50.048
2421.6000	-51.592
2422.0000	-51.827
2422.4000	-51.133
2422.8000	-51.549
2423.2000	-210.000
2423.6000	-210.000
2424.0000	-52.601
2424.4000	-52.540
2424.8000	-210.000
2425.2000	-210.000
2425.6000	-52.229
2426.0000	-210.000
2426.4000	-51.447
2426.8000	-49.983
2427.2000	-51.774
2427.6000	-53.522
2428.0000	-61.704
2428.4000	-210.000
2428.8000	-54.953
2429.2000	-56.807
2429.6000	-210.000
2430.0000	-50.820
2430.4000	-210.000
2430.8000	-53.724
2431.2000	-53.750
2431.6000	-51.039
2432.0000	-210.000
2432.4000	-52.086
2432.8000	-210.000
2433.2000	-53.592
2433.6000	-50.894
2434.0000	-49.798
2434.4000	-50.567
2434.8000	-51.927
2435.2000	-49.993
2435.6000	-50.469
2436.0000	-50.239
2436.4000	-55.896
2436.8000	-56.441
2437.2000	-51.322
2437.6000	-52.311
2438.0000	-51.960
2438.4000	-54.589
2438.8000	-62.568
2439.2000	-54.352
2439.6000	-51.799
2440.0000	-51.836
2440.4000	-49.422
2440.8000	-53.997
2441.2000	-55.885
2441.6000	-52.759
2442.0000	-50.591
2442.4000	-49.973
2442.8000	-50.399
2443.2000	-55.332
2443.6000	-210.000
2444.0000	-55.613
2444.4000	-210.000
2444.8000	-51.473
2445.2000	-49.534
2445.6000	-51.441
2446.0000	-50.373
2446.4000	-52.815
2446.8000	-48.267
2447.2000	-49.449
2447.6000	-51.573
2448.0000	-210.000
2448.4000	-210.000
2448.8000	-52.092
2449.2000	-50.020
2449.6000	-51.552
2450.0000	-49.396
2450.4000	-49.434
2450.8000	-48.998
2451.2000	-53.477
2451.6000	-51.483
2452.0000	-51.640
2452.4000	-50.358
2452.8000	-57.402
2453.2000	-52.846
2453.6000	-50.347
2454.0000	-52.638
2454.4000	-50.352
2454.8000	-50.540
2455.2000	-51.842
2455.6000	-52.267
2456.0000	-51.954
2456.4000	-51.622
2456.8000	-50.981
2457.2000	-53.223
2457.6000	-50.657
2458.0000	-52.231
2458.4000	-48.584
2458.8000	-49.516
2459.2000	-50.691
2459.6000	-48.740
2460.0000	-47.963
2460.4000	-49.212
2460.8000	-49.678
2461.2000	-49.764
2461.6000	-49.108
2462.0000	-49.784
2462.4000	-48.950
2462.8000	-51.045
2463.2000	-48.120
2463.6000	-48.568
2464.0000	-48.888
2464.4000	-49.977
2464.8000	-51.148
2465.2000	-49.917
2465.6000	-49.265
2466.0000	-49.188
2466.4000	-52.014
2466.8000	-49.625
2467.2000	-49.711
2467.6000	-49.831
2468.0000	-50.621
2468.4000	-51.622
2468.8000	-49.659
2469.2000	-48.701
2469.6000	-48.242
2470.0000	-51.283
2470.4000	-48.671
2470.8000	-47.872
2471.2000	-49.547
2471.6000	-49.721
2472.0000	-47.927
2472.4000	-48.665
2472.8000	-48.896
2473.2000	-47.456
2473.6000	-48.708
2474.0000	-49.593
2474.4000	-48.810
2474.8000	-48.255
2475.2000	-47.656
2475.6000	-46.769
2476.0000	-47.456
2476.4000	-47.192
2476.8000	-48.044
2477.2000	-48.381
2477.6000	-47.242
2478.0000	-48.044
2478.4000	-47.410
2478.8000	-47.264
2479.2000	-48.193
2479.6000	-49.300
2480.0000	-48.100
2480.4000	-47.481
2480.8000	-47.429
2481.2000	-48.320
2481.6000	-48.419
2482.0000	-47.395
2482.4000	-47.018
2482.8000	-48.087
2483.2000	-47.947
2483.6000	-47.384
2484.0000	-47.634
2484.4000	-48.583
2484.8000	-45.694
2485.2000	-45.971
2485.6000	-45.787
2486.0000	-46.364
2486.4000	-47.453
2486.8000	-46.313
2487.2000	-46.170
2487.6000	-46.775
2488.0000	-46.087
2488.4000	-46.203
2488.8000	-46.716
2489.2000	-45.419
2489.6000	-45.869
2490.0000	-45.946
2490.4000	-46.344
2490.8000	-45.481
2491.2000	-46.292
2491.6000	-46.923
2492.0000	-46.048
2492.4000	-46.048
2492.8000	-46.081
2493.2000	-45.376
2493.6000	-45.602
2494.0000	-45.127
2494.4000	-44.514
2494.8000	-45.629
2495.2000	-45.491
2495.6000	-44.893
2496.0000	-44.837
2496.4000	-44.605
2496.8000	-44.077
2497.2000	-44.409
2497.6000	-44.656
2498.0000	-44.262
2498.4000	-44.528
2498.8000	-43.319
2499.2000	-43.598
2499.6000	-43.336
2500.0000	-43.229
2500.4000	-43.504
2500.8000	-43.407
2501.2000	-43.385
2501.6000	-43.541
2502.0000	-43.233
2502.4000	-43.447
2502.8000	-43.776
2503.2000	-43.199
2503.6000	-42.789
2504.0000	-42.951
2504.4000	-43.049
2504.8000	-42.753
2505.2000	-42.858
2505.6000	-42.723
2506.0000	-42.188
2506.4000	-42.484
2506.8000	-43.015
2507.2000	-42.436
2507.6000	-42.565
2508.0000	-42.434
2508.4000	-42.512
2508.8000	-42.633
2509.2000	-42.418
2509.6000	-42.136
2510.0000	-42.429
2510.4000	-42.141
2510.8000	-41.677
2511.2000	-41.561
2511.6000	-41.951
2512.0000	-41.930
2512.4000	-42.092
2512.8000	-41.775
2513.2000	-41.712
2513.6000	-41.584
2514.0000	-41.204
2514.4000	-41.386
2514.8000	-41.287
2515.2000	-40.988
2515.6000	-41.243
2516.0000	-40.898
2516.4000	-41.021
2516.8000	-40.918
2517.2000	-40.903
2517.6000	-40.804
2518.0000	-41.005
2518.4000	-40.895
2518.8000	-41.055
2519.2000	-41.318
2519.6000	-41.162
2520.0000	-41.178
2520.4000	-40.955
2520.8000	-41.504
2521.2000	-41.422
2521.6000	-41.347
2522.0000	-41.454
2522.4000	-41.120
2522.8000	-41.114
2523.2000	-41.241
2523.6000	-41.140
2524.0000	-40.697
2524.4000	-40.729
2524.8000	-40.677
2525.2000	-40.564
2525.6000	-40.314
2526.0000	-40.345
2526.4000	-40.269
2526.8000	-40.120
2527.2000	-40.015
2527.6000	-39.649
2528.0000	-39.940
2528.4000	-39.731
2528.8000	-39.916
2529.2000	-39.752
2529.6000	-39.592
2530.0000	-39.700
2530.4000	-39.646
2530.8000	-39.426
2531.2000	-39.458
2531.6000	-39.580
2532.0000	-39.818
2532.4000	-39.466
2532.8000	-39.378
2533.2000	-39.440
2533.6000	-39.493
2534.0000	-39.609
2534.4000	-39.334
2534.8000	-39.487
2535.2000	-39.444
2535.6000	-39.316
2536.0000	-39.440
2536.4000	-39.159
2536.8000	-39.148
2537.2000	-39.139
2537.6000	-39.319
2538.0000	-39.100
2538.4000	-38.691
2538.8000	-39.052
2539.2000	-39.079
2539.6000	-39.118
2540.0000	-39.016
2540.4000	-38.635
2540.8000	-39.209
2541.2000	-39.121
2541.6000	-38.850
2542.0000	-39.169
2542.4000	-39.021
2542.8000	-39.079
2543.2000	-38.974
2543.6000	-39.024
2544.0000	-39.165
2544.4000	-39.144
2544.8000	-38.997
2545.2000	-38.805
2545.6000	-39.005
2546.0000	-38.800
2546.4000	-38.786
2546.8000	-38.678
2547.2000	-38.513
2547.6000	-38.600
2548.0000	-38.548
2548.4000	-38.258
2548.8000	-38.261
2549.2000	-38.112
2549.6000	-38.266
2550.0000	-38.187
2550.4000	-38.245
2550.8000	-38.024
2551.2000	-37.918
2551.6000	-38.101
2552.0000	-37.987
2552.4000	-37.847
2552.8000	-37.813
2553.2000	-37.940
2553.6000	-37.798
2554.0000	-37.530
2554.4000	-37.522
2554.8000	-37.702
2555.2000	-37.687
2555.6000	-37.443
2556.0000	-37.444
2556.4000	-37.486
2556.8000	-37.467
2557.2000	-37.463
2557.6000	-37.532
2558.0000	-37.456
2558.4000	-37.468
2558.8000	-37.532
2559.2000	-37.540
2559.6000	-38.329
2560.0000	-37.811
2560.4000	-38.171
2560.8000	-37.989
2561.2000	-38.249
2561.6000	-38.256
2562.0000	-38.277
2562.4000	-38.202
2562.8000	-37.961
2563.2000	-37.801
2563.6000	-38.377
2564.0000	-38.207
2564.4000	-37.743
2564.8000	-38.124
2565.2000	-38.174
2565.6000	-38.143
2566.0000	-38.002
2566.4000	-38.041
2566.8000	-37.957
2567.2000	-37.802
2567.6000	-37.525
2568.0000	-37.725
2568.4000	-37.752
2568.8000	-37.410
2569.2000	-37.125
2569.6000	-37.387
2570.0000	-37.491
2570.4000	-37.034
2570.8000	-37.062
2571.2000	-36.946
2571.6000	-36.996
2572.0000	-36.908
2572.4000	-36.733
2572.8000	-36.611
2573.2000	-36.627
2573.6000	-36.692
2574.0000	-36.527
2574.4000	-36.400
2574.8000	-36.340
2575.2000	-36.271
2575.6000	-36.195
2576.0000	-36.195
2576.4000	-36.189
2576.8000	-36.060
2577.2000	-36.212
2577.6000	-36.332
2578.0000	-36.265
2578.4000	-36.175
2578.8000	-36.247
2579.2000	-36.478
2579.6000	-36.594
2580.0000	-36.600
2580.4000	-36.720
2580.8000	-36.958
2581.2000	-37.378
2581.6000	-37.419
2582.0000	-37.288
2582.4000	-37.258
2582.8000	-37.638
2583.2000	-38.031
2583.6000	-37.926
2584.0000	-37.770
2584.4000	-38.033
2584.8000	-37.936
2585.2000	-37.805
2585.6000	-37.834
2586.0000	-37.849
2586.4000	-37.587
2586.8000	-37.597
2587.2000	-37.699
2587.6000	-37.475
2588.0000	-37.251
2588.4000	-36.960
2588.8000	-37.029
2589.2000	-37.032
2589.6000	-36.841
2590.0000	-36.512
2590.4000	-36.823
2590.8000	-36.959
2591.2000	-36.835
2591.6000	-36.805
2592.0000	-36.794
2592.4000	-36.691
2592.8000	-36.849
2593.2000	-36.969
2593.6000	-36.902
2594.0000	-36.940
2594.4000	-36.945
2594.8000	-37.135
2595.2000	-37.109
2595.6000	-37.119
2596.0000	-37.219
2596.4000	-37.358
2596.8000	-37.193
2597.2000	-37.346
2597.6000	-37.406
2598.0000	-37.393
2598.4000	-37.430
2598.8000	-37.431
2599.2000	-37.536
2599.6000	-37.519
2600.0000	-37.507
2600.4000	-37.545
2600.8000	-37.731
2601.2000	-37.663
2601.6000	-37.617
2602.0000	-37.722
2602.4000	-37.869
2602.8000	-37.953
2603.2000	-37.804
2603.6000	-38.026
2604.0000	-38.396
2604.4000	-38.415
2604.8000	-38.619
2605.2000	-38.503
2605.6000	-38.690
2606.0000	-38.787
2606.4000	-38.872
2606.8000	-38.889
2607.2000	-38.934
2607.6000	-38.913
2608.0000	-39.109
2608.4000	-39.136
2608.8000	-39.075
2609.2000	-38.938
2609.6000	-39.111
2610.0000	-39.155
2610.4000	-39.195
2610.8000	-39.324
2611.2000	-39.135
2611.6000	-39.132
2612.0000	-39.290
2612.4000	-39.413
2612.8000	-39.543
2613.2000	-39.152
2613.6000	-39.158
2614.0000	-39.270
2614.4000	-39.326
2614.8000	-39.302
2615.2000	-39.068
2615.6000	-39.252
2616.0000	-39.633
2616.4000	-39.546
2616.8000	-39.285
2617.2000	-39.372
2617.6000	-39.247
2618.0000	-39.096
2618.4000	-38.937
2618.8000	-38.944
2619.2000	-38.855
2619.6000	-38.730
2620.0000	-38.609
2620.4000	-38.474
2620.8000	-38.419
2621.2000	-38.459
2621.6000	-38.473
2622.0000	-38.470
2622.4000	-38.385
2622.8000	-38.230
2623.2000	-38.301
2623.6000	-38.338
2624.0000	-38.377
2624.4000	-38.374
2624.8000	-38.631
2625.2000	-38.654
2625.6000	-38.860
2626.0000	-38.764
2626.4000	-38.897
2626.8000	-38.803
2627.2000	-38.991
2627.6000	-39.252
2628.0000	-39.181
2628.4000	-39.385
2628.8000	-39.295
2629.2000	-39.528
2629.6000	-39.706
2630.0000	-39.723
2630.4000	-39.700
2630.8000	-39.833
2631.2000	-39.872
2631.6000	-39.940
2632.0000	-40.030
2632.4000	-40.006
2632.8000	-40.190
2633.2000	-40.287
2633.6000	-40.281
2634.0000	-40.396
2634.4000	-40.513
2634.8000	-40.557
2635.2000	-40.354
2635.6000	-40.413
2636.0000	-40.448
2636.4000	-40.585
2636.8000	-40.570
2637.2000	-40.457
2637.6000	-40.512
2638.0000	-40.597
2638.4000	-40.696
2638.8000	-40.651
2639.2000	-40.553
2639.6000	-40.252
2640.0000	-40.208
2640.4000	-40.102
2640.8000	-39.902
2641.2000	-39.570
2641.6000	-39.343
2642.0000	-39.406
2642.4000	-39.285
2642.8000	-39.111
2643.2000	-39.130
2643.6000	-39.192
2644.0000	-39.164
2644.4000	-39.267
2644.8000	-39.329
2645.2000	-39.419
2645.6000	-39.434
2646.0000	-39.365
2646.4000	-39.406
2646.8000	-39.346
2647.2000	-39.281
2647.6000	-39.397
2648.0000	-39.276
2648.4000	-39.156
2648.8000	-38.862
2649.2000	-38.743
2649.6000	-38.676
2650.0000	-38.237
2650.4000	-38.100
2650.8000	-37.609
2651.2000	-37.243
2651.6000	-37.056
2652.0000	-36.811
2652.4000	-36.969
2652.8000	-36.765
2653.2000	-36.228
2653.6000	-36.114
2654.0000	-36.457
2654.4000	-36.189
2654.8000	-36.110
2655.2000	-35.545
2655.6000	-35.519
2656.0000	-35.913
2656.4000	-35.826
2656.8000	-35.783
2657.2000	-35.752
2657.6000	-35.761
2658.0000	-35.862
2658.4000	-35.906
2658.8000	-35.897
2659.2000	-35.940
2659.6000	-36.048
2660.0000	-36.138
2660.4000	-36.004
2660.8000	-36.568
2661.2000	-36.595
2661.6000	-36.399
2662.0000	-36.120
2662.4000	-36.303
2662.8000	-36.609
2663.2000	-36.979
2663.6000	-35.425
2664.0000	-35.139
2664.4000	-36.498
2664.8000	-36.742
2665.2000	-35.732
2665.6000	-35.704
2666.0000	-36.455
2666.4000	-35.851
2666.8000	-35.581
2667.2000	-35.400
2667.6000	-35.401
2668.0000	-35.310
2668.4000	-35.354
2668.8000	-35.487
2669.2000	-35.484
2669.6000	-35.643
2670.0000	-35.647
2670.4000	-36.018
2670.8000	-36.233
2671.2000	-36.242
2671.6000	-36.101
2672.0000	-36.394
2672.4000	-36.290
2672.8000	-36.033
2673.2000	-35.973
2673.6000	-35.695
2674.0000	-35.372
2674.4000	-35.332
2674.8000	-34.376
2675.2000	-33.588
2675.6000	-33.640
2676.0000	-33.133
2676.4000	-33.156
2676.8000	-32.711
2677.2000	-31.952
2677.6000	-31.191
2678.0000	-30.490
2678.4000	-31.260
2678.8000	-30.941
2679.2000	-30.771
2679.6000	-30.198
2680.0000	-29.595
2680.4000	-30.244
2680.8000	-31.467
2681.2000	-30.854
2681.6000	-30.078
2682.0000	-30.763
2682.4000	-31.865
2682.8000	-32.064
2683.2000	-31.639
2683.6000	-31.874
2684.0000	-32.018
2684.4000	-32.089
2684.8000	-32.296
2685.2000	-32.770
2685.6000	-33.122
2686.0000	-32.013
2686.4000	-32.277
2686.8000	-32.859
2687.2000	-33.843
2687.6000	-32.522
2688.0000	-33.018
2688.4000	-34.162
2688.8000	-34.012
2689.2000	-33.532
2689.6000	-33.636
2690.0000	-34.106
2690.4000	-34.471
2690.8000	-34.596
2691.2000	-34.923
2691.6000	-35.239
2692.0000	-35.447
2692.4000	-36.260
2692.8000	-36.544
2693.2000	-37.424
2693.6000	-37.300
2694.0000	-36.724
2694.4000	-37.974
2694.8000	-37.322
2695.2000	-36.408
2695.6000	-35.520
2696.0000	-35.240
2696.4000	-35.318
2696.8000	-33.698
2697.2000	-32.459
2697.6000	-32.815
2698.0000	-32.680
2698.4000	-31.544
2698.8000	-30.888
2699.2000	-30.217
2699.6000	-29.909
2700.0000	-30.142
2700.4000	-29.426
2700.8000	-28.590
2701.2000	-28.177
2701.6000	-28.372
2702.0000	-28.215
2702.4000	-28.042
2702.8000	-27.785
2703.2000	-27.692
2703.6000	-27.748
2704.0000	-28.006
2704.4000	-28.094
2704.8000	-28.332
2705.2000	-28.578
2705.6000	-29.012
2706.0000	-29.281
2706.4000	-29.519
2706.8000	-30.056
2707.2000	-30.322
2707.6000	-30.794
2708.0000	-31.396
2708.4000	-31.556
2708.8000	-31.794
2709.2000	-32.243
2709.6000	-32.322
2710.0000	-32.379
2710.4000	-31.874
2710.8000	-31.798
2711.2000	-31.332
2711.6000	-31.309
2712.0000	-30.773
2712.4000	-30.531
2712.8000	-30.272
2713.2000	-30.164
2713.6000	-29.871
2714.0000	-29.789
2714.4000	-29.677
2714.8000	-29.808
2715.2000	-29.600
2715.6000	-29.490
2716.0000	-29.549
2716.4000	-29.260
2716.8000	-29.125
2717.2000	-28.982
2717.6000	-28.514
2718.0000	-28.323
2718.4000	-27.672
2718.8000	-27.197
2719.2000	-26.996
2719.6000	-26.516
2720.0000	-26.245
2720.4000	-26.123
2720.8000	-25.736
2721.2000	-25.842
2721.6000	-25.433
2722.0000	-25.656
2722.4000	-25.478
2722.8000	-25.507
2723.2000	-25.457
2723.6000	-25.504
2724.0000	-25.748
2724.4000	-26.323
2724.8000	-26.388
2725.2000	-26.199
2725.6000	-25.395
2726.0000	-26.134
2726.4000	-24.889
2726.8000	-24.488
2727.2000	-24.046
2727.6000	-23.341
2728.0000	-22.789
2728.4000	-22.087
2728.8000	-21.452
2729.2000	-21.290
2729.6000	-20.757
2730.0000	-20.626
2730.4000	-20.519
2730.8000	-20.366
2731.2000	-20.463
2731.6000	-20.623
2732.0000	-20.799
2732.4000	-21.134
2732.8000	-21.355
2733.2000	-21.751
2733.6000	-22.262
2734.0000	-22.814
2734.4000	-23.279
2734.8000	-23.392
2735.2000	-23.681
2735.6000	-24.156
2736.0000	-24.715
2736.4000	-24.549
2736.8000	-25.072
2737.2000	-25.023
2737.6000	-25.342
2738.0000	-25.214
2738.4000	-24.918
2738.8000	-24.466
2739.2000	-24.112
2739.6000	-23.786
2740.0000	-23.506
2740.4000	-22.974
2740.8000	-22.682
2741.2000	-22.701
2741.6000	-21.953
2742.0000	-22.515
2742.4000	-21.732
2742.8000	-21.691
2743.2000	-22.262
2743.6000	-22.287
2744.0000	-22.347
2744.4000	-21.612
2744.8000	-22.073
2745.2000	-21.384
2745.6000	-21.447
2746.0000	-20.748
2746.4000	-19.898
2746.8000	-19.636
2747.2000	-19.408
2747.6000	-19.315
2748.0000	-18.713
2748.4000	-18.738
2748.8000	-18.876
2749.2000	-18.549
2749.6000	-18.621
2750.0000	-18.890
2750.4000	-18.873
2750.8000	-18.908
2751.2000	-18.970
2751.6000	-18.506
2752.0000	-18.359
2752.4000	-18.064
2752.8000	-17.324
2753.2000	-17.891
2753.6000	-17.047
2754.0000	-16.291
2754.4000	-16.468
2754.8000	-16.622
2755.2000	-16.132
2755.6000	-15.300
2756.0000	-15.214
2756.4000	-15.020
2756.8000	-14.628
2757.2000	-14.403
2757.6000	-13.842
2758.0000	-13.593
2758.4000	-13.183
2758.8000	-12.650
2759.2000	-12.475
2759.6000	-12.024
2760.0000	-11.421
2760.4000	-11.394
2760.8000	-10.987
2761.2000	-10.749
2761.6000	-10.753
2762.0000	-10.400
2762.4000	-10.659
2762.8000	-10.750
2763.2000	-10.608
2763.6000	-10.722
2764.0000	-10.739
2764.4000	-10.774
2764.8000	-11.127
2765.2000	-10.824
2765.6000	-10.570
2766.0000	-10.467
2766.4000	-10.303
2766.8000	-10.331
2767.2000	-10.374
2767.6000	-9.770
2768.0000	-9.496
2768.4000	-9.312
2768.8000	-9.388
2769.2000	-9.249
2769.6000	-8.980
2770.0000	-9.014
2770.4000	-9.127
2770.8000	-9.179
2771.2000	-9.241
2771.6000	-9.141
2772.0000	-9.159
2772.4000	-8.535
2772.8000	-8.847
2773.2000	-8.455
2773.6000	-7.858
2774.0000	-7.890
2774.4000	-7.399
2774.8000	-7.114
2775.2000	-7.042
2775.6000	-6.698
2776.0000	-6.368
2776.4000	-6.258
2776.8000	-6.017
2777.2000	-6.009
2777.6000	-5.997
2778.0000	-5.971
2778.4000	-5.962
2778.8000	-6.681
2779.2000	-6.387
2779.6000	-6.293
2780.0000	-6.438
2780.4000	-6.827
2780.8000	-6.802
2781.2000	-6.694
2781.6000	-6.654
2782.0000	-6.688
2782.4000	-6.681
2782.8000	-6.696
2783.2000	-6.913
2783.6000	-6.497
2784.0000	-6.603
2784.4000	-6.508
2784.8000	-6.353
2785.2000	-6.446
2785.6000	-6.395
2786.0000	-6.440
2786.4000	-6.502
2786.8000	-6.438
2787.2000	-6.434
2787.6000	-6.375
2788.0000	-6.296
2788.4000	-6.308
2788.8000	-6.328
2789.2000	-6.202
2789.6000	-5.949
2790.0000	-5.710
2790.4000	-5.864
2790.8000	-5.772
2791.2000	-5.650
2791.6000	-5.173
2792.0000	-5.357
2792.4000	-5.260
2792.8000	-5.252
2793.2000	-5.247
2793.6000	-5.140
2794.0000	-5.385
2794.4000	-5.395
2794.8000	-5.478
2795.2000	-5.588
2795.6000	-5.821
2796.0000	-5.918
2796.4000	-5.908
2796.8000	-5.993
2797.2000	-6.032
2797.6000	-5.834
2798.0000	-5.804
2798.4000	-5.717
2798.8000	-5.398
2799.2000	-5.262
2799.6000	-4.959
2800.0000	-4.717
2800.4000	-4.585
2800.8000	-4.643
2801.2000	-4.663
2801.6000	-4.792
2802.0000	-4.888
2802.4000	-5.060
2802.8000	-5.350
2803.2000	-5.602
2803.6000	-5.882
2804.0000	-6.150
2804.4000	-6.144
2804.8000	-6.482
2805.2000	-6.862
2805.6000	-6.925
2806.0000	-7.285
2806.4000	-7.537
2806.8000	-7.057
2807.2000	-7.540
2807.6000	-7.625
2808.0000	-7.815
2808.4000	-8.212
2808.8000	-7.495
2809.2000	-7.739
2809.6000	-7.895
2810.0000	-7.567
2810.4000	-7.693
2810.8000	-7.871
2811.2000	-7.964
2811.6000	-8.268
2812.0000	-8.890
2812.4000	-8.932
2812.8000	-9.044
2813.2000	-9.281
2813.6000	-9.527
2814.0000	-9.321
2814.4000	-9.191
2814.8000	-9.012
2815.2000	-8.702
2815.6000	-7.998
2816.0000	-7.653
2816.4000	-7.758
2816.8000	-7.417
2817.2000	-7.385
2817.6000	-7.372
2818.0000	-6.771
2818.4000	-6.846
2818.8000	-7.651
2819.2000	-7.749
2819.6000	-7.836
2820.0000	-7.978
2820.4000	-8.096
2820.8000	-8.308
2821.2000	-8.308
2821.6000	-8.283
2822.0000	-8.589
2822.4000	-8.025
2822.8000	-7.802
2823.2000	-7.883
2823.6000	-7.863
2824.0000	-8.155
2824.4000	-8.260
2824.8000	-8.237
2825.2000	-8.613
2825.6000	-8.888
2826.0000	-9.187
2826.4000	-8.931
2826.8000	-9.523
2827.2000	-9.800
2827.6000	-9.927
2828.0000	-10.361
2828.4000	-10.841
2828.8000	-10.219
2829.2000	-10.431
2829.6000	-10.045
2830.0000	-9.919
2830.4000	-10.205
2830.8000	-10.684
2831.2000	-10.609
2831.6000	-11.085
2832.0000	-10.494
2832.4000	-10.942
2832.8000	-11.334
2833.2000	-12.059
2833.6000	-11.790
2834.0000	-11.916
2834.4000	-12.090
2834.8000	-12.147
2835.2000	-12.605
2835.6000	-12.672
2836.0000	-12.986
2836.4000	-13.022
2836.8000	-12.831
2837.2000	-12.799
2837.6000	-12.384
2838.0000	-12.511
2838.4000	-12.711
2838.8000	-12.817
2839.2000	-12.744
2839.6000	-12.662
2840.0000	-13.130
2840.4000	-12.507
2840.8000	-12.948
2841.2000	-12.948
2841.6000	-12.981
2842.0000	-13.058
2842.4000	-12.871
2842.8000	-13.111
2843.2000	-13.445
2843.6000	-13.537
2844.0000	-14.333
2844.4000	-14.278
2844.8000	-14.211
2845.2000	-14.558
2845.6000	-14.873
2846.0000	-14.632
2846.4000	-14.797
2846.8000	-14.223
2847.2000	-14.427
2847.6000	-13.886
2848.0000	-13.581
2848.4000	-13.363
2848.8000	-13.591
2849.2000	-13.998
2849.6000	-13.396
2850.0000	-13.180
2850.4000	-12.635
2850.8000	-12.483
2851.2000	-12.414
2851.6000	-12.777
2852.0000	-13.376
2852.4000	-13.365
2852.8000	-13.485
2853.2000	-13.401
2853.6000	-13.328
2854.0000	-13.741
2854.4000	-14.001
2854.8000	-13.792
2855.2000	-13.588
2855.6000	-13.553
2856.0000	-13.711
2856.4000	-13.917
2856.8000	-13.982
2857.2000	-13.610
2857.6000	-13.850
2858.0000	-13.971
2858.4000	-13.934
2858.8000	-13.840
2859.2000	-13.892
2859.6000	-13.586
2860.0000	-13.624
2860.4000	-13.670
2860.8000	-13.830
2861.2000	-13.467
2861.6000	-13.513
2862.0000	-13.441
2862.4000	-13.852
2862.8000	-13.952
2863.2000	-14.019
2863.6000	-13.835
2864.0000	-13.334
2864.4000	-13.315
2864.8000	-13.175
2865.2000	-12.996
2865.6000	-12.206
2866.0000	-12.137
2866.4000	-11.779
2866.8000	-11.526
2867.2000	-11.230
2867.6000	-11.173
2868.0000	-10.817
2868.4000	-10.869
2868.8000	-10.846
2869.2000	-10.822
2869.6000	-10.540
2870.0000	-10.842
2870.4000	-10.878
2870.8000	-11.064
2871.2000	-11.483
2871.6000	-11.210
2872.0000	-12.031
2872.4000	-11.721
2872.8000	-11.497
2873.2000	-11.504
2873.6000	-11.592
2874.0000	-11.907
2874.4000	-11.826
2874.8000	-11.937
2875.2000	-11.972
2875.6000	-11.655
2876.0000	-11.962
2876.4000	-12.233
2876.8000	-12.550
2877.2000	-12.200
2877.6000	-12.367
2878.0000	-11.904
2878.4000	-12.120
2878.8000	-11.927
2879.2000	-11.627
2879.6000	-11.491
2880.0000	-11.559
2880.4000	-11.619
2880.8000	-11.482
2881.2000	-11.414
2881.6000	-11.280
2882.0000	-11.372
2882.4000	-11.171
2882.8000	-11.239
2883.2000	-11.258
2883.6000	-11.301
2884.0000	-11.299
2884.4000	-11.149
2884.8000	-11.374
2885.2000	-11.437
2885.6000	-11.379
2886.0000	-11.221
2886.4000	-11.476
2886.8000	-11.193
2887.2000	-11.353
2887.6000	-11.232
2888.0000	-11.248
2888.4000	-11.114
2888.8000	-11.302
2889.2000	-11.153
2889.6000	-11.249
2890.0000	-10.947
2890.4000	-11.106
2890.8000	-10.926
2891.2000	-10.886
2891.6000	-11.307
2892.0000	-11.091
2892.4000	-10.160
2892.8000	-10.443
2893.2000	-10.557
2893.6000	-10.837
2894.0000	-10.524
2894.4000	-10.376
2894.8000	-10.080
2895.2000	-10.524
2895.6000	-10.652
2896.0000	-10.108
2896.4000	-10.103
2896.8000	-10.447
2897.2000	-10.470
2897.6000	-10.297
2898.0000	-9.807
2898.4000	-10.118
2898.8000	-10.097
2899.2000	-9.971
2899.6000	-9.879
2900.0000	-10.008
2900.4000	-9.973
2900.8000	-9.985
2901.2000	-10.271
2901.6000	-10.529
2902.0000	-10.692
2902.4000	-10.320
2902.8000	-10.411
2903.2000	-10.580
2903.6000	-10.845
2904.0000	-10.725
2904.4000	-10.899
2904.8000	-10.902
2905.2000	-10.990
2905.6000	-11.361
2906.0000	-11.560
2906.4000	-11.852
2906.8000	-11.610
2907.2000	-11.711
2907.6000	-12.216
2908.0000	-11.724
2908.4000	-11.987
2908.8000	-11.962
2909.2000	-12.114
2909.6000	-11.863
2910.0000	-12.278
2910.4000	-11.662
2910.8000	-11.713
2911.2000	-11.571
2911.6000	-11.768
2912.0000	-11.753
2912.4000	-11.516
2912.8000	-11.338
2913.2000	-10.914
2913.6000	-11.055
2914.0000	-10.922
2914.4000	-10.595
2914.8000	-9.849
2915.2000	-10.721
2915.6000	-10.431
2916.0000	-11.635
2916.4000	-11.167
2916.8000	-10.824
2917.2000	-10.384
2917.6000	-10.646
2918.0000	-10.659
2918.4000	-10.366
2918.8000	-10.332
2919.2000	-10.660
2919.6000	-10.927
2920.0000	-11.330
2920.4000	-11.079
2920.8000	-11.220
2921.2000	-11.253
2921.6000	-11.414
2922.0000	-11.478
2922.4000	-11.609
2922.8000	-11.621
2923.2000	-11.771
2923.6000	-11.507
2924.0000	-12.409
2924.4000	-12.468
2924.8000	-12.023
2925.2000	-12.668
2925.6000	-12.497
2926.0000	-12.571
2926.4000	-12.338
2926.8000	-12.708
2927.2000	-12.559
2927.6000	-12.462
2928.0000	-12.508
2928.4000	-12.667
2928.8000	-12.922
2929.2000	-12.928
2929.6000	-13.089
2930.0000	-13.014
2930.4000	-13.117
2930.8000	-12.553
2931.2000	-12.774
2931.6000	-12.565
2932.0000	-12.194
2932.4000	-12.192
2932.8000	-12.137
2933.2000	-12.279
2933.6000	-12.503
2934.0000	-12.158
2934.4000	-12.808
2934.8000	-13.401
2935.2000	-12.627
2935.6000	-12.372
2936.0000	-13.347
2936.4000	-13.452
2936.8000	-13.485
2937.2000	-13.358
2937.6000	-13.258
2938.0000	-13.123
2938.4000	-12.735
2938.8000	-13.170
2939.2000	-12.759
2939.6000	-12.941
2940.0000	-13.191
2940.4000	-14.027
2940.8000	-12.891
2941.2000	-12.819
2941.6000	-12.868
2942.0000	-13.757
2942.4000	-13.811
2942.8000	-13.038
2943.2000	-13.590
2943.6000	-13.186
2944.0000	-13.906
2944.4000	-13.242
2944.8000	-12.193
2945.2000	-13.175
2945.6000	-13.282
2946.0000	-13.638
2946.4000	-13.706
2946.8000	-13.076
2947.2000	-13.596
2947.6000	-13.708
2948.0000	-13.691
2948.4000	-13.776
2948.8000	-13.657
2949.2000	-13.550
2949.6000	-13.741
2950.0000	-13.852
2950.4000	-14.087
2950.8000	-13.998
2951.2000	-13.924
2951.6000	-14.111
2952.0000	-14.583
2952.4000	-14.701
2952.8000	-14.856
2953.2000	-15.159
2953.6000	-15.652
2954.0000	-15.761
2954.4000	-15.801
2954.8000	-15.964
2955.2000	-16.160
2955.6000	-16.378
2956.0000	-16.556
2956.4000	-16.771
2956.8000	-17.045
2957.2000	-17.459
2957.6000	-17.536
2958.0000	-18.077
2958.4000	-18.277
2958.8000	-18.317
2959.2000	-18.556
2959.6000	-18.510
2960.0000	-18.646
2960.4000	-19.156
2960.8000	-18.915
2961.2000	-18.868
2961.6000	-19.003
2962.0000	-19.161
2962.4000	-19.505
2962.8000	-19.187
2963.2000	-19.272
2963.6000	-19.144
2964.0000	-19.055
2964.4000	-19.731
2964.8000	-19.988
2965.2000	-18.894
2965.6000	-19.123
2966.0000	-19.685
2966.4000	-19.401
2966.8000	-19.582
2967.2000	-19.857
2967.6000	-19.849
2968.0000	-20.209
2968.4000	-20.446
2968.8000	-20.476
2969.2000	-20.715
2969.6000	-20.712
2970.0000	-20.860
2970.4000	-20.892
2970.8000	-21.018
2971.2000	-21.051
2971.6000	-21.270
2972.0000	-21.085
2972.4000	-21.481
2972.8000	-21.307
2973.2000	-21.196
2973.6000	-21.299
2974.0000	-21.510
2974.4000	-22.317
2974.8000	-22.548
2975.2000	-22.056
2975.6000	-22.607
2976.0000	-23.505
2976.4000	-23.505
2976.8000	-23.417
2977.2000	-23.533
2977.6000	-23.768
2978.0000	-23.603
2978.4000	-23.582
2978.8000	-23.556
2979.2000	-23.483
2979.6000	-23.412
2980.0000	-23.195
2980.4000	-23.315
2980.8000	-23.245
2981.2000	-23.115
2981.6000	-23.307
2982.0000	-22.937
2982.4000	-22.902
2982.8000	-22.800
2983.2000	-22.728
2983.6000	-22.905
2984.0000	-22.809
2984.4000	-22.982
2984.8000	-23.132
2985.2000	-23.156
2985.6000	-23.590
2986.0000	-23.357
2986.4000	-23.221
2986.8000	-23.206
2987.2000	-22.755
2987.6000	-23.854
2988.0000	-23.595
2988.4000	-23.795
2988.8000	-23.971
2989.2000	-23.809
2989.6000	-23.426
2990.0000	-23.590
2990.4000	-23.174
2990.8000	-23.434
2991.2000	-23.409
2991.6000	-22.816
2992.0000	-22.925
2992.4000	-22.823
2992.8000	-22.741
2993.2000	-22.415
2993.6000	-22.522
2994.0000	-22.673
2994.4000	-22.944
2994.8000	-22.733
2995.2000	-22.849
2995.6000	-21.979
2996.0000	-22.239
2996.4000	-21.582
2996.8000	-21.322
2997.2000	-22.178
2997.6000	-22.406
2998.0000	-22.821
2998.4000	-22.907
2998.8000	-22.460
2999.2000	-22.253
2999.6000	-21.770
3000.0000	-23.065
3000.4000	-23.275
3000.8000	-22.815
3001.2000	-23.137
3001.6000	-22.972
3002.0000	-23.067
3002.4000	-22.921
3002.8000	-23.157
3003.2000	-23.159
3003.6000	-23.001
3004.0000	-22.670
3004.4000	-22.684
3004.8000	-23.016
3005.2000	-22.879
3005.6000	-22.939
3006.0000	-22.832
3006.4000	-23.016
3006.8000	-22.923
3007.2000	-22.828
3007.6000	-22.892
3008.0000	-22.978
3008.4000	-23.151
3008.8000	-23.313
3009.2000	-23.447
3009.6000	-23.809
3010.0000	-23.696
3010.4000	-23.723
3010.8000	-23.828
3011.2000	-23.801
3011.6000	-24.195
3012.0000	-24.069
3012.4000	-24.292
3012.8000	-24.429
3013.2000	-24.573
3013.6000	-24.649
3014.0000	-24.872
3014.4000	-24.711
3014.8000	-25.231
3015.2000	-24.799
3015.6000	-25.092
3016.0000	-24.994
3016.4000	-24.889
3016.8000	-24.959
3017.2000	-24.703
3017.6000	-24.716
3018.0000	-24.834
3018.4000	-24.719
3018.8000	-24.740
3019.2000	-24.811
3019.6000	-24.542
3020.0000	-25.346
3020.4000	-24.882
3020.8000	-24.865
3021.2000	-24.567
3021.6000	-25.060
3022.0000	-25.236
3022.4000	-25.241
3022.8000	-25.286
3023.2000	-25.007
3023.6000	-25.305
3024.0000	-25.462
3024.4000	-25.378
3024.8000	-25.204
3025.2000	-25.455
3025.6000	-25.385
3026.0000	-25.716
3026.4000	-26.011
3026.8000	-25.860
3027.2000	-25.873
3027.6000	-26.107
3028.0000	-26.242
3028.4000	-26.458
3028.8000	-25.776
3029.2000	-25.927
3029.6000	-26.181
3030.0000	-26.524
3030.4000	-26.794
3030.8000	-26.791
3031.2000	-26.482
3031.6000	-27.017
3032.0000	-26.608
3032.4000	-26.762
3032.8000	-27.051
3033.2000	-26.902
3033.6000	-26.501
3034.0000	-26.369
3034.4000	-26.607
3034.8000	-26.932
3035.2000	-26.781
3035.6000	-26.523
3036.0000	-26.854
3036.4000	-26.717
3036.8000	-26.936
3037.2000	-27.143
3037.6000	-26.983
3038.0000	-26.982
3038.4000	-27.348
3038.8000	-26.900
3039.2000	-27.618
3039.6000	-27.721
3040.0000	-27.995
3040.4000	-27.791
3040.8000	-28.503
3041.2000	-28.440
3041.6000	-28.449
3042.0000	-28.116
3042.4000	-28.171
3042.8000	-28.579
3043.2000	-28.793
3043.6000	-28.163
3044.0000	-28.441
3044.4000	-28.556
3044.8000	-28.882
3045.2000	-29.255
3045.6000	-29.258
3046.0000	-29.244
3046.4000	-29.114
3046.8000	-28.404
3047.2000	-27.973
3047.6000	-27.678
3048.0000	-28.354
3048.4000	-29.135
3048.8000	-28.457
3049.2000	-28.601
3049.6000	-27.863
3050.0000	-28.505
3050.4000	-28.201
3050.8000	-27.901
3051.2000	-27.914
3051.6000	-28.058
3052.0000	-28.485
3052.4000	-27.987
3052.8000	-28.031
3053.2000	-28.357
3053.6000	-28.232
3054.0000	-27.943
3054.4000	-27.670
3054.8000	-27.295
3055.2000	-27.152
3055.6000	-26.746
3056.0000	-26.034
3056.4000	-26.710
3056.8000	-27.132
3057.2000	-27.272
3057.6000	-25.832
3058.0000	-25.479
3058.4000	-27.259
3058.8000	-27.037
3059.2000	-27.881
3059.6000	-27.346
3060.0000	-27.845
3060.4000	-26.327
3060.8000	-25.897
3061.2000	-26.322
3061.6000	-26.402
3062.0000	-24.824
3062.4000	-25.090
3062.8000	-23.508
3063.2000	-25.038
3063.6000	-25.399
3064.0000	-25.177
3064.4000	-25.282
3064.8000	-24.969
3065.2000	-25.467
3065.6000	-24.965
3066.0000	-24.402
3066.4000	-24.608
3066.8000	-24.637
3067.2000	-24.192
3067.6000	-24.561
3068.0000	-24.767
3068.4000	-23.950
3068.8000	-25.224
3069.2000	-22.635
3069.6000	-23.335
3070.0000	-24.739
3070.4000	-24.491
3070.8000	-23.147
3071.2000	-21.712
3071.6000	-24.848
3072.0000	-24.378
3072.4000	-24.075
3072.8000	-23.109
3073.2000	-21.889
3073.6000	-22.869
3074.0000	-23.056
3074.4000	-22.897
3074.8000	-23.302
3075.2000	-23.125
3075.6000	-22.322
3076.0000	-25.379
3076.4000	-24.106
3076.8000	-24.959
3077.2000	-23.721
3077.6000	-25.465
3078.0000	-23.509
3078.4000	-23.158
3078.8000	-24.420
3079.2000	-22.993
3079.6000	-23.157
3080.0000	-23.144
3080.4000	-22.421
3080.8000	-23.246
3081.2000	-25.634
3081.6000	-23.743
3082.0000	-23.617
3082.4000	-22.887
3082.8000	-23.886
3083.2000	-23.459
3083.6000	-23.270
3084.0000	-23.709
3084.4000	-25.328
3084.8000	-21.894
3085.2000	-21.928
3085.6000	-22.383
[truncated: 6,036 more rows]
