# Supplementary material for: Femtosecond tunable solitons up to 4.8 µm using soliton self-frequency shift in an InF3 fiber
Source: Sci Rep. 2022 Sep 23;12:15898. doi: 10.1038/s41598-022-19658-8 (PMC9508244; doi:10.1038/s41598-022-19658-8)
Supplement: Supplementary file 1 — Supplementary Information. [file 41598_2022_19658_MOESM1_ESM.zip › Raw data/Fig3_4m20mInF3/6.0A.CSV]

75CSV
77
35
CTRWL	3900.000000
SPAN	3200.000000
START WL	2300.000000
STOP WL	5500.000000
WLFREQ	0
REFL	-3.0
LSCL	7.0
RESLN	2.000
AVG	1
SMPLAUTO	1
SMPL	8001
SMPLINTVL	0.4000
HI1_CHOP
MEAS
LSUNT	0
NMSKV	OFF
RESCOR	0
SMOOTH	0
MEASWL	0
SWPSPD	1
MODELNAME	AQ6376
CHGPT	0
RESCAL0_0	10243
RESCAL0_1	0
RESCAL0_2	0
RESCAL1_0	10243
RESCAL1_1	0
RESCAL1_2	0
RESPARM	10243
FREQPARM	10243
WNUMPARM	10243
[TRACE DATA]
2300.0000	-70.583
2300.4000	-210.000
2300.8000	-210.000
2301.2000	-52.429
2301.6000	-57.523
2302.0000	-210.000
2302.4000	-210.000
2302.8000	-210.000
2303.2000	-54.869
2303.6000	-54.123
2304.0000	-49.960
2304.4000	-210.000
2304.8000	-210.000
2305.2000	-210.000
2305.6000	-210.000
2306.0000	-210.000
2306.4000	-210.000
2306.8000	-210.000
2307.2000	-210.000
2307.6000	-52.380
2308.0000	-210.000
2308.4000	-59.189
2308.8000	-210.000
2309.2000	-210.000
2309.6000	-62.371
2310.0000	-210.000
2310.4000	-210.000
2310.8000	-210.000
2311.2000	-210.000
2311.6000	-50.135
2312.0000	-210.000
2312.4000	-210.000
2312.8000	-210.000
2313.2000	-210.000
2313.6000	-210.000
2314.0000	-51.331
2314.4000	-51.219
2314.8000	-51.343
2315.2000	-210.000
2315.6000	-51.821
2316.0000	-55.795
2316.4000	-53.368
2316.8000	-53.007
2317.2000	-210.000
2317.6000	-210.000
2318.0000	-210.000
2318.4000	-51.796
2318.8000	-58.151
2319.2000	-51.622
2319.6000	-68.828
2320.0000	-210.000
2320.4000	-210.000
2320.8000	-52.227
2321.2000	-52.007
2321.6000	-58.131
2322.0000	-210.000
2322.4000	-53.436
2322.8000	-47.613
2323.2000	-53.074
2323.6000	-48.674
2324.0000	-57.498
2324.4000	-210.000
2324.8000	-210.000
2325.2000	-210.000
2325.6000	-50.977
2326.0000	-210.000
2326.4000	-210.000
2326.8000	-51.144
2327.2000	-58.496
2327.6000	-210.000
2328.0000	-210.000
2328.4000	-210.000
2328.8000	-210.000
2329.2000	-210.000
2329.6000	-50.286
2330.0000	-56.505
2330.4000	-210.000
2330.8000	-50.488
2331.2000	-54.896
2331.6000	-50.846
2332.0000	-59.161
2332.4000	-71.030
2332.8000	-53.304
2333.2000	-53.110
2333.6000	-49.400
2334.0000	-210.000
2334.4000	-52.720
2334.8000	-210.000
2335.2000	-52.817
2335.6000	-50.821
2336.0000	-210.000
2336.4000	-210.000
2336.8000	-56.412
2337.2000	-56.009
2337.6000	-55.211
2338.0000	-54.288
2338.4000	-210.000
2338.8000	-210.000
2339.2000	-55.297
2339.6000	-210.000
2340.0000	-210.000
2340.4000	-58.852
2340.8000	-51.590
2341.2000	-60.549
2341.6000	-210.000
2342.0000	-72.016
2342.4000	-210.000
2342.8000	-210.000
2343.2000	-210.000
2343.6000	-210.000
2344.0000	-210.000
2344.4000	-58.473
2344.8000	-51.343
2345.2000	-53.495
2345.6000	-210.000
2346.0000	-56.101
2346.4000	-51.062
2346.8000	-210.000
2347.2000	-60.442
2347.6000	-51.852
2348.0000	-50.947
2348.4000	-48.486
2348.8000	-210.000
2349.2000	-210.000
2349.6000	-210.000
2350.0000	-210.000
2350.4000	-50.425
2350.8000	-51.125
2351.2000	-53.089
2351.6000	-210.000
2352.0000	-56.291
2352.4000	-56.019
2352.8000	-210.000
2353.2000	-52.693
2353.6000	-210.000
2354.0000	-210.000
2354.4000	-60.544
2354.8000	-50.410
2355.2000	-61.938
2355.6000	-51.883
2356.0000	-210.000
2356.4000	-210.000
2356.8000	-57.838
2357.2000	-52.974
2357.6000	-210.000
2358.0000	-53.023
2358.4000	-53.163
2358.8000	-210.000
2359.2000	-50.094
2359.6000	-210.000
2360.0000	-53.749
2360.4000	-53.679
2360.8000	-59.690
2361.2000	-55.837
2361.6000	-210.000
2362.0000	-54.842
2362.4000	-57.636
2362.8000	-210.000
2363.2000	-52.385
2363.6000	-54.376
2364.0000	-51.314
2364.4000	-210.000
2364.8000	-51.319
2365.2000	-57.202
2365.6000	-210.000
2366.0000	-54.173
2366.4000	-55.654
2366.8000	-51.469
2367.2000	-52.552
2367.6000	-58.928
2368.0000	-210.000
2368.4000	-210.000
2368.8000	-55.587
2369.2000	-54.922
2369.6000	-53.105
2370.0000	-210.000
2370.4000	-50.934
2370.8000	-49.563
2371.2000	-61.696
2371.6000	-58.671
2372.0000	-210.000
2372.4000	-50.717
2372.8000	-50.335
2373.2000	-52.391
2373.6000	-58.635
2374.0000	-58.265
2374.4000	-59.501
2374.8000	-210.000
2375.2000	-56.149
2375.6000	-210.000
2376.0000	-210.000
2376.4000	-53.696
2376.8000	-210.000
2377.2000	-210.000
2377.6000	-210.000
2378.0000	-210.000
2378.4000	-210.000
2378.8000	-55.245
2379.2000	-50.324
2379.6000	-51.016
2380.0000	-210.000
2380.4000	-59.354
2380.8000	-210.000
2381.2000	-210.000
2381.6000	-210.000
2382.0000	-55.189
2382.4000	-51.356
2382.8000	-210.000
2383.2000	-210.000
2383.6000	-56.241
2384.0000	-51.950
2384.4000	-53.497
2384.8000	-54.154
2385.2000	-54.310
2385.6000	-51.809
2386.0000	-61.875
2386.4000	-55.565
2386.8000	-60.298
2387.2000	-54.891
2387.6000	-210.000
2388.0000	-210.000
2388.4000	-210.000
2388.8000	-210.000
2389.2000	-71.226
2389.6000	-210.000
2390.0000	-210.000
2390.4000	-50.784
2390.8000	-58.020
2391.2000	-54.194
2391.6000	-63.143
2392.0000	-49.296
2392.4000	-52.024
2392.8000	-55.712
2393.2000	-210.000
2393.6000	-210.000
2394.0000	-51.888
2394.4000	-51.401
2394.8000	-52.390
2395.2000	-51.505
2395.6000	-50.083
2396.0000	-56.539
2396.4000	-210.000
2396.8000	-53.673
2397.2000	-55.659
2397.6000	-58.335
2398.0000	-49.970
2398.4000	-210.000
2398.8000	-55.389
2399.2000	-210.000
2399.6000	-56.830
2400.0000	-50.600
2400.4000	-53.616
2400.8000	-210.000
2401.2000	-55.154
2401.6000	-210.000
2402.0000	-55.434
2402.4000	-52.445
2402.8000	-210.000
2403.2000	-68.433
2403.6000	-53.585
2404.0000	-210.000
2404.4000	-210.000
2404.8000	-51.426
2405.2000	-210.000
2405.6000	-210.000
2406.0000	-52.985
2406.4000	-210.000
2406.8000	-49.814
2407.2000	-50.559
2407.6000	-60.524
2408.0000	-49.942
2408.4000	-73.090
2408.8000	-210.000
2409.2000	-210.000
2409.6000	-58.277
2410.0000	-60.617
2410.4000	-210.000
2410.8000	-56.059
2411.2000	-55.190
2411.6000	-210.000
2412.0000	-62.149
2412.4000	-51.487
2412.8000	-210.000
2413.2000	-53.119
2413.6000	-54.556
2414.0000	-54.565
2414.4000	-53.250
2414.8000	-52.261
2415.2000	-53.144
2415.6000	-52.773
2416.0000	-210.000
2416.4000	-54.300
2416.8000	-52.289
2417.2000	-210.000
2417.6000	-58.776
2418.0000	-210.000
2418.4000	-210.000
2418.8000	-210.000
2419.2000	-52.024
2419.6000	-52.596
2420.0000	-57.753
2420.4000	-210.000
2420.8000	-52.379
2421.2000	-53.306
2421.6000	-52.472
2422.0000	-210.000
2422.4000	-53.479
2422.8000	-51.675
2423.2000	-52.730
2423.6000	-54.427
2424.0000	-53.476
2424.4000	-51.151
2424.8000	-56.230
2425.2000	-51.867
2425.6000	-50.980
2426.0000	-58.239
2426.4000	-54.426
2426.8000	-51.745
2427.2000	-51.737
2427.6000	-54.658
2428.0000	-58.116
2428.4000	-59.952
2428.8000	-210.000
2429.2000	-210.000
2429.6000	-210.000
2430.0000	-55.090
2430.4000	-53.947
2430.8000	-56.184
2431.2000	-57.557
2431.6000	-56.104
2432.0000	-51.415
2432.4000	-50.341
2432.8000	-49.528
2433.2000	-57.009
2433.6000	-210.000
2434.0000	-52.881
2434.4000	-50.126
2434.8000	-55.133
2435.2000	-50.575
2435.6000	-51.738
2436.0000	-210.000
2436.4000	-210.000
2436.8000	-49.569
2437.2000	-50.521
2437.6000	-53.320
2438.0000	-57.794
2438.4000	-54.280
2438.8000	-52.713
2439.2000	-52.492
2439.6000	-55.405
2440.0000	-50.833
2440.4000	-52.494
2440.8000	-53.896
2441.2000	-55.860
2441.6000	-52.750
2442.0000	-50.556
2442.4000	-50.810
2442.8000	-49.449
2443.2000	-48.942
2443.6000	-50.183
2444.0000	-51.016
2444.4000	-51.053
2444.8000	-50.773
2445.2000	-48.917
2445.6000	-49.519
2446.0000	-49.334
2446.4000	-56.158
2446.8000	-210.000
2447.2000	-49.993
2447.6000	-48.644
2448.0000	-50.022
2448.4000	-48.187
2448.8000	-52.182
2449.2000	-52.273
2449.6000	-50.017
2450.0000	-48.113
2450.4000	-49.126
2450.8000	-50.075
2451.2000	-50.191
2451.6000	-48.868
2452.0000	-49.222
2452.4000	-48.546
2452.8000	-56.049
2453.2000	-49.236
2453.6000	-48.954
2454.0000	-49.621
2454.4000	-50.316
2454.8000	-49.145
2455.2000	-48.872
2455.6000	-49.413
2456.0000	-48.993
2456.4000	-50.929
2456.8000	-49.899
2457.2000	-50.285
2457.6000	-48.160
2458.0000	-49.264
2458.4000	-50.001
2458.8000	-50.590
2459.2000	-49.218
2459.6000	-47.893
2460.0000	-48.467
2460.4000	-48.248
2460.8000	-49.399
2461.2000	-48.376
2461.6000	-50.800
2462.0000	-48.373
2462.4000	-49.331
2462.8000	-51.959
2463.2000	-48.562
2463.6000	-49.033
2464.0000	-49.841
2464.4000	-51.059
2464.8000	-49.176
2465.2000	-50.545
2465.6000	-48.472
2466.0000	-49.610
2466.4000	-49.822
2466.8000	-49.709
2467.2000	-50.770
2467.6000	-48.115
2468.0000	-46.804
2468.4000	-48.347
2468.8000	-47.267
2469.2000	-49.754
2469.6000	-48.289
2470.0000	-49.284
2470.4000	-48.792
2470.8000	-47.316
2471.2000	-47.426
2471.6000	-48.922
2472.0000	-47.759
2472.4000	-48.850
2472.8000	-49.010
2473.2000	-47.622
2473.6000	-48.706
2474.0000	-48.881
2474.4000	-48.722
2474.8000	-48.103
2475.2000	-49.409
2475.6000	-49.881
2476.0000	-49.011
2476.4000	-50.500
2476.8000	-50.980
2477.2000	-48.329
2477.6000	-49.494
2478.0000	-49.900
2478.4000	-48.183
2478.8000	-48.529
2479.2000	-47.749
2479.6000	-48.028
2480.0000	-47.171
2480.4000	-48.054
2480.8000	-48.149
2481.2000	-50.041
2481.6000	-48.264
2482.0000	-46.539
2482.4000	-46.900
2482.8000	-46.757
2483.2000	-47.887
2483.6000	-47.958
2484.0000	-47.338
2484.4000	-46.892
2484.8000	-47.119
2485.2000	-47.874
2485.6000	-47.436
2486.0000	-48.976
2486.4000	-48.483
2486.8000	-46.703
2487.2000	-46.824
2487.6000	-46.656
2488.0000	-48.002
2488.4000	-48.495
2488.8000	-48.484
2489.2000	-47.862
2489.6000	-49.495
2490.0000	-49.770
2490.4000	-49.113
2490.8000	-47.391
2491.2000	-48.584
2491.6000	-48.366
2492.0000	-46.829
2492.4000	-47.407
2492.8000	-47.548
2493.2000	-46.739
2493.6000	-46.621
2494.0000	-47.353
2494.4000	-46.836
2494.8000	-46.070
2495.2000	-47.235
2495.6000	-46.627
2496.0000	-47.652
2496.4000	-47.700
2496.8000	-48.794
2497.2000	-46.993
2497.6000	-47.440
2498.0000	-47.915
2498.4000	-48.480
2498.8000	-49.099
2499.2000	-48.887
2499.6000	-48.531
2500.0000	-48.134
2500.4000	-46.821
2500.8000	-47.084
2501.2000	-48.174
2501.6000	-48.319
2502.0000	-47.992
2502.4000	-47.796
2502.8000	-47.546
2503.2000	-48.333
2503.6000	-47.739
2504.0000	-48.331
2504.4000	-47.482
2504.8000	-46.323
2505.2000	-47.253
2505.6000	-46.223
2506.0000	-48.417
2506.4000	-46.755
2506.8000	-47.008
2507.2000	-46.907
2507.6000	-47.219
2508.0000	-46.521
2508.4000	-46.217
2508.8000	-46.713
2509.2000	-46.324
2509.6000	-45.810
2510.0000	-45.450
2510.4000	-45.621
2510.8000	-45.743
2511.2000	-46.030
2511.6000	-45.758
2512.0000	-45.823
2512.4000	-45.582
2512.8000	-45.196
2513.2000	-45.536
2513.6000	-44.906
2514.0000	-45.158
2514.4000	-45.504
2514.8000	-45.085
2515.2000	-44.838
2515.6000	-44.525
2516.0000	-44.260
2516.4000	-44.171
2516.8000	-43.436
2517.2000	-44.463
2517.6000	-45.737
2518.0000	-44.057
2518.4000	-44.409
2518.8000	-43.626
2519.2000	-44.021
2519.6000	-44.675
2520.0000	-44.483
2520.4000	-43.720
2520.8000	-42.260
2521.2000	-43.246
2521.6000	-43.074
2522.0000	-41.415
2522.4000	-41.494
2522.8000	-42.021
2523.2000	-42.525
2523.6000	-42.809
2524.0000	-43.494
2524.4000	-42.975
2524.8000	-43.521
2525.2000	-43.146
2525.6000	-42.250
2526.0000	-42.517
2526.4000	-42.965
2526.8000	-43.345
2527.2000	-42.642
2527.6000	-42.268
2528.0000	-42.852
2528.4000	-42.303
2528.8000	-42.132
2529.2000	-41.863
2529.6000	-42.337
2530.0000	-42.165
2530.4000	-42.028
2530.8000	-41.964
2531.2000	-42.018
2531.6000	-41.983
2532.0000	-41.532
2532.4000	-41.047
2532.8000	-41.783
2533.2000	-41.466
2533.6000	-41.436
2534.0000	-40.877
2534.4000	-41.019
2534.8000	-41.376
2535.2000	-41.322
2535.6000	-41.627
2536.0000	-41.026
2536.4000	-41.145
2536.8000	-41.270
2537.2000	-40.877
2537.6000	-41.347
2538.0000	-40.763
2538.4000	-40.876
2538.8000	-40.916
2539.2000	-40.728
2539.6000	-40.470
2540.0000	-40.190
2540.4000	-40.052
2540.8000	-40.824
2541.2000	-40.536
2541.6000	-39.898
2542.0000	-40.025
2542.4000	-39.930
2542.8000	-40.346
2543.2000	-40.503
2543.6000	-40.235
2544.0000	-40.311
2544.4000	-38.994
2544.8000	-39.455
2545.2000	-39.586
2545.6000	-38.587
2546.0000	-38.949
2546.4000	-37.996
2546.8000	-38.145
2547.2000	-38.738
2547.6000	-39.024
2548.0000	-38.358
2548.4000	-37.519
2548.8000	-37.447
2549.2000	-38.041
2549.6000	-37.333
2550.0000	-37.151
2550.4000	-37.285
2550.8000	-36.657
2551.2000	-37.570
2551.6000	-36.896
2552.0000	-36.666
2552.4000	-36.853
2552.8000	-35.886
2553.2000	-36.663
2553.6000	-36.052
2554.0000	-36.305
2554.4000	-35.787
2554.8000	-35.527
2555.2000	-35.942
2555.6000	-35.670
2556.0000	-35.503
2556.4000	-35.091
2556.8000	-35.035
2557.2000	-35.080
2557.6000	-35.149
2558.0000	-34.860
2558.4000	-34.900
2558.8000	-35.029
2559.2000	-34.555
2559.6000	-34.442
2560.0000	-34.813
2560.4000	-34.668
2560.8000	-34.911
2561.2000	-34.551
2561.6000	-34.536
2562.0000	-34.725
2562.4000	-34.398
2562.8000	-34.414
2563.2000	-34.095
2563.6000	-34.138
2564.0000	-34.253
2564.4000	-33.999
2564.8000	-33.958
2565.2000	-33.995
2565.6000	-33.927
2566.0000	-33.970
2566.4000	-33.859
2566.8000	-33.857
2567.2000	-33.997
2567.6000	-33.951
2568.0000	-33.863
2568.4000	-33.812
2568.8000	-33.823
2569.2000	-33.895
2569.6000	-33.860
2570.0000	-33.818
2570.4000	-33.841
2570.8000	-33.791
2571.2000	-33.850
2571.6000	-33.807
2572.0000	-33.809
2572.4000	-33.728
2572.8000	-33.757
2573.2000	-33.757
2573.6000	-33.760
2574.0000	-33.827
2574.4000	-33.729
2574.8000	-33.791
2575.2000	-33.736
2575.6000	-33.660
2576.0000	-33.742
2576.4000	-33.696
2576.8000	-33.705
2577.2000	-33.755
2577.6000	-33.664
2578.0000	-33.652
2578.4000	-33.723
2578.8000	-33.856
2579.2000	-33.893
2579.6000	-33.896
2580.0000	-33.924
2580.4000	-34.007
2580.8000	-34.123
2581.2000	-34.161
2581.6000	-34.184
2582.0000	-34.252
2582.4000	-34.164
2582.8000	-34.143
2583.2000	-34.120
2583.6000	-34.094
2584.0000	-34.025
2584.4000	-34.031
2584.8000	-34.005
2585.2000	-33.992
2585.6000	-34.031
2586.0000	-33.880
2586.4000	-33.914
2586.8000	-33.959
2587.2000	-33.993
2587.6000	-33.952
2588.0000	-33.891
2588.4000	-33.889
2588.8000	-33.841
2589.2000	-33.884
2589.6000	-33.911
2590.0000	-33.846
2590.4000	-33.923
2590.8000	-34.029
2591.2000	-34.141
2591.6000	-34.223
2592.0000	-34.343
2592.4000	-34.523
2592.8000	-34.642
2593.2000	-34.714
2593.6000	-34.882
2594.0000	-34.866
2594.4000	-34.964
2594.8000	-34.933
2595.2000	-34.793
2595.6000	-34.767
2596.0000	-34.634
2596.4000	-34.536
2596.8000	-34.392
2597.2000	-34.302
2597.6000	-34.161
2598.0000	-34.139
2598.4000	-34.044
2598.8000	-34.032
2599.2000	-34.004
2599.6000	-34.050
2600.0000	-34.105
2600.4000	-34.067
2600.8000	-34.039
2601.2000	-34.054
2601.6000	-34.083
2602.0000	-34.244
2602.4000	-34.109
2602.8000	-34.147
2603.2000	-34.204
2603.6000	-34.277
2604.0000	-34.303
2604.4000	-34.266
2604.8000	-34.318
2605.2000	-34.487
2605.6000	-34.490
2606.0000	-34.402
2606.4000	-34.405
2606.8000	-34.591
2607.2000	-34.430
2607.6000	-34.352
2608.0000	-34.307
2608.4000	-34.321
2608.8000	-34.218
2609.2000	-34.248
2609.6000	-34.140
2610.0000	-34.053
2610.4000	-33.989
2610.8000	-33.989
2611.2000	-33.971
2611.6000	-33.909
2612.0000	-33.965
2612.4000	-33.822
2612.8000	-33.929
2613.2000	-33.995
2613.6000	-34.061
2614.0000	-34.310
2614.4000	-34.220
2614.8000	-34.169
2615.2000	-34.064
2615.6000	-34.322
2616.0000	-34.446
2616.4000	-34.290
2616.8000	-34.211
2617.2000	-34.464
2617.6000	-34.847
2618.0000	-34.571
2618.4000	-34.364
2618.8000	-34.657
2619.2000	-34.775
2619.6000	-34.743
2620.0000	-34.443
2620.4000	-34.469
2620.8000	-34.721
2621.2000	-35.068
2621.6000	-34.542
2622.0000	-34.606
2622.4000	-34.908
2622.8000	-35.236
2623.2000	-34.925
2623.6000	-34.773
2624.0000	-35.070
2624.4000	-35.528
2624.8000	-35.551
2625.2000	-35.411
2625.6000	-35.556
2626.0000	-36.009
2626.4000	-36.139
2626.8000	-36.294
2627.2000	-36.320
2627.6000	-36.677
2628.0000	-36.931
2628.4000	-36.888
2628.8000	-36.718
2629.2000	-37.176
2629.6000	-37.386
2630.0000	-37.535
2630.4000	-37.433
2630.8000	-37.628
2631.2000	-37.646
2631.6000	-37.875
2632.0000	-37.479
2632.4000	-37.315
2632.8000	-37.286
2633.2000	-37.398
2633.6000	-37.247
2634.0000	-37.201
2634.4000	-37.504
2634.8000	-37.226
2635.2000	-37.216
2635.6000	-37.264
2636.0000	-37.177
2636.4000	-37.289
2636.8000	-37.402
2637.2000	-37.349
2637.6000	-37.275
2638.0000	-37.197
2638.4000	-37.090
2638.8000	-36.998
2639.2000	-36.945
2639.6000	-36.904
2640.0000	-36.756
2640.4000	-36.784
2640.8000	-36.786
2641.2000	-36.739
2641.6000	-36.709
2642.0000	-36.719
2642.4000	-36.777
2642.8000	-36.778
2643.2000	-36.729
2643.6000	-36.784
2644.0000	-36.979
2644.4000	-36.991
2644.8000	-36.972
2645.2000	-37.006
2645.6000	-37.132
2646.0000	-37.112
2646.4000	-37.191
2646.8000	-37.326
2647.2000	-37.306
2647.6000	-37.452
2648.0000	-37.552
2648.4000	-37.704
2648.8000	-37.770
2649.2000	-37.816
2649.6000	-37.913
2650.0000	-37.901
2650.4000	-37.998
2650.8000	-38.027
2651.2000	-37.847
2651.6000	-37.777
2652.0000	-37.778
2652.4000	-37.699
2652.8000	-37.786
2653.2000	-37.664
2653.6000	-37.460
2654.0000	-37.468
2654.4000	-37.175
2654.8000	-37.354
2655.2000	-37.142
2655.6000	-37.193
2656.0000	-37.449
2656.4000	-37.154
2656.8000	-36.919
2657.2000	-36.903
2657.6000	-37.342
2658.0000	-37.697
2658.4000	-37.197
2658.8000	-37.931
2659.2000	-37.601
2659.6000	-38.070
2660.0000	-38.230
2660.4000	-37.792
2660.8000	-38.435
2661.2000	-38.587
2661.6000	-38.745
2662.0000	-38.533
2662.4000	-38.669
2662.8000	-38.732
2663.2000	-38.803
2663.6000	-38.780
2664.0000	-38.762
2664.4000	-38.646
2664.8000	-38.629
2665.2000	-38.474
2665.6000	-38.413
2666.0000	-38.292
2666.4000	-38.376
2666.8000	-38.442
2667.2000	-38.115
2667.6000	-38.178
2668.0000	-37.857
2668.4000	-37.687
2668.8000	-37.690
2669.2000	-37.482
2669.6000	-37.126
2670.0000	-37.087
2670.4000	-36.755
2670.8000	-36.635
2671.2000	-36.313
2671.6000	-36.252
2672.0000	-36.105
2672.4000	-35.989
2672.8000	-36.080
2673.2000	-36.495
2673.6000	-36.631
2674.0000	-36.452
2674.4000	-36.765
2674.8000	-36.903
2675.2000	-37.189
2675.6000	-37.333
2676.0000	-37.038
2676.4000	-37.061
2676.8000	-36.990
2677.2000	-37.157
2677.6000	-36.580
2678.0000	-36.149
2678.4000	-36.227
2678.8000	-36.548
2679.2000	-36.202
2679.6000	-35.676
2680.0000	-35.513
2680.4000	-36.400
2680.8000	-36.675
2681.2000	-35.941
2681.6000	-36.861
2682.0000	-36.545
2682.4000	-37.225
2682.8000	-37.525
2683.2000	-37.646
2683.6000	-38.606
2684.0000	-38.903
2684.4000	-39.041
2684.8000	-39.074
2685.2000	-39.581
2685.6000	-39.948
2686.0000	-39.821
2686.4000	-40.114
2686.8000	-40.379
2687.2000	-40.529
2687.6000	-40.337
2688.0000	-40.324
2688.4000	-40.042
2688.8000	-39.943
2689.2000	-39.611
2689.6000	-39.129
2690.0000	-38.392
2690.4000	-37.931
2690.8000	-37.448
2691.2000	-37.025
2691.6000	-36.358
2692.0000	-35.817
2692.4000	-35.273
2692.8000	-34.244
2693.2000	-34.198
2693.6000	-33.776
2694.0000	-34.626
2694.4000	-33.808
2694.8000	-34.107
2695.2000	-33.943
2695.6000	-34.986
2696.0000	-34.855
2696.4000	-34.276
2696.8000	-33.869
2697.2000	-33.900
2697.6000	-34.423
2698.0000	-33.283
2698.4000	-33.854
2698.8000	-33.180
2699.2000	-33.847
2699.6000	-33.048
2700.0000	-32.306
2700.4000	-32.848
2700.8000	-32.554
2701.2000	-32.244
2701.6000	-31.823
2702.0000	-32.293
2702.4000	-32.590
2702.8000	-32.814
2703.2000	-32.421
2703.6000	-32.583
2704.0000	-32.639
2704.4000	-32.607
2704.8000	-32.308
2705.2000	-32.192
2705.6000	-31.595
2706.0000	-31.126
2706.4000	-30.675
2706.8000	-30.352
2707.2000	-30.093
2707.6000	-29.702
2708.0000	-29.381
2708.4000	-29.301
2708.8000	-29.163
2709.2000	-28.962
2709.6000	-28.680
2710.0000	-28.711
2710.4000	-28.807
2710.8000	-28.676
2711.2000	-28.655
2711.6000	-28.704
2712.0000	-29.325
2712.4000	-29.045
2712.8000	-29.274
2713.2000	-29.678
2713.6000	-30.017
2714.0000	-30.163
2714.4000	-30.078
2714.8000	-29.812
2715.2000	-30.416
2715.6000	-30.253
2716.0000	-29.617
2716.4000	-29.533
2716.8000	-29.360
2717.2000	-29.256
2717.6000	-28.988
2718.0000	-28.332
2718.4000	-27.451
2718.8000	-26.766
2719.2000	-26.910
2719.6000	-26.127
2720.0000	-25.640
2720.4000	-24.571
2720.8000	-23.972
2721.2000	-24.295
2721.6000	-23.713
2722.0000	-23.649
2722.4000	-23.577
2722.8000	-23.491
2723.2000	-23.895
2723.6000	-23.806
2724.0000	-23.618
2724.4000	-23.268
2724.8000	-23.511
2725.2000	-23.480
2725.6000	-22.945
2726.0000	-22.799
2726.4000	-22.575
2726.8000	-22.577
2727.2000	-22.287
2727.6000	-22.167
2728.0000	-22.055
2728.4000	-21.847
2728.8000	-22.016
2729.2000	-21.862
2729.6000	-22.592
2730.0000	-22.366
2730.4000	-22.760
2730.8000	-22.812
2731.2000	-23.166
2731.6000	-23.520
2732.0000	-23.206
2732.4000	-23.701
2732.8000	-23.711
2733.2000	-23.825
2733.6000	-23.959
2734.0000	-24.369
2734.4000	-24.142
2734.8000	-24.292
2735.2000	-24.620
2735.6000	-24.814
2736.0000	-25.089
2736.4000	-24.590
2736.8000	-24.978
2737.2000	-25.137
2737.6000	-25.268
2738.0000	-24.969
2738.4000	-24.628
2738.8000	-24.074
2739.2000	-23.464
2739.6000	-23.002
2740.0000	-22.245
2740.4000	-21.848
2740.8000	-21.707
2741.2000	-21.041
2741.6000	-20.914
2742.0000	-20.528
2742.4000	-20.504
2742.8000	-20.450
2743.2000	-20.477
2743.6000	-20.328
2744.0000	-20.319
2744.4000	-20.132
2744.8000	-19.699
2745.2000	-19.644
2745.6000	-19.431
2746.0000	-19.190
2746.4000	-19.216
2746.8000	-18.794
2747.2000	-18.565
2747.6000	-18.535
2748.0000	-18.667
2748.4000	-18.414
2748.8000	-18.401
2749.2000	-18.565
2749.6000	-18.772
2750.0000	-18.884
2750.4000	-19.061
2750.8000	-19.302
2751.2000	-19.300
2751.6000	-19.255
2752.0000	-19.072
2752.4000	-18.811
2752.8000	-18.585
2753.2000	-18.436
2753.6000	-18.420
2754.0000	-18.171
2754.4000	-17.981
2754.8000	-17.788
2755.2000	-17.195
2755.6000	-16.515
2756.0000	-15.888
2756.4000	-15.162
2756.8000	-14.667
2757.2000	-14.288
2757.6000	-13.908
2758.0000	-13.672
2758.4000	-13.126
2758.8000	-12.701
2759.2000	-12.609
2759.6000	-12.335
2760.0000	-12.240
2760.4000	-11.954
2760.8000	-12.064
2761.2000	-12.015
2761.6000	-12.174
2762.0000	-12.050
2762.4000	-12.391
2762.8000	-12.471
2763.2000	-12.052
2763.6000	-11.794
2764.0000	-11.528
2764.4000	-11.148
2764.8000	-10.466
2765.2000	-10.144
2765.6000	-9.294
2766.0000	-8.649
2766.4000	-8.213
2766.8000	-7.602
2767.2000	-7.117
2767.6000	-6.615
2768.0000	-6.387
2768.4000	-6.471
2768.8000	-6.097
2769.2000	-6.301
2769.6000	-6.159
2770.0000	-6.418
2770.4000	-6.737
2770.8000	-6.793
2771.2000	-7.448
2771.6000	-7.743
2772.0000	-8.330
2772.4000	-8.589
2772.8000	-9.043
2773.2000	-9.574
2773.6000	-9.667
2774.0000	-9.790
2774.4000	-9.615
2774.8000	-9.587
2775.2000	-9.132
2775.6000	-8.910
2776.0000	-8.762
2776.4000	-8.068
2776.8000	-7.789
2777.2000	-7.321
2777.6000	-7.031
2778.0000	-6.799
2778.4000	-6.639
2778.8000	-6.532
2779.2000	-5.987
2779.6000	-6.294
2780.0000	-6.271
2780.4000	-6.482
2780.8000	-6.408
2781.2000	-6.374
2781.6000	-6.244
2782.0000	-6.038
2782.4000	-5.966
2782.8000	-5.762
2783.2000	-5.588
2783.6000	-5.382
2784.0000	-5.233
2784.4000	-5.153
2784.8000	-5.040
2785.2000	-4.953
2785.6000	-4.965
2786.0000	-4.874
2786.4000	-5.125
2786.8000	-5.290
2787.2000	-5.464
2787.6000	-5.578
2788.0000	-5.639
2788.4000	-5.891
2788.8000	-5.910
2789.2000	-5.845
2789.6000	-5.682
2790.0000	-5.539
2790.4000	-5.529
2790.8000	-5.380
2791.2000	-5.197
2791.6000	-5.191
2792.0000	-4.994
2792.4000	-5.123
2792.8000	-5.158
2793.2000	-5.248
2793.6000	-5.393
2794.0000	-5.344
2794.4000	-5.380
2794.8000	-5.530
2795.2000	-5.815
2795.6000	-5.815
2796.0000	-5.685
2796.4000	-5.940
2796.8000	-5.785
2797.2000	-5.694
2797.6000	-5.574
2798.0000	-5.288
2798.4000	-4.974
2798.8000	-5.145
2799.2000	-4.770
2799.6000	-4.719
2800.0000	-4.429
2800.4000	-4.396
2800.8000	-4.419
2801.2000	-4.568
2801.6000	-4.751
2802.0000	-5.109
2802.4000	-5.410
2802.8000	-5.886
2803.2000	-6.336
2803.6000	-6.712
2804.0000	-7.023
2804.4000	-7.116
2804.8000	-7.538
2805.2000	-7.485
2805.6000	-7.732
2806.0000	-7.536
2806.4000	-7.559
2806.8000	-7.546
2807.2000	-7.702
2807.6000	-7.411
2808.0000	-7.470
2808.4000	-7.444
2808.8000	-7.756
2809.2000	-7.692
2809.6000	-8.213
2810.0000	-8.067
2810.4000	-7.620
2810.8000	-7.715
2811.2000	-8.094
2811.6000	-8.049
2812.0000	-7.674
2812.4000	-7.559
2812.8000	-7.520
2813.2000	-7.260
2813.6000	-6.836
2814.0000	-7.046
2814.4000	-7.624
2814.8000	-6.916
2815.2000	-7.187
2815.6000	-6.976
2816.0000	-6.684
2816.4000	-7.257
2816.8000	-7.065
2817.2000	-7.460
2817.6000	-7.664
2818.0000	-7.683
2818.4000	-7.910
2818.8000	-8.153
2819.2000	-8.408
2819.6000	-8.411
2820.0000	-8.913
2820.4000	-8.891
2820.8000	-9.163
2821.2000	-9.132
2821.6000	-9.220
2822.0000	-9.266
2822.4000	-9.338
2822.8000	-9.363
2823.2000	-9.491
2823.6000	-9.851
2824.0000	-9.594
2824.4000	-10.117
2824.8000	-10.857
2825.2000	-11.576
2825.6000	-11.340
2826.0000	-11.701
2826.4000	-11.788
2826.8000	-11.835
2827.2000	-12.006
2827.6000	-11.572
2828.0000	-11.512
2828.4000	-11.476
2828.8000	-11.208
2829.2000	-10.791
2829.6000	-10.925
2830.0000	-10.999
2830.4000	-11.031
2830.8000	-10.594
2831.2000	-10.926
2831.6000	-11.117
2832.0000	-10.999
2832.4000	-11.030
2832.8000	-11.166
2833.2000	-11.475
2833.6000	-11.670
2834.0000	-11.752
2834.4000	-11.868
2834.8000	-12.281
2835.2000	-12.550
2835.6000	-13.505
2836.0000	-13.292
2836.4000	-13.491
2836.8000	-14.184
2837.2000	-14.411
2837.6000	-14.741
2838.0000	-14.462
2838.4000	-14.116
2838.8000	-13.966
2839.2000	-13.975
2839.6000	-13.467
2840.0000	-13.466
2840.4000	-13.323
2840.8000	-13.244
2841.2000	-13.446
2841.6000	-13.383
2842.0000	-13.496
2842.4000	-13.756
2842.8000	-13.883
2843.2000	-14.284
2843.6000	-14.793
2844.0000	-14.957
2844.4000	-15.146
2844.8000	-15.703
2845.2000	-15.662
2845.6000	-17.166
2846.0000	-17.074
2846.4000	-16.262
2846.8000	-15.868
2847.2000	-15.912
2847.6000	-16.102
2848.0000	-15.985
2848.4000	-15.989
2848.8000	-16.608
2849.2000	-16.413
2849.6000	-16.199
2850.0000	-16.249
2850.4000	-16.520
2850.8000	-16.515
2851.2000	-16.846
2851.6000	-16.894
2852.0000	-16.785
2852.4000	-16.660
2852.8000	-16.556
2853.2000	-16.358
2853.6000	-15.899
2854.0000	-15.324
2854.4000	-14.930
2854.8000	-14.619
2855.2000	-14.706
2855.6000	-14.080
2856.0000	-14.179
2856.4000	-14.166
2856.8000	-14.479
2857.2000	-15.669
2857.6000	-15.021
2858.0000	-15.489
2858.4000	-15.357
2858.8000	-15.822
2859.2000	-16.278
2859.6000	-16.972
2860.0000	-17.030
2860.4000	-17.202
2860.8000	-17.486
2861.2000	-17.947
2861.6000	-17.445
2862.0000	-17.654
2862.4000	-17.472
2862.8000	-17.181
2863.2000	-17.051
2863.6000	-18.062
2864.0000	-17.238
2864.4000	-17.712
2864.8000	-17.312
2865.2000	-17.288
2865.6000	-17.108
2866.0000	-17.182
2866.4000	-17.027
2866.8000	-16.917
2867.2000	-16.771
2867.6000	-16.967
2868.0000	-16.549
2868.4000	-16.772
2868.8000	-16.546
2869.2000	-16.760
2869.6000	-16.728
2870.0000	-16.395
2870.4000	-17.116
2870.8000	-16.323
2871.2000	-16.518
2871.6000	-16.253
2872.0000	-16.379
2872.4000	-16.583
2872.8000	-16.369
2873.2000	-16.348
2873.6000	-16.349
2874.0000	-16.277
2874.4000	-16.057
2874.8000	-16.229
2875.2000	-16.296
2875.6000	-16.354
2876.0000	-16.202
2876.4000	-16.561
2876.8000	-16.433
2877.2000	-16.577
2877.6000	-16.597
2878.0000	-16.743
2878.4000	-16.374
2878.8000	-16.512
2879.2000	-16.681
2879.6000	-16.076
2880.0000	-16.366
2880.4000	-16.205
2880.8000	-16.258
2881.2000	-16.020
2881.6000	-15.650
2882.0000	-15.730
2882.4000	-15.439
2882.8000	-15.704
2883.2000	-15.970
2883.6000	-15.588
2884.0000	-15.430
2884.4000	-15.375
2884.8000	-14.151
2885.2000	-15.086
2885.6000	-14.502
2886.0000	-15.216
2886.4000	-14.470
2886.8000	-12.794
2887.2000	-13.604
2887.6000	-14.045
2888.0000	-14.926
2888.4000	-14.856
2888.8000	-14.092
2889.2000	-14.349
2889.6000	-14.161
2890.0000	-14.127
2890.4000	-13.112
2890.8000	-12.778
2891.2000	-13.638
2891.6000	-14.400
2892.0000	-14.280
2892.4000	-13.486
2892.8000	-13.957
2893.2000	-13.958
2893.6000	-14.152
2894.0000	-13.458
2894.4000	-13.799
2894.8000	-14.055
2895.2000	-13.233
2895.6000	-12.207
2896.0000	-12.391
2896.4000	-12.144
2896.8000	-12.562
2897.2000	-12.554
2897.6000	-12.734
2898.0000	-13.160
2898.4000	-13.234
2898.8000	-13.216
2899.2000	-12.145
2899.6000	-12.520
2900.0000	-12.874
2900.4000	-12.293
2900.8000	-12.040
2901.2000	-12.366
2901.6000	-11.686
2902.0000	-11.731
2902.4000	-11.517
2902.8000	-11.579
2903.2000	-11.455
2903.6000	-11.443
2904.0000	-11.602
2904.4000	-11.180
2904.8000	-11.478
2905.2000	-12.062
2905.6000	-12.145
2906.0000	-12.256
2906.4000	-12.482
2906.8000	-12.084
2907.2000	-11.983
2907.6000	-11.957
2908.0000	-11.816
2908.4000	-11.446
2908.8000	-11.572
2909.2000	-11.104
2909.6000	-11.125
2910.0000	-11.127
2910.4000	-11.051
2910.8000	-10.946
2911.2000	-11.107
2911.6000	-10.994
2912.0000	-11.064
2912.4000	-11.026
2912.8000	-10.959
2913.2000	-11.251
2913.6000	-11.083
2914.0000	-10.922
2914.4000	-11.115
2914.8000	-10.921
2915.2000	-11.061
2915.6000	-10.848
2916.0000	-10.696
2916.4000	-10.254
2916.8000	-10.072
2917.2000	-10.481
2917.6000	-10.469
2918.0000	-10.626
2918.4000	-10.517
2918.8000	-10.278
2919.2000	-10.604
2919.6000	-10.194
2920.0000	-9.911
2920.4000	-10.301
2920.8000	-10.130
2921.2000	-10.185
2921.6000	-10.026
2922.0000	-9.737
2922.4000	-9.660
2922.8000	-10.382
2923.2000	-10.101
2923.6000	-10.504
2924.0000	-9.874
2924.4000	-10.475
2924.8000	-10.477
2925.2000	-10.185
2925.6000	-10.196
2926.0000	-10.330
2926.4000	-10.210
2926.8000	-10.173
2927.2000	-10.102
2927.6000	-10.103
2928.0000	-10.208
2928.4000	-9.995
2928.8000	-10.113
2929.2000	-9.850
2929.6000	-10.204
2930.0000	-10.158
2930.4000	-10.131
2930.8000	-10.029
2931.2000	-10.239
2931.6000	-10.030
2932.0000	-9.960
2932.4000	-10.068
2932.8000	-10.139
2933.2000	-10.125
2933.6000	-9.802
2934.0000	-9.940
2934.4000	-10.145
2934.8000	-10.251
2935.2000	-10.035
2935.6000	-9.820
2936.0000	-9.884
2936.4000	-10.126
2936.8000	-10.043
2937.2000	-9.956
2937.6000	-9.779
2938.0000	-9.826
2938.4000	-9.943
2938.8000	-10.257
2939.2000	-9.919
2939.6000	-9.849
2940.0000	-9.976
2940.4000	-10.037
2940.8000	-9.959
2941.2000	-10.186
2941.6000	-10.261
2942.0000	-10.280
2942.4000	-10.423
2942.8000	-10.100
2943.2000	-10.222
2943.6000	-10.555
2944.0000	-10.723
2944.4000	-10.407
2944.8000	-10.797
2945.2000	-10.374
2945.6000	-10.706
2946.0000	-10.682
2946.4000	-10.740
2946.8000	-10.811
2947.2000	-11.940
2947.6000	-10.834
2948.0000	-11.130
2948.4000	-10.757
2948.8000	-10.985
2949.2000	-11.574
2949.6000	-11.162
2950.0000	-11.592
2950.4000	-11.536
2950.8000	-11.874
2951.2000	-11.742
2951.6000	-11.750
2952.0000	-11.626
2952.4000	-12.091
2952.8000	-11.850
2953.2000	-12.123
2953.6000	-12.214
2954.0000	-12.202
2954.4000	-12.341
2954.8000	-12.390
2955.2000	-12.639
2955.6000	-12.734
2956.0000	-12.714
2956.4000	-12.873
2956.8000	-12.929
2957.2000	-12.684
2957.6000	-13.725
2958.0000	-13.076
2958.4000	-13.345
2958.8000	-12.873
2959.2000	-13.251
2959.6000	-13.342
2960.0000	-13.210
2960.4000	-13.145
2960.8000	-13.374
2961.2000	-13.936
2961.6000	-13.063
2962.0000	-13.155
2962.4000	-13.556
2962.8000	-13.749
2963.2000	-13.843
2963.6000	-14.116
2964.0000	-13.872
2964.4000	-14.201
2964.8000	-14.789
2965.2000	-15.017
2965.6000	-15.848
2966.0000	-14.967
2966.4000	-14.998
2966.8000	-15.073
2967.2000	-15.491
2967.6000	-15.747
2968.0000	-16.037
2968.4000	-15.613
2968.8000	-15.667
2969.2000	-15.995
2969.6000	-15.725
2970.0000	-16.228
2970.4000	-15.650
2970.8000	-15.624
2971.2000	-15.554
2971.6000	-15.551
2972.0000	-16.457
2972.4000	-16.295
2972.8000	-16.352
2973.2000	-15.347
2973.6000	-16.065
2974.0000	-15.810
2974.4000	-16.728
2974.8000	-16.390
2975.2000	-15.813
2975.6000	-16.622
2976.0000	-17.406
2976.4000	-16.868
2976.8000	-18.249
2977.2000	-18.003
2977.6000	-17.656
2978.0000	-17.614
2978.4000	-18.589
2978.8000	-18.904
2979.2000	-18.796
2979.6000	-18.495
2980.0000	-18.499
2980.4000	-18.262
2980.8000	-18.391
2981.2000	-18.459
2981.6000	-18.567
2982.0000	-18.271
2982.4000	-18.175
2982.8000	-18.323
2983.2000	-18.342
2983.6000	-18.705
2984.0000	-18.996
2984.4000	-18.724
2984.8000	-18.927
2985.2000	-18.619
2985.6000	-19.122
2986.0000	-18.988
2986.4000	-18.400
2986.8000	-18.876
2987.2000	-18.642
2987.6000	-18.769
2988.0000	-18.963
2988.4000	-19.024
2988.8000	-19.106
2989.2000	-19.189
2989.6000	-18.868
2990.0000	-19.820
2990.4000	-18.985
2990.8000	-18.995
2991.2000	-19.587
2991.6000	-18.951
2992.0000	-19.372
2992.4000	-20.704
2992.8000	-20.616
2993.2000	-18.968
2993.6000	-19.202
2994.0000	-19.766
2994.4000	-21.076
2994.8000	-19.932
2995.2000	-19.695
2995.6000	-19.559
2996.0000	-20.093
2996.4000	-20.646
2996.8000	-19.887
2997.2000	-20.113
2997.6000	-20.393
2998.0000	-20.395
2998.4000	-20.800
2998.8000	-21.423
2999.2000	-22.422
2999.6000	-22.890
3000.0000	-21.410
3000.4000	-21.246
3000.8000	-22.565
3001.2000	-22.578
3001.6000	-24.729
3002.0000	-22.054
3002.4000	-22.063
3002.8000	-23.546
3003.2000	-24.130
3003.6000	-24.176
3004.0000	-23.709
3004.4000	-23.944
3004.8000	-24.209
3005.2000	-25.813
3005.6000	-24.906
3006.0000	-24.309
3006.4000	-26.769
3006.8000	-23.381
3007.2000	-24.374
3007.6000	-23.197
3008.0000	-24.144
3008.4000	-28.204
3008.8000	-24.143
3009.2000	-27.311
3009.6000	-26.915
3010.0000	-27.632
3010.4000	-25.074
3010.8000	-25.451
3011.2000	-29.040
3011.6000	-26.579
3012.0000	-26.514
3012.4000	-24.736
3012.8000	-27.729
3013.2000	-28.019
3013.6000	-27.430
3014.0000	-25.204
3014.4000	-25.977
3014.8000	-25.280
3015.2000	-26.865
3015.6000	-27.329
3016.0000	-27.527
3016.4000	-25.803
3016.8000	-27.657
3017.2000	-27.029
3017.6000	-25.058
3018.0000	-26.156
3018.4000	-25.854
3018.8000	-24.708
3019.2000	-24.988
3019.6000	-24.975
3020.0000	-26.397
3020.4000	-25.597
3020.8000	-25.411
3021.2000	-24.788
3021.6000	-25.381
3022.0000	-26.286
3022.4000	-25.521
3022.8000	-25.541
3023.2000	-24.810
3023.6000	-24.422
3024.0000	-25.543
3024.4000	-24.713
3024.8000	-24.683
3025.2000	-24.789
3025.6000	-24.446
3026.0000	-25.419
3026.4000	-24.551
3026.8000	-24.470
3027.2000	-24.033
3027.6000	-23.989
3028.0000	-24.052
3028.4000	-24.483
3028.8000	-24.239
3029.2000	-24.076
3029.6000	-23.814
3030.0000	-23.865
3030.4000	-23.716
3030.8000	-23.427
3031.2000	-23.493
3031.6000	-23.421
3032.0000	-23.352
3032.4000	-23.228
3032.8000	-23.494
3033.2000	-22.944
3033.6000	-23.372
3034.0000	-22.629
3034.4000	-23.366
3034.8000	-22.708
3035.2000	-22.788
3035.6000	-22.726
3036.0000	-23.175
3036.4000	-22.609
3036.8000	-23.393
3037.2000	-22.530
3037.6000	-22.632
3038.0000	-22.873
3038.4000	-22.969
3038.8000	-21.939
3039.2000	-22.921
3039.6000	-21.813
3040.0000	-22.690
3040.4000	-22.062
3040.8000	-22.343
3041.2000	-22.791
3041.6000	-22.014
3042.0000	-22.518
3042.4000	-22.576
3042.8000	-22.706
3043.2000	-23.635
3043.6000	-22.440
3044.0000	-23.162
3044.4000	-22.546
3044.8000	-21.993
3045.2000	-22.503
3045.6000	-22.932
3046.0000	-23.888
3046.4000	-23.431
3046.8000	-22.598
3047.2000	-22.440
3047.6000	-23.056
3048.0000	-23.245
3048.4000	-22.844
3048.8000	-22.162
3049.2000	-22.602
3049.6000	-23.376
3050.0000	-23.901
3050.4000	-22.786
3050.8000	-23.593
3051.2000	-22.880
3051.6000	-23.574
3052.0000	-23.462
3052.4000	-24.157
3052.8000	-23.173
3053.2000	-23.526
3053.6000	-24.961
3054.0000	-23.243
3054.4000	-24.155
3054.8000	-23.756
3055.2000	-24.025
3055.6000	-24.312
3056.0000	-24.964
3056.4000	-24.387
3056.8000	-25.471
3057.2000	-24.676
3057.6000	-26.083
3058.0000	-25.180
3058.4000	-25.564
3058.8000	-25.444
3059.2000	-25.432
3059.6000	-24.517
3060.0000	-25.467
3060.4000	-24.700
3060.8000	-26.084
3061.2000	-24.775
3061.6000	-25.401
3062.0000	-25.470
3062.4000	-25.952
3062.8000	-26.528
3063.2000	-26.672
3063.6000	-26.121
3064.0000	-27.168
3064.4000	-26.488
3064.8000	-26.993
3065.2000	-27.371
3065.6000	-26.873
3066.0000	-27.528
3066.4000	-27.584
3066.8000	-25.830
3067.2000	-28.160
3067.6000	-25.978
3068.0000	-26.486
3068.4000	-26.378
3068.8000	-26.225
3069.2000	-26.997
3069.6000	-27.519
3070.0000	-27.319
3070.4000	-26.722
3070.8000	-27.543
3071.2000	-27.226
3071.6000	-26.737
3072.0000	-26.634
3072.4000	-27.106
3072.8000	-25.881
3073.2000	-27.423
3073.6000	-26.113
3074.0000	-27.244
3074.4000	-26.995
3074.8000	-26.974
3075.2000	-26.696
3075.6000	-27.642
3076.0000	-27.152
3076.4000	-27.516
3076.8000	-28.033
3077.2000	-28.086
3077.6000	-28.108
3078.0000	-27.895
3078.4000	-27.875
3078.8000	-27.750
3079.2000	-28.479
3079.6000	-27.848
3080.0000	-28.386
3080.4000	-26.655
3080.8000	-26.990
3081.2000	-27.338
3081.6000	-27.699
3082.0000	-27.026
3082.4000	-27.024
3082.8000	-27.012
3083.2000	-27.781
3083.6000	-27.729
3084.0000	-27.070
3084.4000	-27.252
3084.8000	-27.061
3085.2000	-27.390
3085.6000	-27.043
[truncated: 6,036 more rows]
