# Supplementary material for: Femtosecond tunable solitons up to 4.8 µm using soliton self-frequency shift in an InF3 fiber
Source: Sci Rep. 2022 Sep 23;12:15898. doi: 10.1038/s41598-022-19658-8 (PMC9508244; doi:10.1038/s41598-022-19658-8)
Supplement: Supplementary file 1 — Supplementary Information. [file 41598_2022_19658_MOESM1_ESM.zip › Raw data/Fig3_4m20mInF3/6.2A.CSV]

75CSV
77
35
CTRWL	3900.000000
SPAN	3200.000000
START WL	2300.000000
STOP WL	5500.000000
WLFREQ	0
REFL	-3.0
LSCL	7.0
RESLN	2.000
AVG	1
SMPLAUTO	1
SMPL	8001
SMPLINTVL	0.4000
HI1_CHOP
MEAS
LSUNT	0
NMSKV	OFF
RESCOR	0
SMOOTH	0
MEASWL	0
SWPSPD	1
MODELNAME	AQ6376
CHGPT	0
RESCAL0_0	10243
RESCAL0_1	0
RESCAL0_2	0
RESCAL1_0	10243
RESCAL1_1	0
RESCAL1_2	0
RESPARM	10243
FREQPARM	10243
WNUMPARM	10243
[TRACE DATA]
2300.0000	-58.470
2300.4000	-210.000
2300.8000	-210.000
2301.2000	-54.910
2301.6000	-50.930
2302.0000	-49.431
2302.4000	-210.000
2302.8000	-210.000
2303.2000	-60.273
2303.6000	-210.000
2304.0000	-210.000
2304.4000	-55.851
2304.8000	-210.000
2305.2000	-210.000
2305.6000	-49.474
2306.0000	-57.475
2306.4000	-210.000
2306.8000	-57.434
2307.2000	-53.692
2307.6000	-210.000
2308.0000	-53.018
2308.4000	-49.683
2308.8000	-210.000
2309.2000	-59.515
2309.6000	-210.000
2310.0000	-50.648
2310.4000	-52.255
2310.8000	-210.000
2311.2000	-210.000
2311.6000	-210.000
2312.0000	-68.080
2312.4000	-52.712
2312.8000	-49.451
2313.2000	-56.646
2313.6000	-51.841
2314.0000	-210.000
2314.4000	-48.913
2314.8000	-58.169
2315.2000	-56.395
2315.6000	-50.549
2316.0000	-54.893
2316.4000	-210.000
2316.8000	-210.000
2317.2000	-51.524
2317.6000	-48.810
2318.0000	-58.465
2318.4000	-210.000
2318.8000	-55.056
2319.2000	-58.120
2319.6000	-53.803
2320.0000	-53.424
2320.4000	-210.000
2320.8000	-53.214
2321.2000	-53.463
2321.6000	-60.462
2322.0000	-57.576
2322.4000	-61.245
2322.8000	-62.056
2323.2000	-210.000
2323.6000	-210.000
2324.0000	-52.014
2324.4000	-210.000
2324.8000	-53.188
2325.2000	-53.559
2325.6000	-59.710
2326.0000	-210.000
2326.4000	-56.289
2326.8000	-210.000
2327.2000	-210.000
2327.6000	-52.124
2328.0000	-210.000
2328.4000	-50.296
2328.8000	-49.399
2329.2000	-51.846
2329.6000	-57.818
2330.0000	-210.000
2330.4000	-55.098
2330.8000	-210.000
2331.2000	-51.709
2331.6000	-51.947
2332.0000	-52.699
2332.4000	-57.114
2332.8000	-49.545
2333.2000	-51.008
2333.6000	-53.920
2334.0000	-47.964
2334.4000	-54.582
2334.8000	-61.286
2335.2000	-210.000
2335.6000	-210.000
2336.0000	-60.031
2336.4000	-49.334
2336.8000	-56.087
2337.2000	-64.646
2337.6000	-51.539
2338.0000	-51.369
2338.4000	-210.000
2338.8000	-210.000
2339.2000	-210.000
2339.6000	-57.747
2340.0000	-210.000
2340.4000	-210.000
2340.8000	-53.764
2341.2000	-55.374
2341.6000	-210.000
2342.0000	-210.000
2342.4000	-52.462
2342.8000	-210.000
2343.2000	-57.770
2343.6000	-210.000
2344.0000	-55.486
2344.4000	-53.157
2344.8000	-56.158
2345.2000	-50.238
2345.6000	-210.000
2346.0000	-60.576
2346.4000	-50.037
2346.8000	-49.371
2347.2000	-50.854
2347.6000	-210.000
2348.0000	-56.589
2348.4000	-210.000
2348.8000	-51.516
2349.2000	-66.241
2349.6000	-49.931
2350.0000	-51.080
2350.4000	-210.000
2350.8000	-66.086
2351.2000	-210.000
2351.6000	-210.000
2352.0000	-50.729
2352.4000	-210.000
2352.8000	-210.000
2353.2000	-54.478
2353.6000	-50.472
2354.0000	-52.660
2354.4000	-57.151
2354.8000	-63.882
2355.2000	-50.806
2355.6000	-54.669
2356.0000	-50.873
2356.4000	-53.498
2356.8000	-210.000
2357.2000	-50.043
2357.6000	-50.899
2358.0000	-50.384
2358.4000	-49.329
2358.8000	-50.993
2359.2000	-52.197
2359.6000	-52.486
2360.0000	-50.346
2360.4000	-51.055
2360.8000	-49.907
2361.2000	-57.578
2361.6000	-50.161
2362.0000	-210.000
2362.4000	-51.184
2362.8000	-54.154
2363.2000	-210.000
2363.6000	-52.153
2364.0000	-50.633
2364.4000	-50.734
2364.8000	-210.000
2365.2000	-210.000
2365.6000	-52.220
2366.0000	-52.726
2366.4000	-56.537
2366.8000	-48.911
2367.2000	-50.557
2367.6000	-52.045
2368.0000	-49.725
2368.4000	-50.321
2368.8000	-49.351
2369.2000	-52.189
2369.6000	-53.651
2370.0000	-51.810
2370.4000	-49.060
2370.8000	-50.655
2371.2000	-49.871
2371.6000	-210.000
2372.0000	-52.751
2372.4000	-210.000
2372.8000	-51.696
2373.2000	-57.496
2373.6000	-52.290
2374.0000	-54.594
2374.4000	-50.068
2374.8000	-51.079
2375.2000	-49.155
2375.6000	-52.423
2376.0000	-61.267
2376.4000	-50.920
2376.8000	-210.000
2377.2000	-49.355
2377.6000	-50.256
2378.0000	-50.828
2378.4000	-49.151
2378.8000	-55.270
2379.2000	-55.341
2379.6000	-52.844
2380.0000	-51.460
2380.4000	-53.007
2380.8000	-210.000
2381.2000	-49.391
2381.6000	-57.311
2382.0000	-48.805
2382.4000	-52.473
2382.8000	-50.457
2383.2000	-49.542
2383.6000	-50.283
2384.0000	-52.978
2384.4000	-58.587
2384.8000	-55.376
2385.2000	-52.514
2385.6000	-210.000
2386.0000	-52.543
2386.4000	-50.574
2386.8000	-210.000
2387.2000	-50.965
2387.6000	-58.017
2388.0000	-52.422
2388.4000	-51.974
2388.8000	-51.978
2389.2000	-53.794
2389.6000	-55.148
2390.0000	-50.680
2390.4000	-52.242
2390.8000	-58.024
2391.2000	-52.935
2391.6000	-50.756
2392.0000	-51.760
2392.4000	-51.299
2392.8000	-210.000
2393.2000	-210.000
2393.6000	-210.000
2394.0000	-52.047
2394.4000	-48.998
2394.8000	-53.433
2395.2000	-52.628
2395.6000	-210.000
2396.0000	-51.962
2396.4000	-49.307
2396.8000	-64.737
2397.2000	-210.000
2397.6000	-54.321
2398.0000	-58.194
2398.4000	-50.315
2398.8000	-54.615
2399.2000	-210.000
2399.6000	-210.000
2400.0000	-52.049
2400.4000	-52.830
2400.8000	-54.586
2401.2000	-48.093
2401.6000	-48.860
2402.0000	-50.902
2402.4000	-55.100
2402.8000	-53.442
2403.2000	-51.950
2403.6000	-210.000
2404.0000	-51.465
2404.4000	-53.339
2404.8000	-56.396
2405.2000	-55.869
2405.6000	-50.498
2406.0000	-51.274
2406.4000	-50.092
2406.8000	-54.983
2407.2000	-49.106
2407.6000	-49.515
2408.0000	-51.958
2408.4000	-56.817
2408.8000	-48.063
2409.2000	-53.159
2409.6000	-51.855
2410.0000	-55.505
2410.4000	-51.112
2410.8000	-51.740
2411.2000	-51.883
2411.6000	-49.851
2412.0000	-52.573
2412.4000	-49.457
2412.8000	-51.534
2413.2000	-50.406
2413.6000	-50.690
2414.0000	-210.000
2414.4000	-50.950
2414.8000	-53.420
2415.2000	-50.766
2415.6000	-52.256
2416.0000	-52.455
2416.4000	-62.669
2416.8000	-50.623
2417.2000	-52.392
2417.6000	-50.060
2418.0000	-50.207
2418.4000	-49.124
2418.8000	-48.910
2419.2000	-55.857
2419.6000	-56.713
2420.0000	-53.727
2420.4000	-51.759
2420.8000	-49.978
2421.2000	-57.926
2421.6000	-49.712
2422.0000	-51.128
2422.4000	-52.156
2422.8000	-50.128
2423.2000	-50.043
2423.6000	-51.524
2424.0000	-52.446
2424.4000	-53.434
2424.8000	-50.783
2425.2000	-51.320
2425.6000	-56.469
2426.0000	-50.057
2426.4000	-49.186
2426.8000	-56.780
2427.2000	-48.101
2427.6000	-49.021
2428.0000	-49.604
2428.4000	-50.298
2428.8000	-64.099
2429.2000	-48.929
2429.6000	-49.379
2430.0000	-49.176
2430.4000	-49.285
2430.8000	-50.181
2431.2000	-49.426
2431.6000	-50.440
2432.0000	-50.785
2432.4000	-52.908
2432.8000	-50.532
2433.2000	-51.513
2433.6000	-49.997
2434.0000	-52.072
2434.4000	-53.735
2434.8000	-52.579
2435.2000	-50.248
2435.6000	-50.101
2436.0000	-50.095
2436.4000	-47.958
2436.8000	-51.686
2437.2000	-51.299
2437.6000	-52.817
2438.0000	-52.273
2438.4000	-49.435
2438.8000	-49.776
2439.2000	-49.249
2439.6000	-49.953
2440.0000	-50.001
2440.4000	-50.312
2440.8000	-50.461
2441.2000	-52.155
2441.6000	-48.461
2442.0000	-49.178
2442.4000	-51.847
2442.8000	-49.080
2443.2000	-48.719
2443.6000	-49.575
2444.0000	-54.859
2444.4000	-50.657
2444.8000	-49.454
2445.2000	-48.862
2445.6000	-49.815
2446.0000	-50.384
2446.4000	-49.718
2446.8000	-49.957
2447.2000	-50.291
2447.6000	-50.255
2448.0000	-50.094
2448.4000	-51.560
2448.8000	-54.691
2449.2000	-49.350
2449.6000	-50.080
2450.0000	-52.269
2450.4000	-51.839
2450.8000	-49.757
2451.2000	-50.758
2451.6000	-54.748
2452.0000	-53.719
2452.4000	-49.977
2452.8000	-53.310
2453.2000	-49.823
2453.6000	-50.629
2454.0000	-49.636
2454.4000	-49.537
2454.8000	-50.646
2455.2000	-53.820
2455.6000	-210.000
2456.0000	-50.567
2456.4000	-51.880
2456.8000	-50.740
2457.2000	-51.781
2457.6000	-57.525
2458.0000	-51.057
2458.4000	-52.015
2458.8000	-56.416
2459.2000	-52.922
2459.6000	-52.903
2460.0000	-50.200
2460.4000	-210.000
2460.8000	-54.810
2461.2000	-52.203
2461.6000	-54.441
2462.0000	-59.399
2462.4000	-52.187
2462.8000	-54.175
2463.2000	-51.199
2463.6000	-52.284
2464.0000	-53.079
2464.4000	-51.272
2464.8000	-49.230
2465.2000	-51.984
2465.6000	-50.219
2466.0000	-49.681
2466.4000	-51.572
2466.8000	-53.635
2467.2000	-51.680
2467.6000	-50.716
2468.0000	-49.669
2468.4000	-50.584
2468.8000	-51.244
2469.2000	-48.517
2469.6000	-54.907
2470.0000	-49.787
2470.4000	-48.510
2470.8000	-49.141
2471.2000	-48.762
2471.6000	-49.587
2472.0000	-49.094
2472.4000	-49.373
2472.8000	-49.320
2473.2000	-49.004
2473.6000	-49.051
2474.0000	-48.693
2474.4000	-49.573
2474.8000	-48.406
2475.2000	-47.847
2475.6000	-50.040
2476.0000	-50.741
2476.4000	-49.481
2476.8000	-48.809
2477.2000	-48.573
2477.6000	-49.323
2478.0000	-47.905
2478.4000	-48.051
2478.8000	-47.553
2479.2000	-48.077
2479.6000	-48.621
2480.0000	-47.576
2480.4000	-48.506
2480.8000	-47.597
2481.2000	-47.583
2481.6000	-48.203
2482.0000	-48.360
2482.4000	-47.107
2482.8000	-47.908
2483.2000	-49.853
2483.6000	-49.576
2484.0000	-48.211
2484.4000	-47.181
2484.8000	-47.907
2485.2000	-48.004
2485.6000	-47.877
2486.0000	-49.666
2486.4000	-48.940
2486.8000	-48.292
2487.2000	-47.240
2487.6000	-47.418
2488.0000	-48.186
2488.4000	-46.679
2488.8000	-46.197
2489.2000	-46.757
2489.6000	-47.245
2490.0000	-46.876
2490.4000	-46.875
2490.8000	-47.426
2491.2000	-47.850
2491.6000	-47.948
2492.0000	-47.770
2492.4000	-48.388
2492.8000	-46.814
2493.2000	-47.154
2493.6000	-47.378
2494.0000	-46.998
2494.4000	-48.099
2494.8000	-47.650
2495.2000	-49.664
2495.6000	-49.342
2496.0000	-48.583
2496.4000	-49.789
2496.8000	-48.241
2497.2000	-48.695
2497.6000	-48.245
2498.0000	-48.157
2498.4000	-47.696
2498.8000	-47.506
2499.2000	-47.907
2499.6000	-46.952
2500.0000	-47.403
2500.4000	-47.966
2500.8000	-48.017
2501.2000	-47.310
2501.6000	-48.388
2502.0000	-46.717
2502.4000	-47.693
2502.8000	-49.597
2503.2000	-47.397
2503.6000	-46.744
2504.0000	-47.579
2504.4000	-46.917
2504.8000	-46.615
2505.2000	-48.845
2505.6000	-47.639
2506.0000	-46.711
2506.4000	-46.398
2506.8000	-48.312
2507.2000	-46.281
2507.6000	-45.778
2508.0000	-47.491
2508.4000	-47.541
2508.8000	-47.548
2509.2000	-47.622
2509.6000	-46.809
2510.0000	-47.166
2510.4000	-46.361
2510.8000	-45.878
2511.2000	-45.804
2511.6000	-46.126
2512.0000	-45.682
2512.4000	-46.788
2512.8000	-46.429
2513.2000	-45.747
2513.6000	-46.393
2514.0000	-45.988
2514.4000	-45.972
2514.8000	-46.198
2515.2000	-45.381
2515.6000	-45.357
2516.0000	-45.055
2516.4000	-44.998
2516.8000	-44.309
2517.2000	-44.321
2517.6000	-44.564
2518.0000	-44.268
2518.4000	-44.097
2518.8000	-43.692
2519.2000	-43.932
2519.6000	-45.767
2520.0000	-44.053
2520.4000	-43.782
2520.8000	-44.086
2521.2000	-44.640
2521.6000	-45.056
2522.0000	-43.809
2522.4000	-42.975
2522.8000	-43.488
2523.2000	-44.596
2523.6000	-43.326
2524.0000	-43.181
2524.4000	-43.293
2524.8000	-43.928
2525.2000	-45.647
2525.6000	-45.808
2526.0000	-43.173
2526.4000	-44.588
2526.8000	-44.908
2527.2000	-45.427
2527.6000	-46.117
2528.0000	-44.978
2528.4000	-45.072
2528.8000	-44.375
2529.2000	-44.185
2529.6000	-43.754
2530.0000	-44.698
2530.4000	-46.351
2530.8000	-44.532
2531.2000	-43.229
2531.6000	-44.621
2532.0000	-45.544
2532.4000	-45.435
2532.8000	-45.009
2533.2000	-44.510
2533.6000	-43.722
2534.0000	-43.776
2534.4000	-43.928
2534.8000	-43.761
2535.2000	-43.542
2535.6000	-45.931
2536.0000	-43.636
2536.4000	-42.974
2536.8000	-45.158
2537.2000	-45.012
2537.6000	-45.223
2538.0000	-42.332
2538.4000	-42.015
2538.8000	-40.505
2539.2000	-45.358
2539.6000	-46.524
2540.0000	-41.198
2540.4000	-39.244
2540.8000	-42.139
2541.2000	-41.575
2541.6000	-43.175
2542.0000	-42.197
2542.4000	-42.857
2542.8000	-39.919
2543.2000	-39.782
2543.6000	-40.641
2544.0000	-39.489
2544.4000	-37.479
2544.8000	-37.263
2545.2000	-37.684
2545.6000	-38.302
2546.0000	-39.117
2546.4000	-36.221
2546.8000	-36.401
2547.2000	-36.826
2547.6000	-37.177
2548.0000	-36.838
2548.4000	-36.903
2548.8000	-39.353
2549.2000	-42.294
2549.6000	-42.870
2550.0000	-44.429
2550.4000	-42.199
2550.8000	-43.067
2551.2000	-44.618
2551.6000	-44.552
2552.0000	-43.871
2552.4000	-43.873
2552.8000	-40.626
2553.2000	-37.489
2553.6000	-35.865
2554.0000	-36.113
2554.4000	-35.798
2554.8000	-35.973
2555.2000	-35.657
2555.6000	-37.649
2556.0000	-42.809
2556.4000	-36.689
2556.8000	-35.743
2557.2000	-36.071
2557.6000	-36.004
2558.0000	-35.800
2558.4000	-35.550
2558.8000	-35.378
2559.2000	-35.572
2559.6000	-35.838
2560.0000	-35.678
2560.4000	-35.779
2560.8000	-36.045
2561.2000	-36.178
2561.6000	-35.791
2562.0000	-35.408
2562.4000	-35.195
2562.8000	-36.327
2563.2000	-35.420
2563.6000	-35.744
2564.0000	-35.208
2564.4000	-35.116
2564.8000	-35.867
2565.2000	-35.224
2565.6000	-35.208
2566.0000	-34.932
2566.4000	-35.098
2566.8000	-35.877
2567.2000	-34.642
2567.6000	-34.983
2568.0000	-35.292
2568.4000	-35.302
2568.8000	-35.300
2569.2000	-35.251
2569.6000	-35.475
2570.0000	-35.873
2570.4000	-35.117
2570.8000	-34.725
2571.2000	-34.590
2571.6000	-35.514
2572.0000	-35.594
2572.4000	-35.420
2572.8000	-34.145
2573.2000	-34.381
2573.6000	-34.459
2574.0000	-34.338
2574.4000	-34.232
2574.8000	-33.968
2575.2000	-34.135
2575.6000	-34.765
2576.0000	-34.425
2576.4000	-33.601
2576.8000	-34.423
2577.2000	-34.879
2577.6000	-34.023
2578.0000	-33.578
2578.4000	-33.596
2578.8000	-34.026
2579.2000	-33.810
2579.6000	-33.394
2580.0000	-33.842
2580.4000	-33.490
2580.8000	-33.292
2581.2000	-33.991
2581.6000	-33.269
2582.0000	-33.474
2582.4000	-33.948
2582.8000	-34.134
2583.2000	-33.783
2583.6000	-33.090
2584.0000	-33.549
2584.4000	-33.728
2584.8000	-33.715
2585.2000	-33.697
2585.6000	-33.484
2586.0000	-33.544
2586.4000	-32.909
2586.8000	-32.863
2587.2000	-32.594
2587.6000	-32.411
2588.0000	-32.901
2588.4000	-32.865
2588.8000	-32.591
2589.2000	-32.663
2589.6000	-32.443
2590.0000	-32.404
2590.4000	-33.544
2590.8000	-32.248
2591.2000	-32.420
2591.6000	-32.436
2592.0000	-32.574
2592.4000	-32.373
2592.8000	-32.529
2593.2000	-32.508
2593.6000	-32.550
2594.0000	-32.613
2594.4000	-32.655
2594.8000	-32.402
2595.2000	-32.475
2595.6000	-32.459
2596.0000	-32.169
2596.4000	-32.078
2596.8000	-32.096
2597.2000	-32.788
2597.6000	-31.874
2598.0000	-31.827
2598.4000	-31.939
2598.8000	-32.048
2599.2000	-32.358
2599.6000	-32.280
2600.0000	-32.107
2600.4000	-32.164
2600.8000	-33.036
2601.2000	-32.228
2601.6000	-31.922
2602.0000	-31.884
2602.4000	-32.183
2602.8000	-32.336
2603.2000	-32.285
2603.6000	-32.380
2604.0000	-32.474
2604.4000	-33.453
2604.8000	-33.580
2605.2000	-32.700
2605.6000	-32.767
2606.0000	-33.230
2606.4000	-33.545
2606.8000	-32.284
2607.2000	-32.980
2607.6000	-31.802
2608.0000	-32.662
2608.4000	-33.983
2608.8000	-32.378
2609.2000	-31.724
2609.6000	-31.812
2610.0000	-32.375
2610.4000	-32.145
2610.8000	-32.153
2611.2000	-32.256
2611.6000	-32.440
2612.0000	-32.813
2612.4000	-32.033
2612.8000	-32.060
2613.2000	-32.156
2613.6000	-32.468
2614.0000	-32.120
2614.4000	-32.086
2614.8000	-32.270
2615.2000	-32.477
2615.6000	-32.869
2616.0000	-32.535
2616.4000	-32.786
2616.8000	-33.257
2617.2000	-33.010
2617.6000	-32.670
2618.0000	-33.079
2618.4000	-33.122
2618.8000	-33.268
2619.2000	-32.452
2619.6000	-32.535
2620.0000	-32.492
2620.4000	-32.836
2620.8000	-32.861
2621.2000	-32.815
2621.6000	-33.291
2622.0000	-33.393
2622.4000	-33.004
2622.8000	-33.095
2623.2000	-33.716
2623.6000	-33.683
2624.0000	-33.985
2624.4000	-33.471
2624.8000	-32.747
2625.2000	-33.315
2625.6000	-33.401
2626.0000	-33.301
2626.4000	-33.252
2626.8000	-33.283
2627.2000	-33.505
2627.6000	-34.189
2628.0000	-33.248
2628.4000	-34.038
2628.8000	-34.217
2629.2000	-33.819
2629.6000	-33.696
2630.0000	-33.872
2630.4000	-33.117
2630.8000	-32.775
2631.2000	-32.625
2631.6000	-32.939
2632.0000	-32.805
2632.4000	-32.738
2632.8000	-32.834
2633.2000	-32.830
2633.6000	-32.808
2634.0000	-33.068
2634.4000	-33.351
2634.8000	-33.885
2635.2000	-33.515
2635.6000	-33.563
2636.0000	-33.659
2636.4000	-33.580
2636.8000	-33.909
2637.2000	-33.778
2637.6000	-33.525
2638.0000	-33.599
2638.4000	-33.330
2638.8000	-33.244
2639.2000	-33.626
2639.6000	-33.710
2640.0000	-33.317
2640.4000	-33.345
2640.8000	-33.306
2641.2000	-33.087
2641.6000	-33.274
2642.0000	-33.333
2642.4000	-33.544
2642.8000	-33.763
2643.2000	-33.556
2643.6000	-33.732
2644.0000	-33.541
2644.4000	-33.298
2644.8000	-33.369
2645.2000	-33.079
2645.6000	-33.525
2646.0000	-33.182
2646.4000	-32.946
2646.8000	-33.703
2647.2000	-33.706
2647.6000	-33.693
2648.0000	-32.984
2648.4000	-32.624
2648.8000	-32.694
2649.2000	-33.162
2649.6000	-32.678
2650.0000	-32.364
2650.4000	-31.752
2650.8000	-31.985
2651.2000	-32.150
2651.6000	-32.175
2652.0000	-31.806
2652.4000	-33.049
2652.8000	-32.796
2653.2000	-32.157
2653.6000	-32.018
2654.0000	-32.040
2654.4000	-32.224
2654.8000	-32.019
2655.2000	-32.155
2655.6000	-32.448
2656.0000	-32.345
2656.4000	-33.250
2656.8000	-33.041
2657.2000	-32.461
2657.6000	-32.516
2658.0000	-32.853
2658.4000	-32.922
2658.8000	-33.247
2659.2000	-33.377
2659.6000	-33.499
2660.0000	-33.567
2660.4000	-33.632
2660.8000	-33.884
2661.2000	-33.753
2661.6000	-33.772
2662.0000	-34.310
2662.4000	-34.294
2662.8000	-34.306
2663.2000	-35.291
2663.6000	-34.127
2664.0000	-34.191
2664.4000	-33.646
2664.8000	-34.040
2665.2000	-34.898
2665.6000	-32.453
2666.0000	-32.747
2666.4000	-32.348
2666.8000	-32.295
2667.2000	-34.042
2667.6000	-34.283
2668.0000	-34.062
2668.4000	-34.469
2668.8000	-33.379
2669.2000	-33.587
2669.6000	-32.363
2670.0000	-32.641
2670.4000	-35.754
2670.8000	-33.034
2671.2000	-34.018
2671.6000	-36.694
2672.0000	-35.980
2672.4000	-33.797
2672.8000	-33.024
2673.2000	-33.931
2673.6000	-31.820
2674.0000	-31.794
2674.4000	-34.976
2674.8000	-36.509
2675.2000	-35.286
2675.6000	-34.834
2676.0000	-35.269
2676.4000	-34.934
2676.8000	-36.054
2677.2000	-35.401
2677.6000	-35.218
2678.0000	-34.779
2678.4000	-34.287
2678.8000	-34.145
2679.2000	-33.820
2679.6000	-33.401
2680.0000	-33.157
2680.4000	-33.103
2680.8000	-32.827
2681.2000	-32.872
2681.6000	-33.202
2682.0000	-32.637
2682.4000	-32.848
2682.8000	-32.271
2683.2000	-32.234
2683.6000	-32.277
2684.0000	-32.408
2684.4000	-31.746
2684.8000	-31.616
2685.2000	-31.455
2685.6000	-31.251
2686.0000	-31.099
2686.4000	-30.138
2686.8000	-30.628
2687.2000	-30.077
2687.6000	-29.708
2688.0000	-29.530
2688.4000	-29.582
2688.8000	-29.546
2689.2000	-29.556
2689.6000	-29.390
2690.0000	-29.587
2690.4000	-29.771
2690.8000	-29.995
2691.2000	-30.031
2691.6000	-30.086
2692.0000	-30.191
2692.4000	-30.077
2692.8000	-30.195
2693.2000	-30.315
2693.6000	-30.570
2694.0000	-30.547
2694.4000	-30.760
2694.8000	-30.193
2695.2000	-29.815
2695.6000	-29.598
2696.0000	-29.335
2696.4000	-28.804
2696.8000	-28.758
2697.2000	-28.587
2697.6000	-28.605
2698.0000	-28.401
2698.4000	-27.842
2698.8000	-28.033
2699.2000	-28.073
2699.6000	-28.181
2700.0000	-28.472
2700.4000	-28.807
2700.8000	-29.220
2701.2000	-29.734
2701.6000	-30.116
2702.0000	-30.517
2702.4000	-30.707
2702.8000	-30.929
2703.2000	-31.166
2703.6000	-30.446
2704.0000	-30.112
2704.4000	-29.753
2704.8000	-29.093
2705.2000	-28.403
2705.6000	-28.032
2706.0000	-27.439
2706.4000	-27.147
2706.8000	-26.722
2707.2000	-26.362
2707.6000	-26.143
2708.0000	-26.055
2708.4000	-25.980
2708.8000	-25.999
2709.2000	-26.040
2709.6000	-26.166
2710.0000	-26.173
2710.4000	-26.319
2710.8000	-26.434
2711.2000	-26.464
2711.6000	-26.676
2712.0000	-26.756
2712.4000	-26.678
2712.8000	-26.615
2713.2000	-26.641
2713.6000	-26.562
2714.0000	-26.606
2714.4000	-26.428
2714.8000	-26.305
2715.2000	-26.305
2715.6000	-26.231
2716.0000	-26.409
2716.4000	-26.517
2716.8000	-26.511
2717.2000	-26.853
2717.6000	-27.009
2718.0000	-27.222
2718.4000	-27.385
2718.8000	-27.437
2719.2000	-27.417
2719.6000	-27.297
2720.0000	-27.116
2720.4000	-26.799
2720.8000	-26.382
2721.2000	-25.929
2721.6000	-25.436
2722.0000	-24.617
2722.4000	-24.099
2722.8000	-23.725
2723.2000	-23.239
2723.6000	-23.194
2724.0000	-22.568
2724.4000	-22.310
2724.8000	-21.866
2725.2000	-21.891
2725.6000	-21.630
2726.0000	-21.447
2726.4000	-21.294
2726.8000	-20.978
2727.2000	-21.001
2727.6000	-21.232
2728.0000	-21.256
2728.4000	-21.401
2728.8000	-21.655
2729.2000	-21.886
2729.6000	-22.170
2730.0000	-22.534
2730.4000	-23.104
2730.8000	-23.896
2731.2000	-23.957
2731.6000	-23.921
2732.0000	-23.832
2732.4000	-23.950
2732.8000	-24.105
2733.2000	-23.672
2733.6000	-23.536
2734.0000	-23.282
2734.4000	-23.190
2734.8000	-23.121
2735.2000	-22.602
2735.6000	-22.640
2736.0000	-22.332
2736.4000	-22.360
2736.8000	-22.332
2737.2000	-22.112
2737.6000	-22.309
2738.0000	-22.050
2738.4000	-22.080
2738.8000	-22.094
2739.2000	-22.020
2739.6000	-22.134
2740.0000	-22.116
2740.4000	-22.136
2740.8000	-22.017
2741.2000	-22.009
2741.6000	-22.020
2742.0000	-21.659
2742.4000	-21.152
2742.8000	-20.505
2743.2000	-19.979
2743.6000	-19.328
2744.0000	-18.672
2744.4000	-18.192
2744.8000	-17.961
2745.2000	-17.430
2745.6000	-17.346
2746.0000	-17.149
2746.4000	-17.219
2746.8000	-17.291
2747.2000	-17.106
2747.6000	-17.178
2748.0000	-16.957
2748.4000	-16.827
2748.8000	-17.059
2749.2000	-17.087
2749.6000	-17.087
2750.0000	-16.935
2750.4000	-16.932
2750.8000	-16.942
2751.2000	-17.070
2751.6000	-17.083
2752.0000	-16.883
2752.4000	-16.713
2752.8000	-16.836
2753.2000	-17.221
2753.6000	-17.300
2754.0000	-17.535
2754.4000	-18.062
2754.8000	-18.171
2755.2000	-18.621
2755.6000	-18.043
2756.0000	-18.312
2756.4000	-18.234
2756.8000	-17.926
2757.2000	-17.704
2757.6000	-17.703
2758.0000	-17.419
2758.4000	-16.843
2758.8000	-16.451
2759.2000	-16.156
2759.6000	-16.027
2760.0000	-15.787
2760.4000	-15.399
2760.8000	-15.104
2761.2000	-14.522
2761.6000	-13.871
2762.0000	-13.177
2762.4000	-12.674
2762.8000	-12.127
2763.2000	-11.999
2763.6000	-11.454
2764.0000	-10.912
2764.4000	-10.355
2764.8000	-10.086
2765.2000	-9.712
2765.6000	-9.664
2766.0000	-9.420
2766.4000	-9.362
2766.8000	-9.108
2767.2000	-9.012
2767.6000	-8.695
2768.0000	-8.349
2768.4000	-7.837
2768.8000	-7.539
2769.2000	-7.065
2769.6000	-7.080
2770.0000	-6.799
2770.4000	-6.745
2770.8000	-6.451
2771.2000	-6.470
2771.6000	-6.755
2772.0000	-6.685
2772.4000	-6.881
2772.8000	-7.079
2773.2000	-7.573
2773.6000	-7.942
2774.0000	-8.331
2774.4000	-9.177
2774.8000	-9.438
2775.2000	-9.393
2775.6000	-9.162
2776.0000	-8.915
2776.4000	-8.604
2776.8000	-8.186
2777.2000	-7.678
2777.6000	-7.615
2778.0000	-6.771
2778.4000	-6.631
2778.8000	-5.703
2779.2000	-5.722
2779.6000	-6.128
2780.0000	-5.958
2780.4000	-5.365
2780.8000	-5.421
2781.2000	-5.153
2781.6000	-5.091
2782.0000	-5.077
2782.4000	-4.756
2782.8000	-4.786
2783.2000	-4.596
2783.6000	-4.697
2784.0000	-4.513
2784.4000	-5.231
2784.8000	-5.145
2785.2000	-4.561
2785.6000	-5.357
2786.0000	-5.817
2786.4000	-5.748
2786.8000	-5.772
2787.2000	-5.393
2787.6000	-5.622
2788.0000	-5.827
2788.4000	-5.981
2788.8000	-5.914
2789.2000	-5.833
2789.6000	-5.536
2790.0000	-5.437
2790.4000	-5.466
2790.8000	-5.410
2791.2000	-5.317
2791.6000	-5.426
2792.0000	-5.146
2792.4000	-5.165
2792.8000	-5.400
2793.2000	-5.490
2793.6000	-5.543
2794.0000	-5.641
2794.4000	-5.676
2794.8000	-5.272
2795.2000	-5.125
2795.6000	-5.552
2796.0000	-5.507
2796.4000	-5.202
2796.8000	-5.054
2797.2000	-5.270
2797.6000	-5.277
2798.0000	-5.223
2798.4000	-4.974
2798.8000	-4.898
2799.2000	-4.793
2799.6000	-4.811
2800.0000	-4.290
2800.4000	-4.399
2800.8000	-3.867
2801.2000	-4.038
2801.6000	-3.844
2802.0000	-3.913
2802.4000	-3.904
2802.8000	-3.733
2803.2000	-3.848
2803.6000	-4.059
2804.0000	-4.317
2804.4000	-4.585
2804.8000	-4.967
2805.2000	-5.258
2805.6000	-5.419
2806.0000	-5.550
2806.4000	-5.686
2806.8000	-5.661
2807.2000	-5.920
2807.6000	-6.011
2808.0000	-6.008
2808.4000	-6.217
2808.8000	-6.291
2809.2000	-6.422
2809.6000	-6.549
2810.0000	-6.299
2810.4000	-7.313
2810.8000	-7.341
2811.2000	-7.423
2811.6000	-7.025
2812.0000	-7.455
2812.4000	-8.304
2812.8000	-9.167
2813.2000	-9.320
2813.6000	-9.752
2814.0000	-9.261
2814.4000	-9.968
2814.8000	-9.766
2815.2000	-9.359
2815.6000	-9.311
2816.0000	-9.312
2816.4000	-9.189
2816.8000	-9.081
2817.2000	-8.861
2817.6000	-8.822
2818.0000	-8.498
2818.4000	-8.647
2818.8000	-9.114
2819.2000	-9.555
2819.6000	-9.697
2820.0000	-10.207
2820.4000	-10.325
2820.8000	-9.813
2821.2000	-10.996
2821.6000	-11.081
2822.0000	-11.333
2822.4000	-11.180
2822.8000	-10.879
2823.2000	-11.052
2823.6000	-12.428
2824.0000	-12.511
2824.4000	-12.296
2824.8000	-12.345
2825.2000	-12.090
2825.6000	-12.812
2826.0000	-11.253
2826.4000	-10.929
2826.8000	-11.309
2827.2000	-11.646
2827.6000	-11.323
2828.0000	-11.005
2828.4000	-12.157
2828.8000	-12.867
2829.2000	-11.835
2829.6000	-11.045
2830.0000	-11.747
2830.4000	-12.182
2830.8000	-12.536
2831.2000	-12.772
2831.6000	-13.050
2832.0000	-12.617
2832.4000	-12.901
2832.8000	-12.939
2833.2000	-12.241
2833.6000	-12.222
2834.0000	-11.992
2834.4000	-11.727
2834.8000	-11.728
2835.2000	-10.983
2835.6000	-11.186
2836.0000	-10.790
2836.4000	-10.924
2836.8000	-11.016
2837.2000	-11.038
2837.6000	-10.856
2838.0000	-10.895
2838.4000	-11.509
2838.8000	-11.447
2839.2000	-11.840
2839.6000	-11.909
2840.0000	-12.503
2840.4000	-13.712
2840.8000	-13.452
2841.2000	-14.345
2841.6000	-13.584
2842.0000	-13.690
2842.4000	-13.294
2842.8000	-13.507
2843.2000	-12.978
2843.6000	-13.207
2844.0000	-12.334
2844.4000	-12.455
2844.8000	-12.449
2845.2000	-12.002
2845.6000	-12.190
2846.0000	-12.139
2846.4000	-12.369
2846.8000	-12.298
2847.2000	-12.640
2847.6000	-13.858
2848.0000	-14.595
2848.4000	-13.675
2848.8000	-13.969
2849.2000	-15.329
2849.6000	-15.317
2850.0000	-14.596
2850.4000	-14.092
2850.8000	-13.894
2851.2000	-14.329
2851.6000	-14.395
2852.0000	-16.857
2852.4000	-14.536
2852.8000	-13.957
2853.2000	-13.857
2853.6000	-13.464
2854.0000	-14.731
2854.4000	-14.770
2854.8000	-14.327
2855.2000	-14.304
2855.6000	-14.310
2856.0000	-14.699
2856.4000	-14.732
2856.8000	-15.279
2857.2000	-15.811
2857.6000	-16.216
2858.0000	-16.164
2858.4000	-15.766
2858.8000	-16.210
2859.2000	-16.120
2859.6000	-15.534
2860.0000	-15.219
2860.4000	-15.129
2860.8000	-14.786
2861.2000	-14.310
2861.6000	-13.880
2862.0000	-13.778
2862.4000	-13.991
2862.8000	-13.661
2863.2000	-13.791
2863.6000	-14.059
2864.0000	-13.936
2864.4000	-14.349
2864.8000	-14.249
2865.2000	-14.309
2865.6000	-14.691
2866.0000	-14.490
2866.4000	-14.486
2866.8000	-14.300
2867.2000	-14.358
2867.6000	-14.413
2868.0000	-14.379
2868.4000	-14.587
2868.8000	-14.664
2869.2000	-14.272
2869.6000	-14.578
2870.0000	-14.610
2870.4000	-14.408
2870.8000	-14.850
2871.2000	-14.695
2871.6000	-14.277
2872.0000	-14.603
2872.4000	-14.630
2872.8000	-14.843
2873.2000	-14.604
2873.6000	-14.825
2874.0000	-15.560
2874.4000	-15.579
2874.8000	-14.720
2875.2000	-14.142
2875.6000	-14.788
2876.0000	-15.453
2876.4000	-14.762
2876.8000	-14.715
2877.2000	-15.204
2877.6000	-13.846
2878.0000	-12.907
2878.4000	-13.658
2878.8000	-14.568
2879.2000	-12.983
2879.6000	-14.537
2880.0000	-14.474
2880.4000	-14.251
2880.8000	-14.177
2881.2000	-13.759
2881.6000	-13.838
2882.0000	-13.587
2882.4000	-13.834
2882.8000	-13.353
2883.2000	-13.809
2883.6000	-13.747
2884.0000	-12.944
2884.4000	-12.953
2884.8000	-13.095
2885.2000	-13.144
2885.6000	-12.956
2886.0000	-12.888
2886.4000	-12.710
2886.8000	-12.507
2887.2000	-12.517
2887.6000	-12.499
2888.0000	-13.177
2888.4000	-11.866
2888.8000	-13.124
2889.2000	-13.049
2889.6000	-13.009
2890.0000	-13.094
2890.4000	-12.850
2890.8000	-12.675
2891.2000	-12.424
2891.6000	-12.033
2892.0000	-11.008
2892.4000	-12.463
2892.8000	-12.148
2893.2000	-11.219
2893.6000	-11.174
2894.0000	-11.108
2894.4000	-11.911
2894.8000	-11.159
2895.2000	-11.278
2895.6000	-11.178
2896.0000	-11.376
2896.4000	-11.338
2896.8000	-11.161
2897.2000	-11.580
2897.6000	-12.396
2898.0000	-11.899
2898.4000	-12.043
2898.8000	-11.697
2899.2000	-11.874
2899.6000	-11.545
2900.0000	-12.542
2900.4000	-11.796
2900.8000	-13.019
2901.2000	-12.544
2901.6000	-11.998
2902.0000	-11.499
2902.4000	-11.631
2902.8000	-12.363
2903.2000	-11.918
2903.6000	-11.923
2904.0000	-11.717
2904.4000	-11.738
2904.8000	-11.928
2905.2000	-11.577
2905.6000	-10.926
2906.0000	-12.340
2906.4000	-11.673
2906.8000	-11.419
2907.2000	-11.534
2907.6000	-10.767
2908.0000	-11.288
2908.4000	-11.511
2908.8000	-11.219
2909.2000	-11.462
2909.6000	-11.099
2910.0000	-11.498
2910.4000	-11.274
2910.8000	-10.844
2911.2000	-10.414
2911.6000	-10.873
2912.0000	-10.552
2912.4000	-10.409
2912.8000	-10.632
2913.2000	-11.187
2913.6000	-11.787
2914.0000	-11.103
2914.4000	-10.642
2914.8000	-12.634
2915.2000	-12.755
2915.6000	-10.856
2916.0000	-11.468
2916.4000	-13.650
2916.8000	-13.700
2917.2000	-14.415
2917.6000	-14.294
2918.0000	-14.761
2918.4000	-13.466
2918.8000	-10.793
2919.2000	-11.236
2919.6000	-12.013
2920.0000	-13.954
2920.4000	-13.256
2920.8000	-11.970
2921.2000	-12.213
2921.6000	-14.982
2922.0000	-14.582
2922.4000	-15.109
2922.8000	-14.886
2923.2000	-12.289
2923.6000	-14.232
2924.0000	-13.906
2924.4000	-14.010
2924.8000	-13.782
2925.2000	-14.866
2925.6000	-15.058
2926.0000	-15.039
2926.4000	-15.490
2926.8000	-15.842
2927.2000	-15.882
2927.6000	-15.946
2928.0000	-15.817
2928.4000	-16.057
2928.8000	-16.316
2929.2000	-14.997
2929.6000	-16.489
2930.0000	-16.310
2930.4000	-14.968
2930.8000	-14.610
2931.2000	-14.589
2931.6000	-14.283
2932.0000	-14.858
2932.4000	-13.535
2932.8000	-15.141
2933.2000	-15.646
2933.6000	-15.244
2934.0000	-15.228
2934.4000	-16.090
2934.8000	-16.239
2935.2000	-17.349
2935.6000	-17.279
2936.0000	-16.870
2936.4000	-16.857
2936.8000	-16.997
2937.2000	-16.809
2937.6000	-17.109
2938.0000	-17.048
2938.4000	-17.017
2938.8000	-17.054
2939.2000	-17.182
2939.6000	-17.436
2940.0000	-17.137
2940.4000	-17.245
2940.8000	-16.995
2941.2000	-17.280
2941.6000	-17.501
2942.0000	-17.990
2942.4000	-17.770
2942.8000	-17.945
2943.2000	-17.645
2943.6000	-18.111
2944.0000	-17.575
2944.4000	-17.982
2944.8000	-17.554
2945.2000	-17.475
2945.6000	-17.482
2946.0000	-16.718
2946.4000	-16.776
2946.8000	-17.310
2947.2000	-17.258
2947.6000	-17.065
2948.0000	-16.669
2948.4000	-17.115
2948.8000	-18.014
2949.2000	-16.595
2949.6000	-16.304
2950.0000	-16.331
2950.4000	-17.719
2950.8000	-16.002
2951.2000	-15.993
2951.6000	-16.217
2952.0000	-17.374
2952.4000	-16.708
2952.8000	-17.092
2953.2000	-15.938
2953.6000	-15.633
2954.0000	-17.049
2954.4000	-15.770
2954.8000	-16.418
2955.2000	-16.404
2955.6000	-16.223
2956.0000	-15.365
2956.4000	-15.100
2956.8000	-14.851
2957.2000	-15.463
2957.6000	-14.854
2958.0000	-14.995
2958.4000	-15.868
2958.8000	-15.708
2959.2000	-15.641
2959.6000	-14.694
2960.0000	-14.169
2960.4000	-15.716
2960.8000	-14.982
2961.2000	-13.011
2961.6000	-13.191
2962.0000	-13.227
2962.4000	-14.462
2962.8000	-13.576
2963.2000	-12.735
2963.6000	-13.343
2964.0000	-14.153
2964.4000	-14.592
2964.8000	-14.106
2965.2000	-13.394
2965.6000	-13.049
2966.0000	-13.254
2966.4000	-13.620
2966.8000	-14.754
2967.2000	-13.389
2967.6000	-12.855
2968.0000	-12.790
2968.4000	-12.824
2968.8000	-12.610
2969.2000	-12.456
2969.6000	-11.934
2970.0000	-12.158
2970.4000	-12.284
2970.8000	-13.176
2971.2000	-12.953
2971.6000	-12.060
2972.0000	-12.441
2972.4000	-12.742
2972.8000	-12.494
2973.2000	-11.977
2973.6000	-12.323
2974.0000	-11.887
2974.4000	-11.867
2974.8000	-12.155
2975.2000	-12.276
2975.6000	-12.179
2976.0000	-11.892
2976.4000	-12.241
2976.8000	-12.698
2977.2000	-13.012
2977.6000	-12.958
2978.0000	-12.952
2978.4000	-13.206
2978.8000	-13.044
2979.2000	-13.335
2979.6000	-13.676
2980.0000	-14.318
2980.4000	-14.653
2980.8000	-13.800
2981.2000	-13.352
2981.6000	-13.240
2982.0000	-13.154
2982.4000	-13.182
2982.8000	-13.257
2983.2000	-12.910
2983.6000	-12.854
2984.0000	-13.065
2984.4000	-15.566
2984.8000	-15.668
2985.2000	-15.918
2985.6000	-14.368
2986.0000	-12.970
2986.4000	-13.298
2986.8000	-15.321
2987.2000	-13.568
2987.6000	-13.250
2988.0000	-13.700
2988.4000	-14.454
2988.8000	-14.782
2989.2000	-14.605
2989.6000	-14.604
2990.0000	-14.871
2990.4000	-14.736
2990.8000	-13.695
2991.2000	-13.377
2991.6000	-14.723
2992.0000	-15.305
2992.4000	-14.483
2992.8000	-15.256
2993.2000	-15.192
2993.6000	-14.592
2994.0000	-14.800
2994.4000	-14.648
2994.8000	-14.682
2995.2000	-14.803
2995.6000	-14.753
2996.0000	-15.220
2996.4000	-14.607
2996.8000	-15.013
2997.2000	-15.922
2997.6000	-15.976
2998.0000	-15.922
2998.4000	-16.149
2998.8000	-17.273
2999.2000	-18.167
2999.6000	-17.930
3000.0000	-18.502
3000.4000	-19.078
3000.8000	-17.813
3001.2000	-15.959
3001.6000	-17.286
3002.0000	-17.411
3002.4000	-17.611
3002.8000	-17.005
3003.2000	-15.800
3003.6000	-15.648
3004.0000	-17.814
3004.4000	-18.068
3004.8000	-17.698
3005.2000	-16.667
3005.6000	-16.913
3006.0000	-17.726
3006.4000	-16.962
3006.8000	-16.571
3007.2000	-17.688
3007.6000	-17.696
3008.0000	-17.563
3008.4000	-18.143
3008.8000	-18.951
3009.2000	-18.996
3009.6000	-18.873
3010.0000	-17.447
3010.4000	-18.191
3010.8000	-23.497
3011.2000	-21.804
3011.6000	-22.062
3012.0000	-24.857
3012.4000	-26.447
3012.8000	-20.167
3013.2000	-19.849
3013.6000	-19.940
3014.0000	-19.682
3014.4000	-21.242
3014.8000	-20.086
3015.2000	-20.280
3015.6000	-20.334
3016.0000	-20.458
3016.4000	-21.085
3016.8000	-20.602
3017.2000	-22.512
3017.6000	-21.880
3018.0000	-21.858
3018.4000	-22.285
3018.8000	-22.624
3019.2000	-23.109
3019.6000	-25.026
3020.0000	-24.776
3020.4000	-23.744
3020.8000	-24.005
3021.2000	-27.939
3021.6000	-26.828
3022.0000	-26.396
3022.4000	-26.905
3022.8000	-26.808
3023.2000	-26.108
3023.6000	-26.678
3024.0000	-26.622
3024.4000	-26.336
3024.8000	-26.275
3025.2000	-25.837
3025.6000	-26.269
3026.0000	-26.012
3026.4000	-25.398
3026.8000	-26.105
3027.2000	-25.856
3027.6000	-25.531
3028.0000	-24.928
3028.4000	-24.990
3028.8000	-25.437
3029.2000	-25.332
3029.6000	-24.897
3030.0000	-24.834
3030.4000	-25.214
3030.8000	-25.661
3031.2000	-24.886
3031.6000	-24.528
3032.0000	-24.282
3032.4000	-24.322
3032.8000	-24.279
3033.2000	-24.316
3033.6000	-23.987
3034.0000	-23.693
3034.4000	-23.675
3034.8000	-23.529
3035.2000	-23.933
3035.6000	-23.250
3036.0000	-23.316
3036.4000	-22.971
3036.8000	-22.946
3037.2000	-22.829
3037.6000	-22.656
3038.0000	-22.649
3038.4000	-22.539
3038.8000	-22.477
3039.2000	-22.345
3039.6000	-22.222
3040.0000	-22.182
3040.4000	-22.033
3040.8000	-22.077
3041.2000	-21.873
3041.6000	-21.913
3042.0000	-21.900
3042.4000	-22.085
3042.8000	-21.607
3043.2000	-21.769
3043.6000	-21.734
3044.0000	-21.895
3044.4000	-21.584
3044.8000	-21.514
3045.2000	-22.684
3045.6000	-22.440
3046.0000	-22.863
3046.4000	-21.571
3046.8000	-23.770
3047.2000	-24.451
3047.6000	-24.019
3048.0000	-23.235
3048.4000	-22.011
3048.8000	-22.097
3049.2000	-22.592
3049.6000	-22.147
3050.0000	-22.521
3050.4000	-21.794
3050.8000	-22.863
3051.2000	-22.945
3051.6000	-22.497
3052.0000	-22.390
3052.4000	-22.468
3052.8000	-23.254
3053.2000	-22.859
3053.6000	-22.754
3054.0000	-23.037
3054.4000	-23.038
3054.8000	-22.240
3055.2000	-22.525
3055.6000	-22.764
3056.0000	-22.121
3056.4000	-22.665
3056.8000	-22.790
3057.2000	-21.785
3057.6000	-22.702
3058.0000	-22.365
3058.4000	-21.979
3058.8000	-22.496
3059.2000	-23.558
3059.6000	-23.086
3060.0000	-21.733
3060.4000	-21.135
3060.8000	-21.274
3061.2000	-22.179
3061.6000	-20.610
3062.0000	-20.988
3062.4000	-21.119
3062.8000	-21.031
3063.2000	-21.258
3063.6000	-21.200
3064.0000	-23.138
3064.4000	-21.060
3064.8000	-20.412
3065.2000	-21.362
3065.6000	-21.932
3066.0000	-22.099
3066.4000	-22.058
3066.8000	-21.482
3067.2000	-22.142
3067.6000	-22.043
3068.0000	-22.967
3068.4000	-22.041
3068.8000	-22.441
3069.2000	-22.576
3069.6000	-22.434
3070.0000	-22.278
3070.4000	-21.125
3070.8000	-22.387
3071.2000	-22.063
3071.6000	-21.546
3072.0000	-21.506
3072.4000	-21.342
3072.8000	-21.429
3073.2000	-20.603
3073.6000	-20.837
3074.0000	-21.725
3074.4000	-21.583
3074.8000	-21.246
3075.2000	-21.096
3075.6000	-21.348
3076.0000	-20.798
3076.4000	-21.127
3076.8000	-20.555
3077.2000	-21.497
3077.6000	-20.588
3078.0000	-20.148
3078.4000	-20.191
3078.8000	-20.634
3079.2000	-21.443
3079.6000	-20.588
3080.0000	-21.150
3080.4000	-20.971
3080.8000	-21.201
3081.2000	-21.230
3081.6000	-21.412
3082.0000	-21.142
3082.4000	-21.634
3082.8000	-21.218
3083.2000	-21.259
3083.6000	-21.185
3084.0000	-21.583
3084.4000	-21.545
3084.8000	-21.227
3085.2000	-21.372
3085.6000	-21.504
[truncated: 6,036 more rows]
