# Supplementary material for: Femtosecond tunable solitons up to 4.8 µm using soliton self-frequency shift in an InF3 fiber
Source: Sci Rep. 2022 Sep 23;12:15898. doi: 10.1038/s41598-022-19658-8 (PMC9508244; doi:10.1038/s41598-022-19658-8)
Supplement: Supplementary file 1 — Supplementary Information. [file 41598_2022_19658_MOESM1_ESM.zip › Raw data/Fig3_4m20mInF3/6.4A.CSV]

75CSV
77
35
CTRWL	3900.000000
SPAN	3200.000000
START WL	2300.000000
STOP WL	5500.000000
WLFREQ	0
REFL	-3.0
LSCL	7.0
RESLN	2.000
AVG	1
SMPLAUTO	1
SMPL	8001
SMPLINTVL	0.4000
HI1_CHOP
MEAS
LSUNT	0
NMSKV	OFF
RESCOR	0
SMOOTH	0
MEASWL	0
SWPSPD	1
MODELNAME	AQ6376
CHGPT	0
RESCAL0_0	10243
RESCAL0_1	0
RESCAL0_2	0
RESCAL1_0	10243
RESCAL1_1	0
RESCAL1_2	0
RESPARM	10243
FREQPARM	10243
WNUMPARM	10243
[TRACE DATA]
2300.0000	-54.074
2300.4000	-58.993
2300.8000	-54.211
2301.2000	-210.000
2301.6000	-210.000
2302.0000	-52.748
2302.4000	-57.091
2302.8000	-210.000
2303.2000	-55.772
2303.6000	-51.155
2304.0000	-51.975
2304.4000	-51.988
2304.8000	-210.000
2305.2000	-65.605
2305.6000	-48.860
2306.0000	-60.593
2306.4000	-55.404
2306.8000	-57.938
2307.2000	-210.000
2307.6000	-210.000
2308.0000	-50.268
2308.4000	-51.253
2308.8000	-53.632
2309.2000	-51.144
2309.6000	-51.761
2310.0000	-54.150
2310.4000	-55.335
2310.8000	-58.648
2311.2000	-51.247
2311.6000	-56.685
2312.0000	-50.160
2312.4000	-51.787
2312.8000	-52.220
2313.2000	-210.000
2313.6000	-210.000
2314.0000	-210.000
2314.4000	-60.344
2314.8000	-52.972
2315.2000	-53.566
2315.6000	-210.000
2316.0000	-210.000
2316.4000	-50.921
2316.8000	-51.004
2317.2000	-53.277
2317.6000	-66.957
2318.0000	-210.000
2318.4000	-210.000
2318.8000	-210.000
2319.2000	-210.000
2319.6000	-56.283
2320.0000	-59.376
2320.4000	-49.977
2320.8000	-53.016
2321.2000	-210.000
2321.6000	-210.000
2322.0000	-210.000
2322.4000	-52.371
2322.8000	-55.646
2323.2000	-53.756
2323.6000	-210.000
2324.0000	-210.000
2324.4000	-50.682
2324.8000	-210.000
2325.2000	-210.000
2325.6000	-50.625
2326.0000	-54.202
2326.4000	-210.000
2326.8000	-51.650
2327.2000	-210.000
2327.6000	-210.000
2328.0000	-55.573
2328.4000	-54.623
2328.8000	-54.961
2329.2000	-54.009
2329.6000	-57.316
2330.0000	-52.247
2330.4000	-50.181
2330.8000	-54.412
2331.2000	-52.012
2331.6000	-50.161
2332.0000	-52.858
2332.4000	-210.000
2332.8000	-48.921
2333.2000	-58.234
2333.6000	-210.000
2334.0000	-50.842
2334.4000	-50.870
2334.8000	-52.885
2335.2000	-210.000
2335.6000	-53.042
2336.0000	-49.311
2336.4000	-50.756
2336.8000	-210.000
2337.2000	-57.169
2337.6000	-52.566
2338.0000	-51.574
2338.4000	-210.000
2338.8000	-49.728
2339.2000	-49.252
2339.6000	-51.524
2340.0000	-51.884
2340.4000	-51.073
2340.8000	-49.031
2341.2000	-210.000
2341.6000	-50.683
2342.0000	-53.256
2342.4000	-56.376
2342.8000	-52.561
2343.2000	-210.000
2343.6000	-53.533
2344.0000	-52.646
2344.4000	-54.305
2344.8000	-49.640
2345.2000	-51.910
2345.6000	-210.000
2346.0000	-51.808
2346.4000	-56.363
2346.8000	-210.000
2347.2000	-210.000
2347.6000	-210.000
2348.0000	-53.880
2348.4000	-63.550
2348.8000	-55.596
2349.2000	-58.736
2349.6000	-60.317
2350.0000	-50.413
2350.4000	-210.000
2350.8000	-49.482
2351.2000	-57.026
2351.6000	-60.318
2352.0000	-210.000
2352.4000	-50.530
2352.8000	-52.924
2353.2000	-51.099
2353.6000	-53.938
2354.0000	-210.000
2354.4000	-51.329
2354.8000	-49.439
2355.2000	-50.424
2355.6000	-58.778
2356.0000	-51.834
2356.4000	-52.290
2356.8000	-210.000
2357.2000	-52.501
2357.6000	-48.636
2358.0000	-58.800
2358.4000	-210.000
2358.8000	-51.532
2359.2000	-210.000
2359.6000	-51.292
2360.0000	-210.000
2360.4000	-58.285
2360.8000	-50.812
2361.2000	-56.293
2361.6000	-49.527
2362.0000	-49.009
2362.4000	-50.815
2362.8000	-50.072
2363.2000	-48.719
2363.6000	-65.202
2364.0000	-210.000
2364.4000	-50.983
2364.8000	-50.350
2365.2000	-52.638
2365.6000	-210.000
2366.0000	-59.282
2366.4000	-49.837
2366.8000	-51.678
2367.2000	-53.339
2367.6000	-50.239
2368.0000	-53.027
2368.4000	-52.090
2368.8000	-51.225
2369.2000	-49.928
2369.6000	-52.650
2370.0000	-50.406
2370.4000	-52.596
2370.8000	-56.966
2371.2000	-60.935
2371.6000	-63.109
2372.0000	-65.560
2372.4000	-54.585
2372.8000	-57.700
2373.2000	-49.849
2373.6000	-210.000
2374.0000	-49.552
2374.4000	-52.792
2374.8000	-52.086
2375.2000	-49.089
2375.6000	-50.639
2376.0000	-50.454
2376.4000	-51.012
2376.8000	-48.394
2377.2000	-210.000
2377.6000	-49.842
2378.0000	-48.734
2378.4000	-49.969
2378.8000	-49.654
2379.2000	-48.453
2379.6000	-49.986
2380.0000	-49.352
2380.4000	-50.152
2380.8000	-47.886
2381.2000	-50.763
2381.6000	-51.006
2382.0000	-49.164
2382.4000	-49.295
2382.8000	-49.274
2383.2000	-47.627
2383.6000	-48.538
2384.0000	-48.221
2384.4000	-47.612
2384.8000	-49.873
2385.2000	-210.000
2385.6000	-48.514
2386.0000	-50.619
2386.4000	-47.778
2386.8000	-50.054
2387.2000	-48.688
2387.6000	-47.076
2388.0000	-47.567
2388.4000	-47.970
2388.8000	-48.049
2389.2000	-46.358
2389.6000	-46.759
2390.0000	-48.522
2390.4000	-48.430
2390.8000	-47.884
2391.2000	-48.753
2391.6000	-48.606
2392.0000	-47.782
2392.4000	-47.976
2392.8000	-48.353
2393.2000	-47.079
2393.6000	-46.238
2394.0000	-46.852
2394.4000	-46.200
2394.8000	-49.515
2395.2000	-48.965
2395.6000	-50.356
2396.0000	-48.574
2396.4000	-49.446
2396.8000	-50.373
2397.2000	-49.352
2397.6000	-49.886
2398.0000	-46.802
2398.4000	-47.354
2398.8000	-47.697
2399.2000	-49.001
2399.6000	-47.397
2400.0000	-48.037
2400.4000	-47.822
2400.8000	-48.472
2401.2000	-49.141
2401.6000	-50.621
2402.0000	-47.282
2402.4000	-48.953
2402.8000	-52.794
2403.2000	-52.649
2403.6000	-57.631
2404.0000	-50.620
2404.4000	-50.034
2404.8000	-49.361
2405.2000	-49.832
2405.6000	-49.858
2406.0000	-49.251
2406.4000	-49.527
2406.8000	-53.558
2407.2000	-51.465
2407.6000	-50.676
2408.0000	-49.751
2408.4000	-57.726
2408.8000	-52.597
2409.2000	-50.806
2409.6000	-49.453
2410.0000	-52.184
2410.4000	-50.959
2410.8000	-49.807
2411.2000	-48.777
2411.6000	-50.168
2412.0000	-50.897
2412.4000	-51.345
2412.8000	-210.000
2413.2000	-58.505
2413.6000	-51.152
2414.0000	-49.114
2414.4000	-49.686
2414.8000	-49.944
2415.2000	-53.058
2415.6000	-50.897
2416.0000	-50.225
2416.4000	-49.728
2416.8000	-55.419
2417.2000	-52.644
2417.6000	-50.562
2418.0000	-49.017
2418.4000	-50.945
2418.8000	-50.816
2419.2000	-50.103
2419.6000	-52.235
2420.0000	-58.384
2420.4000	-51.340
2420.8000	-52.573
2421.2000	-49.303
2421.6000	-49.617
2422.0000	-52.281
2422.4000	-51.685
2422.8000	-48.892
2423.2000	-50.077
2423.6000	-51.276
2424.0000	-50.618
2424.4000	-50.342
2424.8000	-51.705
2425.2000	-55.993
2425.6000	-52.523
2426.0000	-48.765
2426.4000	-51.493
2426.8000	-51.680
2427.2000	-48.239
2427.6000	-51.419
2428.0000	-53.031
2428.4000	-48.633
2428.8000	-49.713
2429.2000	-53.273
2429.6000	-49.298
2430.0000	-51.791
2430.4000	-49.442
2430.8000	-49.303
2431.2000	-50.372
2431.6000	-51.314
2432.0000	-49.284
2432.4000	-52.036
2432.8000	-50.448
2433.2000	-51.169
2433.6000	-50.318
2434.0000	-49.104
2434.4000	-48.553
2434.8000	-51.041
2435.2000	-49.456
2435.6000	-48.922
2436.0000	-50.202
2436.4000	-48.738
2436.8000	-49.785
2437.2000	-49.275
2437.6000	-50.726
2438.0000	-48.269
2438.4000	-50.511
2438.8000	-49.676
2439.2000	-47.633
2439.6000	-48.392
2440.0000	-47.799
2440.4000	-47.868
2440.8000	-48.807
2441.2000	-48.219
2441.6000	-49.675
2442.0000	-50.160
2442.4000	-47.822
2442.8000	-50.547
2443.2000	-47.746
2443.6000	-49.626
2444.0000	-51.733
2444.4000	-50.190
2444.8000	-49.453
2445.2000	-50.745
2445.6000	-50.089
2446.0000	-48.595
2446.4000	-48.826
2446.8000	-49.181
2447.2000	-49.870
2447.6000	-49.173
2448.0000	-49.455
2448.4000	-52.226
2448.8000	-49.357
2449.2000	-49.666
2449.6000	-49.271
2450.0000	-49.836
2450.4000	-49.691
2450.8000	-48.722
2451.2000	-48.119
2451.6000	-47.631
2452.0000	-47.970
2452.4000	-49.288
2452.8000	-48.369
2453.2000	-50.316
2453.6000	-49.025
2454.0000	-49.906
2454.4000	-48.262
2454.8000	-48.724
2455.2000	-49.300
2455.6000	-50.276
2456.0000	-49.176
2456.4000	-49.786
2456.8000	-47.836
2457.2000	-50.929
2457.6000	-51.074
2458.0000	-49.080
2458.4000	-48.326
2458.8000	-50.971
2459.2000	-49.363
2459.6000	-49.666
2460.0000	-52.305
2460.4000	-50.231
2460.8000	-49.832
2461.2000	-51.400
2461.6000	-51.086
2462.0000	-49.529
2462.4000	-49.542
2462.8000	-50.672
2463.2000	-50.834
2463.6000	-52.011
2464.0000	-50.535
2464.4000	-51.519
2464.8000	-51.280
2465.2000	-50.776
2465.6000	-49.810
2466.0000	-48.981
2466.4000	-47.813
2466.8000	-49.034
2467.2000	-49.222
2467.6000	-48.743
2468.0000	-50.251
2468.4000	-49.272
2468.8000	-49.044
2469.2000	-49.530
2469.6000	-48.657
2470.0000	-51.073
2470.4000	-52.606
2470.8000	-50.554
2471.2000	-52.203
2471.6000	-52.844
2472.0000	-50.361
2472.4000	-50.939
2472.8000	-49.232
2473.2000	-48.575
2473.6000	-50.282
2474.0000	-48.576
2474.4000	-48.828
2474.8000	-47.871
2475.2000	-50.237
2475.6000	-49.698
2476.0000	-48.600
2476.4000	-48.926
2476.8000	-47.350
2477.2000	-48.621
2477.6000	-48.663
2478.0000	-48.596
2478.4000	-48.127
2478.8000	-46.930
2479.2000	-48.543
2479.6000	-48.362
2480.0000	-47.648
2480.4000	-48.295
2480.8000	-48.672
2481.2000	-48.012
2481.6000	-47.513
2482.0000	-47.754
2482.4000	-47.390
2482.8000	-48.089
2483.2000	-46.681
2483.6000	-46.954
2484.0000	-48.549
2484.4000	-47.294
2484.8000	-47.749
2485.2000	-47.457
2485.6000	-49.357
2486.0000	-47.786
2486.4000	-47.315
2486.8000	-46.720
2487.2000	-46.193
2487.6000	-46.208
2488.0000	-46.596
2488.4000	-46.110
2488.8000	-46.031
2489.2000	-45.835
2489.6000	-46.498
2490.0000	-45.827
2490.4000	-46.003
2490.8000	-46.515
2491.2000	-45.353
2491.6000	-46.411
2492.0000	-46.057
2492.4000	-45.852
2492.8000	-45.266
2493.2000	-46.240
2493.6000	-45.457
2494.0000	-44.868
2494.4000	-45.220
2494.8000	-45.090
2495.2000	-45.388
2495.6000	-44.789
2496.0000	-44.892
2496.4000	-45.077
2496.8000	-45.833
2497.2000	-45.887
2497.6000	-44.731
2498.0000	-45.006
2498.4000	-44.604
2498.8000	-45.208
2499.2000	-44.836
2499.6000	-44.946
2500.0000	-45.061
2500.4000	-45.259
2500.8000	-45.393
2501.2000	-45.099
2501.6000	-44.893
2502.0000	-44.910
2502.4000	-45.773
2502.8000	-44.313
2503.2000	-43.970
2503.6000	-44.050
2504.0000	-45.384
2504.4000	-44.683
2504.8000	-44.424
2505.2000	-44.410
2505.6000	-44.200
2506.0000	-45.064
2506.4000	-44.079
2506.8000	-44.049
2507.2000	-43.788
2507.6000	-44.140
2508.0000	-44.337
2508.4000	-43.898
2508.8000	-44.128
2509.2000	-43.845
2509.6000	-44.061
2510.0000	-44.135
2510.4000	-43.761
2510.8000	-44.031
2511.2000	-44.243
2511.6000	-44.290
2512.0000	-44.106
2512.4000	-43.547
2512.8000	-44.134
2513.2000	-43.883
2513.6000	-43.408
2514.0000	-44.524
2514.4000	-44.367
2514.8000	-43.614
2515.2000	-43.480
2515.6000	-43.810
2516.0000	-43.995
2516.4000	-43.977
2516.8000	-42.502
2517.2000	-42.673
2517.6000	-43.827
2518.0000	-43.494
2518.4000	-42.788
2518.8000	-43.170
2519.2000	-43.506
2519.6000	-43.366
2520.0000	-43.666
2520.4000	-42.507
2520.8000	-42.204
2521.2000	-42.388
2521.6000	-42.368
2522.0000	-42.819
2522.4000	-41.935
2522.8000	-42.387
2523.2000	-43.014
2523.6000	-42.551
2524.0000	-42.920
2524.4000	-42.906
2524.8000	-43.531
2525.2000	-43.635
2525.6000	-42.861
2526.0000	-43.104
2526.4000	-42.870
2526.8000	-43.041
2527.2000	-42.993
2527.6000	-42.454
2528.0000	-42.388
2528.4000	-42.801
2528.8000	-42.389
2529.2000	-41.429
2529.6000	-41.830
2530.0000	-42.279
2530.4000	-43.007
2530.8000	-41.823
2531.2000	-42.077
2531.6000	-42.179
2532.0000	-41.728
2532.4000	-41.630
2532.8000	-42.052
2533.2000	-42.105
2533.6000	-42.736
2534.0000	-42.336
2534.4000	-42.599
2534.8000	-42.430
2535.2000	-42.701
2535.6000	-42.579
2536.0000	-42.584
2536.4000	-42.435
2536.8000	-42.205
2537.2000	-41.812
2537.6000	-41.616
2538.0000	-41.474
2538.4000	-40.725
2538.8000	-40.520
2539.2000	-40.950
2539.6000	-40.798
2540.0000	-41.365
2540.4000	-40.904
2540.8000	-41.099
2541.2000	-40.890
2541.6000	-40.663
2542.0000	-40.669
2542.4000	-41.073
2542.8000	-40.919
2543.2000	-40.913
2543.6000	-40.671
2544.0000	-40.615
2544.4000	-40.594
2544.8000	-40.525
2545.2000	-40.065
2545.6000	-40.065
2546.0000	-40.163
2546.4000	-40.072
2546.8000	-39.877
2547.2000	-39.761
2547.6000	-39.980
2548.0000	-40.001
2548.4000	-39.817
2548.8000	-39.386
2549.2000	-39.143
2549.6000	-39.304
2550.0000	-39.163
2550.4000	-38.969
2550.8000	-39.007
2551.2000	-38.790
2551.6000	-38.760
2552.0000	-38.754
2552.4000	-38.678
2552.8000	-38.523
2553.2000	-38.369
2553.6000	-38.184
2554.0000	-38.119
2554.4000	-38.092
2554.8000	-37.850
2555.2000	-37.778
2555.6000	-37.528
2556.0000	-37.413
2556.4000	-37.256
2556.8000	-37.151
2557.2000	-37.021
2557.6000	-37.168
2558.0000	-37.014
2558.4000	-36.984
2558.8000	-36.999
2559.2000	-36.942
2559.6000	-36.905
2560.0000	-36.904
2560.4000	-36.901
2560.8000	-36.863
2561.2000	-36.842
2561.6000	-36.856
2562.0000	-36.794
2562.4000	-36.643
2562.8000	-36.668
2563.2000	-36.667
2563.6000	-36.423
2564.0000	-36.177
2564.4000	-36.178
2564.8000	-36.267
2565.2000	-36.131
2565.6000	-36.209
2566.0000	-36.208
2566.4000	-36.236
2566.8000	-36.084
2567.2000	-36.141
2567.6000	-36.536
2568.0000	-36.352
2568.4000	-36.373
2568.8000	-36.535
2569.2000	-36.658
2569.6000	-36.173
2570.0000	-36.409
2570.4000	-37.012
2570.8000	-37.711
2571.2000	-37.259
2571.6000	-36.249
2572.0000	-36.852
2572.4000	-37.463
2572.8000	-37.532
2573.2000	-36.752
2573.6000	-36.822
2574.0000	-37.418
2574.4000	-37.776
2574.8000	-37.773
2575.2000	-37.643
2575.6000	-36.793
2576.0000	-37.711
2576.4000	-37.430
2576.8000	-36.969
2577.2000	-37.290
2577.6000	-37.632
2578.0000	-38.456
2578.4000	-37.242
2578.8000	-37.372
2579.2000	-37.490
2579.6000	-38.045
2580.0000	-37.523
2580.4000	-37.471
2580.8000	-37.777
2581.2000	-38.268
2581.6000	-38.220
2582.0000	-37.903
2582.4000	-37.858
2582.8000	-38.810
2583.2000	-39.542
2583.6000	-38.424
2584.0000	-37.524
2584.4000	-38.552
2584.8000	-39.018
2585.2000	-38.996
2585.6000	-37.774
2586.0000	-38.168
2586.4000	-39.285
2586.8000	-39.182
2587.2000	-38.071
2587.6000	-37.856
2588.0000	-38.516
2588.4000	-38.826
2588.8000	-38.966
2589.2000	-37.945
2589.6000	-37.822
2590.0000	-39.185
2590.4000	-38.216
2590.8000	-38.797
2591.2000	-37.959
2591.6000	-38.387
2592.0000	-38.747
2592.4000	-38.320
2592.8000	-37.940
2593.2000	-38.545
2593.6000	-38.814
2594.0000	-39.031
2594.4000	-38.623
2594.8000	-38.581
2595.2000	-38.729
2595.6000	-38.729
2596.0000	-38.603
2596.4000	-38.209
2596.8000	-38.384
2597.2000	-38.386
2597.6000	-38.550
2598.0000	-38.396
2598.4000	-38.545
2598.8000	-38.916
2599.2000	-38.729
2599.6000	-38.224
2600.0000	-38.089
2600.4000	-38.889
2600.8000	-38.758
2601.2000	-38.740
2601.6000	-38.611
2602.0000	-38.603
2602.4000	-38.577
2602.8000	-38.782
2603.2000	-38.720
2603.6000	-38.469
2604.0000	-38.465
2604.4000	-38.481
2604.8000	-38.356
2605.2000	-38.165
2605.6000	-38.054
2606.0000	-38.067
2606.4000	-37.936
2606.8000	-37.735
2607.2000	-37.491
2607.6000	-37.399
2608.0000	-37.236
2608.4000	-37.129
2608.8000	-37.047
2609.2000	-36.858
2609.6000	-36.757
2610.0000	-36.618
2610.4000	-36.395
2610.8000	-36.264
2611.2000	-36.083
2611.6000	-35.885
2612.0000	-35.868
2612.4000	-35.754
2612.8000	-35.607
2613.2000	-35.514
2613.6000	-35.336
2614.0000	-35.237
2614.4000	-35.157
2614.8000	-35.075
2615.2000	-34.916
2615.6000	-34.705
2616.0000	-34.639
2616.4000	-34.459
2616.8000	-34.371
2617.2000	-34.308
2617.6000	-34.109
2618.0000	-34.054
2618.4000	-33.942
2618.8000	-33.733
2619.2000	-33.520
2619.6000	-33.329
2620.0000	-33.255
2620.4000	-33.152
2620.8000	-33.049
2621.2000	-32.840
2621.6000	-32.817
2622.0000	-32.813
2622.4000	-32.630
2622.8000	-32.500
2623.2000	-32.518
2623.6000	-32.612
2624.0000	-32.553
2624.4000	-32.431
2624.8000	-32.368
2625.2000	-32.329
2625.6000	-32.357
2626.0000	-32.383
2626.4000	-32.328
2626.8000	-32.300
2627.2000	-32.362
2627.6000	-32.355
2628.0000	-32.376
2628.4000	-32.379
2628.8000	-32.315
2629.2000	-32.294
2629.6000	-32.336
2630.0000	-32.240
2630.4000	-32.112
2630.8000	-32.051
2631.2000	-32.043
2631.6000	-31.877
2632.0000	-31.705
2632.4000	-31.554
2632.8000	-31.777
2633.2000	-31.703
2633.6000	-31.453
2634.0000	-31.402
2634.4000	-31.814
2634.8000	-31.504
2635.2000	-31.536
2635.6000	-31.509
2636.0000	-31.612
2636.4000	-31.670
2636.8000	-31.663
2637.2000	-31.803
2637.6000	-32.050
2638.0000	-32.117
2638.4000	-31.926
2638.8000	-31.835
2639.2000	-31.995
2639.6000	-32.030
2640.0000	-31.930
2640.4000	-31.781
2640.8000	-31.705
2641.2000	-31.809
2641.6000	-31.669
2642.0000	-31.431
2642.4000	-31.369
2642.8000	-31.310
2643.2000	-31.260
2643.6000	-31.060
2644.0000	-30.921
2644.4000	-31.285
2644.8000	-31.172
2645.2000	-31.117
2645.6000	-31.085
2646.0000	-31.337
2646.4000	-31.519
2646.8000	-31.611
2647.2000	-31.620
2647.6000	-31.672
2648.0000	-32.372
2648.4000	-33.018
2648.8000	-33.168
2649.2000	-33.074
2649.6000	-33.605
2650.0000	-34.187
2650.4000	-34.467
2650.8000	-34.682
2651.2000	-34.768
2651.6000	-34.975
2652.0000	-35.168
2652.4000	-35.207
2652.8000	-35.329
2653.2000	-35.149
2653.6000	-35.612
2654.0000	-35.790
2654.4000	-35.446
2654.8000	-36.134
2655.2000	-36.321
2655.6000	-36.580
2656.0000	-36.348
2656.4000	-36.447
2656.8000	-36.774
2657.2000	-36.980
2657.6000	-37.054
2658.0000	-36.406
2658.4000	-36.854
2658.8000	-36.799
2659.2000	-36.616
2659.6000	-35.924
2660.0000	-36.012
2660.4000	-35.863
2660.8000	-35.229
2661.2000	-34.790
2661.6000	-34.585
2662.0000	-34.383
2662.4000	-33.958
2662.8000	-33.454
2663.2000	-33.122
2663.6000	-33.417
2664.0000	-32.908
2664.4000	-32.645
2664.8000	-32.536
2665.2000	-32.488
2665.6000	-32.486
2666.0000	-32.385
2666.4000	-32.038
2666.8000	-32.124
2667.2000	-31.919
2667.6000	-32.043
2668.0000	-31.683
2668.4000	-31.239
2668.8000	-30.788
2669.2000	-30.833
2669.6000	-31.123
2670.0000	-30.605
2670.4000	-30.612
2670.8000	-30.335
2671.2000	-30.332
2671.6000	-30.136
2672.0000	-29.938
2672.4000	-30.215
2672.8000	-30.213
2673.2000	-30.105
2673.6000	-29.905
2674.0000	-29.992
2674.4000	-29.621
2674.8000	-29.647
2675.2000	-29.392
2675.6000	-29.310
2676.0000	-29.037
2676.4000	-28.881
2676.8000	-28.774
2677.2000	-28.835
2677.6000	-28.720
2678.0000	-28.686
2678.4000	-28.627
2678.8000	-28.446
2679.2000	-28.691
2679.6000	-28.562
2680.0000	-28.860
2680.4000	-28.832
2680.8000	-28.780
2681.2000	-28.944
2681.6000	-29.071
2682.0000	-29.133
2682.4000	-28.934
2682.8000	-28.839
2683.2000	-28.779
2683.6000	-29.232
2684.0000	-28.771
2684.4000	-28.525
2684.8000	-28.256
2685.2000	-28.630
2685.6000	-28.459
2686.0000	-28.236
2686.4000	-28.463
2686.8000	-28.587
2687.2000	-28.705
2687.6000	-28.736
2688.0000	-29.031
2688.4000	-29.274
2688.8000	-29.477
2689.2000	-29.530
2689.6000	-30.024
2690.0000	-30.458
2690.4000	-30.526
2690.8000	-30.490
2691.2000	-30.284
2691.6000	-30.321
2692.0000	-30.472
2692.4000	-30.403
2692.8000	-30.047
2693.2000	-30.061
2693.6000	-30.088
2694.0000	-29.899
2694.4000	-29.953
2694.8000	-29.628
2695.2000	-29.705
2695.6000	-29.486
2696.0000	-29.322
2696.4000	-29.060
2696.8000	-29.063
2697.2000	-28.510
2697.6000	-28.137
2698.0000	-27.855
2698.4000	-27.358
2698.8000	-26.855
2699.2000	-26.421
2699.6000	-25.861
2700.0000	-25.755
2700.4000	-25.601
2700.8000	-25.108
2701.2000	-25.474
2701.6000	-24.826
2702.0000	-24.831
2702.4000	-24.770
2702.8000	-24.927
2703.2000	-24.709
2703.6000	-24.571
2704.0000	-24.759
2704.4000	-25.101
2704.8000	-25.261
2705.2000	-25.332
2705.6000	-25.641
2706.0000	-26.189
2706.4000	-26.543
2706.8000	-26.857
2707.2000	-27.298
2707.6000	-27.706
2708.0000	-28.229
2708.4000	-28.716
2708.8000	-29.068
2709.2000	-29.106
2709.6000	-28.896
2710.0000	-28.598
2710.4000	-27.874
2710.8000	-27.641
2711.2000	-26.645
2711.6000	-26.503
2712.0000	-25.893
2712.4000	-25.143
2712.8000	-24.930
2713.2000	-24.359
2713.6000	-24.151
2714.0000	-23.985
2714.4000	-23.652
2714.8000	-23.305
2715.2000	-23.437
2715.6000	-23.462
2716.0000	-23.653
2716.4000	-23.428
2716.8000	-23.499
2717.2000	-23.704
2717.6000	-23.741
2718.0000	-23.755
2718.4000	-23.594
2718.8000	-23.598
2719.2000	-23.557
2719.6000	-23.472
2720.0000	-23.342
2720.4000	-23.263
2720.8000	-23.238
2721.2000	-23.257
2721.6000	-23.094
2722.0000	-23.298
2722.4000	-23.306
2722.8000	-23.577
2723.2000	-23.736
2723.6000	-24.014
2724.0000	-24.225
2724.4000	-24.261
2724.8000	-24.182
2725.2000	-24.078
2725.6000	-23.730
2726.0000	-23.213
2726.4000	-22.551
2726.8000	-21.972
2727.2000	-21.286
2727.6000	-20.752
2728.0000	-20.269
2728.4000	-19.883
2728.8000	-19.547
2729.2000	-19.377
2729.6000	-19.275
2730.0000	-19.100
2730.4000	-19.197
2730.8000	-19.419
2731.2000	-19.485
2731.6000	-19.817
2732.0000	-19.924
2732.4000	-20.558
2732.8000	-20.960
2733.2000	-21.499
2733.6000	-21.264
2734.0000	-21.226
2734.4000	-21.135
2734.8000	-21.301
2735.2000	-20.829
2735.6000	-19.708
2736.0000	-19.284
2736.4000	-18.482
2736.8000	-18.233
2737.2000	-17.941
2737.6000	-17.364
2738.0000	-17.261
2738.4000	-16.818
2738.8000	-16.723
2739.2000	-16.800
2739.6000	-17.103
2740.0000	-17.070
2740.4000	-17.050
2740.8000	-17.514
2741.2000	-17.830
2741.6000	-18.555
2742.0000	-18.129
2742.4000	-19.112
2742.8000	-19.620
2743.2000	-19.316
2743.6000	-18.838
2744.0000	-19.673
2744.4000	-19.666
2744.8000	-19.286
2745.2000	-18.468
2745.6000	-18.048
2746.0000	-18.314
2746.4000	-17.227
2746.8000	-17.218
2747.2000	-16.825
2747.6000	-16.815
2748.0000	-16.984
2748.4000	-16.698
2748.8000	-16.875
2749.2000	-17.090
2749.6000	-17.555
2750.0000	-17.916
2750.4000	-18.097
2750.8000	-18.138
2751.2000	-18.431
2751.6000	-18.617
2752.0000	-18.791
2752.4000	-18.716
2752.8000	-18.866
2753.2000	-18.638
2753.6000	-18.814
2754.0000	-18.508
2754.4000	-18.088
2754.8000	-17.518
2755.2000	-17.397
2755.6000	-17.176
2756.0000	-16.749
2756.4000	-16.944
2756.8000	-16.270
2757.2000	-15.754
2757.6000	-15.438
2758.0000	-15.114
2758.4000	-15.618
2758.8000	-14.309
2759.2000	-14.050
2759.6000	-14.514
2760.0000	-14.432
2760.4000	-14.284
2760.8000	-13.483
2761.2000	-13.267
2761.6000	-12.956
2762.0000	-12.237
2762.4000	-12.161
2762.8000	-11.724
2763.2000	-11.305
2763.6000	-10.886
2764.0000	-10.898
2764.4000	-10.939
2764.8000	-10.541
2765.2000	-10.064
2765.6000	-10.057
2766.0000	-10.515
2766.4000	-10.602
2766.8000	-10.438
2767.2000	-10.343
2767.6000	-10.139
2768.0000	-10.019
2768.4000	-9.580
2768.8000	-9.167
2769.2000	-8.644
2769.6000	-8.371
2770.0000	-7.964
2770.4000	-7.619
2770.8000	-7.352
2771.2000	-7.102
2771.6000	-6.912
2772.0000	-6.782
2772.4000	-6.623
2772.8000	-6.483
2773.2000	-6.353
2773.6000	-6.180
2774.0000	-5.952
2774.4000	-5.826
2774.8000	-5.706
2775.2000	-5.714
2775.6000	-5.463
2776.0000	-4.957
2776.4000	-4.582
2776.8000	-4.413
2777.2000	-4.250
2777.6000	-4.165
2778.0000	-3.951
2778.4000	-3.944
2778.8000	-4.006
2779.2000	-4.216
2779.6000	-4.429
2780.0000	-4.670
2780.4000	-4.887
2780.8000	-5.231
2781.2000	-5.455
2781.6000	-5.742
2782.0000	-6.080
2782.4000	-6.318
2782.8000	-6.478
2783.2000	-6.479
2783.6000	-6.774
2784.0000	-6.350
2784.4000	-5.866
2784.8000	-5.990
2785.2000	-6.088
2785.6000	-5.636
2786.0000	-5.324
2786.4000	-5.437
2786.8000	-5.523
2787.2000	-5.590
2787.6000	-5.772
2788.0000	-5.732
2788.4000	-5.685
2788.8000	-5.838
2789.2000	-5.704
2789.6000	-5.538
2790.0000	-5.385
2790.4000	-5.359
2790.8000	-5.159
2791.2000	-4.893
2791.6000	-4.527
2792.0000	-4.425
2792.4000	-4.333
2792.8000	-4.364
2793.2000	-4.443
2793.6000	-4.393
2794.0000	-4.785
2794.4000	-4.800
2794.8000	-5.042
2795.2000	-5.176
2795.6000	-5.551
2796.0000	-5.996
2796.4000	-6.028
2796.8000	-6.040
2797.2000	-6.227
2797.6000	-6.263
2798.0000	-6.304
2798.4000	-6.106
2798.8000	-5.971
2799.2000	-5.787
2799.6000	-5.635
2800.0000	-5.663
2800.4000	-5.482
2800.8000	-5.136
2801.2000	-4.997
2801.6000	-5.677
2802.0000	-5.757
2802.4000	-5.548
2802.8000	-5.707
2803.2000	-5.889
2803.6000	-6.298
2804.0000	-6.457
2804.4000	-6.264
2804.8000	-6.564
2805.2000	-6.598
2805.6000	-6.593
2806.0000	-6.632
2806.4000	-6.781
2806.8000	-6.525
2807.2000	-6.280
2807.6000	-6.370
2808.0000	-6.908
2808.4000	-7.261
2808.8000	-6.612
2809.2000	-7.082
2809.6000	-7.304
2810.0000	-8.100
2810.4000	-7.938
2810.8000	-8.037
2811.2000	-8.289
2811.6000	-8.625
2812.0000	-8.770
2812.4000	-8.913
2812.8000	-8.835
2813.2000	-8.977
2813.6000	-8.986
2814.0000	-9.077
2814.4000	-8.802
2814.8000	-8.704
2815.2000	-8.416
2815.6000	-8.443
2816.0000	-8.064
2816.4000	-7.706
2816.8000	-7.518
2817.2000	-7.456
2817.6000	-7.202
2818.0000	-7.081
2818.4000	-7.103
2818.8000	-7.242
2819.2000	-7.495
2819.6000	-7.655
2820.0000	-7.941
2820.4000	-8.435
2820.8000	-9.171
2821.2000	-9.485
2821.6000	-9.501
2822.0000	-9.808
2822.4000	-10.369
2822.8000	-10.933
2823.2000	-10.885
2823.6000	-10.947
2824.0000	-11.164
2824.4000	-11.050
2824.8000	-11.167
2825.2000	-10.959
2825.6000	-11.051
2826.0000	-10.716
2826.4000	-10.134
2826.8000	-10.362
2827.2000	-10.639
2827.6000	-10.241
2828.0000	-10.716
2828.4000	-10.316
2828.8000	-10.678
2829.2000	-10.720
2829.6000	-10.392
2830.0000	-10.610
2830.4000	-10.464
2830.8000	-10.427
2831.2000	-10.417
2831.6000	-10.495
2832.0000	-10.340
2832.4000	-10.321
2832.8000	-10.487
2833.2000	-10.529
2833.6000	-10.142
2834.0000	-10.033
2834.4000	-10.199
2834.8000	-10.125
2835.2000	-10.282
2835.6000	-10.503
2836.0000	-10.540
2836.4000	-10.938
2836.8000	-11.026
2837.2000	-10.891
2837.6000	-11.095
2838.0000	-11.685
2838.4000	-12.196
2838.8000	-12.279
2839.2000	-12.461
2839.6000	-13.072
2840.0000	-13.304
2840.4000	-13.523
2840.8000	-12.912
2841.2000	-13.037
2841.6000	-12.576
2842.0000	-12.736
2842.4000	-12.635
2842.8000	-12.023
2843.2000	-12.171
2843.6000	-12.235
2844.0000	-11.889
2844.4000	-11.248
2844.8000	-11.298
2845.2000	-12.113
2845.6000	-11.990
2846.0000	-12.224
2846.4000	-12.218
2846.8000	-12.675
2847.2000	-13.145
2847.6000	-13.130
2848.0000	-13.339
2848.4000	-13.119
2848.8000	-12.902
2849.2000	-13.306
2849.6000	-13.161
2850.0000	-13.244
2850.4000	-13.271
2850.8000	-13.136
2851.2000	-13.179
2851.6000	-13.478
2852.0000	-13.711
2852.4000	-13.096
2852.8000	-13.009
2853.2000	-13.598
2853.6000	-13.381
2854.0000	-13.586
2854.4000	-13.140
2854.8000	-13.786
2855.2000	-13.572
2855.6000	-14.158
2856.0000	-13.712
2856.4000	-13.112
2856.8000	-13.935
2857.2000	-13.693
2857.6000	-13.730
2858.0000	-13.060
2858.4000	-13.078
2858.8000	-12.842
2859.2000	-12.887
2859.6000	-12.347
2860.0000	-12.473
2860.4000	-12.149
2860.8000	-12.381
2861.2000	-11.945
2861.6000	-11.973
2862.0000	-11.664
2862.4000	-12.561
2862.8000	-12.262
2863.2000	-12.000
2863.6000	-11.917
2864.0000	-12.585
2864.4000	-12.879
2864.8000	-12.434
2865.2000	-12.394
2865.6000	-12.759
2866.0000	-12.442
2866.4000	-12.412
2866.8000	-12.797
2867.2000	-12.285
2867.6000	-12.154
2868.0000	-12.220
2868.4000	-12.427
2868.8000	-12.460
2869.2000	-12.731
2869.6000	-13.129
2870.0000	-12.968
2870.4000	-12.637
2870.8000	-12.754
2871.2000	-12.592
2871.6000	-12.986
2872.0000	-13.603
2872.4000	-13.516
2872.8000	-12.878
2873.2000	-12.738
2873.6000	-13.338
2874.0000	-13.367
2874.4000	-13.974
2874.8000	-13.637
2875.2000	-12.915
2875.6000	-13.255
2876.0000	-13.727
2876.4000	-13.870
2876.8000	-13.119
2877.2000	-13.398
2877.6000	-13.128
2878.0000	-13.224
2878.4000	-12.005
2878.8000	-11.757
2879.2000	-12.551
2879.6000	-11.974
2880.0000	-11.707
2880.4000	-11.426
2880.8000	-12.187
2881.2000	-11.946
2881.6000	-11.980
2882.0000	-12.258
2882.4000	-12.173
2882.8000	-12.372
2883.2000	-12.614
2883.6000	-12.409
2884.0000	-12.768
2884.4000	-12.458
2884.8000	-13.358
2885.2000	-13.310
2885.6000	-12.135
2886.0000	-13.055
2886.4000	-12.813
2886.8000	-12.787
2887.2000	-12.601
2887.6000	-12.454
2888.0000	-12.756
2888.4000	-12.866
2888.8000	-12.621
2889.2000	-12.537
2889.6000	-12.355
2890.0000	-12.208
2890.4000	-12.259
2890.8000	-12.028
2891.2000	-11.838
2891.6000	-11.783
2892.0000	-12.160
2892.4000	-11.825
2892.8000	-11.753
2893.2000	-11.754
2893.6000	-11.773
2894.0000	-12.105
2894.4000	-12.219
2894.8000	-12.069
2895.2000	-12.039
2895.6000	-12.037
2896.0000	-11.986
2896.4000	-11.856
2896.8000	-11.882
2897.2000	-11.815
2897.6000	-11.886
2898.0000	-11.885
2898.4000	-11.808
2898.8000	-11.762
2899.2000	-11.927
2899.6000	-11.787
2900.0000	-11.830
2900.4000	-11.929
2900.8000	-11.881
2901.2000	-12.030
2901.6000	-12.046
2902.0000	-12.105
2902.4000	-12.156
2902.8000	-12.185
2903.2000	-12.255
2903.6000	-12.232
2904.0000	-12.211
2904.4000	-12.186
2904.8000	-12.081
2905.2000	-12.136
2905.6000	-12.082
2906.0000	-12.032
2906.4000	-12.028
2906.8000	-12.209
2907.2000	-12.213
2907.6000	-12.507
2908.0000	-12.950
2908.4000	-13.039
2908.8000	-13.321
2909.2000	-13.448
2909.6000	-13.770
2910.0000	-14.311
2910.4000	-14.402
2910.8000	-14.322
2911.2000	-14.569
2911.6000	-15.003
2912.0000	-15.133
2912.4000	-14.655
2912.8000	-14.263
2913.2000	-14.273
2913.6000	-14.062
2914.0000	-13.707
2914.4000	-13.474
2914.8000	-13.248
2915.2000	-13.311
2915.6000	-13.002
2916.0000	-12.921
2916.4000	-13.105
2916.8000	-12.886
2917.2000	-13.015
2917.6000	-13.046
2918.0000	-13.431
2918.4000	-13.595
2918.8000	-13.155
2919.2000	-13.502
2919.6000	-14.182
2920.0000	-14.018
2920.4000	-14.601
2920.8000	-14.219
2921.2000	-14.503
2921.6000	-14.628
2922.0000	-14.711
2922.4000	-14.876
2922.8000	-14.918
2923.2000	-15.246
2923.6000	-15.128
2924.0000	-15.333
2924.4000	-15.600
2924.8000	-15.719
2925.2000	-15.740
2925.6000	-15.788
2926.0000	-15.806
2926.4000	-15.626
2926.8000	-15.740
2927.2000	-15.621
2927.6000	-15.593
2928.0000	-15.623
2928.4000	-15.228
2928.8000	-14.620
2929.2000	-14.808
2929.6000	-13.907
2930.0000	-14.107
2930.4000	-14.281
2930.8000	-13.914
2931.2000	-13.867
2931.6000	-13.777
2932.0000	-13.962
2932.4000	-13.920
2932.8000	-13.662
2933.2000	-13.854
2933.6000	-13.799
2934.0000	-13.736
2934.4000	-13.921
2934.8000	-13.984
2935.2000	-13.844
2935.6000	-13.939
2936.0000	-14.030
2936.4000	-13.668
2936.8000	-13.649
2937.2000	-13.445
2937.6000	-13.331
2938.0000	-13.330
2938.4000	-13.206
2938.8000	-12.873
2939.2000	-12.588
2939.6000	-12.337
2940.0000	-12.419
2940.4000	-12.306
2940.8000	-12.417
2941.2000	-12.147
2941.6000	-12.038
2942.0000	-12.173
2942.4000	-11.885
2942.8000	-12.138
2943.2000	-12.728
2943.6000	-12.629
2944.0000	-12.405
2944.4000	-12.378
2944.8000	-12.832
2945.2000	-13.016
2945.6000	-12.415
2946.0000	-12.681
2946.4000	-12.686
2946.8000	-13.201
2947.2000	-13.347
2947.6000	-13.143
2948.0000	-12.817
2948.4000	-12.649
2948.8000	-12.673
2949.2000	-12.795
2949.6000	-12.978
2950.0000	-12.865
2950.4000	-12.956
2950.8000	-12.509
2951.2000	-12.483
2951.6000	-12.818
2952.0000	-12.673
2952.4000	-12.385
2952.8000	-12.548
2953.2000	-12.055
2953.6000	-12.559
2954.0000	-12.204
2954.4000	-12.007
2954.8000	-11.883
2955.2000	-12.026
2955.6000	-12.246
2956.0000	-12.292
2956.4000	-12.171
2956.8000	-11.926
2957.2000	-11.896
2957.6000	-11.840
2958.0000	-12.147
2958.4000	-11.969
2958.8000	-11.719
2959.2000	-11.633
2959.6000	-12.707
2960.0000	-12.264
2960.4000	-12.022
2960.8000	-11.814
2961.2000	-12.367
2961.6000	-12.914
2962.0000	-12.471
2962.4000	-12.539
2962.8000	-12.260
2963.2000	-12.549
2963.6000	-13.542
2964.0000	-12.216
2964.4000	-13.060
2964.8000	-13.027
2965.2000	-12.481
2965.6000	-12.775
2966.0000	-12.728
2966.4000	-13.757
2966.8000	-13.323
2967.2000	-12.390
2967.6000	-12.239
2968.0000	-13.092
2968.4000	-12.919
2968.8000	-12.546
2969.2000	-12.368
2969.6000	-13.788
2970.0000	-13.256
2970.4000	-12.568
2970.8000	-12.431
2971.2000	-12.338
2971.6000	-12.848
2972.0000	-12.866
2972.4000	-12.408
2972.8000	-12.488
2973.2000	-12.724
2973.6000	-13.351
2974.0000	-12.237
2974.4000	-12.524
2974.8000	-12.298
2975.2000	-12.987
2975.6000	-12.226
2976.0000	-12.472
2976.4000	-12.809
2976.8000	-13.405
2977.2000	-13.167
2977.6000	-12.730
2978.0000	-12.710
2978.4000	-13.204
2978.8000	-13.084
2979.2000	-12.948
2979.6000	-13.217
2980.0000	-13.151
2980.4000	-12.907
2980.8000	-13.342
2981.2000	-12.806
2981.6000	-13.468
2982.0000	-13.952
2982.4000	-13.530
2982.8000	-13.123
2983.2000	-13.654
2983.6000	-13.430
2984.0000	-13.911
2984.4000	-14.187
2984.8000	-14.285
2985.2000	-14.463
2985.6000	-14.775
2986.0000	-14.891
2986.4000	-15.476
2986.8000	-15.380
2987.2000	-15.545
2987.6000	-15.333
2988.0000	-15.074
2988.4000	-13.698
2988.8000	-15.417
2989.2000	-14.943
2989.6000	-14.540
2990.0000	-14.700
2990.4000	-14.252
2990.8000	-14.005
2991.2000	-14.426
2991.6000	-14.890
2992.0000	-14.710
2992.4000	-14.954
2992.8000	-15.055
2993.2000	-15.624
2993.6000	-16.259
2994.0000	-15.945
2994.4000	-15.045
2994.8000	-15.412
2995.2000	-15.704
2995.6000	-14.345
2996.0000	-14.197
2996.4000	-14.081
2996.8000	-14.416
2997.2000	-14.212
2997.6000	-14.161
2998.0000	-13.181
2998.4000	-13.133
2998.8000	-14.525
2999.2000	-13.509
2999.6000	-13.367
3000.0000	-14.722
3000.4000	-15.670
3000.8000	-14.281
3001.2000	-13.936
3001.6000	-15.354
3002.0000	-15.562
3002.4000	-17.416
3002.8000	-14.077
3003.2000	-14.611
3003.6000	-13.738
3004.0000	-15.634
3004.4000	-14.647
3004.8000	-13.367
3005.2000	-14.678
3005.6000	-17.117
3006.0000	-15.221
3006.4000	-17.693
3006.8000	-16.765
3007.2000	-19.069
3007.6000	-17.120
3008.0000	-18.165
3008.4000	-19.045
3008.8000	-17.158
3009.2000	-19.518
3009.6000	-18.511
3010.0000	-13.466
3010.4000	-15.900
3010.8000	-18.851
3011.2000	-19.987
3011.6000	-20.387
3012.0000	-18.544
3012.4000	-19.634
3012.8000	-19.899
3013.2000	-19.177
3013.6000	-19.599
3014.0000	-19.862
3014.4000	-19.862
3014.8000	-19.603
3015.2000	-19.464
3015.6000	-19.889
3016.0000	-20.404
3016.4000	-20.056
3016.8000	-18.773
3017.2000	-18.592
3017.6000	-20.045
3018.0000	-20.533
3018.4000	-19.795
3018.8000	-19.004
3019.2000	-19.838
3019.6000	-20.364
3020.0000	-20.273
3020.4000	-20.081
3020.8000	-19.995
3021.2000	-20.065
3021.6000	-20.493
3022.0000	-20.319
3022.4000	-20.012
3022.8000	-21.179
3023.2000	-20.351
3023.6000	-20.430
3024.0000	-20.155
3024.4000	-20.458
3024.8000	-20.428
3025.2000	-21.000
3025.6000	-20.906
3026.0000	-20.486
3026.4000	-20.529
3026.8000	-20.576
3027.2000	-20.188
3027.6000	-20.091
3028.0000	-19.867
3028.4000	-19.897
3028.8000	-19.829
3029.2000	-20.082
3029.6000	-20.380
3030.0000	-19.802
3030.4000	-20.610
3030.8000	-19.287
3031.2000	-21.754
3031.6000	-20.653
3032.0000	-19.754
3032.4000	-19.514
3032.8000	-21.424
3033.2000	-21.293
3033.6000	-21.449
3034.0000	-20.108
3034.4000	-20.892
3034.8000	-21.176
3035.2000	-21.423
3035.6000	-21.123
3036.0000	-21.544
3036.4000	-22.237
3036.8000	-22.846
3037.2000	-22.485
3037.6000	-21.999
3038.0000	-22.920
3038.4000	-23.117
3038.8000	-23.165
3039.2000	-23.078
3039.6000	-22.479
3040.0000	-23.130
3040.4000	-23.292
3040.8000	-23.300
3041.2000	-22.817
3041.6000	-23.112
3042.0000	-23.034
3042.4000	-23.419
3042.8000	-23.086
3043.2000	-23.067
3043.6000	-23.034
3044.0000	-23.485
3044.4000	-23.247
3044.8000	-23.389
3045.2000	-23.278
3045.6000	-23.661
3046.0000	-23.719
3046.4000	-23.721
3046.8000	-24.168
3047.2000	-24.047
3047.6000	-24.044
3048.0000	-24.215
3048.4000	-24.510
3048.8000	-24.429
3049.2000	-24.521
3049.6000	-24.558
3050.0000	-24.622
3050.4000	-24.908
3050.8000	-25.179
3051.2000	-25.076
3051.6000	-25.313
3052.0000	-25.465
3052.4000	-25.323
3052.8000	-25.567
3053.2000	-25.956
3053.6000	-25.859
3054.0000	-26.076
3054.4000	-25.928
3054.8000	-26.673
3055.2000	-26.860
3055.6000	-26.571
3056.0000	-26.594
3056.4000	-26.578
3056.8000	-27.109
3057.2000	-27.512
3057.6000	-27.279
3058.0000	-27.870
3058.4000	-27.606
3058.8000	-28.021
3059.2000	-28.236
3059.6000	-28.497
3060.0000	-27.925
3060.4000	-28.417
3060.8000	-28.436
3061.2000	-29.743
3061.6000	-28.203
3062.0000	-28.883
3062.4000	-29.768
3062.8000	-29.903
3063.2000	-29.551
3063.6000	-28.475
3064.0000	-30.085
3064.4000	-30.013
3064.8000	-30.822
3065.2000	-30.996
3065.6000	-29.643
3066.0000	-30.070
3066.4000	-29.860
3066.8000	-29.479
3067.2000	-30.979
3067.6000	-29.834
3068.0000	-30.158
3068.4000	-29.245
3068.8000	-28.507
3069.2000	-28.811
3069.6000	-29.075
3070.0000	-28.857
3070.4000	-28.001
3070.8000	-28.118
3071.2000	-28.110
3071.6000	-27.381
3072.0000	-26.762
3072.4000	-26.835
3072.8000	-27.847
3073.2000	-27.153
3073.6000	-25.398
3074.0000	-24.708
3074.4000	-26.784
3074.8000	-26.678
3075.2000	-25.940
3075.6000	-24.508
3076.0000	-25.415
3076.4000	-26.410
3076.8000	-25.499
3077.2000	-24.131
3077.6000	-24.379
3078.0000	-27.072
3078.4000	-24.605
3078.8000	-23.789
3079.2000	-23.732
3079.6000	-23.380
3080.0000	-23.508
3080.4000	-23.710
3080.8000	-23.630
3081.2000	-24.725
3081.6000	-24.875
3082.0000	-24.042
3082.4000	-23.829
3082.8000	-24.707
3083.2000	-24.887
3083.6000	-24.148
3084.0000	-23.779
3084.4000	-23.752
3084.8000	-24.504
3085.2000	-23.609
3085.6000	-23.264
[truncated: 6,036 more rows]
