# Supplementary material for: Femtosecond tunable solitons up to 4.8 µm using soliton self-frequency shift in an InF3 fiber
Source: Sci Rep. 2022 Sep 23;12:15898. doi: 10.1038/s41598-022-19658-8 (PMC9508244; doi:10.1038/s41598-022-19658-8)
Supplement: Supplementary file 1 — Supplementary Information. [file 41598_2022_19658_MOESM1_ESM.zip › Raw data/Fig3_4m20mInF3/6.6A.CSV]

75CSV
77
35
CTRWL	3900.000000
SPAN	3200.000000
START WL	2300.000000
STOP WL	5500.000000
WLFREQ	0
REFL	-3.0
LSCL	7.0
RESLN	2.000
AVG	1
SMPLAUTO	1
SMPL	8001
SMPLINTVL	0.4000
HI1_CHOP
MEAS
LSUNT	0
NMSKV	OFF
RESCOR	0
SMOOTH	0
MEASWL	0
SWPSPD	1
MODELNAME	AQ6376
CHGPT	0
RESCAL0_0	10243
RESCAL0_1	0
RESCAL0_2	0
RESCAL1_0	10243
RESCAL1_1	0
RESCAL1_2	0
RESPARM	10243
FREQPARM	10243
WNUMPARM	10243
[TRACE DATA]
2300.0000	-49.893
2300.4000	-50.013
2300.8000	-51.542
2301.2000	-51.204
2301.6000	-50.744
2302.0000	-51.933
2302.4000	-50.486
2302.8000	-56.749
2303.2000	-56.159
2303.6000	-51.741
2304.0000	-210.000
2304.4000	-51.410
2304.8000	-49.273
2305.2000	-51.250
2305.6000	-55.301
2306.0000	-49.760
2306.4000	-54.511
2306.8000	-48.672
2307.2000	-51.943
2307.6000	-61.455
2308.0000	-210.000
2308.4000	-58.651
2308.8000	-210.000
2309.2000	-210.000
2309.6000	-50.443
2310.0000	-53.458
2310.4000	-48.268
2310.8000	-210.000
2311.2000	-50.304
2311.6000	-48.535
2312.0000	-54.546
2312.4000	-51.301
2312.8000	-52.561
2313.2000	-210.000
2313.6000	-51.657
2314.0000	-50.590
2314.4000	-47.709
2314.8000	-48.099
2315.2000	-51.066
2315.6000	-50.216
2316.0000	-48.367
2316.4000	-48.135
2316.8000	-50.431
2317.2000	-48.790
2317.6000	-49.417
2318.0000	-51.646
2318.4000	-47.321
2318.8000	-49.308
2319.2000	-210.000
2319.6000	-54.943
2320.0000	-49.588
2320.4000	-48.208
2320.8000	-57.609
2321.2000	-47.346
2321.6000	-49.536
2322.0000	-53.050
2322.4000	-210.000
2322.8000	-210.000
2323.2000	-56.755
2323.6000	-50.367
2324.0000	-49.888
2324.4000	-49.091
2324.8000	-48.326
2325.2000	-48.318
2325.6000	-48.675
2326.0000	-50.145
2326.4000	-51.797
2326.8000	-49.515
2327.2000	-47.542
2327.6000	-49.548
2328.0000	-51.603
2328.4000	-51.792
2328.8000	-50.142
2329.2000	-53.289
2329.6000	-53.228
2330.0000	-50.345
2330.4000	-49.360
2330.8000	-50.914
2331.2000	-51.092
2331.6000	-62.971
2332.0000	-53.343
2332.4000	-49.106
2332.8000	-210.000
2333.2000	-53.197
2333.6000	-50.213
2334.0000	-49.398
2334.4000	-49.902
2334.8000	-47.759
2335.2000	-48.557
2335.6000	-48.871
2336.0000	-48.295
2336.4000	-50.457
2336.8000	-210.000
2337.2000	-210.000
2337.6000	-50.080
2338.0000	-50.197
2338.4000	-49.639
2338.8000	-50.396
2339.2000	-210.000
2339.6000	-48.124
2340.0000	-49.064
2340.4000	-51.388
2340.8000	-53.052
2341.2000	-210.000
2341.6000	-51.550
2342.0000	-49.617
2342.4000	-51.932
2342.8000	-50.058
2343.2000	-50.336
2343.6000	-210.000
2344.0000	-49.479
2344.4000	-47.937
2344.8000	-51.830
2345.2000	-51.180
2345.6000	-51.366
2346.0000	-62.204
2346.4000	-50.674
2346.8000	-53.646
2347.2000	-51.976
2347.6000	-49.523
2348.0000	-49.942
2348.4000	-58.361
2348.8000	-210.000
2349.2000	-54.578
2349.6000	-210.000
2350.0000	-210.000
2350.4000	-53.522
2350.8000	-52.200
2351.2000	-58.309
2351.6000	-56.773
2352.0000	-53.305
2352.4000	-50.098
2352.8000	-68.640
2353.2000	-61.107
2353.6000	-52.039
2354.0000	-210.000
2354.4000	-210.000
2354.8000	-51.326
2355.2000	-69.791
2355.6000	-51.233
2356.0000	-53.113
2356.4000	-53.330
2356.8000	-210.000
2357.2000	-210.000
2357.6000	-51.673
2358.0000	-50.021
2358.4000	-50.147
2358.8000	-51.595
2359.2000	-65.053
2359.6000	-56.711
2360.0000	-210.000
2360.4000	-210.000
2360.8000	-210.000
2361.2000	-48.872
2361.6000	-55.330
2362.0000	-52.478
2362.4000	-52.326
2362.8000	-51.790
2363.2000	-53.264
2363.6000	-53.156
2364.0000	-53.633
2364.4000	-210.000
2364.8000	-60.108
2365.2000	-57.224
2365.6000	-51.019
2366.0000	-50.403
2366.4000	-55.134
2366.8000	-50.829
2367.2000	-210.000
2367.6000	-52.052
2368.0000	-210.000
2368.4000	-210.000
2368.8000	-210.000
2369.2000	-54.381
2369.6000	-61.965
2370.0000	-52.678
2370.4000	-55.138
2370.8000	-52.508
2371.2000	-54.809
2371.6000	-210.000
2372.0000	-210.000
2372.4000	-50.574
2372.8000	-210.000
2373.2000	-210.000
2373.6000	-55.564
2374.0000	-51.840
2374.4000	-50.403
2374.8000	-51.504
2375.2000	-50.612
2375.6000	-63.986
2376.0000	-55.837
2376.4000	-50.548
2376.8000	-210.000
2377.2000	-210.000
2377.6000	-210.000
2378.0000	-210.000
2378.4000	-51.284
2378.8000	-210.000
2379.2000	-210.000
2379.6000	-210.000
2380.0000	-51.465
2380.4000	-61.691
2380.8000	-53.905
2381.2000	-51.093
2381.6000	-51.707
2382.0000	-57.088
2382.4000	-57.571
2382.8000	-60.141
2383.2000	-53.267
2383.6000	-51.795
2384.0000	-51.113
2384.4000	-50.240
2384.8000	-53.100
2385.2000	-210.000
2385.6000	-55.185
2386.0000	-51.684
2386.4000	-51.809
2386.8000	-53.237
2387.2000	-53.073
2387.6000	-53.633
2388.0000	-210.000
2388.4000	-53.267
2388.8000	-210.000
2389.2000	-58.702
2389.6000	-55.537
2390.0000	-60.850
2390.4000	-54.952
2390.8000	-52.185
2391.2000	-59.212
2391.6000	-210.000
2392.0000	-53.540
2392.4000	-210.000
2392.8000	-56.015
2393.2000	-52.741
2393.6000	-50.783
2394.0000	-51.947
2394.4000	-56.221
2394.8000	-52.704
2395.2000	-52.454
2395.6000	-52.748
2396.0000	-210.000
2396.4000	-57.131
2396.8000	-54.491
2397.2000	-210.000
2397.6000	-53.765
2398.0000	-52.689
2398.4000	-210.000
2398.8000	-210.000
2399.2000	-51.910
2399.6000	-210.000
2400.0000	-50.938
2400.4000	-52.558
2400.8000	-51.210
2401.2000	-54.630
2401.6000	-52.712
2402.0000	-52.076
2402.4000	-210.000
2402.8000	-210.000
2403.2000	-210.000
2403.6000	-52.298
2404.0000	-57.994
2404.4000	-53.246
2404.8000	-50.876
2405.2000	-51.276
2405.6000	-52.606
2406.0000	-52.053
2406.4000	-51.386
2406.8000	-51.040
2407.2000	-54.455
2407.6000	-75.904
2408.0000	-50.831
2408.4000	-51.323
2408.8000	-56.617
2409.2000	-210.000
2409.6000	-56.069
2410.0000	-210.000
2410.4000	-50.261
2410.8000	-210.000
2411.2000	-50.739
2411.6000	-49.757
2412.0000	-50.263
2412.4000	-50.910
2412.8000	-57.113
2413.2000	-53.103
2413.6000	-51.101
2414.0000	-52.357
2414.4000	-52.005
2414.8000	-49.954
2415.2000	-50.527
2415.6000	-54.979
2416.0000	-54.124
2416.4000	-50.675
2416.8000	-49.175
2417.2000	-50.697
2417.6000	-53.402
2418.0000	-50.609
2418.4000	-49.452
2418.8000	-49.883
2419.2000	-51.244
2419.6000	-51.502
2420.0000	-50.007
2420.4000	-53.139
2420.8000	-57.881
2421.2000	-53.111
2421.6000	-52.416
2422.0000	-50.146
2422.4000	-55.878
2422.8000	-55.576
2423.2000	-51.834
2423.6000	-57.436
2424.0000	-210.000
2424.4000	-55.174
2424.8000	-49.840
2425.2000	-51.029
2425.6000	-50.315
2426.0000	-54.283
2426.4000	-210.000
2426.8000	-49.613
2427.2000	-51.377
2427.6000	-50.606
2428.0000	-51.385
2428.4000	-50.554
2428.8000	-58.175
2429.2000	-55.189
2429.6000	-210.000
2430.0000	-48.719
2430.4000	-51.048
2430.8000	-51.445
2431.2000	-210.000
2431.6000	-58.127
2432.0000	-51.386
2432.4000	-49.558
2432.8000	-50.527
2433.2000	-50.973
2433.6000	-52.248
2434.0000	-50.763
2434.4000	-52.668
2434.8000	-49.358
2435.2000	-52.730
2435.6000	-51.499
2436.0000	-50.614
2436.4000	-51.568
2436.8000	-51.768
2437.2000	-50.742
2437.6000	-52.253
2438.0000	-51.243
2438.4000	-50.006
2438.8000	-50.510
2439.2000	-49.441
2439.6000	-210.000
2440.0000	-49.455
2440.4000	-50.429
2440.8000	-50.877
2441.2000	-52.506
2441.6000	-48.955
2442.0000	-50.102
2442.4000	-52.196
2442.8000	-53.206
2443.2000	-51.381
2443.6000	-51.075
2444.0000	-49.479
2444.4000	-50.862
2444.8000	-50.499
2445.2000	-49.750
2445.6000	-51.369
2446.0000	-49.093
2446.4000	-50.191
2446.8000	-48.333
2447.2000	-49.257
2447.6000	-47.847
2448.0000	-49.432
2448.4000	-51.335
2448.8000	-53.696
2449.2000	-52.479
2449.6000	-49.585
2450.0000	-48.955
2450.4000	-48.176
2450.8000	-49.128
2451.2000	-49.209
2451.6000	-47.671
2452.0000	-48.921
2452.4000	-49.508
2452.8000	-49.376
2453.2000	-49.493
2453.6000	-50.919
2454.0000	-61.665
2454.4000	-48.265
2454.8000	-49.792
2455.2000	-49.938
2455.6000	-48.977
2456.0000	-49.305
2456.4000	-48.240
2456.8000	-48.749
2457.2000	-48.258
2457.6000	-47.652
2458.0000	-46.811
2458.4000	-49.052
2458.8000	-47.709
2459.2000	-45.935
2459.6000	-46.424
2460.0000	-47.393
2460.4000	-47.444
2460.8000	-46.118
2461.2000	-45.959
2461.6000	-44.977
2462.0000	-47.164
2462.4000	-47.465
2462.8000	-46.328
2463.2000	-45.706
2463.6000	-47.857
2464.0000	-47.873
2464.4000	-46.944
2464.8000	-46.164
2465.2000	-47.529
2465.6000	-48.804
2466.0000	-49.024
2466.4000	-47.243
2466.8000	-46.599
2467.2000	-47.066
2467.6000	-47.429
2468.0000	-46.864
2468.4000	-47.237
2468.8000	-47.178
2469.2000	-47.283
2469.6000	-46.993
2470.0000	-46.147
2470.4000	-47.040
2470.8000	-48.061
2471.2000	-47.288
2471.6000	-45.538
2472.0000	-45.841
2472.4000	-46.619
2472.8000	-47.047
2473.2000	-46.967
2473.6000	-44.211
2474.0000	-45.940
2474.4000	-46.321
2474.8000	-46.364
2475.2000	-45.520
2475.6000	-45.138
2476.0000	-46.763
2476.4000	-46.076
2476.8000	-46.153
2477.2000	-45.985
2477.6000	-45.207
2478.0000	-46.148
2478.4000	-45.147
2478.8000	-46.083
2479.2000	-46.151
2479.6000	-45.431
2480.0000	-47.290
2480.4000	-45.399
2480.8000	-45.012
2481.2000	-44.590
2481.6000	-44.357
2482.0000	-44.812
2482.4000	-45.641
2482.8000	-44.589
2483.2000	-45.659
2483.6000	-45.175
2484.0000	-46.375
2484.4000	-45.330
2484.8000	-45.477
2485.2000	-46.210
2485.6000	-45.086
2486.0000	-45.410
2486.4000	-44.961
2486.8000	-46.227
2487.2000	-46.522
2487.6000	-45.032
2488.0000	-44.387
2488.4000	-44.799
2488.8000	-45.832
2489.2000	-47.057
2489.6000	-44.500
2490.0000	-46.236
2490.4000	-46.090
2490.8000	-45.922
2491.2000	-45.030
2491.6000	-45.545
2492.0000	-46.333
2492.4000	-45.748
2492.8000	-45.165
2493.2000	-44.424
2493.6000	-43.677
2494.0000	-45.593
2494.4000	-45.331
2494.8000	-43.372
2495.2000	-44.008
2495.6000	-44.195
2496.0000	-44.279
2496.4000	-44.019
2496.8000	-43.898
2497.2000	-43.887
2497.6000	-44.322
2498.0000	-43.806
2498.4000	-43.938
2498.8000	-44.909
2499.2000	-44.887
2499.6000	-44.090
2500.0000	-43.553
2500.4000	-43.805
2500.8000	-44.138
2501.2000	-43.729
2501.6000	-43.585
2502.0000	-43.218
2502.4000	-43.427
2502.8000	-43.590
2503.2000	-43.399
2503.6000	-43.175
2504.0000	-42.996
2504.4000	-42.463
2504.8000	-42.380
2505.2000	-42.511
2505.6000	-42.217
2506.0000	-43.289
2506.4000	-42.677
2506.8000	-43.282
2507.2000	-43.910
2507.6000	-42.346
2508.0000	-42.987
2508.4000	-43.231
2508.8000	-43.272
2509.2000	-42.631
2509.6000	-41.907
2510.0000	-42.471
2510.4000	-42.721
2510.8000	-41.728
2511.2000	-42.093
2511.6000	-41.515
2512.0000	-42.181
2512.4000	-42.760
2512.8000	-41.319
2513.2000	-42.130
2513.6000	-42.423
2514.0000	-42.295
2514.4000	-41.668
2514.8000	-42.093
2515.2000	-42.569
2515.6000	-42.388
2516.0000	-42.109
2516.4000	-41.809
2516.8000	-41.456
2517.2000	-42.022
2517.6000	-41.440
2518.0000	-41.128
2518.4000	-41.003
2518.8000	-41.231
2519.2000	-41.287
2519.6000	-41.443
2520.0000	-40.953
2520.4000	-41.471
2520.8000	-41.682
2521.2000	-41.240
2521.6000	-40.724
2522.0000	-41.321
2522.4000	-40.873
2522.8000	-40.430
2523.2000	-40.716
2523.6000	-40.025
2524.0000	-41.203
2524.4000	-41.049
2524.8000	-40.406
2525.2000	-40.354
2525.6000	-40.303
2526.0000	-41.145
2526.4000	-41.115
2526.8000	-40.722
2527.2000	-41.658
2527.6000	-40.902
2528.0000	-40.630
2528.4000	-40.869
2528.8000	-40.823
2529.2000	-41.455
2529.6000	-41.538
2530.0000	-41.299
2530.4000	-40.365
2530.8000	-40.270
2531.2000	-40.986
2531.6000	-40.825
2532.0000	-40.093
2532.4000	-40.273
2532.8000	-40.227
2533.2000	-40.749
2533.6000	-40.630
2534.0000	-40.184
2534.4000	-40.911
2534.8000	-40.837
2535.2000	-40.469
2535.6000	-40.053
2536.0000	-40.516
2536.4000	-41.065
2536.8000	-40.879
2537.2000	-40.572
2537.6000	-39.493
2538.0000	-40.811
2538.4000	-40.709
2538.8000	-40.551
2539.2000	-40.262
2539.6000	-40.241
2540.0000	-40.137
2540.4000	-40.058
2540.8000	-39.494
2541.2000	-39.483
2541.6000	-39.984
2542.0000	-40.007
2542.4000	-39.965
2542.8000	-39.462
2543.2000	-39.432
2543.6000	-39.705
2544.0000	-40.004
2544.4000	-40.717
2544.8000	-40.689
2545.2000	-40.704
2545.6000	-41.032
2546.0000	-40.511
2546.4000	-40.978
2546.8000	-40.943
2547.2000	-40.999
2547.6000	-41.032
2548.0000	-39.508
2548.4000	-39.834
2548.8000	-40.138
2549.2000	-40.289
2549.6000	-39.821
2550.0000	-39.703
2550.4000	-40.325
2550.8000	-40.166
2551.2000	-40.134
2551.6000	-39.645
2552.0000	-39.646
2552.4000	-40.632
2552.8000	-40.881
2553.2000	-40.511
2553.6000	-40.843
2554.0000	-41.374
2554.4000	-41.836
2554.8000	-40.816
2555.2000	-39.838
2555.6000	-41.596
2556.0000	-41.472
2556.4000	-40.516
2556.8000	-40.053
2557.2000	-40.160
2557.6000	-40.708
2558.0000	-40.302
2558.4000	-40.424
2558.8000	-39.120
2559.2000	-40.018
2559.6000	-40.235
2560.0000	-40.531
2560.4000	-40.011
2560.8000	-39.507
2561.2000	-40.034
2561.6000	-40.568
2562.0000	-40.291
2562.4000	-39.349
2562.8000	-40.061
2563.2000	-40.510
2563.6000	-40.476
2564.0000	-39.438
2564.4000	-39.406
2564.8000	-40.821
2565.2000	-40.452
2565.6000	-40.323
2566.0000	-38.744
2566.4000	-39.227
2566.8000	-39.264
2567.2000	-39.088
2567.6000	-39.050
2568.0000	-39.195
2568.4000	-39.745
2568.8000	-38.633
2569.2000	-38.874
2569.6000	-39.126
2570.0000	-39.969
2570.4000	-39.329
2570.8000	-39.004
2571.2000	-38.951
2571.6000	-39.384
2572.0000	-39.744
2572.4000	-39.658
2572.8000	-39.465
2573.2000	-39.172
2573.6000	-39.303
2574.0000	-38.867
2574.4000	-39.159
2574.8000	-38.753
2575.2000	-39.095
2575.6000	-38.912
2576.0000	-38.947
2576.4000	-38.552
2576.8000	-38.234
2577.2000	-38.381
2577.6000	-38.927
2578.0000	-38.098
2578.4000	-37.800
2578.8000	-37.958
2579.2000	-37.750
2579.6000	-38.268
2580.0000	-37.145
2580.4000	-37.245
2580.8000	-37.249
2581.2000	-37.554
2581.6000	-37.278
2582.0000	-36.975
2582.4000	-37.114
2582.8000	-37.086
2583.2000	-36.881
2583.6000	-37.043
2584.0000	-36.729
2584.4000	-37.079
2584.8000	-36.640
2585.2000	-36.497
2585.6000	-36.573
2586.0000	-36.329
2586.4000	-36.712
2586.8000	-36.121
2587.2000	-35.989
2587.6000	-36.015
2588.0000	-35.960
2588.4000	-35.658
2588.8000	-35.798
2589.2000	-35.654
2589.6000	-35.548
2590.0000	-35.494
2590.4000	-35.353
2590.8000	-35.599
2591.2000	-35.356
2591.6000	-35.520
2592.0000	-35.282
2592.4000	-35.663
2592.8000	-35.727
2593.2000	-35.799
2593.6000	-35.729
2594.0000	-35.579
2594.4000	-35.729
2594.8000	-35.951
2595.2000	-36.049
2595.6000	-35.686
2596.0000	-35.596
2596.4000	-35.969
2596.8000	-35.754
2597.2000	-35.616
2597.6000	-35.238
2598.0000	-35.524
2598.4000	-35.622
2598.8000	-35.538
2599.2000	-34.756
2599.6000	-35.023
2600.0000	-35.442
2600.4000	-35.158
2600.8000	-34.923
2601.2000	-34.527
2601.6000	-34.682
2602.0000	-35.195
2602.4000	-34.834
2602.8000	-34.422
2603.2000	-34.553
2603.6000	-34.536
2604.0000	-34.300
2604.4000	-34.065
2604.8000	-33.992
2605.2000	-34.118
2605.6000	-33.973
2606.0000	-33.926
2606.4000	-33.709
2606.8000	-33.740
2607.2000	-33.774
2607.6000	-33.683
2608.0000	-33.402
2608.4000	-33.339
2608.8000	-33.528
2609.2000	-33.211
2609.6000	-33.179
2610.0000	-32.931
2610.4000	-33.291
2610.8000	-33.346
2611.2000	-33.166
2611.6000	-32.967
2612.0000	-33.251
2612.4000	-33.326
2612.8000	-33.396
2613.2000	-33.015
2613.6000	-33.258
2614.0000	-33.527
2614.4000	-33.349
2614.8000	-33.273
2615.2000	-32.913
2615.6000	-33.212
2616.0000	-33.171
2616.4000	-33.095
2616.8000	-32.968
2617.2000	-32.860
2617.6000	-33.086
2618.0000	-33.020
2618.4000	-32.971
2618.8000	-32.791
2619.2000	-32.919
2619.6000	-32.750
2620.0000	-32.636
2620.4000	-32.461
2620.8000	-32.254
2621.2000	-32.272
2621.6000	-31.924
2622.0000	-31.693
2622.4000	-31.750
2622.8000	-31.819
2623.2000	-31.868
2623.6000	-31.612
2624.0000	-31.737
2624.4000	-32.122
2624.8000	-32.152
2625.2000	-32.220
2625.6000	-32.048
2626.0000	-32.216
2626.4000	-32.440
2626.8000	-32.539
2627.2000	-32.310
2627.6000	-33.024
2628.0000	-32.706
2628.4000	-32.902
2628.8000	-32.670
2629.2000	-32.915
2629.6000	-32.922
2630.0000	-33.172
2630.4000	-33.191
2630.8000	-32.879
2631.2000	-32.976
2631.6000	-32.980
2632.0000	-33.251
2632.4000	-32.808
2632.8000	-32.681
2633.2000	-33.035
2633.6000	-33.046
2634.0000	-33.173
2634.4000	-33.114
2634.8000	-33.226
2635.2000	-33.643
2635.6000	-33.578
2636.0000	-34.146
2636.4000	-33.641
2636.8000	-33.862
2637.2000	-34.104
2637.6000	-33.701
2638.0000	-33.692
2638.4000	-34.028
2638.8000	-34.286
2639.2000	-34.439
2639.6000	-33.888
2640.0000	-34.263
2640.4000	-34.581
2640.8000	-34.807
2641.2000	-34.633
2641.6000	-34.563
2642.0000	-34.729
2642.4000	-35.033
2642.8000	-34.722
2643.2000	-34.440
2643.6000	-34.340
2644.0000	-34.883
2644.4000	-35.019
2644.8000	-34.106
2645.2000	-34.309
2645.6000	-34.969
2646.0000	-34.766
2646.4000	-34.353
2646.8000	-34.052
2647.2000	-34.022
2647.6000	-34.566
2648.0000	-34.526
2648.4000	-33.910
2648.8000	-34.277
2649.2000	-34.150
2649.6000	-34.250
2650.0000	-33.883
2650.4000	-33.482
2650.8000	-33.375
2651.2000	-33.504
2651.6000	-33.252
2652.0000	-32.937
2652.4000	-32.440
2652.8000	-32.439
2653.2000	-32.033
2653.6000	-31.735
2654.0000	-31.411
2654.4000	-31.601
2654.8000	-31.283
2655.2000	-30.993
2655.6000	-30.957
2656.0000	-30.780
2656.4000	-30.677
2656.8000	-30.726
2657.2000	-30.901
2657.6000	-30.769
2658.0000	-30.368
2658.4000	-30.615
2658.8000	-30.597
2659.2000	-30.233
2659.6000	-30.142
2660.0000	-29.960
2660.4000	-29.768
2660.8000	-29.857
2661.2000	-29.833
2661.6000	-29.504
2662.0000	-29.677
2662.4000	-29.986
2662.8000	-29.990
2663.2000	-29.983
2663.6000	-29.517
2664.0000	-30.414
2664.4000	-30.151
2664.8000	-29.935
2665.2000	-29.107
2665.6000	-29.972
2666.0000	-29.375
2666.4000	-29.450
2666.8000	-28.282
2667.2000	-27.954
2667.6000	-29.277
2668.0000	-29.492
2668.4000	-28.798
2668.8000	-28.486
2669.2000	-28.982
2669.6000	-29.273
2670.0000	-28.850
2670.4000	-28.557
2670.8000	-29.024
2671.2000	-31.002
2671.6000	-29.284
2672.0000	-28.926
2672.4000	-29.450
2672.8000	-29.940
2673.2000	-30.856
2673.6000	-29.970
2674.0000	-29.318
2674.4000	-29.453
2674.8000	-30.070
2675.2000	-29.282
2675.6000	-27.747
2676.0000	-28.608
2676.4000	-29.579
2676.8000	-28.948
2677.2000	-28.109
2677.6000	-27.940
2678.0000	-29.077
2678.4000	-28.653
2678.8000	-29.289
2679.2000	-28.878
2679.6000	-29.973
2680.0000	-30.098
2680.4000	-30.070
2680.8000	-29.879
2681.2000	-29.476
2681.6000	-29.155
2682.0000	-28.805
2682.4000	-28.779
2682.8000	-28.969
2683.2000	-28.694
2683.6000	-28.887
2684.0000	-28.728
2684.4000	-28.368
2684.8000	-30.021
2685.2000	-29.562
2685.6000	-29.493
2686.0000	-29.010
2686.4000	-28.980
2686.8000	-29.381
2687.2000	-29.506
2687.6000	-29.701
2688.0000	-29.204
2688.4000	-29.477
2688.8000	-30.388
2689.2000	-30.026
2689.6000	-30.057
2690.0000	-29.690
2690.4000	-29.543
2690.8000	-29.454
2691.2000	-28.706
2691.6000	-28.826
2692.0000	-28.421
2692.4000	-28.331
2692.8000	-28.318
2693.2000	-28.260
2693.6000	-28.335
2694.0000	-27.950
2694.4000	-27.869
2694.8000	-27.799
2695.2000	-27.602
2695.6000	-27.325
2696.0000	-27.177
2696.4000	-27.057
2696.8000	-27.006
2697.2000	-26.958
2697.6000	-26.880
2698.0000	-26.927
2698.4000	-26.889
2698.8000	-27.092
2699.2000	-27.025
2699.6000	-26.919
2700.0000	-26.994
2700.4000	-27.047
2700.8000	-27.130
2701.2000	-27.285
2701.6000	-26.962
2702.0000	-27.350
2702.4000	-27.565
2702.8000	-27.877
2703.2000	-28.217
2703.6000	-28.367
2704.0000	-28.591
2704.4000	-28.695
2704.8000	-28.815
2705.2000	-28.648
2705.6000	-28.676
2706.0000	-28.250
2706.4000	-27.876
2706.8000	-27.649
2707.2000	-27.394
2707.6000	-26.975
2708.0000	-26.597
2708.4000	-26.560
2708.8000	-26.461
2709.2000	-26.351
2709.6000	-26.014
2710.0000	-25.968
2710.4000	-25.893
2710.8000	-25.845
2711.2000	-25.616
2711.6000	-25.517
2712.0000	-25.525
2712.4000	-25.542
2712.8000	-25.451
2713.2000	-25.343
2713.6000	-25.267
2714.0000	-25.351
2714.4000	-25.472
2714.8000	-25.623
2715.2000	-25.926
2715.6000	-26.267
2716.0000	-26.589
2716.4000	-26.850
2716.8000	-27.485
2717.2000	-27.701
2717.6000	-27.860
2718.0000	-28.211
2718.4000	-27.913
2718.8000	-27.611
2719.2000	-27.114
2719.6000	-26.513
2720.0000	-25.803
2720.4000	-25.211
2720.8000	-24.596
2721.2000	-23.844
2721.6000	-23.119
2722.0000	-22.860
2722.4000	-22.784
2722.8000	-22.621
2723.2000	-22.420
2723.6000	-22.287
2724.0000	-22.472
2724.4000	-22.660
2724.8000	-22.793
2725.2000	-22.981
2725.6000	-23.081
2726.0000	-23.343
2726.4000	-23.219
2726.8000	-23.127
2727.2000	-22.730
2727.6000	-22.261
2728.0000	-21.683
2728.4000	-20.695
2728.8000	-20.189
2729.2000	-19.334
2729.6000	-19.230
2730.0000	-18.631
2730.4000	-18.206
2730.8000	-17.947
2731.2000	-17.985
2731.6000	-17.953
2732.0000	-17.959
2732.4000	-17.955
2732.8000	-18.274
2733.2000	-18.861
2733.6000	-19.080
2734.0000	-19.682
2734.4000	-20.264
2734.8000	-20.912
2735.2000	-21.511
2735.6000	-21.742
2736.0000	-21.807
2736.4000	-21.728
2736.8000	-21.433
2737.2000	-21.219
2737.6000	-20.610
2738.0000	-20.004
2738.4000	-19.924
2738.8000	-19.384
2739.2000	-19.249
2739.6000	-19.146
2740.0000	-18.999
2740.4000	-18.377
2740.8000	-18.554
2741.2000	-18.663
2741.6000	-18.833
2742.0000	-19.007
2742.4000	-18.928
2742.8000	-18.903
2743.2000	-18.830
2743.6000	-18.410
2744.0000	-18.137
2744.4000	-17.717
2744.8000	-17.457
2745.2000	-17.051
2745.6000	-16.565
2746.0000	-16.212
2746.4000	-16.039
2746.8000	-15.810
2747.2000	-15.544
2747.6000	-15.389
2748.0000	-15.340
2748.4000	-15.393
2748.8000	-15.519
2749.2000	-15.686
2749.6000	-16.056
2750.0000	-16.189
2750.4000	-16.443
2750.8000	-16.823
2751.2000	-17.206
2751.6000	-17.921
2752.0000	-18.385
2752.4000	-18.112
2752.8000	-19.054
2753.2000	-18.405
2753.6000	-18.882
2754.0000	-18.156
2754.4000	-17.940
2754.8000	-17.304
2755.2000	-16.575
2755.6000	-16.264
2756.0000	-16.121
2756.4000	-15.834
2756.8000	-15.869
2757.2000	-15.391
2757.6000	-15.425
2758.0000	-15.478
2758.4000	-15.349
2758.8000	-15.159
2759.2000	-15.060
2759.6000	-14.836
2760.0000	-14.187
2760.4000	-13.250
2760.8000	-12.309
2761.2000	-11.756
2761.6000	-11.003
2762.0000	-10.431
2762.4000	-10.011
2762.8000	-9.567
2763.2000	-9.570
2763.6000	-9.093
2764.0000	-9.026
2764.4000	-8.950
2764.8000	-9.120
2765.2000	-9.272
2765.6000	-9.471
2766.0000	-9.697
2766.4000	-9.957
2766.8000	-10.324
2767.2000	-10.454
2767.6000	-10.350
2768.0000	-9.969
2768.4000	-9.727
2768.8000	-9.414
2769.2000	-9.038
2769.6000	-8.521
2770.0000	-8.253
2770.4000	-8.145
2770.8000	-7.987
2771.2000	-7.700
2771.6000	-7.379
2772.0000	-7.274
2772.4000	-7.206
2772.8000	-7.253
2773.2000	-7.424
2773.6000	-7.294
2774.0000	-7.503
2774.4000	-7.484
2774.8000	-7.683
2775.2000	-7.437
2775.6000	-7.395
2776.0000	-7.362
2776.4000	-7.211
2776.8000	-6.885
2777.2000	-6.597
2777.6000	-6.655
2778.0000	-6.293
2778.4000	-6.298
2778.8000	-5.821
2779.2000	-5.850
2779.6000	-5.680
2780.0000	-5.569
2780.4000	-5.481
2780.8000	-5.496
2781.2000	-5.617
2781.6000	-5.552
2782.0000	-5.574
2782.4000	-5.375
2782.8000	-5.499
2783.2000	-5.443
2783.6000	-5.335
2784.0000	-5.381
2784.4000	-5.246
2784.8000	-5.325
2785.2000	-5.157
2785.6000	-5.113
2786.0000	-5.027
2786.4000	-4.884
2786.8000	-4.616
2787.2000	-4.468
2787.6000	-4.493
2788.0000	-4.480
2788.4000	-4.462
2788.8000	-4.410
2789.2000	-3.674
2789.6000	-3.609
2790.0000	-3.624
2790.4000	-3.819
2790.8000	-3.446
2791.2000	-3.419
2791.6000	-3.649
2792.0000	-3.659
2792.4000	-3.736
2792.8000	-3.848
2793.2000	-4.056
2793.6000	-4.334
2794.0000	-4.657
2794.4000	-4.937
2794.8000	-5.114
2795.2000	-5.696
2795.6000	-5.948
2796.0000	-6.197
2796.4000	-6.529
2796.8000	-6.770
2797.2000	-6.672
2797.6000	-6.432
2798.0000	-6.499
2798.4000	-6.297
2798.8000	-6.040
2799.2000	-5.408
2799.6000	-5.237
2800.0000	-5.154
2800.4000	-5.002
2800.8000	-5.047
2801.2000	-5.013
2801.6000	-5.003
2802.0000	-5.075
2802.4000	-4.896
2802.8000	-5.135
2803.2000	-5.587
2803.6000	-5.995
2804.0000	-6.532
2804.4000	-6.928
2804.8000	-7.539
2805.2000	-7.931
2805.6000	-7.632
2806.0000	-8.449
2806.4000	-8.484
2806.8000	-9.228
2807.2000	-7.794
2807.6000	-9.189
2808.0000	-8.956
2808.4000	-9.120
2808.8000	-9.251
2809.2000	-9.835
2809.6000	-10.755
2810.0000	-9.876
2810.4000	-9.253
2810.8000	-10.506
2811.2000	-10.471
2811.6000	-10.984
2812.0000	-9.827
2812.4000	-9.619
2812.8000	-9.804
2813.2000	-10.639
2813.6000	-10.445
2814.0000	-9.939
2814.4000	-9.904
2814.8000	-10.116
2815.2000	-9.948
2815.6000	-9.011
2816.0000	-9.198
2816.4000	-9.091
2816.8000	-8.764
2817.2000	-8.640
2817.6000	-8.456
2818.0000	-8.289
2818.4000	-8.189
2818.8000	-8.137
2819.2000	-8.193
2819.6000	-8.250
2820.0000	-8.425
2820.4000	-8.523
2820.8000	-8.521
2821.2000	-8.536
2821.6000	-8.647
2822.0000	-8.669
2822.4000	-8.895
2822.8000	-8.426
2823.2000	-8.214
2823.6000	-8.524
2824.0000	-9.320
2824.4000	-9.047
2824.8000	-8.587
2825.2000	-8.621
2825.6000	-8.926
2826.0000	-8.804
2826.4000	-8.579
2826.8000	-7.768
2827.2000	-8.366
2827.6000	-7.935
2828.0000	-8.080
2828.4000	-7.742
2828.8000	-7.520
2829.2000	-7.477
2829.6000	-7.354
2830.0000	-7.097
2830.4000	-6.990
2830.8000	-7.232
2831.2000	-7.518
2831.6000	-7.128
2832.0000	-7.321
2832.4000	-7.823
2832.8000	-8.092
2833.2000	-7.568
2833.6000	-8.157
2834.0000	-8.552
2834.4000	-8.521
2834.8000	-8.762
2835.2000	-9.048
2835.6000	-8.858
2836.0000	-8.783
2836.4000	-9.253
2836.8000	-9.266
2837.2000	-8.824
2837.6000	-8.948
2838.0000	-8.639
2838.4000	-8.740
2838.8000	-8.634
2839.2000	-8.507
2839.6000	-8.597
2840.0000	-8.866
2840.4000	-9.127
2840.8000	-8.621
2841.2000	-8.648
2841.6000	-9.227
2842.0000	-8.744
2842.4000	-9.716
2842.8000	-9.048
2843.2000	-9.219
2843.6000	-9.516
2844.0000	-9.147
2844.4000	-9.197
2844.8000	-8.834
2845.2000	-9.215
2845.6000	-9.604
2846.0000	-8.990
2846.4000	-9.055
2846.8000	-9.550
2847.2000	-10.001
2847.6000	-9.182
2848.0000	-9.626
2848.4000	-9.971
2848.8000	-9.990
2849.2000	-9.493
2849.6000	-9.621
2850.0000	-9.810
2850.4000	-10.328
2850.8000	-10.386
2851.2000	-10.194
2851.6000	-10.316
2852.0000	-10.365
2852.4000	-10.562
2852.8000	-10.399
2853.2000	-10.534
2853.6000	-10.443
2854.0000	-10.357
2854.4000	-9.602
2854.8000	-9.826
2855.2000	-9.820
2855.6000	-9.865
2856.0000	-9.579
2856.4000	-9.672
2856.8000	-9.964
2857.2000	-9.800
2857.6000	-10.143
2858.0000	-10.118
2858.4000	-10.353
2858.8000	-10.500
2859.2000	-10.912
2859.6000	-11.065
2860.0000	-10.796
2860.4000	-10.712
2860.8000	-11.438
2861.2000	-11.127
2861.6000	-11.383
2862.0000	-11.242
2862.4000	-11.332
2862.8000	-11.226
2863.2000	-11.475
2863.6000	-11.392
2864.0000	-11.236
2864.4000	-11.281
2864.8000	-11.233
2865.2000	-11.484
2865.6000	-11.196
2866.0000	-10.855
2866.4000	-10.877
2866.8000	-10.681
2867.2000	-10.473
2867.6000	-10.604
2868.0000	-10.439
2868.4000	-10.606
2868.8000	-10.508
2869.2000	-10.588
2869.6000	-10.769
2870.0000	-10.903
2870.4000	-11.306
2870.8000	-11.266
2871.2000	-11.174
2871.6000	-11.414
2872.0000	-11.339
2872.4000	-11.283
2872.8000	-11.294
2873.2000	-10.646
2873.6000	-10.708
2874.0000	-10.766
2874.4000	-10.623
2874.8000	-10.695
2875.2000	-10.920
2875.6000	-10.101
2876.0000	-10.186
2876.4000	-10.012
2876.8000	-10.113
2877.2000	-10.196
2877.6000	-9.946
2878.0000	-9.986
2878.4000	-9.736
2878.8000	-9.706
2879.2000	-9.815
2879.6000	-9.657
2880.0000	-9.631
2880.4000	-10.133
2880.8000	-10.189
2881.2000	-10.183
2881.6000	-10.071
2882.0000	-10.247
2882.4000	-10.188
2882.8000	-9.976
2883.2000	-9.961
2883.6000	-10.000
2884.0000	-9.512
2884.4000	-9.361
2884.8000	-9.039
2885.2000	-9.071
2885.6000	-8.805
2886.0000	-8.953
2886.4000	-9.570
2886.8000	-8.779
2887.2000	-8.958
2887.6000	-8.024
2888.0000	-8.870
2888.4000	-8.751
2888.8000	-8.533
2889.2000	-8.496
2889.6000	-8.976
2890.0000	-9.165
2890.4000	-9.447
2890.8000	-9.328
2891.2000	-8.495
2891.6000	-8.957
2892.0000	-8.909
2892.4000	-9.437
2892.8000	-9.167
2893.2000	-9.253
2893.6000	-9.136
2894.0000	-9.383
2894.4000	-9.235
2894.8000	-9.565
2895.2000	-9.648
2895.6000	-9.799
2896.0000	-9.985
2896.4000	-9.921
2896.8000	-9.955
2897.2000	-10.036
2897.6000	-9.474
2898.0000	-10.356
2898.4000	-10.113
2898.8000	-10.159
2899.2000	-9.799
2899.6000	-9.839
2900.0000	-10.216
2900.4000	-10.417
2900.8000	-10.857
2901.2000	-10.635
2901.6000	-10.309
2902.0000	-10.770
2902.4000	-10.919
2902.8000	-11.311
2903.2000	-10.921
2903.6000	-11.127
2904.0000	-11.258
2904.4000	-11.617
2904.8000	-11.294
2905.2000	-11.820
2905.6000	-11.642
2906.0000	-11.776
2906.4000	-11.938
2906.8000	-12.031
2907.2000	-11.979
2907.6000	-11.960
2908.0000	-11.892
2908.4000	-12.091
2908.8000	-12.037
2909.2000	-11.912
2909.6000	-12.132
2910.0000	-11.992
2910.4000	-12.010
2910.8000	-12.310
2911.2000	-12.399
2911.6000	-12.484
2912.0000	-12.671
2912.4000	-12.872
2912.8000	-12.920
2913.2000	-12.929
2913.6000	-12.922
2914.0000	-12.980
2914.4000	-13.080
2914.8000	-12.784
2915.2000	-12.825
2915.6000	-13.008
2916.0000	-13.385
2916.4000	-13.218
2916.8000	-13.064
2917.2000	-13.187
2917.6000	-13.297
2918.0000	-13.633
2918.4000	-13.691
2918.8000	-13.675
2919.2000	-13.662
2919.6000	-13.800
2920.0000	-13.911
2920.4000	-14.226
2920.8000	-14.526
2921.2000	-14.900
2921.6000	-15.114
2922.0000	-15.037
2922.4000	-15.692
2922.8000	-16.047
2923.2000	-15.708
2923.6000	-16.021
2924.0000	-15.529
2924.4000	-15.696
2924.8000	-15.715
2925.2000	-15.820
2925.6000	-15.743
2926.0000	-15.285
2926.4000	-15.110
2926.8000	-15.066
2927.2000	-15.835
2927.6000	-15.093
2928.0000	-14.914
2928.4000	-14.539
2928.8000	-14.933
2929.2000	-15.200
2929.6000	-15.058
2930.0000	-15.198
2930.4000	-15.416
2930.8000	-15.151
2931.2000	-14.820
2931.6000	-15.172
2932.0000	-15.224
2932.4000	-15.137
2932.8000	-14.930
2933.2000	-15.167
2933.6000	-15.144
2934.0000	-15.831
2934.4000	-15.379
2934.8000	-15.254
2935.2000	-15.363
2935.6000	-15.413
2936.0000	-15.722
2936.4000	-15.746
2936.8000	-15.737
2937.2000	-16.084
2937.6000	-16.414
2938.0000	-16.767
2938.4000	-16.805
2938.8000	-16.782
2939.2000	-16.628
2939.6000	-16.439
2940.0000	-16.429
2940.4000	-16.409
2940.8000	-16.228
2941.2000	-16.302
2941.6000	-16.087
2942.0000	-16.143
2942.4000	-16.554
2942.8000	-16.703
2943.2000	-16.977
2943.6000	-17.175
2944.0000	-17.333
2944.4000	-17.708
2944.8000	-17.638
2945.2000	-17.907
2945.6000	-17.635
2946.0000	-17.438
2946.4000	-17.388
2946.8000	-17.250
2947.2000	-17.213
2947.6000	-17.255
2948.0000	-17.384
2948.4000	-17.198
2948.8000	-17.043
2949.2000	-16.862
2949.6000	-17.324
2950.0000	-17.530
2950.4000	-18.077
2950.8000	-18.510
2951.2000	-18.761
2951.6000	-18.823
2952.0000	-18.958
2952.4000	-19.066
2952.8000	-19.285
2953.2000	-19.194
2953.6000	-19.401
2954.0000	-19.232
2954.4000	-19.163
2954.8000	-19.745
2955.2000	-19.266
2955.6000	-19.806
2956.0000	-19.770
2956.4000	-20.079
2956.8000	-20.960
2957.2000	-21.156
2957.6000	-21.625
2958.0000	-21.813
2958.4000	-21.794
2958.8000	-21.681
2959.2000	-20.915
2959.6000	-20.693
2960.0000	-21.955
2960.4000	-20.406
2960.8000	-18.931
2961.2000	-20.144
2961.6000	-20.534
2962.0000	-19.454
2962.4000	-19.534
2962.8000	-19.387
2963.2000	-19.379
2963.6000	-19.650
2964.0000	-17.275
2964.4000	-16.979
2964.8000	-18.256
2965.2000	-16.438
2965.6000	-16.995
2966.0000	-18.287
2966.4000	-15.126
2966.8000	-15.188
2967.2000	-15.157
2967.6000	-15.519
2968.0000	-15.476
2968.4000	-16.658
2968.8000	-15.100
2969.2000	-15.494
2969.6000	-16.397
2970.0000	-16.149
2970.4000	-15.931
2970.8000	-16.143
2971.2000	-15.965
2971.6000	-17.228
2972.0000	-18.336
2972.4000	-16.138
2972.8000	-17.890
2973.2000	-17.376
2973.6000	-17.945
2974.0000	-16.268
2974.4000	-15.913
2974.8000	-16.368
2975.2000	-17.525
2975.6000	-17.689
2976.0000	-16.646
2976.4000	-17.301
2976.8000	-18.347
2977.2000	-18.170
2977.6000	-16.028
2978.0000	-16.556
2978.4000	-17.743
2978.8000	-17.740
2979.2000	-16.112
2979.6000	-17.906
2980.0000	-17.649
2980.4000	-18.298
2980.8000	-17.673
2981.2000	-17.257
2981.6000	-18.024
2982.0000	-19.488
2982.4000	-17.023
2982.8000	-18.987
2983.2000	-19.253
2983.6000	-20.060
2984.0000	-20.612
2984.4000	-16.430
2984.8000	-18.254
2985.2000	-19.152
2985.6000	-20.249
2986.0000	-18.832
2986.4000	-19.154
2986.8000	-19.660
2987.2000	-22.395
2987.6000	-20.776
2988.0000	-20.687
2988.4000	-20.509
2988.8000	-23.046
2989.2000	-22.114
2989.6000	-23.115
2990.0000	-22.408
2990.4000	-23.634
2990.8000	-25.267
2991.2000	-22.164
2991.6000	-20.928
2992.0000	-23.931
2992.4000	-25.482
2992.8000	-24.606
2993.2000	-23.909
2993.6000	-24.915
2994.0000	-26.309
2994.4000	-25.899
2994.8000	-22.011
2995.2000	-26.660
2995.6000	-26.254
2996.0000	-26.311
2996.4000	-24.918
2996.8000	-26.092
2997.2000	-26.833
2997.6000	-27.497
2998.0000	-26.741
2998.4000	-27.065
2998.8000	-27.065
2999.2000	-27.319
2999.6000	-26.166
3000.0000	-26.814
3000.4000	-27.783
3000.8000	-27.506
3001.2000	-27.558
3001.6000	-27.215
3002.0000	-28.519
3002.4000	-29.264
3002.8000	-28.870
3003.2000	-28.849
3003.6000	-29.905
3004.0000	-30.413
3004.4000	-31.043
3004.8000	-30.638
3005.2000	-31.570
3005.6000	-30.454
3006.0000	-31.024
3006.4000	-30.776
3006.8000	-30.232
3007.2000	-31.415
3007.6000	-31.472
3008.0000	-31.331
3008.4000	-31.178
3008.8000	-31.119
3009.2000	-30.507
3009.6000	-31.393
3010.0000	-30.734
3010.4000	-30.555
3010.8000	-30.331
3011.2000	-29.962
3011.6000	-30.229
3012.0000	-30.039
3012.4000	-29.420
3012.8000	-29.641
3013.2000	-29.780
3013.6000	-29.813
3014.0000	-29.171
3014.4000	-28.859
3014.8000	-29.216
3015.2000	-28.862
3015.6000	-28.657
3016.0000	-28.492
3016.4000	-28.886
3016.8000	-28.630
3017.2000	-28.695
3017.6000	-28.527
3018.0000	-28.623
3018.4000	-28.911
3018.8000	-29.162
3019.2000	-28.697
3019.6000	-28.342
3020.0000	-28.752
3020.4000	-29.001
3020.8000	-28.429
3021.2000	-28.193
3021.6000	-28.106
3022.0000	-28.982
3022.4000	-28.314
3022.8000	-28.437
3023.2000	-28.428
3023.6000	-29.256
3024.0000	-28.464
3024.4000	-28.438
3024.8000	-29.004
3025.2000	-29.634
3025.6000	-29.062
3026.0000	-29.269
3026.4000	-28.607
3026.8000	-28.692
3027.2000	-29.546
3027.6000	-28.550
3028.0000	-28.108
3028.4000	-27.975
3028.8000	-29.096
3029.2000	-28.420
3029.6000	-27.909
3030.0000	-27.947
3030.4000	-29.350
3030.8000	-29.068
3031.2000	-28.022
3031.6000	-28.027
3032.0000	-28.749
3032.4000	-28.046
3032.8000	-27.675
3033.2000	-27.156
3033.6000	-27.264
3034.0000	-27.378
3034.4000	-26.752
3034.8000	-26.582
3035.2000	-26.866
3035.6000	-27.413
3036.0000	-26.718
3036.4000	-26.434
3036.8000	-26.713
3037.2000	-26.513
3037.6000	-26.482
3038.0000	-25.932
3038.4000	-26.026
3038.8000	-26.117
3039.2000	-26.187
3039.6000	-25.548
3040.0000	-25.527
3040.4000	-25.905
3040.8000	-25.325
3041.2000	-25.605
3041.6000	-25.284
3042.0000	-25.503
3042.4000	-25.415
3042.8000	-25.635
3043.2000	-25.121
3043.6000	-25.397
3044.0000	-25.364
3044.4000	-25.287
3044.8000	-25.409
3045.2000	-25.347
3045.6000	-25.347
3046.0000	-25.916
3046.4000	-25.787
3046.8000	-25.767
3047.2000	-26.166
3047.6000	-26.282
3048.0000	-26.222
3048.4000	-25.734
3048.8000	-26.432
3049.2000	-26.593
3049.6000	-26.336
3050.0000	-26.221
3050.4000	-26.626
3050.8000	-27.237
3051.2000	-27.540
3051.6000	-27.282
3052.0000	-27.314
3052.4000	-28.257
3052.8000	-28.754
3053.2000	-28.696
3053.6000	-28.744
3054.0000	-28.808
3054.4000	-29.427
3054.8000	-29.772
3055.2000	-29.251
3055.6000	-29.238
3056.0000	-30.227
3056.4000	-30.743
3056.8000	-30.687
3057.2000	-30.812
3057.6000	-30.591
3058.0000	-30.481
3058.4000	-30.656
3058.8000	-30.105
3059.2000	-30.776
3059.6000	-30.786
3060.0000	-30.278
3060.4000	-30.207
3060.8000	-30.396
3061.2000	-30.479
3061.6000	-30.057
3062.0000	-29.911
3062.4000	-29.800
3062.8000	-29.869
3063.2000	-29.490
3063.6000	-29.281
3064.0000	-28.951
3064.4000	-29.004
3064.8000	-29.073
3065.2000	-28.649
3065.6000	-28.414
3066.0000	-28.420
3066.4000	-28.496
3066.8000	-28.169
3067.2000	-27.935
3067.6000	-27.935
3068.0000	-27.691
3068.4000	-27.739
3068.8000	-27.454
3069.2000	-27.572
3069.6000	-27.332
3070.0000	-27.165
3070.4000	-27.183
3070.8000	-27.406
3071.2000	-27.421
3071.6000	-27.390
3072.0000	-27.121
3072.4000	-27.095
3072.8000	-27.050
3073.2000	-27.211
3073.6000	-27.481
3074.0000	-27.546
3074.4000	-27.631
3074.8000	-27.457
3075.2000	-27.396
3075.6000	-27.546
3076.0000	-27.484
3076.4000	-27.584
3076.8000	-27.430
3077.2000	-27.121
3077.6000	-27.414
3078.0000	-27.428
3078.4000	-27.679
3078.8000	-27.349
3079.2000	-27.277
3079.6000	-27.458
3080.0000	-27.378
3080.4000	-27.107
3080.8000	-27.295
3081.2000	-27.190
3081.6000	-27.246
3082.0000	-27.225
3082.4000	-27.142
3082.8000	-27.198
3083.2000	-27.101
3083.6000	-27.116
3084.0000	-26.977
3084.4000	-26.880
3084.8000	-26.745
3085.2000	-26.835
3085.6000	-26.868
[truncated: 6,036 more rows]
