# Supplementary material for: Femtosecond tunable solitons up to 4.8 µm using soliton self-frequency shift in an InF3 fiber
Source: Sci Rep. 2022 Sep 23;12:15898. doi: 10.1038/s41598-022-19658-8 (PMC9508244; doi:10.1038/s41598-022-19658-8)
Supplement: Supplementary file 1 — Supplementary Information. [file 41598_2022_19658_MOESM1_ESM.zip › Raw data/Fig3_4m20mInF3/6.8A.CSV]

75CSV
77
35
CTRWL	3900.000000
SPAN	3200.000000
START WL	2300.000000
STOP WL	5500.000000
WLFREQ	0
REFL	-3.0
LSCL	7.0
RESLN	2.000
AVG	1
SMPLAUTO	1
SMPL	8001
SMPLINTVL	0.4000
HI1_CHOP
MEAS
LSUNT	0
NMSKV	OFF
RESCOR	0
SMOOTH	0
MEASWL	0
SWPSPD	1
MODELNAME	AQ6376
CHGPT	0
RESCAL0_0	10243
RESCAL0_1	0
RESCAL0_2	0
RESCAL1_0	10243
RESCAL1_1	0
RESCAL1_2	0
RESPARM	10243
FREQPARM	10243
WNUMPARM	10243
[TRACE DATA]
2300.0000	-210.000
2300.4000	-53.511
2300.8000	-53.182
2301.2000	-51.915
2301.6000	-52.912
2302.0000	-52.448
2302.4000	-53.658
2302.8000	-49.500
2303.2000	-55.832
2303.6000	-55.714
2304.0000	-52.989
2304.4000	-210.000
2304.8000	-56.347
2305.2000	-54.981
2305.6000	-210.000
2306.0000	-48.997
2306.4000	-54.184
2306.8000	-49.658
2307.2000	-51.099
2307.6000	-49.872
2308.0000	-51.306
2308.4000	-50.228
2308.8000	-210.000
2309.2000	-59.949
2309.6000	-55.744
2310.0000	-210.000
2310.4000	-54.432
2310.8000	-59.276
2311.2000	-60.142
2311.6000	-58.024
2312.0000	-50.232
2312.4000	-51.226
2312.8000	-210.000
2313.2000	-61.582
2313.6000	-55.985
2314.0000	-63.233
2314.4000	-210.000
2314.8000	-48.579
2315.2000	-51.285
2315.6000	-210.000
2316.0000	-49.528
2316.4000	-47.908
2316.8000	-52.333
2317.2000	-210.000
2317.6000	-51.344
2318.0000	-51.723
2318.4000	-52.870
2318.8000	-210.000
2319.2000	-51.223
2319.6000	-210.000
2320.0000	-48.981
2320.4000	-49.643
2320.8000	-60.671
2321.2000	-50.274
2321.6000	-60.086
2322.0000	-53.650
2322.4000	-49.177
2322.8000	-47.879
2323.2000	-51.720
2323.6000	-210.000
2324.0000	-50.195
2324.4000	-53.083
2324.8000	-210.000
2325.2000	-49.053
2325.6000	-51.642
2326.0000	-51.704
2326.4000	-210.000
2326.8000	-51.936
2327.2000	-50.761
2327.6000	-210.000
2328.0000	-50.502
2328.4000	-52.905
2328.8000	-59.062
2329.2000	-56.208
2329.6000	-210.000
2330.0000	-54.044
2330.4000	-210.000
2330.8000	-52.539
2331.2000	-58.765
2331.6000	-51.987
2332.0000	-53.405
2332.4000	-52.250
2332.8000	-53.208
2333.2000	-52.552
2333.6000	-54.501
2334.0000	-210.000
2334.4000	-50.610
2334.8000	-54.508
2335.2000	-50.167
2335.6000	-61.256
2336.0000	-60.315
2336.4000	-54.695
2336.8000	-210.000
2337.2000	-210.000
2337.6000	-52.058
2338.0000	-210.000
2338.4000	-50.112
2338.8000	-51.052
2339.2000	-55.845
2339.6000	-50.601
2340.0000	-75.685
2340.4000	-59.677
2340.8000	-54.067
2341.2000	-56.145
2341.6000	-59.619
2342.0000	-210.000
2342.4000	-210.000
2342.8000	-53.031
2343.2000	-52.776
2343.6000	-210.000
2344.0000	-59.912
2344.4000	-210.000
2344.8000	-54.299
2345.2000	-52.826
2345.6000	-53.978
2346.0000	-50.316
2346.4000	-50.791
2346.8000	-48.616
2347.2000	-48.339
2347.6000	-50.576
2348.0000	-53.242
2348.4000	-210.000
2348.8000	-51.953
2349.2000	-52.188
2349.6000	-210.000
2350.0000	-50.452
2350.4000	-50.961
2350.8000	-51.364
2351.2000	-54.400
2351.6000	-51.804
2352.0000	-210.000
2352.4000	-53.758
2352.8000	-53.288
2353.2000	-210.000
2353.6000	-50.474
2354.0000	-52.022
2354.4000	-210.000
2354.8000	-210.000
2355.2000	-210.000
2355.6000	-61.932
2356.0000	-210.000
2356.4000	-210.000
2356.8000	-210.000
2357.2000	-210.000
2357.6000	-210.000
2358.0000	-52.710
2358.4000	-210.000
2358.8000	-210.000
2359.2000	-67.036
2359.6000	-210.000
2360.0000	-53.059
2360.4000	-54.258
2360.8000	-210.000
2361.2000	-50.351
2361.6000	-53.095
2362.0000	-52.440
2362.4000	-52.032
2362.8000	-65.846
2363.2000	-210.000
2363.6000	-50.301
2364.0000	-49.368
2364.4000	-50.186
2364.8000	-210.000
2365.2000	-210.000
2365.6000	-50.967
2366.0000	-51.963
2366.4000	-210.000
2366.8000	-52.544
2367.2000	-210.000
2367.6000	-54.440
2368.0000	-50.951
2368.4000	-57.725
2368.8000	-210.000
2369.2000	-52.765
2369.6000	-210.000
2370.0000	-60.898
2370.4000	-210.000
2370.8000	-52.287
2371.2000	-51.742
2371.6000	-51.054
2372.0000	-53.995
2372.4000	-54.808
2372.8000	-55.615
2373.2000	-57.189
2373.6000	-50.419
2374.0000	-51.609
2374.4000	-53.125
2374.8000	-50.439
2375.2000	-210.000
2375.6000	-210.000
2376.0000	-50.747
2376.4000	-210.000
2376.8000	-52.928
2377.2000	-51.105
2377.6000	-52.835
2378.0000	-53.287
2378.4000	-50.515
2378.8000	-210.000
2379.2000	-51.631
2379.6000	-49.726
2380.0000	-51.251
2380.4000	-49.705
2380.8000	-50.097
2381.2000	-56.821
2381.6000	-60.462
2382.0000	-210.000
2382.4000	-51.304
2382.8000	-49.462
2383.2000	-210.000
2383.6000	-210.000
2384.0000	-63.707
2384.4000	-51.165
2384.8000	-52.492
2385.2000	-210.000
2385.6000	-53.834
2386.0000	-52.176
2386.4000	-49.874
2386.8000	-52.033
2387.2000	-52.566
2387.6000	-53.159
2388.0000	-51.916
2388.4000	-53.347
2388.8000	-57.708
2389.2000	-51.243
2389.6000	-53.715
2390.0000	-51.462
2390.4000	-51.647
2390.8000	-54.665
2391.2000	-50.217
2391.6000	-210.000
2392.0000	-210.000
2392.4000	-50.827
2392.8000	-48.804
2393.2000	-50.698
2393.6000	-48.315
2394.0000	-51.982
2394.4000	-50.055
2394.8000	-210.000
2395.2000	-49.204
2395.6000	-50.518
2396.0000	-50.169
2396.4000	-49.982
2396.8000	-50.992
2397.2000	-48.207
2397.6000	-49.368
2398.0000	-50.426
2398.4000	-50.866
2398.8000	-50.268
2399.2000	-49.789
2399.6000	-48.745
2400.0000	-50.591
2400.4000	-51.852
2400.8000	-49.714
2401.2000	-61.047
2401.6000	-48.772
2402.0000	-49.180
2402.4000	-47.942
2402.8000	-49.155
2403.2000	-51.087
2403.6000	-48.370
2404.0000	-49.033
2404.4000	-49.095
2404.8000	-50.292
2405.2000	-48.720
2405.6000	-50.411
2406.0000	-50.332
2406.4000	-49.239
2406.8000	-48.543
2407.2000	-50.655
2407.6000	-49.245
2408.0000	-48.942
2408.4000	-48.460
2408.8000	-48.544
2409.2000	-49.812
2409.6000	-49.215
2410.0000	-55.481
2410.4000	-50.880
2410.8000	-51.138
2411.2000	-49.685
2411.6000	-50.303
2412.0000	-49.183
2412.4000	-49.325
2412.8000	-49.442
2413.2000	-49.267
2413.6000	-48.461
2414.0000	-50.112
2414.4000	-50.344
2414.8000	-49.593
2415.2000	-48.464
2415.6000	-47.974
2416.0000	-48.149
2416.4000	-50.163
2416.8000	-51.534
2417.2000	-51.209
2417.6000	-47.972
2418.0000	-49.367
2418.4000	-51.022
2418.8000	-50.668
2419.2000	-48.898
2419.6000	-48.339
2420.0000	-48.731
2420.4000	-47.290
2420.8000	-49.554
2421.2000	-50.250
2421.6000	-48.620
2422.0000	-48.057
2422.4000	-47.775
2422.8000	-50.615
2423.2000	-47.721
2423.6000	-47.684
2424.0000	-48.229
2424.4000	-48.081
2424.8000	-48.665
2425.2000	-52.157
2425.6000	-48.373
2426.0000	-49.529
2426.4000	-48.491
2426.8000	-47.129
2427.2000	-47.531
2427.6000	-49.514
2428.0000	-48.340
2428.4000	-47.736
2428.8000	-47.673
2429.2000	-46.927
2429.6000	-47.252
2430.0000	-46.839
2430.4000	-46.051
2430.8000	-46.753
2431.2000	-46.856
2431.6000	-46.092
2432.0000	-46.615
2432.4000	-46.288
2432.8000	-47.628
2433.2000	-46.775
2433.6000	-46.161
2434.0000	-54.550
2434.4000	-54.446
2434.8000	-47.995
2435.2000	-45.776
2435.6000	-46.228
2436.0000	-47.634
2436.4000	-47.014
2436.8000	-46.840
2437.2000	-46.553
2437.6000	-47.170
2438.0000	-53.419
2438.4000	-46.562
2438.8000	-46.262
2439.2000	-47.731
2439.6000	-45.669
2440.0000	-47.032
2440.4000	-48.016
2440.8000	-48.042
2441.2000	-47.911
2441.6000	-46.206
2442.0000	-46.558
2442.4000	-47.397
2442.8000	-46.025
2443.2000	-47.722
2443.6000	-45.578
2444.0000	-45.367
2444.4000	-46.006
2444.8000	-47.398
2445.2000	-46.185
2445.6000	-47.315
2446.0000	-45.736
2446.4000	-45.443
2446.8000	-46.091
2447.2000	-46.108
2447.6000	-46.985
2448.0000	-47.178
2448.4000	-47.154
2448.8000	-46.111
2449.2000	-48.971
2449.6000	-46.676
2450.0000	-47.840
2450.4000	-47.348
2450.8000	-46.813
2451.2000	-48.607
2451.6000	-48.240
2452.0000	-47.723
2452.4000	-46.924
2452.8000	-45.875
2453.2000	-48.027
2453.6000	-46.517
2454.0000	-44.938
2454.4000	-47.108
2454.8000	-47.413
2455.2000	-46.958
2455.6000	-48.963
2456.0000	-47.909
2456.4000	-49.281
2456.8000	-49.624
2457.2000	-47.973
2457.6000	-46.784
2458.0000	-47.623
2458.4000	-51.102
2458.8000	-50.774
2459.2000	-51.611
2459.6000	-47.961
2460.0000	-46.570
2460.4000	-48.214
2460.8000	-56.984
2461.2000	-49.820
2461.6000	-49.064
2462.0000	-47.523
2462.4000	-47.740
2462.8000	-49.945
2463.2000	-48.595
2463.6000	-46.265
2464.0000	-46.983
2464.4000	-47.049
2464.8000	-49.796
2465.2000	-48.191
2465.6000	-47.544
2466.0000	-48.793
2466.4000	-49.497
2466.8000	-51.338
2467.2000	-48.231
2467.6000	-47.190
2468.0000	-50.211
2468.4000	-49.905
2468.8000	-49.012
2469.2000	-48.017
2469.6000	-48.632
2470.0000	-46.755
2470.4000	-47.604
2470.8000	-47.852
2471.2000	-47.183
2471.6000	-46.457
2472.0000	-45.684
2472.4000	-47.539
2472.8000	-48.381
2473.2000	-47.106
2473.6000	-47.949
2474.0000	-47.760
2474.4000	-47.063
2474.8000	-46.380
2475.2000	-46.658
2475.6000	-46.969
2476.0000	-50.004
2476.4000	-48.326
2476.8000	-50.250
2477.2000	-47.672
2477.6000	-47.728
2478.0000	-46.109
2478.4000	-48.260
2478.8000	-47.141
2479.2000	-46.244
2479.6000	-47.075
2480.0000	-47.833
2480.4000	-47.155
2480.8000	-45.475
2481.2000	-46.440
2481.6000	-46.169
2482.0000	-46.944
2482.4000	-46.718
2482.8000	-46.102
2483.2000	-47.277
2483.6000	-47.513
2484.0000	-48.275
2484.4000	-46.291
2484.8000	-46.702
2485.2000	-44.593
2485.6000	-47.830
2486.0000	-46.827
2486.4000	-44.749
2486.8000	-45.712
2487.2000	-45.569
2487.6000	-46.612
2488.0000	-45.145
2488.4000	-45.038
2488.8000	-45.575
2489.2000	-47.423
2489.6000	-47.052
2490.0000	-46.570
2490.4000	-45.555
2490.8000	-45.938
2491.2000	-45.812
2491.6000	-45.120
2492.0000	-44.856
2492.4000	-44.248
2492.8000	-44.500
2493.2000	-44.188
2493.6000	-43.938
2494.0000	-43.508
2494.4000	-47.642
2494.8000	-50.954
2495.2000	-49.302
2495.6000	-52.234
2496.0000	-51.088
2496.4000	-56.652
2496.8000	-51.231
2497.2000	-51.741
2497.6000	-52.171
2498.0000	-52.928
2498.4000	-51.352
2498.8000	-51.156
2499.2000	-51.891
2499.6000	-51.503
2500.0000	-50.678
2500.4000	-51.327
2500.8000	-55.185
2501.2000	-52.498
2501.6000	-50.074
2502.0000	-210.000
2502.4000	-49.511
2502.8000	-51.717
2503.2000	-51.150
2503.6000	-52.750
2504.0000	-54.920
2504.4000	-47.560
2504.8000	-50.805
2505.2000	-51.631
2505.6000	-49.963
2506.0000	-48.796
2506.4000	-49.341
2506.8000	-49.449
2507.2000	-49.066
2507.6000	-47.817
2508.0000	-50.454
2508.4000	-52.077
2508.8000	-50.288
2509.2000	-50.964
2509.6000	-49.671
2510.0000	-210.000
2510.4000	-49.048
2510.8000	-48.053
2511.2000	-49.759
2511.6000	-48.086
2512.0000	-51.918
2512.4000	-57.258
2512.8000	-49.262
2513.2000	-46.545
2513.6000	-47.127
2514.0000	-45.641
2514.4000	-47.708
2514.8000	-45.557
2515.2000	-48.160
2515.6000	-48.388
2516.0000	-54.553
2516.4000	-49.666
2516.8000	-46.719
2517.2000	-49.163
2517.6000	-48.384
2518.0000	-46.206
2518.4000	-46.549
2518.8000	-48.370
2519.2000	-46.931
2519.6000	-46.141
2520.0000	-47.583
2520.4000	-45.409
2520.8000	-46.338
2521.2000	-44.926
2521.6000	-44.800
2522.0000	-44.750
2522.4000	-44.281
2522.8000	-44.395
2523.2000	-44.099
2523.6000	-43.017
2524.0000	-43.087
2524.4000	-43.233
2524.8000	-43.637
2525.2000	-43.264
2525.6000	-43.065
2526.0000	-44.369
2526.4000	-42.891
2526.8000	-43.186
2527.2000	-43.643
2527.6000	-44.312
2528.0000	-42.353
2528.4000	-41.638
2528.8000	-40.818
2529.2000	-40.934
2529.6000	-40.692
2530.0000	-40.396
2530.4000	-39.903
2530.8000	-39.862
2531.2000	-39.922
2531.6000	-39.780
2532.0000	-39.533
2532.4000	-39.337
2532.8000	-39.501
2533.2000	-39.565
2533.6000	-39.737
2534.0000	-38.990
2534.4000	-39.226
2534.8000	-39.483
2535.2000	-39.438
2535.6000	-39.236
2536.0000	-39.157
2536.4000	-39.546
2536.8000	-39.627
2537.2000	-39.121
2537.6000	-39.117
2538.0000	-39.121
2538.4000	-38.887
2538.8000	-38.909
2539.2000	-38.872
2539.6000	-38.582
2540.0000	-38.720
2540.4000	-38.701
2540.8000	-38.454
2541.2000	-38.356
2541.6000	-38.393
2542.0000	-38.202
2542.4000	-37.978
2542.8000	-37.809
2543.2000	-37.756
2543.6000	-37.926
2544.0000	-37.721
2544.4000	-37.461
2544.8000	-37.327
2545.2000	-37.367
2545.6000	-37.378
2546.0000	-37.181
2546.4000	-37.023
2546.8000	-36.924
2547.2000	-36.980
2547.6000	-36.862
2548.0000	-36.746
2548.4000	-36.727
2548.8000	-36.708
2549.2000	-36.727
2549.6000	-36.657
2550.0000	-36.426
2550.4000	-36.536
2550.8000	-36.387
2551.2000	-36.454
2551.6000	-36.503
2552.0000	-36.415
2552.4000	-36.316
2552.8000	-36.492
2553.2000	-36.405
2553.6000	-36.311
2554.0000	-36.302
2554.4000	-36.280
2554.8000	-36.203
2555.2000	-36.309
2555.6000	-36.032
2556.0000	-36.032
2556.4000	-36.111
2556.8000	-36.035
2557.2000	-35.715
2557.6000	-35.801
2558.0000	-35.760
2558.4000	-35.760
2558.8000	-35.980
2559.2000	-35.720
2559.6000	-35.809
2560.0000	-35.706
2560.4000	-35.646
2560.8000	-35.694
2561.2000	-35.653
2561.6000	-35.673
2562.0000	-35.510
2562.4000	-35.613
2562.8000	-35.533
2563.2000	-35.619
2563.6000	-35.516
2564.0000	-35.513
2564.4000	-35.260
2564.8000	-35.263
2565.2000	-35.279
2565.6000	-35.428
2566.0000	-35.446
2566.4000	-35.308
2566.8000	-35.162
2567.2000	-35.226
2567.6000	-35.260
2568.0000	-35.095
2568.4000	-35.121
2568.8000	-35.080
2569.2000	-35.076
2569.6000	-34.811
2570.0000	-34.820
2570.4000	-34.812
2570.8000	-34.676
2571.2000	-34.688
2571.6000	-34.666
2572.0000	-34.559
2572.4000	-34.605
2572.8000	-34.514
2573.2000	-34.431
2573.6000	-34.622
2574.0000	-34.508
2574.4000	-34.680
2574.8000	-35.179
2575.2000	-34.750
2575.6000	-34.603
2576.0000	-34.597
2576.4000	-34.740
2576.8000	-34.719
2577.2000	-34.803
2577.6000	-34.941
2578.0000	-34.919
2578.4000	-34.806
2578.8000	-34.942
2579.2000	-34.839
2579.6000	-35.022
2580.0000	-35.040
2580.4000	-35.003
2580.8000	-35.121
2581.2000	-34.967
2581.6000	-35.016
2582.0000	-34.905
2582.4000	-34.911
2582.8000	-34.957
2583.2000	-35.013
2583.6000	-34.894
2584.0000	-34.774
2584.4000	-34.916
2584.8000	-34.725
2585.2000	-34.716
2585.6000	-34.730
2586.0000	-34.668
2586.4000	-34.810
2586.8000	-34.659
2587.2000	-34.440
2587.6000	-34.536
2588.0000	-34.593
2588.4000	-34.446
2588.8000	-34.669
2589.2000	-34.337
2589.6000	-34.227
2590.0000	-34.469
2590.4000	-34.909
2590.8000	-35.008
2591.2000	-35.238
2591.6000	-35.078
2592.0000	-35.030
2592.4000	-34.981
2592.8000	-35.085
2593.2000	-35.361
2593.6000	-35.312
2594.0000	-35.054
2594.4000	-35.038
2594.8000	-35.095
2595.2000	-34.992
2595.6000	-34.879
2596.0000	-34.812
2596.4000	-34.720
2596.8000	-34.704
2597.2000	-34.566
2597.6000	-34.471
2598.0000	-34.259
2598.4000	-34.214
2598.8000	-34.175
2599.2000	-34.252
2599.6000	-34.060
2600.0000	-34.289
2600.4000	-34.137
2600.8000	-34.121
2601.2000	-34.043
2601.6000	-34.055
2602.0000	-34.240
2602.4000	-34.316
2602.8000	-34.255
2603.2000	-34.101
2603.6000	-34.178
2604.0000	-34.213
2604.4000	-34.099
2604.8000	-34.020
2605.2000	-33.900
2605.6000	-33.908
2606.0000	-33.814
2606.4000	-33.638
2606.8000	-33.621
2607.2000	-33.477
2607.6000	-33.486
2608.0000	-33.471
2608.4000	-33.333
2608.8000	-33.445
2609.2000	-33.464
2609.6000	-33.377
2610.0000	-33.354
2610.4000	-33.405
2610.8000	-33.361
2611.2000	-33.367
2611.6000	-33.265
2612.0000	-33.272
2612.4000	-33.283
2612.8000	-33.295
2613.2000	-33.303
2613.6000	-33.287
2614.0000	-33.284
2614.4000	-33.257
2614.8000	-33.312
2615.2000	-33.441
2615.6000	-33.624
2616.0000	-33.624
2616.4000	-33.927
2616.8000	-33.997
2617.2000	-34.098
2617.6000	-33.905
2618.0000	-33.745
2618.4000	-33.892
2618.8000	-34.181
2619.2000	-33.927
2619.6000	-33.772
2620.0000	-34.516
2620.4000	-34.134
2620.8000	-34.126
2621.2000	-34.039
2621.6000	-34.184
2622.0000	-34.552
2622.4000	-34.441
2622.8000	-34.578
2623.2000	-34.768
2623.6000	-34.556
2624.0000	-35.002
2624.4000	-34.335
2624.8000	-34.444
2625.2000	-34.540
2625.6000	-34.343
2626.0000	-34.674
2626.4000	-34.674
2626.8000	-35.016
2627.2000	-35.142
2627.6000	-35.177
2628.0000	-35.337
2628.4000	-35.095
2628.8000	-35.308
2629.2000	-35.376
2629.6000	-35.481
2630.0000	-35.433
2630.4000	-35.420
2630.8000	-34.546
2631.2000	-35.225
2631.6000	-35.306
2632.0000	-35.156
2632.4000	-35.155
2632.8000	-34.361
2633.2000	-34.510
2633.6000	-34.625
2634.0000	-34.781
2634.4000	-34.934
2634.8000	-35.346
2635.2000	-35.021
2635.6000	-35.117
2636.0000	-34.856
2636.4000	-35.569
2636.8000	-35.840
2637.2000	-35.235
2637.6000	-35.570
2638.0000	-35.248
2638.4000	-35.310
2638.8000	-35.531
2639.2000	-35.481
2639.6000	-35.503
2640.0000	-35.819
2640.4000	-34.781
2640.8000	-35.356
2641.2000	-35.229
2641.6000	-36.222
2642.0000	-35.996
2642.4000	-34.649
2642.8000	-35.961
2643.2000	-35.965
2643.6000	-36.099
2644.0000	-35.467
2644.4000	-35.103
2644.8000	-35.286
2645.2000	-35.586
2645.6000	-35.785
2646.0000	-36.319
2646.4000	-36.692
2646.8000	-35.809
2647.2000	-35.992
2647.6000	-35.811
2648.0000	-36.297
2648.4000	-36.454
2648.8000	-36.026
2649.2000	-35.771
2649.6000	-36.773
2650.0000	-36.365
2650.4000	-37.561
2650.8000	-36.987
2651.2000	-36.978
2651.6000	-36.584
2652.0000	-35.731
2652.4000	-35.952
2652.8000	-35.893
2653.2000	-35.327
2653.6000	-35.538
2654.0000	-35.658
2654.4000	-34.866
2654.8000	-35.987
2655.2000	-36.112
2655.6000	-35.475
2656.0000	-35.263
2656.4000	-35.458
2656.8000	-35.793
2657.2000	-36.073
2657.6000	-36.216
2658.0000	-36.124
2658.4000	-35.732
2658.8000	-35.879
2659.2000	-36.390
2659.6000	-35.861
2660.0000	-36.475
2660.4000	-35.986
2660.8000	-35.623
2661.2000	-35.058
2661.6000	-35.979
2662.0000	-36.911
2662.4000	-36.059
2662.8000	-37.415
2663.2000	-35.574
2663.6000	-34.762
2664.0000	-34.997
2664.4000	-37.839
2664.8000	-36.688
2665.2000	-37.361
2665.6000	-36.350
2666.0000	-36.719
2666.4000	-37.290
2666.8000	-36.942
2667.2000	-37.509
2667.6000	-36.748
2668.0000	-36.506
2668.4000	-35.063
2668.8000	-36.631
2669.2000	-36.202
2669.6000	-35.899
2670.0000	-35.221
2670.4000	-36.178
2670.8000	-37.172
2671.2000	-36.738
2671.6000	-36.752
2672.0000	-36.024
2672.4000	-36.485
2672.8000	-36.213
2673.2000	-36.312
2673.6000	-36.471
2674.0000	-36.209
2674.4000	-35.187
2674.8000	-34.984
2675.2000	-35.758
2675.6000	-35.286
2676.0000	-35.962
2676.4000	-35.655
2676.8000	-35.830
2677.2000	-35.295
2677.6000	-34.919
2678.0000	-35.590
2678.4000	-35.421
2678.8000	-35.247
2679.2000	-31.434
2679.6000	-27.201
2680.0000	-27.009
2680.4000	-26.706
2680.8000	-27.064
2681.2000	-26.391
2681.6000	-26.102
2682.0000	-25.806
2682.4000	-25.852
2682.8000	-25.736
2683.2000	-26.374
2683.6000	-25.298
2684.0000	-25.503
2684.4000	-25.543
2684.8000	-25.607
2685.2000	-26.159
2685.6000	-25.964
2686.0000	-26.272
2686.4000	-25.881
2686.8000	-26.274
2687.2000	-25.939
2687.6000	-25.915
2688.0000	-25.673
2688.4000	-25.535
2688.8000	-25.407
2689.2000	-25.200
2689.6000	-25.104
2690.0000	-25.264
2690.4000	-25.015
2690.8000	-25.470
2691.2000	-25.614
2691.6000	-25.883
2692.0000	-26.503
2692.4000	-26.506
2692.8000	-26.705
2693.2000	-27.477
2693.6000	-27.892
2694.0000	-28.465
2694.4000	-28.606
2694.8000	-28.821
2695.2000	-28.934
2695.6000	-29.067
2696.0000	-28.970
2696.4000	-28.927
2696.8000	-29.131
2697.2000	-28.866
2697.6000	-28.972
2698.0000	-29.002
2698.4000	-28.720
2698.8000	-28.297
2699.2000	-28.431
2699.6000	-28.588
2700.0000	-28.364
2700.4000	-27.779
2700.8000	-27.683
2701.2000	-27.409
2701.6000	-26.350
2702.0000	-26.130
2702.4000	-25.651
2702.8000	-25.357
2703.2000	-25.312
2703.6000	-24.995
2704.0000	-24.646
2704.4000	-24.540
2704.8000	-24.530
2705.2000	-25.348
2705.6000	-26.803
2706.0000	-26.185
2706.4000	-25.824
2706.8000	-26.751
2707.2000	-25.684
2707.6000	-25.751
2708.0000	-25.595
2708.4000	-25.838
2708.8000	-25.184
2709.2000	-25.196
2709.6000	-25.312
2710.0000	-25.611
2710.4000	-25.904
2710.8000	-26.348
2711.2000	-26.638
2711.6000	-27.095
2712.0000	-27.277
2712.4000	-27.947
2712.8000	-28.711
2713.2000	-29.256
2713.6000	-29.329
2714.0000	-29.396
2714.4000	-29.145
2714.8000	-29.722
2715.2000	-29.353
2715.6000	-29.077
2716.0000	-28.845
2716.4000	-28.360
2716.8000	-27.809
2717.2000	-27.381
2717.6000	-26.794
2718.0000	-25.575
2718.4000	-25.064
2718.8000	-24.971
2719.2000	-24.546
2719.6000	-24.246
2720.0000	-23.665
2720.4000	-23.560
2720.8000	-23.775
2721.2000	-23.308
2721.6000	-23.371
2722.0000	-23.082
2722.4000	-23.081
2722.8000	-23.120
2723.2000	-22.829
2723.6000	-22.531
2724.0000	-23.015
2724.4000	-22.882
2724.8000	-22.704
2725.2000	-22.573
2725.6000	-22.369
2726.0000	-22.309
2726.4000	-22.208
2726.8000	-22.194
2727.2000	-22.281
2727.6000	-21.968
2728.0000	-21.937
2728.4000	-21.574
2728.8000	-21.125
2729.2000	-20.862
2729.6000	-20.781
2730.0000	-20.047
2730.4000	-19.734
2730.8000	-19.370
2731.2000	-19.257
2731.6000	-19.096
2732.0000	-19.158
2732.4000	-19.100
2732.8000	-19.214
2733.2000	-19.774
2733.6000	-20.243
2734.0000	-20.697
2734.4000	-21.236
2734.8000	-21.509
2735.2000	-21.800
2735.6000	-22.377
2736.0000	-22.395
2736.4000	-22.120
2736.8000	-21.603
2737.2000	-21.244
2737.6000	-20.567
2738.0000	-20.331
2738.4000	-19.905
2738.8000	-19.423
2739.2000	-19.840
2739.6000	-18.739
2740.0000	-19.355
2740.4000	-18.914
2740.8000	-18.613
2741.2000	-18.342
2741.6000	-17.728
2742.0000	-18.171
2742.4000	-17.777
2742.8000	-17.507
2743.2000	-17.077
2743.6000	-16.718
2744.0000	-16.298
2744.4000	-15.657
2744.8000	-15.281
2745.2000	-14.827
2745.6000	-14.439
2746.0000	-14.213
2746.4000	-13.598
2746.8000	-13.558
2747.2000	-13.394
2747.6000	-13.282
2748.0000	-13.348
2748.4000	-13.345
2748.8000	-13.342
2749.2000	-13.620
2749.6000	-13.769
2750.0000	-14.040
2750.4000	-14.385
2750.8000	-14.699
2751.2000	-15.035
2751.6000	-15.706
2752.0000	-15.800
2752.4000	-15.966
2752.8000	-16.144
2753.2000	-16.079
2753.6000	-15.908
2754.0000	-15.960
2754.4000	-15.759
2754.8000	-15.637
2755.2000	-15.168
2755.6000	-14.965
2756.0000	-15.125
2756.4000	-15.610
2756.8000	-15.477
2757.2000	-15.158
2757.6000	-14.759
2758.0000	-14.584
2758.4000	-14.338
2758.8000	-14.121
2759.2000	-13.650
2759.6000	-13.348
2760.0000	-13.340
2760.4000	-13.225
2760.8000	-12.936
2761.2000	-12.307
2761.6000	-12.138
2762.0000	-11.696
2762.4000	-11.354
2762.8000	-10.908
2763.2000	-10.733
2763.6000	-10.055
2764.0000	-10.035
2764.4000	-9.919
2764.8000	-9.477
2765.2000	-9.709
2765.6000	-9.773
2766.0000	-9.327
2766.4000	-8.952
2766.8000	-8.903
2767.2000	-9.481
2767.6000	-9.840
2768.0000	-9.727
2768.4000	-9.407
2768.8000	-9.184
2769.2000	-8.983
2769.6000	-8.946
2770.0000	-8.638
2770.4000	-8.224
2770.8000	-7.827
2771.2000	-7.409
2771.6000	-7.655
2772.0000	-7.188
2772.4000	-7.078
2772.8000	-6.933
2773.2000	-6.775
2773.6000	-7.033
2774.0000	-7.626
2774.4000	-7.394
2774.8000	-8.093
2775.2000	-8.154
2775.6000	-8.116
2776.0000	-7.853
2776.4000	-7.870
2776.8000	-7.634
2777.2000	-7.572
2777.6000	-7.045
2778.0000	-6.403
2778.4000	-5.887
2778.8000	-5.673
2779.2000	-4.959
2779.6000	-4.524
2780.0000	-4.007
2780.4000	-3.856
2780.8000	-3.826
2781.2000	-3.513
2781.6000	-3.391
2782.0000	-3.195
2782.4000	-3.273
2782.8000	-3.480
2783.2000	-3.463
2783.6000	-3.493
2784.0000	-3.656
2784.4000	-3.875
2784.8000	-3.956
2785.2000	-4.098
2785.6000	-4.190
2786.0000	-4.509
2786.4000	-4.648
2786.8000	-4.837
2787.2000	-5.011
2787.6000	-5.251
2788.0000	-5.532
2788.4000	-5.562
2788.8000	-5.519
2789.2000	-5.312
2789.6000	-5.523
2790.0000	-5.685
2790.4000	-5.235
2790.8000	-4.820
2791.2000	-4.878
2791.6000	-4.734
2792.0000	-4.581
2792.4000	-4.394
2792.8000	-4.412
2793.2000	-4.534
2793.6000	-4.462
2794.0000	-4.725
2794.4000	-4.830
2794.8000	-5.129
2795.2000	-5.462
2795.6000	-5.810
2796.0000	-6.040
2796.4000	-6.021
2796.8000	-5.969
2797.2000	-6.054
2797.6000	-6.230
2798.0000	-6.096
2798.4000	-5.756
2798.8000	-5.439
2799.2000	-5.669
2799.6000	-5.373
2800.0000	-5.428
2800.4000	-5.189
2800.8000	-4.969
2801.2000	-5.202
2801.6000	-5.417
2802.0000	-5.856
2802.4000	-6.103
2802.8000	-6.321
2803.2000	-6.638
2803.6000	-7.016
2804.0000	-7.478
2804.4000	-7.934
2804.8000	-8.015
2805.2000	-8.421
2805.6000	-8.228
2806.0000	-8.466
2806.4000	-8.470
2806.8000	-8.766
2807.2000	-9.180
2807.6000	-9.055
2808.0000	-9.326
2808.4000	-9.391
2808.8000	-9.636
2809.2000	-10.116
2809.6000	-10.489
2810.0000	-10.655
2810.4000	-10.870
2810.8000	-11.508
2811.2000	-11.920
2811.6000	-12.237
2812.0000	-12.013
2812.4000	-11.731
2812.8000	-11.445
2813.2000	-11.510
2813.6000	-11.461
2814.0000	-11.203
2814.4000	-11.187
2814.8000	-10.406
2815.2000	-10.992
2815.6000	-9.755
2816.0000	-9.055
2816.4000	-9.185
2816.8000	-8.909
2817.2000	-8.410
2817.6000	-8.126
2818.0000	-8.426
2818.4000	-8.596
2818.8000	-8.735
2819.2000	-8.905
2819.6000	-9.424
2820.0000	-9.733
2820.4000	-10.497
2820.8000	-10.859
2821.2000	-11.026
2821.6000	-11.147
2822.0000	-11.404
2822.4000	-11.939
2822.8000	-11.769
2823.2000	-11.401
2823.6000	-11.433
2824.0000	-11.447
2824.4000	-10.938
2824.8000	-10.810
2825.2000	-12.034
2825.6000	-11.922
2826.0000	-11.404
2826.4000	-11.125
2826.8000	-11.782
2827.2000	-12.735
2827.6000	-13.029
2828.0000	-13.409
2828.4000	-13.582
2828.8000	-12.982
2829.2000	-13.396
2829.6000	-13.180
2830.0000	-13.089
2830.4000	-12.599
2830.8000	-12.230
2831.2000	-12.093
2831.6000	-12.026
2832.0000	-11.576
2832.4000	-11.487
2832.8000	-11.427
2833.2000	-11.205
2833.6000	-11.015
2834.0000	-10.985
2834.4000	-11.090
2834.8000	-10.819
2835.2000	-10.195
2835.6000	-10.363
2836.0000	-9.851
2836.4000	-10.256
2836.8000	-9.310
2837.2000	-9.118
2837.6000	-8.853
2838.0000	-8.552
2838.4000	-8.705
2838.8000	-8.647
2839.2000	-8.723
2839.6000	-8.579
2840.0000	-8.720
2840.4000	-8.871
2840.8000	-9.626
2841.2000	-9.610
2841.6000	-9.900
2842.0000	-9.960
2842.4000	-9.786
2842.8000	-10.471
2843.2000	-10.377
2843.6000	-10.633
2844.0000	-10.608
2844.4000	-10.321
2844.8000	-10.225
2845.2000	-9.974
2845.6000	-9.908
2846.0000	-10.077
2846.4000	-10.192
2846.8000	-10.459
2847.2000	-10.362
2847.6000	-10.485
2848.0000	-11.167
2848.4000	-11.128
2848.8000	-10.281
2849.2000	-10.482
2849.6000	-11.029
2850.0000	-10.787
2850.4000	-11.127
2850.8000	-11.315
2851.2000	-11.342
2851.6000	-10.982
2852.0000	-10.795
2852.4000	-10.898
2852.8000	-10.982
2853.2000	-11.026
2853.6000	-10.881
2854.0000	-10.502
2854.4000	-10.538
2854.8000	-10.772
2855.2000	-10.617
2855.6000	-10.373
2856.0000	-9.836
2856.4000	-9.704
2856.8000	-10.179
2857.2000	-9.697
2857.6000	-10.394
2858.0000	-10.561
2858.4000	-10.188
2858.8000	-10.271
2859.2000	-10.385
2859.6000	-10.642
2860.0000	-10.655
2860.4000	-10.598
2860.8000	-10.731
2861.2000	-10.511
2861.6000	-10.358
2862.0000	-10.400
2862.4000	-10.189
2862.8000	-10.259
2863.2000	-10.108
2863.6000	-10.342
2864.0000	-10.041
2864.4000	-9.671
2864.8000	-9.738
2865.2000	-10.057
2865.6000	-10.001
2866.0000	-10.116
2866.4000	-10.041
2866.8000	-10.037
2867.2000	-10.390
2867.6000	-10.632
2868.0000	-10.785
2868.4000	-11.221
2868.8000	-10.642
2869.2000	-10.425
2869.6000	-10.485
2870.0000	-10.822
2870.4000	-11.101
2870.8000	-11.197
2871.2000	-11.118
2871.6000	-10.884
2872.0000	-10.959
2872.4000	-11.270
2872.8000	-11.153
2873.2000	-11.174
2873.6000	-11.266
2874.0000	-11.195
2874.4000	-11.367
2874.8000	-11.357
2875.2000	-11.370
2875.6000	-11.447
2876.0000	-11.157
2876.4000	-11.576
2876.8000	-11.721
2877.2000	-11.308
2877.6000	-11.676
2878.0000	-11.223
2878.4000	-11.574
2878.8000	-11.438
2879.2000	-10.897
2879.6000	-11.207
2880.0000	-11.420
2880.4000	-11.141
2880.8000	-11.419
2881.2000	-11.281
2881.6000	-11.062
2882.0000	-11.646
2882.4000	-10.578
2882.8000	-11.200
2883.2000	-11.332
2883.6000	-11.309
2884.0000	-11.124
2884.4000	-11.057
2884.8000	-11.371
2885.2000	-11.176
2885.6000	-11.221
2886.0000	-11.132
2886.4000	-11.209
2886.8000	-11.426
2887.2000	-11.480
2887.6000	-11.460
2888.0000	-11.510
2888.4000	-11.154
2888.8000	-11.292
2889.2000	-11.247
2889.6000	-10.995
2890.0000	-10.832
2890.4000	-11.120
2890.8000	-10.910
2891.2000	-10.816
2891.6000	-10.685
2892.0000	-10.530
2892.4000	-10.547
2892.8000	-10.354
2893.2000	-10.401
2893.6000	-10.382
2894.0000	-10.229
2894.4000	-10.442
2894.8000	-10.305
2895.2000	-10.292
2895.6000	-10.506
2896.0000	-10.451
2896.4000	-10.499
2896.8000	-10.074
2897.2000	-10.530
2897.6000	-10.440
2898.0000	-10.365
2898.4000	-10.331
2898.8000	-10.264
2899.2000	-10.620
2899.6000	-10.290
2900.0000	-10.265
2900.4000	-10.413
2900.8000	-10.682
2901.2000	-11.011
2901.6000	-10.976
2902.0000	-11.122
2902.4000	-11.308
2902.8000	-11.507
2903.2000	-11.543
2903.6000	-12.011
2904.0000	-12.228
2904.4000	-12.422
2904.8000	-12.402
2905.2000	-12.416
2905.6000	-12.608
2906.0000	-12.625
2906.4000	-12.464
2906.8000	-12.496
2907.2000	-12.775
2907.6000	-12.719
2908.0000	-12.595
2908.4000	-12.772
2908.8000	-12.456
2909.2000	-12.786
2909.6000	-12.718
2910.0000	-12.895
2910.4000	-12.996
2910.8000	-13.227
2911.2000	-13.428
2911.6000	-13.463
2912.0000	-13.629
2912.4000	-13.872
2912.8000	-14.107
2913.2000	-14.255
2913.6000	-14.193
2914.0000	-13.967
2914.4000	-14.308
2914.8000	-14.226
2915.2000	-14.263
2915.6000	-14.257
2916.0000	-14.227
2916.4000	-14.170
2916.8000	-14.036
2917.2000	-13.832
2917.6000	-13.736
2918.0000	-13.685
2918.4000	-13.685
2918.8000	-13.986
2919.2000	-14.084
2919.6000	-14.122
2920.0000	-14.357
2920.4000	-14.586
2920.8000	-14.908
2921.2000	-15.052
2921.6000	-15.164
2922.0000	-15.494
2922.4000	-15.747
2922.8000	-15.202
2923.2000	-15.669
2923.6000	-15.735
2924.0000	-15.514
2924.4000	-15.841
2924.8000	-16.124
2925.2000	-15.886
2925.6000	-15.664
2926.0000	-15.083
2926.4000	-15.598
2926.8000	-14.617
2927.2000	-14.252
2927.6000	-15.079
2928.0000	-14.509
2928.4000	-14.549
2928.8000	-14.548
2929.2000	-14.433
2929.6000	-14.912
2930.0000	-15.096
2930.4000	-15.803
2930.8000	-15.468
2931.2000	-15.344
2931.6000	-15.098
2932.0000	-14.886
2932.4000	-14.955
2932.8000	-15.253
2933.2000	-15.416
2933.6000	-15.357
2934.0000	-14.973
2934.4000	-15.364
2934.8000	-15.487
2935.2000	-16.178
2935.6000	-16.298
2936.0000	-16.498
2936.4000	-16.263
2936.8000	-16.269
2937.2000	-15.988
2937.6000	-16.386
2938.0000	-15.591
2938.4000	-16.039
2938.8000	-15.723
2939.2000	-15.878
2939.6000	-15.864
2940.0000	-15.505
2940.4000	-15.164
2940.8000	-15.187
2941.2000	-15.007
2941.6000	-14.591
2942.0000	-14.965
2942.4000	-14.882
2942.8000	-14.535
2943.2000	-14.432
2943.6000	-13.879
2944.0000	-13.913
2944.4000	-13.805
2944.8000	-14.063
2945.2000	-14.259
2945.6000	-14.158
2946.0000	-13.684
2946.4000	-13.487
2946.8000	-13.496
2947.2000	-13.262
2947.6000	-13.257
2948.0000	-13.772
2948.4000	-13.744
2948.8000	-14.172
2949.2000	-14.394
2949.6000	-14.481
2950.0000	-13.612
2950.4000	-13.487
2950.8000	-13.098
2951.2000	-12.475
2951.6000	-11.488
2952.0000	-12.111
2952.4000	-12.531
2952.8000	-12.175
2953.2000	-12.651
2953.6000	-12.519
2954.0000	-11.786
2954.4000	-11.572
2954.8000	-11.975
2955.2000	-11.699
2955.6000	-11.452
2956.0000	-11.457
2956.4000	-11.685
2956.8000	-11.791
2957.2000	-11.413
2957.6000	-11.400
2958.0000	-11.463
2958.4000	-11.532
2958.8000	-11.715
2959.2000	-12.013
2959.6000	-11.511
2960.0000	-11.629
2960.4000	-11.815
2960.8000	-11.528
2961.2000	-11.710
2961.6000	-11.521
2962.0000	-11.395
2962.4000	-11.482
2962.8000	-11.604
2963.2000	-11.774
2963.6000	-11.338
2964.0000	-11.347
2964.4000	-11.402
2964.8000	-12.349
2965.2000	-11.903
2965.6000	-12.308
2966.0000	-12.415
2966.4000	-12.446
2966.8000	-12.942
2967.2000	-12.732
2967.6000	-12.557
2968.0000	-12.521
2968.4000	-13.316
2968.8000	-12.436
2969.2000	-12.408
2969.6000	-12.506
2970.0000	-12.467
2970.4000	-12.485
2970.8000	-12.668
2971.2000	-12.756
2971.6000	-12.845
2972.0000	-13.104
2972.4000	-12.764
2972.8000	-12.939
2973.2000	-12.851
2973.6000	-13.790
2974.0000	-13.554
2974.4000	-13.554
2974.8000	-12.901
2975.2000	-13.442
2975.6000	-14.032
2976.0000	-13.342
2976.4000	-12.660
2976.8000	-13.799
2977.2000	-14.054
2977.6000	-14.363
2978.0000	-14.045
2978.4000	-14.194
2978.8000	-14.189
2979.2000	-14.585
2979.6000	-13.641
2980.0000	-13.926
2980.4000	-14.345
2980.8000	-14.080
2981.2000	-14.046
2981.6000	-13.817
2982.0000	-13.798
2982.4000	-14.172
2982.8000	-14.264
2983.2000	-14.101
2983.6000	-14.138
2984.0000	-14.379
2984.4000	-14.148
2984.8000	-13.612
2985.2000	-13.400
2985.6000	-12.758
2986.0000	-13.592
2986.4000	-13.605
2986.8000	-13.747
2987.2000	-13.786
2987.6000	-14.190
2988.0000	-13.981
2988.4000	-13.934
2988.8000	-14.464
2989.2000	-13.890
2989.6000	-14.048
2990.0000	-14.254
2990.4000	-14.447
2990.8000	-14.430
2991.2000	-14.306
2991.6000	-14.413
2992.0000	-14.646
2992.4000	-14.537
2992.8000	-14.402
2993.2000	-14.555
2993.6000	-15.120
2994.0000	-14.430
2994.4000	-14.079
2994.8000	-14.363
2995.2000	-14.577
2995.6000	-14.451
2996.0000	-14.449
2996.4000	-14.693
2996.8000	-14.559
2997.2000	-14.497
2997.6000	-14.898
2998.0000	-14.990
2998.4000	-14.783
2998.8000	-15.372
2999.2000	-14.828
2999.6000	-15.060
3000.0000	-15.072
3000.4000	-15.396
3000.8000	-15.660
3001.2000	-15.767
3001.6000	-15.796
3002.0000	-16.546
3002.4000	-16.936
3002.8000	-18.392
3003.2000	-16.071
3003.6000	-15.851
3004.0000	-16.638
3004.4000	-17.240
3004.8000	-17.713
3005.2000	-16.185
3005.6000	-17.135
3006.0000	-16.714
3006.4000	-17.283
3006.8000	-18.919
3007.2000	-18.748
3007.6000	-18.190
3008.0000	-16.958
3008.4000	-16.893
3008.8000	-17.038
3009.2000	-18.144
3009.6000	-18.576
3010.0000	-18.256
3010.4000	-17.467
3010.8000	-16.623
3011.2000	-18.373
3011.6000	-17.802
3012.0000	-15.657
3012.4000	-17.944
3012.8000	-18.863
3013.2000	-19.180
3013.6000	-18.873
3014.0000	-18.989
3014.4000	-19.179
3014.8000	-18.153
3015.2000	-16.951
3015.6000	-17.424
3016.0000	-18.199
3016.4000	-18.744
3016.8000	-18.725
3017.2000	-18.967
3017.6000	-19.743
3018.0000	-20.075
3018.4000	-19.846
3018.8000	-20.961
3019.2000	-19.499
3019.6000	-17.736
3020.0000	-18.380
3020.4000	-20.453
3020.8000	-18.042
3021.2000	-16.859
3021.6000	-17.804
3022.0000	-18.806
3022.4000	-19.055
3022.8000	-20.188
3023.2000	-19.894
3023.6000	-19.766
3024.0000	-19.901
3024.4000	-20.044
3024.8000	-20.379
3025.2000	-19.604
3025.6000	-18.596
3026.0000	-19.914
3026.4000	-19.221
3026.8000	-18.333
3027.2000	-17.070
3027.6000	-18.333
3028.0000	-19.307
3028.4000	-18.797
3028.8000	-17.973
3029.2000	-19.484
3029.6000	-19.017
3030.0000	-17.191
3030.4000	-18.010
3030.8000	-16.657
3031.2000	-22.278
3031.6000	-21.384
3032.0000	-19.038
3032.4000	-18.977
3032.8000	-19.874
3033.2000	-20.242
3033.6000	-18.953
3034.0000	-18.441
3034.4000	-18.648
3034.8000	-20.229
3035.2000	-19.326
3035.6000	-19.369
3036.0000	-19.977
3036.4000	-20.543
3036.8000	-21.034
3037.2000	-22.444
3037.6000	-19.915
3038.0000	-19.331
3038.4000	-19.066
3038.8000	-17.829
3039.2000	-19.355
3039.6000	-20.621
3040.0000	-21.472
3040.4000	-19.207
3040.8000	-19.338
3041.2000	-20.833
3041.6000	-22.940
3042.0000	-22.947
3042.4000	-20.798
3042.8000	-19.848
3043.2000	-21.088
3043.6000	-22.910
3044.0000	-21.852
3044.4000	-21.009
3044.8000	-22.312
3045.2000	-22.175
3045.6000	-21.468
3046.0000	-21.918
3046.4000	-22.566
3046.8000	-20.627
3047.2000	-22.109
3047.6000	-22.698
3048.0000	-22.322
3048.4000	-22.773
3048.8000	-21.073
3049.2000	-22.008
3049.6000	-20.932
3050.0000	-21.794
3050.4000	-19.805
3050.8000	-21.028
3051.2000	-21.572
3051.6000	-20.360
3052.0000	-20.575
3052.4000	-20.817
3052.8000	-21.739
3053.2000	-21.518
3053.6000	-23.112
3054.0000	-21.682
3054.4000	-21.959
3054.8000	-22.553
3055.2000	-22.045
3055.6000	-22.981
3056.0000	-23.083
3056.4000	-22.373
3056.8000	-23.629
3057.2000	-23.037
3057.6000	-23.046
3058.0000	-23.158
3058.4000	-23.867
3058.8000	-24.747
3059.2000	-23.663
3059.6000	-24.975
3060.0000	-23.995
3060.4000	-24.939
3060.8000	-25.501
3061.2000	-25.723
3061.6000	-25.680
3062.0000	-24.850
3062.4000	-25.900
3062.8000	-25.705
3063.2000	-26.079
3063.6000	-25.143
3064.0000	-24.045
3064.4000	-25.980
3064.8000	-26.410
3065.2000	-25.963
3065.6000	-26.463
3066.0000	-25.843
3066.4000	-26.059
3066.8000	-26.179
3067.2000	-26.328
3067.6000	-26.077
3068.0000	-23.204
3068.4000	-23.121
3068.8000	-26.669
3069.2000	-26.483
3069.6000	-26.274
3070.0000	-26.078
3070.4000	-26.139
3070.8000	-26.315
3071.2000	-26.315
3071.6000	-25.555
3072.0000	-26.202
3072.4000	-26.832
3072.8000	-26.089
3073.2000	-25.477
3073.6000	-25.191
3074.0000	-25.478
3074.4000	-23.721
3074.8000	-24.699
3075.2000	-24.499
3075.6000	-25.283
3076.0000	-25.117
3076.4000	-24.556
3076.8000	-25.427
3077.2000	-26.123
3077.6000	-25.954
3078.0000	-26.254
3078.4000	-25.447
3078.8000	-25.438
3079.2000	-25.899
3079.6000	-26.042
3080.0000	-24.792
3080.4000	-25.418
3080.8000	-25.379
3081.2000	-24.807
3081.6000	-25.196
3082.0000	-25.290
3082.4000	-24.890
3082.8000	-24.883
3083.2000	-24.856
3083.6000	-24.572
3084.0000	-24.970
3084.4000	-25.131
3084.8000	-24.694
3085.2000	-24.933
3085.6000	-25.683
[truncated: 6,036 more rows]
