# Supplementary material for: Femtosecond tunable solitons up to 4.8 µm using soliton self-frequency shift in an InF3 fiber
Source: Sci Rep. 2022 Sep 23;12:15898. doi: 10.1038/s41598-022-19658-8 (PMC9508244; doi:10.1038/s41598-022-19658-8)
Supplement: Supplementary file 1 — Supplementary Information. [file 41598_2022_19658_MOESM1_ESM.zip › Raw data/Fig3_4m20mInF3/7.0A.CSV]

75CSV
77
35
CTRWL	3900.000000
SPAN	3200.000000
START WL	2300.000000
STOP WL	5500.000000
WLFREQ	0
REFL	-3.0
LSCL	7.0
RESLN	2.000
AVG	1
SMPLAUTO	1
SMPL	8001
SMPLINTVL	0.4000
HI1_CHOP
MEAS
LSUNT	0
NMSKV	OFF
RESCOR	0
SMOOTH	0
MEASWL	0
SWPSPD	1
MODELNAME	AQ6376
CHGPT	0
RESCAL0_0	10243
RESCAL0_1	0
RESCAL0_2	0
RESCAL1_0	10243
RESCAL1_1	0
RESCAL1_2	0
RESPARM	10243
FREQPARM	10243
WNUMPARM	10243
[TRACE DATA]
2300.0000	-210.000
2300.4000	-51.265
2300.8000	-57.166
2301.2000	-210.000
2301.6000	-57.299
2302.0000	-53.807
2302.4000	-53.959
2302.8000	-56.216
2303.2000	-210.000
2303.6000	-210.000
2304.0000	-53.225
2304.4000	-210.000
2304.8000	-51.310
2305.2000	-54.562
2305.6000	-50.967
2306.0000	-51.961
2306.4000	-56.123
2306.8000	-210.000
2307.2000	-210.000
2307.6000	-210.000
2308.0000	-210.000
2308.4000	-210.000
2308.8000	-210.000
2309.2000	-210.000
2309.6000	-50.896
2310.0000	-210.000
2310.4000	-52.197
2310.8000	-210.000
2311.2000	-210.000
2311.6000	-210.000
2312.0000	-54.560
2312.4000	-67.922
2312.8000	-210.000
2313.2000	-53.601
2313.6000	-210.000
2314.0000	-210.000
2314.4000	-210.000
2314.8000	-210.000
2315.2000	-210.000
2315.6000	-48.119
2316.0000	-70.855
2316.4000	-210.000
2316.8000	-210.000
2317.2000	-210.000
2317.6000	-210.000
2318.0000	-210.000
2318.4000	-210.000
2318.8000	-210.000
2319.2000	-210.000
2319.6000	-53.112
2320.0000	-50.938
2320.4000	-50.841
2320.8000	-50.713
2321.2000	-210.000
2321.6000	-55.788
2322.0000	-60.368
2322.4000	-52.226
2322.8000	-210.000
2323.2000	-52.313
2323.6000	-210.000
2324.0000	-210.000
2324.4000	-58.331
2324.8000	-65.752
2325.2000	-210.000
2325.6000	-50.642
2326.0000	-210.000
2326.4000	-55.580
2326.8000	-210.000
2327.2000	-51.467
2327.6000	-51.480
2328.0000	-58.832
2328.4000	-50.868
2328.8000	-49.159
2329.2000	-210.000
2329.6000	-51.270
2330.0000	-68.690
2330.4000	-54.573
2330.8000	-210.000
2331.2000	-210.000
2331.6000	-210.000
2332.0000	-210.000
2332.4000	-53.886
2332.8000	-52.863
2333.2000	-51.239
2333.6000	-210.000
2334.0000	-210.000
2334.4000	-50.987
2334.8000	-49.432
2335.2000	-56.300
2335.6000	-210.000
2336.0000	-210.000
2336.4000	-54.171
2336.8000	-53.661
2337.2000	-64.028
2337.6000	-210.000
2338.0000	-210.000
2338.4000	-57.668
2338.8000	-210.000
2339.2000	-54.682
2339.6000	-210.000
2340.0000	-210.000
2340.4000	-61.496
2340.8000	-54.881
2341.2000	-210.000
2341.6000	-50.315
2342.0000	-53.527
2342.4000	-53.497
2342.8000	-210.000
2343.2000	-52.824
2343.6000	-210.000
2344.0000	-210.000
2344.4000	-57.270
2344.8000	-51.116
2345.2000	-61.150
2345.6000	-210.000
2346.0000	-210.000
2346.4000	-66.885
2346.8000	-50.204
2347.2000	-210.000
2347.6000	-210.000
2348.0000	-54.203
2348.4000	-210.000
2348.8000	-210.000
2349.2000	-210.000
2349.6000	-51.343
2350.0000	-210.000
2350.4000	-51.172
2350.8000	-210.000
2351.2000	-52.599
2351.6000	-210.000
2352.0000	-210.000
2352.4000	-210.000
2352.8000	-210.000
2353.2000	-210.000
2353.6000	-51.282
2354.0000	-51.935
2354.4000	-50.363
2354.8000	-52.859
2355.2000	-49.970
2355.6000	-210.000
2356.0000	-53.198
2356.4000	-210.000
2356.8000	-52.094
2357.2000	-52.996
2357.6000	-50.347
2358.0000	-210.000
2358.4000	-48.758
2358.8000	-210.000
2359.2000	-210.000
2359.6000	-54.478
2360.0000	-54.685
2360.4000	-210.000
2360.8000	-56.269
2361.2000	-50.296
2361.6000	-51.177
2362.0000	-50.287
2362.4000	-210.000
2362.8000	-210.000
2363.2000	-54.083
2363.6000	-57.552
2364.0000	-54.120
2364.4000	-56.664
2364.8000	-55.695
2365.2000	-52.678
2365.6000	-210.000
2366.0000	-210.000
2366.4000	-53.220
2366.8000	-51.452
2367.2000	-210.000
2367.6000	-55.608
2368.0000	-57.400
2368.4000	-210.000
2368.8000	-210.000
2369.2000	-210.000
2369.6000	-52.089
2370.0000	-53.774
2370.4000	-62.936
2370.8000	-210.000
2371.2000	-57.402
2371.6000	-53.588
2372.0000	-54.100
2372.4000	-55.389
2372.8000	-55.472
2373.2000	-63.033
2373.6000	-210.000
2374.0000	-52.977
2374.4000	-52.374
2374.8000	-77.079
2375.2000	-210.000
2375.6000	-61.710
2376.0000	-210.000
2376.4000	-57.103
2376.8000	-59.268
2377.2000	-51.924
2377.6000	-50.344
2378.0000	-53.979
2378.4000	-210.000
2378.8000	-210.000
2379.2000	-51.015
2379.6000	-52.350
2380.0000	-57.682
2380.4000	-56.673
2380.8000	-210.000
2381.2000	-51.410
2381.6000	-210.000
2382.0000	-50.524
2382.4000	-53.374
2382.8000	-51.145
2383.2000	-50.894
2383.6000	-54.540
2384.0000	-210.000
2384.4000	-210.000
2384.8000	-51.522
2385.2000	-56.081
2385.6000	-210.000
2386.0000	-54.456
2386.4000	-61.996
2386.8000	-62.816
2387.2000	-210.000
2387.6000	-53.365
2388.0000	-210.000
2388.4000	-53.058
2388.8000	-52.396
2389.2000	-53.653
2389.6000	-210.000
2390.0000	-49.148
2390.4000	-51.363
2390.8000	-210.000
2391.2000	-210.000
2391.6000	-210.000
2392.0000	-52.795
2392.4000	-59.265
2392.8000	-53.928
2393.2000	-56.188
2393.6000	-62.037
2394.0000	-65.177
2394.4000	-210.000
2394.8000	-60.298
2395.2000	-51.886
2395.6000	-53.063
2396.0000	-210.000
2396.4000	-50.603
2396.8000	-49.993
2397.2000	-210.000
2397.6000	-210.000
2398.0000	-50.699
2398.4000	-210.000
2398.8000	-52.972
2399.2000	-53.142
2399.6000	-53.271
2400.0000	-50.974
2400.4000	-210.000
2400.8000	-60.347
2401.2000	-55.907
2401.6000	-53.827
2402.0000	-49.775
2402.4000	-53.875
2402.8000	-54.762
2403.2000	-59.278
2403.6000	-52.554
2404.0000	-210.000
2404.4000	-210.000
2404.8000	-69.399
2405.2000	-210.000
2405.6000	-210.000
2406.0000	-52.005
2406.4000	-56.937
2406.8000	-56.599
2407.2000	-210.000
2407.6000	-210.000
2408.0000	-210.000
2408.4000	-210.000
2408.8000	-53.566
2409.2000	-210.000
2409.6000	-54.398
2410.0000	-53.990
2410.4000	-59.484
2410.8000	-51.635
2411.2000	-210.000
2411.6000	-58.645
2412.0000	-210.000
2412.4000	-57.076
2412.8000	-210.000
2413.2000	-56.720
2413.6000	-57.473
2414.0000	-56.282
2414.4000	-54.748
2414.8000	-210.000
2415.2000	-53.216
2415.6000	-52.785
2416.0000	-210.000
2416.4000	-59.890
2416.8000	-55.761
2417.2000	-210.000
2417.6000	-50.731
2418.0000	-56.235
2418.4000	-50.731
2418.8000	-210.000
2419.2000	-210.000
2419.6000	-56.800
2420.0000	-48.304
2420.4000	-52.485
2420.8000	-57.454
2421.2000	-210.000
2421.6000	-56.626
2422.0000	-54.841
2422.4000	-53.298
2422.8000	-49.503
2423.2000	-210.000
2423.6000	-57.206
2424.0000	-52.842
2424.4000	-51.837
2424.8000	-59.647
2425.2000	-52.700
2425.6000	-51.102
2426.0000	-51.658
2426.4000	-56.841
2426.8000	-51.513
2427.2000	-53.774
2427.6000	-52.209
2428.0000	-51.311
2428.4000	-51.925
2428.8000	-69.702
2429.2000	-210.000
2429.6000	-210.000
2430.0000	-50.715
2430.4000	-57.737
2430.8000	-49.935
2431.2000	-50.449
2431.6000	-52.599
2432.0000	-51.916
2432.4000	-53.396
2432.8000	-210.000
2433.2000	-53.246
2433.6000	-50.909
2434.0000	-50.573
2434.4000	-51.652
2434.8000	-52.739
2435.2000	-58.814
2435.6000	-53.304
2436.0000	-210.000
2436.4000	-60.861
2436.8000	-59.156
2437.2000	-49.830
2437.6000	-54.428
2438.0000	-56.217
2438.4000	-58.797
2438.8000	-51.117
2439.2000	-52.450
2439.6000	-50.362
2440.0000	-52.370
2440.4000	-52.152
2440.8000	-51.380
2441.2000	-51.745
2441.6000	-50.459
2442.0000	-60.790
2442.4000	-50.137
2442.8000	-50.532
2443.2000	-51.350
2443.6000	-50.472
2444.0000	-210.000
2444.4000	-54.677
2444.8000	-50.838
2445.2000	-50.983
2445.6000	-50.163
2446.0000	-49.290
2446.4000	-49.598
2446.8000	-49.256
2447.2000	-49.681
2447.6000	-58.447
2448.0000	-51.942
2448.4000	-51.766
2448.8000	-51.060
2449.2000	-52.464
2449.6000	-50.705
2450.0000	-50.260
2450.4000	-49.618
2450.8000	-210.000
2451.2000	-50.076
2451.6000	-48.366
2452.0000	-48.254
2452.4000	-50.017
2452.8000	-49.364
2453.2000	-51.167
2453.6000	-49.607
2454.0000	-54.269
2454.4000	-51.323
2454.8000	-49.616
2455.2000	-52.374
2455.6000	-53.601
2456.0000	-50.232
2456.4000	-48.731
2456.8000	-49.267
2457.2000	-50.538
2457.6000	-52.360
2458.0000	-52.581
2458.4000	-50.893
2458.8000	-50.879
2459.2000	-52.078
2459.6000	-50.876
2460.0000	-210.000
2460.4000	-54.660
2460.8000	-49.197
2461.2000	-51.913
2461.6000	-48.963
2462.0000	-49.695
2462.4000	-49.215
2462.8000	-51.949
2463.2000	-51.033
2463.6000	-48.913
2464.0000	-49.099
2464.4000	-51.491
2464.8000	-48.890
2465.2000	-50.561
2465.6000	-49.613
2466.0000	-49.579
2466.4000	-49.044
2466.8000	-51.419
2467.2000	-48.818
2467.6000	-49.110
2468.0000	-47.967
2468.4000	-49.640
2468.8000	-47.798
2469.2000	-48.630
2469.6000	-48.620
2470.0000	-49.374
2470.4000	-50.489
2470.8000	-48.795
2471.2000	-49.065
2471.6000	-49.121
2472.0000	-49.632
2472.4000	-50.165
2472.8000	-47.501
2473.2000	-49.499
2473.6000	-50.026
2474.0000	-49.507
2474.4000	-49.000
2474.8000	-49.577
2475.2000	-50.148
2475.6000	-47.718
2476.0000	-48.233
2476.4000	-47.921
2476.8000	-47.234
2477.2000	-48.733
2477.6000	-48.395
2478.0000	-48.406
2478.4000	-47.677
2478.8000	-51.009
2479.2000	-47.526
2479.6000	-46.894
2480.0000	-49.813
2480.4000	-50.069
2480.8000	-48.421
2481.2000	-48.569
2481.6000	-49.397
2482.0000	-49.733
2482.4000	-50.011
2482.8000	-48.393
2483.2000	-48.877
2483.6000	-50.365
2484.0000	-48.700
2484.4000	-48.697
2484.8000	-48.491
2485.2000	-49.333
2485.6000	-51.612
2486.0000	-50.407
2486.4000	-51.322
2486.8000	-50.704
2487.2000	-51.164
2487.6000	-49.838
2488.0000	-50.504
2488.4000	-51.197
2488.8000	-49.786
2489.2000	-49.851
2489.6000	-49.080
2490.0000	-49.801
2490.4000	-49.420
2490.8000	-49.619
2491.2000	-47.572
2491.6000	-48.042
2492.0000	-49.035
2492.4000	-49.331
2492.8000	-50.133
2493.2000	-48.625
2493.6000	-50.090
2494.0000	-52.078
2494.4000	-48.550
2494.8000	-51.203
2495.2000	-49.538
2495.6000	-48.524
2496.0000	-49.051
2496.4000	-50.327
2496.8000	-48.501
2497.2000	-49.149
2497.6000	-47.742
2498.0000	-46.584
2498.4000	-47.492
2498.8000	-47.619
2499.2000	-48.518
2499.6000	-48.079
2500.0000	-47.437
2500.4000	-47.793
2500.8000	-48.128
2501.2000	-48.937
2501.6000	-48.429
2502.0000	-48.516
2502.4000	-48.748
2502.8000	-50.301
2503.2000	-48.601
2503.6000	-48.883
2504.0000	-49.373
2504.4000	-50.506
2504.8000	-51.132
2505.2000	-50.335
2505.6000	-210.000
2506.0000	-50.272
2506.4000	-49.851
2506.8000	-49.469
2507.2000	-49.061
2507.6000	-47.891
2508.0000	-48.799
2508.4000	-50.258
2508.8000	-48.582
2509.2000	-47.631
2509.6000	-50.379
2510.0000	-47.837
2510.4000	-47.577
2510.8000	-46.698
2511.2000	-46.207
2511.6000	-46.424
2512.0000	-47.007
2512.4000	-47.826
2512.8000	-46.760
2513.2000	-45.965
2513.6000	-47.257
2514.0000	-46.970
2514.4000	-47.295
2514.8000	-46.390
2515.2000	-47.109
2515.6000	-45.755
2516.0000	-47.850
2516.4000	-47.897
2516.8000	-46.296
2517.2000	-44.827
2517.6000	-45.195
2518.0000	-45.233
2518.4000	-44.479
2518.8000	-44.537
2519.2000	-44.312
2519.6000	-44.397
2520.0000	-44.465
2520.4000	-43.695
2520.8000	-43.486
2521.2000	-43.269
2521.6000	-42.616
2522.0000	-43.124
2522.4000	-42.930
2522.8000	-43.586
2523.2000	-43.191
2523.6000	-44.091
2524.0000	-44.919
2524.4000	-43.668
2524.8000	-44.565
2525.2000	-43.623
2525.6000	-45.688
2526.0000	-44.880
2526.4000	-43.446
2526.8000	-46.668
2527.2000	-45.819
2527.6000	-43.619
2528.0000	-43.448
2528.4000	-44.334
2528.8000	-43.582
2529.2000	-42.438
2529.6000	-42.344
2530.0000	-42.442
2530.4000	-41.802
2530.8000	-42.055
2531.2000	-41.816
2531.6000	-42.121
2532.0000	-42.210
2532.4000	-42.302
2532.8000	-42.290
2533.2000	-42.044
2533.6000	-42.016
2534.0000	-42.141
2534.4000	-42.211
2534.8000	-42.258
2535.2000	-41.892
2535.6000	-41.735
2536.0000	-41.393
2536.4000	-40.912
2536.8000	-40.971
2537.2000	-40.921
2537.6000	-39.904
2538.0000	-39.818
2538.4000	-40.073
2538.8000	-40.173
2539.2000	-40.138
2539.6000	-39.648
2540.0000	-40.406
2540.4000	-39.676
2540.8000	-39.959
2541.2000	-40.056
2541.6000	-40.384
2542.0000	-40.672
2542.4000	-40.732
2542.8000	-40.240
2543.2000	-41.082
2543.6000	-40.994
2544.0000	-40.493
2544.4000	-41.857
2544.8000	-41.645
2545.2000	-41.100
2545.6000	-41.067
2546.0000	-41.383
2546.4000	-41.054
2546.8000	-40.852
2547.2000	-40.449
2547.6000	-40.463
2548.0000	-40.327
2548.4000	-39.476
2548.8000	-39.017
2549.2000	-39.339
2549.6000	-38.980
2550.0000	-38.944
2550.4000	-39.855
2550.8000	-39.707
2551.2000	-39.841
2551.6000	-39.661
2552.0000	-39.679
2552.4000	-39.878
2552.8000	-39.517
2553.2000	-39.477
2553.6000	-39.328
2554.0000	-38.975
2554.4000	-39.213
2554.8000	-39.014
2555.2000	-39.159
2555.6000	-38.853
2556.0000	-39.027
2556.4000	-39.083
2556.8000	-38.813
2557.2000	-38.535
2557.6000	-38.911
2558.0000	-38.743
2558.4000	-38.356
2558.8000	-38.511
2559.2000	-38.249
2559.6000	-38.280
2560.0000	-38.347
2560.4000	-38.284
2560.8000	-38.321
2561.2000	-38.227
2561.6000	-38.059
2562.0000	-38.146
2562.4000	-37.913
2562.8000	-37.714
2563.2000	-37.427
2563.6000	-37.637
2564.0000	-37.580
2564.4000	-37.621
2564.8000	-37.472
2565.2000	-37.460
2565.6000	-37.566
2566.0000	-37.569
2566.4000	-37.499
2566.8000	-37.437
2567.2000	-37.356
2567.6000	-37.384
2568.0000	-37.538
2568.4000	-37.443
2568.8000	-37.577
2569.2000	-37.135
2569.6000	-37.158
2570.0000	-36.876
2570.4000	-37.040
2570.8000	-37.148
2571.2000	-37.014
2571.6000	-36.686
2572.0000	-36.464
2572.4000	-36.533
2572.8000	-36.323
2573.2000	-36.170
2573.6000	-36.301
2574.0000	-36.282
2574.4000	-36.367
2574.8000	-36.383
2575.2000	-35.780
2575.6000	-36.225
2576.0000	-36.460
2576.4000	-36.276
2576.8000	-35.963
2577.2000	-35.771
2577.6000	-36.479
2578.0000	-36.470
2578.4000	-36.190
2578.8000	-36.743
2579.2000	-36.538
2579.6000	-36.722
2580.0000	-36.920
2580.4000	-36.658
2580.8000	-37.136
2581.2000	-36.520
2581.6000	-36.460
2582.0000	-36.569
2582.4000	-36.674
2582.8000	-36.554
2583.2000	-36.649
2583.6000	-36.497
2584.0000	-36.554
2584.4000	-36.277
2584.8000	-36.014
2585.2000	-36.171
2585.6000	-35.918
2586.0000	-36.087
2586.4000	-36.032
2586.8000	-35.761
2587.2000	-35.716
2587.6000	-35.763
2588.0000	-35.574
2588.4000	-35.723
2588.8000	-35.507
2589.2000	-35.654
2589.6000	-35.668
2590.0000	-35.461
2590.4000	-35.656
2590.8000	-35.758
2591.2000	-35.435
2591.6000	-35.713
2592.0000	-35.708
2592.4000	-36.143
2592.8000	-36.543
2593.2000	-36.315
2593.6000	-36.267
2594.0000	-36.034
2594.4000	-35.960
2594.8000	-36.126
2595.2000	-36.387
2595.6000	-36.366
2596.0000	-36.231
2596.4000	-36.172
2596.8000	-36.213
2597.2000	-36.206
2597.6000	-36.661
2598.0000	-36.445
2598.4000	-36.588
2598.8000	-36.461
2599.2000	-36.267
2599.6000	-36.312
2600.0000	-36.166
2600.4000	-36.284
2600.8000	-36.125
2601.2000	-36.721
2601.6000	-36.530
2602.0000	-36.565
2602.4000	-36.460
2602.8000	-36.413
2603.2000	-36.500
2603.6000	-36.944
2604.0000	-36.479
2604.4000	-36.943
2604.8000	-36.343
2605.2000	-36.718
2605.6000	-36.506
2606.0000	-36.213
2606.4000	-36.632
2606.8000	-36.289
2607.2000	-36.367
2607.6000	-36.386
2608.0000	-36.200
2608.4000	-35.956
2608.8000	-36.026
2609.2000	-35.985
2609.6000	-36.555
2610.0000	-36.238
2610.4000	-35.873
2610.8000	-36.137
2611.2000	-35.938
2611.6000	-36.090
2612.0000	-36.089
2612.4000	-36.123
2612.8000	-36.135
2613.2000	-36.148
2613.6000	-36.153
2614.0000	-36.444
2614.4000	-36.107
2614.8000	-35.965
2615.2000	-36.106
2615.6000	-35.984
2616.0000	-35.975
2616.4000	-35.978
2616.8000	-36.246
2617.2000	-36.482
2617.6000	-36.884
2618.0000	-37.185
2618.4000	-36.517
2618.8000	-37.475
2619.2000	-36.826
2619.6000	-35.795
2620.0000	-35.628
2620.4000	-35.296
2620.8000	-36.410
2621.2000	-37.077
2621.6000	-35.730
2622.0000	-35.316
2622.4000	-35.394
2622.8000	-35.567
2623.2000	-35.525
2623.6000	-35.450
2624.0000	-35.429
2624.4000	-35.651
2624.8000	-35.876
2625.2000	-35.836
2625.6000	-35.587
2626.0000	-36.345
2626.4000	-36.044
2626.8000	-35.905
2627.2000	-36.182
2627.6000	-36.412
2628.0000	-36.049
2628.4000	-36.448
2628.8000	-36.637
2629.2000	-36.393
2629.6000	-36.212
2630.0000	-36.418
2630.4000	-36.427
2630.8000	-36.694
2631.2000	-36.699
2631.6000	-36.744
2632.0000	-36.686
2632.4000	-36.708
2632.8000	-36.749
2633.2000	-37.014
2633.6000	-37.119
2634.0000	-37.163
2634.4000	-37.106
2634.8000	-37.218
2635.2000	-37.103
2635.6000	-37.733
2636.0000	-37.333
2636.4000	-37.100
2636.8000	-37.142
2637.2000	-37.181
2637.6000	-37.248
2638.0000	-37.367
2638.4000	-37.205
2638.8000	-37.625
2639.2000	-37.769
2639.6000	-37.367
2640.0000	-37.479
2640.4000	-37.513
2640.8000	-37.771
2641.2000	-37.892
2641.6000	-37.477
2642.0000	-37.587
2642.4000	-37.311
2642.8000	-37.164
2643.2000	-36.915
2643.6000	-37.009
2644.0000	-36.885
2644.4000	-36.647
2644.8000	-36.696
2645.2000	-36.401
2645.6000	-36.163
2646.0000	-36.021
2646.4000	-36.173
2646.8000	-36.165
2647.2000	-35.905
2647.6000	-36.006
2648.0000	-36.188
2648.4000	-35.934
2648.8000	-35.882
2649.2000	-35.869
2649.6000	-35.723
2650.0000	-35.319
2650.4000	-35.985
2650.8000	-36.077
2651.2000	-35.762
2651.6000	-35.170
2652.0000	-35.645
2652.4000	-35.471
2652.8000	-35.547
2653.2000	-35.453
2653.6000	-35.324
2654.0000	-36.018
2654.4000	-36.079
2654.8000	-35.696
2655.2000	-35.800
2655.6000	-36.012
2656.0000	-36.156
2656.4000	-36.322
2656.8000	-35.785
2657.2000	-35.951
2657.6000	-35.952
2658.0000	-35.773
2658.4000	-35.899
2658.8000	-35.652
2659.2000	-36.111
2659.6000	-36.170
2660.0000	-35.638
2660.4000	-35.735
2660.8000	-35.745
2661.2000	-37.383
2661.6000	-38.299
2662.0000	-35.992
2662.4000	-36.397
2662.8000	-36.843
2663.2000	-37.741
2663.6000	-37.007
2664.0000	-37.039
2664.4000	-37.829
2664.8000	-37.716
2665.2000	-37.335
2665.6000	-37.046
2666.0000	-38.325
2666.4000	-37.832
2666.8000	-38.225
2667.2000	-37.905
2667.6000	-38.124
2668.0000	-38.063
2668.4000	-38.572
2668.8000	-38.466
2669.2000	-38.647
2669.6000	-38.320
2670.0000	-38.441
2670.4000	-38.265
2670.8000	-37.793
2671.2000	-36.981
2671.6000	-36.368
2672.0000	-36.431
2672.4000	-35.939
2672.8000	-35.292
2673.2000	-34.813
2673.6000	-34.686
2674.0000	-34.637
2674.4000	-34.812
2674.8000	-34.542
2675.2000	-34.646
2675.6000	-34.705
2676.0000	-34.561
2676.4000	-34.673
2676.8000	-34.754
2677.2000	-34.704
2677.6000	-35.353
2678.0000	-34.578
2678.4000	-34.816
2678.8000	-36.162
2679.2000	-35.405
2679.6000	-35.099
2680.0000	-34.025
2680.4000	-33.846
2680.8000	-34.140
2681.2000	-34.268
2681.6000	-34.507
2682.0000	-34.541
2682.4000	-34.472
2682.8000	-34.901
2683.2000	-35.560
2683.6000	-35.502
2684.0000	-34.924
2684.4000	-35.250
2684.8000	-35.675
2685.2000	-35.000
2685.6000	-34.501
2686.0000	-34.591
2686.4000	-34.024
2686.8000	-34.375
2687.2000	-33.714
2687.6000	-32.871
2688.0000	-33.335
2688.4000	-32.646
2688.8000	-32.789
2689.2000	-32.741
2689.6000	-32.510
2690.0000	-32.428
2690.4000	-32.432
2690.8000	-32.262
2691.2000	-32.923
2691.6000	-32.722
2692.0000	-33.115
2692.4000	-32.311
2692.8000	-32.572
2693.2000	-32.354
2693.6000	-32.910
2694.0000	-32.166
2694.4000	-31.998
2694.8000	-31.689
2695.2000	-31.658
2695.6000	-31.977
2696.0000	-31.285
2696.4000	-31.490
2696.8000	-31.529
2697.2000	-31.072
2697.6000	-31.321
2698.0000	-30.994
2698.4000	-31.094
2698.8000	-31.047
2699.2000	-31.129
2699.6000	-31.065
2700.0000	-30.613
2700.4000	-31.248
2700.8000	-30.660
2701.2000	-31.308
2701.6000	-30.879
2702.0000	-30.999
2702.4000	-31.213
2702.8000	-31.253
2703.2000	-31.751
2703.6000	-31.679
2704.0000	-31.213
2704.4000	-31.064
2704.8000	-30.407
2705.2000	-30.515
2705.6000	-29.683
2706.0000	-30.369
2706.4000	-30.339
2706.8000	-30.216
2707.2000	-29.251
2707.6000	-28.418
2708.0000	-28.356
2708.4000	-29.998
2708.8000	-28.809
2709.2000	-28.325
2709.6000	-28.983
2710.0000	-29.250
2710.4000	-28.647
2710.8000	-28.499
2711.2000	-28.421
2711.6000	-28.045
2712.0000	-28.425
2712.4000	-27.971
2712.8000	-27.658
2713.2000	-27.463
2713.6000	-27.365
2714.0000	-27.060
2714.4000	-27.104
2714.8000	-26.874
2715.2000	-26.335
2715.6000	-26.335
2716.0000	-26.077
2716.4000	-25.832
2716.8000	-25.699
2717.2000	-25.888
2717.6000	-26.007
2718.0000	-25.993
2718.4000	-25.788
2718.8000	-25.633
2719.2000	-26.190
2719.6000	-25.454
2720.0000	-25.294
2720.4000	-25.089
2720.8000	-25.138
2721.2000	-24.779
2721.6000	-25.159
2722.0000	-25.062
2722.4000	-24.969
2722.8000	-24.877
2723.2000	-24.967
2723.6000	-24.954
2724.0000	-25.249
2724.4000	-25.250
2724.8000	-25.022
2725.2000	-25.327
2725.6000	-23.770
2726.0000	-25.350
2726.4000	-25.012
2726.8000	-24.634
2727.2000	-24.773
2727.6000	-24.539
2728.0000	-23.613
2728.4000	-23.700
2728.8000	-23.616
2729.2000	-23.590
2729.6000	-22.987
2730.0000	-22.531
2730.4000	-22.294
2730.8000	-22.220
2731.2000	-21.885
2731.6000	-21.749
2732.0000	-21.603
2732.4000	-20.981
2732.8000	-20.849
2733.2000	-20.168
2733.6000	-20.575
2734.0000	-20.270
2734.4000	-19.955
2734.8000	-19.549
2735.2000	-19.792
2735.6000	-19.906
2736.0000	-20.112
2736.4000	-19.946
2736.8000	-19.751
2737.2000	-19.566
2737.6000	-19.922
2738.0000	-19.974
2738.4000	-19.905
2738.8000	-20.020
2739.2000	-20.055
2739.6000	-19.772
2740.0000	-19.893
2740.4000	-19.929
2740.8000	-19.795
2741.2000	-19.993
2741.6000	-19.368
2742.0000	-18.745
2742.4000	-18.942
2742.8000	-18.874
2743.2000	-18.294
2743.6000	-17.227
2744.0000	-17.388
2744.4000	-16.707
2744.8000	-16.154
2745.2000	-16.008
2745.6000	-15.659
2746.0000	-15.316
2746.4000	-15.097
2746.8000	-15.226
2747.2000	-15.131
2747.6000	-15.460
2748.0000	-15.570
2748.4000	-15.774
2748.8000	-16.517
2749.2000	-15.330
2749.6000	-15.314
2750.0000	-14.920
2750.4000	-15.249
2750.8000	-15.173
2751.2000	-14.589
2751.6000	-13.713
2752.0000	-13.437
2752.4000	-13.379
2752.8000	-13.456
2753.2000	-13.081
2753.6000	-13.121
2754.0000	-12.882
2754.4000	-12.751
2754.8000	-12.995
2755.2000	-12.818
2755.6000	-12.559
2756.0000	-12.504
2756.4000	-11.945
2756.8000	-12.085
2757.2000	-11.793
2757.6000	-11.820
2758.0000	-11.954
2758.4000	-11.793
2758.8000	-11.969
2759.2000	-11.821
2759.6000	-11.872
2760.0000	-11.916
2760.4000	-12.138
2760.8000	-11.834
2761.2000	-12.480
2761.6000	-12.686
2762.0000	-12.668
2762.4000	-12.706
2762.8000	-12.730
2763.2000	-12.235
2763.6000	-11.992
2764.0000	-12.192
2764.4000	-12.355
2764.8000	-11.816
2765.2000	-11.457
2765.6000	-10.460
2766.0000	-9.982
2766.4000	-9.808
2766.8000	-9.368
2767.2000	-9.253
2767.6000	-9.241
2768.0000	-9.098
2768.4000	-9.096
2768.8000	-9.076
2769.2000	-8.919
2769.6000	-8.586
2770.0000	-8.536
2770.4000	-8.660
2770.8000	-7.914
2771.2000	-7.350
2771.6000	-7.671
2772.0000	-7.639
2772.4000	-7.457
2772.8000	-7.618
2773.2000	-7.273
2773.6000	-7.235
2774.0000	-7.075
2774.4000	-6.931
2774.8000	-6.914
2775.2000	-6.815
2775.6000	-6.954
2776.0000	-6.857
2776.4000	-6.443
2776.8000	-6.687
2777.2000	-6.275
2777.6000	-6.193
2778.0000	-6.317
2778.4000	-6.512
2778.8000	-5.511
2779.2000	-5.753
2779.6000	-5.938
2780.0000	-6.021
2780.4000	-6.275
2780.8000	-5.500
2781.2000	-5.503
2781.6000	-5.544
2782.0000	-5.068
2782.4000	-5.268
2782.8000	-5.339
2783.2000	-4.666
2783.6000	-4.758
2784.0000	-4.710
2784.4000	-4.478
2784.8000	-4.389
2785.2000	-4.149
2785.6000	-4.047
2786.0000	-4.204
2786.4000	-3.979
2786.8000	-3.866
2787.2000	-3.848
2787.6000	-4.374
2788.0000	-4.356
2788.4000	-4.139
2788.8000	-4.536
2789.2000	-3.884
2789.6000	-4.226
2790.0000	-4.557
2790.4000	-4.341
2790.8000	-4.405
2791.2000	-4.407
2791.6000	-4.489
2792.0000	-4.565
2792.4000	-4.614
2792.8000	-4.583
2793.2000	-4.791
2793.6000	-4.551
2794.0000	-4.966
2794.4000	-4.830
2794.8000	-4.849
2795.2000	-4.654
2795.6000	-4.808
2796.0000	-4.679
2796.4000	-4.946
2796.8000	-4.657
2797.2000	-4.287
2797.6000	-4.374
2798.0000	-4.776
2798.4000	-3.858
2798.8000	-3.841
2799.2000	-4.044
2799.6000	-3.809
2800.0000	-3.553
2800.4000	-3.679
2800.8000	-3.654
2801.2000	-3.850
2801.6000	-3.769
2802.0000	-3.950
2802.4000	-4.211
2802.8000	-4.342
2803.2000	-4.702
2803.6000	-4.970
2804.0000	-5.219
2804.4000	-5.707
2804.8000	-6.221
2805.2000	-6.328
2805.6000	-6.515
2806.0000	-6.839
2806.4000	-7.258
2806.8000	-7.661
2807.2000	-7.483
2807.6000	-7.670
2808.0000	-7.630
2808.4000	-7.894
2808.8000	-7.960
2809.2000	-7.852
2809.6000	-8.224
2810.0000	-7.957
2810.4000	-8.322
2810.8000	-8.323
2811.2000	-8.259
2811.6000	-8.633
2812.0000	-8.659
2812.4000	-8.490
2812.8000	-8.524
2813.2000	-8.342
2813.6000	-8.985
2814.0000	-8.607
2814.4000	-9.049
2814.8000	-9.013
2815.2000	-8.605
2815.6000	-8.192
2816.0000	-8.111
2816.4000	-8.255
2816.8000	-7.925
2817.2000	-7.746
2817.6000	-7.971
2818.0000	-8.228
2818.4000	-8.431
2818.8000	-8.524
2819.2000	-8.713
2819.6000	-8.872
2820.0000	-9.149
2820.4000	-9.239
2820.8000	-9.835
2821.2000	-10.248
2821.6000	-10.177
2822.0000	-10.544
2822.4000	-10.635
2822.8000	-10.759
2823.2000	-10.933
2823.6000	-11.298
2824.0000	-11.402
2824.4000	-11.542
2824.8000	-11.536
2825.2000	-11.541
2825.6000	-11.607
2826.0000	-11.662
2826.4000	-11.156
2826.8000	-11.208
2827.2000	-10.973
2827.6000	-11.051
2828.0000	-11.075
2828.4000	-11.485
2828.8000	-11.408
2829.2000	-11.039
2829.6000	-11.326
2830.0000	-10.930
2830.4000	-11.202
2830.8000	-11.158
2831.2000	-11.055
2831.6000	-10.915
2832.0000	-11.111
2832.4000	-11.496
2832.8000	-11.704
2833.2000	-11.574
2833.6000	-11.072
2834.0000	-11.645
2834.4000	-11.805
2834.8000	-11.784
2835.2000	-11.925
2835.6000	-11.622
2836.0000	-11.751
2836.4000	-11.654
2836.8000	-11.467
2837.2000	-11.645
2837.6000	-11.856
2838.0000	-11.861
2838.4000	-11.669
2838.8000	-11.583
2839.2000	-12.155
2839.6000	-12.017
2840.0000	-12.222
2840.4000	-11.372
2840.8000	-11.485
2841.2000	-11.362
2841.6000	-11.246
2842.0000	-11.198
2842.4000	-11.344
2842.8000	-11.178
2843.2000	-10.808
2843.6000	-11.286
2844.0000	-10.874
2844.4000	-10.924
2844.8000	-11.268
2845.2000	-11.146
2845.6000	-11.438
2846.0000	-11.312
2846.4000	-11.248
2846.8000	-11.342
2847.2000	-11.183
2847.6000	-11.284
2848.0000	-11.163
2848.4000	-11.090
2848.8000	-10.930
2849.2000	-10.817
2849.6000	-10.939
2850.0000	-11.200
2850.4000	-10.948
2850.8000	-10.962
2851.2000	-10.862
2851.6000	-11.182
2852.0000	-11.495
2852.4000	-11.698
2852.8000	-11.600
2853.2000	-11.871
2853.6000	-11.975
2854.0000	-11.775
2854.4000	-11.330
2854.8000	-12.290
2855.2000	-11.558
2855.6000	-11.920
2856.0000	-11.892
2856.4000	-11.430
2856.8000	-12.097
2857.2000	-11.515
2857.6000	-12.617
2858.0000	-12.774
2858.4000	-12.749
2858.8000	-12.241
2859.2000	-11.518
2859.6000	-11.798
2860.0000	-13.359
2860.4000	-13.239
2860.8000	-12.100
2861.2000	-12.489
2861.6000	-13.148
2862.0000	-12.053
2862.4000	-11.456
2862.8000	-11.929
2863.2000	-11.770
2863.6000	-11.957
2864.0000	-12.103
2864.4000	-11.815
2864.8000	-12.541
2865.2000	-12.765
2865.6000	-11.717
2866.0000	-12.183
2866.4000	-12.094
2866.8000	-12.047
2867.2000	-12.259
2867.6000	-12.173
2868.0000	-14.410
2868.4000	-14.259
2868.8000	-13.938
2869.2000	-14.381
2869.6000	-14.398
2870.0000	-13.467
2870.4000	-15.476
2870.8000	-13.066
2871.2000	-14.535
2871.6000	-12.991
2872.0000	-12.307
2872.4000	-12.578
2872.8000	-12.893
2873.2000	-12.869
2873.6000	-12.406
2874.0000	-14.042
2874.4000	-14.276
2874.8000	-13.182
2875.2000	-14.165
2875.6000	-12.596
2876.0000	-12.483
2876.4000	-13.870
2876.8000	-14.784
2877.2000	-15.431
2877.6000	-14.526
2878.0000	-14.732
2878.4000	-13.537
2878.8000	-14.922
2879.2000	-15.104
2879.6000	-14.334
2880.0000	-14.347
2880.4000	-15.347
2880.8000	-13.351
2881.2000	-14.263
2881.6000	-15.254
2882.0000	-14.523
2882.4000	-14.151
2882.8000	-14.730
2883.2000	-13.533
2883.6000	-14.442
2884.0000	-14.444
2884.4000	-13.508
2884.8000	-13.626
2885.2000	-13.248
2885.6000	-14.637
2886.0000	-15.275
2886.4000	-14.731
2886.8000	-13.302
2887.2000	-13.656
2887.6000	-14.282
2888.0000	-15.577
2888.4000	-15.393
2888.8000	-14.790
2889.2000	-13.912
2889.6000	-14.141
2890.0000	-15.220
2890.4000	-15.048
2890.8000	-13.961
2891.2000	-14.161
2891.6000	-13.861
2892.0000	-13.666
2892.4000	-14.235
2892.8000	-13.799
2893.2000	-14.025
2893.6000	-15.059
2894.0000	-14.104
2894.4000	-15.124
2894.8000	-14.952
2895.2000	-15.508
2895.6000	-15.109
2896.0000	-15.849
2896.4000	-15.522
2896.8000	-15.115
2897.2000	-14.979
2897.6000	-14.910
2898.0000	-15.033
2898.4000	-15.709
2898.8000	-15.425
2899.2000	-15.617
2899.6000	-15.615
2900.0000	-14.859
2900.4000	-13.957
2900.8000	-14.264
2901.2000	-14.644
2901.6000	-14.126
2902.0000	-14.578
2902.4000	-14.841
2902.8000	-14.716
2903.2000	-14.904
2903.6000	-14.692
2904.0000	-15.042
2904.4000	-15.062
2904.8000	-15.469
2905.2000	-15.569
2905.6000	-15.088
2906.0000	-14.305
2906.4000	-14.859
2906.8000	-15.120
2907.2000	-14.761
2907.6000	-14.036
2908.0000	-14.304
2908.4000	-14.496
2908.8000	-15.718
2909.2000	-14.512
2909.6000	-13.928
2910.0000	-15.744
2910.4000	-16.684
2910.8000	-14.958
2911.2000	-15.160
2911.6000	-15.882
2912.0000	-15.442
2912.4000	-16.034
2912.8000	-16.438
2913.2000	-16.330
2913.6000	-13.723
2914.0000	-15.834
2914.4000	-14.628
2914.8000	-13.692
2915.2000	-12.519
2915.6000	-13.197
2916.0000	-14.125
2916.4000	-11.520
2916.8000	-13.186
2917.2000	-15.192
2917.6000	-14.659
2918.0000	-14.999
2918.4000	-13.624
2918.8000	-12.332
2919.2000	-13.205
2919.6000	-13.058
2920.0000	-11.203
2920.4000	-13.789
2920.8000	-12.103
2921.2000	-16.543
2921.6000	-13.614
2922.0000	-12.351
2922.4000	-14.369
2922.8000	-12.821
2923.2000	-13.674
2923.6000	-13.993
2924.0000	-11.835
2924.4000	-12.334
2924.8000	-13.857
2925.2000	-11.546
2925.6000	-11.085
2926.0000	-11.240
2926.4000	-12.088
2926.8000	-12.062
2927.2000	-12.487
2927.6000	-11.268
2928.0000	-11.874
2928.4000	-14.021
2928.8000	-12.559
2929.2000	-11.644
2929.6000	-11.988
2930.0000	-13.197
2930.4000	-11.579
2930.8000	-11.869
2931.2000	-11.481
2931.6000	-12.195
2932.0000	-11.528
2932.4000	-10.818
2932.8000	-11.527
2933.2000	-11.351
2933.6000	-11.487
2934.0000	-10.687
2934.4000	-11.331
2934.8000	-11.350
2935.2000	-11.316
2935.6000	-11.263
2936.0000	-11.981
2936.4000	-11.487
2936.8000	-11.301
2937.2000	-12.002
2937.6000	-11.272
2938.0000	-11.190
2938.4000	-11.036
2938.8000	-11.189
2939.2000	-11.534
2939.6000	-12.041
2940.0000	-11.855
2940.4000	-11.712
2940.8000	-10.752
2941.2000	-11.896
2941.6000	-11.917
2942.0000	-11.644
2942.4000	-12.430
2942.8000	-12.715
2943.2000	-11.866
2943.6000	-12.983
2944.0000	-13.194
2944.4000	-12.384
2944.8000	-12.625
2945.2000	-12.886
2945.6000	-12.224
2946.0000	-12.755
2946.4000	-13.294
2946.8000	-13.144
2947.2000	-12.581
2947.6000	-12.687
2948.0000	-12.950
2948.4000	-12.609
2948.8000	-13.183
2949.2000	-13.511
2949.6000	-13.139
2950.0000	-13.025
2950.4000	-12.857
2950.8000	-12.978
2951.2000	-13.006
2951.6000	-13.188
2952.0000	-13.100
2952.4000	-13.131
2952.8000	-12.995
2953.2000	-13.039
2953.6000	-13.154
2954.0000	-13.225
2954.4000	-12.630
2954.8000	-12.859
2955.2000	-13.083
2955.6000	-12.419
2956.0000	-12.450
2956.4000	-12.736
2956.8000	-12.965
2957.2000	-13.178
2957.6000	-13.108
2958.0000	-12.576
2958.4000	-13.013
2958.8000	-12.979
2959.2000	-13.455
2959.6000	-12.833
2960.0000	-12.791
2960.4000	-12.858
2960.8000	-13.049
2961.2000	-13.038
2961.6000	-13.012
2962.0000	-13.055
2962.4000	-13.103
2962.8000	-13.257
2963.2000	-14.054
2963.6000	-13.488
2964.0000	-13.481
2964.4000	-13.936
2964.8000	-13.790
2965.2000	-13.764
2965.6000	-13.105
2966.0000	-13.637
2966.4000	-12.616
2966.8000	-12.784
2967.2000	-14.344
2967.6000	-13.744
2968.0000	-13.691
2968.4000	-14.028
2968.8000	-13.350
2969.2000	-13.196
2969.6000	-15.162
2970.0000	-14.543
2970.4000	-14.915
2970.8000	-13.786
2971.2000	-14.580
2971.6000	-14.310
2972.0000	-14.281
2972.4000	-14.265
2972.8000	-13.836
2973.2000	-13.203
2973.6000	-13.443
2974.0000	-13.827
2974.4000	-14.572
2974.8000	-14.828
2975.2000	-14.841
2975.6000	-14.688
2976.0000	-14.323
2976.4000	-14.382
2976.8000	-14.143
2977.2000	-14.229
2977.6000	-14.534
2978.0000	-15.152
2978.4000	-13.863
2978.8000	-14.284
2979.2000	-14.061
2979.6000	-15.254
2980.0000	-14.969
2980.4000	-14.438
2980.8000	-14.331
2981.2000	-14.054
2981.6000	-15.605
2982.0000	-15.088
2982.4000	-14.168
2982.8000	-15.147
2983.2000	-16.039
2983.6000	-16.016
2984.0000	-16.241
2984.4000	-15.514
2984.8000	-16.273
2985.2000	-15.416
2985.6000	-15.553
2986.0000	-15.081
2986.4000	-14.849
2986.8000	-14.811
2987.2000	-14.800
2987.6000	-15.397
2988.0000	-15.517
2988.4000	-16.093
2988.8000	-15.741
2989.2000	-16.696
2989.6000	-17.204
2990.0000	-16.807
2990.4000	-16.719
2990.8000	-16.311
2991.2000	-15.871
2991.6000	-14.783
2992.0000	-16.059
2992.4000	-15.374
2992.8000	-16.001
2993.2000	-14.847
2993.6000	-14.717
2994.0000	-15.192
2994.4000	-16.980
2994.8000	-16.772
2995.2000	-17.478
2995.6000	-16.237
2996.0000	-16.461
2996.4000	-17.252
2996.8000	-14.923
2997.2000	-16.998
2997.6000	-16.998
2998.0000	-16.840
2998.4000	-16.504
2998.8000	-14.533
2999.2000	-16.369
2999.6000	-17.476
3000.0000	-17.107
3000.4000	-16.902
3000.8000	-17.210
3001.2000	-16.440
3001.6000	-15.840
3002.0000	-16.509
3002.4000	-15.185
3002.8000	-15.986
3003.2000	-17.217
3003.6000	-16.087
3004.0000	-16.779
3004.4000	-15.943
3004.8000	-17.015
3005.2000	-15.717
3005.6000	-15.375
3006.0000	-17.037
3006.4000	-17.213
3006.8000	-15.806
3007.2000	-15.379
3007.6000	-15.824
3008.0000	-16.218
3008.4000	-15.128
3008.8000	-14.494
3009.2000	-14.980
3009.6000	-16.076
3010.0000	-15.805
3010.4000	-15.030
3010.8000	-15.729
3011.2000	-16.073
3011.6000	-15.949
3012.0000	-16.355
3012.4000	-15.453
3012.8000	-15.176
3013.2000	-14.980
3013.6000	-15.191
3014.0000	-14.888
3014.4000	-15.990
3014.8000	-16.991
3015.2000	-15.328
3015.6000	-15.292
3016.0000	-15.769
3016.4000	-16.837
3016.8000	-17.516
3017.2000	-15.849
3017.6000	-15.322
3018.0000	-15.847
3018.4000	-16.954
3018.8000	-15.470
3019.2000	-15.639
3019.6000	-16.135
3020.0000	-16.716
3020.4000	-17.075
3020.8000	-17.795
3021.2000	-15.721
3021.6000	-15.898
3022.0000	-18.730
3022.4000	-18.461
3022.8000	-17.183
3023.2000	-17.891
3023.6000	-16.890
3024.0000	-18.106
3024.4000	-19.389
3024.8000	-17.170
3025.2000	-17.171
3025.6000	-16.522
3026.0000	-16.479
3026.4000	-19.424
3026.8000	-17.071
3027.2000	-15.353
3027.6000	-15.765
3028.0000	-16.630
3028.4000	-17.327
3028.8000	-18.312
3029.2000	-16.249
3029.6000	-16.366
3030.0000	-16.835
3030.4000	-17.070
3030.8000	-16.437
3031.2000	-17.222
3031.6000	-17.379
3032.0000	-19.636
3032.4000	-18.680
3032.8000	-17.197
3033.2000	-17.438
3033.6000	-17.590
3034.0000	-18.885
3034.4000	-15.968
3034.8000	-15.742
3035.2000	-17.268
3035.6000	-17.351
3036.0000	-17.108
3036.4000	-16.648
3036.8000	-18.733
3037.2000	-17.455
3037.6000	-15.884
3038.0000	-15.480
3038.4000	-16.225
3038.8000	-16.559
3039.2000	-16.779
3039.6000	-18.207
3040.0000	-18.571
3040.4000	-16.423
3040.8000	-16.681
3041.2000	-16.652
3041.6000	-16.713
3042.0000	-17.735
3042.4000	-16.465
3042.8000	-17.702
3043.2000	-18.707
3043.6000	-17.336
3044.0000	-19.566
3044.4000	-16.660
3044.8000	-15.999
3045.2000	-18.190
3045.6000	-16.909
3046.0000	-17.092
3046.4000	-16.450
3046.8000	-17.952
3047.2000	-17.916
3047.6000	-16.268
3048.0000	-16.222
3048.4000	-18.296
3048.8000	-17.167
3049.2000	-16.145
3049.6000	-17.987
3050.0000	-15.947
3050.4000	-17.667
3050.8000	-18.296
3051.2000	-17.221
3051.6000	-19.112
3052.0000	-16.853
3052.4000	-17.011
3052.8000	-18.172
3053.2000	-19.466
3053.6000	-18.554
3054.0000	-19.882
3054.4000	-19.368
3054.8000	-20.092
3055.2000	-17.262
3055.6000	-17.456
3056.0000	-16.720
3056.4000	-16.432
3056.8000	-18.854
3057.2000	-16.638
3057.6000	-18.919
3058.0000	-19.863
3058.4000	-21.199
3058.8000	-20.783
3059.2000	-16.166
3059.6000	-16.591
3060.0000	-19.336
3060.4000	-19.701
3060.8000	-19.550
3061.2000	-15.971
3061.6000	-17.119
3062.0000	-19.706
3062.4000	-18.168
3062.8000	-21.777
3063.2000	-18.447
3063.6000	-22.516
3064.0000	-21.630
3064.4000	-19.866
3064.8000	-18.034
3065.2000	-20.223
3065.6000	-18.878
3066.0000	-18.088
3066.4000	-20.148
3066.8000	-20.239
3067.2000	-17.732
3067.6000	-18.514
3068.0000	-20.589
3068.4000	-21.971
3068.8000	-17.585
3069.2000	-17.690
3069.6000	-16.841
3070.0000	-16.504
3070.4000	-16.142
3070.8000	-17.053
3071.2000	-17.291
3071.6000	-16.277
3072.0000	-15.647
3072.4000	-17.875
3072.8000	-17.740
3073.2000	-17.849
3073.6000	-15.259
3074.0000	-15.310
3074.4000	-18.326
3074.8000	-16.669
3075.2000	-16.772
3075.6000	-15.869
3076.0000	-17.412
3076.4000	-16.206
3076.8000	-17.899
3077.2000	-17.799
3077.6000	-17.321
3078.0000	-17.277
3078.4000	-16.337
3078.8000	-18.761
3079.2000	-22.108
3079.6000	-21.478
3080.0000	-15.688
3080.4000	-15.733
3080.8000	-16.008
3081.2000	-17.495
3081.6000	-18.004
3082.0000	-18.548
3082.4000	-16.635
3082.8000	-18.462
3083.2000	-15.503
3083.6000	-15.767
3084.0000	-15.244
3084.4000	-17.767
3084.8000	-16.246
3085.2000	-15.089
3085.6000	-16.314
[truncated: 6,036 more rows]
