# Supplementary material for: Femtosecond tunable solitons up to 4.8 µm using soliton self-frequency shift in an InF3 fiber
Source: Sci Rep. 2022 Sep 23;12:15898. doi: 10.1038/s41598-022-19658-8 (PMC9508244; doi:10.1038/s41598-022-19658-8)
Supplement: Supplementary file 1 — Supplementary Information. [file 41598_2022_19658_MOESM1_ESM.zip › Raw data/Fig3_4m20mInF3/7.2A.CSV]

75CSV
77
35
CTRWL	3900.000000
SPAN	3200.000000
START WL	2300.000000
STOP WL	5500.000000
WLFREQ	0
REFL	-3.0
LSCL	7.0
RESLN	2.000
AVG	1
SMPLAUTO	1
SMPL	8001
SMPLINTVL	0.4000
HI1_CHOP
MEAS
LSUNT	0
NMSKV	OFF
RESCOR	0
SMOOTH	0
MEASWL	0
SWPSPD	1
MODELNAME	AQ6376
CHGPT	0
RESCAL0_0	10243
RESCAL0_1	0
RESCAL0_2	0
RESCAL1_0	10243
RESCAL1_1	0
RESCAL1_2	0
RESPARM	10243
FREQPARM	10243
WNUMPARM	10243
[TRACE DATA]
2300.0000	-54.081
2300.4000	-210.000
2300.8000	-51.825
2301.2000	-210.000
2301.6000	-53.806
2302.0000	-210.000
2302.4000	-210.000
2302.8000	-55.112
2303.2000	-210.000
2303.6000	-52.049
2304.0000	-50.283
2304.4000	-210.000
2304.8000	-57.142
2305.2000	-53.081
2305.6000	-59.518
2306.0000	-51.114
2306.4000	-50.779
2306.8000	-210.000
2307.2000	-210.000
2307.6000	-210.000
2308.0000	-53.564
2308.4000	-210.000
2308.8000	-210.000
2309.2000	-210.000
2309.6000	-58.085
2310.0000	-210.000
2310.4000	-50.363
2310.8000	-61.713
2311.2000	-57.403
2311.6000	-210.000
2312.0000	-60.765
2312.4000	-58.678
2312.8000	-51.217
2313.2000	-210.000
2313.6000	-210.000
2314.0000	-210.000
2314.4000	-56.232
2314.8000	-50.817
2315.2000	-58.077
2315.6000	-210.000
2316.0000	-210.000
2316.4000	-210.000
2316.8000	-210.000
2317.2000	-210.000
2317.6000	-210.000
2318.0000	-55.276
2318.4000	-210.000
2318.8000	-51.940
2319.2000	-210.000
2319.6000	-210.000
2320.0000	-210.000
2320.4000	-210.000
2320.8000	-49.330
2321.2000	-52.756
2321.6000	-210.000
2322.0000	-210.000
2322.4000	-210.000
2322.8000	-52.606
2323.2000	-53.576
2323.6000	-56.811
2324.0000	-49.993
2324.4000	-210.000
2324.8000	-60.940
2325.2000	-210.000
2325.6000	-210.000
2326.0000	-210.000
2326.4000	-210.000
2326.8000	-52.002
2327.2000	-52.030
2327.6000	-58.305
2328.0000	-210.000
2328.4000	-53.814
2328.8000	-210.000
2329.2000	-210.000
2329.6000	-50.297
2330.0000	-59.927
2330.4000	-62.934
2330.8000	-49.708
2331.2000	-55.560
2331.6000	-48.246
2332.0000	-56.319
2332.4000	-210.000
2332.8000	-54.668
2333.2000	-54.827
2333.6000	-210.000
2334.0000	-49.700
2334.4000	-56.674
2334.8000	-210.000
2335.2000	-210.000
2335.6000	-51.794
2336.0000	-52.539
2336.4000	-58.220
2336.8000	-53.064
2337.2000	-210.000
2337.6000	-210.000
2338.0000	-52.605
2338.4000	-51.718
2338.8000	-55.300
2339.2000	-55.836
2339.6000	-210.000
2340.0000	-56.558
2340.4000	-74.871
2340.8000	-210.000
2341.2000	-56.068
2341.6000	-50.016
2342.0000	-61.427
2342.4000	-54.659
2342.8000	-210.000
2343.2000	-210.000
2343.6000	-210.000
2344.0000	-210.000
2344.4000	-50.950
2344.8000	-210.000
2345.2000	-51.322
2345.6000	-210.000
2346.0000	-50.511
2346.4000	-52.877
2346.8000	-210.000
2347.2000	-210.000
2347.6000	-48.819
2348.0000	-52.556
2348.4000	-210.000
2348.8000	-54.089
2349.2000	-210.000
2349.6000	-210.000
2350.0000	-210.000
2350.4000	-54.145
2350.8000	-210.000
2351.2000	-52.922
2351.6000	-210.000
2352.0000	-55.892
2352.4000	-210.000
2352.8000	-210.000
2353.2000	-60.449
2353.6000	-55.548
2354.0000	-55.636
2354.4000	-56.238
2354.8000	-52.194
2355.2000	-51.386
2355.6000	-49.640
2356.0000	-210.000
2356.4000	-210.000
2356.8000	-210.000
2357.2000	-56.106
2357.6000	-53.232
2358.0000	-210.000
2358.4000	-210.000
2358.8000	-51.633
2359.2000	-52.127
2359.6000	-210.000
2360.0000	-59.180
2360.4000	-210.000
2360.8000	-210.000
2361.2000	-210.000
2361.6000	-59.069
2362.0000	-50.892
2362.4000	-50.352
2362.8000	-51.709
2363.2000	-210.000
2363.6000	-63.911
2364.0000	-55.092
2364.4000	-210.000
2364.8000	-58.102
2365.2000	-50.631
2365.6000	-53.785
2366.0000	-64.525
2366.4000	-65.918
2366.8000	-49.510
2367.2000	-52.511
2367.6000	-210.000
2368.0000	-57.829
2368.4000	-51.498
2368.8000	-59.815
2369.2000	-51.872
2369.6000	-49.447
2370.0000	-210.000
2370.4000	-210.000
2370.8000	-52.422
2371.2000	-210.000
2371.6000	-51.067
2372.0000	-56.578
2372.4000	-53.729
2372.8000	-56.003
2373.2000	-55.216
2373.6000	-51.660
2374.0000	-51.096
2374.4000	-51.963
2374.8000	-67.892
2375.2000	-51.114
2375.6000	-210.000
2376.0000	-210.000
2376.4000	-210.000
2376.8000	-210.000
2377.2000	-210.000
2377.6000	-210.000
2378.0000	-210.000
2378.4000	-54.507
2378.8000	-57.057
2379.2000	-51.464
2379.6000	-53.999
2380.0000	-210.000
2380.4000	-53.350
2380.8000	-210.000
2381.2000	-55.640
2381.6000	-53.327
2382.0000	-54.095
2382.4000	-50.003
2382.8000	-49.607
2383.2000	-52.315
2383.6000	-66.334
2384.0000	-53.846
2384.4000	-50.810
2384.8000	-210.000
2385.2000	-53.237
2385.6000	-52.874
2386.0000	-54.703
2386.4000	-210.000
2386.8000	-50.678
2387.2000	-210.000
2387.6000	-57.245
2388.0000	-50.865
2388.4000	-56.183
2388.8000	-59.041
2389.2000	-53.793
2389.6000	-210.000
2390.0000	-53.371
2390.4000	-58.103
2390.8000	-60.824
2391.2000	-56.592
2391.6000	-56.021
2392.0000	-60.371
2392.4000	-54.164
2392.8000	-210.000
2393.2000	-210.000
2393.6000	-210.000
2394.0000	-51.815
2394.4000	-210.000
2394.8000	-53.712
2395.2000	-69.390
2395.6000	-210.000
2396.0000	-54.243
2396.4000	-51.606
2396.8000	-52.599
2397.2000	-210.000
2397.6000	-58.085
2398.0000	-52.011
2398.4000	-50.818
2398.8000	-50.166
2399.2000	-50.365
2399.6000	-50.058
2400.0000	-53.596
2400.4000	-55.298
2400.8000	-59.023
2401.2000	-65.592
2401.6000	-210.000
2402.0000	-210.000
2402.4000	-210.000
2402.8000	-51.706
2403.2000	-54.101
2403.6000	-210.000
2404.0000	-55.232
2404.4000	-52.730
2404.8000	-51.819
2405.2000	-58.392
2405.6000	-55.746
2406.0000	-59.499
2406.4000	-51.010
2406.8000	-210.000
2407.2000	-52.127
2407.6000	-54.472
2408.0000	-53.673
2408.4000	-210.000
2408.8000	-210.000
2409.2000	-210.000
2409.6000	-210.000
2410.0000	-210.000
2410.4000	-51.630
2410.8000	-51.285
2411.2000	-210.000
2411.6000	-58.569
2412.0000	-51.583
2412.4000	-52.717
2412.8000	-54.546
2413.2000	-56.393
2413.6000	-51.992
2414.0000	-59.370
2414.4000	-210.000
2414.8000	-52.849
2415.2000	-55.684
2415.6000	-49.803
2416.0000	-210.000
2416.4000	-55.084
2416.8000	-63.237
2417.2000	-56.481
2417.6000	-58.217
2418.0000	-51.675
2418.4000	-53.617
2418.8000	-68.981
2419.2000	-210.000
2419.6000	-56.359
2420.0000	-53.911
2420.4000	-51.281
2420.8000	-210.000
2421.2000	-52.569
2421.6000	-55.859
2422.0000	-50.780
2422.4000	-210.000
2422.8000	-55.690
2423.2000	-55.141
2423.6000	-51.628
2424.0000	-210.000
2424.4000	-54.105
2424.8000	-210.000
2425.2000	-52.095
2425.6000	-55.088
2426.0000	-49.927
2426.4000	-50.877
2426.8000	-210.000
2427.2000	-53.158
2427.6000	-48.737
2428.0000	-51.615
2428.4000	-53.280
2428.8000	-52.279
2429.2000	-50.290
2429.6000	-52.311
2430.0000	-210.000
2430.4000	-56.427
2430.8000	-51.464
2431.2000	-49.020
2431.6000	-51.288
2432.0000	-57.207
2432.4000	-51.972
2432.8000	-50.641
2433.2000	-52.285
2433.6000	-54.430
2434.0000	-54.374
2434.4000	-54.393
2434.8000	-71.742
2435.2000	-210.000
2435.6000	-210.000
2436.0000	-57.862
2436.4000	-58.617
2436.8000	-49.545
2437.2000	-54.913
2437.6000	-51.679
2438.0000	-50.260
2438.4000	-52.671
2438.8000	-52.286
2439.2000	-210.000
2439.6000	-50.136
2440.0000	-210.000
2440.4000	-66.160
2440.8000	-51.322
2441.2000	-50.841
2441.6000	-52.699
2442.0000	-49.789
2442.4000	-52.752
2442.8000	-55.652
2443.2000	-49.385
2443.6000	-210.000
2444.0000	-50.831
2444.4000	-51.181
2444.8000	-51.402
2445.2000	-65.399
2445.6000	-58.811
2446.0000	-49.682
2446.4000	-49.722
2446.8000	-50.574
2447.2000	-51.251
2447.6000	-53.901
2448.0000	-56.011
2448.4000	-49.335
2448.8000	-53.117
2449.2000	-52.407
2449.6000	-49.583
2450.0000	-52.162
2450.4000	-210.000
2450.8000	-59.486
2451.2000	-52.039
2451.6000	-49.391
2452.0000	-50.206
2452.4000	-52.630
2452.8000	-52.131
2453.2000	-50.701
2453.6000	-55.731
2454.0000	-51.889
2454.4000	-50.567
2454.8000	-61.467
2455.2000	-53.462
2455.6000	-54.686
2456.0000	-50.835
2456.4000	-55.601
2456.8000	-49.609
2457.2000	-49.540
2457.6000	-49.380
2458.0000	-48.944
2458.4000	-52.593
2458.8000	-51.480
2459.2000	-50.278
2459.6000	-49.188
2460.0000	-48.897
2460.4000	-52.090
2460.8000	-50.758
2461.2000	-49.694
2461.6000	-49.347
2462.0000	-50.253
2462.4000	-50.013
2462.8000	-49.665
2463.2000	-49.258
2463.6000	-48.508
2464.0000	-48.676
2464.4000	-48.038
2464.8000	-48.174
2465.2000	-55.264
2465.6000	-49.929
2466.0000	-48.439
2466.4000	-48.989
2466.8000	-51.189
2467.2000	-49.817
2467.6000	-47.115
2468.0000	-48.008
2468.4000	-47.665
2468.8000	-48.628
2469.2000	-47.365
2469.6000	-48.866
2470.0000	-49.778
2470.4000	-49.430
2470.8000	-49.230
2471.2000	-50.042
2471.6000	-49.832
2472.0000	-48.613
2472.4000	-48.924
2472.8000	-49.607
2473.2000	-48.007
2473.6000	-46.736
2474.0000	-48.021
2474.4000	-49.406
2474.8000	-47.679
2475.2000	-47.669
2475.6000	-47.634
2476.0000	-49.975
2476.4000	-50.370
2476.8000	-50.005
2477.2000	-48.647
2477.6000	-49.069
2478.0000	-50.845
2478.4000	-48.988
2478.8000	-48.216
2479.2000	-48.723
2479.6000	-47.275
2480.0000	-48.529
2480.4000	-48.547
2480.8000	-47.732
2481.2000	-47.918
2481.6000	-47.472
2482.0000	-48.901
2482.4000	-48.075
2482.8000	-47.287
2483.2000	-47.262
2483.6000	-48.193
2484.0000	-48.373
2484.4000	-48.837
2484.8000	-47.181
2485.2000	-48.108
2485.6000	-48.953
2486.0000	-48.956
2486.4000	-50.559
2486.8000	-48.276
2487.2000	-48.720
2487.6000	-49.013
2488.0000	-49.025
2488.4000	-46.895
2488.8000	-48.373
2489.2000	-52.927
2489.6000	-50.873
2490.0000	-49.843
2490.4000	-49.731
2490.8000	-47.485
2491.2000	-48.513
2491.6000	-48.682
2492.0000	-50.587
2492.4000	-48.414
2492.8000	-47.873
2493.2000	-48.437
2493.6000	-48.332
2494.0000	-48.012
2494.4000	-47.923
2494.8000	-48.257
2495.2000	-48.101
2495.6000	-49.184
2496.0000	-49.311
2496.4000	-45.818
2496.8000	-48.737
2497.2000	-49.232
2497.6000	-47.746
2498.0000	-48.952
2498.4000	-49.276
2498.8000	-48.454
2499.2000	-46.926
2499.6000	-46.900
2500.0000	-48.395
2500.4000	-47.703
2500.8000	-48.745
2501.2000	-49.279
2501.6000	-51.121
2502.0000	-47.807
2502.4000	-47.663
2502.8000	-49.464
2503.2000	-48.236
2503.6000	-48.133
2504.0000	-47.354
2504.4000	-47.340
2504.8000	-46.932
2505.2000	-48.349
2505.6000	-46.024
2506.0000	-46.681
2506.4000	-49.470
2506.8000	-47.770
2507.2000	-46.962
2507.6000	-46.428
2508.0000	-46.448
2508.4000	-47.159
2508.8000	-49.070
2509.2000	-48.088
2509.6000	-47.959
2510.0000	-46.914
2510.4000	-47.392
2510.8000	-46.478
2511.2000	-48.272
2511.6000	-46.701
2512.0000	-46.175
2512.4000	-46.696
2512.8000	-46.420
2513.2000	-47.099
2513.6000	-47.339
2514.0000	-47.834
2514.4000	-47.580
2514.8000	-46.159
2515.2000	-48.344
2515.6000	-45.898
2516.0000	-48.239
2516.4000	-46.977
2516.8000	-46.615
2517.2000	-46.983
2517.6000	-47.062
2518.0000	-47.950
2518.4000	-46.864
2518.8000	-46.421
2519.2000	-45.772
2519.6000	-45.973
2520.0000	-45.885
2520.4000	-45.466
2520.8000	-45.324
2521.2000	-44.510
2521.6000	-44.885
2522.0000	-44.635
2522.4000	-43.879
2522.8000	-43.033
2523.2000	-42.635
2523.6000	-42.993
2524.0000	-43.649
2524.4000	-42.166
2524.8000	-42.404
2525.2000	-42.971
2525.6000	-44.768
2526.0000	-44.137
2526.4000	-42.240
2526.8000	-42.583
2527.2000	-43.000
2527.6000	-42.409
2528.0000	-42.407
2528.4000	-42.193
2528.8000	-42.622
2529.2000	-42.218
2529.6000	-42.204
2530.0000	-42.038
2530.4000	-41.446
2530.8000	-41.521
2531.2000	-41.583
2531.6000	-41.595
2532.0000	-41.520
2532.4000	-42.475
2532.8000	-42.039
2533.2000	-41.341
2533.6000	-41.237
2534.0000	-40.958
2534.4000	-41.048
2534.8000	-40.835
2535.2000	-40.624
2535.6000	-40.253
2536.0000	-40.188
2536.4000	-40.167
2536.8000	-40.057
2537.2000	-39.458
2537.6000	-39.472
2538.0000	-40.485
2538.4000	-40.075
2538.8000	-39.480
2539.2000	-40.294
2539.6000	-40.994
2540.0000	-41.494
2540.4000	-40.254
2540.8000	-41.034
2541.2000	-41.479
2541.6000	-42.670
2542.0000	-42.185
2542.4000	-41.044
2542.8000	-41.037
2543.2000	-41.490
2543.6000	-40.270
2544.0000	-40.957
2544.4000	-40.742
2544.8000	-41.090
2545.2000	-41.218
2545.6000	-40.568
2546.0000	-40.914
2546.4000	-41.000
2546.8000	-40.839
2547.2000	-41.120
2547.6000	-40.494
2548.0000	-41.077
2548.4000	-41.233
2548.8000	-40.874
2549.2000	-40.645
2549.6000	-40.643
2550.0000	-40.045
2550.4000	-39.899
2550.8000	-39.718
2551.2000	-39.691
2551.6000	-39.744
2552.0000	-39.563
2552.4000	-39.273
2552.8000	-39.427
2553.2000	-39.377
2553.6000	-39.247
2554.0000	-39.105
2554.4000	-39.140
2554.8000	-39.321
2555.2000	-39.836
2555.6000	-39.487
2556.0000	-39.497
2556.4000	-39.438
2556.8000	-39.315
2557.2000	-39.686
2557.6000	-39.540
2558.0000	-39.511
2558.4000	-39.440
2558.8000	-39.259
2559.2000	-39.148
2559.6000	-39.207
2560.0000	-39.086
2560.4000	-39.137
2560.8000	-38.866
2561.2000	-38.972
2561.6000	-39.014
2562.0000	-39.220
2562.4000	-38.950
2562.8000	-38.943
2563.2000	-38.975
2563.6000	-38.811
2564.0000	-38.794
2564.4000	-38.451
2564.8000	-38.362
2565.2000	-38.430
2565.6000	-38.979
2566.0000	-39.075
2566.4000	-38.169
2566.8000	-37.921
2567.2000	-37.988
2567.6000	-38.066
2568.0000	-38.051
2568.4000	-38.078
2568.8000	-38.003
2569.2000	-37.977
2569.6000	-38.024
2570.0000	-37.779
2570.4000	-37.972
2570.8000	-37.673
2571.2000	-37.839
2571.6000	-37.880
2572.0000	-37.835
2572.4000	-37.712
2572.8000	-37.517
2573.2000	-38.075
2573.6000	-38.612
2574.0000	-37.811
2574.4000	-37.669
2574.8000	-37.622
2575.2000	-37.808
2575.6000	-37.598
2576.0000	-37.756
2576.4000	-37.884
2576.8000	-37.903
2577.2000	-37.851
2577.6000	-37.998
2578.0000	-38.596
2578.4000	-38.426
2578.8000	-38.234
2579.2000	-38.227
2579.6000	-38.332
2580.0000	-37.917
2580.4000	-37.696
2580.8000	-37.327
2581.2000	-37.005
2581.6000	-36.990
2582.0000	-37.098
2582.4000	-36.794
2582.8000	-36.622
2583.2000	-36.393
2583.6000	-36.429
2584.0000	-36.274
2584.4000	-36.205
2584.8000	-36.089
2585.2000	-35.982
2585.6000	-36.114
2586.0000	-35.871
2586.4000	-35.787
2586.8000	-35.830
2587.2000	-35.741
2587.6000	-35.965
2588.0000	-35.923
2588.4000	-36.055
2588.8000	-35.977
2589.2000	-35.723
2589.6000	-35.618
2590.0000	-35.607
2590.4000	-35.684
2590.8000	-35.651
2591.2000	-35.569
2591.6000	-35.585
2592.0000	-35.436
2592.4000	-35.754
2592.8000	-35.697
2593.2000	-35.471
2593.6000	-35.510
2594.0000	-35.633
2594.4000	-35.605
2594.8000	-35.506
2595.2000	-35.389
2595.6000	-35.480
2596.0000	-35.917
2596.4000	-35.709
2596.8000	-35.117
2597.2000	-35.025
2597.6000	-35.199
2598.0000	-35.289
2598.4000	-35.526
2598.8000	-35.589
2599.2000	-35.368
2599.6000	-35.245
2600.0000	-35.262
2600.4000	-35.349
2600.8000	-35.222
2601.2000	-35.399
2601.6000	-35.474
2602.0000	-35.377
2602.4000	-35.281
2602.8000	-35.190
2603.2000	-35.459
2603.6000	-34.904
2604.0000	-35.160
2604.4000	-34.957
2604.8000	-35.081
2605.2000	-35.089
2605.6000	-35.256
2606.0000	-34.951
2606.4000	-35.082
2606.8000	-34.983
2607.2000	-34.999
2607.6000	-35.150
2608.0000	-35.048
2608.4000	-35.097
2608.8000	-34.996
2609.2000	-35.035
2609.6000	-35.077
2610.0000	-34.103
2610.4000	-34.080
2610.8000	-34.467
2611.2000	-35.442
2611.6000	-35.490
2612.0000	-35.485
2612.4000	-35.466
2612.8000	-35.559
2613.2000	-35.534
2613.6000	-35.635
2614.0000	-35.603
2614.4000	-35.680
2614.8000	-35.704
2615.2000	-35.827
2615.6000	-35.923
2616.0000	-36.000
2616.4000	-36.231
2616.8000	-36.242
2617.2000	-36.556
2617.6000	-36.769
2618.0000	-36.918
2618.4000	-36.893
2618.8000	-37.046
2619.2000	-37.212
2619.6000	-37.246
2620.0000	-37.205
2620.4000	-37.372
2620.8000	-37.469
2621.2000	-37.432
2621.6000	-37.404
2622.0000	-37.488
2622.4000	-37.472
2622.8000	-37.508
2623.2000	-37.674
2623.6000	-36.909
2624.0000	-36.719
2624.4000	-35.909
2624.8000	-36.038
2625.2000	-36.109
2625.6000	-35.160
2626.0000	-36.944
2626.4000	-37.754
2626.8000	-37.803
2627.2000	-37.720
2627.6000	-37.946
2628.0000	-38.141
2628.4000	-38.442
2628.8000	-38.096
2629.2000	-38.090
2629.6000	-38.348
2630.0000	-37.789
2630.4000	-37.925
2630.8000	-38.547
2631.2000	-38.861
2631.6000	-38.805
2632.0000	-38.738
2632.4000	-38.749
2632.8000	-39.051
2633.2000	-38.969
2633.6000	-38.491
2634.0000	-38.465
2634.4000	-38.576
2634.8000	-38.668
2635.2000	-38.642
2635.6000	-38.086
2636.0000	-37.749
2636.4000	-37.220
2636.8000	-38.272
2637.2000	-37.961
2637.6000	-37.847
2638.0000	-37.322
2638.4000	-37.667
2638.8000	-38.173
2639.2000	-38.032
2639.6000	-38.222
2640.0000	-38.116
2640.4000	-38.395
2640.8000	-37.788
2641.2000	-37.348
2641.6000	-37.977
2642.0000	-37.844
2642.4000	-37.376
2642.8000	-37.794
2643.2000	-37.445
2643.6000	-37.676
2644.0000	-37.266
2644.4000	-36.452
2644.8000	-37.821
2645.2000	-37.142
2645.6000	-36.993
2646.0000	-36.833
2646.4000	-36.508
2646.8000	-38.258
2647.2000	-37.850
2647.6000	-37.221
2648.0000	-36.924
2648.4000	-37.031
2648.8000	-37.445
2649.2000	-37.207
2649.6000	-36.774
2650.0000	-36.909
2650.4000	-36.506
2650.8000	-37.365
2651.2000	-36.971
2651.6000	-36.726
2652.0000	-36.741
2652.4000	-37.089
2652.8000	-37.068
2653.2000	-36.333
2653.6000	-36.594
2654.0000	-36.808
2654.4000	-36.769
2654.8000	-36.099
2655.2000	-35.950
2655.6000	-35.537
2656.0000	-35.390
2656.4000	-35.310
2656.8000	-35.239
2657.2000	-35.033
2657.6000	-34.883
2658.0000	-35.136
2658.4000	-35.303
2658.8000	-35.283
2659.2000	-35.945
2659.6000	-35.279
2660.0000	-35.391
2660.4000	-35.010
2660.8000	-35.256
2661.2000	-35.699
2661.6000	-35.259
2662.0000	-35.885
2662.4000	-35.959
2662.8000	-31.810
2663.2000	-35.855
2663.6000	-35.313
2664.0000	-35.589
2664.4000	-35.721
2664.8000	-35.646
2665.2000	-36.064
2665.6000	-36.255
2666.0000	-36.809
2666.4000	-36.878
2666.8000	-36.656
2667.2000	-36.160
2667.6000	-35.455
2668.0000	-36.028
2668.4000	-36.684
2668.8000	-35.593
2669.2000	-36.986
2669.6000	-36.167
2670.0000	-36.469
2670.4000	-36.786
2670.8000	-36.672
2671.2000	-36.715
2671.6000	-37.028
2672.0000	-36.982
2672.4000	-37.101
2672.8000	-36.793
2673.2000	-37.106
2673.6000	-37.160
2674.0000	-37.453
2674.4000	-37.161
2674.8000	-36.689
2675.2000	-36.583
2675.6000	-35.968
2676.0000	-35.399
2676.4000	-35.537
2676.8000	-35.530
2677.2000	-34.593
2677.6000	-34.520
2678.0000	-35.799
2678.4000	-35.689
2678.8000	-34.902
2679.2000	-33.478
2679.6000	-33.839
2680.0000	-34.806
2680.4000	-34.709
2680.8000	-33.801
2681.2000	-35.282
2681.6000	-34.688
2682.0000	-34.776
2682.4000	-33.628
2682.8000	-33.332
2683.2000	-34.325
2683.6000	-34.004
2684.0000	-33.655
2684.4000	-33.930
2684.8000	-33.634
2685.2000	-34.520
2685.6000	-33.957
2686.0000	-33.681
2686.4000	-33.271
2686.8000	-32.922
2687.2000	-32.208
2687.6000	-31.395
2688.0000	-30.999
2688.4000	-30.772
2688.8000	-30.188
2689.2000	-29.864
2689.6000	-29.423
2690.0000	-29.258
2690.4000	-29.400
2690.8000	-29.032
2691.2000	-29.593
2691.6000	-29.423
2692.0000	-29.638
2692.4000	-29.883
2692.8000	-30.196
2693.2000	-30.270
2693.6000	-30.288
2694.0000	-30.265
2694.4000	-30.065
2694.8000	-30.047
2695.2000	-30.055
2695.6000	-29.465
2696.0000	-29.441
2696.4000	-29.334
2696.8000	-29.439
2697.2000	-28.002
2697.6000	-27.756
2698.0000	-27.875
2698.4000	-28.289
2698.8000	-28.630
2699.2000	-29.407
2699.6000	-28.868
2700.0000	-30.894
2700.4000	-31.200
2700.8000	-31.434
2701.2000	-31.350
2701.6000	-31.351
2702.0000	-31.242
2702.4000	-31.019
2702.8000	-30.869
2703.2000	-30.727
2703.6000	-30.697
2704.0000	-30.737
2704.4000	-30.747
2704.8000	-30.849
2705.2000	-30.906
2705.6000	-31.376
2706.0000	-30.634
2706.4000	-30.485
2706.8000	-30.513
2707.2000	-30.399
2707.6000	-30.360
2708.0000	-30.019
2708.4000	-29.503
2708.8000	-29.035
2709.2000	-28.668
2709.6000	-28.395
2710.0000	-28.047
2710.4000	-27.816
2710.8000	-27.839
2711.2000	-27.098
2711.6000	-26.802
2712.0000	-26.801
2712.4000	-26.457
2712.8000	-26.099
2713.2000	-25.648
2713.6000	-25.170
2714.0000	-24.852
2714.4000	-24.479
2714.8000	-24.311
2715.2000	-23.960
2715.6000	-23.905
2716.0000	-23.761
2716.4000	-23.733
2716.8000	-23.691
2717.2000	-23.627
2717.6000	-23.878
2718.0000	-23.800
2718.4000	-23.964
2718.8000	-24.022
2719.2000	-24.078
2719.6000	-24.270
2720.0000	-24.490
2720.4000	-24.774
2720.8000	-24.396
2721.2000	-24.936
2721.6000	-24.571
2722.0000	-23.995
2722.4000	-25.192
2722.8000	-25.491
2723.2000	-25.442
2723.6000	-24.157
2724.0000	-22.983
2724.4000	-22.762
2724.8000	-22.699
2725.2000	-22.432
2725.6000	-22.607
2726.0000	-23.701
2726.4000	-24.408
2726.8000	-24.234
2727.2000	-23.980
2727.6000	-24.343
2728.0000	-24.187
2728.4000	-23.462
2728.8000	-22.899
2729.2000	-22.606
2729.6000	-22.487
2730.0000	-21.883
2730.4000	-21.522
2730.8000	-21.035
2731.2000	-20.883
2731.6000	-20.464
2732.0000	-20.153
2732.4000	-19.599
2732.8000	-19.437
2733.2000	-19.245
2733.6000	-19.187
2734.0000	-19.064
2734.4000	-18.522
2734.8000	-17.245
2735.2000	-17.493
2735.6000	-17.408
2736.0000	-17.735
2736.4000	-18.982
2736.8000	-20.099
2737.2000	-21.145
2737.6000	-21.357
2738.0000	-21.369
2738.4000	-21.264
2738.8000	-20.881
2739.2000	-20.196
2739.6000	-19.710
2740.0000	-19.460
2740.4000	-18.931
2740.8000	-18.134
2741.2000	-17.620
2741.6000	-17.581
2742.0000	-17.260
2742.4000	-17.252
2742.8000	-17.483
2743.2000	-17.341
2743.6000	-17.314
2744.0000	-16.953
2744.4000	-17.012
2744.8000	-17.648
2745.2000	-17.497
2745.6000	-17.835
2746.0000	-17.616
2746.4000	-17.240
2746.8000	-17.521
2747.2000	-16.963
2747.6000	-18.124
2748.0000	-17.340
2748.4000	-17.577
2748.8000	-19.262
2749.2000	-19.081
2749.6000	-18.563
2750.0000	-18.880
2750.4000	-17.463
2750.8000	-16.853
2751.2000	-17.543
2751.6000	-18.091
2752.0000	-17.920
2752.4000	-18.122
2752.8000	-17.531
2753.2000	-15.377
2753.6000	-15.066
2754.0000	-15.476
2754.4000	-15.571
2754.8000	-15.360
2755.2000	-14.779
2755.6000	-13.718
2756.0000	-13.433
2756.4000	-13.285
2756.8000	-13.526
2757.2000	-13.135
2757.6000	-13.310
2758.0000	-13.355
2758.4000	-12.803
2758.8000	-12.904
2759.2000	-13.449
2759.6000	-13.415
2760.0000	-13.556
2760.4000	-13.986
2760.8000	-14.293
2761.2000	-14.323
2761.6000	-13.396
2762.0000	-12.054
2762.4000	-11.714
2762.8000	-11.211
2763.2000	-10.950
2763.6000	-10.798
2764.0000	-10.783
2764.4000	-10.631
2764.8000	-10.308
2765.2000	-9.974
2765.6000	-10.075
2766.0000	-9.940
2766.4000	-9.477
2766.8000	-8.752
2767.2000	-8.439
2767.6000	-8.216
2768.0000	-8.315
2768.4000	-8.060
2768.8000	-7.812
2769.2000	-7.805
2769.6000	-7.575
2770.0000	-7.203
2770.4000	-7.146
2770.8000	-6.684
2771.2000	-6.784
2771.6000	-6.389
2772.0000	-6.808
2772.4000	-6.709
2772.8000	-6.616
2773.2000	-6.350
2773.6000	-6.062
2774.0000	-6.527
2774.4000	-6.377
2774.8000	-6.750
2775.2000	-6.092
2775.6000	-6.653
2776.0000	-6.208
2776.4000	-6.487
2776.8000	-6.790
2777.2000	-6.794
2777.6000	-6.519
2778.0000	-6.259
2778.4000	-6.973
2778.8000	-6.084
2779.2000	-5.856
2779.6000	-5.969
2780.0000	-5.654
2780.4000	-5.992
2780.8000	-5.694
2781.2000	-5.844
2781.6000	-5.293
2782.0000	-5.219
2782.4000	-4.778
2782.8000	-4.949
2783.2000	-4.482
2783.6000	-4.428
2784.0000	-4.611
2784.4000	-3.475
2784.8000	-3.075
2785.2000	-3.421
2785.6000	-3.724
2786.0000	-3.953
2786.4000	-3.027
2786.8000	-3.582
2787.2000	-3.867
2787.6000	-3.828
2788.0000	-3.438
2788.4000	-3.432
2788.8000	-3.650
2789.2000	-3.549
2789.6000	-3.437
2790.0000	-3.694
2790.4000	-3.608
2790.8000	-3.394
2791.2000	-3.267
2791.6000	-3.330
2792.0000	-3.431
2792.4000	-4.718
2792.8000	-4.659
2793.2000	-5.233
2793.6000	-5.374
2794.0000	-5.584
2794.4000	-5.787
2794.8000	-5.713
2795.2000	-4.641
2795.6000	-4.393
2796.0000	-4.962
2796.4000	-5.070
2796.8000	-4.567
2797.2000	-4.119
2797.6000	-4.012
2798.0000	-3.821
2798.4000	-3.809
2798.8000	-3.410
2799.2000	-3.488
2799.6000	-3.245
2800.0000	-3.416
2800.4000	-3.352
2800.8000	-3.060
2801.2000	-3.699
2801.6000	-4.098
2802.0000	-3.968
2802.4000	-4.431
2802.8000	-4.648
2803.2000	-5.011
2803.6000	-5.079
2804.0000	-5.120
2804.4000	-5.642
2804.8000	-6.007
2805.2000	-6.259
2805.6000	-6.783
2806.0000	-7.069
2806.4000	-7.163
2806.8000	-7.464
2807.2000	-7.578
2807.6000	-8.082
2808.0000	-8.432
2808.4000	-8.113
2808.8000	-8.588
2809.2000	-8.497
2809.6000	-8.038
2810.0000	-8.020
2810.4000	-8.117
2810.8000	-7.653
2811.2000	-8.729
2811.6000	-8.133
2812.0000	-7.754
2812.4000	-7.742
2812.8000	-7.651
2813.2000	-7.955
2813.6000	-8.084
2814.0000	-7.641
2814.4000	-7.902
2814.8000	-7.808
2815.2000	-7.898
2815.6000	-7.512
2816.0000	-7.666
2816.4000	-7.585
2816.8000	-7.617
2817.2000	-7.604
2817.6000	-7.395
2818.0000	-7.828
2818.4000	-7.792
2818.8000	-8.155
2819.2000	-8.007
2819.6000	-8.575
2820.0000	-8.839
2820.4000	-9.202
2820.8000	-9.413
2821.2000	-10.008
2821.6000	-10.897
2822.0000	-10.731
2822.4000	-10.662
2822.8000	-10.827
2823.2000	-10.970
2823.6000	-10.713
2824.0000	-10.836
2824.4000	-11.080
2824.8000	-10.920
2825.2000	-10.934
2825.6000	-11.834
2826.0000	-11.109
2826.4000	-10.725
2826.8000	-10.932
2827.2000	-10.843
2827.6000	-10.865
2828.0000	-12.073
2828.4000	-10.541
2828.8000	-11.052
2829.2000	-12.941
2829.6000	-11.463
2830.0000	-11.204
2830.4000	-11.760
2830.8000	-12.052
2831.2000	-11.536
2831.6000	-11.912
2832.0000	-12.474
2832.4000	-11.966
2832.8000	-12.609
2833.2000	-12.908
2833.6000	-12.886
2834.0000	-12.167
2834.4000	-12.328
2834.8000	-12.483
2835.2000	-12.627
2835.6000	-12.681
2836.0000	-12.883
2836.4000	-12.883
2836.8000	-12.633
2837.2000	-12.597
2837.6000	-11.982
2838.0000	-11.607
2838.4000	-12.468
2838.8000	-12.575
2839.2000	-12.297
2839.6000	-12.122
2840.0000	-12.117
2840.4000	-11.927
2840.8000	-11.986
2841.2000	-12.074
2841.6000	-11.894
2842.0000	-12.389
2842.4000	-12.154
2842.8000	-11.265
2843.2000	-11.708
2843.6000	-12.639
2844.0000	-13.104
2844.4000	-12.496
2844.8000	-13.204
2845.2000	-12.948
2845.6000	-13.307
2846.0000	-13.103
2846.4000	-12.992
2846.8000	-13.270
2847.2000	-13.129
2847.6000	-13.080
2848.0000	-13.028
2848.4000	-13.070
2848.8000	-13.231
2849.2000	-13.572
2849.6000	-13.607
2850.0000	-13.494
2850.4000	-13.469
2850.8000	-13.154
2851.2000	-12.516
2851.6000	-13.017
2852.0000	-12.062
2852.4000	-12.981
2852.8000	-12.287
2853.2000	-12.956
2853.6000	-13.526
2854.0000	-12.561
2854.4000	-12.446
2854.8000	-12.598
2855.2000	-12.427
2855.6000	-12.237
2856.0000	-11.978
2856.4000	-11.940
2856.8000	-11.902
2857.2000	-11.452
2857.6000	-11.893
2858.0000	-11.607
2858.4000	-11.440
2858.8000	-11.929
2859.2000	-11.662
2859.6000	-11.434
2860.0000	-11.165
2860.4000	-10.595
2860.8000	-10.354
2861.2000	-10.686
2861.6000	-10.836
2862.0000	-10.860
2862.4000	-10.587
2862.8000	-10.541
2863.2000	-10.523
2863.6000	-10.659
2864.0000	-10.703
2864.4000	-10.881
2864.8000	-10.997
2865.2000	-11.153
2865.6000	-11.189
2866.0000	-10.777
2866.4000	-10.376
2866.8000	-10.237
2867.2000	-10.478
2867.6000	-10.625
2868.0000	-10.443
2868.4000	-10.521
2868.8000	-10.184
2869.2000	-10.201
2869.6000	-10.171
2870.0000	-10.092
2870.4000	-10.271
2870.8000	-10.470
2871.2000	-10.887
2871.6000	-10.416
2872.0000	-10.618
2872.4000	-10.672
2872.8000	-10.378
2873.2000	-10.289
2873.6000	-10.567
2874.0000	-10.641
2874.4000	-9.939
2874.8000	-9.736
2875.2000	-9.469
2875.6000	-9.318
2876.0000	-10.456
2876.4000	-9.222
2876.8000	-9.149
2877.2000	-8.831
2877.6000	-9.038
2878.0000	-8.920
2878.4000	-9.403
2878.8000	-10.141
2879.2000	-10.318
2879.6000	-10.229
2880.0000	-9.701
2880.4000	-10.216
2880.8000	-11.102
2881.2000	-10.899
2881.6000	-10.520
2882.0000	-11.238
2882.4000	-10.609
2882.8000	-11.394
2883.2000	-11.256
2883.6000	-11.491
2884.0000	-9.922
2884.4000	-9.469
2884.8000	-9.727
2885.2000	-9.493
2885.6000	-9.388
2886.0000	-9.536
2886.4000	-9.387
2886.8000	-9.575
2887.2000	-9.688
2887.6000	-10.850
2888.0000	-11.407
2888.4000	-10.606
2888.8000	-9.968
2889.2000	-10.549
2889.6000	-11.159
2890.0000	-9.438
2890.4000	-9.072
2890.8000	-9.208
2891.2000	-9.114
2891.6000	-9.449
2892.0000	-9.431
2892.4000	-9.396
2892.8000	-9.490
2893.2000	-9.600
2893.6000	-9.840
2894.0000	-9.461
2894.4000	-9.369
2894.8000	-9.422
2895.2000	-9.683
2895.6000	-9.833
2896.0000	-9.896
2896.4000	-9.797
2896.8000	-9.943
2897.2000	-9.767
2897.6000	-10.079
2898.0000	-10.853
2898.4000	-10.731
2898.8000	-11.616
2899.2000	-11.269
2899.6000	-10.917
2900.0000	-11.752
2900.4000	-11.240
2900.8000	-10.126
2901.2000	-9.791
2901.6000	-9.399
2902.0000	-10.130
2902.4000	-9.570
2902.8000	-9.654
2903.2000	-9.598
2903.6000	-9.381
2904.0000	-9.472
2904.4000	-9.781
2904.8000	-9.447
2905.2000	-9.525
2905.6000	-9.560
2906.0000	-10.583
2906.4000	-11.155
2906.8000	-10.225
2907.2000	-9.856
2907.6000	-9.858
2908.0000	-10.352
2908.4000	-10.254
2908.8000	-10.483
2909.2000	-10.048
2909.6000	-9.967
2910.0000	-9.570
2910.4000	-10.052
2910.8000	-10.132
2911.2000	-10.852
2911.6000	-10.322
2912.0000	-9.894
2912.4000	-10.424
2912.8000	-10.264
2913.2000	-10.629
2913.6000	-10.663
2914.0000	-10.458
2914.4000	-11.035
2914.8000	-11.245
2915.2000	-11.050
2915.6000	-11.055
2916.0000	-10.846
2916.4000	-10.948
2916.8000	-10.899
2917.2000	-11.001
2917.6000	-11.250
2918.0000	-11.011
2918.4000	-11.443
2918.8000	-11.410
2919.2000	-11.664
2919.6000	-11.602
2920.0000	-11.841
2920.4000	-11.990
2920.8000	-11.685
2921.2000	-11.978
2921.6000	-12.212
2922.0000	-12.496
2922.4000	-12.073
2922.8000	-12.658
2923.2000	-11.908
2923.6000	-12.527
2924.0000	-12.813
2924.4000	-12.955
2924.8000	-12.626
2925.2000	-12.765
2925.6000	-12.734
2926.0000	-13.191
2926.4000	-11.352
2926.8000	-11.698
2927.2000	-11.226
2927.6000	-11.720
2928.0000	-11.249
2928.4000	-11.184
2928.8000	-12.974
2929.2000	-11.373
2929.6000	-12.195
2930.0000	-11.744
2930.4000	-12.405
2930.8000	-12.788
2931.2000	-11.165
2931.6000	-11.926
2932.0000	-13.270
2932.4000	-10.541
2932.8000	-13.466
2933.2000	-12.273
2933.6000	-12.294
2934.0000	-13.070
2934.4000	-12.757
2934.8000	-13.161
2935.2000	-13.860
2935.6000	-13.760
2936.0000	-13.640
2936.4000	-14.070
2936.8000	-13.155
2937.2000	-11.126
2937.6000	-11.800
2938.0000	-13.393
2938.4000	-11.050
2938.8000	-12.885
2939.2000	-13.979
2939.6000	-14.331
2940.0000	-13.616
2940.4000	-13.735
2940.8000	-14.461
2941.2000	-15.339
2941.6000	-12.507
2942.0000	-13.710
2942.4000	-14.436
2942.8000	-14.276
2943.2000	-13.970
2943.6000	-12.046
2944.0000	-11.842
2944.4000	-13.617
2944.8000	-13.852
2945.2000	-14.725
2945.6000	-15.069
2946.0000	-14.606
2946.4000	-13.882
2946.8000	-15.087
2947.2000	-14.373
2947.6000	-14.399
2948.0000	-15.151
2948.4000	-12.741
2948.8000	-13.946
2949.2000	-14.810
2949.6000	-14.397
2950.0000	-13.912
2950.4000	-14.944
2950.8000	-15.174
2951.2000	-14.926
2951.6000	-14.869
2952.0000	-15.375
2952.4000	-14.652
2952.8000	-14.704
2953.2000	-14.976
2953.6000	-15.610
2954.0000	-14.830
2954.4000	-13.950
2954.8000	-13.969
2955.2000	-14.975
2955.6000	-15.351
2956.0000	-15.118
2956.4000	-15.029
2956.8000	-13.302
2957.2000	-13.176
2957.6000	-14.844
2958.0000	-13.915
2958.4000	-14.647
2958.8000	-14.866
2959.2000	-14.776
2959.6000	-14.325
2960.0000	-14.162
2960.4000	-13.616
2960.8000	-14.009
2961.2000	-14.171
2961.6000	-13.719
2962.0000	-13.795
2962.4000	-13.877
2962.8000	-14.641
2963.2000	-14.376
2963.6000	-13.860
2964.0000	-13.698
2964.4000	-14.075
2964.8000	-13.836
2965.2000	-14.341
2965.6000	-14.447
2966.0000	-14.355
2966.4000	-13.948
2966.8000	-14.213
2967.2000	-13.845
2967.6000	-13.466
2968.0000	-12.308
2968.4000	-12.549
2968.8000	-14.148
2969.2000	-14.535
2969.6000	-14.301
2970.0000	-14.871
2970.4000	-15.084
2970.8000	-15.262
2971.2000	-14.207
2971.6000	-12.932
2972.0000	-12.956
2972.4000	-15.736
2972.8000	-13.755
2973.2000	-13.368
2973.6000	-12.265
2974.0000	-12.222
2974.4000	-13.413
2974.8000	-16.149
2975.2000	-16.067
2975.6000	-15.815
2976.0000	-14.756
2976.4000	-15.200
2976.8000	-16.653
2977.2000	-16.636
2977.6000	-16.453
2978.0000	-15.293
2978.4000	-14.516
2978.8000	-12.759
2979.2000	-12.195
2979.6000	-11.814
2980.0000	-11.865
2980.4000	-11.813
2980.8000	-13.103
2981.2000	-12.795
2981.6000	-15.441
2982.0000	-16.838
2982.4000	-16.858
2982.8000	-15.935
2983.2000	-12.561
2983.6000	-12.345
2984.0000	-15.749
2984.4000	-18.047
2984.8000	-16.002
2985.2000	-12.585
2985.6000	-12.637
2986.0000	-15.182
2986.4000	-14.237
2986.8000	-12.448
2987.2000	-12.388
2987.6000	-12.525
2988.0000	-13.286
2988.4000	-17.467
2988.8000	-17.894
2989.2000	-12.648
2989.6000	-12.879
2990.0000	-13.577
2990.4000	-12.314
2990.8000	-12.803
2991.2000	-12.790
2991.6000	-15.702
2992.0000	-17.837
2992.4000	-13.491
2992.8000	-15.444
2993.2000	-13.379
2993.6000	-15.030
2994.0000	-17.904
2994.4000	-15.984
2994.8000	-13.776
2995.2000	-14.034
2995.6000	-14.242
2996.0000	-17.265
2996.4000	-15.001
2996.8000	-13.917
2997.2000	-14.229
2997.6000	-16.044
2998.0000	-13.872
2998.4000	-13.902
2998.8000	-13.851
2999.2000	-15.447
2999.6000	-15.006
3000.0000	-17.780
3000.4000	-19.361
3000.8000	-14.611
3001.2000	-13.683
3001.6000	-14.764
3002.0000	-13.735
3002.4000	-13.949
3002.8000	-16.207
3003.2000	-20.669
3003.6000	-14.800
3004.0000	-13.822
3004.4000	-13.983
3004.8000	-14.190
3005.2000	-13.676
3005.6000	-13.939
3006.0000	-15.069
3006.4000	-19.276
3006.8000	-14.914
3007.2000	-14.691
3007.6000	-14.370
3008.0000	-16.069
3008.4000	-15.307
3008.8000	-14.564
3009.2000	-14.831
3009.6000	-15.751
3010.0000	-16.116
3010.4000	-15.282
3010.8000	-15.296
3011.2000	-15.327
3011.6000	-16.785
3012.0000	-15.589
3012.4000	-16.054
3012.8000	-16.069
3013.2000	-16.625
3013.6000	-17.528
3014.0000	-16.342
3014.4000	-20.716
3014.8000	-21.340
3015.2000	-17.377
3015.6000	-17.337
3016.0000	-16.983
3016.4000	-18.234
3016.8000	-19.378
3017.2000	-20.267
3017.6000	-17.533
3018.0000	-17.921
3018.4000	-17.272
3018.8000	-17.269
3019.2000	-17.913
3019.6000	-19.053
3020.0000	-24.063
3020.4000	-20.237
3020.8000	-23.027
3021.2000	-21.364
3021.6000	-19.315
3022.0000	-20.050
3022.4000	-19.236
3022.8000	-18.831
3023.2000	-18.819
3023.6000	-19.036
3024.0000	-19.032
3024.4000	-18.710
3024.8000	-19.060
3025.2000	-18.929
3025.6000	-19.040
3026.0000	-19.529
3026.4000	-19.634
3026.8000	-22.250
3027.2000	-22.876
3027.6000	-23.281
3028.0000	-23.188
3028.4000	-19.596
3028.8000	-20.939
3029.2000	-22.861
3029.6000	-22.087
3030.0000	-19.938
3030.4000	-22.367
3030.8000	-23.242
3031.2000	-21.111
3031.6000	-20.050
3032.0000	-21.005
3032.4000	-23.027
3032.8000	-22.865
3033.2000	-22.439
3033.6000	-20.534
3034.0000	-20.180
3034.4000	-20.266
3034.8000	-20.163
3035.2000	-20.905
3035.6000	-21.597
3036.0000	-21.170
3036.4000	-22.700
3036.8000	-21.752
3037.2000	-21.960
3037.6000	-22.420
3038.0000	-22.323
3038.4000	-22.889
3038.8000	-22.366
3039.2000	-22.727
3039.6000	-23.452
3040.0000	-23.713
3040.4000	-23.571
3040.8000	-23.539
3041.2000	-24.140
3041.6000	-24.293
3042.0000	-23.906
3042.4000	-24.104
3042.8000	-23.532
3043.2000	-23.465
3043.6000	-24.341
3044.0000	-23.834
3044.4000	-23.826
3044.8000	-24.523
3045.2000	-24.326
3045.6000	-23.991
3046.0000	-24.126
3046.4000	-24.902
3046.8000	-25.128
3047.2000	-23.275
3047.6000	-25.424
3048.0000	-25.322
3048.4000	-24.082
3048.8000	-24.741
3049.2000	-25.448
3049.6000	-25.434
3050.0000	-26.126
3050.4000	-25.996
3050.8000	-26.245
3051.2000	-25.820
3051.6000	-24.771
3052.0000	-25.833
3052.4000	-24.443
3052.8000	-24.786
3053.2000	-24.527
3053.6000	-24.157
3054.0000	-24.872
3054.4000	-26.674
3054.8000	-27.467
3055.2000	-27.674
3055.6000	-26.809
3056.0000	-27.497
3056.4000	-26.440
3056.8000	-26.504
3057.2000	-26.652
3057.6000	-26.218
3058.0000	-26.720
3058.4000	-25.782
3058.8000	-25.889
3059.2000	-25.887
3059.6000	-25.295
3060.0000	-24.538
3060.4000	-25.765
3060.8000	-25.557
3061.2000	-26.953
3061.6000	-26.619
3062.0000	-25.589
3062.4000	-25.706
3062.8000	-26.260
3063.2000	-26.063
3063.6000	-25.761
3064.0000	-25.397
3064.4000	-28.008
3064.8000	-28.033
3065.2000	-28.110
3065.6000	-28.095
3066.0000	-27.849
3066.4000	-28.375
3066.8000	-28.243
3067.2000	-28.026
3067.6000	-27.635
3068.0000	-27.864
3068.4000	-28.081
3068.8000	-28.323
3069.2000	-27.553
3069.6000	-27.070
3070.0000	-27.167
3070.4000	-27.497
3070.8000	-28.080
3071.2000	-27.241
3071.6000	-27.804
3072.0000	-27.889
3072.4000	-27.494
3072.8000	-27.975
3073.2000	-28.474
3073.6000	-28.660
3074.0000	-27.073
3074.4000	-27.239
3074.8000	-27.452
3075.2000	-27.664
3075.6000	-27.897
3076.0000	-27.598
3076.4000	-28.070
3076.8000	-27.230
3077.2000	-27.793
3077.6000	-27.708
3078.0000	-27.051
3078.4000	-27.752
3078.8000	-27.575
3079.2000	-27.617
3079.6000	-27.963
3080.0000	-26.669
3080.4000	-27.907
3080.8000	-27.905
3081.2000	-28.090
3081.6000	-27.784
3082.0000	-27.585
3082.4000	-28.437
3082.8000	-27.212
3083.2000	-27.007
3083.6000	-27.476
3084.0000	-28.314
3084.4000	-26.106
3084.8000	-25.649
3085.2000	-26.200
3085.6000	-26.870
[truncated: 6,036 more rows]
