# Supplementary material for: Femtosecond tunable solitons up to 4.8 µm using soliton self-frequency shift in an InF3 fiber
Source: Sci Rep. 2022 Sep 23;12:15898. doi: 10.1038/s41598-022-19658-8 (PMC9508244; doi:10.1038/s41598-022-19658-8)
Supplement: Supplementary file 1 — Supplementary Information. [file 41598_2022_19658_MOESM1_ESM.zip › Raw data/Fig3_4m20mInF3/7.4A.CSV]

75CSV
77
35
CTRWL	3900.000000
SPAN	3200.000000
START WL	2300.000000
STOP WL	5500.000000
WLFREQ	0
REFL	-3.0
LSCL	7.0
RESLN	2.000
AVG	1
SMPLAUTO	1
SMPL	8001
SMPLINTVL	0.4000
HI1_CHOP
MEAS
LSUNT	0
NMSKV	OFF
RESCOR	0
SMOOTH	0
MEASWL	0
SWPSPD	1
MODELNAME	AQ6376
CHGPT	0
RESCAL0_0	10243
RESCAL0_1	0
RESCAL0_2	0
RESCAL1_0	10243
RESCAL1_1	0
RESCAL1_2	0
RESPARM	10243
FREQPARM	10243
WNUMPARM	10243
[TRACE DATA]
2300.0000	-210.000
2300.4000	-210.000
2300.8000	-61.675
2301.2000	-56.353
2301.6000	-51.097
2302.0000	-52.338
2302.4000	-50.948
2302.8000	-53.161
2303.2000	-58.461
2303.6000	-210.000
2304.0000	-210.000
2304.4000	-52.423
2304.8000	-210.000
2305.2000	-57.630
2305.6000	-55.453
2306.0000	-54.604
2306.4000	-51.874
2306.8000	-49.556
2307.2000	-210.000
2307.6000	-210.000
2308.0000	-61.572
2308.4000	-210.000
2308.8000	-53.047
2309.2000	-52.363
2309.6000	-60.738
2310.0000	-210.000
2310.4000	-210.000
2310.8000	-210.000
2311.2000	-210.000
2311.6000	-59.449
2312.0000	-52.841
2312.4000	-50.906
2312.8000	-52.379
2313.2000	-210.000
2313.6000	-210.000
2314.0000	-210.000
2314.4000	-210.000
2314.8000	-55.155
2315.2000	-53.503
2315.6000	-51.230
2316.0000	-52.960
2316.4000	-210.000
2316.8000	-210.000
2317.2000	-55.965
2317.6000	-210.000
2318.0000	-210.000
2318.4000	-210.000
2318.8000	-210.000
2319.2000	-210.000
2319.6000	-53.111
2320.0000	-210.000
2320.4000	-210.000
2320.8000	-210.000
2321.2000	-210.000
2321.6000	-210.000
2322.0000	-52.097
2322.4000	-54.816
2322.8000	-210.000
2323.2000	-210.000
2323.6000	-210.000
2324.0000	-54.255
2324.4000	-50.435
2324.8000	-210.000
2325.2000	-55.626
2325.6000	-210.000
2326.0000	-210.000
2326.4000	-210.000
2326.8000	-54.882
2327.2000	-54.962
2327.6000	-66.858
2328.0000	-210.000
2328.4000	-53.890
2328.8000	-210.000
2329.2000	-55.419
2329.6000	-210.000
2330.0000	-54.408
2330.4000	-210.000
2330.8000	-57.069
2331.2000	-210.000
2331.6000	-210.000
2332.0000	-210.000
2332.4000	-57.709
2332.8000	-210.000
2333.2000	-210.000
2333.6000	-51.369
2334.0000	-54.023
2334.4000	-58.950
2334.8000	-210.000
2335.2000	-54.056
2335.6000	-55.570
2336.0000	-49.934
2336.4000	-210.000
2336.8000	-210.000
2337.2000	-210.000
2337.6000	-210.000
2338.0000	-210.000
2338.4000	-210.000
2338.8000	-50.731
2339.2000	-210.000
2339.6000	-59.901
2340.0000	-210.000
2340.4000	-210.000
2340.8000	-52.616
2341.2000	-56.447
2341.6000	-52.273
2342.0000	-57.009
2342.4000	-210.000
2342.8000	-210.000
2343.2000	-210.000
2343.6000	-53.946
2344.0000	-56.384
2344.4000	-210.000
2344.8000	-57.378
2345.2000	-55.747
2345.6000	-51.853
2346.0000	-51.532
2346.4000	-50.078
2346.8000	-51.590
2347.2000	-210.000
2347.6000	-69.313
2348.0000	-210.000
2348.4000	-53.608
2348.8000	-71.833
2349.2000	-210.000
2349.6000	-48.724
2350.0000	-210.000
2350.4000	-60.495
2350.8000	-210.000
2351.2000	-210.000
2351.6000	-210.000
2352.0000	-56.811
2352.4000	-51.029
2352.8000	-210.000
2353.2000	-65.605
2353.6000	-210.000
2354.0000	-52.288
2354.4000	-52.113
2354.8000	-210.000
2355.2000	-210.000
2355.6000	-210.000
2356.0000	-53.086
2356.4000	-55.150
2356.8000	-64.201
2357.2000	-210.000
2357.6000	-53.135
2358.0000	-210.000
2358.4000	-54.621
2358.8000	-210.000
2359.2000	-51.307
2359.6000	-66.903
2360.0000	-210.000
2360.4000	-67.492
2360.8000	-210.000
2361.2000	-52.297
2361.6000	-53.965
2362.0000	-55.999
2362.4000	-54.426
2362.8000	-58.367
2363.2000	-53.961
2363.6000	-210.000
2364.0000	-53.710
2364.4000	-210.000
2364.8000	-210.000
2365.2000	-49.939
2365.6000	-210.000
2366.0000	-50.283
2366.4000	-210.000
2366.8000	-58.697
2367.2000	-210.000
2367.6000	-52.500
2368.0000	-210.000
2368.4000	-49.515
2368.8000	-52.146
2369.2000	-50.191
2369.6000	-51.495
2370.0000	-52.390
2370.4000	-210.000
2370.8000	-210.000
2371.2000	-210.000
2371.6000	-51.182
2372.0000	-59.323
2372.4000	-53.054
2372.8000	-55.239
2373.2000	-53.183
2373.6000	-49.673
2374.0000	-56.441
2374.4000	-56.223
2374.8000	-210.000
2375.2000	-58.298
2375.6000	-56.995
2376.0000	-210.000
2376.4000	-210.000
2376.8000	-210.000
2377.2000	-61.998
2377.6000	-54.816
2378.0000	-53.977
2378.4000	-61.861
2378.8000	-62.284
2379.2000	-210.000
2379.6000	-210.000
2380.0000	-50.669
2380.4000	-49.966
2380.8000	-210.000
2381.2000	-50.952
2381.6000	-50.772
2382.0000	-57.019
2382.4000	-54.774
2382.8000	-55.654
2383.2000	-53.686
2383.6000	-56.943
2384.0000	-58.510
2384.4000	-62.515
2384.8000	-55.592
2385.2000	-210.000
2385.6000	-58.129
2386.0000	-49.283
2386.4000	-50.024
2386.8000	-51.732
2387.2000	-50.975
2387.6000	-52.681
2388.0000	-210.000
2388.4000	-51.391
2388.8000	-51.382
2389.2000	-51.152
2389.6000	-49.927
2390.0000	-210.000
2390.4000	-51.214
2390.8000	-50.934
2391.2000	-49.579
2391.6000	-49.512
2392.0000	-51.147
2392.4000	-51.485
2392.8000	-50.729
2393.2000	-55.303
2393.6000	-53.423
2394.0000	-50.627
2394.4000	-48.701
2394.8000	-49.783
2395.2000	-50.104
2395.6000	-49.739
2396.0000	-54.125
2396.4000	-51.101
2396.8000	-49.394
2397.2000	-49.990
2397.6000	-48.432
2398.0000	-49.330
2398.4000	-50.255
2398.8000	-49.241
2399.2000	-50.837
2399.6000	-55.423
2400.0000	-58.240
2400.4000	-51.250
2400.8000	-48.005
2401.2000	-50.774
2401.6000	-52.458
2402.0000	-48.751
2402.4000	-49.141
2402.8000	-49.861
2403.2000	-48.177
2403.6000	-48.521
2404.0000	-48.651
2404.4000	-49.817
2404.8000	-47.769
2405.2000	-49.608
2405.6000	-49.205
2406.0000	-50.653
2406.4000	-48.679
2406.8000	-50.209
2407.2000	-50.363
2407.6000	-49.058
2408.0000	-48.066
2408.4000	-47.579
2408.8000	-48.246
2409.2000	-48.820
2409.6000	-49.591
2410.0000	-50.227
2410.4000	-47.651
2410.8000	-50.604
2411.2000	-49.316
2411.6000	-48.720
2412.0000	-49.233
2412.4000	-47.853
2412.8000	-50.288
2413.2000	-48.885
2413.6000	-48.776
2414.0000	-49.153
2414.4000	-48.365
2414.8000	-47.554
2415.2000	-48.768
2415.6000	-47.767
2416.0000	-49.214
2416.4000	-48.433
2416.8000	-50.012
2417.2000	-51.959
2417.6000	-49.089
2418.0000	-49.417
2418.4000	-49.273
2418.8000	-50.157
2419.2000	-48.323
2419.6000	-49.259
2420.0000	-50.228
2420.4000	-48.781
2420.8000	-49.016
2421.2000	-48.793
2421.6000	-48.591
2422.0000	-48.631
2422.4000	-47.728
2422.8000	-48.007
2423.2000	-48.504
2423.6000	-47.335
2424.0000	-47.860
2424.4000	-47.700
2424.8000	-50.956
2425.2000	-49.008
2425.6000	-48.111
2426.0000	-48.866
2426.4000	-48.605
2426.8000	-50.343
2427.2000	-51.558
2427.6000	-50.219
2428.0000	-48.916
2428.4000	-49.332
2428.8000	-51.348
2429.2000	-48.954
2429.6000	-47.828
2430.0000	-47.890
2430.4000	-48.782
2430.8000	-48.144
2431.2000	-48.222
2431.6000	-47.151
2432.0000	-49.239
2432.4000	-49.832
2432.8000	-49.578
2433.2000	-49.498
2433.6000	-48.366
2434.0000	-48.666
2434.4000	-49.092
2434.8000	-49.970
2435.2000	-48.121
2435.6000	-48.938
2436.0000	-50.139
2436.4000	-48.787
2436.8000	-48.203
2437.2000	-49.097
2437.6000	-49.197
2438.0000	-46.919
2438.4000	-47.523
2438.8000	-47.860
2439.2000	-50.022
2439.6000	-48.239
2440.0000	-49.083
2440.4000	-48.164
2440.8000	-47.800
2441.2000	-49.234
2441.6000	-48.740
2442.0000	-49.153
2442.4000	-50.599
2442.8000	-51.931
2443.2000	-50.589
2443.6000	-49.121
2444.0000	-47.927
2444.4000	-48.598
2444.8000	-49.061
2445.2000	-49.367
2445.6000	-47.831
2446.0000	-47.978
2446.4000	-48.938
2446.8000	-48.902
2447.2000	-48.085
2447.6000	-48.540
2448.0000	-48.311
2448.4000	-47.325
2448.8000	-47.570
2449.2000	-47.694
2449.6000	-49.130
2450.0000	-49.468
2450.4000	-48.828
2450.8000	-48.133
2451.2000	-47.184
2451.6000	-48.254
2452.0000	-48.647
2452.4000	-49.823
2452.8000	-49.177
2453.2000	-48.143
2453.6000	-47.587
2454.0000	-49.059
2454.4000	-48.964
2454.8000	-48.648
2455.2000	-48.244
2455.6000	-47.791
2456.0000	-46.993
2456.4000	-48.452
2456.8000	-47.722
2457.2000	-49.123
2457.6000	-46.751
2458.0000	-47.309
2458.4000	-46.468
2458.8000	-46.808
2459.2000	-47.789
2459.6000	-46.857
2460.0000	-46.549
2460.4000	-46.337
2460.8000	-47.295
2461.2000	-47.010
2461.6000	-48.424
2462.0000	-46.946
2462.4000	-46.437
2462.8000	-46.785
2463.2000	-46.830
2463.6000	-46.519
2464.0000	-47.216
2464.4000	-47.359
2464.8000	-46.687
2465.2000	-45.899
2465.6000	-46.584
2466.0000	-46.315
2466.4000	-46.930
2466.8000	-46.926
2467.2000	-47.193
2467.6000	-46.533
2468.0000	-47.099
2468.4000	-46.669
2468.8000	-46.876
2469.2000	-46.334
2469.6000	-46.933
2470.0000	-46.477
2470.4000	-46.341
2470.8000	-46.823
2471.2000	-46.568
2471.6000	-46.444
2472.0000	-47.984
2472.4000	-47.133
2472.8000	-46.322
2473.2000	-47.063
2473.6000	-45.142
2474.0000	-45.034
2474.4000	-45.120
2474.8000	-44.814
2475.2000	-45.430
2475.6000	-45.258
2476.0000	-45.516
2476.4000	-45.615
2476.8000	-44.743
2477.2000	-45.624
2477.6000	-45.383
2478.0000	-46.523
2478.4000	-45.464
2478.8000	-44.532
2479.2000	-44.612
2479.6000	-44.583
2480.0000	-44.372
2480.4000	-44.480
2480.8000	-43.402
2481.2000	-44.201
2481.6000	-43.984
2482.0000	-44.670
2482.4000	-43.958
2482.8000	-43.736
2483.2000	-44.942
2483.6000	-44.614
2484.0000	-45.115
2484.4000	-44.555
2484.8000	-44.826
2485.2000	-45.544
2485.6000	-44.882
2486.0000	-45.080
2486.4000	-45.030
2486.8000	-45.210
2487.2000	-45.010
2487.6000	-45.374
2488.0000	-44.944
2488.4000	-44.490
2488.8000	-44.919
2489.2000	-44.863
2489.6000	-44.812
2490.0000	-44.527
2490.4000	-46.483
2490.8000	-46.179
2491.2000	-44.508
2491.6000	-44.749
2492.0000	-45.027
2492.4000	-44.227
2492.8000	-43.935
2493.2000	-44.963
2493.6000	-45.462
2494.0000	-44.678
2494.4000	-43.928
2494.8000	-44.456
2495.2000	-44.412
2495.6000	-45.835
2496.0000	-45.731
2496.4000	-45.125
2496.8000	-46.219
2497.2000	-44.060
2497.6000	-44.871
2498.0000	-44.113
2498.4000	-44.660
2498.8000	-43.419
2499.2000	-44.501
2499.6000	-44.161
2500.0000	-44.272
2500.4000	-44.059
2500.8000	-43.465
2501.2000	-43.361
2501.6000	-43.414
2502.0000	-43.744
2502.4000	-44.489
2502.8000	-44.287
2503.2000	-43.704
2503.6000	-43.626
2504.0000	-42.909
2504.4000	-43.058
2504.8000	-43.207
2505.2000	-42.836
2505.6000	-42.554
2506.0000	-42.254
2506.4000	-42.692
2506.8000	-42.773
2507.2000	-42.303
2507.6000	-43.230
2508.0000	-44.167
2508.4000	-43.812
2508.8000	-44.314
2509.2000	-44.339
2509.6000	-44.639
2510.0000	-43.715
2510.4000	-44.046
2510.8000	-44.170
2511.2000	-44.729
2511.6000	-44.431
2512.0000	-44.265
2512.4000	-43.729
2512.8000	-43.628
2513.2000	-43.740
2513.6000	-44.053
2514.0000	-44.332
2514.4000	-44.888
2514.8000	-44.653
2515.2000	-45.677
2515.6000	-44.443
2516.0000	-44.202
2516.4000	-43.785
2516.8000	-44.008
2517.2000	-44.235
2517.6000	-44.050
2518.0000	-43.643
2518.4000	-43.937
2518.8000	-44.040
2519.2000	-43.645
2519.6000	-43.541
2520.0000	-42.941
2520.4000	-42.943
2520.8000	-43.831
2521.2000	-44.227
2521.6000	-44.534
2522.0000	-44.589
2522.4000	-43.336
2522.8000	-43.571
2523.2000	-44.197
2523.6000	-43.234
2524.0000	-43.314
2524.4000	-44.819
2524.8000	-43.582
2525.2000	-43.225
2525.6000	-43.934
2526.0000	-43.491
2526.4000	-42.730
2526.8000	-42.852
2527.2000	-43.473
2527.6000	-43.137
2528.0000	-42.425
2528.4000	-42.876
2528.8000	-42.707
2529.2000	-43.405
2529.6000	-42.625
2530.0000	-42.631
2530.4000	-43.725
2530.8000	-41.894
2531.2000	-41.695
2531.6000	-41.706
2532.0000	-42.429
2532.4000	-41.630
2532.8000	-42.071
2533.2000	-42.164
2533.6000	-41.552
2534.0000	-41.759
2534.4000	-41.496
2534.8000	-42.921
2535.2000	-42.006
2535.6000	-41.470
2536.0000	-42.227
2536.4000	-41.994
2536.8000	-42.401
2537.2000	-41.906
2537.6000	-41.584
2538.0000	-41.376
2538.4000	-41.441
2538.8000	-41.476
2539.2000	-41.743
2539.6000	-40.934
2540.0000	-40.199
2540.4000	-41.802
2540.8000	-40.490
2541.2000	-41.207
2541.6000	-40.700
2542.0000	-41.056
2542.4000	-41.310
2542.8000	-41.142
2543.2000	-40.867
2543.6000	-41.636
2544.0000	-41.451
2544.4000	-41.260
2544.8000	-41.724
2545.2000	-41.905
2545.6000	-41.325
2546.0000	-41.356
2546.4000	-41.510
2546.8000	-40.605
2547.2000	-42.372
2547.6000	-41.737
2548.0000	-41.888
2548.4000	-42.185
2548.8000	-42.159
2549.2000	-41.455
2549.6000	-40.687
2550.0000	-41.095
2550.4000	-41.510
2550.8000	-41.351
2551.2000	-41.626
2551.6000	-41.299
2552.0000	-41.049
2552.4000	-40.861
2552.8000	-40.826
2553.2000	-40.314
2553.6000	-40.443
2554.0000	-40.481
2554.4000	-40.156
2554.8000	-40.037
2555.2000	-39.965
2555.6000	-40.315
2556.0000	-40.186
2556.4000	-39.477
2556.8000	-39.948
2557.2000	-40.074
2557.6000	-40.068
2558.0000	-39.863
2558.4000	-39.226
2558.8000	-39.582
2559.2000	-39.782
2559.6000	-39.954
2560.0000	-39.676
2560.4000	-39.505
2560.8000	-39.435
2561.2000	-39.508
2561.6000	-39.523
2562.0000	-39.470
2562.4000	-39.252
2562.8000	-39.737
2563.2000	-39.634
2563.6000	-38.894
2564.0000	-39.503
2564.4000	-39.575
2564.8000	-39.510
2565.2000	-39.380
2565.6000	-39.611
2566.0000	-39.670
2566.4000	-39.613
2566.8000	-39.333
2567.2000	-39.113
2567.6000	-39.797
2568.0000	-39.347
2568.4000	-38.997
2568.8000	-38.293
2569.2000	-38.209
2569.6000	-38.806
2570.0000	-39.370
2570.4000	-38.702
2570.8000	-38.009
2571.2000	-38.758
2571.6000	-39.033
2572.0000	-38.456
2572.4000	-38.091
2572.8000	-38.152
2573.2000	-38.340
2573.6000	-38.193
2574.0000	-38.264
2574.4000	-38.189
2574.8000	-38.027
2575.2000	-37.709
2575.6000	-37.592
2576.0000	-37.539
2576.4000	-37.212
2576.8000	-37.084
2577.2000	-37.081
2577.6000	-36.994
2578.0000	-36.715
2578.4000	-36.851
2578.8000	-36.579
2579.2000	-36.552
2579.6000	-36.626
2580.0000	-36.487
2580.4000	-36.477
2580.8000	-36.441
2581.2000	-36.460
2581.6000	-36.668
2582.0000	-36.388
2582.4000	-36.464
2582.8000	-36.419
2583.2000	-36.565
2583.6000	-36.600
2584.0000	-36.551
2584.4000	-36.514
2584.8000	-36.400
2585.2000	-36.408
2585.6000	-36.801
2586.0000	-36.652
2586.4000	-36.431
2586.8000	-36.441
2587.2000	-36.500
2587.6000	-36.534
2588.0000	-36.537
2588.4000	-36.113
2588.8000	-36.165
2589.2000	-36.286
2589.6000	-36.106
2590.0000	-36.074
2590.4000	-36.060
2590.8000	-36.286
2591.2000	-36.437
2591.6000	-36.371
2592.0000	-35.808
2592.4000	-35.862
2592.8000	-35.834
2593.2000	-35.872
2593.6000	-36.229
2594.0000	-35.605
2594.4000	-35.564
2594.8000	-35.396
2595.2000	-35.584
2595.6000	-35.592
2596.0000	-35.569
2596.4000	-35.425
2596.8000	-35.003
2597.2000	-34.753
2597.6000	-34.731
2598.0000	-34.779
2598.4000	-34.586
2598.8000	-34.819
2599.2000	-34.709
2599.6000	-34.673
2600.0000	-34.745
2600.4000	-34.745
2600.8000	-34.905
2601.2000	-34.875
2601.6000	-34.898
2602.0000	-34.891
2602.4000	-35.036
2602.8000	-34.946
2603.2000	-35.303
2603.6000	-35.271
2604.0000	-35.395
2604.4000	-35.097
2604.8000	-35.153
2605.2000	-35.140
2605.6000	-35.150
2606.0000	-35.015
2606.4000	-34.816
2606.8000	-34.803
2607.2000	-34.739
2607.6000	-34.866
2608.0000	-34.756
2608.4000	-34.803
2608.8000	-34.772
2609.2000	-34.963
2609.6000	-34.880
2610.0000	-34.633
2610.4000	-34.947
2610.8000	-34.866
2611.2000	-34.807
2611.6000	-34.868
2612.0000	-34.843
2612.4000	-35.009
2612.8000	-35.087
2613.2000	-34.987
2613.6000	-35.030
2614.0000	-35.295
2614.4000	-35.431
2614.8000	-35.540
2615.2000	-35.676
2615.6000	-35.706
2616.0000	-35.804
2616.4000	-36.208
2616.8000	-36.249
2617.2000	-36.357
2617.6000	-36.451
2618.0000	-36.632
2618.4000	-36.775
2618.8000	-36.808
2619.2000	-36.819
2619.6000	-36.900
2620.0000	-36.971
2620.4000	-36.785
2620.8000	-37.153
2621.2000	-37.009
2621.6000	-36.632
2622.0000	-37.039
2622.4000	-37.000
2622.8000	-37.040
2623.2000	-37.044
2623.6000	-36.825
2624.0000	-37.061
2624.4000	-36.994
2624.8000	-36.768
2625.2000	-36.507
2625.6000	-36.283
2626.0000	-36.315
2626.4000	-36.319
2626.8000	-36.341
2627.2000	-36.304
2627.6000	-36.498
2628.0000	-36.539
2628.4000	-36.408
2628.8000	-36.450
2629.2000	-36.528
2629.6000	-36.579
2630.0000	-36.508
2630.4000	-36.582
2630.8000	-36.452
2631.2000	-36.512
2631.6000	-36.341
2632.0000	-36.397
2632.4000	-36.208
2632.8000	-35.106
2633.2000	-35.805
2633.6000	-36.440
2634.0000	-36.094
2634.4000	-35.572
2634.8000	-36.175
2635.2000	-37.459
2635.6000	-36.742
2636.0000	-35.932
2636.4000	-35.200
2636.8000	-34.512
2637.2000	-34.217
2637.6000	-34.133
2638.0000	-34.328
2638.4000	-34.332
2638.8000	-33.793
2639.2000	-33.645
2639.6000	-33.787
2640.0000	-33.600
2640.4000	-33.543
2640.8000	-33.640
2641.2000	-33.672
2641.6000	-33.512
2642.0000	-33.645
2642.4000	-33.748
2642.8000	-33.817
2643.2000	-33.654
2643.6000	-33.614
2644.0000	-33.651
2644.4000	-33.876
2644.8000	-34.293
2645.2000	-34.196
2645.6000	-34.471
2646.0000	-34.530
2646.4000	-34.534
2646.8000	-35.178
2647.2000	-35.247
2647.6000	-35.125
2648.0000	-34.231
2648.4000	-34.605
2648.8000	-34.588
2649.2000	-35.279
2649.6000	-35.176
2650.0000	-35.187
2650.4000	-35.032
2650.8000	-35.292
2651.2000	-35.266
2651.6000	-35.199
2652.0000	-35.273
2652.4000	-35.206
2652.8000	-35.224
2653.2000	-35.408
2653.6000	-35.119
2654.0000	-35.411
2654.4000	-34.944
2654.8000	-35.400
2655.2000	-35.347
2655.6000	-35.182
2656.0000	-35.263
2656.4000	-35.300
2656.8000	-35.504
2657.2000	-35.484
2657.6000	-35.689
2658.0000	-35.744
2658.4000	-35.714
2658.8000	-35.693
2659.2000	-35.798
2659.6000	-36.261
2660.0000	-35.917
2660.4000	-35.754
2660.8000	-35.594
2661.2000	-35.112
2661.6000	-35.278
2662.0000	-35.835
2662.4000	-35.148
2662.8000	-35.384
2663.2000	-35.157
2663.6000	-34.943
2664.0000	-35.625
2664.4000	-35.315
2664.8000	-35.502
2665.2000	-35.295
2665.6000	-35.569
2666.0000	-35.547
2666.4000	-35.536
2666.8000	-35.394
2667.2000	-35.171
2667.6000	-34.856
2668.0000	-34.666
2668.4000	-34.481
2668.8000	-34.429
2669.2000	-34.178
2669.6000	-34.029
2670.0000	-33.573
2670.4000	-33.416
2670.8000	-33.358
2671.2000	-33.077
2671.6000	-33.071
2672.0000	-33.693
2672.4000	-33.164
2672.8000	-33.024
2673.2000	-32.541
2673.6000	-33.709
2674.0000	-33.176
2674.4000	-33.590
2674.8000	-34.147
2675.2000	-34.800
2675.6000	-34.711
2676.0000	-34.750
2676.4000	-35.352
2676.8000	-35.598
2677.2000	-35.844
2677.6000	-35.916
2678.0000	-35.800
2678.4000	-35.651
2678.8000	-35.170
2679.2000	-34.771
2679.6000	-34.364
2680.0000	-33.841
2680.4000	-33.223
2680.8000	-32.744
2681.2000	-32.393
2681.6000	-32.106
2682.0000	-32.388
2682.4000	-32.288
2682.8000	-31.172
2683.2000	-31.063
2683.6000	-31.974
2684.0000	-32.245
2684.4000	-32.195
2684.8000	-31.822
2685.2000	-31.429
2685.6000	-31.113
2686.0000	-30.468
2686.4000	-30.149
2686.8000	-29.819
2687.2000	-29.599
2687.6000	-29.091
2688.0000	-28.776
2688.4000	-28.754
2688.8000	-28.916
2689.2000	-28.980
2689.6000	-29.272
2690.0000	-29.718
2690.4000	-30.070
2690.8000	-30.704
2691.2000	-31.208
2691.6000	-31.606
2692.0000	-32.171
2692.4000	-32.543
2692.8000	-32.650
2693.2000	-32.480
2693.6000	-32.406
2694.0000	-32.186
2694.4000	-32.019
2694.8000	-31.415
2695.2000	-31.241
2695.6000	-31.079
2696.0000	-30.945
2696.4000	-30.692
2696.8000	-30.864
2697.2000	-30.744
2697.6000	-30.848
2698.0000	-31.041
2698.4000	-31.049
2698.8000	-31.170
2699.2000	-31.370
2699.6000	-31.311
2700.0000	-31.808
2700.4000	-31.837
2700.8000	-31.965
2701.2000	-32.101
2701.6000	-32.131
2702.0000	-32.180
2702.4000	-32.397
2702.8000	-32.169
2703.2000	-31.845
2703.6000	-31.677
2704.0000	-31.582
2704.4000	-31.052
2704.8000	-30.707
2705.2000	-30.286
2705.6000	-30.378
2706.0000	-30.192
2706.4000	-29.834
2706.8000	-29.582
2707.2000	-29.154
2707.6000	-29.435
2708.0000	-29.234
2708.4000	-29.148
2708.8000	-29.092
2709.2000	-29.007
2709.6000	-28.973
2710.0000	-28.968
2710.4000	-29.231
2710.8000	-29.125
2711.2000	-28.792
2711.6000	-28.651
2712.0000	-28.453
2712.4000	-28.202
2712.8000	-27.732
2713.2000	-27.439
2713.6000	-26.981
2714.0000	-26.706
2714.4000	-26.137
2714.8000	-26.061
2715.2000	-25.852
2715.6000	-25.719
2716.0000	-25.469
2716.4000	-25.364
2716.8000	-25.319
2717.2000	-25.397
2717.6000	-25.351
2718.0000	-25.242
2718.4000	-25.565
2718.8000	-25.525
2719.2000	-25.626
2719.6000	-25.773
2720.0000	-25.851
2720.4000	-25.926
2720.8000	-25.762
2721.2000	-25.616
2721.6000	-25.681
2722.0000	-25.644
2722.4000	-25.490
2722.8000	-25.445
2723.2000	-25.390
2723.6000	-25.310
2724.0000	-25.222
2724.4000	-25.272
2724.8000	-25.404
2725.2000	-25.361
2725.6000	-25.202
2726.0000	-25.207
2726.4000	-25.064
2726.8000	-25.059
2727.2000	-24.944
2727.6000	-24.664
2728.0000	-24.572
2728.4000	-24.560
2728.8000	-24.610
2729.2000	-24.699
2729.6000	-24.409
2730.0000	-24.425
2730.4000	-24.380
2730.8000	-25.142
2731.2000	-24.870
2731.6000	-24.556
2732.0000	-24.699
2732.4000	-24.331
2732.8000	-24.087
2733.2000	-24.040
2733.6000	-23.763
2734.0000	-23.234
2734.4000	-22.975
2734.8000	-22.930
2735.2000	-22.597
2735.6000	-21.736
2736.0000	-21.608
2736.4000	-21.713
2736.8000	-21.248
2737.2000	-21.040
2737.6000	-20.932
2738.0000	-20.558
2738.4000	-20.258
2738.8000	-19.826
2739.2000	-19.768
2739.6000	-19.645
2740.0000	-18.878
2740.4000	-18.739
2740.8000	-18.400
2741.2000	-17.907
2741.6000	-17.402
2742.0000	-16.901
2742.4000	-16.800
2742.8000	-16.855
2743.2000	-16.227
2743.6000	-15.712
2744.0000	-15.537
2744.4000	-15.296
2744.8000	-15.109
2745.2000	-15.005
2745.6000	-14.898
2746.0000	-14.536
2746.4000	-15.543
2746.8000	-14.964
2747.2000	-14.659
2747.6000	-14.818
2748.0000	-15.016
2748.4000	-16.344
2748.8000	-16.251
2749.2000	-15.508
2749.6000	-15.613
2750.0000	-15.869
2750.4000	-16.149
2750.8000	-16.076
2751.2000	-15.739
2751.6000	-15.852
2752.0000	-15.834
2752.4000	-15.429
2752.8000	-15.863
2753.2000	-15.413
2753.6000	-15.138
2754.0000	-15.322
2754.4000	-15.134
2754.8000	-14.692
2755.2000	-14.264
2755.6000	-13.861
2756.0000	-13.489
2756.4000	-12.885
2756.8000	-12.545
2757.2000	-12.245
2757.6000	-11.780
2758.0000	-11.489
2758.4000	-11.391
2758.8000	-11.262
2759.2000	-11.158
2759.6000	-11.129
2760.0000	-10.901
2760.4000	-10.921
2760.8000	-10.783
2761.2000	-10.801
2761.6000	-10.622
2762.0000	-10.203
2762.4000	-10.211
2762.8000	-9.922
2763.2000	-9.895
2763.6000	-9.728
2764.0000	-9.390
2764.4000	-9.148
2764.8000	-8.951
2765.2000	-8.619
2765.6000	-8.444
2766.0000	-8.594
2766.4000	-8.043
2766.8000	-8.175
2767.2000	-7.672
2767.6000	-7.465
2768.0000	-7.005
2768.4000	-7.058
2768.8000	-6.944
2769.2000	-7.102
2769.6000	-6.581
2770.0000	-6.577
2770.4000	-6.716
2770.8000	-6.820
2771.2000	-6.877
2771.6000	-6.872
2772.0000	-7.009
2772.4000	-7.071
2772.8000	-7.074
2773.2000	-7.075
2773.6000	-6.893
2774.0000	-6.893
2774.4000	-6.872
2774.8000	-6.971
2775.2000	-6.533
2775.6000	-6.636
2776.0000	-6.552
2776.4000	-6.205
2776.8000	-6.280
2777.2000	-6.242
2777.6000	-6.246
2778.0000	-6.209
2778.4000	-6.051
2778.8000	-5.969
2779.2000	-5.851
2779.6000	-5.691
2780.0000	-5.348
2780.4000	-5.071
2780.8000	-4.844
2781.2000	-4.544
2781.6000	-4.543
2782.0000	-4.447
2782.4000	-4.520
2782.8000	-4.437
2783.2000	-4.148
2783.6000	-3.760
2784.0000	-3.932
2784.4000	-4.276
2784.8000	-4.362
2785.2000	-4.503
2785.6000	-5.007
2786.0000	-4.448
2786.4000	-4.202
2786.8000	-4.700
2787.2000	-4.426
2787.6000	-4.406
2788.0000	-4.228
2788.4000	-4.355
2788.8000	-4.340
2789.2000	-4.275
2789.6000	-4.243
2790.0000	-4.137
2790.4000	-3.996
2790.8000	-4.161
2791.2000	-4.199
2791.6000	-4.227
2792.0000	-4.504
2792.4000	-4.637
2792.8000	-4.583
2793.2000	-4.724
2793.6000	-4.621
2794.0000	-5.195
2794.4000	-4.910
2794.8000	-4.882
2795.2000	-4.916
2795.6000	-5.090
2796.0000	-4.875
2796.4000	-4.671
2796.8000	-4.444
2797.2000	-4.357
2797.6000	-4.148
2798.0000	-4.175
2798.4000	-4.088
2798.8000	-3.833
2799.2000	-3.851
2799.6000	-3.858
2800.0000	-3.798
2800.4000	-3.891
2800.8000	-3.903
2801.2000	-4.188
2801.6000	-4.385
2802.0000	-4.656
2802.4000	-4.748
2802.8000	-4.986
2803.2000	-5.327
2803.6000	-5.704
2804.0000	-6.002
2804.4000	-6.370
2804.8000	-6.879
2805.2000	-7.404
2805.6000	-7.707
2806.0000	-8.272
2806.4000	-7.853
2806.8000	-8.152
2807.2000	-9.021
2807.6000	-9.175
2808.0000	-9.182
2808.4000	-8.778
2808.8000	-9.101
2809.2000	-9.598
2809.6000	-9.766
2810.0000	-10.223
2810.4000	-9.583
2810.8000	-9.099
2811.2000	-9.239
2811.6000	-9.136
2812.0000	-9.466
2812.4000	-8.951
2812.8000	-9.433
2813.2000	-10.151
2813.6000	-10.125
2814.0000	-9.806
2814.4000	-10.939
2814.8000	-9.883
2815.2000	-9.399
2815.6000	-9.495
2816.0000	-9.448
2816.4000	-9.391
2816.8000	-8.812
2817.2000	-8.780
2817.6000	-8.314
2818.0000	-8.338
2818.4000	-8.544
2818.8000	-8.357
2819.2000	-9.048
2819.6000	-9.163
2820.0000	-9.398
2820.4000	-9.402
2820.8000	-9.566
2821.2000	-9.940
2821.6000	-10.361
2822.0000	-10.379
2822.4000	-10.112
2822.8000	-10.751
2823.2000	-10.820
2823.6000	-10.495
2824.0000	-10.414
2824.4000	-10.411
2824.8000	-10.787
2825.2000	-9.971
2825.6000	-9.857
2826.0000	-10.635
2826.4000	-10.819
2826.8000	-10.754
2827.2000	-10.588
2827.6000	-10.628
2828.0000	-10.850
2828.4000	-10.843
2828.8000	-10.875
2829.2000	-10.683
2829.6000	-11.001
2830.0000	-11.386
2830.4000	-10.787
2830.8000	-11.293
2831.2000	-11.160
2831.6000	-11.268
2832.0000	-10.906
2832.4000	-10.561
2832.8000	-11.434
2833.2000	-11.450
2833.6000	-10.499
2834.0000	-11.402
2834.4000	-10.263
2834.8000	-10.756
2835.2000	-10.244
2835.6000	-11.275
2836.0000	-10.861
2836.4000	-10.846
2836.8000	-10.619
2837.2000	-10.260
2837.6000	-11.071
2838.0000	-11.298
2838.4000	-11.468
2838.8000	-11.525
2839.2000	-11.920
2839.6000	-11.815
2840.0000	-12.032
2840.4000	-12.032
2840.8000	-11.892
2841.2000	-12.189
2841.6000	-12.077
2842.0000	-12.381
2842.4000	-12.026
2842.8000	-12.110
2843.2000	-12.369
2843.6000	-12.523
2844.0000	-12.197
2844.4000	-12.559
2844.8000	-13.012
2845.2000	-12.890
2845.6000	-12.352
2846.0000	-12.832
2846.4000	-12.241
2846.8000	-11.667
2847.2000	-12.210
2847.6000	-12.102
2848.0000	-12.477
2848.4000	-12.607
2848.8000	-11.480
2849.2000	-11.163
2849.6000	-11.110
2850.0000	-11.849
2850.4000	-11.876
2850.8000	-11.274
2851.2000	-11.286
2851.6000	-12.848
2852.0000	-12.517
2852.4000	-12.511
2852.8000	-12.167
2853.2000	-13.280
2853.6000	-13.100
2854.0000	-12.732
2854.4000	-13.343
2854.8000	-13.560
2855.2000	-13.088
2855.6000	-12.506
2856.0000	-13.003
2856.4000	-12.699
2856.8000	-12.953
2857.2000	-13.514
2857.6000	-12.635
2858.0000	-12.924
2858.4000	-13.266
2858.8000	-12.898
2859.2000	-13.233
2859.6000	-13.412
2860.0000	-14.083
2860.4000	-13.766
2860.8000	-13.919
2861.2000	-14.018
2861.6000	-13.836
2862.0000	-13.917
2862.4000	-13.917
2862.8000	-13.781
2863.2000	-13.495
2863.6000	-13.645
2864.0000	-13.578
2864.4000	-13.444
2864.8000	-12.710
2865.2000	-12.377
2865.6000	-11.140
2866.0000	-12.516
2866.4000	-11.992
2866.8000	-12.337
2867.2000	-12.947
2867.6000	-12.838
2868.0000	-12.803
2868.4000	-12.706
2868.8000	-12.105
2869.2000	-13.073
2869.6000	-13.099
2870.0000	-12.973
2870.4000	-12.620
2870.8000	-12.931
2871.2000	-13.027
2871.6000	-13.049
2872.0000	-12.908
2872.4000	-13.025
2872.8000	-13.021
2873.2000	-13.245
2873.6000	-13.091
2874.0000	-13.136
2874.4000	-13.102
2874.8000	-12.621
2875.2000	-13.199
2875.6000	-12.899
2876.0000	-12.925
2876.4000	-11.898
2876.8000	-12.551
2877.2000	-12.125
2877.6000	-12.185
2878.0000	-12.371
2878.4000	-12.565
2878.8000	-12.009
2879.2000	-11.958
2879.6000	-11.585
2880.0000	-12.782
2880.4000	-12.368
2880.8000	-11.761
2881.2000	-11.232
2881.6000	-11.651
2882.0000	-13.056
2882.4000	-12.250
2882.8000	-11.864
2883.2000	-10.841
2883.6000	-11.454
2884.0000	-11.940
2884.4000	-11.818
2884.8000	-11.688
2885.2000	-11.798
2885.6000	-11.781
2886.0000	-11.647
2886.4000	-12.153
2886.8000	-11.626
2887.2000	-11.212
2887.6000	-11.302
2888.0000	-11.244
2888.4000	-11.259
2888.8000	-10.929
2889.2000	-10.713
2889.6000	-11.203
2890.0000	-11.477
2890.4000	-11.573
2890.8000	-11.476
2891.2000	-11.335
2891.6000	-10.497
2892.0000	-10.065
2892.4000	-10.179
2892.8000	-9.648
2893.2000	-9.970
2893.6000	-10.582
2894.0000	-10.679
2894.4000	-10.539
2894.8000	-10.245
2895.2000	-10.145
2895.6000	-10.519
2896.0000	-10.908
2896.4000	-10.538
2896.8000	-10.657
2897.2000	-10.713
2897.6000	-10.992
2898.0000	-10.732
2898.4000	-10.568
2898.8000	-10.510
2899.2000	-10.250
2899.6000	-10.034
2900.0000	-9.929
2900.4000	-10.093
2900.8000	-9.990
2901.2000	-9.799
2901.6000	-9.670
2902.0000	-9.663
2902.4000	-9.934
2902.8000	-9.924
2903.2000	-9.619
2903.6000	-9.690
2904.0000	-9.764
2904.4000	-9.925
2904.8000	-9.833
2905.2000	-9.850
2905.6000	-9.790
2906.0000	-9.759
2906.4000	-9.761
2906.8000	-9.702
2907.2000	-9.701
2907.6000	-9.643
2908.0000	-9.247
2908.4000	-9.843
2908.8000	-9.838
2909.2000	-9.708
2909.6000	-9.248
2910.0000	-9.631
2910.4000	-9.629
2910.8000	-9.741
2911.2000	-9.568
2911.6000	-9.341
2912.0000	-9.585
2912.4000	-9.475
2912.8000	-9.398
2913.2000	-9.654
2913.6000	-9.398
2914.0000	-9.512
2914.4000	-9.360
2914.8000	-9.465
2915.2000	-9.459
2915.6000	-9.497
2916.0000	-9.418
2916.4000	-9.186
2916.8000	-9.068
2917.2000	-9.106
2917.6000	-9.098
2918.0000	-9.124
2918.4000	-9.076
2918.8000	-8.811
2919.2000	-8.680
2919.6000	-8.554
2920.0000	-8.828
2920.4000	-8.793
2920.8000	-8.734
2921.2000	-8.750
2921.6000	-8.740
2922.0000	-8.867
2922.4000	-9.038
2922.8000	-9.147
2923.2000	-8.964
2923.6000	-9.043
2924.0000	-9.139
2924.4000	-9.354
2924.8000	-9.376
2925.2000	-9.004
2925.6000	-9.500
2926.0000	-9.532
2926.4000	-9.713
2926.8000	-9.495
2927.2000	-9.516
2927.6000	-9.750
2928.0000	-9.926
2928.4000	-9.493
2928.8000	-9.850
2929.2000	-10.243
2929.6000	-10.156
2930.0000	-10.023
2930.4000	-10.098
2930.8000	-9.445
2931.2000	-9.868
2931.6000	-10.112
2932.0000	-10.019
2932.4000	-9.996
2932.8000	-9.680
2933.2000	-9.783
2933.6000	-9.856
2934.0000	-9.778
2934.4000	-9.862
2934.8000	-9.854
2935.2000	-9.822
2935.6000	-9.880
2936.0000	-10.109
2936.4000	-10.336
2936.8000	-10.390
2937.2000	-10.236
2937.6000	-10.568
2938.0000	-10.886
2938.4000	-10.243
2938.8000	-10.313
2939.2000	-10.542
2939.6000	-10.812
2940.0000	-10.854
2940.4000	-11.077
2940.8000	-11.111
2941.2000	-11.036
2941.6000	-11.053
2942.0000	-11.391
2942.4000	-11.043
2942.8000	-10.856
2943.2000	-10.906
2943.6000	-11.589
2944.0000	-11.781
2944.4000	-11.476
2944.8000	-11.575
2945.2000	-11.923
2945.6000	-11.616
2946.0000	-11.632
2946.4000	-11.265
2946.8000	-11.618
2947.2000	-11.386
2947.6000	-11.409
2948.0000	-11.153
2948.4000	-11.750
2948.8000	-11.803
2949.2000	-11.851
2949.6000	-11.687
2950.0000	-12.021
2950.4000	-12.015
2950.8000	-11.711
2951.2000	-11.890
2951.6000	-11.919
2952.0000	-12.106
2952.4000	-12.320
2952.8000	-12.061
2953.2000	-11.848
2953.6000	-12.266
2954.0000	-12.112
2954.4000	-12.263
2954.8000	-11.995
2955.2000	-12.272
2955.6000	-12.371
2956.0000	-12.550
2956.4000	-12.755
2956.8000	-12.889
2957.2000	-12.585
2957.6000	-12.582
2958.0000	-12.885
2958.4000	-12.319
2958.8000	-12.985
2959.2000	-13.003
2959.6000	-13.045
2960.0000	-13.088
2960.4000	-12.974
2960.8000	-12.997
2961.2000	-12.758
2961.6000	-12.435
2962.0000	-12.844
2962.4000	-12.605
2962.8000	-12.440
2963.2000	-12.803
2963.6000	-12.683
2964.0000	-13.141
2964.4000	-12.534
2964.8000	-12.768
2965.2000	-12.341
2965.6000	-12.723
2966.0000	-12.607
2966.4000	-12.658
2966.8000	-12.660
2967.2000	-12.635
2967.6000	-12.285
2968.0000	-12.302
2968.4000	-12.238
2968.8000	-12.070
2969.2000	-12.361
2969.6000	-12.167
2970.0000	-11.930
2970.4000	-12.376
2970.8000	-12.484
2971.2000	-12.268
2971.6000	-12.215
2972.0000	-12.243
2972.4000	-12.362
2972.8000	-12.277
2973.2000	-11.905
2973.6000	-12.012
2974.0000	-12.055
2974.4000	-12.023
2974.8000	-12.090
2975.2000	-11.779
2975.6000	-11.994
2976.0000	-12.152
2976.4000	-11.961
2976.8000	-11.879
2977.2000	-11.741
2977.6000	-11.552
2978.0000	-11.644
2978.4000	-11.929
2978.8000	-11.808
2979.2000	-12.162
2979.6000	-12.048
2980.0000	-12.211
2980.4000	-12.159
2980.8000	-11.789
2981.2000	-12.005
2981.6000	-11.879
2982.0000	-12.218
2982.4000	-12.196
2982.8000	-12.273
2983.2000	-11.953
2983.6000	-12.046
2984.0000	-12.004
2984.4000	-11.690
2984.8000	-11.809
2985.2000	-12.048
2985.6000	-11.973
2986.0000	-11.869
2986.4000	-11.664
2986.8000	-12.140
2987.2000	-11.943
2987.6000	-11.719
2988.0000	-11.821
2988.4000	-11.789
2988.8000	-12.048
2989.2000	-12.379
2989.6000	-12.448
2990.0000	-12.294
2990.4000	-12.359
2990.8000	-12.243
2991.2000	-12.166
2991.6000	-12.627
2992.0000	-12.606
2992.4000	-12.507
2992.8000	-12.105
2993.2000	-12.577
2993.6000	-12.777
2994.0000	-12.607
2994.4000	-12.273
2994.8000	-12.249
2995.2000	-12.643
2995.6000	-12.420
2996.0000	-12.232
2996.4000	-12.222
2996.8000	-12.606
2997.2000	-12.812
2997.6000	-12.672
2998.0000	-12.558
2998.4000	-12.558
2998.8000	-12.447
2999.2000	-12.464
2999.6000	-12.523
3000.0000	-13.117
3000.4000	-13.083
3000.8000	-12.673
3001.2000	-12.810
3001.6000	-13.064
3002.0000	-13.439
3002.4000	-13.210
3002.8000	-12.974
3003.2000	-12.974
3003.6000	-13.288
3004.0000	-14.274
3004.4000	-14.764
3004.8000	-15.246
3005.2000	-13.787
3005.6000	-15.357
3006.0000	-14.367
3006.4000	-14.274
3006.8000	-14.319
3007.2000	-14.102
3007.6000	-13.880
3008.0000	-13.527
3008.4000	-13.857
3008.8000	-14.228
3009.2000	-14.163
3009.6000	-14.166
3010.0000	-14.015
3010.4000	-14.252
3010.8000	-14.262
3011.2000	-14.703
3011.6000	-14.512
3012.0000	-15.302
3012.4000	-15.147
3012.8000	-15.350
3013.2000	-14.735
3013.6000	-15.032
3014.0000	-15.194
3014.4000	-15.333
3014.8000	-14.729
3015.2000	-14.783
3015.6000	-15.299
3016.0000	-15.601
3016.4000	-15.570
3016.8000	-15.598
3017.2000	-15.444
3017.6000	-15.743
3018.0000	-15.444
3018.4000	-15.659
3018.8000	-15.497
3019.2000	-16.300
3019.6000	-16.467
3020.0000	-16.153
3020.4000	-16.224
3020.8000	-16.371
3021.2000	-16.956
3021.6000	-16.246
3022.0000	-16.622
3022.4000	-16.330
3022.8000	-16.992
3023.2000	-16.277
3023.6000	-16.982
3024.0000	-17.485
3024.4000	-17.054
3024.8000	-17.131
3025.2000	-17.378
3025.6000	-17.165
3026.0000	-17.916
3026.4000	-17.876
3026.8000	-17.691
3027.2000	-17.743
3027.6000	-18.630
3028.0000	-18.336
3028.4000	-18.410
3028.8000	-19.074
3029.2000	-18.074
3029.6000	-19.505
3030.0000	-19.727
3030.4000	-19.752
3030.8000	-19.901
3031.2000	-20.117
3031.6000	-20.347
3032.0000	-18.644
3032.4000	-19.241
3032.8000	-19.297
3033.2000	-19.929
3033.6000	-19.945
3034.0000	-19.423
3034.4000	-20.987
3034.8000	-20.674
3035.2000	-19.935
3035.6000	-20.158
3036.0000	-20.444
3036.4000	-20.459
3036.8000	-21.209
3037.2000	-20.657
3037.6000	-20.879
3038.0000	-20.698
3038.4000	-21.335
3038.8000	-20.738
3039.2000	-21.128
3039.6000	-21.419
3040.0000	-21.708
3040.4000	-22.235
3040.8000	-23.010
3041.2000	-22.855
3041.6000	-22.889
3042.0000	-22.118
3042.4000	-22.405
3042.8000	-22.923
3043.2000	-22.686
3043.6000	-24.286
3044.0000	-23.431
3044.4000	-22.764
3044.8000	-23.179
3045.2000	-23.082
3045.6000	-22.582
3046.0000	-22.329
3046.4000	-23.700
3046.8000	-23.714
3047.2000	-23.750
3047.6000	-23.359
3048.0000	-22.868
3048.4000	-22.466
3048.8000	-22.665
3049.2000	-23.108
3049.6000	-22.897
3050.0000	-23.135
3050.4000	-23.460
3050.8000	-23.635
3051.2000	-23.885
3051.6000	-23.893
3052.0000	-23.836
3052.4000	-23.451
3052.8000	-23.933
3053.2000	-24.331
3053.6000	-23.787
3054.0000	-24.085
3054.4000	-24.586
3054.8000	-24.722
3055.2000	-24.869
3055.6000	-24.548
3056.0000	-24.264
3056.4000	-24.861
3056.8000	-24.896
3057.2000	-24.508
3057.6000	-24.871
3058.0000	-24.510
3058.4000	-24.369
3058.8000	-24.614
3059.2000	-24.861
3059.6000	-24.843
3060.0000	-24.658
3060.4000	-24.941
3060.8000	-24.828
3061.2000	-24.337
3061.6000	-24.473
3062.0000	-24.618
3062.4000	-24.960
3062.8000	-24.806
3063.2000	-25.231
3063.6000	-25.146
3064.0000	-25.084
3064.4000	-25.188
3064.8000	-25.421
3065.2000	-25.750
3065.6000	-25.324
3066.0000	-26.051
3066.4000	-26.104
3066.8000	-25.411
3067.2000	-25.660
3067.6000	-25.513
3068.0000	-25.356
3068.4000	-25.580
3068.8000	-25.997
3069.2000	-25.434
3069.6000	-26.338
3070.0000	-25.934
3070.4000	-26.517
3070.8000	-25.809
3071.2000	-26.246
3071.6000	-26.339
3072.0000	-26.352
3072.4000	-26.799
3072.8000	-24.896
3073.2000	-26.043
3073.6000	-27.223
3074.0000	-25.758
3074.4000	-25.542
3074.8000	-25.319
3075.2000	-25.917
3075.6000	-25.333
3076.0000	-25.252
3076.4000	-26.014
3076.8000	-26.719
3077.2000	-25.740
3077.6000	-25.635
3078.0000	-25.866
3078.4000	-25.906
3078.8000	-27.546
3079.2000	-25.586
3079.6000	-27.841
3080.0000	-26.912
3080.4000	-26.329
3080.8000	-26.344
3081.2000	-26.275
3081.6000	-26.244
3082.0000	-26.608
3082.4000	-26.596
3082.8000	-25.703
3083.2000	-26.259
3083.6000	-26.083
3084.0000	-26.070
3084.4000	-26.073
3084.8000	-26.555
3085.2000	-27.354
3085.6000	-27.320
[truncated: 6,036 more rows]
