# Supplementary material for: Femtosecond tunable solitons up to 4.8 µm using soliton self-frequency shift in an InF3 fiber
Source: Sci Rep. 2022 Sep 23;12:15898. doi: 10.1038/s41598-022-19658-8 (PMC9508244; doi:10.1038/s41598-022-19658-8)
Supplement: Supplementary file 1 — Supplementary Information. [file 41598_2022_19658_MOESM1_ESM.zip › Raw data/Fig3_4m20mInF3/7.6A.CSV]

75CSV
77
35
CTRWL	3900.000000
SPAN	3200.000000
START WL	2300.000000
STOP WL	5500.000000
WLFREQ	0
REFL	-3.0
LSCL	7.0
RESLN	2.000
AVG	1
SMPLAUTO	1
SMPL	8001
SMPLINTVL	0.4000
HI1_CHOP
MEAS
LSUNT	0
NMSKV	OFF
RESCOR	0
SMOOTH	0
MEASWL	0
SWPSPD	1
MODELNAME	AQ6376
CHGPT	0
RESCAL0_0	10243
RESCAL0_1	0
RESCAL0_2	0
RESCAL1_0	10243
RESCAL1_1	0
RESCAL1_2	0
RESPARM	10243
FREQPARM	10243
WNUMPARM	10243
[TRACE DATA]
2300.0000	-210.000
2300.4000	-50.548
2300.8000	-210.000
2301.2000	-210.000
2301.6000	-52.737
2302.0000	-210.000
2302.4000	-55.359
2302.8000	-63.277
2303.2000	-210.000
2303.6000	-210.000
2304.0000	-210.000
2304.4000	-56.658
2304.8000	-210.000
2305.2000	-210.000
2305.6000	-210.000
2306.0000	-50.093
2306.4000	-210.000
2306.8000	-51.286
2307.2000	-62.881
2307.6000	-210.000
2308.0000	-63.843
2308.4000	-52.117
2308.8000	-210.000
2309.2000	-52.097
2309.6000	-210.000
2310.0000	-210.000
2310.4000	-210.000
2310.8000	-210.000
2311.2000	-53.283
2311.6000	-210.000
2312.0000	-52.007
2312.4000	-50.953
2312.8000	-54.435
2313.2000	-210.000
2313.6000	-50.937
2314.0000	-210.000
2314.4000	-210.000
2314.8000	-50.926
2315.2000	-210.000
2315.6000	-210.000
2316.0000	-67.069
2316.4000	-210.000
2316.8000	-210.000
2317.2000	-210.000
2317.6000	-210.000
2318.0000	-53.455
2318.4000	-210.000
2318.8000	-61.632
2319.2000	-210.000
2319.6000	-61.585
2320.0000	-51.217
2320.4000	-210.000
2320.8000	-210.000
2321.2000	-50.989
2321.6000	-210.000
2322.0000	-210.000
2322.4000	-210.000
2322.8000	-210.000
2323.2000	-55.818
2323.6000	-54.828
2324.0000	-210.000
2324.4000	-210.000
2324.8000	-210.000
2325.2000	-54.997
2325.6000	-210.000
2326.0000	-52.872
2326.4000	-210.000
2326.8000	-210.000
2327.2000	-210.000
2327.6000	-51.646
2328.0000	-210.000
2328.4000	-50.255
2328.8000	-55.109
2329.2000	-50.999
2329.6000	-210.000
2330.0000	-57.920
2330.4000	-54.967
2330.8000	-210.000
2331.2000	-210.000
2331.6000	-210.000
2332.0000	-210.000
2332.4000	-210.000
2332.8000	-52.713
2333.2000	-210.000
2333.6000	-50.373
2334.0000	-50.965
2334.4000	-54.231
2334.8000	-210.000
2335.2000	-49.597
2335.6000	-210.000
2336.0000	-210.000
2336.4000	-57.794
2336.8000	-54.169
2337.2000	-57.432
2337.6000	-53.203
2338.0000	-52.435
2338.4000	-54.726
2338.8000	-55.105
2339.2000	-210.000
2339.6000	-210.000
2340.0000	-210.000
2340.4000	-49.131
2340.8000	-52.393
2341.2000	-51.685
2341.6000	-210.000
2342.0000	-210.000
2342.4000	-54.276
2342.8000	-56.773
2343.2000	-52.927
2343.6000	-59.257
2344.0000	-210.000
2344.4000	-210.000
2344.8000	-51.435
2345.2000	-54.041
2345.6000	-51.278
2346.0000	-210.000
2346.4000	-210.000
2346.8000	-210.000
2347.2000	-53.686
2347.6000	-210.000
2348.0000	-51.682
2348.4000	-52.543
2348.8000	-210.000
2349.2000	-57.240
2349.6000	-210.000
2350.0000	-210.000
2350.4000	-210.000
2350.8000	-210.000
2351.2000	-210.000
2351.6000	-52.957
2352.0000	-53.832
2352.4000	-210.000
2352.8000	-54.155
2353.2000	-50.915
2353.6000	-210.000
2354.0000	-210.000
2354.4000	-210.000
2354.8000	-54.272
2355.2000	-210.000
2355.6000	-49.989
2356.0000	-210.000
2356.4000	-210.000
2356.8000	-52.174
2357.2000	-70.208
2357.6000	-51.438
2358.0000	-54.475
2358.4000	-54.583
2358.8000	-210.000
2359.2000	-53.955
2359.6000	-210.000
2360.0000	-50.088
2360.4000	-210.000
2360.8000	-210.000
2361.2000	-52.920
2361.6000	-210.000
2362.0000	-210.000
2362.4000	-58.358
2362.8000	-54.124
2363.2000	-62.929
2363.6000	-66.536
2364.0000	-210.000
2364.4000	-50.810
2364.8000	-210.000
2365.2000	-210.000
2365.6000	-210.000
2366.0000	-52.970
2366.4000	-60.441
2366.8000	-54.319
2367.2000	-57.093
2367.6000	-53.395
2368.0000	-51.506
2368.4000	-56.754
2368.8000	-53.195
2369.2000	-53.234
2369.6000	-210.000
2370.0000	-51.391
2370.4000	-55.177
2370.8000	-50.091
2371.2000	-60.578
2371.6000	-210.000
2372.0000	-54.397
2372.4000	-53.145
2372.8000	-54.205
2373.2000	-53.464
2373.6000	-62.364
2374.0000	-210.000
2374.4000	-210.000
2374.8000	-55.752
2375.2000	-210.000
2375.6000	-210.000
2376.0000	-52.282
2376.4000	-58.513
2376.8000	-210.000
2377.2000	-55.967
2377.6000	-210.000
2378.0000	-210.000
2378.4000	-52.775
2378.8000	-210.000
2379.2000	-210.000
2379.6000	-63.748
2380.0000	-54.438
2380.4000	-56.759
2380.8000	-69.428
2381.2000	-59.262
2381.6000	-50.451
2382.0000	-210.000
2382.4000	-210.000
2382.8000	-51.486
2383.2000	-51.665
2383.6000	-59.236
2384.0000	-52.275
2384.4000	-54.078
2384.8000	-50.672
2385.2000	-50.495
2385.6000	-52.147
2386.0000	-64.102
2386.4000	-210.000
2386.8000	-51.712
2387.2000	-52.092
2387.6000	-58.596
2388.0000	-51.920
2388.4000	-55.136
2388.8000	-54.742
2389.2000	-210.000
2389.6000	-52.824
2390.0000	-210.000
2390.4000	-53.513
2390.8000	-210.000
2391.2000	-49.460
2391.6000	-52.480
2392.0000	-59.232
2392.4000	-49.946
2392.8000	-49.750
2393.2000	-54.384
2393.6000	-59.795
2394.0000	-210.000
2394.4000	-51.928
2394.8000	-51.918
2395.2000	-55.819
2395.6000	-52.843
2396.0000	-53.185
2396.4000	-52.864
2396.8000	-210.000
2397.2000	-58.865
2397.6000	-50.893
2398.0000	-55.412
2398.4000	-54.350
2398.8000	-210.000
2399.2000	-51.447
2399.6000	-55.623
2400.0000	-60.920
2400.4000	-56.653
2400.8000	-210.000
2401.2000	-53.671
2401.6000	-48.291
2402.0000	-52.743
2402.4000	-54.252
2402.8000	-50.452
2403.2000	-50.834
2403.6000	-50.370
2404.0000	-50.412
2404.4000	-50.968
2404.8000	-52.495
2405.2000	-53.869
2405.6000	-52.403
2406.0000	-53.555
2406.4000	-51.009
2406.8000	-210.000
2407.2000	-53.542
2407.6000	-50.643
2408.0000	-50.006
2408.4000	-58.118
2408.8000	-52.327
2409.2000	-51.028
2409.6000	-49.569
2410.0000	-54.978
2410.4000	-52.731
2410.8000	-50.613
2411.2000	-50.770
2411.6000	-49.599
2412.0000	-51.346
2412.4000	-49.312
2412.8000	-49.627
2413.2000	-210.000
2413.6000	-210.000
2414.0000	-55.764
2414.4000	-56.736
2414.8000	-50.031
2415.2000	-58.771
2415.6000	-52.272
2416.0000	-49.095
2416.4000	-50.669
2416.8000	-50.029
2417.2000	-50.687
2417.6000	-48.320
2418.0000	-49.631
2418.4000	-51.293
2418.8000	-49.905
2419.2000	-210.000
2419.6000	-57.446
2420.0000	-53.128
2420.4000	-50.495
2420.8000	-62.859
2421.2000	-50.198
2421.6000	-49.278
2422.0000	-49.389
2422.4000	-50.235
2422.8000	-50.056
2423.2000	-50.912
2423.6000	-49.417
2424.0000	-49.306
2424.4000	-49.571
2424.8000	-50.082
2425.2000	-50.611
2425.6000	-52.819
2426.0000	-54.924
2426.4000	-49.523
2426.8000	-48.491
2427.2000	-50.020
2427.6000	-57.542
2428.0000	-51.231
2428.4000	-49.040
2428.8000	-54.184
2429.2000	-50.786
2429.6000	-52.845
2430.0000	-48.574
2430.4000	-50.662
2430.8000	-47.896
2431.2000	-48.278
2431.6000	-49.113
2432.0000	-49.528
2432.4000	-49.093
2432.8000	-49.142
2433.2000	-49.747
2433.6000	-51.156
2434.0000	-51.594
2434.4000	-51.937
2434.8000	-51.540
2435.2000	-49.658
2435.6000	-50.251
2436.0000	-50.928
2436.4000	-48.153
2436.8000	-49.662
2437.2000	-49.261
2437.6000	-49.755
2438.0000	-49.019
2438.4000	-49.051
2438.8000	-50.864
2439.2000	-49.504
2439.6000	-48.564
2440.0000	-48.973
2440.4000	-49.956
2440.8000	-50.405
2441.2000	-49.739
2441.6000	-49.129
2442.0000	-49.636
2442.4000	-49.131
2442.8000	-48.844
2443.2000	-52.064
2443.6000	-50.641
2444.0000	-49.286
2444.4000	-49.675
2444.8000	-49.117
2445.2000	-50.803
2445.6000	-51.174
2446.0000	-48.956
2446.4000	-54.287
2446.8000	-48.983
2447.2000	-49.824
2447.6000	-50.011
2448.0000	-48.652
2448.4000	-51.812
2448.8000	-48.910
2449.2000	-49.955
2449.6000	-47.703
2450.0000	-47.898
2450.4000	-50.102
2450.8000	-49.492
2451.2000	-48.597
2451.6000	-49.284
2452.0000	-48.786
2452.4000	-49.677
2452.8000	-48.311
2453.2000	-50.337
2453.6000	-50.810
2454.0000	-47.976
2454.4000	-49.453
2454.8000	-48.474
2455.2000	-47.913
2455.6000	-49.183
2456.0000	-48.390
2456.4000	-49.289
2456.8000	-47.990
2457.2000	-47.975
2457.6000	-48.790
2458.0000	-48.030
2458.4000	-48.137
2458.8000	-48.738
2459.2000	-48.720
2459.6000	-48.761
2460.0000	-47.868
2460.4000	-48.148
2460.8000	-47.645
2461.2000	-47.101
2461.6000	-47.212
2462.0000	-46.665
2462.4000	-47.689
2462.8000	-47.439
2463.2000	-48.293
2463.6000	-49.115
2464.0000	-47.608
2464.4000	-47.847
2464.8000	-48.104
2465.2000	-49.311
2465.6000	-48.741
2466.0000	-48.064
2466.4000	-47.639
2466.8000	-48.427
2467.2000	-47.548
2467.6000	-49.273
2468.0000	-49.710
2468.4000	-48.624
2468.8000	-48.609
2469.2000	-47.515
2469.6000	-48.218
2470.0000	-48.753
2470.4000	-48.050
2470.8000	-48.664
2471.2000	-48.073
2471.6000	-48.080
2472.0000	-47.572
2472.4000	-48.107
2472.8000	-47.598
2473.2000	-46.965
2473.6000	-48.595
2474.0000	-48.633
2474.4000	-47.821
2474.8000	-48.188
2475.2000	-48.354
2475.6000	-47.379
2476.0000	-47.120
2476.4000	-46.705
2476.8000	-47.620
2477.2000	-47.639
2477.6000	-47.475
2478.0000	-48.722
2478.4000	-48.418
2478.8000	-47.962
2479.2000	-47.875
2479.6000	-47.648
2480.0000	-47.994
2480.4000	-47.827
2480.8000	-49.660
2481.2000	-48.312
2481.6000	-48.372
2482.0000	-48.226
2482.4000	-48.096
2482.8000	-48.172
2483.2000	-47.650
2483.6000	-47.879
2484.0000	-47.172
2484.4000	-46.804
2484.8000	-46.645
2485.2000	-46.833
2485.6000	-48.794
2486.0000	-47.393
2486.4000	-47.014
2486.8000	-47.118
2487.2000	-47.442
2487.6000	-47.417
2488.0000	-47.112
2488.4000	-48.232
2488.8000	-47.141
2489.2000	-46.546
2489.6000	-47.153
2490.0000	-47.554
2490.4000	-48.303
2490.8000	-46.907
2491.2000	-47.740
2491.6000	-47.598
2492.0000	-47.250
2492.4000	-47.988
2492.8000	-47.098
2493.2000	-46.714
2493.6000	-46.747
2494.0000	-45.797
2494.4000	-45.811
2494.8000	-45.609
2495.2000	-46.457
2495.6000	-45.864
2496.0000	-47.283
2496.4000	-45.978
2496.8000	-47.159
2497.2000	-47.227
2497.6000	-47.507
2498.0000	-46.624
2498.4000	-46.625
2498.8000	-47.364
2499.2000	-46.956
2499.6000	-47.053
2500.0000	-46.672
2500.4000	-47.009
2500.8000	-47.057
2501.2000	-46.599
2501.6000	-46.850
2502.0000	-46.960
2502.4000	-46.341
2502.8000	-46.255
2503.2000	-46.958
2503.6000	-45.119
2504.0000	-45.350
2504.4000	-45.401
2504.8000	-45.029
2505.2000	-44.384
2505.6000	-44.401
2506.0000	-44.795
2506.4000	-44.783
2506.8000	-45.603
2507.2000	-45.165
2507.6000	-45.581
2508.0000	-46.007
2508.4000	-45.590
2508.8000	-45.310
2509.2000	-45.724
2509.6000	-45.615
2510.0000	-45.752
2510.4000	-45.501
2510.8000	-45.056
2511.2000	-44.911
2511.6000	-44.634
2512.0000	-44.741
2512.4000	-44.721
2512.8000	-44.528
2513.2000	-45.575
2513.6000	-45.047
2514.0000	-44.098
2514.4000	-44.901
2514.8000	-44.984
2515.2000	-45.893
2515.6000	-44.903
2516.0000	-45.178
2516.4000	-45.440
2516.8000	-45.406
2517.2000	-45.687
2517.6000	-45.245
2518.0000	-44.640
2518.4000	-44.507
2518.8000	-44.376
2519.2000	-44.225
2519.6000	-44.646
2520.0000	-44.094
2520.4000	-44.473
2520.8000	-44.854
2521.2000	-45.021
2521.6000	-44.507
2522.0000	-44.048
2522.4000	-43.906
2522.8000	-44.277
2523.2000	-44.888
2523.6000	-44.458
2524.0000	-44.624
2524.4000	-43.901
2524.8000	-44.549
2525.2000	-44.969
2525.6000	-45.633
2526.0000	-45.315
2526.4000	-44.849
2526.8000	-44.194
2527.2000	-44.093
2527.6000	-44.299
2528.0000	-44.148
2528.4000	-44.519
2528.8000	-43.807
2529.2000	-44.529
2529.6000	-44.001
2530.0000	-44.782
2530.4000	-44.382
2530.8000	-43.918
2531.2000	-43.608
2531.6000	-44.149
2532.0000	-44.532
2532.4000	-43.668
2532.8000	-44.178
2533.2000	-43.825
2533.6000	-43.825
2534.0000	-43.327
2534.4000	-43.609
2534.8000	-43.163
2535.2000	-43.433
2535.6000	-42.891
2536.0000	-42.945
2536.4000	-43.118
2536.8000	-42.580
2537.2000	-42.826
2537.6000	-41.960
2538.0000	-42.206
2538.4000	-42.216
2538.8000	-42.057
2539.2000	-41.520
2539.6000	-41.356
2540.0000	-41.298
2540.4000	-41.478
2540.8000	-42.023
2541.2000	-41.684
2541.6000	-41.715
2542.0000	-41.818
2542.4000	-41.790
2542.8000	-42.050
2543.2000	-41.653
2543.6000	-41.453
2544.0000	-41.263
2544.4000	-40.780
2544.8000	-40.977
2545.2000	-40.462
2545.6000	-40.597
2546.0000	-40.498
2546.4000	-40.701
2546.8000	-40.215
2547.2000	-40.551
2547.6000	-40.527
2548.0000	-40.768
2548.4000	-40.916
2548.8000	-40.931
2549.2000	-40.824
2549.6000	-41.322
2550.0000	-40.819
2550.4000	-40.604
2550.8000	-40.928
2551.2000	-41.038
2551.6000	-40.716
2552.0000	-40.596
2552.4000	-40.667
2552.8000	-40.569
2553.2000	-40.947
2553.6000	-41.349
2554.0000	-41.349
2554.4000	-40.791
2554.8000	-41.410
2555.2000	-40.891
2555.6000	-41.510
2556.0000	-41.543
2556.4000	-40.902
2556.8000	-40.942
2557.2000	-41.086
2557.6000	-40.822
2558.0000	-40.756
2558.4000	-40.888
2558.8000	-40.570
2559.2000	-40.537
2559.6000	-40.650
2560.0000	-40.126
2560.4000	-39.986
2560.8000	-40.322
2561.2000	-40.129
2561.6000	-40.251
2562.0000	-40.079
2562.4000	-40.162
2562.8000	-40.129
2563.2000	-40.399
2563.6000	-40.075
2564.0000	-39.980
2564.4000	-40.205
2564.8000	-39.907
2565.2000	-39.868
2565.6000	-39.614
2566.0000	-40.136
2566.4000	-39.830
2566.8000	-40.062
2567.2000	-39.648
2567.6000	-39.141
2568.0000	-39.523
2568.4000	-39.165
2568.8000	-39.680
2569.2000	-38.917
2569.6000	-39.418
2570.0000	-38.896
2570.4000	-39.510
2570.8000	-39.307
2571.2000	-39.620
2571.6000	-39.427
2572.0000	-39.353
2572.4000	-39.768
2572.8000	-39.732
2573.2000	-39.775
2573.6000	-39.781
2574.0000	-39.640
2574.4000	-39.729
2574.8000	-39.904
2575.2000	-39.524
2575.6000	-39.646
2576.0000	-39.243
2576.4000	-39.295
2576.8000	-39.539
2577.2000	-39.314
2577.6000	-39.572
2578.0000	-39.094
2578.4000	-38.849
2578.8000	-38.726
2579.2000	-38.671
2579.6000	-38.311
2580.0000	-38.245
2580.4000	-38.195
2580.8000	-38.281
2581.2000	-38.137
2581.6000	-38.242
2582.0000	-38.197
2582.4000	-38.213
2582.8000	-38.341
2583.2000	-38.504
2583.6000	-38.362
2584.0000	-38.580
2584.4000	-38.324
2584.8000	-38.233
2585.2000	-38.270
2585.6000	-38.048
2586.0000	-37.960
2586.4000	-38.000
2586.8000	-37.777
2587.2000	-37.565
2587.6000	-37.766
2588.0000	-37.807
2588.4000	-37.583
2588.8000	-37.486
2589.2000	-37.272
2589.6000	-37.356
2590.0000	-37.539
2590.4000	-37.328
2590.8000	-37.441
2591.2000	-37.558
2591.6000	-37.514
2592.0000	-37.529
2592.4000	-37.662
2592.8000	-37.823
2593.2000	-38.698
2593.6000	-38.023
2594.0000	-38.384
2594.4000	-38.504
2594.8000	-38.458
2595.2000	-38.676
2595.6000	-38.650
2596.0000	-38.490
2596.4000	-38.185
2596.8000	-38.201
2597.2000	-38.550
2597.6000	-37.829
2598.0000	-38.139
2598.4000	-37.895
2598.8000	-38.132
2599.2000	-37.943
2599.6000	-37.948
2600.0000	-38.108
2600.4000	-38.376
2600.8000	-38.185
2601.2000	-38.245
2601.6000	-37.759
2602.0000	-37.830
2602.4000	-37.604
2602.8000	-38.061
2603.2000	-38.074
2603.6000	-38.183
2604.0000	-38.200
2604.4000	-38.719
2604.8000	-38.369
2605.2000	-38.613
2605.6000	-38.433
2606.0000	-38.765
2606.4000	-38.800
2606.8000	-38.725
2607.2000	-38.390
2607.6000	-38.098
2608.0000	-38.153
2608.4000	-37.988
2608.8000	-37.788
2609.2000	-37.761
2609.6000	-37.625
2610.0000	-37.685
2610.4000	-37.955
2610.8000	-37.687
2611.2000	-37.959
2611.6000	-38.638
2612.0000	-38.483
2612.4000	-38.291
2612.8000	-38.159
2613.2000	-38.066
2613.6000	-38.053
2614.0000	-38.079
2614.4000	-37.630
2614.8000	-37.916
2615.2000	-37.834
2615.6000	-38.777
2616.0000	-38.692
2616.4000	-38.748
2616.8000	-39.116
2617.2000	-39.106
2617.6000	-38.668
2618.0000	-38.771
2618.4000	-38.661
2618.8000	-38.547
2619.2000	-38.267
2619.6000	-37.794
2620.0000	-38.093
2620.4000	-38.339
2620.8000	-38.203
2621.2000	-37.822
2621.6000	-37.951
2622.0000	-38.512
2622.4000	-38.817
2622.8000	-38.977
2623.2000	-38.927
2623.6000	-39.070
2624.0000	-38.872
2624.4000	-38.863
2624.8000	-38.838
2625.2000	-38.742
2625.6000	-38.811
2626.0000	-39.002
2626.4000	-38.976
2626.8000	-39.516
2627.2000	-39.893
2627.6000	-40.080
2628.0000	-40.296
2628.4000	-39.337
2628.8000	-38.988
2629.2000	-39.575
2629.6000	-39.617
2630.0000	-39.661
2630.4000	-39.351
2630.8000	-39.681
2631.2000	-39.626
2631.6000	-39.609
2632.0000	-39.276
2632.4000	-39.204
2632.8000	-38.740
2633.2000	-38.433
2633.6000	-38.346
2634.0000	-38.009
2634.4000	-37.753
2634.8000	-37.470
2635.2000	-37.293
2635.6000	-37.200
2636.0000	-37.180
2636.4000	-36.727
2636.8000	-36.606
2637.2000	-36.439
2637.6000	-36.643
2638.0000	-36.637
2638.4000	-36.460
2638.8000	-36.937
2639.2000	-36.723
2639.6000	-36.941
2640.0000	-37.052
2640.4000	-36.515
2640.8000	-36.480
2641.2000	-36.339
2641.6000	-36.097
2642.0000	-36.459
2642.4000	-36.100
2642.8000	-36.950
2643.2000	-36.919
2643.6000	-37.270
2644.0000	-37.512
2644.4000	-37.877
2644.8000	-37.837
2645.2000	-38.221
2645.6000	-38.017
2646.0000	-38.350
2646.4000	-37.576
2646.8000	-37.909
2647.2000	-37.913
2647.6000	-37.945
2648.0000	-37.405
2648.4000	-38.238
2648.8000	-38.407
2649.2000	-38.438
2649.6000	-38.611
2650.0000	-38.409
2650.4000	-38.545
2650.8000	-38.629
2651.2000	-38.882
2651.6000	-38.186
2652.0000	-38.305
2652.4000	-38.421
2652.8000	-38.528
2653.2000	-38.363
2653.6000	-38.008
2654.0000	-38.192
2654.4000	-38.505
2654.8000	-38.750
2655.2000	-38.708
2655.6000	-38.587
2656.0000	-38.869
2656.4000	-39.088
2656.8000	-38.690
2657.2000	-38.460
2657.6000	-38.430
2658.0000	-38.215
2658.4000	-37.995
2658.8000	-37.357
2659.2000	-37.311
2659.6000	-37.095
2660.0000	-37.150
2660.4000	-37.249
2660.8000	-36.866
2661.2000	-37.215
2661.6000	-37.062
2662.0000	-36.712
2662.4000	-36.676
2662.8000	-36.672
2663.2000	-37.339
2663.6000	-38.266
2664.0000	-38.204
2664.4000	-37.931
2664.8000	-37.897
2665.2000	-36.856
2665.6000	-36.295
2666.0000	-36.300
2666.4000	-35.826
2666.8000	-36.979
2667.2000	-36.356
2667.6000	-35.899
2668.0000	-36.138
2668.4000	-35.199
2668.8000	-34.604
2669.2000	-33.914
2669.6000	-33.880
2670.0000	-33.049
2670.4000	-32.723
2670.8000	-32.275
2671.2000	-32.104
2671.6000	-31.897
2672.0000	-32.005
2672.4000	-32.232
2672.8000	-32.458
2673.2000	-32.828
2673.6000	-33.465
2674.0000	-33.691
2674.4000	-34.132
2674.8000	-34.376
2675.2000	-34.481
2675.6000	-34.317
2676.0000	-34.385
2676.4000	-33.660
2676.8000	-33.364
2677.2000	-32.769
2677.6000	-32.232
2678.0000	-32.107
2678.4000	-31.862
2678.8000	-31.456
2679.2000	-31.496
2679.6000	-31.388
2680.0000	-31.686
2680.4000	-31.842
2680.8000	-31.993
2681.2000	-32.039
2681.6000	-32.350
2682.0000	-32.462
2682.4000	-31.306
2682.8000	-30.833
2683.2000	-31.037
2683.6000	-31.690
2684.0000	-31.226
2684.4000	-31.128
2684.8000	-31.274
2685.2000	-31.073
2685.6000	-31.150
2686.0000	-30.941
2686.4000	-31.365
2686.8000	-31.447
2687.2000	-31.652
2687.6000	-31.890
2688.0000	-32.129
2688.4000	-32.390
2688.8000	-32.408
2689.2000	-32.739
2689.6000	-33.137
2690.0000	-32.713
2690.4000	-33.130
2690.8000	-33.746
2691.2000	-34.039
2691.6000	-34.149
2692.0000	-33.262
2692.4000	-33.405
2692.8000	-33.281
2693.2000	-33.716
2693.6000	-33.455
2694.0000	-33.139
2694.4000	-33.094
2694.8000	-32.925
2695.2000	-32.811
2695.6000	-32.217
2696.0000	-31.804
2696.4000	-30.852
2696.8000	-30.796
2697.2000	-30.088
2697.6000	-28.931
2698.0000	-28.668
2698.4000	-28.181
2698.8000	-27.695
2699.2000	-27.332
2699.6000	-27.264
2700.0000	-26.575
2700.4000	-27.932
2700.8000	-28.161
2701.2000	-27.954
2701.6000	-28.387
2702.0000	-28.833
2702.4000	-28.491
2702.8000	-28.290
2703.2000	-27.997
2703.6000	-27.704
2704.0000	-27.529
2704.4000	-27.240
2704.8000	-27.369
2705.2000	-27.379
2705.6000	-27.319
2706.0000	-27.279
2706.4000	-27.535
2706.8000	-27.926
2707.2000	-28.171
2707.6000	-28.640
2708.0000	-28.785
2708.4000	-29.192
2708.8000	-29.471
2709.2000	-30.088
2709.6000	-30.507
2710.0000	-30.052
2710.4000	-30.180
2710.8000	-30.819
2711.2000	-30.921
2711.6000	-31.016
2712.0000	-30.506
2712.4000	-30.749
2712.8000	-30.480
2713.2000	-30.247
2713.6000	-30.258
2714.0000	-30.077
2714.4000	-28.853
2714.8000	-28.864
2715.2000	-28.264
2715.6000	-27.656
2716.0000	-27.299
2716.4000	-25.999
2716.8000	-24.987
2717.2000	-24.249
2717.6000	-23.362
2718.0000	-22.682
2718.4000	-21.625
2718.8000	-21.472
2719.2000	-21.016
2719.6000	-20.805
2720.0000	-20.509
2720.4000	-20.046
2720.8000	-20.064
2721.2000	-19.758
2721.6000	-19.735
2722.0000	-19.901
2722.4000	-20.053
2722.8000	-20.507
2723.2000	-20.907
2723.6000	-21.238
2724.0000	-21.502
2724.4000	-21.750
2724.8000	-21.888
2725.2000	-22.143
2725.6000	-22.073
2726.0000	-21.861
2726.4000	-22.115
2726.8000	-22.294
2727.2000	-22.629
2727.6000	-22.864
2728.0000	-22.833
2728.4000	-22.899
2728.8000	-23.148
2729.2000	-23.212
2729.6000	-23.221
2730.0000	-22.811
2730.4000	-22.544
2730.8000	-22.098
2731.2000	-21.791
2731.6000	-21.325
2732.0000	-21.073
2732.4000	-20.656
2732.8000	-20.630
2733.2000	-20.548
2733.6000	-20.142
2734.0000	-20.651
2734.4000	-20.469
2734.8000	-20.959
2735.2000	-20.958
2735.6000	-21.045
2736.0000	-21.469
2736.4000	-21.770
2736.8000	-21.823
2737.2000	-21.638
2737.6000	-21.257
2738.0000	-20.695
2738.4000	-19.997
2738.8000	-19.116
2739.2000	-18.745
2739.6000	-18.162
2740.0000	-17.646
2740.4000	-17.267
2740.8000	-17.062
2741.2000	-16.889
2741.6000	-16.698
2742.0000	-16.629
2742.4000	-16.421
2742.8000	-16.538
2743.2000	-16.647
2743.6000	-16.727
2744.0000	-17.008
2744.4000	-17.019
2744.8000	-16.990
2745.2000	-16.928
2745.6000	-16.878
2746.0000	-16.630
2746.4000	-16.445
2746.8000	-16.264
2747.2000	-16.106
2747.6000	-15.953
2748.0000	-15.632
2748.4000	-15.678
2748.8000	-15.416
2749.2000	-15.469
2749.6000	-15.275
2750.0000	-15.108
2750.4000	-15.141
2750.8000	-15.059
2751.2000	-15.176
2751.6000	-15.124
2752.0000	-15.406
2752.4000	-15.522
2752.8000	-15.735
2753.2000	-15.936
2753.6000	-16.198
2754.0000	-16.268
2754.4000	-16.698
2754.8000	-16.870
2755.2000	-16.954
2755.6000	-16.448
2756.0000	-15.793
2756.4000	-15.212
2756.8000	-14.758
2757.2000	-14.135
2757.6000	-13.666
2758.0000	-13.284
2758.4000	-12.924
2758.8000	-12.631
2759.2000	-12.267
2759.6000	-11.780
2760.0000	-11.849
2760.4000	-11.706
2760.8000	-11.313
2761.2000	-10.917
2761.6000	-10.444
2762.0000	-10.067
2762.4000	-9.328
2762.8000	-9.171
2763.2000	-8.946
2763.6000	-8.642
2764.0000	-8.584
2764.4000	-8.148
2764.8000	-8.238
2765.2000	-8.351
2765.6000	-8.228
2766.0000	-7.923
2766.4000	-7.950
2766.8000	-7.654
2767.2000	-7.715
2767.6000	-7.648
2768.0000	-7.495
2768.4000	-7.408
2768.8000	-7.271
2769.2000	-7.043
2769.6000	-6.874
2770.0000	-6.727
2770.4000	-6.590
2770.8000	-6.454
2771.2000	-6.381
2771.6000	-6.414
2772.0000	-6.469
2772.4000	-6.466
2772.8000	-6.526
2773.2000	-6.720
2773.6000	-7.094
2774.0000	-7.232
2774.4000	-7.253
2774.8000	-7.341
2775.2000	-7.303
2775.6000	-7.011
2776.0000	-6.537
2776.4000	-6.168
2776.8000	-5.579
2777.2000	-5.396
2777.6000	-4.876
2778.0000	-4.331
2778.4000	-4.099
2778.8000	-3.481
2779.2000	-3.442
2779.6000	-3.432
2780.0000	-3.765
2780.4000	-4.305
2780.8000	-3.896
2781.2000	-4.752
2781.6000	-5.101
2782.0000	-4.767
2782.4000	-5.161
2782.8000	-5.518
2783.2000	-5.851
2783.6000	-5.818
2784.0000	-6.029
2784.4000	-5.870
2784.8000	-5.639
2785.2000	-5.776
2785.6000	-5.806
2786.0000	-5.968
2786.4000	-5.789
2786.8000	-5.940
2787.2000	-5.968
2787.6000	-5.806
2788.0000	-5.822
2788.4000	-5.733
2788.8000	-5.506
2789.2000	-5.257
2789.6000	-5.351
2790.0000	-5.234
2790.4000	-4.966
2790.8000	-4.952
2791.2000	-4.888
2791.6000	-4.653
2792.0000	-4.399
2792.4000	-4.045
2792.8000	-4.074
2793.2000	-4.046
2793.6000	-3.998
2794.0000	-3.978
2794.4000	-4.300
2794.8000	-4.413
2795.2000	-4.239
2795.6000	-4.565
2796.0000	-4.626
2796.4000	-4.969
2796.8000	-4.949
2797.2000	-5.184
2797.6000	-5.633
2798.0000	-5.513
2798.4000	-5.565
2798.8000	-5.213
2799.2000	-5.573
2799.6000	-5.607
2800.0000	-5.133
2800.4000	-4.894
2800.8000	-4.660
2801.2000	-4.561
2801.6000	-3.782
2802.0000	-4.588
2802.4000	-4.607
2802.8000	-4.466
2803.2000	-4.861
2803.6000	-5.201
2804.0000	-5.351
2804.4000	-5.710
2804.8000	-6.208
2805.2000	-6.868
2805.6000	-7.261
2806.0000	-7.102
2806.4000	-7.851
2806.8000	-7.869
2807.2000	-8.090
2807.6000	-8.032
2808.0000	-7.874
2808.4000	-8.000
2808.8000	-7.378
2809.2000	-7.529
2809.6000	-7.222
2810.0000	-7.403
2810.4000	-7.551
2810.8000	-6.891
2811.2000	-7.073
2811.6000	-7.114
2812.0000	-7.316
2812.4000	-7.794
2812.8000	-7.891
2813.2000	-7.957
2813.6000	-8.174
2814.0000	-8.648
2814.4000	-9.323
2814.8000	-8.721
2815.2000	-8.864
2815.6000	-8.954
2816.0000	-9.003
2816.4000	-9.072
2816.8000	-8.991
2817.2000	-8.927
2817.6000	-8.981
2818.0000	-8.984
2818.4000	-9.017
2818.8000	-9.026
2819.2000	-9.240
2819.6000	-9.128
2820.0000	-9.424
2820.4000	-9.561
2820.8000	-9.842
2821.2000	-9.902
2821.6000	-10.083
2822.0000	-10.135
2822.4000	-9.907
2822.8000	-10.009
2823.2000	-9.662
2823.6000	-10.205
2824.0000	-9.387
2824.4000	-9.562
2824.8000	-9.101
2825.2000	-8.908
2825.6000	-8.804
2826.0000	-9.052
2826.4000	-8.925
2826.8000	-8.697
2827.2000	-8.662
2827.6000	-8.603
2828.0000	-8.545
2828.4000	-8.656
2828.8000	-8.858
2829.2000	-9.098
2829.6000	-9.240
2830.0000	-9.374
2830.4000	-9.699
2830.8000	-10.251
2831.2000	-10.882
2831.6000	-10.562
2832.0000	-11.350
2832.4000	-11.365
2832.8000	-11.632
2833.2000	-12.031
2833.6000	-12.475
2834.0000	-12.949
2834.4000	-13.389
2834.8000	-13.541
2835.2000	-13.996
2835.6000	-13.729
2836.0000	-13.601
2836.4000	-13.807
2836.8000	-13.845
2837.2000	-13.731
2837.6000	-13.598
2838.0000	-13.751
2838.4000	-14.717
2838.8000	-14.707
2839.2000	-14.266
2839.6000	-14.081
2840.0000	-14.585
2840.4000	-14.661
2840.8000	-14.110
2841.2000	-14.047
2841.6000	-14.383
2842.0000	-13.919
2842.4000	-13.551
2842.8000	-13.987
2843.2000	-14.009
2843.6000	-14.584
2844.0000	-14.492
2844.4000	-14.187
2844.8000	-14.827
2845.2000	-15.461
2845.6000	-16.099
2846.0000	-15.813
2846.4000	-15.426
2846.8000	-15.396
2847.2000	-15.490
2847.6000	-15.361
2848.0000	-15.484
2848.4000	-15.249
2848.8000	-14.751
2849.2000	-14.489
2849.6000	-14.338
2850.0000	-14.253
2850.4000	-13.973
2850.8000	-13.862
2851.2000	-13.839
2851.6000	-13.930
2852.0000	-13.885
2852.4000	-13.583
2852.8000	-14.232
2853.2000	-15.034
2853.6000	-14.833
2854.0000	-15.011
2854.4000	-15.151
2854.8000	-15.529
2855.2000	-15.577
2855.6000	-14.856
2856.0000	-14.537
2856.4000	-14.236
2856.8000	-14.161
2857.2000	-14.033
2857.6000	-14.336
2858.0000	-13.909
2858.4000	-13.979
2858.8000	-14.330
2859.2000	-14.819
2859.6000	-15.270
2860.0000	-15.756
2860.4000	-16.488
2860.8000	-17.072
2861.2000	-16.951
2861.6000	-17.188
2862.0000	-17.652
2862.4000	-17.202
2862.8000	-16.983
2863.2000	-16.468
2863.6000	-16.179
2864.0000	-15.957
2864.4000	-15.749
2864.8000	-15.744
2865.2000	-15.796
2865.6000	-15.722
2866.0000	-15.899
2866.4000	-16.052
2866.8000	-16.124
2867.2000	-16.145
2867.6000	-16.269
2868.0000	-16.439
2868.4000	-16.772
2868.8000	-17.090
2869.2000	-17.136
2869.6000	-17.236
2870.0000	-17.391
2870.4000	-17.736
2870.8000	-17.781
2871.2000	-18.155
2871.6000	-18.351
2872.0000	-18.294
2872.4000	-18.183
2872.8000	-18.010
2873.2000	-18.023
2873.6000	-17.867
2874.0000	-17.578
2874.4000	-18.038
2874.8000	-17.735
2875.2000	-17.596
2875.6000	-17.624
2876.0000	-17.243
2876.4000	-18.390
2876.8000	-17.450
2877.2000	-17.767
2877.6000	-17.764
2878.0000	-18.040
2878.4000	-17.770
2878.8000	-17.759
2879.2000	-17.753
2879.6000	-17.542
2880.0000	-17.726
2880.4000	-17.657
2880.8000	-17.141
2881.2000	-17.020
2881.6000	-17.260
2882.0000	-17.615
2882.4000	-17.740
2882.8000	-18.109
2883.2000	-18.300
2883.6000	-18.385
2884.0000	-18.060
2884.4000	-17.987
2884.8000	-17.754
2885.2000	-17.999
2885.6000	-17.398
2886.0000	-16.982
2886.4000	-16.753
2886.8000	-16.845
2887.2000	-16.722
2887.6000	-16.410
2888.0000	-16.701
2888.4000	-16.827
2888.8000	-17.307
2889.2000	-16.259
2889.6000	-16.401
2890.0000	-16.502
2890.4000	-18.349
2890.8000	-17.451
2891.2000	-17.741
2891.6000	-17.842
2892.0000	-18.236
2892.4000	-18.303
2892.8000	-18.193
2893.2000	-17.688
2893.6000	-17.438
2894.0000	-17.544
2894.4000	-17.769
2894.8000	-18.060
2895.2000	-17.899
2895.6000	-17.631
2896.0000	-17.735
2896.4000	-17.694
2896.8000	-16.854
2897.2000	-16.748
2897.6000	-16.633
2898.0000	-16.735
2898.4000	-16.947
2898.8000	-16.559
2899.2000	-16.767
2899.6000	-16.615
2900.0000	-16.809
2900.4000	-17.106
2900.8000	-17.580
2901.2000	-17.105
2901.6000	-16.409
2902.0000	-17.198
2902.4000	-15.925
2902.8000	-15.921
2903.2000	-15.828
2903.6000	-15.774
2904.0000	-15.504
2904.4000	-15.601
2904.8000	-15.941
2905.2000	-15.571
2905.6000	-15.951
2906.0000	-15.658
2906.4000	-15.961
2906.8000	-15.944
2907.2000	-16.019
2907.6000	-15.835
2908.0000	-15.804
2908.4000	-15.574
2908.8000	-15.625
2909.2000	-15.482
2909.6000	-15.453
2910.0000	-15.418
2910.4000	-15.529
2910.8000	-15.781
2911.2000	-15.767
2911.6000	-15.696
2912.0000	-15.801
2912.4000	-15.748
2912.8000	-15.749
2913.2000	-16.242
2913.6000	-16.323
2914.0000	-16.517
2914.4000	-16.449
2914.8000	-16.257
2915.2000	-16.636
2915.6000	-16.387
2916.0000	-15.920
2916.4000	-16.100
2916.8000	-16.625
2917.2000	-16.058
2917.6000	-15.491
2918.0000	-15.009
2918.4000	-15.474
2918.8000	-15.463
2919.2000	-15.224
2919.6000	-14.892
2920.0000	-14.983
2920.4000	-14.828
2920.8000	-14.753
2921.2000	-14.446
2921.6000	-14.635
2922.0000	-14.353
2922.4000	-14.163
2922.8000	-13.904
2923.2000	-13.852
2923.6000	-13.809
2924.0000	-13.386
2924.4000	-13.319
2924.8000	-13.103
2925.2000	-13.107
2925.6000	-12.828
2926.0000	-12.865
2926.4000	-12.793
2926.8000	-12.953
2927.2000	-12.946
2927.6000	-12.937
2928.0000	-12.866
2928.4000	-13.046
2928.8000	-13.078
2929.2000	-12.872
2929.6000	-13.208
2930.0000	-12.932
2930.4000	-12.833
2930.8000	-12.824
2931.2000	-12.844
2931.6000	-12.889
2932.0000	-12.820
2932.4000	-12.697
2932.8000	-12.927
2933.2000	-12.978
2933.6000	-12.941
2934.0000	-13.081
2934.4000	-12.906
2934.8000	-12.772
2935.2000	-13.664
2935.6000	-14.018
2936.0000	-14.095
2936.4000	-12.807
2936.8000	-12.973
2937.2000	-13.080
2937.6000	-12.932
2938.0000	-13.054
2938.4000	-12.702
2938.8000	-12.618
2939.2000	-12.382
2939.6000	-12.378
2940.0000	-11.734
2940.4000	-11.603
2940.8000	-11.782
2941.2000	-11.657
2941.6000	-11.275
2942.0000	-11.376
2942.4000	-11.282
2942.8000	-11.210
2943.2000	-11.079
2943.6000	-10.973
2944.0000	-11.038
2944.4000	-10.844
2944.8000	-10.762
2945.2000	-10.698
2945.6000	-10.709
2946.0000	-10.991
2946.4000	-11.095
2946.8000	-11.223
2947.2000	-11.197
2947.6000	-11.214
2948.0000	-11.480
2948.4000	-11.663
2948.8000	-11.993
2949.2000	-11.483
2949.6000	-11.594
2950.0000	-11.661
2950.4000	-11.542
2950.8000	-11.463
2951.2000	-11.439
2951.6000	-11.313
2952.0000	-11.147
2952.4000	-11.084
2952.8000	-11.207
2953.2000	-11.061
2953.6000	-11.003
2954.0000	-11.051
2954.4000	-10.910
2954.8000	-10.797
2955.2000	-10.839
2955.6000	-10.697
2956.0000	-10.602
2956.4000	-10.542
2956.8000	-10.429
2957.2000	-10.474
2957.6000	-10.411
2958.0000	-10.332
2958.4000	-10.165
2958.8000	-10.147
2959.2000	-9.958
2959.6000	-9.947
2960.0000	-9.768
2960.4000	-9.664
2960.8000	-9.686
2961.2000	-9.549
2961.6000	-9.586
2962.0000	-9.549
2962.4000	-9.556
2962.8000	-9.504
2963.2000	-9.778
2963.6000	-9.637
2964.0000	-9.770
2964.4000	-9.887
2964.8000	-9.690
2965.2000	-9.995
2965.6000	-9.693
2966.0000	-9.782
2966.4000	-9.980
2966.8000	-10.156
2967.2000	-10.058
2967.6000	-10.181
2968.0000	-10.229
2968.4000	-10.292
2968.8000	-10.232
2969.2000	-9.962
2969.6000	-9.627
2970.0000	-10.140
2970.4000	-10.446
2970.8000	-10.265
2971.2000	-9.964
2971.6000	-10.116
2972.0000	-10.166
2972.4000	-10.092
2972.8000	-10.183
2973.2000	-10.143
2973.6000	-10.271
2974.0000	-9.823
2974.4000	-10.354
2974.8000	-10.135
2975.2000	-10.223
2975.6000	-10.426
2976.0000	-10.325
2976.4000	-10.672
2976.8000	-10.715
2977.2000	-10.693
2977.6000	-10.787
2978.0000	-11.052
2978.4000	-10.913
2978.8000	-11.502
2979.2000	-11.571
2979.6000	-11.639
2980.0000	-11.771
2980.4000	-11.582
2980.8000	-11.733
2981.2000	-11.758
2981.6000	-11.787
2982.0000	-11.674
2982.4000	-11.576
2982.8000	-11.583
2983.2000	-11.701
2983.6000	-11.629
2984.0000	-11.595
2984.4000	-11.607
2984.8000	-11.778
2985.2000	-11.819
2985.6000	-11.950
2986.0000	-12.145
2986.4000	-12.210
2986.8000	-12.413
2987.2000	-12.460
2987.6000	-12.545
2988.0000	-12.563
2988.4000	-12.526
2988.8000	-12.589
2989.2000	-12.781
2989.6000	-12.670
2990.0000	-12.979
2990.4000	-12.864
2990.8000	-13.157
2991.2000	-13.217
2991.6000	-13.284
2992.0000	-13.553
2992.4000	-13.772
2992.8000	-13.824
2993.2000	-13.971
2993.6000	-13.487
2994.0000	-14.120
2994.4000	-13.978
2994.8000	-14.007
2995.2000	-14.081
2995.6000	-14.102
2996.0000	-14.221
2996.4000	-14.008
2996.8000	-14.162
2997.2000	-14.288
2997.6000	-14.195
2998.0000	-14.082
2998.4000	-13.865
2998.8000	-13.685
2999.2000	-13.613
2999.6000	-13.440
3000.0000	-13.374
3000.4000	-13.361
3000.8000	-13.321
3001.2000	-13.468
3001.6000	-13.522
3002.0000	-13.690
3002.4000	-13.972
3002.8000	-14.256
3003.2000	-14.367
3003.6000	-14.673
3004.0000	-14.732
3004.4000	-15.027
3004.8000	-14.932
3005.2000	-14.741
3005.6000	-15.049
3006.0000	-15.073
3006.4000	-15.137
3006.8000	-15.035
3007.2000	-14.937
3007.6000	-14.488
3008.0000	-14.114
3008.4000	-14.206
3008.8000	-14.238
3009.2000	-14.389
3009.6000	-14.402
3010.0000	-14.671
3010.4000	-14.335
3010.8000	-14.623
3011.2000	-14.563
3011.6000	-14.834
3012.0000	-14.693
3012.4000	-14.810
3012.8000	-15.024
3013.2000	-14.890
3013.6000	-15.468
3014.0000	-15.877
3014.4000	-15.449
3014.8000	-15.805
3015.2000	-15.374
3015.6000	-16.136
3016.0000	-15.583
3016.4000	-15.832
3016.8000	-15.673
3017.2000	-15.435
3017.6000	-15.446
3018.0000	-15.794
3018.4000	-15.816
3018.8000	-16.299
3019.2000	-15.627
3019.6000	-16.476
3020.0000	-17.858
3020.4000	-16.696
3020.8000	-15.994
3021.2000	-15.481
3021.6000	-17.050
3022.0000	-16.618
3022.4000	-16.167
3022.8000	-15.781
3023.2000	-15.609
3023.6000	-15.578
3024.0000	-15.699
3024.4000	-15.282
3024.8000	-15.311
3025.2000	-15.753
3025.6000	-16.023
3026.0000	-15.584
3026.4000	-16.049
3026.8000	-16.796
3027.2000	-16.562
3027.6000	-16.143
3028.0000	-16.432
3028.4000	-16.814
3028.8000	-16.706
3029.2000	-17.136
3029.6000	-17.249
3030.0000	-18.059
3030.4000	-17.721
3030.8000	-17.771
3031.2000	-17.857
3031.6000	-18.055
3032.0000	-18.201
3032.4000	-18.394
3032.8000	-18.349
3033.2000	-18.219
3033.6000	-18.111
3034.0000	-18.696
3034.4000	-18.829
3034.8000	-18.578
3035.2000	-19.172
3035.6000	-18.588
3036.0000	-19.426
3036.4000	-19.497
3036.8000	-19.622
3037.2000	-20.107
3037.6000	-19.888
3038.0000	-19.719
3038.4000	-20.272
3038.8000	-20.027
3039.2000	-20.053
3039.6000	-20.901
3040.0000	-19.811
3040.4000	-20.197
3040.8000	-20.882
3041.2000	-20.379
3041.6000	-20.401
3042.0000	-21.244
3042.4000	-20.994
3042.8000	-20.653
3043.2000	-20.725
3043.6000	-21.016
3044.0000	-21.401
3044.4000	-20.845
3044.8000	-21.449
3045.2000	-21.639
3045.6000	-21.443
3046.0000	-21.055
3046.4000	-21.238
3046.8000	-21.156
3047.2000	-21.331
3047.6000	-21.192
3048.0000	-21.074
3048.4000	-21.344
3048.8000	-21.581
3049.2000	-21.017
3049.6000	-21.686
3050.0000	-20.150
3050.4000	-19.549
3050.8000	-20.396
3051.2000	-20.541
3051.6000	-20.551
3052.0000	-19.909
3052.4000	-20.248
3052.8000	-20.531
3053.2000	-20.054
3053.6000	-20.748
3054.0000	-20.440
3054.4000	-20.511
3054.8000	-20.816
3055.2000	-20.575
3055.6000	-20.764
3056.0000	-20.468
3056.4000	-20.905
3056.8000	-20.955
3057.2000	-20.934
3057.6000	-19.669
3058.0000	-19.963
3058.4000	-20.551
3058.8000	-21.020
3059.2000	-21.193
3059.6000	-21.517
3060.0000	-21.285
3060.4000	-21.012
3060.8000	-21.139
3061.2000	-21.308
3061.6000	-21.208
3062.0000	-21.337
3062.4000	-21.279
3062.8000	-21.046
3063.2000	-21.540
3063.6000	-21.276
3064.0000	-21.431
3064.4000	-21.337
3064.8000	-21.442
3065.2000	-21.230
3065.6000	-21.045
3066.0000	-20.891
3066.4000	-20.715
3066.8000	-21.048
3067.2000	-21.366
3067.6000	-21.357
3068.0000	-21.644
3068.4000	-20.866
3068.8000	-20.488
3069.2000	-18.864
3069.6000	-19.739
3070.0000	-21.795
3070.4000	-20.855
3070.8000	-18.501
3071.2000	-18.011
3071.6000	-18.404
3072.0000	-18.391
3072.4000	-19.398
3072.8000	-20.069
3073.2000	-20.869
3073.6000	-18.068
3074.0000	-16.799
3074.4000	-18.305
3074.8000	-17.142
3075.2000	-18.149
3075.6000	-20.300
3076.0000	-21.146
3076.4000	-20.799
3076.8000	-21.056
3077.2000	-18.016
3077.6000	-17.558
3078.0000	-19.369
3078.4000	-19.538
3078.8000	-20.280
3079.2000	-19.965
3079.6000	-17.297
3080.0000	-17.134
3080.4000	-16.527
3080.8000	-21.859
3081.2000	-18.271
3081.6000	-16.754
3082.0000	-17.284
3082.4000	-17.798
3082.8000	-20.404
3083.2000	-17.993
3083.6000	-15.855
3084.0000	-17.107
3084.4000	-15.028
3084.8000	-15.292
3085.2000	-15.688
3085.6000	-16.527
[truncated: 6,036 more rows]
