# Supplementary material for: Femtosecond tunable solitons up to 4.8 µm using soliton self-frequency shift in an InF3 fiber
Source: Sci Rep. 2022 Sep 23;12:15898. doi: 10.1038/s41598-022-19658-8 (PMC9508244; doi:10.1038/s41598-022-19658-8)
Supplement: Supplementary file 1 — Supplementary Information. [file 41598_2022_19658_MOESM1_ESM.zip › Raw data/Fig3_4m20mInF3/7.8A.CSV]

75CSV
77
35
CTRWL	3900.000000
SPAN	3200.000000
START WL	2300.000000
STOP WL	5500.000000
WLFREQ	0
REFL	-3.0
LSCL	7.0
RESLN	2.000
AVG	1
SMPLAUTO	1
SMPL	8001
SMPLINTVL	0.4000
HI1_CHOP
MEAS
LSUNT	0
NMSKV	OFF
RESCOR	0
SMOOTH	0
MEASWL	0
SWPSPD	1
MODELNAME	AQ6376
CHGPT	0
RESCAL0_0	10243
RESCAL0_1	0
RESCAL0_2	0
RESCAL1_0	10243
RESCAL1_1	0
RESCAL1_2	0
RESPARM	10243
FREQPARM	10243
WNUMPARM	10243
[TRACE DATA]
2300.0000	-54.196
2300.4000	-48.449
2300.8000	-60.988
2301.2000	-53.500
2301.6000	-210.000
2302.0000	-50.045
2302.4000	-210.000
2302.8000	-210.000
2303.2000	-59.937
2303.6000	-210.000
2304.0000	-210.000
2304.4000	-55.932
2304.8000	-56.172
2305.2000	-210.000
2305.6000	-210.000
2306.0000	-50.543
2306.4000	-52.258
2306.8000	-58.492
2307.2000	-52.507
2307.6000	-55.085
2308.0000	-49.457
2308.4000	-210.000
2308.8000	-51.694
2309.2000	-51.244
2309.6000	-52.583
2310.0000	-53.837
2310.4000	-67.893
2310.8000	-210.000
2311.2000	-210.000
2311.6000	-50.610
2312.0000	-53.690
2312.4000	-65.955
2312.8000	-210.000
2313.2000	-210.000
2313.6000	-53.149
2314.0000	-54.750
2314.4000	-49.819
2314.8000	-50.901
2315.2000	-210.000
2315.6000	-51.788
2316.0000	-50.279
2316.4000	-53.134
2316.8000	-52.480
2317.2000	-210.000
2317.6000	-51.359
2318.0000	-53.340
2318.4000	-54.702
2318.8000	-51.431
2319.2000	-210.000
2319.6000	-210.000
2320.0000	-54.558
2320.4000	-210.000
2320.8000	-60.433
2321.2000	-55.127
2321.6000	-210.000
2322.0000	-50.091
2322.4000	-49.643
2322.8000	-57.840
2323.2000	-71.597
2323.6000	-210.000
2324.0000	-70.805
2324.4000	-66.794
2324.8000	-51.299
2325.2000	-56.956
2325.6000	-51.733
2326.0000	-54.970
2326.4000	-62.079
2326.8000	-51.216
2327.2000	-51.893
2327.6000	-50.433
2328.0000	-210.000
2328.4000	-56.773
2328.8000	-210.000
2329.2000	-210.000
2329.6000	-64.017
2330.0000	-52.305
2330.4000	-50.465
2330.8000	-50.673
2331.2000	-210.000
2331.6000	-60.272
2332.0000	-53.693
2332.4000	-210.000
2332.8000	-48.292
2333.2000	-210.000
2333.6000	-61.234
2334.0000	-67.597
2334.4000	-57.032
2334.8000	-51.231
2335.2000	-49.931
2335.6000	-51.393
2336.0000	-210.000
2336.4000	-56.327
2336.8000	-210.000
2337.2000	-52.478
2337.6000	-61.264
2338.0000	-210.000
2338.4000	-51.804
2338.8000	-51.507
2339.2000	-52.790
2339.6000	-210.000
2340.0000	-50.999
2340.4000	-56.259
2340.8000	-210.000
2341.2000	-210.000
2341.6000	-51.715
2342.0000	-54.524
2342.4000	-51.954
2342.8000	-210.000
2343.2000	-71.922
2343.6000	-51.071
2344.0000	-210.000
2344.4000	-210.000
2344.8000	-50.931
2345.2000	-210.000
2345.6000	-56.480
2346.0000	-56.835
2346.4000	-210.000
2346.8000	-52.202
2347.2000	-49.929
2347.6000	-51.543
2348.0000	-51.598
2348.4000	-52.383
2348.8000	-210.000
2349.2000	-210.000
2349.6000	-210.000
2350.0000	-210.000
2350.4000	-210.000
2350.8000	-53.748
2351.2000	-52.303
2351.6000	-54.217
2352.0000	-54.339
2352.4000	-54.349
2352.8000	-210.000
2353.2000	-210.000
2353.6000	-210.000
2354.0000	-210.000
2354.4000	-210.000
2354.8000	-59.124
2355.2000	-58.205
2355.6000	-57.484
2356.0000	-51.182
2356.4000	-210.000
2356.8000	-210.000
2357.2000	-49.627
2357.6000	-51.268
2358.0000	-54.536
2358.4000	-52.805
2358.8000	-51.713
2359.2000	-55.745
2359.6000	-210.000
2360.0000	-56.201
2360.4000	-50.859
2360.8000	-52.052
2361.2000	-51.096
2361.6000	-51.389
2362.0000	-54.093
2362.4000	-55.129
2362.8000	-57.532
2363.2000	-210.000
2363.6000	-210.000
2364.0000	-210.000
2364.4000	-63.041
2364.8000	-52.189
2365.2000	-54.069
2365.6000	-210.000
2366.0000	-54.456
2366.4000	-52.898
2366.8000	-50.417
2367.2000	-51.157
2367.6000	-53.117
2368.0000	-53.840
2368.4000	-51.346
2368.8000	-210.000
2369.2000	-52.179
2369.6000	-81.019
2370.0000	-210.000
2370.4000	-50.900
2370.8000	-53.886
2371.2000	-210.000
2371.6000	-50.107
2372.0000	-49.940
2372.4000	-210.000
2372.8000	-210.000
2373.2000	-66.362
2373.6000	-51.062
2374.0000	-59.485
2374.4000	-55.684
2374.8000	-210.000
2375.2000	-60.019
2375.6000	-53.237
2376.0000	-65.920
2376.4000	-52.588
2376.8000	-55.639
2377.2000	-50.501
2377.6000	-50.750
2378.0000	-210.000
2378.4000	-55.533
2378.8000	-51.498
2379.2000	-50.597
2379.6000	-55.036
2380.0000	-64.302
2380.4000	-52.952
2380.8000	-210.000
2381.2000	-53.074
2381.6000	-210.000
2382.0000	-53.515
2382.4000	-53.891
2382.8000	-57.178
2383.2000	-210.000
2383.6000	-210.000
2384.0000	-54.673
2384.4000	-210.000
2384.8000	-210.000
2385.2000	-50.979
2385.6000	-50.252
2386.0000	-59.312
2386.4000	-53.497
2386.8000	-54.892
2387.2000	-54.756
2387.6000	-55.086
2388.0000	-210.000
2388.4000	-49.937
2388.8000	-54.673
2389.2000	-210.000
2389.6000	-52.211
2390.0000	-53.115
2390.4000	-49.531
2390.8000	-51.726
2391.2000	-52.749
2391.6000	-49.732
2392.0000	-50.554
2392.4000	-51.495
2392.8000	-55.312
2393.2000	-210.000
2393.6000	-210.000
2394.0000	-52.519
2394.4000	-54.965
2394.8000	-52.325
2395.2000	-52.329
2395.6000	-210.000
2396.0000	-51.044
2396.4000	-51.163
2396.8000	-56.260
2397.2000	-210.000
2397.6000	-59.015
2398.0000	-210.000
2398.4000	-57.106
2398.8000	-51.267
2399.2000	-210.000
2399.6000	-53.500
2400.0000	-50.560
2400.4000	-51.030
2400.8000	-53.544
2401.2000	-59.059
2401.6000	-49.970
2402.0000	-49.647
2402.4000	-50.416
2402.8000	-54.112
2403.2000	-55.325
2403.6000	-56.134
2404.0000	-56.178
2404.4000	-49.692
2404.8000	-49.915
2405.2000	-56.103
2405.6000	-55.954
2406.0000	-50.065
2406.4000	-52.553
2406.8000	-49.875
2407.2000	-52.541
2407.6000	-55.328
2408.0000	-58.768
2408.4000	-210.000
2408.8000	-57.496
2409.2000	-50.163
2409.6000	-54.076
2410.0000	-210.000
2410.4000	-49.315
2410.8000	-53.518
2411.2000	-48.091
2411.6000	-51.924
2412.0000	-210.000
2412.4000	-58.418
2412.8000	-51.896
2413.2000	-49.544
2413.6000	-51.002
2414.0000	-210.000
2414.4000	-210.000
2414.8000	-210.000
2415.2000	-51.478
2415.6000	-59.205
2416.0000	-55.324
2416.4000	-52.439
2416.8000	-51.736
2417.2000	-51.634
2417.6000	-50.409
2418.0000	-48.833
2418.4000	-49.334
2418.8000	-210.000
2419.2000	-51.677
2419.6000	-49.996
2420.0000	-49.341
2420.4000	-49.962
2420.8000	-49.516
2421.2000	-49.823
2421.6000	-52.914
2422.0000	-53.366
2422.4000	-55.798
2422.8000	-50.518
2423.2000	-48.965
2423.6000	-51.353
2424.0000	-50.594
2424.4000	-49.207
2424.8000	-49.738
2425.2000	-50.462
2425.6000	-50.112
2426.0000	-50.151
2426.4000	-51.145
2426.8000	-50.388
2427.2000	-48.427
2427.6000	-49.925
2428.0000	-51.305
2428.4000	-48.540
2428.8000	-50.459
2429.2000	-49.343
2429.6000	-51.107
2430.0000	-50.003
2430.4000	-50.210
2430.8000	-58.406
2431.2000	-50.534
2431.6000	-49.541
2432.0000	-49.126
2432.4000	-49.548
2432.8000	-49.513
2433.2000	-49.512
2433.6000	-49.130
2434.0000	-50.775
2434.4000	-51.682
2434.8000	-50.632
2435.2000	-54.941
2435.6000	-49.450
2436.0000	-57.690
2436.4000	-49.960
2436.8000	-52.019
2437.2000	-49.153
2437.6000	-53.399
2438.0000	-49.826
2438.4000	-52.910
2438.8000	-51.306
2439.2000	-50.652
2439.6000	-48.838
2440.0000	-49.081
2440.4000	-73.774
2440.8000	-52.433
2441.2000	-49.276
2441.6000	-50.092
2442.0000	-51.381
2442.4000	-54.476
2442.8000	-48.441
2443.2000	-48.413
2443.6000	-48.087
2444.0000	-48.401
2444.4000	-48.962
2444.8000	-48.998
2445.2000	-49.599
2445.6000	-49.301
2446.0000	-50.955
2446.4000	-48.916
2446.8000	-50.332
2447.2000	-49.002
2447.6000	-49.423
2448.0000	-50.976
2448.4000	-49.118
2448.8000	-48.895
2449.2000	-49.667
2449.6000	-49.424
2450.0000	-48.440
2450.4000	-49.750
2450.8000	-50.753
2451.2000	-47.793
2451.6000	-47.915
2452.0000	-49.351
2452.4000	-48.919
2452.8000	-48.255
2453.2000	-49.680
2453.6000	-49.873
2454.0000	-50.250
2454.4000	-49.433
2454.8000	-48.319
2455.2000	-47.820
2455.6000	-50.114
2456.0000	-47.229
2456.4000	-48.254
2456.8000	-48.768
2457.2000	-50.284
2457.6000	-48.064
2458.0000	-48.943
2458.4000	-49.636
2458.8000	-48.040
2459.2000	-47.472
2459.6000	-48.575
2460.0000	-47.271
2460.4000	-49.099
2460.8000	-48.875
2461.2000	-49.059
2461.6000	-49.093
2462.0000	-48.934
2462.4000	-48.765
2462.8000	-48.576
2463.2000	-48.577
2463.6000	-48.197
2464.0000	-49.370
2464.4000	-47.299
2464.8000	-47.847
2465.2000	-49.172
2465.6000	-49.245
2466.0000	-49.640
2466.4000	-47.250
2466.8000	-48.100
2467.2000	-48.738
2467.6000	-49.063
2468.0000	-48.572
2468.4000	-48.124
2468.8000	-48.023
2469.2000	-49.230
2469.6000	-47.590
2470.0000	-47.126
2470.4000	-47.328
2470.8000	-46.961
2471.2000	-47.806
2471.6000	-46.412
2472.0000	-47.538
2472.4000	-48.331
2472.8000	-47.930
2473.2000	-47.203
2473.6000	-47.853
2474.0000	-47.613
2474.4000	-47.399
2474.8000	-47.847
2475.2000	-48.043
2475.6000	-47.734
2476.0000	-49.188
2476.4000	-47.657
2476.8000	-46.893
2477.2000	-49.566
2477.6000	-47.738
2478.0000	-48.812
2478.4000	-48.647
2478.8000	-50.068
2479.2000	-51.455
2479.6000	-49.541
2480.0000	-48.396
2480.4000	-47.101
2480.8000	-47.642
2481.2000	-50.241
2481.6000	-49.161
2482.0000	-48.869
2482.4000	-48.792
2482.8000	-47.544
2483.2000	-48.564
2483.6000	-49.356
2484.0000	-47.691
2484.4000	-48.028
2484.8000	-49.244
2485.2000	-47.920
2485.6000	-47.813
2486.0000	-47.410
2486.4000	-48.348
2486.8000	-47.911
2487.2000	-46.742
2487.6000	-48.263
2488.0000	-48.169
2488.4000	-47.928
2488.8000	-47.926
2489.2000	-48.075
2489.6000	-47.600
2490.0000	-47.468
2490.4000	-46.639
2490.8000	-47.366
2491.2000	-47.822
2491.6000	-46.756
2492.0000	-48.208
2492.4000	-47.918
2492.8000	-47.066
2493.2000	-46.331
2493.6000	-47.373
2494.0000	-46.929
2494.4000	-47.719
2494.8000	-47.398
2495.2000	-47.846
2495.6000	-46.853
2496.0000	-47.374
2496.4000	-47.871
2496.8000	-47.318
2497.2000	-47.398
2497.6000	-48.266
2498.0000	-48.044
2498.4000	-46.806
2498.8000	-47.567
2499.2000	-47.672
2499.6000	-46.964
2500.0000	-47.352
2500.4000	-47.503
2500.8000	-49.045
2501.2000	-47.563
2501.6000	-49.147
2502.0000	-47.801
2502.4000	-46.765
2502.8000	-48.536
2503.2000	-47.977
2503.6000	-47.589
2504.0000	-47.351
2504.4000	-46.450
2504.8000	-47.205
2505.2000	-46.089
2505.6000	-46.425
2506.0000	-46.446
2506.4000	-45.590
2506.8000	-46.633
2507.2000	-46.458
2507.6000	-46.640
2508.0000	-47.360
2508.4000	-46.573
2508.8000	-47.582
2509.2000	-46.819
2509.6000	-46.492
2510.0000	-45.813
2510.4000	-46.490
2510.8000	-47.152
2511.2000	-47.069
2511.6000	-46.438
2512.0000	-46.204
2512.4000	-45.920
2512.8000	-46.299
2513.2000	-46.785
2513.6000	-46.971
2514.0000	-47.435
2514.4000	-47.433
2514.8000	-47.447
2515.2000	-47.568
2515.6000	-46.874
2516.0000	-45.609
2516.4000	-46.809
2516.8000	-45.870
2517.2000	-45.600
2517.6000	-46.639
2518.0000	-47.207
2518.4000	-47.172
2518.8000	-46.972
2519.2000	-46.939
2519.6000	-46.616
2520.0000	-48.088
2520.4000	-47.618
2520.8000	-46.092
2521.2000	-46.112
2521.6000	-46.988
2522.0000	-45.813
2522.4000	-46.519
2522.8000	-46.125
2523.2000	-46.577
2523.6000	-46.194
2524.0000	-44.821
2524.4000	-45.551
2524.8000	-46.152
2525.2000	-46.377
2525.6000	-46.677
2526.0000	-45.754
2526.4000	-45.879
2526.8000	-45.666
2527.2000	-45.120
2527.6000	-45.056
2528.0000	-45.142
2528.4000	-44.747
2528.8000	-44.627
2529.2000	-45.726
2529.6000	-45.735
2530.0000	-44.596
2530.4000	-44.391
2530.8000	-44.621
2531.2000	-44.626
2531.6000	-44.680
2532.0000	-44.250
2532.4000	-43.574
2532.8000	-43.967
2533.2000	-43.920
2533.6000	-43.439
2534.0000	-43.228
2534.4000	-43.426
2534.8000	-43.559
2535.2000	-43.590
2535.6000	-43.116
2536.0000	-43.714
2536.4000	-43.558
2536.8000	-43.721
2537.2000	-43.305
2537.6000	-43.750
2538.0000	-42.953
2538.4000	-43.479
2538.8000	-43.303
2539.2000	-43.429
2539.6000	-43.190
2540.0000	-42.974
2540.4000	-42.563
2540.8000	-43.687
2541.2000	-43.366
2541.6000	-42.989
2542.0000	-42.975
2542.4000	-42.748
2542.8000	-42.668
2543.2000	-43.383
2543.6000	-43.210
2544.0000	-42.725
2544.4000	-42.208
2544.8000	-42.315
2545.2000	-42.179
2545.6000	-42.841
2546.0000	-43.263
2546.4000	-42.215
2546.8000	-41.762
2547.2000	-42.048
2547.6000	-41.461
2548.0000	-42.347
2548.4000	-41.812
2548.8000	-41.595
2549.2000	-41.374
2549.6000	-41.673
2550.0000	-41.185
2550.4000	-41.053
2550.8000	-41.020
2551.2000	-40.445
2551.6000	-40.668
2552.0000	-40.666
2552.4000	-41.220
2552.8000	-41.417
2553.2000	-40.504
2553.6000	-40.291
2554.0000	-40.030
2554.4000	-40.905
2554.8000	-40.897
2555.2000	-40.357
2555.6000	-40.224
2556.0000	-40.241
2556.4000	-40.515
2556.8000	-40.501
2557.2000	-40.031
2557.6000	-39.652
2558.0000	-39.775
2558.4000	-39.900
2558.8000	-39.651
2559.2000	-40.326
2559.6000	-40.062
2560.0000	-40.091
2560.4000	-39.722
2560.8000	-39.694
2561.2000	-39.442
2561.6000	-39.455
2562.0000	-38.979
2562.4000	-39.168
2562.8000	-39.206
2563.2000	-38.845
2563.6000	-38.695
2564.0000	-38.460
2564.4000	-38.571
2564.8000	-38.748
2565.2000	-38.673
2565.6000	-38.595
2566.0000	-38.639
2566.4000	-38.613
2566.8000	-38.828
2567.2000	-38.734
2567.6000	-38.445
2568.0000	-38.732
2568.4000	-38.313
2568.8000	-38.644
2569.2000	-38.196
2569.6000	-37.965
2570.0000	-38.147
2570.4000	-38.018
2570.8000	-37.696
2571.2000	-37.670
2571.6000	-38.193
2572.0000	-38.957
2572.4000	-39.318
2572.8000	-38.831
2573.2000	-39.098
2573.6000	-38.639
2574.0000	-38.491
2574.4000	-38.775
2574.8000	-38.835
2575.2000	-39.000
2575.6000	-37.827
2576.0000	-37.427
2576.4000	-37.378
2576.8000	-37.624
2577.2000	-37.952
2577.6000	-37.678
2578.0000	-37.477
2578.4000	-38.166
2578.8000	-37.672
2579.2000	-37.783
2579.6000	-38.551
2580.0000	-38.613
2580.4000	-38.252
2580.8000	-37.942
2581.2000	-37.676
2581.6000	-37.981
2582.0000	-37.773
2582.4000	-37.767
2582.8000	-37.579
2583.2000	-37.373
2583.6000	-37.453
2584.0000	-37.596
2584.4000	-37.858
2584.8000	-37.762
2585.2000	-37.970
2585.6000	-37.623
2586.0000	-37.622
2586.4000	-37.745
2586.8000	-37.779
2587.2000	-37.484
2587.6000	-37.354
2588.0000	-37.360
2588.4000	-37.346
2588.8000	-37.165
2589.2000	-37.257
2589.6000	-37.283
2590.0000	-37.301
2590.4000	-37.085
2590.8000	-37.345
2591.2000	-37.357
2591.6000	-37.583
2592.0000	-37.632
2592.4000	-37.358
2592.8000	-37.196
2593.2000	-37.414
2593.6000	-37.220
2594.0000	-37.313
2594.4000	-36.934
2594.8000	-36.854
2595.2000	-36.992
2595.6000	-36.826
2596.0000	-36.614
2596.4000	-36.257
2596.8000	-36.302
2597.2000	-36.249
2597.6000	-36.119
2598.0000	-35.776
2598.4000	-35.822
2598.8000	-35.617
2599.2000	-35.609
2599.6000	-35.536
2600.0000	-35.726
2600.4000	-35.720
2600.8000	-35.753
2601.2000	-35.661
2601.6000	-35.971
2602.0000	-36.272
2602.4000	-36.342
2602.8000	-36.351
2603.2000	-36.152
2603.6000	-36.251
2604.0000	-36.399
2604.4000	-36.221
2604.8000	-36.364
2605.2000	-36.144
2605.6000	-35.952
2606.0000	-35.904
2606.4000	-35.579
2606.8000	-35.615
2607.2000	-35.464
2607.6000	-35.621
2608.0000	-34.888
2608.4000	-34.991
2608.8000	-34.936
2609.2000	-35.140
2609.6000	-35.069
2610.0000	-35.046
2610.4000	-35.100
2610.8000	-34.931
2611.2000	-34.973
2611.6000	-35.025
2612.0000	-35.225
2612.4000	-35.317
2612.8000	-35.339
2613.2000	-35.176
2613.6000	-35.310
2614.0000	-35.498
2614.4000	-35.911
2614.8000	-35.676
2615.2000	-35.836
2615.6000	-35.678
2616.0000	-35.801
2616.4000	-35.435
2616.8000	-35.378
2617.2000	-35.829
2617.6000	-36.035
2618.0000	-36.303
2618.4000	-35.922
2618.8000	-36.363
2619.2000	-36.571
2619.6000	-36.498
2620.0000	-36.395
2620.4000	-36.352
2620.8000	-36.597
2621.2000	-36.749
2621.6000	-36.528
2622.0000	-36.349
2622.4000	-36.561
2622.8000	-36.391
2623.2000	-36.665
2623.6000	-36.590
2624.0000	-36.550
2624.4000	-36.592
2624.8000	-36.557
2625.2000	-36.459
2625.6000	-36.168
2626.0000	-35.752
2626.4000	-35.680
2626.8000	-35.461
2627.2000	-35.565
2627.6000	-35.315
2628.0000	-35.084
2628.4000	-34.898
2628.8000	-35.013
2629.2000	-34.907
2629.6000	-34.806
2630.0000	-34.809
2630.4000	-34.443
2630.8000	-34.319
2631.2000	-34.302
2631.6000	-33.926
2632.0000	-34.306
2632.4000	-34.457
2632.8000	-33.847
2633.2000	-34.051
2633.6000	-34.218
2634.0000	-34.393
2634.4000	-34.347
2634.8000	-34.487
2635.2000	-34.467
2635.6000	-34.523
2636.0000	-34.070
2636.4000	-34.186
2636.8000	-33.725
2637.2000	-33.907
2637.6000	-33.237
2638.0000	-33.130
2638.4000	-33.530
2638.8000	-33.549
2639.2000	-33.278
2639.6000	-32.898
2640.0000	-33.319
2640.4000	-34.250
2640.8000	-34.828
2641.2000	-34.286
2641.6000	-34.386
2642.0000	-35.282
2642.4000	-35.460
2642.8000	-35.530
2643.2000	-35.469
2643.6000	-35.583
2644.0000	-35.580
2644.4000	-35.616
2644.8000	-35.741
2645.2000	-35.763
2645.6000	-35.941
2646.0000	-36.064
2646.4000	-36.102
2646.8000	-35.977
2647.2000	-35.512
2647.6000	-35.405
2648.0000	-35.545
2648.4000	-35.367
2648.8000	-34.768
2649.2000	-34.479
2649.6000	-34.826
2650.0000	-34.370
2650.4000	-34.639
2650.8000	-34.942
2651.2000	-34.928
2651.6000	-34.773
2652.0000	-35.184
2652.4000	-35.140
2652.8000	-34.536
2653.2000	-34.134
2653.6000	-33.918
2654.0000	-33.982
2654.4000	-34.456
2654.8000	-33.238
2655.2000	-33.023
2655.6000	-33.568
2656.0000	-33.891
2656.4000	-33.778
2656.8000	-33.779
2657.2000	-33.916
2657.6000	-33.619
2658.0000	-33.408
2658.4000	-33.223
2658.8000	-33.071
2659.2000	-32.566
2659.6000	-32.014
2660.0000	-31.892
2660.4000	-31.427
2660.8000	-31.671
2661.2000	-31.177
2661.6000	-31.042
2662.0000	-30.929
2662.4000	-30.542
2662.8000	-30.518
2663.2000	-30.475
2663.6000	-30.064
2664.0000	-30.034
2664.4000	-29.841
2664.8000	-29.909
2665.2000	-29.787
2665.6000	-30.113
2666.0000	-30.121
2666.4000	-31.041
2666.8000	-30.976
2667.2000	-31.034
2667.6000	-31.210
2668.0000	-31.751
2668.4000	-31.722
2668.8000	-32.190
2669.2000	-31.826
2669.6000	-31.554
2670.0000	-31.223
2670.4000	-31.009
2670.8000	-30.303
2671.2000	-29.888
2671.6000	-29.486
2672.0000	-29.313
2672.4000	-29.154
2672.8000	-29.101
2673.2000	-29.791
2673.6000	-29.342
2674.0000	-30.479
2674.4000	-30.936
2674.8000	-30.815
2675.2000	-31.192
2675.6000	-31.699
2676.0000	-32.305
2676.4000	-32.600
2676.8000	-32.809
2677.2000	-33.183
2677.6000	-33.090
2678.0000	-32.844
2678.4000	-32.638
2678.8000	-32.422
2679.2000	-32.775
2679.6000	-32.873
2680.0000	-32.609
2680.4000	-32.834
2680.8000	-32.579
2681.2000	-32.644
2681.6000	-32.199
2682.0000	-31.948
2682.4000	-31.905
2682.8000	-31.869
2683.2000	-31.594
2683.6000	-31.546
2684.0000	-31.296
2684.4000	-30.830
2684.8000	-30.491
2685.2000	-30.472
2685.6000	-30.172
2686.0000	-30.368
2686.4000	-29.961
2686.8000	-29.441
2687.2000	-29.173
2687.6000	-28.166
2688.0000	-28.269
2688.4000	-28.281
2688.8000	-28.232
2689.2000	-28.128
2689.6000	-28.091
2690.0000	-28.223
2690.4000	-28.441
2690.8000	-28.892
2691.2000	-29.230
2691.6000	-29.598
2692.0000	-30.144
2692.4000	-30.524
2692.8000	-31.276
2693.2000	-31.583
2693.6000	-32.030
2694.0000	-32.594
2694.4000	-32.706
2694.8000	-33.074
2695.2000	-33.108
2695.6000	-32.807
2696.0000	-33.122
2696.4000	-32.860
2696.8000	-32.858
2697.2000	-32.516
2697.6000	-32.619
2698.0000	-31.806
2698.4000	-31.649
2698.8000	-31.096
2699.2000	-30.452
2699.6000	-29.783
2700.0000	-28.435
2700.4000	-28.359
2700.8000	-27.906
2701.2000	-27.233
2701.6000	-26.847
2702.0000	-26.345
2702.4000	-25.987
2702.8000	-25.633
2703.2000	-25.590
2703.6000	-25.448
2704.0000	-25.554
2704.4000	-25.679
2704.8000	-25.696
2705.2000	-26.136
2705.6000	-25.948
2706.0000	-26.120
2706.4000	-26.247
2706.8000	-25.868
2707.2000	-26.461
2707.6000	-26.438
2708.0000	-26.355
2708.4000	-26.161
2708.8000	-26.246
2709.2000	-26.228
2709.6000	-26.207
2710.0000	-25.558
2710.4000	-26.056
2710.8000	-26.180
2711.2000	-26.450
2711.6000	-26.867
2712.0000	-27.035
2712.4000	-27.321
2712.8000	-27.887
2713.2000	-28.189
2713.6000	-28.530
2714.0000	-28.958
2714.4000	-29.043
2714.8000	-28.980
2715.2000	-28.768
2715.6000	-28.090
2716.0000	-27.883
2716.4000	-27.441
2716.8000	-27.288
2717.2000	-27.277
2717.6000	-26.755
2718.0000	-25.926
2718.4000	-25.784
2718.8000	-25.206
2719.2000	-24.390
2719.6000	-24.242
2720.0000	-23.653
2720.4000	-23.465
2720.8000	-23.447
2721.2000	-22.906
2721.6000	-22.751
2722.0000	-22.252
2722.4000	-22.268
2722.8000	-21.987
2723.2000	-21.819
2723.6000	-21.778
2724.0000	-21.744
2724.4000	-21.483
2724.8000	-21.192
2725.2000	-21.384
2725.6000	-21.233
2726.0000	-21.384
2726.4000	-21.649
2726.8000	-21.747
2727.2000	-21.739
2727.6000	-21.854
2728.0000	-22.015
2728.4000	-22.241
2728.8000	-22.345
2729.2000	-22.542
2729.6000	-22.290
2730.0000	-21.870
2730.4000	-22.149
2730.8000	-22.627
2731.2000	-22.605
2731.6000	-22.948
2732.0000	-22.665
2732.4000	-22.785
2732.8000	-21.961
2733.2000	-21.635
2733.6000	-20.945
2734.0000	-20.152
2734.4000	-19.288
2734.8000	-18.610
2735.2000	-17.852
2735.6000	-17.303
2736.0000	-16.692
2736.4000	-16.085
2736.8000	-15.714
2737.2000	-15.459
2737.6000	-15.181
2738.0000	-14.977
2738.4000	-15.133
2738.8000	-15.183
2739.2000	-15.456
2739.6000	-15.629
2740.0000	-15.897
2740.4000	-16.276
2740.8000	-16.627
2741.2000	-16.434
2741.6000	-16.828
2742.0000	-16.596
2742.4000	-16.781
2742.8000	-16.744
2743.2000	-16.555
2743.6000	-16.513
2744.0000	-16.348
2744.4000	-16.086
2744.8000	-15.964
2745.2000	-15.815
2745.6000	-15.555
2746.0000	-15.169
2746.4000	-14.837
2746.8000	-13.896
2747.2000	-13.586
2747.6000	-13.433
2748.0000	-12.980
2748.4000	-12.323
2748.8000	-11.614
2749.2000	-11.284
2749.6000	-11.221
2750.0000	-11.147
2750.4000	-10.942
2750.8000	-10.807
2751.2000	-10.541
2751.6000	-10.648
2752.0000	-10.714
2752.4000	-10.863
2752.8000	-11.110
2753.2000	-11.570
2753.6000	-11.850
2754.0000	-11.798
2754.4000	-11.885
2754.8000	-12.303
2755.2000	-12.589
2755.6000	-12.824
2756.0000	-13.203
2756.4000	-13.388
2756.8000	-13.402
2757.2000	-13.550
2757.6000	-13.450
2758.0000	-13.177
2758.4000	-12.835
2758.8000	-12.626
2759.2000	-12.376
2759.6000	-12.230
2760.0000	-12.089
2760.4000	-11.791
2760.8000	-11.394
2761.2000	-11.034
2761.6000	-10.279
2762.0000	-9.967
2762.4000	-9.525
2762.8000	-9.139
2763.2000	-8.818
2763.6000	-8.599
2764.0000	-8.405
2764.4000	-7.992
2764.8000	-7.793
2765.2000	-7.507
2765.6000	-7.116
2766.0000	-6.904
2766.4000	-6.717
2766.8000	-6.704
2767.2000	-6.718
2767.6000	-6.649
2768.0000	-6.706
2768.4000	-6.638
2768.8000	-6.758
2769.2000	-6.497
2769.6000	-6.475
2770.0000	-6.431
2770.4000	-6.301
2770.8000	-6.339
2771.2000	-6.334
2771.6000	-6.321
2772.0000	-6.417
2772.4000	-6.405
2772.8000	-6.358
2773.2000	-6.272
2773.6000	-6.312
2774.0000	-6.492
2774.4000	-6.545
2774.8000	-6.510
2775.2000	-6.463
2775.6000	-6.702
2776.0000	-6.797
2776.4000	-7.381
2776.8000	-7.163
2777.2000	-7.052
2777.6000	-6.949
2778.0000	-7.202
2778.4000	-7.581
2778.8000	-7.629
2779.2000	-7.430
2779.6000	-7.151
2780.0000	-6.529
2780.4000	-6.553
2780.8000	-6.229
2781.2000	-5.758
2781.6000	-5.553
2782.0000	-5.265
2782.4000	-5.274
2782.8000	-5.135
2783.2000	-4.879
2783.6000	-4.717
2784.0000	-4.818
2784.4000	-4.547
2784.8000	-4.654
2785.2000	-4.663
2785.6000	-4.591
2786.0000	-4.504
2786.4000	-4.546
2786.8000	-4.489
2787.2000	-4.330
2787.6000	-4.380
2788.0000	-4.174
2788.4000	-3.928
2788.8000	-3.773
2789.2000	-3.637
2789.6000	-3.654
2790.0000	-3.703
2790.4000	-3.499
2790.8000	-3.581
2791.2000	-3.589
2791.6000	-3.845
2792.0000	-3.997
2792.4000	-3.771
2792.8000	-3.933
2793.2000	-4.353
2793.6000	-4.295
2794.0000	-4.426
2794.4000	-4.503
2794.8000	-4.902
2795.2000	-5.030
2795.6000	-5.036
2796.0000	-4.846
2796.4000	-4.541
2796.8000	-4.855
2797.2000	-4.698
2797.6000	-5.089
2798.0000	-5.011
2798.4000	-4.366
2798.8000	-4.689
2799.2000	-4.349
2799.6000	-4.293
2800.0000	-4.095
2800.4000	-3.777
2800.8000	-3.654
2801.2000	-3.456
2801.6000	-3.569
2802.0000	-3.648
2802.4000	-3.612
2802.8000	-3.587
2803.2000	-3.706
2803.6000	-4.070
2804.0000	-4.765
2804.4000	-5.107
2804.8000	-5.684
2805.2000	-5.751
2805.6000	-6.112
2806.0000	-6.807
2806.4000	-7.435
2806.8000	-7.831
2807.2000	-8.452
2807.6000	-8.708
2808.0000	-9.241
2808.4000	-9.205
2808.8000	-9.243
2809.2000	-9.262
2809.6000	-9.361
2810.0000	-9.167
2810.4000	-9.113
2810.8000	-8.915
2811.2000	-8.794
2811.6000	-8.697
2812.0000	-8.768
2812.4000	-8.314
2812.8000	-8.387
2813.2000	-8.396
2813.6000	-7.983
2814.0000	-7.847
2814.4000	-7.859
2814.8000	-8.168
2815.2000	-7.870
2815.6000	-7.771
2816.0000	-7.580
2816.4000	-7.551
2816.8000	-7.386
2817.2000	-7.422
2817.6000	-7.465
2818.0000	-7.342
2818.4000	-7.479
2818.8000	-7.595
2819.2000	-7.904
2819.6000	-8.255
2820.0000	-8.334
2820.4000	-8.718
2820.8000	-9.083
2821.2000	-9.582
2821.6000	-9.547
2822.0000	-9.618
2822.4000	-9.778
2822.8000	-9.829
2823.2000	-10.392
2823.6000	-9.973
2824.0000	-10.420
2824.4000	-10.219
2824.8000	-10.144
2825.2000	-10.425
2825.6000	-10.055
2826.0000	-10.009
2826.4000	-10.153
2826.8000	-10.697
2827.2000	-10.532
2827.6000	-11.412
2828.0000	-10.868
2828.4000	-11.890
2828.8000	-11.491
2829.2000	-11.877
2829.6000	-12.373
2830.0000	-12.426
2830.4000	-12.676
2830.8000	-12.249
2831.2000	-12.157
2831.6000	-12.290
2832.0000	-11.895
2832.4000	-11.399
2832.8000	-11.180
2833.2000	-11.065
2833.6000	-10.911
2834.0000	-11.049
2834.4000	-10.533
2834.8000	-10.422
2835.2000	-10.446
2835.6000	-10.596
2836.0000	-10.868
2836.4000	-10.814
2836.8000	-10.712
2837.2000	-10.744
2837.6000	-10.786
2838.0000	-10.866
2838.4000	-10.881
2838.8000	-11.196
2839.2000	-11.116
2839.6000	-11.577
2840.0000	-11.796
2840.4000	-11.534
2840.8000	-11.628
2841.2000	-11.867
2841.6000	-11.690
2842.0000	-11.609
2842.4000	-11.521
2842.8000	-11.375
2843.2000	-11.485
2843.6000	-11.427
2844.0000	-11.272
2844.4000	-11.607
2844.8000	-11.461
2845.2000	-11.496
2845.6000	-11.279
2846.0000	-11.564
2846.4000	-11.908
2846.8000	-12.392
2847.2000	-12.305
2847.6000	-12.248
2848.0000	-12.501
2848.4000	-12.600
2848.8000	-12.275
2849.2000	-12.201
2849.6000	-12.733
2850.0000	-13.460
2850.4000	-13.818
2850.8000	-14.079
2851.2000	-13.980
2851.6000	-14.066
2852.0000	-14.261
2852.4000	-15.070
2852.8000	-15.351
2853.2000	-15.472
2853.6000	-15.407
2854.0000	-16.017
2854.4000	-16.061
2854.8000	-16.572
2855.2000	-16.552
2855.6000	-16.318
2856.0000	-16.034
2856.4000	-15.975
2856.8000	-15.790
2857.2000	-15.491
2857.6000	-15.323
2858.0000	-15.805
2858.4000	-15.494
2858.8000	-15.494
2859.2000	-15.106
2859.6000	-15.784
2860.0000	-16.096
2860.4000	-16.408
2860.8000	-16.295
2861.2000	-16.932
2861.6000	-17.326
2862.0000	-17.496
2862.4000	-17.138
2862.8000	-16.580
2863.2000	-16.451
2863.6000	-16.811
2864.0000	-16.701
2864.4000	-16.831
2864.8000	-17.149
2865.2000	-17.168
2865.6000	-16.474
2866.0000	-17.232
2866.4000	-17.426
2866.8000	-17.831
2867.2000	-17.981
2867.6000	-18.034
2868.0000	-18.354
2868.4000	-18.264
2868.8000	-17.844
2869.2000	-17.726
2869.6000	-17.707
2870.0000	-16.753
2870.4000	-16.521
2870.8000	-16.218
2871.2000	-15.461
2871.6000	-15.063
2872.0000	-14.513
2872.4000	-14.319
2872.8000	-13.304
2873.2000	-12.964
2873.6000	-12.727
2874.0000	-13.176
2874.4000	-12.893
2874.8000	-12.416
2875.2000	-12.826
2875.6000	-12.882
2876.0000	-13.063
2876.4000	-13.525
2876.8000	-13.962
2877.2000	-13.623
2877.6000	-14.364
2878.0000	-14.372
2878.4000	-14.866
2878.8000	-15.488
2879.2000	-15.787
2879.6000	-15.906
2880.0000	-16.127
2880.4000	-16.124
2880.8000	-16.748
2881.2000	-16.059
2881.6000	-16.174
2882.0000	-15.974
2882.4000	-16.167
2882.8000	-16.220
2883.2000	-16.122
2883.6000	-16.110
2884.0000	-16.309
2884.4000	-15.717
2884.8000	-15.632
2885.2000	-15.928
2885.6000	-16.068
2886.0000	-16.156
2886.4000	-15.923
2886.8000	-16.218
2887.2000	-16.682
2887.6000	-16.659
2888.0000	-16.650
2888.4000	-16.514
2888.8000	-16.599
2889.2000	-16.262
2889.6000	-16.444
2890.0000	-15.182
2890.4000	-15.133
2890.8000	-15.851
2891.2000	-15.996
2891.6000	-15.648
2892.0000	-15.455
2892.4000	-15.879
2892.8000	-15.571
2893.2000	-15.930
2893.6000	-15.973
2894.0000	-15.677
2894.4000	-15.190
2894.8000	-15.325
2895.2000	-15.256
2895.6000	-15.282
2896.0000	-15.547
2896.4000	-14.807
2896.8000	-14.311
2897.2000	-13.342
2897.6000	-13.738
2898.0000	-13.873
2898.4000	-13.120
2898.8000	-12.932
2899.2000	-12.663
2899.6000	-12.627
2900.0000	-12.910
2900.4000	-12.805
2900.8000	-13.440
2901.2000	-12.798
2901.6000	-13.303
2902.0000	-13.321
2902.4000	-14.052
2902.8000	-14.136
2903.2000	-14.373
2903.6000	-14.424
2904.0000	-14.602
2904.4000	-14.413
2904.8000	-14.264
2905.2000	-14.274
2905.6000	-14.470
2906.0000	-14.395
2906.4000	-14.361
2906.8000	-14.370
2907.2000	-14.275
2907.6000	-14.863
2908.0000	-14.523
2908.4000	-14.934
2908.8000	-15.076
2909.2000	-14.980
2909.6000	-15.040
2910.0000	-15.314
2910.4000	-15.595
2910.8000	-15.684
2911.2000	-15.355
2911.6000	-15.286
2912.0000	-14.449
2912.4000	-14.421
2912.8000	-15.234
2913.2000	-15.176
2913.6000	-15.364
2914.0000	-15.537
2914.4000	-15.829
2914.8000	-15.800
2915.2000	-15.982
2915.6000	-15.925
2916.0000	-15.867
2916.4000	-15.412
2916.8000	-15.465
2917.2000	-15.839
2917.6000	-15.486
2918.0000	-15.244
2918.4000	-14.640
2918.8000	-15.089
2919.2000	-14.781
2919.6000	-15.043
2920.0000	-14.936
2920.4000	-14.635
2920.8000	-14.458
2921.2000	-14.178
2921.6000	-14.069
2922.0000	-13.812
2922.4000	-13.569
2922.8000	-13.778
2923.2000	-13.804
2923.6000	-13.174
2924.0000	-13.506
2924.4000	-13.500
2924.8000	-13.254
2925.2000	-13.004
2925.6000	-12.716
2926.0000	-13.081
2926.4000	-13.164
2926.8000	-13.083
2927.2000	-12.844
2927.6000	-12.726
2928.0000	-12.811
2928.4000	-12.723
2928.8000	-12.898
2929.2000	-12.521
2929.6000	-12.739
2930.0000	-12.571
2930.4000	-12.634
2930.8000	-12.679
2931.2000	-12.192
2931.6000	-12.373
2932.0000	-11.976
2932.4000	-12.121
2932.8000	-12.031
2933.2000	-11.985
2933.6000	-11.895
2934.0000	-11.826
2934.4000	-11.640
2934.8000	-12.043
2935.2000	-11.678
2935.6000	-11.820
2936.0000	-11.331
2936.4000	-11.488
2936.8000	-11.683
2937.2000	-11.387
2937.6000	-11.135
2938.0000	-11.208
2938.4000	-11.356
2938.8000	-11.418
2939.2000	-11.280
2939.6000	-11.148
2940.0000	-11.146
2940.4000	-10.778
2940.8000	-10.981
2941.2000	-10.807
2941.6000	-10.788
2942.0000	-10.737
2942.4000	-10.611
2942.8000	-10.778
2943.2000	-11.101
2943.6000	-10.579
2944.0000	-10.582
2944.4000	-10.918
2944.8000	-10.780
2945.2000	-10.869
2945.6000	-10.780
2946.0000	-10.748
2946.4000	-10.595
2946.8000	-10.305
2947.2000	-10.306
2947.6000	-10.448
2948.0000	-10.445
2948.4000	-10.323
2948.8000	-10.320
2949.2000	-10.343
2949.6000	-10.120
2950.0000	-10.279
2950.4000	-10.298
2950.8000	-10.260
2951.2000	-10.213
2951.6000	-10.007
2952.0000	-10.226
2952.4000	-10.224
2952.8000	-10.059
2953.2000	-9.896
2953.6000	-9.770
2954.0000	-9.781
2954.4000	-10.042
2954.8000	-9.843
2955.2000	-9.889
2955.6000	-9.675
2956.0000	-9.707
2956.4000	-9.815
2956.8000	-9.715
2957.2000	-9.910
2957.6000	-9.716
2958.0000	-9.646
2958.4000	-9.593
2958.8000	-9.532
2959.2000	-9.641
2959.6000	-9.511
2960.0000	-9.379
2960.4000	-9.427
2960.8000	-9.535
2961.2000	-9.548
2961.6000	-9.581
2962.0000	-9.665
2962.4000	-9.434
2962.8000	-9.528
2963.2000	-9.155
2963.6000	-9.383
2964.0000	-9.685
2964.4000	-9.457
2964.8000	-9.446
2965.2000	-9.599
2965.6000	-9.518
2966.0000	-9.950
2966.4000	-9.587
2966.8000	-9.846
2967.2000	-9.891
2967.6000	-9.804
2968.0000	-9.935
2968.4000	-9.910
2968.8000	-10.233
2969.2000	-9.895
2969.6000	-9.893
2970.0000	-10.010
2970.4000	-10.089
2970.8000	-10.178
2971.2000	-10.067
2971.6000	-9.634
2972.0000	-9.857
2972.4000	-9.875
2972.8000	-10.360
2973.2000	-9.995
2973.6000	-9.853
2974.0000	-10.059
2974.4000	-9.947
2974.8000	-10.052
2975.2000	-10.306
2975.6000	-10.143
2976.0000	-10.031
2976.4000	-10.433
2976.8000	-9.756
2977.2000	-10.347
2977.6000	-9.875
2978.0000	-10.532
2978.4000	-10.205
2978.8000	-10.262
2979.2000	-10.308
2979.6000	-10.808
2980.0000	-11.126
2980.4000	-10.746
2980.8000	-10.228
2981.2000	-10.604
2981.6000	-11.309
2982.0000	-11.404
2982.4000	-11.589
2982.8000	-11.085
2983.2000	-11.178
2983.6000	-10.937
2984.0000	-10.869
2984.4000	-11.257
2984.8000	-11.093
2985.2000	-10.912
2985.6000	-10.072
2986.0000	-10.218
2986.4000	-11.194
2986.8000	-11.484
2987.2000	-11.221
2987.6000	-11.293
2988.0000	-10.736
2988.4000	-11.117
2988.8000	-10.878
2989.2000	-10.934
2989.6000	-11.058
2990.0000	-10.961
2990.4000	-10.403
2990.8000	-10.532
2991.2000	-10.997
2991.6000	-11.064
2992.0000	-10.517
2992.4000	-11.504
2992.8000	-11.158
2993.2000	-11.491
2993.6000	-11.363
2994.0000	-11.387
2994.4000	-11.786
2994.8000	-11.457
2995.2000	-11.794
2995.6000	-11.703
2996.0000	-11.442
2996.4000	-11.454
2996.8000	-11.146
2997.2000	-11.443
2997.6000	-12.217
2998.0000	-11.861
2998.4000	-11.697
2998.8000	-11.526
2999.2000	-11.171
2999.6000	-11.787
3000.0000	-11.850
3000.4000	-11.880
3000.8000	-10.812
3001.2000	-11.294
3001.6000	-11.702
3002.0000	-11.445
3002.4000	-11.403
3002.8000	-11.623
3003.2000	-10.704
3003.6000	-10.161
3004.0000	-10.334
3004.4000	-11.194
3004.8000	-12.065
3005.2000	-10.907
3005.6000	-11.685
3006.0000	-11.059
3006.4000	-12.308
3006.8000	-12.006
3007.2000	-11.196
3007.6000	-11.342
3008.0000	-11.871
3008.4000	-11.932
3008.8000	-12.495
3009.2000	-11.468
3009.6000	-11.760
3010.0000	-11.164
3010.4000	-11.837
3010.8000	-12.112
3011.2000	-11.607
3011.6000	-12.076
3012.0000	-11.681
3012.4000	-11.706
3012.8000	-11.948
3013.2000	-11.885
3013.6000	-12.047
3014.0000	-12.136
3014.4000	-11.897
3014.8000	-12.211
3015.2000	-11.872
3015.6000	-12.528
3016.0000	-12.417
3016.4000	-12.519
3016.8000	-12.504
3017.2000	-12.152
3017.6000	-12.144
3018.0000	-11.986
3018.4000	-11.995
3018.8000	-11.812
3019.2000	-12.448
3019.6000	-11.763
3020.0000	-12.418
3020.4000	-11.636
3020.8000	-12.300
3021.2000	-11.801
3021.6000	-11.778
3022.0000	-11.899
3022.4000	-11.937
3022.8000	-11.769
3023.2000	-11.612
3023.6000	-11.596
3024.0000	-11.668
3024.4000	-11.673
3024.8000	-11.420
3025.2000	-12.382
3025.6000	-11.616
3026.0000	-11.874
3026.4000	-11.625
3026.8000	-11.999
3027.2000	-12.450
3027.6000	-12.344
3028.0000	-12.494
3028.4000	-12.257
3028.8000	-12.104
3029.2000	-12.370
3029.6000	-12.930
3030.0000	-13.108
3030.4000	-12.684
3030.8000	-12.847
3031.2000	-12.702
3031.6000	-12.966
3032.0000	-12.672
3032.4000	-12.691
3032.8000	-13.122
3033.2000	-12.582
3033.6000	-12.918
3034.0000	-12.950
3034.4000	-12.631
3034.8000	-12.550
3035.2000	-12.794
3035.6000	-12.444
3036.0000	-12.639
3036.4000	-12.647
3036.8000	-12.712
3037.2000	-12.638
3037.6000	-12.649
3038.0000	-12.791
3038.4000	-12.952
3038.8000	-13.151
3039.2000	-13.193
3039.6000	-13.517
3040.0000	-13.350
3040.4000	-13.537
3040.8000	-13.780
3041.2000	-13.806
3041.6000	-13.809
3042.0000	-13.531
3042.4000	-13.560
3042.8000	-13.539
3043.2000	-14.193
3043.6000	-14.200
3044.0000	-14.429
3044.4000	-13.647
3044.8000	-13.600
3045.2000	-14.462
3045.6000	-14.074
3046.0000	-14.551
3046.4000	-14.613
3046.8000	-14.752
3047.2000	-14.804
3047.6000	-14.878
3048.0000	-14.903
3048.4000	-14.876
3048.8000	-14.463
3049.2000	-15.109
3049.6000	-14.480
3050.0000	-14.999
3050.4000	-15.056
3050.8000	-14.608
3051.2000	-14.733
3051.6000	-14.115
3052.0000	-14.229
3052.4000	-14.184
3052.8000	-14.049
3053.2000	-14.474
3053.6000	-14.961
3054.0000	-14.853
3054.4000	-14.983
3054.8000	-15.205
3055.2000	-15.503
3055.6000	-14.340
3056.0000	-14.097
3056.4000	-14.332
3056.8000	-14.545
3057.2000	-14.747
3057.6000	-15.193
3058.0000	-14.314
3058.4000	-14.747
3058.8000	-14.290
3059.2000	-14.756
3059.6000	-14.718
3060.0000	-15.935
3060.4000	-15.180
3060.8000	-14.728
3061.2000	-14.246
3061.6000	-15.029
3062.0000	-15.458
3062.4000	-16.100
3062.8000	-14.855
3063.2000	-14.408
3063.6000	-15.401
3064.0000	-15.757
3064.4000	-15.757
3064.8000	-15.042
3065.2000	-16.242
3065.6000	-15.070
3066.0000	-14.960
3066.4000	-15.325
3066.8000	-14.958
3067.2000	-14.382
3067.6000	-13.878
3068.0000	-14.435
3068.4000	-15.049
3068.8000	-14.949
3069.2000	-14.419
3069.6000	-14.047
3070.0000	-14.679
3070.4000	-14.507
3070.8000	-15.388
3071.2000	-15.846
3071.6000	-16.269
3072.0000	-15.563
3072.4000	-15.029
3072.8000	-15.175
3073.2000	-16.496
3073.6000	-16.893
3074.0000	-16.938
3074.4000	-15.951
3074.8000	-17.308
3075.2000	-17.054
3075.6000	-16.952
3076.0000	-17.462
3076.4000	-17.664
3076.8000	-17.776
3077.2000	-18.107
3077.6000	-17.622
3078.0000	-16.463
3078.4000	-16.799
3078.8000	-17.740
3079.2000	-17.886
3079.6000	-17.909
3080.0000	-18.882
3080.4000	-17.427
3080.8000	-18.009
3081.2000	-18.598
3081.6000	-19.148
3082.0000	-19.033
3082.4000	-18.939
3082.8000	-18.364
3083.2000	-19.330
3083.6000	-18.577
3084.0000	-19.939
3084.4000	-19.046
3084.8000	-19.154
3085.2000	-17.917
3085.6000	-18.932
[truncated: 6,036 more rows]
