# Supplementary material for: Femtosecond tunable solitons up to 4.8 µm using soliton self-frequency shift in an InF3 fiber
Source: Sci Rep. 2022 Sep 23;12:15898. doi: 10.1038/s41598-022-19658-8 (PMC9508244; doi:10.1038/s41598-022-19658-8)
Supplement: Supplementary file 1 — Supplementary Information. [file 41598_2022_19658_MOESM1_ESM.zip › Raw data/Fig3_4m20mInF3/8.0A.CSV]

75CSV
77
35
CTRWL	3900.000000
SPAN	3200.000000
START WL	2300.000000
STOP WL	5500.000000
WLFREQ	0
REFL	-3.0
LSCL	7.0
RESLN	2.000
AVG	1
SMPLAUTO	1
SMPL	8001
SMPLINTVL	0.4000
HI1_CHOP
MEAS
LSUNT	0
NMSKV	OFF
RESCOR	0
SMOOTH	0
MEASWL	0
SWPSPD	1
MODELNAME	AQ6376
CHGPT	0
RESCAL0_0	10243
RESCAL0_1	0
RESCAL0_2	0
RESCAL1_0	10243
RESCAL1_1	0
RESCAL1_2	0
RESPARM	10243
FREQPARM	10243
WNUMPARM	10243
[TRACE DATA]
2300.0000	-76.815
2300.4000	-63.497
2300.8000	-53.256
2301.2000	-54.024
2301.6000	-210.000
2302.0000	-210.000
2302.4000	-210.000
2302.8000	-210.000
2303.2000	-210.000
2303.6000	-210.000
2304.0000	-210.000
2304.4000	-210.000
2304.8000	-210.000
2305.2000	-52.792
2305.6000	-210.000
2306.0000	-51.491
2306.4000	-50.635
2306.8000	-54.983
2307.2000	-210.000
2307.6000	-49.264
2308.0000	-68.535
2308.4000	-210.000
2308.8000	-52.487
2309.2000	-210.000
2309.6000	-49.481
2310.0000	-58.968
2310.4000	-54.772
2310.8000	-210.000
2311.2000	-52.852
2311.6000	-52.838
2312.0000	-67.317
2312.4000	-58.795
2312.8000	-210.000
2313.2000	-210.000
2313.6000	-51.489
2314.0000	-55.086
2314.4000	-51.859
2314.8000	-210.000
2315.2000	-210.000
2315.6000	-210.000
2316.0000	-210.000
2316.4000	-210.000
2316.8000	-55.987
2317.2000	-210.000
2317.6000	-210.000
2318.0000	-52.125
2318.4000	-51.882
2318.8000	-49.991
2319.2000	-50.361
2319.6000	-48.182
2320.0000	-49.319
2320.4000	-51.789
2320.8000	-48.575
2321.2000	-52.169
2321.6000	-51.711
2322.0000	-210.000
2322.4000	-52.416
2322.8000	-53.139
2323.2000	-210.000
2323.6000	-51.430
2324.0000	-210.000
2324.4000	-210.000
2324.8000	-54.725
2325.2000	-210.000
2325.6000	-53.599
2326.0000	-49.079
2326.4000	-53.635
2326.8000	-210.000
2327.2000	-210.000
2327.6000	-52.587
2328.0000	-210.000
2328.4000	-210.000
2328.8000	-210.000
2329.2000	-50.526
2329.6000	-210.000
2330.0000	-50.040
2330.4000	-54.757
2330.8000	-210.000
2331.2000	-210.000
2331.6000	-63.290
2332.0000	-50.836
2332.4000	-210.000
2332.8000	-52.395
2333.2000	-55.060
2333.6000	-52.768
2334.0000	-210.000
2334.4000	-54.437
2334.8000	-78.865
2335.2000	-210.000
2335.6000	-210.000
2336.0000	-53.763
2336.4000	-51.143
2336.8000	-51.890
2337.2000	-55.794
2337.6000	-53.946
2338.0000	-51.878
2338.4000	-210.000
2338.8000	-53.424
2339.2000	-210.000
2339.6000	-210.000
2340.0000	-210.000
2340.4000	-210.000
2340.8000	-210.000
2341.2000	-210.000
2341.6000	-210.000
2342.0000	-53.772
2342.4000	-210.000
2342.8000	-53.663
2343.2000	-52.024
2343.6000	-51.344
2344.0000	-51.918
2344.4000	-210.000
2344.8000	-51.890
2345.2000	-54.551
2345.6000	-52.870
2346.0000	-210.000
2346.4000	-55.724
2346.8000	-53.324
2347.2000	-210.000
2347.6000	-51.116
2348.0000	-52.951
2348.4000	-55.392
2348.8000	-210.000
2349.2000	-210.000
2349.6000	-56.002
2350.0000	-59.617
2350.4000	-210.000
2350.8000	-210.000
2351.2000	-62.420
2351.6000	-63.662
2352.0000	-52.680
2352.4000	-210.000
2352.8000	-210.000
2353.2000	-50.389
2353.6000	-51.736
2354.0000	-210.000
2354.4000	-210.000
2354.8000	-56.736
2355.2000	-57.464
2355.6000	-51.844
2356.0000	-50.011
2356.4000	-49.997
2356.8000	-56.061
2357.2000	-56.510
2357.6000	-53.874
2358.0000	-57.280
2358.4000	-210.000
2358.8000	-60.522
2359.2000	-55.790
2359.6000	-52.496
2360.0000	-210.000
2360.4000	-53.604
2360.8000	-210.000
2361.2000	-58.620
2361.6000	-56.358
2362.0000	-50.561
2362.4000	-53.603
2362.8000	-210.000
2363.2000	-50.712
2363.6000	-52.128
2364.0000	-58.542
2364.4000	-56.481
2364.8000	-210.000
2365.2000	-48.954
2365.6000	-53.980
2366.0000	-53.560
2366.4000	-68.202
2366.8000	-210.000
2367.2000	-50.477
2367.6000	-64.895
2368.0000	-53.337
2368.4000	-210.000
2368.8000	-210.000
2369.2000	-59.762
2369.6000	-59.778
2370.0000	-210.000
2370.4000	-210.000
2370.8000	-51.713
2371.2000	-51.820
2371.6000	-57.320
2372.0000	-55.943
2372.4000	-62.698
2372.8000	-210.000
2373.2000	-62.969
2373.6000	-52.909
2374.0000	-51.548
2374.4000	-52.823
2374.8000	-56.364
2375.2000	-51.059
2375.6000	-210.000
2376.0000	-52.843
2376.4000	-51.187
2376.8000	-51.155
2377.2000	-210.000
2377.6000	-52.377
2378.0000	-54.539
2378.4000	-52.996
2378.8000	-50.816
2379.2000	-210.000
2379.6000	-51.019
2380.0000	-59.842
2380.4000	-53.476
2380.8000	-54.074
2381.2000	-210.000
2381.6000	-210.000
2382.0000	-56.341
2382.4000	-210.000
2382.8000	-210.000
2383.2000	-53.107
2383.6000	-50.824
2384.0000	-55.163
2384.4000	-53.847
2384.8000	-51.331
2385.2000	-51.383
2385.6000	-52.902
2386.0000	-210.000
2386.4000	-210.000
2386.8000	-210.000
2387.2000	-56.455
2387.6000	-210.000
2388.0000	-55.139
2388.4000	-50.855
2388.8000	-55.260
2389.2000	-50.858
2389.6000	-210.000
2390.0000	-51.724
2390.4000	-210.000
2390.8000	-59.740
2391.2000	-210.000
2391.6000	-210.000
2392.0000	-55.150
2392.4000	-51.629
2392.8000	-53.605
2393.2000	-210.000
2393.6000	-54.488
2394.0000	-210.000
2394.4000	-57.116
2394.8000	-54.676
2395.2000	-53.445
2395.6000	-57.552
2396.0000	-56.158
2396.4000	-50.527
2396.8000	-210.000
2397.2000	-52.827
2397.6000	-210.000
2398.0000	-210.000
2398.4000	-210.000
2398.8000	-210.000
2399.2000	-53.671
2399.6000	-210.000
2400.0000	-49.645
2400.4000	-59.488
2400.8000	-210.000
2401.2000	-210.000
2401.6000	-210.000
2402.0000	-53.769
2402.4000	-51.151
2402.8000	-49.992
2403.2000	-56.972
2403.6000	-50.734
2404.0000	-52.086
2404.4000	-51.944
2404.8000	-52.091
2405.2000	-50.957
2405.6000	-210.000
2406.0000	-50.512
2406.4000	-50.237
2406.8000	-53.529
2407.2000	-50.395
2407.6000	-210.000
2408.0000	-52.044
2408.4000	-210.000
2408.8000	-49.910
2409.2000	-50.491
2409.6000	-210.000
2410.0000	-53.738
2410.4000	-210.000
2410.8000	-53.356
2411.2000	-53.254
2411.6000	-210.000
2412.0000	-55.379
2412.4000	-50.981
2412.8000	-54.040
2413.2000	-210.000
2413.6000	-52.462
2414.0000	-59.155
2414.4000	-50.623
2414.8000	-50.238
2415.2000	-52.345
2415.6000	-54.498
2416.0000	-52.756
2416.4000	-55.231
2416.8000	-58.497
2417.2000	-54.745
2417.6000	-51.997
2418.0000	-56.186
2418.4000	-53.683
2418.8000	-64.489
2419.2000	-52.197
2419.6000	-55.280
2420.0000	-210.000
2420.4000	-52.406
2420.8000	-56.671
2421.2000	-52.229
2421.6000	-48.280
2422.0000	-50.763
2422.4000	-55.702
2422.8000	-54.466
2423.2000	-51.329
2423.6000	-52.481
2424.0000	-52.985
2424.4000	-50.610
2424.8000	-50.056
2425.2000	-50.302
2425.6000	-51.478
2426.0000	-58.007
2426.4000	-52.544
2426.8000	-56.914
2427.2000	-50.205
2427.6000	-49.434
2428.0000	-50.909
2428.4000	-50.788
2428.8000	-48.970
2429.2000	-49.564
2429.6000	-51.440
2430.0000	-51.613
2430.4000	-50.140
2430.8000	-50.209
2431.2000	-210.000
2431.6000	-48.184
2432.0000	-49.688
2432.4000	-48.319
2432.8000	-50.656
2433.2000	-50.379
2433.6000	-48.996
2434.0000	-50.564
2434.4000	-51.039
2434.8000	-49.888
2435.2000	-50.076
2435.6000	-49.109
2436.0000	-49.273
2436.4000	-50.718
2436.8000	-51.228
2437.2000	-50.126
2437.6000	-50.197
2438.0000	-51.142
2438.4000	-49.014
2438.8000	-50.117
2439.2000	-210.000
2439.6000	-50.128
2440.0000	-58.503
2440.4000	-50.549
2440.8000	-50.083
2441.2000	-49.407
2441.6000	-49.379
2442.0000	-210.000
2442.4000	-75.972
2442.8000	-52.637
2443.2000	-50.493
2443.6000	-50.796
2444.0000	-48.728
2444.4000	-49.285
2444.8000	-47.672
2445.2000	-48.192
2445.6000	-50.337
2446.0000	-50.773
2446.4000	-51.127
2446.8000	-52.074
2447.2000	-51.336
2447.6000	-49.522
2448.0000	-49.952
2448.4000	-49.945
2448.8000	-49.340
2449.2000	-50.078
2449.6000	-48.977
2450.0000	-48.146
2450.4000	-49.613
2450.8000	-49.123
2451.2000	-50.557
2451.6000	-48.281
2452.0000	-49.380
2452.4000	-50.207
2452.8000	-51.161
2453.2000	-50.886
2453.6000	-49.444
2454.0000	-48.605
2454.4000	-48.891
2454.8000	-48.493
2455.2000	-48.934
2455.6000	-48.231
2456.0000	-49.213
2456.4000	-48.005
2456.8000	-49.459
2457.2000	-49.258
2457.6000	-49.771
2458.0000	-52.643
2458.4000	-49.480
2458.8000	-50.246
2459.2000	-50.806
2459.6000	-49.250
2460.0000	-48.792
2460.4000	-49.487
2460.8000	-49.798
2461.2000	-48.827
2461.6000	-48.650
2462.0000	-49.019
2462.4000	-49.465
2462.8000	-48.487
2463.2000	-49.826
2463.6000	-48.642
2464.0000	-48.402
2464.4000	-49.890
2464.8000	-47.871
2465.2000	-48.455
2465.6000	-49.423
2466.0000	-47.523
2466.4000	-48.966
2466.8000	-48.207
2467.2000	-49.502
2467.6000	-49.175
2468.0000	-48.547
2468.4000	-47.908
2468.8000	-48.258
2469.2000	-49.418
2469.6000	-47.060
2470.0000	-47.827
2470.4000	-48.015
2470.8000	-48.202
2471.2000	-47.914
2471.6000	-48.352
2472.0000	-47.784
2472.4000	-48.373
2472.8000	-47.199
2473.2000	-47.243
2473.6000	-48.105
2474.0000	-48.505
2474.4000	-49.174
2474.8000	-50.866
2475.2000	-48.042
2475.6000	-47.407
2476.0000	-47.328
2476.4000	-47.947
2476.8000	-47.447
2477.2000	-46.772
2477.6000	-48.213
2478.0000	-46.829
2478.4000	-46.316
2478.8000	-47.680
2479.2000	-47.197
2479.6000	-46.788
2480.0000	-47.576
2480.4000	-46.795
2480.8000	-47.056
2481.2000	-48.223
2481.6000	-47.973
2482.0000	-46.902
2482.4000	-47.426
2482.8000	-47.943
2483.2000	-46.837
2483.6000	-47.862
2484.0000	-46.802
2484.4000	-47.509
2484.8000	-47.798
2485.2000	-47.189
2485.6000	-47.560
2486.0000	-46.867
2486.4000	-48.161
2486.8000	-49.453
2487.2000	-48.381
2487.6000	-48.291
2488.0000	-48.096
2488.4000	-48.989
2488.8000	-48.939
2489.2000	-50.484
2489.6000	-48.393
2490.0000	-47.544
2490.4000	-47.277
2490.8000	-46.614
2491.2000	-46.965
2491.6000	-47.166
2492.0000	-47.044
2492.4000	-47.415
2492.8000	-48.443
2493.2000	-47.400
2493.6000	-46.716
2494.0000	-46.986
2494.4000	-47.936
2494.8000	-48.264
2495.2000	-46.626
2495.6000	-47.714
2496.0000	-47.555
2496.4000	-47.658
2496.8000	-47.420
2497.2000	-47.068
2497.6000	-47.724
2498.0000	-47.397
2498.4000	-48.027
2498.8000	-47.678
2499.2000	-48.369
2499.6000	-47.580
2500.0000	-48.848
2500.4000	-48.824
2500.8000	-48.298
2501.2000	-47.522
2501.6000	-47.082
2502.0000	-47.258
2502.4000	-47.463
2502.8000	-48.856
2503.2000	-48.213
2503.6000	-47.933
2504.0000	-46.850
2504.4000	-47.872
2504.8000	-46.186
2505.2000	-48.613
2505.6000	-47.467
2506.0000	-46.532
2506.4000	-47.314
2506.8000	-47.615
2507.2000	-46.655
2507.6000	-46.621
2508.0000	-46.332
2508.4000	-45.619
2508.8000	-47.113
2509.2000	-46.385
2509.6000	-46.039
2510.0000	-46.650
2510.4000	-46.690
2510.8000	-46.695
2511.2000	-46.418
2511.6000	-46.908
2512.0000	-47.265
2512.4000	-47.989
2512.8000	-47.143
2513.2000	-47.412
2513.6000	-47.680
2514.0000	-48.123
2514.4000	-45.956
2514.8000	-47.219
2515.2000	-46.983
2515.6000	-47.244
2516.0000	-46.906
2516.4000	-46.239
2516.8000	-46.989
2517.2000	-48.834
2517.6000	-47.895
2518.0000	-49.073
2518.4000	-46.498
2518.8000	-47.889
2519.2000	-46.639
2519.6000	-47.579
2520.0000	-49.154
2520.4000	-46.552
2520.8000	-47.395
2521.2000	-46.645
2521.6000	-46.901
2522.0000	-46.303
2522.4000	-46.891
2522.8000	-47.041
2523.2000	-46.174
2523.6000	-47.126
2524.0000	-47.997
2524.4000	-48.514
2524.8000	-47.487
2525.2000	-47.078
2525.6000	-47.109
2526.0000	-46.742
2526.4000	-46.718
2526.8000	-47.258
2527.2000	-48.226
2527.6000	-46.950
2528.0000	-45.463
2528.4000	-45.254
2528.8000	-44.806
2529.2000	-46.441
2529.6000	-45.989
2530.0000	-45.299
2530.4000	-44.690
2530.8000	-44.925
2531.2000	-44.819
2531.6000	-44.439
2532.0000	-44.893
2532.4000	-43.575
2532.8000	-44.010
2533.2000	-44.177
2533.6000	-44.223
2534.0000	-43.824
2534.4000	-43.580
2534.8000	-44.458
2535.2000	-43.077
2535.6000	-42.670
2536.0000	-42.658
2536.4000	-42.492
2536.8000	-42.743
2537.2000	-42.251
2537.6000	-41.716
2538.0000	-41.861
2538.4000	-41.429
2538.8000	-41.208
2539.2000	-41.402
2539.6000	-41.491
2540.0000	-41.711
2540.4000	-41.628
2540.8000	-40.949
2541.2000	-41.420
2541.6000	-41.877
2542.0000	-41.013
2542.4000	-41.202
2542.8000	-41.240
2543.2000	-41.682
2543.6000	-41.300
2544.0000	-41.405
2544.4000	-41.170
2544.8000	-41.293
2545.2000	-41.032
2545.6000	-41.370
2546.0000	-41.351
2546.4000	-41.136
2546.8000	-41.217
2547.2000	-41.058
2547.6000	-40.958
2548.0000	-41.187
2548.4000	-41.390
2548.8000	-41.058
2549.2000	-41.276
2549.6000	-41.558
2550.0000	-41.178
2550.4000	-40.892
2550.8000	-40.718
2551.2000	-40.488
2551.6000	-40.790
2552.0000	-40.913
2552.4000	-40.618
2552.8000	-40.231
2553.2000	-40.272
2553.6000	-40.160
2554.0000	-40.141
2554.4000	-40.352
2554.8000	-39.994
2555.2000	-39.934
2555.6000	-39.902
2556.0000	-40.338
2556.4000	-40.355
2556.8000	-40.373
2557.2000	-40.314
2557.6000	-40.389
2558.0000	-40.699
2558.4000	-40.680
2558.8000	-40.235
2559.2000	-40.566
2559.6000	-40.770
2560.0000	-40.479
2560.4000	-39.999
2560.8000	-40.219
2561.2000	-40.351
2561.6000	-39.861
2562.0000	-39.457
2562.4000	-39.523
2562.8000	-39.677
2563.2000	-39.692
2563.6000	-39.824
2564.0000	-39.319
2564.4000	-39.419
2564.8000	-39.162
2565.2000	-39.162
2565.6000	-38.999
2566.0000	-39.110
2566.4000	-39.167
2566.8000	-38.946
2567.2000	-39.074
2567.6000	-38.762
2568.0000	-38.875
2568.4000	-39.087
2568.8000	-38.597
2569.2000	-38.568
2569.6000	-38.728
2570.0000	-38.481
2570.4000	-38.644
2570.8000	-37.786
2571.2000	-37.945
2571.6000	-38.462
2572.0000	-38.482
2572.4000	-37.968
2572.8000	-37.760
2573.2000	-38.003
2573.6000	-37.958
2574.0000	-38.218
2574.4000	-38.233
2574.8000	-38.633
2575.2000	-38.792
2575.6000	-38.897
2576.0000	-38.988
2576.4000	-38.737
2576.8000	-39.009
2577.2000	-39.207
2577.6000	-39.024
2578.0000	-39.133
2578.4000	-38.451
2578.8000	-38.551
2579.2000	-38.979
2579.6000	-38.655
2580.0000	-38.686
2580.4000	-38.591
2580.8000	-38.866
2581.2000	-39.043
2581.6000	-39.017
2582.0000	-38.761
2582.4000	-38.748
2582.8000	-38.320
2583.2000	-38.816
2583.6000	-38.874
2584.0000	-38.536
2584.4000	-39.147
2584.8000	-38.635
2585.2000	-38.450
2585.6000	-38.220
2586.0000	-38.112
2586.4000	-38.142
2586.8000	-38.072
2587.2000	-37.927
2587.6000	-37.871
2588.0000	-37.760
2588.4000	-37.476
2588.8000	-37.350
2589.2000	-37.592
2589.6000	-37.416
2590.0000	-37.306
2590.4000	-37.391
2590.8000	-37.711
2591.2000	-37.729
2591.6000	-37.596
2592.0000	-37.694
2592.4000	-38.199
2592.8000	-38.380
2593.2000	-38.435
2593.6000	-37.599
2594.0000	-38.069
2594.4000	-38.096
2594.8000	-38.302
2595.2000	-38.058
2595.6000	-38.111
2596.0000	-37.844
2596.4000	-37.572
2596.8000	-37.099
2597.2000	-36.894
2597.6000	-37.714
2598.0000	-37.150
2598.4000	-37.379
2598.8000	-36.002
2599.2000	-36.570
2599.6000	-36.527
2600.0000	-36.710
2600.4000	-36.976
2600.8000	-36.863
2601.2000	-37.120
2601.6000	-37.213
2602.0000	-37.245
2602.4000	-37.360
2602.8000	-37.787
2603.2000	-38.059
2603.6000	-38.514
2604.0000	-38.245
2604.4000	-38.771
2604.8000	-39.061
2605.2000	-38.490
2605.6000	-39.354
2606.0000	-38.653
2606.4000	-39.176
2606.8000	-39.048
2607.2000	-39.119
2607.6000	-38.776
2608.0000	-38.948
2608.4000	-38.411
2608.8000	-38.807
2609.2000	-38.591
2609.6000	-38.581
2610.0000	-38.680
2610.4000	-38.862
2610.8000	-38.623
2611.2000	-38.771
2611.6000	-39.039
2612.0000	-39.239
2612.4000	-39.247
2612.8000	-39.356
2613.2000	-38.049
2613.6000	-38.497
2614.0000	-38.484
2614.4000	-38.535
2614.8000	-37.954
2615.2000	-38.060
2615.6000	-37.904
2616.0000	-37.876
2616.4000	-37.466
2616.8000	-37.687
2617.2000	-37.840
2617.6000	-37.914
2618.0000	-37.818
2618.4000	-37.549
2618.8000	-37.605
2619.2000	-37.440
2619.6000	-37.455
2620.0000	-37.273
2620.4000	-37.416
2620.8000	-37.272
2621.2000	-37.387
2621.6000	-37.768
2622.0000	-37.659
2622.4000	-37.311
2622.8000	-37.014
2623.2000	-37.284
2623.6000	-37.590
2624.0000	-37.735
2624.4000	-37.081
2624.8000	-36.838
2625.2000	-37.012
2625.6000	-36.932
2626.0000	-36.608
2626.4000	-35.688
2626.8000	-35.472
2627.2000	-35.473
2627.6000	-36.502
2628.0000	-36.096
2628.4000	-35.754
2628.8000	-35.551
2629.2000	-35.096
2629.6000	-35.255
2630.0000	-35.066
2630.4000	-36.126
2630.8000	-36.105
2631.2000	-35.660
2631.6000	-35.350
2632.0000	-35.186
2632.4000	-35.626
2632.8000	-35.457
2633.2000	-34.962
2633.6000	-35.030
2634.0000	-34.998
2634.4000	-34.193
2634.8000	-34.788
2635.2000	-34.938
2635.6000	-35.055
2636.0000	-35.136
2636.4000	-34.870
2636.8000	-34.780
2637.2000	-34.469
2637.6000	-34.361
2638.0000	-34.022
2638.4000	-33.587
2638.8000	-33.415
2639.2000	-34.008
2639.6000	-33.703
2640.0000	-33.522
2640.4000	-33.584
2640.8000	-33.704
2641.2000	-33.866
2641.6000	-34.338
2642.0000	-34.362
2642.4000	-34.390
2642.8000	-34.324
2643.2000	-34.174
2643.6000	-34.023
2644.0000	-34.124
2644.4000	-34.212
2644.8000	-34.174
2645.2000	-34.165
2645.6000	-33.859
2646.0000	-34.170
2646.4000	-34.050
2646.8000	-33.708
2647.2000	-33.282
2647.6000	-33.179
2648.0000	-32.914
2648.4000	-32.836
2648.8000	-32.664
2649.2000	-32.409
2649.6000	-31.992
2650.0000	-32.052
2650.4000	-32.279
2650.8000	-32.625
2651.2000	-32.314
2651.6000	-32.164
2652.0000	-32.637
2652.4000	-32.591
2652.8000	-32.216
2653.2000	-32.018
2653.6000	-31.853
2654.0000	-31.702
2654.4000	-31.367
2654.8000	-31.136
2655.2000	-31.117
2655.6000	-31.169
2656.0000	-30.967
2656.4000	-30.954
2656.8000	-30.920
2657.2000	-30.740
2657.6000	-30.627
2658.0000	-30.470
2658.4000	-30.308
2658.8000	-30.195
2659.2000	-29.832
2659.6000	-29.650
2660.0000	-29.470
2660.4000	-29.349
2660.8000	-29.220
2661.2000	-29.227
2661.6000	-29.188
2662.0000	-29.477
2662.4000	-29.719
2662.8000	-29.948
2663.2000	-30.089
2663.6000	-30.355
2664.0000	-30.493
2664.4000	-30.781
2664.8000	-30.893
2665.2000	-30.857
2665.6000	-30.619
2666.0000	-30.411
2666.4000	-30.461
2666.8000	-30.409
2667.2000	-30.470
2667.6000	-30.540
2668.0000	-30.564
2668.4000	-30.847
2668.8000	-31.101
2669.2000	-31.217
2669.6000	-31.567
2670.0000	-31.877
2670.4000	-32.175
2670.8000	-31.859
2671.2000	-32.088
2671.6000	-32.569
2672.0000	-32.522
2672.4000	-32.516
2672.8000	-32.878
2673.2000	-33.170
2673.6000	-33.458
2674.0000	-33.312
2674.4000	-33.537
2674.8000	-32.924
2675.2000	-33.832
2675.6000	-34.195
2676.0000	-33.443
2676.4000	-33.955
2676.8000	-33.679
2677.2000	-33.529
2677.6000	-32.760
2678.0000	-32.568
2678.4000	-32.577
2678.8000	-32.158
2679.2000	-32.337
2679.6000	-31.389
2680.0000	-31.488
2680.4000	-31.698
2680.8000	-31.379
2681.2000	-30.933
2681.6000	-30.695
2682.0000	-30.366
2682.4000	-30.035
2682.8000	-29.796
2683.2000	-29.878
2683.6000	-29.853
2684.0000	-29.419
2684.4000	-29.533
2684.8000	-29.491
2685.2000	-29.597
2685.6000	-29.904
2686.0000	-29.872
2686.4000	-29.776
2686.8000	-29.940
2687.2000	-29.905
2687.6000	-29.574
2688.0000	-29.260
2688.4000	-28.660
2688.8000	-28.604
2689.2000	-28.289
2689.6000	-27.370
2690.0000	-27.753
2690.4000	-26.594
2690.8000	-26.179
2691.2000	-26.150
2691.6000	-25.919
2692.0000	-26.244
2692.4000	-26.139
2692.8000	-26.380
2693.2000	-26.289
2693.6000	-26.764
2694.0000	-27.417
2694.4000	-28.547
2694.8000	-28.657
2695.2000	-29.767
2695.6000	-30.256
2696.0000	-31.189
2696.4000	-31.651
2696.8000	-32.059
2697.2000	-32.928
2697.6000	-33.108
2698.0000	-33.686
2698.4000	-33.715
2698.8000	-33.498
2699.2000	-32.469
2699.6000	-32.833
2700.0000	-32.923
2700.4000	-31.746
2700.8000	-31.154
2701.2000	-30.940
2701.6000	-30.901
2702.0000	-30.326
2702.4000	-29.989
2702.8000	-29.712
2703.2000	-29.407
2703.6000	-29.038
2704.0000	-28.787
2704.4000	-28.341
2704.8000	-27.661
2705.2000	-27.206
2705.6000	-26.474
2706.0000	-25.559
2706.4000	-25.316
2706.8000	-24.398
2707.2000	-24.402
2707.6000	-23.619
2708.0000	-23.160
2708.4000	-22.938
2708.8000	-23.068
2709.2000	-23.518
2709.6000	-23.499
2710.0000	-23.183
2710.4000	-23.329
2710.8000	-23.833
2711.2000	-23.208
2711.6000	-23.220
2712.0000	-23.291
2712.4000	-23.231
2712.8000	-23.147
2713.2000	-22.807
2713.6000	-23.032
2714.0000	-23.087
2714.4000	-22.516
2714.8000	-22.848
2715.2000	-22.978
2715.6000	-23.395
2716.0000	-23.626
2716.4000	-23.644
2716.8000	-24.176
2717.2000	-24.618
2717.6000	-24.805
2718.0000	-25.199
2718.4000	-25.721
2718.8000	-25.586
2719.2000	-25.414
2719.6000	-25.301
2720.0000	-25.086
2720.4000	-24.234
2720.8000	-24.137
2721.2000	-22.956
2721.6000	-22.164
2722.0000	-21.762
2722.4000	-21.239
2722.8000	-20.442
2723.2000	-19.802
2723.6000	-19.398
2724.0000	-19.163
2724.4000	-19.011
2724.8000	-18.893
2725.2000	-18.990
2725.6000	-19.050
2726.0000	-19.163
2726.4000	-19.337
2726.8000	-19.892
2727.2000	-19.875
2727.6000	-20.225
2728.0000	-20.357
2728.4000	-20.782
2728.8000	-20.700
2729.2000	-20.385
2729.6000	-20.271
2730.0000	-19.927
2730.4000	-19.546
2730.8000	-19.204
2731.2000	-19.047
2731.6000	-18.729
2732.0000	-18.880
2732.4000	-18.750
2732.8000	-18.900
2733.2000	-18.963
2733.6000	-18.826
2734.0000	-19.107
2734.4000	-18.959
2734.8000	-18.842
2735.2000	-18.699
2735.6000	-18.274
2736.0000	-17.715
2736.4000	-17.254
2736.8000	-17.004
2737.2000	-16.757
2737.6000	-16.484
2738.0000	-16.129
2738.4000	-16.139
2738.8000	-16.128
2739.2000	-16.110
2739.6000	-16.126
2740.0000	-16.038
2740.4000	-16.044
2740.8000	-16.037
2741.2000	-15.766
2741.6000	-15.423
2742.0000	-15.383
2742.4000	-15.127
2742.8000	-14.936
2743.2000	-14.829
2743.6000	-14.660
2744.0000	-14.674
2744.4000	-14.667
2744.8000	-14.661
2745.2000	-14.658
2745.6000	-14.657
2746.0000	-14.124
2746.4000	-13.920
2746.8000	-13.222
2747.2000	-12.630
2747.6000	-11.829
2748.0000	-11.285
2748.4000	-10.639
2748.8000	-10.116
2749.2000	-9.750
2749.6000	-9.565
2750.0000	-9.440
2750.4000	-9.391
2750.8000	-9.464
2751.2000	-9.617
2751.6000	-9.830
2752.0000	-10.177
2752.4000	-10.472
2752.8000	-11.039
2753.2000	-11.552
2753.6000	-11.829
2754.0000	-11.988
2754.4000	-12.152
2754.8000	-11.983
2755.2000	-11.653
2755.6000	-11.228
2756.0000	-10.859
2756.4000	-10.732
2756.8000	-10.579
2757.2000	-10.572
2757.6000	-10.675
2758.0000	-10.800
2758.4000	-10.809
2758.8000	-10.809
2759.2000	-11.148
2759.6000	-11.581
2760.0000	-11.841
2760.4000	-12.296
2760.8000	-12.408
2761.2000	-12.209
2761.6000	-12.031
2762.0000	-11.999
2762.4000	-11.464
2762.8000	-11.105
2763.2000	-10.492
2763.6000	-10.274
2764.0000	-9.840
2764.4000	-9.693
2764.8000	-9.498
2765.2000	-9.093
2765.6000	-8.700
2766.0000	-8.320
2766.4000	-7.946
2766.8000	-7.896
2767.2000	-7.526
2767.6000	-7.307
2768.0000	-7.135
2768.4000	-6.896
2768.8000	-6.818
2769.2000	-6.672
2769.6000	-6.606
2770.0000	-6.405
2770.4000	-6.216
2770.8000	-6.144
2771.2000	-6.192
2771.6000	-6.171
2772.0000	-6.298
2772.4000	-6.404
2772.8000	-6.538
2773.2000	-6.601
2773.6000	-6.682
2774.0000	-6.817
2774.4000	-7.079
2774.8000	-7.180
2775.2000	-7.078
2775.6000	-7.456
2776.0000	-7.434
2776.4000	-7.161
2776.8000	-7.246
2777.2000	-7.027
2777.6000	-6.787
2778.0000	-6.742
2778.4000	-6.600
2778.8000	-6.270
2779.2000	-6.152
2779.6000	-5.975
2780.0000	-5.763
2780.4000	-5.696
2780.8000	-5.589
2781.2000	-5.403
2781.6000	-5.368
2782.0000	-5.426
2782.4000	-5.427
2782.8000	-5.149
2783.2000	-4.727
2783.6000	-4.772
2784.0000	-4.709
2784.4000	-4.576
2784.8000	-4.477
2785.2000	-4.517
2785.6000	-4.428
2786.0000	-4.167
2786.4000	-4.179
2786.8000	-4.196
2787.2000	-4.048
2787.6000	-3.893
2788.0000	-3.881
2788.4000	-3.812
2788.8000	-3.828
2789.2000	-3.874
2789.6000	-3.858
2790.0000	-3.756
2790.4000	-3.796
2790.8000	-3.820
2791.2000	-3.764
2791.6000	-3.987
2792.0000	-3.591
2792.4000	-3.282
2792.8000	-3.576
2793.2000	-3.569
2793.6000	-3.902
2794.0000	-3.933
2794.4000	-3.732
2794.8000	-3.989
2795.2000	-3.710
2795.6000	-3.734
2796.0000	-3.477
2796.4000	-3.297
2796.8000	-3.366
2797.2000	-3.213
2797.6000	-3.113
2798.0000	-2.924
2798.4000	-3.023
2798.8000	-2.893
2799.2000	-2.927
2799.6000	-2.964
2800.0000	-2.923
2800.4000	-3.138
2800.8000	-3.228
2801.2000	-3.450
2801.6000	-3.252
2802.0000	-3.335
2802.4000	-3.548
2802.8000	-3.741
2803.2000	-3.921
2803.6000	-4.217
2804.0000	-4.799
2804.4000	-5.217
2804.8000	-5.740
2805.2000	-6.015
2805.6000	-6.418
2806.0000	-6.801
2806.4000	-7.144
2806.8000	-7.252
2807.2000	-7.261
2807.6000	-7.330
2808.0000	-7.285
2808.4000	-6.543
2808.8000	-6.568
2809.2000	-6.561
2809.6000	-6.388
2810.0000	-6.752
2810.4000	-6.657
2810.8000	-7.143
2811.2000	-7.119
2811.6000	-7.442
2812.0000	-7.390
2812.4000	-7.701
2812.8000	-8.143
2813.2000	-8.449
2813.6000	-8.469
2814.0000	-8.160
2814.4000	-8.038
2814.8000	-8.256
2815.2000	-8.347
2815.6000	-8.137
2816.0000	-7.893
2816.4000	-7.576
2816.8000	-7.420
2817.2000	-7.282
2817.6000	-7.298
2818.0000	-7.331
2818.4000	-7.398
2818.8000	-7.523
2819.2000	-7.816
2819.6000	-7.985
2820.0000	-8.484
2820.4000	-8.874
2820.8000	-9.563
2821.2000	-10.300
2821.6000	-10.890
2822.0000	-11.425
2822.4000	-11.640
2822.8000	-11.892
2823.2000	-12.126
2823.6000	-11.721
2824.0000	-12.118
2824.4000	-11.384
2824.8000	-11.981
2825.2000	-11.271
2825.6000	-11.317
2826.0000	-11.290
2826.4000	-10.858
2826.8000	-10.743
2827.2000	-10.620
2827.6000	-10.365
2828.0000	-10.128
2828.4000	-10.120
2828.8000	-9.986
2829.2000	-9.689
2829.6000	-9.522
2830.0000	-9.791
2830.4000	-9.609
2830.8000	-9.322
2831.2000	-9.255
2831.6000	-9.273
2832.0000	-9.455
2832.4000	-9.563
2832.8000	-9.702
2833.2000	-10.044
2833.6000	-10.220
2834.0000	-10.363
2834.4000	-10.731
2834.8000	-10.889
2835.2000	-11.407
2835.6000	-11.600
2836.0000	-12.014
2836.4000	-12.191
2836.8000	-12.090
2837.2000	-12.450
2837.6000	-12.542
2838.0000	-13.111
2838.4000	-13.345
2838.8000	-13.352
2839.2000	-13.619
2839.6000	-13.493
2840.0000	-14.298
2840.4000	-14.026
2840.8000	-13.906
2841.2000	-13.563
2841.6000	-13.169
2842.0000	-12.951
2842.4000	-13.083
2842.8000	-12.801
2843.2000	-12.698
2843.6000	-12.894
2844.0000	-12.862
2844.4000	-12.808
2844.8000	-12.550
2845.2000	-12.578
2845.6000	-12.973
2846.0000	-13.246
2846.4000	-13.644
2846.8000	-14.022
2847.2000	-14.266
2847.6000	-14.043
2848.0000	-14.316
2848.4000	-14.132
2848.8000	-14.685
2849.2000	-14.951
2849.6000	-15.060
2850.0000	-15.027
2850.4000	-15.531
2850.8000	-15.157
2851.2000	-15.192
2851.6000	-14.916
2852.0000	-14.996
2852.4000	-14.994
2852.8000	-14.696
2853.2000	-14.695
2853.6000	-14.147
2854.0000	-14.154
2854.4000	-13.895
2854.8000	-13.642
2855.2000	-13.219
2855.6000	-13.181
2856.0000	-12.785
2856.4000	-12.585
2856.8000	-12.451
2857.2000	-11.937
2857.6000	-12.578
2858.0000	-12.728
2858.4000	-12.807
2858.8000	-13.046
2859.2000	-13.589
2859.6000	-13.471
2860.0000	-13.703
2860.4000	-14.075
2860.8000	-13.769
2861.2000	-13.925
2861.6000	-13.787
2862.0000	-13.989
2862.4000	-13.823
2862.8000	-14.119
2863.2000	-13.647
2863.6000	-13.837
2864.0000	-13.598
2864.4000	-13.514
2864.8000	-13.797
2865.2000	-13.853
2865.6000	-13.805
2866.0000	-14.002
2866.4000	-13.879
2866.8000	-14.170
2867.2000	-14.307
2867.6000	-14.415
2868.0000	-14.517
2868.4000	-14.739
2868.8000	-14.910
2869.2000	-15.200
2869.6000	-15.202
2870.0000	-15.323
2870.4000	-15.337
2870.8000	-15.285
2871.2000	-15.110
2871.6000	-15.230
2872.0000	-15.291
2872.4000	-15.593
2872.8000	-15.509
2873.2000	-15.133
2873.6000	-15.166
2874.0000	-14.839
2874.4000	-14.538
2874.8000	-14.384
2875.2000	-14.831
2875.6000	-14.026
2876.0000	-13.693
2876.4000	-12.663
2876.8000	-13.110
2877.2000	-13.149
2877.6000	-13.671
2878.0000	-12.984
2878.4000	-13.911
2878.8000	-12.438
2879.2000	-12.553
2879.6000	-13.484
2880.0000	-13.359
2880.4000	-13.374
2880.8000	-13.350
2881.2000	-13.263
2881.6000	-13.709
2882.0000	-14.334
2882.4000	-14.639
2882.8000	-14.503
2883.2000	-14.841
2883.6000	-14.916
2884.0000	-14.836
2884.4000	-14.441
2884.8000	-14.380
2885.2000	-14.354
2885.6000	-14.291
2886.0000	-13.775
2886.4000	-13.558
2886.8000	-13.466
2887.2000	-13.709
2887.6000	-13.541
2888.0000	-13.327
2888.4000	-13.556
2888.8000	-13.445
2889.2000	-13.655
2889.6000	-13.728
2890.0000	-13.752
2890.4000	-13.879
2890.8000	-13.892
2891.2000	-13.607
2891.6000	-13.485
2892.0000	-14.064
2892.4000	-13.846
2892.8000	-13.995
2893.2000	-13.813
2893.6000	-13.870
2894.0000	-14.058
2894.4000	-14.298
2894.8000	-14.599
2895.2000	-14.367
2895.6000	-14.497
2896.0000	-14.520
2896.4000	-14.514
2896.8000	-14.763
2897.2000	-14.788
2897.6000	-14.800
2898.0000	-14.603
2898.4000	-14.236
2898.8000	-14.288
2899.2000	-13.954
2899.6000	-14.308
2900.0000	-13.666
2900.4000	-13.722
2900.8000	-13.600
2901.2000	-12.915
2901.6000	-13.506
2902.0000	-13.138
2902.4000	-13.020
2902.8000	-12.865
2903.2000	-13.137
2903.6000	-12.991
2904.0000	-13.123
2904.4000	-13.235
2904.8000	-13.066
2905.2000	-13.011
2905.6000	-13.389
2906.0000	-12.519
2906.4000	-12.926
2906.8000	-12.845
2907.2000	-12.938
2907.6000	-12.201
2908.0000	-12.719
2908.4000	-12.386
2908.8000	-12.155
2909.2000	-12.170
2909.6000	-12.016
2910.0000	-12.148
2910.4000	-11.930
2910.8000	-12.188
2911.2000	-12.076
2911.6000	-12.017
2912.0000	-12.384
2912.4000	-12.408
2912.8000	-12.250
2913.2000	-12.360
2913.6000	-12.067
2914.0000	-12.057
2914.4000	-12.282
2914.8000	-12.118
2915.2000	-12.309
2915.6000	-11.816
2916.0000	-12.134
2916.4000	-11.984
2916.8000	-12.088
2917.2000	-11.936
2917.6000	-11.712
2918.0000	-11.708
2918.4000	-12.040
2918.8000	-11.789
2919.2000	-12.020
2919.6000	-11.374
2920.0000	-11.424
2920.4000	-11.464
2920.8000	-11.534
2921.2000	-11.431
2921.6000	-11.219
2922.0000	-10.945
2922.4000	-11.001
2922.8000	-11.085
2923.2000	-11.007
2923.6000	-11.214
2924.0000	-10.977
2924.4000	-11.086
2924.8000	-11.185
2925.2000	-11.162
2925.6000	-11.449
2926.0000	-11.469
2926.4000	-11.497
2926.8000	-11.404
2927.2000	-11.316
2927.6000	-11.294
2928.0000	-11.155
2928.4000	-11.105
2928.8000	-11.066
2929.2000	-10.976
2929.6000	-11.010
2930.0000	-10.955
2930.4000	-10.815
2930.8000	-10.996
2931.2000	-11.205
2931.6000	-11.161
2932.0000	-11.277
2932.4000	-11.280
2932.8000	-11.315
2933.2000	-11.391
2933.6000	-11.518
2934.0000	-11.290
2934.4000	-11.453
2934.8000	-11.263
2935.2000	-11.235
2935.6000	-11.286
2936.0000	-11.257
2936.4000	-11.061
2936.8000	-11.056
2937.2000	-11.153
2937.6000	-11.305
2938.0000	-11.277
2938.4000	-11.377
2938.8000	-11.367
2939.2000	-11.380
2939.6000	-11.420
2940.0000	-11.488
2940.4000	-11.526
2940.8000	-11.402
2941.2000	-11.283
2941.6000	-11.330
2942.0000	-11.269
2942.4000	-11.330
2942.8000	-11.302
2943.2000	-11.258
2943.6000	-11.387
2944.0000	-11.581
2944.4000	-11.540
2944.8000	-11.743
2945.2000	-11.770
2945.6000	-11.774
2946.0000	-11.827
2946.4000	-11.875
2946.8000	-11.584
2947.2000	-11.281
2947.6000	-11.505
2948.0000	-11.692
2948.4000	-11.546
2948.8000	-11.316
2949.2000	-11.252
2949.6000	-11.604
2950.0000	-11.470
2950.4000	-11.860
2950.8000	-11.877
2951.2000	-11.984
2951.6000	-12.113
2952.0000	-12.252
2952.4000	-12.153
2952.8000	-12.306
2953.2000	-12.442
2953.6000	-12.190
2954.0000	-12.275
2954.4000	-12.044
2954.8000	-11.941
2955.2000	-11.929
2955.6000	-11.851
2956.0000	-11.670
2956.4000	-10.963
2956.8000	-11.786
2957.2000	-11.784
2957.6000	-11.538
2958.0000	-10.870
2958.4000	-11.683
2958.8000	-11.404
2959.2000	-11.367
2959.6000	-11.388
2960.0000	-11.515
2960.4000	-11.187
2960.8000	-11.150
2961.2000	-10.548
2961.6000	-10.629
2962.0000	-10.493
2962.4000	-10.545
2962.8000	-11.278
2963.2000	-11.500
2963.6000	-10.849
2964.0000	-11.544
2964.4000	-11.123
2964.8000	-11.661
2965.2000	-11.546
2965.6000	-10.933
2966.0000	-10.971
2966.4000	-11.151
2966.8000	-11.049
2967.2000	-10.732
2967.6000	-10.015
2968.0000	-10.388
2968.4000	-10.327
2968.8000	-10.131
2969.2000	-10.423
2969.6000	-10.770
2970.0000	-10.895
2970.4000	-10.859
2970.8000	-11.142
2971.2000	-11.111
2971.6000	-11.127
2972.0000	-11.155
2972.4000	-10.984
2972.8000	-10.832
2973.2000	-10.820
2973.6000	-11.054
2974.0000	-11.145
2974.4000	-11.128
2974.8000	-10.600
2975.2000	-10.273
2975.6000	-10.395
2976.0000	-10.450
2976.4000	-10.514
2976.8000	-10.608
2977.2000	-10.705
2977.6000	-10.931
2978.0000	-10.966
2978.4000	-10.803
2978.8000	-11.058
2979.2000	-11.482
2979.6000	-10.949
2980.0000	-11.173
2980.4000	-11.246
2980.8000	-10.796
2981.2000	-11.048
2981.6000	-10.652
2982.0000	-10.870
2982.4000	-11.106
2982.8000	-11.267
2983.2000	-10.784
2983.6000	-11.411
2984.0000	-11.628
2984.4000	-11.583
2984.8000	-11.313
2985.2000	-11.103
2985.6000	-11.110
2986.0000	-10.384
2986.4000	-10.903
2986.8000	-10.992
2987.2000	-10.691
2987.6000	-10.807
2988.0000	-11.365
2988.4000	-11.548
2988.8000	-11.676
2989.2000	-11.085
2989.6000	-11.481
2990.0000	-11.555
2990.4000	-11.503
2990.8000	-11.165
2991.2000	-11.448
2991.6000	-11.426
2992.0000	-11.339
2992.4000	-11.321
2992.8000	-11.383
2993.2000	-11.369
2993.6000	-11.139
2994.0000	-11.563
2994.4000	-11.441
2994.8000	-11.315
2995.2000	-11.422
2995.6000	-11.664
2996.0000	-11.090
2996.4000	-11.271
2996.8000	-11.274
2997.2000	-11.030
2997.6000	-10.184
2998.0000	-11.662
2998.4000	-11.624
2998.8000	-11.846
2999.2000	-11.710
2999.6000	-11.036
3000.0000	-11.921
3000.4000	-12.069
3000.8000	-12.569
3001.2000	-12.907
3001.6000	-11.865
3002.0000	-11.849
3002.4000	-12.651
3002.8000	-12.647
3003.2000	-13.222
3003.6000	-12.255
3004.0000	-12.215
3004.4000	-11.981
3004.8000	-11.850
3005.2000	-13.203
3005.6000	-12.165
3006.0000	-12.592
3006.4000	-12.216
3006.8000	-12.505
3007.2000	-12.679
3007.6000	-12.382
3008.0000	-11.709
3008.4000	-11.935
3008.8000	-11.660
3009.2000	-12.010
3009.6000	-12.168
3010.0000	-12.456
3010.4000	-11.928
3010.8000	-12.411
3011.2000	-11.897
3011.6000	-12.302
3012.0000	-12.068
3012.4000	-12.407
3012.8000	-12.702
3013.2000	-12.616
3013.6000	-12.575
3014.0000	-12.363
3014.4000	-12.761
3014.8000	-12.343
3015.2000	-12.111
3015.6000	-11.838
3016.0000	-11.634
3016.4000	-11.963
3016.8000	-12.413
3017.2000	-11.546
3017.6000	-11.950
3018.0000	-11.539
3018.4000	-11.681
3018.8000	-12.837
3019.2000	-13.228
3019.6000	-12.021
3020.0000	-12.303
3020.4000	-12.710
3020.8000	-13.339
3021.2000	-12.786
3021.6000	-12.078
3022.0000	-12.215
3022.4000	-12.376
3022.8000	-12.785
3023.2000	-12.963
3023.6000	-13.328
3024.0000	-12.638
3024.4000	-12.918
3024.8000	-13.283
3025.2000	-13.240
3025.6000	-13.304
3026.0000	-13.152
3026.4000	-12.866
3026.8000	-13.002
3027.2000	-13.421
3027.6000	-13.455
3028.0000	-13.592
3028.4000	-13.313
3028.8000	-13.497
3029.2000	-13.818
3029.6000	-14.795
3030.0000	-14.409
3030.4000	-14.294
3030.8000	-13.341
3031.2000	-13.514
3031.6000	-13.975
3032.0000	-13.558
3032.4000	-13.631
3032.8000	-14.598
3033.2000	-13.122
3033.6000	-13.550
3034.0000	-13.375
3034.4000	-14.850
3034.8000	-13.633
3035.2000	-13.642
3035.6000	-14.514
3036.0000	-15.229
3036.4000	-14.926
3036.8000	-14.704
3037.2000	-15.130
3037.6000	-15.160
3038.0000	-15.877
3038.4000	-14.831
3038.8000	-13.725
3039.2000	-13.857
3039.6000	-13.503
3040.0000	-13.784
3040.4000	-14.183
3040.8000	-14.167
3041.2000	-14.018
3041.6000	-13.698
3042.0000	-13.808
3042.4000	-13.780
3042.8000	-14.087
3043.2000	-13.977
3043.6000	-14.162
3044.0000	-13.925
3044.4000	-13.620
3044.8000	-14.656
3045.2000	-14.665
3045.6000	-14.612
3046.0000	-14.394
3046.4000	-14.020
3046.8000	-14.254
3047.2000	-13.923
3047.6000	-13.604
3048.0000	-14.242
3048.4000	-13.583
3048.8000	-13.858
3049.2000	-13.538
3049.6000	-13.593
3050.0000	-13.884
3050.4000	-14.165
3050.8000	-14.485
3051.2000	-14.294
3051.6000	-13.843
3052.0000	-13.854
3052.4000	-13.698
3052.8000	-14.504
3053.2000	-13.902
3053.6000	-13.641
3054.0000	-13.410
3054.4000	-14.163
3054.8000	-14.405
3055.2000	-14.739
3055.6000	-14.527
3056.0000	-13.843
3056.4000	-13.844
3056.8000	-14.175
3057.2000	-14.475
3057.6000	-14.707
3058.0000	-14.614
3058.4000	-14.101
3058.8000	-13.796
3059.2000	-14.140
3059.6000	-14.726
3060.0000	-14.503
3060.4000	-13.809
3060.8000	-13.840
3061.2000	-13.773
3061.6000	-14.256
3062.0000	-14.349
3062.4000	-14.385
3062.8000	-13.634
3063.2000	-14.216
3063.6000	-14.088
3064.0000	-14.968
3064.4000	-14.019
3064.8000	-13.956
3065.2000	-13.803
3065.6000	-13.979
3066.0000	-14.127
3066.4000	-14.065
3066.8000	-13.998
3067.2000	-13.577
3067.6000	-13.428
3068.0000	-13.659
3068.4000	-14.073
3068.8000	-13.378
3069.2000	-13.342
3069.6000	-13.308
3070.0000	-13.567
3070.4000	-13.839
3070.8000	-13.884
3071.2000	-13.691
3071.6000	-13.759
3072.0000	-13.330
3072.4000	-13.559
3072.8000	-13.582
3073.2000	-13.465
3073.6000	-13.615
3074.0000	-13.260
3074.4000	-13.875
3074.8000	-13.374
3075.2000	-13.517
3075.6000	-13.248
3076.0000	-13.085
3076.4000	-13.004
3076.8000	-13.329
3077.2000	-13.232
3077.6000	-13.821
3078.0000	-12.956
3078.4000	-13.768
3078.8000	-13.824
3079.2000	-13.227
3079.6000	-13.214
3080.0000	-13.274
3080.4000	-13.423
3080.8000	-14.070
3081.2000	-13.465
3081.6000	-13.059
3082.0000	-13.615
3082.4000	-12.664
3082.8000	-13.011
3083.2000	-12.603
3083.6000	-12.705
3084.0000	-13.197
3084.4000	-13.712
3084.8000	-13.671
3085.2000	-13.597
3085.6000	-13.595
[truncated: 6,036 more rows]
