# Supplementary material for: Femtosecond tunable solitons up to 4.8 µm using soliton self-frequency shift in an InF3 fiber
Source: Sci Rep. 2022 Sep 23;12:15898. doi: 10.1038/s41598-022-19658-8 (PMC9508244; doi:10.1038/s41598-022-19658-8)
Supplement: Supplementary file 1 — Supplementary Information. [file 41598_2022_19658_MOESM1_ESM.zip › Raw data/Fig3_4m20mInF3/9.0A.CSV]

75CSV
77
35
CTRWL	3900.000000
SPAN	3200.000000
START WL	2300.000000
STOP WL	5500.000000
WLFREQ	0
REFL	-3.0
LSCL	7.0
RESLN	2.000
AVG	1
SMPLAUTO	1
SMPL	8001
SMPLINTVL	0.4000
HI1_CHOP
MEAS
LSUNT	0
NMSKV	OFF
RESCOR	0
SMOOTH	0
MEASWL	0
SWPSPD	1
MODELNAME	AQ6376
CHGPT	0
RESCAL0_0	10243
RESCAL0_1	0
RESCAL0_2	0
RESCAL1_0	10243
RESCAL1_1	0
RESCAL1_2	0
RESPARM	10243
FREQPARM	10243
WNUMPARM	10243
[TRACE DATA]
2300.0000	-210.000
2300.4000	-210.000
2300.8000	-210.000
2301.2000	-210.000
2301.6000	-48.750
2302.0000	-51.186
2302.4000	-51.705
2302.8000	-210.000
2303.2000	-210.000
2303.6000	-57.642
2304.0000	-52.811
2304.4000	-210.000
2304.8000	-210.000
2305.2000	-210.000
2305.6000	-210.000
2306.0000	-210.000
2306.4000	-50.929
2306.8000	-54.239
2307.2000	-54.627
2307.6000	-50.837
2308.0000	-53.027
2308.4000	-58.109
2308.8000	-210.000
2309.2000	-71.192
2309.6000	-210.000
2310.0000	-53.380
2310.4000	-51.008
2310.8000	-53.366
2311.2000	-57.454
2311.6000	-59.056
2312.0000	-210.000
2312.4000	-55.674
2312.8000	-56.324
2313.2000	-49.631
2313.6000	-47.934
2314.0000	-49.193
2314.4000	-210.000
2314.8000	-53.868
2315.2000	-210.000
2315.6000	-210.000
2316.0000	-60.256
2316.4000	-210.000
2316.8000	-49.042
2317.2000	-210.000
2317.6000	-53.960
2318.0000	-55.995
2318.4000	-52.839
2318.8000	-210.000
2319.2000	-51.514
2319.6000	-49.184
2320.0000	-52.456
2320.4000	-210.000
2320.8000	-210.000
2321.2000	-210.000
2321.6000	-57.587
2322.0000	-54.157
2322.4000	-210.000
2322.8000	-210.000
2323.2000	-50.765
2323.6000	-210.000
2324.0000	-210.000
2324.4000	-210.000
2324.8000	-210.000
2325.2000	-64.218
2325.6000	-210.000
2326.0000	-210.000
2326.4000	-210.000
2326.8000	-210.000
2327.2000	-210.000
2327.6000	-48.920
2328.0000	-49.668
2328.4000	-49.590
2328.8000	-210.000
2329.2000	-210.000
2329.6000	-49.571
2330.0000	-210.000
2330.4000	-210.000
2330.8000	-48.543
2331.2000	-53.348
2331.6000	-210.000
2332.0000	-210.000
2332.4000	-50.888
2332.8000	-50.983
2333.2000	-210.000
2333.6000	-210.000
2334.0000	-210.000
2334.4000	-64.380
2334.8000	-210.000
2335.2000	-50.951
2335.6000	-51.765
2336.0000	-210.000
2336.4000	-49.157
2336.8000	-48.652
2337.2000	-55.931
2337.6000	-210.000
2338.0000	-50.646
2338.4000	-51.995
2338.8000	-210.000
2339.2000	-210.000
2339.6000	-53.875
2340.0000	-210.000
2340.4000	-53.721
2340.8000	-57.350
2341.2000	-62.698
2341.6000	-210.000
2342.0000	-63.263
2342.4000	-53.193
2342.8000	-210.000
2343.2000	-67.530
2343.6000	-53.793
2344.0000	-51.925
2344.4000	-210.000
2344.8000	-58.285
2345.2000	-210.000
2345.6000	-210.000
2346.0000	-54.956
2346.4000	-50.749
2346.8000	-50.918
2347.2000	-210.000
2347.6000	-210.000
2348.0000	-50.661
2348.4000	-52.388
2348.8000	-210.000
2349.2000	-210.000
2349.6000	-210.000
2350.0000	-210.000
2350.4000	-210.000
2350.8000	-61.142
2351.2000	-63.343
2351.6000	-49.861
2352.0000	-210.000
2352.4000	-210.000
2352.8000	-210.000
2353.2000	-53.070
2353.6000	-210.000
2354.0000	-210.000
2354.4000	-53.235
2354.8000	-64.178
2355.2000	-55.432
2355.6000	-49.170
2356.0000	-50.523
2356.4000	-54.236
2356.8000	-57.415
2357.2000	-53.860
2357.6000	-53.152
2358.0000	-50.014
2358.4000	-57.896
2358.8000	-48.980
2359.2000	-51.005
2359.6000	-58.358
2360.0000	-54.495
2360.4000	-49.699
2360.8000	-65.593
2361.2000	-63.117
2361.6000	-58.952
2362.0000	-51.676
2362.4000	-51.405
2362.8000	-210.000
2363.2000	-210.000
2363.6000	-50.327
2364.0000	-50.876
2364.4000	-54.442
2364.8000	-52.375
2365.2000	-210.000
2365.6000	-210.000
2366.0000	-210.000
2366.4000	-210.000
2366.8000	-210.000
2367.2000	-51.935
2367.6000	-54.295
2368.0000	-54.060
2368.4000	-50.278
2368.8000	-50.450
2369.2000	-52.845
2369.6000	-51.845
2370.0000	-54.621
2370.4000	-56.179
2370.8000	-210.000
2371.2000	-53.460
2371.6000	-210.000
2372.0000	-210.000
2372.4000	-58.057
2372.8000	-58.960
2373.2000	-210.000
2373.6000	-210.000
2374.0000	-52.257
2374.4000	-52.026
2374.8000	-60.424
2375.2000	-57.791
2375.6000	-49.415
2376.0000	-48.991
2376.4000	-49.560
2376.8000	-51.860
2377.2000	-49.214
2377.6000	-210.000
2378.0000	-210.000
2378.4000	-58.001
2378.8000	-48.688
2379.2000	-52.624
2379.6000	-52.676
2380.0000	-48.588
2380.4000	-51.278
2380.8000	-210.000
2381.2000	-210.000
2381.6000	-53.363
2382.0000	-52.340
2382.4000	-210.000
2382.8000	-50.339
2383.2000	-50.423
2383.6000	-49.569
2384.0000	-54.639
2384.4000	-71.850
2384.8000	-48.134
2385.2000	-60.976
2385.6000	-54.547
2386.0000	-49.242
2386.4000	-51.889
2386.8000	-64.838
2387.2000	-53.738
2387.6000	-59.046
2388.0000	-210.000
2388.4000	-54.873
2388.8000	-53.936
2389.2000	-52.205
2389.6000	-55.451
2390.0000	-50.743
2390.4000	-50.518
2390.8000	-49.675
2391.2000	-58.308
2391.6000	-210.000
2392.0000	-49.822
2392.4000	-48.750
2392.8000	-210.000
2393.2000	-53.511
2393.6000	-51.652
2394.0000	-52.799
2394.4000	-53.480
2394.8000	-50.561
2395.2000	-53.229
2395.6000	-57.763
2396.0000	-54.720
2396.4000	-49.062
2396.8000	-49.550
2397.2000	-50.172
2397.6000	-56.199
2398.0000	-53.357
2398.4000	-50.187
2398.8000	-57.337
2399.2000	-49.469
2399.6000	-47.780
2400.0000	-48.620
2400.4000	-51.706
2400.8000	-51.846
2401.2000	-53.873
2401.6000	-56.151
2402.0000	-51.430
2402.4000	-210.000
2402.8000	-50.909
2403.2000	-53.229
2403.6000	-49.073
2404.0000	-51.557
2404.4000	-60.367
2404.8000	-51.030
2405.2000	-51.388
2405.6000	-51.984
2406.0000	-210.000
2406.4000	-49.454
2406.8000	-50.250
2407.2000	-49.684
2407.6000	-50.311
2408.0000	-58.717
2408.4000	-47.993
2408.8000	-50.499
2409.2000	-53.855
2409.6000	-50.444
2410.0000	-48.884
2410.4000	-50.706
2410.8000	-210.000
2411.2000	-51.037
2411.6000	-52.422
2412.0000	-54.656
2412.4000	-53.856
2412.8000	-50.898
2413.2000	-50.858
2413.6000	-54.216
2414.0000	-48.987
2414.4000	-53.478
2414.8000	-48.394
2415.2000	-49.544
2415.6000	-48.296
2416.0000	-50.134
2416.4000	-49.836
2416.8000	-49.809
2417.2000	-48.180
2417.6000	-48.964
2418.0000	-49.404
2418.4000	-48.859
2418.8000	-48.165
2419.2000	-48.616
2419.6000	-49.768
2420.0000	-55.776
2420.4000	-52.074
2420.8000	-50.205
2421.2000	-50.328
2421.6000	-51.933
2422.0000	-55.362
2422.4000	-47.330
2422.8000	-50.379
2423.2000	-48.724
2423.6000	-49.900
2424.0000	-48.019
2424.4000	-47.675
2424.8000	-47.516
2425.2000	-47.829
2425.6000	-47.929
2426.0000	-48.373
2426.4000	-48.397
2426.8000	-49.473
2427.2000	-47.758
2427.6000	-47.870
2428.0000	-49.137
2428.4000	-48.986
2428.8000	-48.602
2429.2000	-48.888
2429.6000	-47.920
2430.0000	-48.796
2430.4000	-47.902
2430.8000	-46.891
2431.2000	-47.109
2431.6000	-47.921
2432.0000	-49.131
2432.4000	-49.247
2432.8000	-48.857
2433.2000	-48.979
2433.6000	-47.561
2434.0000	-48.181
2434.4000	-48.663
2434.8000	-48.757
2435.2000	-47.620
2435.6000	-47.182
2436.0000	-47.934
2436.4000	-48.438
2436.8000	-48.071
2437.2000	-50.040
2437.6000	-48.925
2438.0000	-48.938
2438.4000	-48.169
2438.8000	-48.770
2439.2000	-46.937
2439.6000	-47.891
2440.0000	-47.501
2440.4000	-47.065
2440.8000	-47.036
2441.2000	-47.032
2441.6000	-46.694
2442.0000	-46.775
2442.4000	-49.011
2442.8000	-49.332
2443.2000	-47.008
2443.6000	-47.824
2444.0000	-47.963
2444.4000	-48.117
2444.8000	-47.094
2445.2000	-47.478
2445.6000	-47.261
2446.0000	-45.981
2446.4000	-47.195
2446.8000	-47.381
2447.2000	-47.973
2447.6000	-46.286
2448.0000	-46.567
2448.4000	-46.373
2448.8000	-48.688
2449.2000	-48.368
2449.6000	-46.776
2450.0000	-47.505
2450.4000	-48.197
2450.8000	-47.678
2451.2000	-46.936
2451.6000	-47.962
2452.0000	-47.331
2452.4000	-45.431
2452.8000	-46.078
2453.2000	-46.482
2453.6000	-47.180
2454.0000	-48.765
2454.4000	-47.067
2454.8000	-45.875
2455.2000	-46.297
2455.6000	-46.401
2456.0000	-45.561
2456.4000	-46.714
2456.8000	-46.567
2457.2000	-45.502
2457.6000	-46.390
2458.0000	-47.066
2458.4000	-47.476
2458.8000	-45.898
2459.2000	-47.663
2459.6000	-45.779
2460.0000	-46.353
2460.4000	-45.611
2460.8000	-46.074
2461.2000	-45.908
2461.6000	-45.886
2462.0000	-46.154
2462.4000	-45.454
2462.8000	-45.917
2463.2000	-45.765
2463.6000	-44.504
2464.0000	-45.703
2464.4000	-46.583
2464.8000	-45.208
2465.2000	-45.155
2465.6000	-45.413
2466.0000	-45.814
2466.4000	-44.966
2466.8000	-45.392
2467.2000	-46.049
2467.6000	-45.427
2468.0000	-45.283
2468.4000	-44.852
2468.8000	-44.971
2469.2000	-45.180
2469.6000	-45.283
2470.0000	-45.832
2470.4000	-45.469
2470.8000	-45.374
2471.2000	-45.204
2471.6000	-45.310
2472.0000	-44.659
2472.4000	-44.925
2472.8000	-45.759
2473.2000	-44.697
2473.6000	-44.391
2474.0000	-45.166
2474.4000	-45.550
2474.8000	-45.191
2475.2000	-44.264
2475.6000	-44.234
2476.0000	-43.994
2476.4000	-44.570
2476.8000	-44.620
2477.2000	-43.849
2477.6000	-43.730
2478.0000	-43.045
2478.4000	-43.310
2478.8000	-43.308
2479.2000	-43.414
2479.6000	-43.389
2480.0000	-43.906
2480.4000	-44.426
2480.8000	-43.422
2481.2000	-43.957
2481.6000	-43.305
2482.0000	-43.490
2482.4000	-43.217
2482.8000	-43.443
2483.2000	-43.579
2483.6000	-43.114
2484.0000	-43.226
2484.4000	-43.799
2484.8000	-43.412
2485.2000	-43.222
2485.6000	-42.499
2486.0000	-42.674
2486.4000	-43.148
2486.8000	-43.250
2487.2000	-43.003
2487.6000	-42.531
2488.0000	-42.516
2488.4000	-42.116
2488.8000	-41.996
2489.2000	-41.916
2489.6000	-42.305
2490.0000	-41.489
2490.4000	-41.849
2490.8000	-41.559
2491.2000	-42.445
2491.6000	-42.141
2492.0000	-41.716
2492.4000	-42.155
2492.8000	-42.516
2493.2000	-42.249
2493.6000	-42.020
2494.0000	-42.552
2494.4000	-42.443
2494.8000	-42.184
2495.2000	-42.201
2495.6000	-42.045
2496.0000	-41.699
2496.4000	-41.440
2496.8000	-41.695
2497.2000	-41.825
2497.6000	-42.078
2498.0000	-41.822
2498.4000	-41.783
2498.8000	-41.985
2499.2000	-42.193
2499.6000	-41.893
2500.0000	-41.765
2500.4000	-41.481
2500.8000	-41.658
2501.2000	-41.335
2501.6000	-41.826
2502.0000	-41.334
2502.4000	-41.380
2502.8000	-41.240
2503.2000	-41.606
2503.6000	-41.368
2504.0000	-41.162
2504.4000	-40.988
2504.8000	-41.417
2505.2000	-41.746
2505.6000	-41.493
2506.0000	-41.392
2506.4000	-41.331
2506.8000	-41.518
2507.2000	-41.047
2507.6000	-41.078
2508.0000	-41.152
2508.4000	-41.244
2508.8000	-41.313
2509.2000	-40.986
2509.6000	-40.870
2510.0000	-40.847
2510.4000	-40.989
2510.8000	-40.895
2511.2000	-40.544
2511.6000	-40.443
2512.0000	-40.175
2512.4000	-40.396
2512.8000	-40.424
2513.2000	-40.092
2513.6000	-40.391
2514.0000	-40.499
2514.4000	-40.501
2514.8000	-40.325
2515.2000	-40.164
2515.6000	-40.627
2516.0000	-40.403
2516.4000	-40.518
2516.8000	-40.121
2517.2000	-40.206
2517.6000	-40.554
2518.0000	-40.146
2518.4000	-40.181
2518.8000	-40.063
2519.2000	-39.856
2519.6000	-39.733
2520.0000	-39.631
2520.4000	-39.906
2520.8000	-39.670
2521.2000	-39.581
2521.6000	-39.674
2522.0000	-39.503
2522.4000	-39.632
2522.8000	-39.476
2523.2000	-39.503
2523.6000	-39.564
2524.0000	-39.497
2524.4000	-39.478
2524.8000	-39.466
2525.2000	-39.324
2525.6000	-39.498
2526.0000	-39.531
2526.4000	-39.364
2526.8000	-39.224
2527.2000	-39.180
2527.6000	-39.157
2528.0000	-39.179
2528.4000	-39.006
2528.8000	-38.911
2529.2000	-38.747
2529.6000	-38.906
2530.0000	-39.005
2530.4000	-38.867
2530.8000	-38.595
2531.2000	-38.889
2531.6000	-39.007
2532.0000	-38.692
2532.4000	-38.845
2532.8000	-38.730
2533.2000	-38.687
2533.6000	-38.745
2534.0000	-38.826
2534.4000	-39.004
2534.8000	-38.839
2535.2000	-38.825
2535.6000	-38.885
2536.0000	-39.010
2536.4000	-39.105
2536.8000	-38.920
2537.2000	-39.233
2537.6000	-38.846
2538.0000	-38.798
2538.4000	-38.620
2538.8000	-38.667
2539.2000	-38.643
2539.6000	-38.774
2540.0000	-38.760
2540.4000	-38.953
2540.8000	-38.596
2541.2000	-38.744
2541.6000	-38.322
2542.0000	-38.407
2542.4000	-38.599
2542.8000	-38.669
2543.2000	-38.759
2543.6000	-38.844
2544.0000	-38.867
2544.4000	-38.882
2544.8000	-38.735
2545.2000	-38.675
2545.6000	-38.596
2546.0000	-38.551
2546.4000	-38.664
2546.8000	-38.239
2547.2000	-38.108
2547.6000	-38.205
2548.0000	-38.247
2548.4000	-38.465
2548.8000	-38.154
2549.2000	-37.988
2549.6000	-37.770
2550.0000	-37.884
2550.4000	-37.528
2550.8000	-37.523
2551.2000	-37.565
2551.6000	-37.715
2552.0000	-37.606
2552.4000	-37.670
2552.8000	-37.209
2553.2000	-37.215
2553.6000	-37.001
2554.0000	-37.138
2554.4000	-37.036
2554.8000	-36.883
2555.2000	-36.836
2555.6000	-36.583
2556.0000	-36.622
2556.4000	-36.676
2556.8000	-36.678
2557.2000	-36.603
2557.6000	-36.451
2558.0000	-36.260
2558.4000	-36.305
2558.8000	-36.486
2559.2000	-36.583
2559.6000	-36.377
2560.0000	-36.418
2560.4000	-36.141
2560.8000	-36.132
2561.2000	-35.832
2561.6000	-35.693
2562.0000	-35.861
2562.4000	-35.654
2562.8000	-35.434
2563.2000	-35.524
2563.6000	-35.403
2564.0000	-35.172
2564.4000	-35.046
2564.8000	-34.855
2565.2000	-35.089
2565.6000	-34.863
2566.0000	-34.893
2566.4000	-34.911
2566.8000	-34.700
2567.2000	-34.694
2567.6000	-34.464
2568.0000	-34.480
2568.4000	-34.409
2568.8000	-34.582
2569.2000	-34.277
2569.6000	-34.388
2570.0000	-34.362
2570.4000	-34.403
2570.8000	-34.091
2571.2000	-34.534
2571.6000	-34.057
2572.0000	-34.033
2572.4000	-33.402
2572.8000	-33.559
2573.2000	-33.565
2573.6000	-33.700
2574.0000	-33.459
2574.4000	-33.208
2574.8000	-33.161
2575.2000	-33.152
2575.6000	-33.002
2576.0000	-32.958
2576.4000	-33.095
2576.8000	-32.791
2577.2000	-32.843
2577.6000	-32.959
2578.0000	-32.845
2578.4000	-32.732
2578.8000	-32.716
2579.2000	-32.626
2579.6000	-32.732
2580.0000	-32.587
2580.4000	-32.898
2580.8000	-32.725
2581.2000	-32.778
2581.6000	-32.797
2582.0000	-32.797
2582.4000	-32.822
2582.8000	-32.848
2583.2000	-33.022
2583.6000	-32.886
2584.0000	-32.895
2584.4000	-32.963
2584.8000	-32.812
2585.2000	-32.849
2585.6000	-32.915
2586.0000	-33.014
2586.4000	-32.868
2586.8000	-32.943
2587.2000	-32.742
2587.6000	-32.766
2588.0000	-32.846
2588.4000	-32.773
2588.8000	-32.542
2589.2000	-32.443
2589.6000	-32.307
2590.0000	-32.390
2590.4000	-32.320
2590.8000	-32.268
2591.2000	-32.476
2591.6000	-32.401
2592.0000	-32.283
2592.4000	-32.399
2592.8000	-32.267
2593.2000	-32.213
2593.6000	-32.234
2594.0000	-32.421
2594.4000	-32.505
2594.8000	-32.268
2595.2000	-32.220
2595.6000	-31.881
2596.0000	-31.714
2596.4000	-31.636
2596.8000	-31.318
2597.2000	-31.260
2597.6000	-31.161
2598.0000	-31.073
2598.4000	-30.840
2598.8000	-30.921
2599.2000	-30.764
2599.6000	-30.711
2600.0000	-30.750
2600.4000	-30.629
2600.8000	-30.636
2601.2000	-30.672
2601.6000	-30.534
2602.0000	-30.504
2602.4000	-30.411
2602.8000	-30.498
2603.2000	-30.552
2603.6000	-30.440
2604.0000	-30.529
2604.4000	-30.648
2604.8000	-30.691
2605.2000	-30.675
2605.6000	-30.911
2606.0000	-30.589
2606.4000	-30.512
2606.8000	-30.492
2607.2000	-30.397
2607.6000	-30.311
2608.0000	-30.267
2608.4000	-30.099
2608.8000	-30.034
2609.2000	-29.983
2609.6000	-29.996
2610.0000	-29.919
2610.4000	-29.960
2610.8000	-30.037
2611.2000	-29.994
2611.6000	-30.115
2612.0000	-30.082
2612.4000	-30.216
2612.8000	-30.435
2613.2000	-30.087
2613.6000	-30.044
2614.0000	-29.960
2614.4000	-30.284
2614.8000	-30.225
2615.2000	-30.241
2615.6000	-29.980
2616.0000	-29.737
2616.4000	-29.918
2616.8000	-29.862
2617.2000	-29.713
2617.6000	-29.564
2618.0000	-29.540
2618.4000	-29.446
2618.8000	-29.295
2619.2000	-29.076
2619.6000	-29.017
2620.0000	-28.975
2620.4000	-29.040
2620.8000	-28.783
2621.2000	-28.741
2621.6000	-28.756
2622.0000	-28.758
2622.4000	-28.926
2622.8000	-28.967
2623.2000	-28.901
2623.6000	-29.046
2624.0000	-29.173
2624.4000	-29.283
2624.8000	-29.337
2625.2000	-29.392
2625.6000	-29.508
2626.0000	-29.466
2626.4000	-29.563
2626.8000	-29.553
2627.2000	-29.583
2627.6000	-29.535
2628.0000	-29.484
2628.4000	-29.401
2628.8000	-29.363
2629.2000	-29.285
2629.6000	-29.143
2630.0000	-29.076
2630.4000	-29.111
2630.8000	-28.929
2631.2000	-28.892
2631.6000	-28.985
2632.0000	-29.148
2632.4000	-29.049
2632.8000	-29.163
2633.2000	-29.139
2633.6000	-29.423
2634.0000	-29.160
2634.4000	-29.452
2634.8000	-29.529
2635.2000	-30.371
2635.6000	-30.183
2636.0000	-30.036
2636.4000	-30.458
2636.8000	-30.302
2637.2000	-30.496
2637.6000	-30.520
2638.0000	-30.358
2638.4000	-30.811
2638.8000	-30.870
2639.2000	-30.954
2639.6000	-30.852
2640.0000	-30.950
2640.4000	-30.916
2640.8000	-30.916
2641.2000	-31.058
2641.6000	-30.780
2642.0000	-30.848
2642.4000	-30.975
2642.8000	-30.805
2643.2000	-31.003
2643.6000	-30.763
2644.0000	-30.991
2644.4000	-30.988
2644.8000	-30.985
2645.2000	-31.136
2645.6000	-31.249
2646.0000	-31.279
2646.4000	-31.615
2646.8000	-31.364
2647.2000	-31.676
2647.6000	-31.471
2648.0000	-31.652
2648.4000	-31.823
2648.8000	-31.487
2649.2000	-31.788
2649.6000	-31.811
2650.0000	-32.390
2650.4000	-31.674
2650.8000	-31.658
2651.2000	-30.860
2651.6000	-30.638
2652.0000	-30.313
2652.4000	-30.178
2652.8000	-30.040
2653.2000	-29.700
2653.6000	-29.583
2654.0000	-29.397
2654.4000	-29.239
2654.8000	-29.172
2655.2000	-29.118
2655.6000	-29.137
2656.0000	-29.176
2656.4000	-29.436
2656.8000	-29.185
2657.2000	-29.445
2657.6000	-29.678
2658.0000	-29.549
2658.4000	-30.078
2658.8000	-30.072
2659.2000	-30.142
2659.6000	-30.372
2660.0000	-30.538
2660.4000	-30.736
2660.8000	-31.067
2661.2000	-31.159
2661.6000	-31.260
2662.0000	-31.362
2662.4000	-31.472
2662.8000	-31.174
2663.2000	-31.372
2663.6000	-31.304
2664.0000	-31.280
2664.4000	-31.136
2664.8000	-30.902
2665.2000	-30.529
2665.6000	-30.437
2666.0000	-30.204
2666.4000	-30.032
2666.8000	-29.900
2667.2000	-29.833
2667.6000	-29.613
2668.0000	-29.630
2668.4000	-29.577
2668.8000	-29.547
2669.2000	-29.505
2669.6000	-29.511
2670.0000	-29.493
2670.4000	-29.360
2670.8000	-29.232
2671.2000	-29.288
2671.6000	-29.096
2672.0000	-29.056
2672.4000	-28.882
2672.8000	-28.806
2673.2000	-28.590
2673.6000	-28.444
2674.0000	-28.234
2674.4000	-28.140
2674.8000	-27.951
2675.2000	-27.880
2675.6000	-27.485
2676.0000	-27.643
2676.4000	-27.581
2676.8000	-27.645
2677.2000	-27.727
2677.6000	-27.958
2678.0000	-28.000
2678.4000	-28.148
2678.8000	-28.254
2679.2000	-28.528
2679.6000	-28.905
2680.0000	-28.994
2680.4000	-29.015
2680.8000	-29.020
2681.2000	-29.113
2681.6000	-29.134
2682.0000	-28.713
2682.4000	-28.742
2682.8000	-28.458
2683.2000	-28.315
2683.6000	-27.867
2684.0000	-27.585
2684.4000	-27.370
2684.8000	-27.141
2685.2000	-26.934
2685.6000	-26.891
2686.0000	-26.660
2686.4000	-26.782
2686.8000	-26.677
2687.2000	-26.426
2687.6000	-26.551
2688.0000	-25.844
2688.4000	-25.858
2688.8000	-26.073
2689.2000	-25.778
2689.6000	-25.811
2690.0000	-25.522
2690.4000	-24.903
2690.8000	-24.970
2691.2000	-24.649
2691.6000	-24.076
2692.0000	-24.591
2692.4000	-23.383
2692.8000	-24.028
2693.2000	-23.878
2693.6000	-23.669
2694.0000	-23.831
2694.4000	-23.399
2694.8000	-23.526
2695.2000	-23.552
2695.6000	-23.708
2696.0000	-23.885
2696.4000	-23.860
2696.8000	-24.428
2697.2000	-24.562
2697.6000	-24.966
2698.0000	-25.063
2698.4000	-25.471
2698.8000	-25.685
2699.2000	-26.007
2699.6000	-26.417
2700.0000	-26.395
2700.4000	-26.406
2700.8000	-26.331
2701.2000	-26.112
2701.6000	-25.847
2702.0000	-25.049
2702.4000	-25.187
2702.8000	-24.527
2703.2000	-24.166
2703.6000	-23.565
2704.0000	-23.361
2704.4000	-23.461
2704.8000	-23.079
2705.2000	-22.993
2705.6000	-22.882
2706.0000	-22.827
2706.4000	-22.575
2706.8000	-22.604
2707.2000	-22.512
2707.6000	-22.337
2708.0000	-22.152
2708.4000	-22.594
2708.8000	-22.598
2709.2000	-22.413
2709.6000	-22.623
2710.0000	-22.611
2710.4000	-22.506
2710.8000	-22.719
2711.2000	-22.824
2711.6000	-23.184
2712.0000	-23.111
2712.4000	-23.377
2712.8000	-23.738
2713.2000	-24.152
2713.6000	-24.082
2714.0000	-24.429
2714.4000	-24.373
2714.8000	-24.318
2715.2000	-24.249
2715.6000	-24.256
2716.0000	-23.726
2716.4000	-23.270
2716.8000	-23.344
2717.2000	-23.409
2717.6000	-22.712
2718.0000	-22.516
2718.4000	-21.785
2718.8000	-21.240
2719.2000	-20.810
2719.6000	-20.450
2720.0000	-20.302
2720.4000	-20.283
2720.8000	-19.721
2721.2000	-19.765
2721.6000	-19.672
2722.0000	-19.633
2722.4000	-19.778
2722.8000	-19.663
2723.2000	-19.329
2723.6000	-19.639
2724.0000	-19.131
2724.4000	-19.107
2724.8000	-18.950
2725.2000	-18.747
2725.6000	-19.220
2726.0000	-18.616
2726.4000	-18.874
2726.8000	-18.283
2727.2000	-17.794
2727.6000	-17.698
2728.0000	-17.462
2728.4000	-17.898
2728.8000	-17.507
2729.2000	-17.556
2729.6000	-17.272
2730.0000	-16.701
2730.4000	-16.699
2730.8000	-16.613
2731.2000	-16.233
2731.6000	-15.989
2732.0000	-16.187
2732.4000	-15.711
2732.8000	-15.617
2733.2000	-15.436
2733.6000	-15.501
2734.0000	-15.060
2734.4000	-15.031
2734.8000	-14.994
2735.2000	-14.461
2735.6000	-13.083
2736.0000	-13.106
2736.4000	-12.888
2736.8000	-12.770
2737.2000	-12.564
2737.6000	-12.575
2738.0000	-11.957
2738.4000	-12.155
2738.8000	-11.403
2739.2000	-11.612
2739.6000	-11.252
2740.0000	-11.032
2740.4000	-11.104
2740.8000	-11.569
2741.2000	-12.016
2741.6000	-11.573
2742.0000	-12.222
2742.4000	-11.577
2742.8000	-10.862
2743.2000	-11.357
2743.6000	-10.853
2744.0000	-11.869
2744.4000	-11.992
2744.8000	-12.381
2745.2000	-12.573
2745.6000	-12.280
2746.0000	-12.443
2746.4000	-11.686
2746.8000	-12.736
2747.2000	-12.126
2747.6000	-11.177
2748.0000	-11.576
2748.4000	-10.363
2748.8000	-10.873
2749.2000	-10.408
2749.6000	-10.472
2750.0000	-11.404
2750.4000	-11.003
2750.8000	-9.819
2751.2000	-9.848
2751.6000	-9.194
2752.0000	-9.003
2752.4000	-9.927
2752.8000	-10.016
2753.2000	-9.661
2753.6000	-9.845
2754.0000	-9.962
2754.4000	-10.076
2754.8000	-10.114
2755.2000	-10.275
2755.6000	-10.175
2756.0000	-10.374
2756.4000	-10.420
2756.8000	-10.429
2757.2000	-10.071
2757.6000	-10.322
2758.0000	-10.071
2758.4000	-9.890
2758.8000	-10.472
2759.2000	-9.821
2759.6000	-9.377
2760.0000	-9.137
2760.4000	-9.163
2760.8000	-9.104
2761.2000	-9.132
2761.6000	-8.800
2762.0000	-8.564
2762.4000	-8.236
2762.8000	-7.516
2763.2000	-7.619
2763.6000	-7.303
2764.0000	-7.528
2764.4000	-6.905
2764.8000	-7.216
2765.2000	-7.347
2765.6000	-7.313
2766.0000	-7.256
2766.4000	-7.352
2766.8000	-7.491
2767.2000	-7.430
2767.6000	-7.485
2768.0000	-7.217
2768.4000	-7.336
2768.8000	-7.560
2769.2000	-7.403
2769.6000	-6.988
2770.0000	-6.818
2770.4000	-6.747
2770.8000	-6.460
2771.2000	-6.390
2771.6000	-6.308
2772.0000	-6.214
2772.4000	-6.378
2772.8000	-6.484
2773.2000	-6.472
2773.6000	-6.296
2774.0000	-6.017
2774.4000	-6.566
2774.8000	-6.400
2775.2000	-6.809
2775.6000	-6.796
2776.0000	-7.149
2776.4000	-7.052
2776.8000	-6.898
2777.2000	-6.743
2777.6000	-6.710
2778.0000	-6.648
2778.4000	-6.365
2778.8000	-6.419
2779.2000	-6.187
2779.6000	-6.014
2780.0000	-5.664
2780.4000	-5.542
2780.8000	-5.772
2781.2000	-5.698
2781.6000	-5.412
2782.0000	-5.494
2782.4000	-5.323
2782.8000	-5.339
2783.2000	-5.354
2783.6000	-5.219
2784.0000	-4.881
2784.4000	-5.207
2784.8000	-4.656
2785.2000	-4.763
2785.6000	-4.719
2786.0000	-4.569
2786.4000	-4.423
2786.8000	-4.512
2787.2000	-4.267
2787.6000	-4.317
2788.0000	-3.884
2788.4000	-3.965
2788.8000	-3.854
2789.2000	-3.701
2789.6000	-3.997
2790.0000	-3.520
2790.4000	-3.748
2790.8000	-3.619
2791.2000	-3.459
2791.6000	-3.627
2792.0000	-3.439
2792.4000	-3.348
2792.8000	-3.510
2793.2000	-3.636
2793.6000	-3.601
2794.0000	-3.649
2794.4000	-3.577
2794.8000	-3.787
2795.2000	-3.869
2795.6000	-4.008
2796.0000	-4.044
2796.4000	-4.143
2796.8000	-4.165
2797.2000	-4.268
2797.6000	-4.327
2798.0000	-4.884
2798.4000	-4.477
2798.8000	-4.290
2799.2000	-3.801
2799.6000	-3.859
2800.0000	-3.493
2800.4000	-3.339
2800.8000	-3.326
2801.2000	-3.317
2801.6000	-3.162
2802.0000	-3.278
2802.4000	-3.229
2802.8000	-3.331
2803.2000	-3.497
2803.6000	-3.536
2804.0000	-3.733
2804.4000	-3.898
2804.8000	-4.385
2805.2000	-4.559
2805.6000	-4.831
2806.0000	-4.625
2806.4000	-4.877
2806.8000	-5.058
2807.2000	-5.347
2807.6000	-5.237
2808.0000	-5.436
2808.4000	-5.983
2808.8000	-5.930
2809.2000	-6.597
2809.6000	-6.526
2810.0000	-6.804
2810.4000	-6.498
2810.8000	-6.182
2811.2000	-6.136
2811.6000	-6.370
2812.0000	-6.136
2812.4000	-6.091
2812.8000	-6.136
2813.2000	-6.238
2813.6000	-6.668
2814.0000	-6.166
2814.4000	-6.253
2814.8000	-6.101
2815.2000	-6.353
2815.6000	-6.423
2816.0000	-6.251
2816.4000	-6.215
2816.8000	-6.388
2817.2000	-6.335
2817.6000	-6.352
2818.0000	-6.304
2818.4000	-6.133
2818.8000	-6.318
2819.2000	-6.750
2819.6000	-7.007
2820.0000	-7.130
2820.4000	-7.394
2820.8000	-7.841
2821.2000	-8.088
2821.6000	-8.207
2822.0000	-8.238
2822.4000	-8.351
2822.8000	-7.924
2823.2000	-8.043
2823.6000	-9.311
2824.0000	-9.249
2824.4000	-8.352
2824.8000	-8.921
2825.2000	-8.705
2825.6000	-7.814
2826.0000	-9.148
2826.4000	-9.452
2826.8000	-9.337
2827.2000	-9.366
2827.6000	-9.925
2828.0000	-9.891
2828.4000	-9.469
2828.8000	-8.850
2829.2000	-9.032
2829.6000	-8.347
2830.0000	-9.059
2830.4000	-9.011
2830.8000	-8.623
2831.2000	-8.895
2831.6000	-8.574
2832.0000	-9.047
2832.4000	-8.907
2832.8000	-8.415
2833.2000	-8.182
2833.6000	-7.456
2834.0000	-8.087
2834.4000	-7.693
2834.8000	-7.912
2835.2000	-7.979
2835.6000	-7.962
2836.0000	-7.951
2836.4000	-7.822
2836.8000	-7.933
2837.2000	-8.485
2837.6000	-8.538
2838.0000	-8.363
2838.4000	-8.820
2838.8000	-8.723
2839.2000	-8.982
2839.6000	-8.945
2840.0000	-8.752
2840.4000	-8.611
2840.8000	-8.752
2841.2000	-8.889
2841.6000	-8.864
2842.0000	-8.363
2842.4000	-8.375
2842.8000	-8.166
2843.2000	-9.083
2843.6000	-8.565
2844.0000	-9.367
2844.4000	-8.556
2844.8000	-9.126
2845.2000	-9.067
2845.6000	-9.096
2846.0000	-8.554
2846.4000	-8.496
2846.8000	-8.667
2847.2000	-8.477
2847.6000	-8.609
2848.0000	-8.643
2848.4000	-8.667
2848.8000	-8.778
2849.2000	-9.752
2849.6000	-8.396
2850.0000	-9.260
2850.4000	-9.268
2850.8000	-9.304
2851.2000	-10.207
2851.6000	-8.977
2852.0000	-10.968
2852.4000	-10.336
2852.8000	-10.604
2853.2000	-10.319
2853.6000	-10.132
2854.0000	-10.182
2854.4000	-10.306
2854.8000	-10.821
2855.2000	-10.155
2855.6000	-10.881
2856.0000	-10.992
2856.4000	-12.022
2856.8000	-11.451
2857.2000	-10.524
2857.6000	-10.019
2858.0000	-10.482
2858.4000	-11.937
2858.8000	-11.019
2859.2000	-11.042
2859.6000	-11.295
2860.0000	-10.884
2860.4000	-10.841
2860.8000	-10.897
2861.2000	-11.176
2861.6000	-11.745
2862.0000	-11.857
2862.4000	-11.027
2862.8000	-10.523
2863.2000	-10.847
2863.6000	-10.744
2864.0000	-10.954
2864.4000	-10.029
2864.8000	-12.461
2865.2000	-11.076
2865.6000	-11.978
2866.0000	-12.100
2866.4000	-12.183
2866.8000	-12.353
2867.2000	-12.563
2867.6000	-12.796
2868.0000	-12.268
2868.4000	-13.169
2868.8000	-11.536
2869.2000	-12.495
2869.6000	-12.121
2870.0000	-12.728
2870.4000	-12.798
2870.8000	-12.925
2871.2000	-13.493
2871.6000	-13.053
2872.0000	-13.540
2872.4000	-13.635
2872.8000	-13.186
2873.2000	-13.750
2873.6000	-13.914
2874.0000	-13.871
2874.4000	-13.549
2874.8000	-13.870
2875.2000	-13.808
2875.6000	-13.303
2876.0000	-13.013
2876.4000	-13.976
2876.8000	-13.857
2877.2000	-13.696
2877.6000	-14.238
2878.0000	-13.997
2878.4000	-13.520
2878.8000	-14.340
2879.2000	-15.059
2879.6000	-14.209
2880.0000	-14.167
2880.4000	-14.474
2880.8000	-14.859
2881.2000	-14.574
2881.6000	-14.463
2882.0000	-14.337
2882.4000	-15.011
2882.8000	-15.018
2883.2000	-14.933
2883.6000	-14.906
2884.0000	-14.794
2884.4000	-14.931
2884.8000	-15.198
2885.2000	-14.957
2885.6000	-15.001
2886.0000	-15.173
2886.4000	-15.700
2886.8000	-15.512
2887.2000	-15.760
2887.6000	-15.968
2888.0000	-15.719
2888.4000	-16.051
2888.8000	-16.002
2889.2000	-16.121
2889.6000	-16.071
2890.0000	-15.983
2890.4000	-16.153
2890.8000	-16.147
2891.2000	-16.013
2891.6000	-15.962
2892.0000	-15.852
2892.4000	-15.880
2892.8000	-15.540
2893.2000	-16.188
2893.6000	-16.292
2894.0000	-15.472
2894.4000	-15.954
2894.8000	-15.636
2895.2000	-15.780
2895.6000	-15.513
2896.0000	-15.196
2896.4000	-15.489
2896.8000	-15.169
2897.2000	-15.233
2897.6000	-15.002
2898.0000	-14.974
2898.4000	-14.624
2898.8000	-14.529
2899.2000	-14.184
2899.6000	-14.442
2900.0000	-14.466
2900.4000	-14.377
2900.8000	-14.457
2901.2000	-13.775
2901.6000	-13.725
2902.0000	-13.754
2902.4000	-14.035
2902.8000	-13.437
2903.2000	-14.237
2903.6000	-14.091
2904.0000	-14.188
2904.4000	-13.972
2904.8000	-14.612
2905.2000	-13.665
2905.6000	-13.767
2906.0000	-12.862
2906.4000	-12.802
2906.8000	-13.019
2907.2000	-12.809
2907.6000	-12.454
2908.0000	-13.351
2908.4000	-12.083
2908.8000	-12.583
2909.2000	-12.613
2909.6000	-12.484
2910.0000	-12.622
2910.4000	-13.954
2910.8000	-12.884
2911.2000	-12.695
2911.6000	-12.505
2912.0000	-12.091
2912.4000	-13.611
2912.8000	-12.455
2913.2000	-13.319
2913.6000	-12.889
2914.0000	-13.669
2914.4000	-13.247
2914.8000	-13.748
2915.2000	-14.112
2915.6000	-13.941
2916.0000	-14.014
2916.4000	-14.323
2916.8000	-14.920
2917.2000	-15.095
2917.6000	-15.130
2918.0000	-14.717
2918.4000	-14.788
2918.8000	-14.848
2919.2000	-14.859
2919.6000	-14.322
2920.0000	-14.198
2920.4000	-14.457
2920.8000	-14.784
2921.2000	-14.906
2921.6000	-14.836
2922.0000	-15.102
2922.4000	-15.469
2922.8000	-15.771
2923.2000	-14.566
2923.6000	-15.105
2924.0000	-15.288
2924.4000	-14.690
2924.8000	-14.521
2925.2000	-14.866
2925.6000	-14.429
2926.0000	-14.207
2926.4000	-14.664
2926.8000	-14.023
2927.2000	-14.235
2927.6000	-14.165
2928.0000	-14.271
2928.4000	-14.074
2928.8000	-14.176
2929.2000	-14.640
2929.6000	-14.359
2930.0000	-14.603
2930.4000	-14.209
2930.8000	-14.415
2931.2000	-13.821
2931.6000	-13.818
2932.0000	-13.583
2932.4000	-14.500
2932.8000	-14.130
2933.2000	-13.864
2933.6000	-13.884
2934.0000	-14.191
2934.4000	-13.540
2934.8000	-14.069
2935.2000	-13.787
2935.6000	-13.471
2936.0000	-13.982
2936.4000	-14.794
2936.8000	-13.906
2937.2000	-14.027
2937.6000	-13.845
2938.0000	-13.826
2938.4000	-13.633
2938.8000	-13.943
2939.2000	-13.263
2939.6000	-13.161
2940.0000	-13.087
2940.4000	-13.275
2940.8000	-13.503
2941.2000	-12.680
2941.6000	-12.814
2942.0000	-12.692
2942.4000	-12.551
2942.8000	-12.779
2943.2000	-12.966
2943.6000	-12.967
2944.0000	-12.481
2944.4000	-13.066
2944.8000	-12.785
2945.2000	-12.707
2945.6000	-12.579
2946.0000	-12.769
2946.4000	-12.330
2946.8000	-12.325
2947.2000	-12.299
2947.6000	-12.646
2948.0000	-12.509
2948.4000	-12.463
2948.8000	-12.379
2949.2000	-12.479
2949.6000	-12.545
2950.0000	-12.566
2950.4000	-12.469
2950.8000	-12.386
2951.2000	-12.331
2951.6000	-12.326
2952.0000	-12.337
2952.4000	-12.036
2952.8000	-12.150
2953.2000	-11.985
2953.6000	-12.007
2954.0000	-12.077
2954.4000	-12.000
2954.8000	-11.815
2955.2000	-12.021
2955.6000	-12.034
2956.0000	-12.133
2956.4000	-12.073
2956.8000	-11.976
2957.2000	-11.798
2957.6000	-12.053
2958.0000	-11.930
2958.4000	-11.915
2958.8000	-11.751
2959.2000	-11.742
2959.6000	-11.445
2960.0000	-11.965
2960.4000	-11.723
2960.8000	-11.605
2961.2000	-11.685
2961.6000	-11.465
2962.0000	-11.465
2962.4000	-11.478
2962.8000	-11.401
2963.2000	-11.605
2963.6000	-11.564
2964.0000	-11.516
2964.4000	-11.764
2964.8000	-11.706
2965.2000	-11.541
2965.6000	-11.552
2966.0000	-11.574
2966.4000	-11.534
2966.8000	-11.556
2967.2000	-11.517
2967.6000	-11.561
2968.0000	-11.432
2968.4000	-11.611
2968.8000	-11.530
2969.2000	-11.136
2969.6000	-11.379
2970.0000	-11.473
2970.4000	-11.470
2970.8000	-11.453
2971.2000	-11.447
2971.6000	-11.521
2972.0000	-11.381
2972.4000	-11.410
2972.8000	-11.493
2973.2000	-11.524
2973.6000	-11.589
2974.0000	-11.814
2974.4000	-11.656
2974.8000	-11.553
2975.2000	-11.446
2975.6000	-11.451
2976.0000	-11.768
2976.4000	-11.691
2976.8000	-11.450
2977.2000	-11.556
2977.6000	-11.680
2978.0000	-11.639
2978.4000	-11.432
2978.8000	-11.325
2979.2000	-11.230
2979.6000	-11.291
2980.0000	-11.213
2980.4000	-11.013
2980.8000	-10.767
2981.2000	-10.619
2981.6000	-10.819
2982.0000	-10.879
2982.4000	-10.636
2982.8000	-10.991
2983.2000	-10.500
2983.6000	-10.630
2984.0000	-10.441
2984.4000	-10.726
2984.8000	-10.820
2985.2000	-10.536
2985.6000	-10.639
2986.0000	-10.830
2986.4000	-10.913
2986.8000	-10.871
2987.2000	-10.639
2987.6000	-10.932
2988.0000	-10.798
2988.4000	-11.082
2988.8000	-10.458
2989.2000	-10.388
2989.6000	-10.236
2990.0000	-10.281
2990.4000	-10.359
2990.8000	-10.551
2991.2000	-10.854
2991.6000	-10.145
2992.0000	-10.117
2992.4000	-10.373
2992.8000	-10.382
2993.2000	-10.492
2993.6000	-10.290
2994.0000	-10.019
2994.4000	-10.127
2994.8000	-10.151
2995.2000	-10.109
2995.6000	-10.314
2996.0000	-10.347
2996.4000	-10.297
2996.8000	-10.168
2997.2000	-10.586
2997.6000	-10.374
2998.0000	-10.508
2998.4000	-10.169
2998.8000	-10.459
2999.2000	-10.507
2999.6000	-10.232
3000.0000	-10.234
3000.4000	-10.401
3000.8000	-10.316
3001.2000	-10.428
3001.6000	-10.241
3002.0000	-10.829
3002.4000	-10.665
3002.8000	-10.818
3003.2000	-10.870
3003.6000	-10.603
3004.0000	-10.705
3004.4000	-10.650
3004.8000	-10.694
3005.2000	-10.744
3005.6000	-10.800
3006.0000	-10.367
3006.4000	-10.813
3006.8000	-10.306
3007.2000	-10.993
3007.6000	-10.060
3008.0000	-10.377
3008.4000	-10.689
3008.8000	-10.695
3009.2000	-10.384
3009.6000	-10.434
3010.0000	-10.603
3010.4000	-10.443
3010.8000	-10.387
3011.2000	-10.899
3011.6000	-10.715
3012.0000	-10.690
3012.4000	-11.117
3012.8000	-11.429
3013.2000	-11.243
3013.6000	-11.137
3014.0000	-11.595
3014.4000	-11.705
3014.8000	-11.125
3015.2000	-11.450
3015.6000	-12.222
3016.0000	-11.540
3016.4000	-11.881
3016.8000	-12.274
3017.2000	-11.897
3017.6000	-11.711
3018.0000	-11.528
3018.4000	-12.408
3018.8000	-12.772
3019.2000	-12.092
3019.6000	-12.011
3020.0000	-12.149
3020.4000	-12.085
3020.8000	-12.438
3021.2000	-12.766
3021.6000	-12.403
3022.0000	-11.884
3022.4000	-12.016
3022.8000	-11.893
3023.2000	-11.636
3023.6000	-12.218
3024.0000	-11.894
3024.4000	-12.696
3024.8000	-12.242
3025.2000	-12.304
3025.6000	-12.775
3026.0000	-12.336
3026.4000	-12.546
3026.8000	-12.295
3027.2000	-12.666
3027.6000	-12.671
3028.0000	-12.316
3028.4000	-12.347
3028.8000	-12.485
3029.2000	-11.788
3029.6000	-11.846
3030.0000	-12.175
3030.4000	-12.744
3030.8000	-12.728
3031.2000	-12.513
3031.6000	-12.269
3032.0000	-12.468
3032.4000	-12.498
3032.8000	-13.270
3033.2000	-12.652
3033.6000	-12.834
3034.0000	-12.947
3034.4000	-13.000
3034.8000	-13.060
3035.2000	-13.281
3035.6000	-13.418
3036.0000	-13.485
3036.4000	-13.428
3036.8000	-13.290
3037.2000	-13.422
3037.6000	-13.306
3038.0000	-13.481
3038.4000	-13.438
3038.8000	-13.696
3039.2000	-13.687
3039.6000	-13.964
3040.0000	-14.004
3040.4000	-13.765
3040.8000	-13.885
3041.2000	-14.212
3041.6000	-14.012
3042.0000	-14.189
3042.4000	-14.024
3042.8000	-14.174
3043.2000	-13.948
3043.6000	-14.208
3044.0000	-14.358
3044.4000	-14.287
3044.8000	-14.732
3045.2000	-14.622
3045.6000	-14.812
3046.0000	-15.126
3046.4000	-14.897
3046.8000	-14.822
3047.2000	-15.227
3047.6000	-15.416
3048.0000	-15.135
3048.4000	-14.837
3048.8000	-15.001
3049.2000	-14.895
3049.6000	-14.293
3050.0000	-15.016
3050.4000	-14.860
3050.8000	-14.819
3051.2000	-14.944
3051.6000	-15.375
3052.0000	-15.436
3052.4000	-15.265
3052.8000	-14.852
3053.2000	-15.588
3053.6000	-15.476
3054.0000	-14.904
3054.4000	-15.506
3054.8000	-16.038
3055.2000	-15.765
3055.6000	-15.401
3056.0000	-15.613
3056.4000	-16.094
3056.8000	-15.421
3057.2000	-15.886
3057.6000	-16.077
3058.0000	-16.803
3058.4000	-15.484
3058.8000	-15.605
3059.2000	-17.258
3059.6000	-16.325
3060.0000	-16.870
3060.4000	-17.003
3060.8000	-16.368
3061.2000	-17.168
3061.6000	-16.258
3062.0000	-16.199
3062.4000	-16.155
3062.8000	-17.001
3063.2000	-16.809
3063.6000	-16.981
3064.0000	-17.409
3064.4000	-17.899
3064.8000	-16.524
3065.2000	-15.747
3065.6000	-17.278
3066.0000	-16.611
3066.4000	-15.787
3066.8000	-17.081
3067.2000	-16.445
3067.6000	-17.374
3068.0000	-16.384
3068.4000	-16.638
3068.8000	-16.234
3069.2000	-16.955
3069.6000	-16.255
3070.0000	-16.828
3070.4000	-15.727
3070.8000	-16.188
3071.2000	-16.477
3071.6000	-16.037
3072.0000	-16.312
3072.4000	-16.724
3072.8000	-16.533
3073.2000	-15.207
3073.6000	-16.184
3074.0000	-16.179
3074.4000	-15.949
3074.8000	-16.348
3075.2000	-16.022
3075.6000	-15.261
3076.0000	-15.044
3076.4000	-16.083
3076.8000	-16.048
3077.2000	-15.770
3077.6000	-15.797
3078.0000	-15.531
3078.4000	-16.418
3078.8000	-15.929
3079.2000	-16.004
3079.6000	-17.267
3080.0000	-17.104
3080.4000	-16.241
3080.8000	-17.516
3081.2000	-15.502
3081.6000	-14.430
3082.0000	-15.393
3082.4000	-16.521
3082.8000	-15.199
3083.2000	-16.491
3083.6000	-17.480
3084.0000	-16.354
3084.4000	-16.275
3084.8000	-16.715
3085.2000	-16.062
3085.6000	-15.786
[truncated: 6,036 more rows]
