# Supplementary material for: Femtosecond tunable solitons up to 4.8 µm using soliton self-frequency shift in an InF3 fiber
Source: Sci Rep. 2022 Sep 23;12:15898. doi: 10.1038/s41598-022-19658-8 (PMC9508244; doi:10.1038/s41598-022-19658-8)
Supplement: Supplementary file 1 — Supplementary Information. [file 41598_2022_19658_MOESM1_ESM.zip › Raw data/Fig3_4m20mInF3/a10A.CSV]

75CSV
77
35
CTRWL	3900.000000
SPAN	3200.000000
START WL	2300.000000
STOP WL	5500.000000
WLFREQ	0
REFL	-3.0
LSCL	7.0
RESLN	2.000
AVG	1
SMPLAUTO	1
SMPL	8001
SMPLINTVL	0.4000
HI1_CHOP
MEAS
LSUNT	0
NMSKV	OFF
RESCOR	0
SMOOTH	0
MEASWL	0
SWPSPD	1
MODELNAME	AQ6376
CHGPT	0
RESCAL0_0	10243
RESCAL0_1	0
RESCAL0_2	0
RESCAL1_0	10243
RESCAL1_1	0
RESCAL1_2	0
RESPARM	10243
FREQPARM	10243
WNUMPARM	10243
[TRACE DATA]
2300.0000	-51.859
2300.4000	-61.908
2300.8000	-63.578
2301.2000	-52.905
2301.6000	-50.317
2302.0000	-51.160
2302.4000	-51.874
2302.8000	-52.838
2303.2000	-210.000
2303.6000	-210.000
2304.0000	-210.000
2304.4000	-54.688
2304.8000	-52.772
2305.2000	-51.407
2305.6000	-210.000
2306.0000	-210.000
2306.4000	-210.000
2306.8000	-53.267
2307.2000	-210.000
2307.6000	-52.516
2308.0000	-210.000
2308.4000	-210.000
2308.8000	-210.000
2309.2000	-210.000
2309.6000	-49.616
2310.0000	-210.000
2310.4000	-63.002
2310.8000	-51.475
2311.2000	-49.172
2311.6000	-50.682
2312.0000	-56.723
2312.4000	-54.757
2312.8000	-68.639
2313.2000	-210.000
2313.6000	-63.293
2314.0000	-51.736
2314.4000	-53.748
2314.8000	-49.538
2315.2000	-59.200
2315.6000	-51.302
2316.0000	-210.000
2316.4000	-56.800
2316.8000	-50.703
2317.2000	-210.000
2317.6000	-210.000
2318.0000	-210.000
2318.4000	-56.238
2318.8000	-210.000
2319.2000	-50.883
2319.6000	-50.962
2320.0000	-54.311
2320.4000	-51.711
2320.8000	-51.810
2321.2000	-49.954
2321.6000	-57.262
2322.0000	-210.000
2322.4000	-210.000
2322.8000	-210.000
2323.2000	-210.000
2323.6000	-210.000
2324.0000	-210.000
2324.4000	-54.672
2324.8000	-210.000
2325.2000	-54.132
2325.6000	-52.246
2326.0000	-210.000
2326.4000	-210.000
2326.8000	-210.000
2327.2000	-210.000
2327.6000	-210.000
2328.0000	-210.000
2328.4000	-56.343
2328.8000	-210.000
2329.2000	-57.513
2329.6000	-210.000
2330.0000	-49.461
2330.4000	-210.000
2330.8000	-56.050
2331.2000	-59.769
2331.6000	-53.798
2332.0000	-49.944
2332.4000	-51.937
2332.8000	-49.385
2333.2000	-50.811
2333.6000	-54.988
2334.0000	-210.000
2334.4000	-49.979
2334.8000	-53.663
2335.2000	-51.421
2335.6000	-56.895
2336.0000	-210.000
2336.4000	-51.934
2336.8000	-210.000
2337.2000	-210.000
2337.6000	-54.892
2338.0000	-61.985
2338.4000	-54.226
2338.8000	-49.872
2339.2000	-54.885
2339.6000	-51.231
2340.0000	-210.000
2340.4000	-210.000
2340.8000	-49.756
2341.2000	-52.439
2341.6000	-48.803
2342.0000	-48.886
2342.4000	-54.151
2342.8000	-210.000
2343.2000	-62.619
2343.6000	-58.949
2344.0000	-60.687
2344.4000	-52.678
2344.8000	-51.220
2345.2000	-55.823
2345.6000	-58.287
2346.0000	-210.000
2346.4000	-62.814
2346.8000	-54.342
2347.2000	-210.000
2347.6000	-210.000
2348.0000	-61.152
2348.4000	-48.926
2348.8000	-210.000
2349.2000	-53.074
2349.6000	-210.000
2350.0000	-210.000
2350.4000	-210.000
2350.8000	-56.919
2351.2000	-210.000
2351.6000	-51.483
2352.0000	-210.000
2352.4000	-210.000
2352.8000	-58.347
2353.2000	-51.442
2353.6000	-59.005
2354.0000	-48.398
2354.4000	-52.528
2354.8000	-56.918
2355.2000	-61.126
2355.6000	-210.000
2356.0000	-210.000
2356.4000	-210.000
2356.8000	-53.748
2357.2000	-210.000
2357.6000	-210.000
2358.0000	-63.281
2358.4000	-52.681
2358.8000	-210.000
2359.2000	-210.000
2359.6000	-58.494
2360.0000	-210.000
2360.4000	-53.839
2360.8000	-54.836
2361.2000	-52.050
2361.6000	-52.614
2362.0000	-210.000
2362.4000	-59.306
2362.8000	-49.922
2363.2000	-57.482
2363.6000	-56.347
2364.0000	-210.000
2364.4000	-63.124
2364.8000	-50.800
2365.2000	-55.123
2365.6000	-52.804
2366.0000	-54.179
2366.4000	-210.000
2366.8000	-56.246
2367.2000	-210.000
2367.6000	-60.149
2368.0000	-49.487
2368.4000	-52.768
2368.8000	-210.000
2369.2000	-210.000
2369.6000	-49.540
2370.0000	-49.307
2370.4000	-210.000
2370.8000	-51.347
2371.2000	-54.047
2371.6000	-53.193
2372.0000	-51.487
2372.4000	-52.855
2372.8000	-210.000
2373.2000	-210.000
2373.6000	-53.902
2374.0000	-210.000
2374.4000	-210.000
2374.8000	-52.962
2375.2000	-51.729
2375.6000	-210.000
2376.0000	-52.165
2376.4000	-52.969
2376.8000	-51.195
2377.2000	-48.582
2377.6000	-50.099
2378.0000	-48.602
2378.4000	-54.095
2378.8000	-48.994
2379.2000	-47.983
2379.6000	-52.426
2380.0000	-53.615
2380.4000	-210.000
2380.8000	-61.072
2381.2000	-57.893
2381.6000	-54.468
2382.0000	-51.845
2382.4000	-210.000
2382.8000	-53.336
2383.2000	-49.445
2383.6000	-50.140
2384.0000	-56.941
2384.4000	-51.498
2384.8000	-49.995
2385.2000	-58.223
2385.6000	-210.000
2386.0000	-49.759
2386.4000	-50.570
2386.8000	-50.159
2387.2000	-49.363
2387.6000	-48.737
2388.0000	-53.145
2388.4000	-50.671
2388.8000	-53.247
2389.2000	-210.000
2389.6000	-53.488
2390.0000	-49.456
2390.4000	-50.101
2390.8000	-50.438
2391.2000	-49.915
2391.6000	-53.221
2392.0000	-52.476
2392.4000	-210.000
2392.8000	-210.000
2393.2000	-55.838
2393.6000	-53.023
2394.0000	-51.157
2394.4000	-52.444
2394.8000	-53.393
2395.2000	-49.273
2395.6000	-53.545
2396.0000	-210.000
2396.4000	-53.089
2396.8000	-210.000
2397.2000	-52.061
2397.6000	-50.717
2398.0000	-53.071
2398.4000	-210.000
2398.8000	-49.800
2399.2000	-54.093
2399.6000	-65.705
2400.0000	-53.892
2400.4000	-50.132
2400.8000	-54.763
2401.2000	-50.493
2401.6000	-50.835
2402.0000	-52.357
2402.4000	-50.070
2402.8000	-52.189
2403.2000	-210.000
2403.6000	-210.000
2404.0000	-51.255
2404.4000	-51.784
2404.8000	-65.198
2405.2000	-49.433
2405.6000	-52.020
2406.0000	-53.568
2406.4000	-50.542
2406.8000	-51.282
2407.2000	-50.651
2407.6000	-52.307
2408.0000	-53.194
2408.4000	-50.704
2408.8000	-48.403
2409.2000	-50.211
2409.6000	-51.203
2410.0000	-51.524
2410.4000	-54.300
2410.8000	-55.336
2411.2000	-52.980
2411.6000	-50.064
2412.0000	-50.552
2412.4000	-50.284
2412.8000	-49.703
2413.2000	-49.775
2413.6000	-50.638
2414.0000	-53.011
2414.4000	-50.721
2414.8000	-50.637
2415.2000	-50.228
2415.6000	-51.627
2416.0000	-53.110
2416.4000	-49.438
2416.8000	-53.299
2417.2000	-49.768
2417.6000	-50.738
2418.0000	-50.422
2418.4000	-49.566
2418.8000	-49.108
2419.2000	-52.729
2419.6000	-53.894
2420.0000	-57.860
2420.4000	-50.744
2420.8000	-52.050
2421.2000	-49.634
2421.6000	-54.692
2422.0000	-54.693
2422.4000	-52.650
2422.8000	-54.363
2423.2000	-51.509
2423.6000	-53.488
2424.0000	-54.443
2424.4000	-52.375
2424.8000	-51.832
2425.2000	-50.211
2425.6000	-49.434
2426.0000	-49.838
2426.4000	-50.689
2426.8000	-51.588
2427.2000	-51.461
2427.6000	-67.411
2428.0000	-50.492
2428.4000	-50.312
2428.8000	-52.364
2429.2000	-48.767
2429.6000	-50.316
2430.0000	-51.708
2430.4000	-48.449
2430.8000	-62.598
2431.2000	-49.304
2431.6000	-48.916
2432.0000	-48.751
2432.4000	-49.320
2432.8000	-51.961
2433.2000	-52.235
2433.6000	-210.000
2434.0000	-53.349
2434.4000	-50.005
2434.8000	-49.643
2435.2000	-48.435
2435.6000	-48.944
2436.0000	-49.397
2436.4000	-51.082
2436.8000	-49.118
2437.2000	-51.451
2437.6000	-51.952
2438.0000	-53.031
2438.4000	-52.293
2438.8000	-52.798
2439.2000	-51.960
2439.6000	-50.657
2440.0000	-50.256
2440.4000	-47.821
2440.8000	-48.330
2441.2000	-48.697
2441.6000	-49.405
2442.0000	-52.494
2442.4000	-50.719
2442.8000	-50.196
2443.2000	-49.033
2443.6000	-47.641
2444.0000	-56.072
2444.4000	-59.816
2444.8000	-48.884
2445.2000	-50.331
2445.6000	-47.703
2446.0000	-48.555
2446.4000	-48.362
2446.8000	-50.276
2447.2000	-50.485
2447.6000	-48.681
2448.0000	-52.234
2448.4000	-49.954
2448.8000	-51.671
2449.2000	-49.283
2449.6000	-51.832
2450.0000	-48.675
2450.4000	-50.457
2450.8000	-48.773
2451.2000	-50.612
2451.6000	-50.202
2452.0000	-210.000
2452.4000	-50.485
2452.8000	-50.248
2453.2000	-48.241
2453.6000	-50.085
2454.0000	-47.970
2454.4000	-47.686
2454.8000	-48.185
2455.2000	-49.280
2455.6000	-49.691
2456.0000	-49.135
2456.4000	-48.869
2456.8000	-47.407
2457.2000	-48.445
2457.6000	-49.305
2458.0000	-48.795
2458.4000	-48.206
2458.8000	-48.600
2459.2000	-49.017
2459.6000	-48.564
2460.0000	-47.230
2460.4000	-47.615
2460.8000	-48.052
2461.2000	-51.160
2461.6000	-49.141
2462.0000	-49.197
2462.4000	-50.837
2462.8000	-50.231
2463.2000	-47.992
2463.6000	-47.929
2464.0000	-49.097
2464.4000	-50.638
2464.8000	-49.377
2465.2000	-47.893
2465.6000	-50.012
2466.0000	-47.094
2466.4000	-48.200
2466.8000	-48.146
2467.2000	-47.482
2467.6000	-47.388
2468.0000	-47.093
2468.4000	-49.792
2468.8000	-47.173
2469.2000	-46.200
2469.6000	-47.539
2470.0000	-46.889
2470.4000	-46.378
2470.8000	-47.169
2471.2000	-46.790
2471.6000	-46.888
2472.0000	-47.058
2472.4000	-47.324
2472.8000	-48.591
2473.2000	-47.561
2473.6000	-47.871
2474.0000	-47.276
2474.4000	-47.811
2474.8000	-47.589
2475.2000	-47.920
2475.6000	-47.410
2476.0000	-48.087
2476.4000	-49.224
2476.8000	-47.488
2477.2000	-47.825
2477.6000	-48.179
2478.0000	-48.746
2478.4000	-49.504
2478.8000	-47.260
2479.2000	-46.722
2479.6000	-48.082
2480.0000	-47.770
2480.4000	-46.251
2480.8000	-46.322
2481.2000	-47.400
2481.6000	-47.485
2482.0000	-47.137
2482.4000	-47.426
2482.8000	-47.139
2483.2000	-46.476
2483.6000	-47.217
2484.0000	-46.688
2484.4000	-47.100
2484.8000	-45.697
2485.2000	-46.164
2485.6000	-47.711
2486.0000	-47.343
2486.4000	-45.693
2486.8000	-46.790
2487.2000	-46.520
2487.6000	-46.239
2488.0000	-46.211
2488.4000	-47.092
2488.8000	-47.134
2489.2000	-48.080
2489.6000	-47.158
2490.0000	-47.833
2490.4000	-46.831
2490.8000	-47.376
2491.2000	-47.449
2491.6000	-47.043
2492.0000	-46.434
2492.4000	-47.034
2492.8000	-46.311
2493.2000	-46.803
2493.6000	-47.034
2494.0000	-45.412
2494.4000	-45.703
2494.8000	-46.142
2495.2000	-45.261
2495.6000	-45.729
2496.0000	-45.425
2496.4000	-46.024
2496.8000	-45.673
2497.2000	-44.893
2497.6000	-45.372
2498.0000	-45.330
2498.4000	-45.746
2498.8000	-46.210
2499.2000	-45.554
2499.6000	-45.739
2500.0000	-45.527
2500.4000	-45.902
2500.8000	-46.498
2501.2000	-45.325
2501.6000	-45.577
2502.0000	-46.455
2502.4000	-45.766
2502.8000	-45.016
2503.2000	-45.326
2503.6000	-44.626
2504.0000	-44.940
2504.4000	-44.685
2504.8000	-44.198
2505.2000	-44.511
2505.6000	-44.556
2506.0000	-44.489
2506.4000	-43.912
2506.8000	-44.017
2507.2000	-44.026
2507.6000	-44.089
2508.0000	-44.122
2508.4000	-44.048
2508.8000	-44.341
2509.2000	-44.718
2509.6000	-44.871
2510.0000	-44.146
2510.4000	-44.392
2510.8000	-44.278
2511.2000	-44.369
2511.6000	-44.271
2512.0000	-44.102
2512.4000	-44.396
2512.8000	-44.045
2513.2000	-43.766
2513.6000	-43.142
2514.0000	-43.457
2514.4000	-44.541
2514.8000	-44.138
2515.2000	-43.797
2515.6000	-44.577
2516.0000	-44.598
2516.4000	-44.884
2516.8000	-44.098
2517.2000	-44.011
2517.6000	-43.946
2518.0000	-44.250
2518.4000	-44.038
2518.8000	-43.192
2519.2000	-43.661
2519.6000	-43.805
2520.0000	-43.748
2520.4000	-42.885
2520.8000	-43.320
2521.2000	-43.102
2521.6000	-43.745
2522.0000	-43.414
2522.4000	-43.495
2522.8000	-43.270
2523.2000	-43.588
2523.6000	-43.428
2524.0000	-42.972
2524.4000	-43.325
2524.8000	-43.167
2525.2000	-43.336
2525.6000	-43.422
2526.0000	-42.997
2526.4000	-42.939
2526.8000	-42.287
2527.2000	-42.370
2527.6000	-42.401
2528.0000	-42.349
2528.4000	-42.216
2528.8000	-41.762
2529.2000	-42.920
2529.6000	-41.870
2530.0000	-42.014
2530.4000	-42.120
2530.8000	-41.976
2531.2000	-41.659
2531.6000	-41.628
2532.0000	-41.533
2532.4000	-41.440
2532.8000	-41.167
2533.2000	-41.132
2533.6000	-41.294
2534.0000	-40.828
2534.4000	-40.733
2534.8000	-40.679
2535.2000	-40.621
2535.6000	-40.523
2536.0000	-40.397
2536.4000	-40.576
2536.8000	-40.607
2537.2000	-41.012
2537.6000	-41.140
2538.0000	-40.833
2538.4000	-41.104
2538.8000	-41.449
2539.2000	-40.951
2539.6000	-40.256
2540.0000	-40.538
2540.4000	-40.183
2540.8000	-40.700
2541.2000	-40.603
2541.6000	-40.450
2542.0000	-40.404
2542.4000	-40.528
2542.8000	-40.407
2543.2000	-40.426
2543.6000	-40.511
2544.0000	-40.432
2544.4000	-40.380
2544.8000	-40.309
2545.2000	-40.388
2545.6000	-40.407
2546.0000	-40.550
2546.4000	-40.287
2546.8000	-40.262
2547.2000	-40.694
2547.6000	-39.897
2548.0000	-40.190
2548.4000	-40.256
2548.8000	-40.233
2549.2000	-40.275
2549.6000	-40.746
2550.0000	-40.695
2550.4000	-40.687
2550.8000	-40.695
2551.2000	-40.473
2551.6000	-40.690
2552.0000	-41.005
2552.4000	-41.316
2552.8000	-40.558
2553.2000	-40.373
2553.6000	-39.950
2554.0000	-40.015
2554.4000	-40.316
2554.8000	-40.169
2555.2000	-39.916
2555.6000	-39.868
2556.0000	-39.561
2556.4000	-39.381
2556.8000	-39.908
2557.2000	-40.125
2557.6000	-39.338
2558.0000	-39.768
2558.4000	-39.781
2558.8000	-39.689
2559.2000	-39.529
2559.6000	-39.811
2560.0000	-39.984
2560.4000	-40.194
2560.8000	-39.758
2561.2000	-40.249
2561.6000	-40.886
2562.0000	-40.838
2562.4000	-40.800
2562.8000	-40.714
2563.2000	-40.382
2563.6000	-39.721
2564.0000	-39.412
2564.4000	-39.363
2564.8000	-39.232
2565.2000	-38.948
2565.6000	-38.803
2566.0000	-38.581
2566.4000	-38.385
2566.8000	-38.178
2567.2000	-38.277
2567.6000	-38.162
2568.0000	-38.179
2568.4000	-37.727
2568.8000	-37.561
2569.2000	-38.111
2569.6000	-37.753
2570.0000	-37.970
2570.4000	-38.138
2570.8000	-38.003
2571.2000	-37.949
2571.6000	-37.723
2572.0000	-37.580
2572.4000	-37.326
2572.8000	-37.218
2573.2000	-37.255
2573.6000	-37.105
2574.0000	-36.943
2574.4000	-36.648
2574.8000	-36.598
2575.2000	-36.370
2575.6000	-36.360
2576.0000	-36.031
2576.4000	-35.827
2576.8000	-35.362
2577.2000	-35.238
2577.6000	-35.538
2578.0000	-35.148
2578.4000	-34.848
2578.8000	-34.909
2579.2000	-34.649
2579.6000	-35.256
2580.0000	-34.708
2580.4000	-35.311
2580.8000	-34.767
2581.2000	-34.957
2581.6000	-35.650
2582.0000	-36.395
2582.4000	-36.676
2582.8000	-36.582
2583.2000	-36.802
2583.6000	-36.734
2584.0000	-36.747
2584.4000	-36.573
2584.8000	-36.809
2585.2000	-36.733
2585.6000	-36.823
2586.0000	-36.555
2586.4000	-36.494
2586.8000	-36.267
2587.2000	-35.931
2587.6000	-35.643
2588.0000	-35.430
2588.4000	-35.429
2588.8000	-35.133
2589.2000	-34.768
2589.6000	-34.929
2590.0000	-34.693
2590.4000	-34.890
2590.8000	-34.823
2591.2000	-34.459
2591.6000	-34.489
2592.0000	-35.197
2592.4000	-35.164
2592.8000	-34.855
2593.2000	-35.175
2593.6000	-35.137
2594.0000	-35.563
2594.4000	-35.449
2594.8000	-35.892
2595.2000	-35.893
2595.6000	-35.754
2596.0000	-35.723
2596.4000	-35.665
2596.8000	-35.563
2597.2000	-35.469
2597.6000	-35.071
2598.0000	-34.808
2598.4000	-34.542
2598.8000	-34.389
2599.2000	-34.040
2599.6000	-33.744
2600.0000	-33.391
2600.4000	-33.165
2600.8000	-33.218
2601.2000	-33.254
2601.6000	-33.081
2602.0000	-32.404
2602.4000	-33.001
2602.8000	-32.987
2603.2000	-33.329
2603.6000	-33.874
2604.0000	-33.392
2604.4000	-32.808
2604.8000	-33.525
2605.2000	-33.303
2605.6000	-33.659
2606.0000	-33.387
2606.4000	-33.241
2606.8000	-33.568
2607.2000	-33.556
2607.6000	-33.510
2608.0000	-33.123
2608.4000	-33.270
2608.8000	-33.361
2609.2000	-33.463
2609.6000	-33.534
2610.0000	-33.617
2610.4000	-33.633
2610.8000	-33.633
2611.2000	-33.661
2611.6000	-33.594
2612.0000	-33.366
2612.4000	-33.481
2612.8000	-33.764
2613.2000	-33.771
2613.6000	-33.216
2614.0000	-33.581
2614.4000	-33.648
2614.8000	-33.291
2615.2000	-33.239
2615.6000	-33.117
2616.0000	-33.223
2616.4000	-32.986
2616.8000	-32.839
2617.2000	-32.646
2617.6000	-32.613
2618.0000	-32.672
2618.4000	-32.675
2618.8000	-32.601
2619.2000	-32.636
2619.6000	-32.755
2620.0000	-32.615
2620.4000	-32.932
2620.8000	-32.918
2621.2000	-32.175
2621.6000	-32.472
2622.0000	-31.964
2622.4000	-32.463
2622.8000	-31.878
2623.2000	-31.634
2623.6000	-32.041
2624.0000	-32.038
2624.4000	-31.857
2624.8000	-31.715
2625.2000	-31.581
2625.6000	-31.166
2626.0000	-31.105
2626.4000	-30.887
2626.8000	-30.806
2627.2000	-30.634
2627.6000	-30.556
2628.0000	-30.340
2628.4000	-30.029
2628.8000	-29.836
2629.2000	-29.710
2629.6000	-29.790
2630.0000	-29.816
2630.4000	-29.934
2630.8000	-30.057
2631.2000	-30.124
2631.6000	-30.221
2632.0000	-30.477
2632.4000	-30.686
2632.8000	-30.791
2633.2000	-31.046
2633.6000	-31.231
2634.0000	-31.711
2634.4000	-31.659
2634.8000	-32.061
2635.2000	-32.387
2635.6000	-32.640
2636.0000	-32.590
2636.4000	-32.618
2636.8000	-32.585
2637.2000	-32.733
2637.6000	-32.853
2638.0000	-32.780
2638.4000	-32.827
2638.8000	-32.903
2639.2000	-32.879
2639.6000	-33.027
2640.0000	-32.661
2640.4000	-32.532
2640.8000	-32.190
2641.2000	-32.544
2641.6000	-32.481
2642.0000	-32.580
2642.4000	-32.304
2642.8000	-32.272
2643.2000	-32.956
2643.6000	-33.016
2644.0000	-32.996
2644.4000	-32.958
2644.8000	-33.147
2645.2000	-33.082
2645.6000	-32.346
2646.0000	-32.683
2646.4000	-32.372
2646.8000	-32.296
2647.2000	-32.050
2647.6000	-32.038
2648.0000	-32.027
2648.4000	-31.720
2648.8000	-31.762
2649.2000	-31.119
2649.6000	-30.636
2650.0000	-30.295
2650.4000	-30.826
2650.8000	-30.059
2651.2000	-30.423
2651.6000	-29.595
2652.0000	-29.373
2652.4000	-29.233
2652.8000	-30.183
2653.2000	-29.855
2653.6000	-29.409
2654.0000	-29.918
2654.4000	-30.048
2654.8000	-29.883
2655.2000	-29.848
2655.6000	-29.797
2656.0000	-29.773
2656.4000	-29.927
2656.8000	-29.859
2657.2000	-29.939
2657.6000	-29.904
2658.0000	-29.687
2658.4000	-29.614
2658.8000	-29.446
2659.2000	-29.489
2659.6000	-29.584
2660.0000	-29.586
2660.4000	-29.748
2660.8000	-29.431
2661.2000	-29.384
2661.6000	-29.528
2662.0000	-29.189
2662.4000	-29.058
2662.8000	-29.229
2663.2000	-29.618
2663.6000	-29.321
2664.0000	-29.437
2664.4000	-29.617
2664.8000	-29.527
2665.2000	-30.059
2665.6000	-29.773
2666.0000	-29.680
2666.4000	-29.166
2666.8000	-29.341
2667.2000	-29.032
2667.6000	-28.976
2668.0000	-28.848
2668.4000	-28.723
2668.8000	-28.440
2669.2000	-28.592
2669.6000	-28.404
2670.0000	-28.209
2670.4000	-27.921
2670.8000	-27.918
2671.2000	-27.983
2671.6000	-27.646
2672.0000	-27.531
2672.4000	-27.523
2672.8000	-27.695
2673.2000	-27.509
2673.6000	-27.808
2674.0000	-27.855
2674.4000	-28.097
2674.8000	-28.189
2675.2000	-28.335
2675.6000	-28.649
2676.0000	-28.423
2676.4000	-29.170
2676.8000	-29.327
2677.2000	-30.408
2677.6000	-30.586
2678.0000	-29.841
2678.4000	-30.970
2678.8000	-31.411
2679.2000	-30.591
2679.6000	-30.434
2680.0000	-30.743
2680.4000	-30.271
2680.8000	-30.639
2681.2000	-30.423
2681.6000	-30.109
2682.0000	-29.654
2682.4000	-29.289
2682.8000	-29.073
2683.2000	-28.800
2683.6000	-28.436
2684.0000	-28.220
2684.4000	-27.541
2684.8000	-26.939
2685.2000	-27.071
2685.6000	-26.725
2686.0000	-27.354
2686.4000	-26.899
2686.8000	-26.874
2687.2000	-26.997
2687.6000	-26.651
2688.0000	-26.907
2688.4000	-26.638
2688.8000	-26.329
2689.2000	-26.290
2689.6000	-26.134
2690.0000	-25.841
2690.4000	-26.164
2690.8000	-25.544
2691.2000	-25.490
2691.6000	-25.483
2692.0000	-25.110
2692.4000	-25.568
2692.8000	-25.518
2693.2000	-26.032
2693.6000	-25.691
2694.0000	-25.206
2694.4000	-25.047
2694.8000	-25.416
2695.2000	-24.653
2695.6000	-25.168
2696.0000	-24.680
2696.4000	-25.513
2696.8000	-25.336
2697.2000	-25.665
2697.6000	-25.193
2698.0000	-23.669
2698.4000	-24.165
2698.8000	-23.884
2699.2000	-24.719
2699.6000	-25.324
2700.0000	-25.650
2700.4000	-25.263
2700.8000	-25.313
2701.2000	-25.244
2701.6000	-25.032
2702.0000	-25.753
2702.4000	-25.296
2702.8000	-25.484
2703.2000	-25.389
2703.6000	-25.150
2704.0000	-25.048
2704.4000	-25.330
2704.8000	-25.375
2705.2000	-25.702
2705.6000	-25.462
2706.0000	-24.778
2706.4000	-25.080
2706.8000	-24.949
2707.2000	-24.571
2707.6000	-24.625
2708.0000	-24.237
2708.4000	-24.445
2708.8000	-24.355
2709.2000	-24.087
2709.6000	-24.155
2710.0000	-24.324
2710.4000	-23.885
2710.8000	-23.929
2711.2000	-23.813
2711.6000	-23.650
2712.0000	-23.381
2712.4000	-22.959
2712.8000	-22.687
2713.2000	-22.459
2713.6000	-22.135
2714.0000	-22.048
2714.4000	-21.938
2714.8000	-21.814
2715.2000	-21.974
2715.6000	-21.920
2716.0000	-21.883
2716.4000	-21.898
2716.8000	-22.406
2717.2000	-22.255
2717.6000	-22.543
2718.0000	-22.221
2718.4000	-22.177
2718.8000	-22.099
2719.2000	-22.271
2719.6000	-22.181
2720.0000	-22.544
2720.4000	-22.098
2720.8000	-22.097
2721.2000	-21.922
2721.6000	-22.136
2722.0000	-21.608
2722.4000	-21.936
2722.8000	-21.509
2723.2000	-20.895
2723.6000	-20.648
2724.0000	-20.508
2724.4000	-20.399
2724.8000	-19.752
2725.2000	-19.948
2725.6000	-19.648
2726.0000	-19.869
2726.4000	-19.584
2726.8000	-19.120
2727.2000	-18.917
2727.6000	-18.969
2728.0000	-18.605
2728.4000	-19.038
2728.8000	-19.362
2729.2000	-19.270
2729.6000	-18.694
2730.0000	-19.504
2730.4000	-18.824
2730.8000	-18.602
2731.2000	-17.600
2731.6000	-17.101
2732.0000	-17.178
2732.4000	-16.572
2732.8000	-16.566
2733.2000	-15.884
2733.6000	-15.635
2734.0000	-14.989
2734.4000	-14.564
2734.8000	-14.262
2735.2000	-13.797
2735.6000	-13.516
2736.0000	-13.248
2736.4000	-12.831
2736.8000	-12.300
2737.2000	-12.299
2737.6000	-12.344
2738.0000	-12.392
2738.4000	-12.265
2738.8000	-12.013
2739.2000	-12.371
2739.6000	-12.645
2740.0000	-13.083
2740.4000	-12.050
2740.8000	-12.743
2741.2000	-13.310
2741.6000	-13.323
2742.0000	-13.088
2742.4000	-13.140
2742.8000	-13.130
2743.2000	-12.914
2743.6000	-13.335
2744.0000	-13.021
2744.4000	-13.097
2744.8000	-12.435
2745.2000	-12.921
2745.6000	-13.390
2746.0000	-14.071
2746.4000	-14.386
2746.8000	-14.391
2747.2000	-14.382
2747.6000	-13.978
2748.0000	-14.835
2748.4000	-14.878
2748.8000	-14.918
2749.2000	-14.818
2749.6000	-14.503
2750.0000	-14.661
2750.4000	-13.574
2750.8000	-14.463
2751.2000	-14.549
2751.6000	-14.179
2752.0000	-14.240
2752.4000	-13.732
2752.8000	-14.100
2753.2000	-13.764
2753.6000	-13.681
2754.0000	-13.612
2754.4000	-13.053
2754.8000	-13.183
2755.2000	-12.440
2755.6000	-12.560
2756.0000	-12.546
2756.4000	-11.962
2756.8000	-11.634
2757.2000	-11.599
2757.6000	-11.671
2758.0000	-11.720
2758.4000	-11.566
2758.8000	-11.361
2759.2000	-11.540
2759.6000	-11.614
2760.0000	-11.101
2760.4000	-11.080
2760.8000	-10.928
2761.2000	-10.545
2761.6000	-10.538
2762.0000	-10.365
2762.4000	-10.338
2762.8000	-10.156
2763.2000	-10.069
2763.6000	-10.066
2764.0000	-9.914
2764.4000	-9.531
2764.8000	-9.540
2765.2000	-9.264
2765.6000	-8.944
2766.0000	-8.839
2766.4000	-8.963
2766.8000	-8.639
2767.2000	-8.621
2767.6000	-8.332
2768.0000	-8.317
2768.4000	-8.075
2768.8000	-7.825
2769.2000	-7.502
2769.6000	-7.340
2770.0000	-7.207
2770.4000	-6.976
2770.8000	-6.883
2771.2000	-6.829
2771.6000	-6.849
2772.0000	-6.850
2772.4000	-6.865
2772.8000	-6.761
2773.2000	-6.896
2773.6000	-6.878
2774.0000	-7.053
2774.4000	-7.100
2774.8000	-7.114
2775.2000	-7.184
2775.6000	-7.283
2776.0000	-7.156
2776.4000	-7.136
2776.8000	-6.962
2777.2000	-6.818
2777.6000	-6.760
2778.0000	-6.675
2778.4000	-6.506
2778.8000	-6.376
2779.2000	-6.136
2779.6000	-5.989
2780.0000	-5.995
2780.4000	-5.828
2780.8000	-5.777
2781.2000	-5.748
2781.6000	-5.536
2782.0000	-5.604
2782.4000	-5.545
2782.8000	-5.408
2783.2000	-5.302
2783.6000	-4.979
2784.0000	-4.769
2784.4000	-4.574
2784.8000	-4.431
2785.2000	-4.172
2785.6000	-4.018
2786.0000	-3.801
2786.4000	-3.659
2786.8000	-3.503
2787.2000	-3.043
2787.6000	-2.402
2788.0000	-2.013
2788.4000	-1.733
2788.8000	-1.247
2789.2000	-1.098
2789.6000	-1.003
2790.0000	-0.907
2790.4000	-0.599
2790.8000	-0.759
2791.2000	-0.918
2791.6000	-0.821
2792.0000	-1.010
2792.4000	-1.071
2792.8000	-1.183
2793.2000	-1.557
2793.6000	-1.914
2794.0000	-2.516
2794.4000	-3.319
2794.8000	-3.868
2795.2000	-4.016
2795.6000	-4.014
2796.0000	-4.026
2796.4000	-4.127
2796.8000	-4.135
2797.2000	-4.257
2797.6000	-4.282
2798.0000	-4.193
2798.4000	-3.952
2798.8000	-3.644
2799.2000	-3.517
2799.6000	-3.317
2800.0000	-3.101
2800.4000	-3.030
2800.8000	-2.932
2801.2000	-2.920
2801.6000	-2.941
2802.0000	-2.971
2802.4000	-3.097
2802.8000	-3.226
2803.2000	-3.413
2803.6000	-3.681
2804.0000	-4.018
2804.4000	-4.391
2804.8000	-4.811
2805.2000	-5.209
2805.6000	-5.421
2806.0000	-5.654
2806.4000	-5.929
2806.8000	-6.145
2807.2000	-6.243
2807.6000	-6.318
2808.0000	-6.432
2808.4000	-6.499
2808.8000	-6.594
2809.2000	-6.591
2809.6000	-6.648
2810.0000	-6.738
2810.4000	-6.770
2810.8000	-6.734
2811.2000	-6.718
2811.6000	-6.813
2812.0000	-6.808
2812.4000	-6.916
2812.8000	-6.884
2813.2000	-6.982
2813.6000	-6.867
2814.0000	-6.932
2814.4000	-6.981
2814.8000	-7.095
2815.2000	-6.976
2815.6000	-6.700
2816.0000	-6.519
2816.4000	-6.375
2816.8000	-6.374
2817.2000	-6.149
2817.6000	-6.195
2818.0000	-6.146
2818.4000	-6.143
2818.8000	-6.161
2819.2000	-6.360
2819.6000	-6.426
2820.0000	-6.666
2820.4000	-6.795
2820.8000	-7.089
2821.2000	-7.167
2821.6000	-7.419
2822.0000	-7.606
2822.4000	-7.639
2822.8000	-7.717
2823.2000	-7.834
2823.6000	-7.867
2824.0000	-7.897
2824.4000	-7.954
2824.8000	-7.995
2825.2000	-8.085
2825.6000	-8.032
2826.0000	-8.048
2826.4000	-8.060
2826.8000	-8.092
2827.2000	-8.138
2827.6000	-8.123
2828.0000	-8.168
2828.4000	-8.181
2828.8000	-8.178
2829.2000	-8.171
2829.6000	-8.199
2830.0000	-8.132
2830.4000	-8.303
2830.8000	-8.296
2831.2000	-8.400
2831.6000	-8.251
2832.0000	-8.389
2832.4000	-8.329
2832.8000	-8.381
2833.2000	-8.411
2833.6000	-8.580
2834.0000	-8.403
2834.4000	-8.355
2834.8000	-8.458
2835.2000	-8.552
2835.6000	-8.453
2836.0000	-8.589
2836.4000	-8.751
2836.8000	-8.669
2837.2000	-8.598
2837.6000	-8.539
2838.0000	-8.470
2838.4000	-8.446
2838.8000	-8.613
2839.2000	-8.559
2839.6000	-8.378
2840.0000	-8.346
2840.4000	-8.767
2840.8000	-8.938
2841.2000	-8.250
2841.6000	-8.494
2842.0000	-8.789
2842.4000	-8.704
2842.8000	-8.741
2843.2000	-8.806
2843.6000	-8.857
2844.0000	-8.857
2844.4000	-9.037
2844.8000	-9.083
2845.2000	-9.122
2845.6000	-9.273
2846.0000	-9.242
2846.4000	-9.294
2846.8000	-9.269
2847.2000	-9.339
2847.6000	-9.256
2848.0000	-9.165
2848.4000	-9.182
2848.8000	-9.063
2849.2000	-9.129
2849.6000	-8.922
2850.0000	-8.945
2850.4000	-8.883
2850.8000	-8.817
2851.2000	-8.995
2851.6000	-8.936
2852.0000	-8.826
2852.4000	-8.861
2852.8000	-8.953
2853.2000	-8.964
2853.6000	-9.030
2854.0000	-8.894
2854.4000	-8.811
2854.8000	-8.748
2855.2000	-9.071
2855.6000	-9.245
2856.0000	-9.050
2856.4000	-8.986
2856.8000	-9.127
2857.2000	-9.211
2857.6000	-9.238
2858.0000	-9.194
2858.4000	-9.290
2858.8000	-9.316
2859.2000	-9.356
2859.6000	-9.591
2860.0000	-9.531
2860.4000	-9.636
2860.8000	-9.690
2861.2000	-9.774
2861.6000	-9.824
2862.0000	-9.887
2862.4000	-9.906
2862.8000	-9.944
2863.2000	-9.998
2863.6000	-9.967
2864.0000	-10.037
2864.4000	-10.017
2864.8000	-10.259
2865.2000	-10.453
2865.6000	-10.374
2866.0000	-10.625
2866.4000	-10.681
2866.8000	-11.017
2867.2000	-11.091
2867.6000	-10.983
2868.0000	-11.258
2868.4000	-11.165
2868.8000	-11.280
2869.2000	-11.390
2869.6000	-11.358
2870.0000	-11.466
2870.4000	-11.521
2870.8000	-11.471
2871.2000	-11.716
2871.6000	-11.709
2872.0000	-11.709
2872.4000	-11.755
2872.8000	-11.712
2873.2000	-11.887
2873.6000	-11.809
2874.0000	-11.962
2874.4000	-11.927
2874.8000	-12.020
2875.2000	-11.946
2875.6000	-11.978
2876.0000	-11.908
2876.4000	-11.909
2876.8000	-11.976
2877.2000	-11.986
2877.6000	-12.114
2878.0000	-11.965
2878.4000	-11.951
2878.8000	-11.851
2879.2000	-12.043
2879.6000	-12.044
2880.0000	-11.874
2880.4000	-12.202
2880.8000	-12.061
2881.2000	-12.154
2881.6000	-12.310
2882.0000	-12.289
2882.4000	-12.317
2882.8000	-12.287
2883.2000	-12.361
2883.6000	-12.399
2884.0000	-12.526
2884.4000	-12.460
2884.8000	-12.433
2885.2000	-12.621
2885.6000	-12.488
2886.0000	-12.451
2886.4000	-12.675
2886.8000	-12.786
2887.2000	-12.703
2887.6000	-12.780
2888.0000	-12.844
2888.4000	-12.867
2888.8000	-12.965
2889.2000	-13.051
2889.6000	-13.062
2890.0000	-13.069
2890.4000	-13.094
2890.8000	-13.528
2891.2000	-13.210
2891.6000	-13.384
2892.0000	-13.490
2892.4000	-13.484
2892.8000	-13.683
2893.2000	-13.536
2893.6000	-13.599
2894.0000	-13.486
2894.4000	-13.587
2894.8000	-13.702
2895.2000	-13.836
2895.6000	-13.882
2896.0000	-14.049
2896.4000	-13.984
2896.8000	-13.973
2897.2000	-14.052
2897.6000	-14.206
2898.0000	-14.210
2898.4000	-14.236
2898.8000	-14.061
2899.2000	-14.239
2899.6000	-14.273
2900.0000	-14.476
2900.4000	-14.195
2900.8000	-14.509
2901.2000	-14.696
2901.6000	-14.615
2902.0000	-14.811
2902.4000	-14.794
2902.8000	-14.691
2903.2000	-14.871
2903.6000	-14.734
2904.0000	-14.818
2904.4000	-14.999
2904.8000	-14.922
2905.2000	-15.036
2905.6000	-15.090
2906.0000	-15.068
2906.4000	-15.144
2906.8000	-15.332
2907.2000	-15.247
2907.6000	-15.377
2908.0000	-15.277
2908.4000	-15.134
2908.8000	-15.318
2909.2000	-15.362
2909.6000	-15.107
2910.0000	-15.507
2910.4000	-15.517
2910.8000	-15.326
2911.2000	-15.048
2911.6000	-14.863
2912.0000	-14.869
2912.4000	-14.883
2912.8000	-15.194
2913.2000	-15.184
2913.6000	-15.129
2914.0000	-14.958
2914.4000	-15.296
2914.8000	-15.513
2915.2000	-15.750
2915.6000	-15.698
2916.0000	-15.844
2916.4000	-15.443
2916.8000	-16.100
2917.2000	-15.528
2917.6000	-16.363
2918.0000	-16.474
2918.4000	-16.510
2918.8000	-16.492
2919.2000	-16.514
2919.6000	-16.473
2920.0000	-16.319
2920.4000	-16.215
2920.8000	-17.083
2921.2000	-16.617
2921.6000	-16.740
2922.0000	-17.013
2922.4000	-16.434
2922.8000	-17.281
2923.2000	-15.929
2923.6000	-16.736
2924.0000	-16.888
2924.4000	-16.516
2924.8000	-16.170
2925.2000	-16.027
2925.6000	-16.112
2926.0000	-16.279
2926.4000	-15.908
2926.8000	-16.146
2927.2000	-16.143
2927.6000	-16.258
2928.0000	-16.353
2928.4000	-15.793
2928.8000	-15.983
2929.2000	-16.170
2929.6000	-15.667
2930.0000	-15.965
2930.4000	-16.064
2930.8000	-15.840
2931.2000	-15.752
2931.6000	-15.457
2932.0000	-15.501
2932.4000	-15.347
2932.8000	-15.476
2933.2000	-15.779
2933.6000	-15.648
2934.0000	-15.810
2934.4000	-15.780
2934.8000	-15.738
2935.2000	-15.432
2935.6000	-15.890
2936.0000	-15.741
2936.4000	-16.259
2936.8000	-15.681
2937.2000	-15.698
2937.6000	-15.541
2938.0000	-15.602
2938.4000	-15.619
2938.8000	-15.262
2939.2000	-15.295
2939.6000	-15.267
2940.0000	-15.309
2940.4000	-15.612
2940.8000	-14.131
2941.2000	-15.336
2941.6000	-15.693
2942.0000	-15.800
2942.4000	-15.774
2942.8000	-15.591
2943.2000	-15.478
2943.6000	-15.646
2944.0000	-15.804
2944.4000	-15.698
2944.8000	-15.837
2945.2000	-15.848
2945.6000	-15.599
2946.0000	-15.670
2946.4000	-15.559
2946.8000	-15.659
2947.2000	-15.176
2947.6000	-15.240
2948.0000	-15.189
2948.4000	-15.355
2948.8000	-15.479
2949.2000	-15.531
2949.6000	-15.684
2950.0000	-15.654
2950.4000	-15.564
2950.8000	-15.711
2951.2000	-15.752
2951.6000	-15.815
2952.0000	-16.048
2952.4000	-15.918
2952.8000	-16.129
2953.2000	-15.923
2953.6000	-16.003
2954.0000	-15.758
2954.4000	-15.920
2954.8000	-16.064
2955.2000	-16.064
2955.6000	-16.053
2956.0000	-16.344
2956.4000	-16.175
2956.8000	-16.196
2957.2000	-16.002
2957.6000	-16.022
2958.0000	-16.145
2958.4000	-15.942
2958.8000	-16.041
2959.2000	-15.987
2959.6000	-15.926
2960.0000	-15.943
2960.4000	-15.907
2960.8000	-15.808
2961.2000	-15.886
2961.6000	-15.758
2962.0000	-15.960
2962.4000	-16.020
2962.8000	-16.088
2963.2000	-16.166
2963.6000	-16.329
2964.0000	-16.300
2964.4000	-16.400
2964.8000	-16.187
2965.2000	-16.339
2965.6000	-16.537
2966.0000	-16.182
2966.4000	-16.302
2966.8000	-16.232
2967.2000	-16.320
2967.6000	-16.205
2968.0000	-15.857
2968.4000	-16.268
2968.8000	-16.086
2969.2000	-16.091
2969.6000	-15.940
2970.0000	-15.862
2970.4000	-15.871
2970.8000	-15.670
2971.2000	-15.820
2971.6000	-15.912
2972.0000	-15.793
2972.4000	-15.868
2972.8000	-15.834
2973.2000	-16.171
2973.6000	-15.920
2974.0000	-15.984
2974.4000	-16.110
2974.8000	-15.903
2975.2000	-15.848
2975.6000	-15.497
2976.0000	-15.668
2976.4000	-15.952
2976.8000	-16.019
2977.2000	-16.311
2977.6000	-16.335
2978.0000	-15.978
2978.4000	-15.848
2978.8000	-15.610
2979.2000	-15.995
2979.6000	-15.746
2980.0000	-15.914
2980.4000	-15.747
2980.8000	-15.628
2981.2000	-15.472
2981.6000	-15.563
2982.0000	-15.367
2982.4000	-15.111
2982.8000	-14.708
2983.2000	-14.505
2983.6000	-14.955
2984.0000	-14.901
2984.4000	-15.593
2984.8000	-15.435
2985.2000	-15.376
2985.6000	-15.157
2986.0000	-15.390
2986.4000	-15.156
2986.8000	-15.195
2987.2000	-15.080
2987.6000	-14.977
2988.0000	-15.102
2988.4000	-14.939
2988.8000	-14.785
2989.2000	-14.454
2989.6000	-14.663
2990.0000	-14.602
2990.4000	-14.714
2990.8000	-14.245
2991.2000	-14.230
2991.6000	-14.148
2992.0000	-14.314
2992.4000	-14.223
2992.8000	-14.357
2993.2000	-14.129
2993.6000	-14.230
2994.0000	-13.814
2994.4000	-13.763
2994.8000	-14.324
2995.2000	-14.553
2995.6000	-14.558
2996.0000	-15.126
2996.4000	-14.375
2996.8000	-14.045
2997.2000	-14.218
2997.6000	-13.921
2998.0000	-13.946
2998.4000	-13.644
2998.8000	-13.641
2999.2000	-13.695
2999.6000	-13.341
3000.0000	-13.383
3000.4000	-13.075
3000.8000	-13.366
3001.2000	-13.423
3001.6000	-13.211
3002.0000	-13.475
3002.4000	-13.375
3002.8000	-13.371
3003.2000	-13.450
3003.6000	-13.516
3004.0000	-13.170
3004.4000	-13.215
3004.8000	-12.898
3005.2000	-12.804
3005.6000	-13.310
3006.0000	-12.958
3006.4000	-12.616
3006.8000	-12.712
3007.2000	-12.679
3007.6000	-12.352
3008.0000	-12.620
3008.4000	-12.480
3008.8000	-12.294
3009.2000	-12.191
3009.6000	-12.297
3010.0000	-12.372
3010.4000	-12.272
3010.8000	-12.283
3011.2000	-12.128
3011.6000	-12.287
3012.0000	-12.108
3012.4000	-12.055
3012.8000	-12.160
3013.2000	-12.100
3013.6000	-12.175
3014.0000	-12.002
3014.4000	-11.886
3014.8000	-11.755
3015.2000	-11.896
3015.6000	-11.903
3016.0000	-11.808
3016.4000	-11.869
3016.8000	-11.975
3017.2000	-11.826
3017.6000	-11.797
3018.0000	-11.771
3018.4000	-11.840
3018.8000	-11.935
3019.2000	-11.883
3019.6000	-11.847
3020.0000	-11.768
3020.4000	-11.850
3020.8000	-11.844
3021.2000	-11.979
3021.6000	-11.720
3022.0000	-11.892
3022.4000	-11.905
3022.8000	-11.889
3023.2000	-11.613
3023.6000	-11.616
3024.0000	-11.316
3024.4000	-11.028
3024.8000	-11.121
3025.2000	-11.667
3025.6000	-11.290
3026.0000	-11.154
3026.4000	-11.395
3026.8000	-11.363
3027.2000	-11.311
3027.6000	-11.537
3028.0000	-11.855
3028.4000	-10.958
3028.8000	-11.538
3029.2000	-12.045
3029.6000	-11.812
3030.0000	-11.493
3030.4000	-12.033
3030.8000	-11.808
3031.2000	-11.930
3031.6000	-12.206
3032.0000	-11.849
3032.4000	-12.355
3032.8000	-11.834
3033.2000	-11.967
3033.6000	-11.981
3034.0000	-11.469
3034.4000	-12.174
3034.8000	-12.281
3035.2000	-11.520
3035.6000	-11.671
3036.0000	-11.577
3036.4000	-12.161
3036.8000	-12.767
3037.2000	-12.233
3037.6000	-12.313
3038.0000	-11.983
3038.4000	-12.317
3038.8000	-12.640
3039.2000	-12.401
3039.6000	-12.132
3040.0000	-12.996
3040.4000	-12.995
3040.8000	-13.496
3041.2000	-13.269
3041.6000	-13.475
3042.0000	-13.310
3042.4000	-13.160
3042.8000	-13.022
3043.2000	-13.179
3043.6000	-13.194
3044.0000	-12.949
3044.4000	-12.801
3044.8000	-12.267
3045.2000	-12.958
3045.6000	-12.886
3046.0000	-12.785
3046.4000	-13.008
3046.8000	-13.369
3047.2000	-13.566
3047.6000	-13.538
3048.0000	-13.532
3048.4000	-13.455
3048.8000	-13.863
3049.2000	-13.846
3049.6000	-13.986
3050.0000	-13.781
3050.4000	-13.695
3050.8000	-13.850
3051.2000	-13.858
3051.6000	-13.641
3052.0000	-14.053
3052.4000	-13.698
3052.8000	-13.850
3053.2000	-13.539
3053.6000	-13.576
3054.0000	-13.617
3054.4000	-13.821
3054.8000	-13.404
3055.2000	-13.813
3055.6000	-14.524
3056.0000	-14.269
3056.4000	-14.339
3056.8000	-14.218
3057.2000	-14.294
3057.6000	-14.190
3058.0000	-14.213
3058.4000	-13.868
3058.8000	-14.072
3059.2000	-14.216
3059.6000	-14.046
3060.0000	-13.897
3060.4000	-14.026
3060.8000	-13.978
3061.2000	-14.004
3061.6000	-14.470
3062.0000	-14.505
3062.4000	-14.558
3062.8000	-14.564
3063.2000	-14.454
3063.6000	-14.297
3064.0000	-13.961
3064.4000	-13.766
3064.8000	-14.283
3065.2000	-13.987
3065.6000	-13.748
3066.0000	-13.848
3066.4000	-14.099
3066.8000	-13.664
3067.2000	-14.408
3067.6000	-14.473
3068.0000	-14.430
3068.4000	-14.597
3068.8000	-14.345
3069.2000	-13.960
3069.6000	-14.371
3070.0000	-14.121
3070.4000	-14.132
3070.8000	-14.408
3071.2000	-14.278
3071.6000	-14.355
3072.0000	-14.467
3072.4000	-14.302
3072.8000	-14.190
3073.2000	-14.015
3073.6000	-14.511
3074.0000	-14.836
3074.4000	-14.268
3074.8000	-14.762
3075.2000	-14.894
3075.6000	-14.586
3076.0000	-14.685
3076.4000	-14.841
3076.8000	-14.488
3077.2000	-14.784
3077.6000	-14.622
3078.0000	-14.341
3078.4000	-14.715
3078.8000	-14.933
3079.2000	-14.890
3079.6000	-15.273
3080.0000	-14.877
3080.4000	-14.928
3080.8000	-14.970
3081.2000	-14.955
3081.6000	-15.803
3082.0000	-14.748
3082.4000	-14.791
3082.8000	-14.879
3083.2000	-14.758
3083.6000	-14.436
3084.0000	-14.309
3084.4000	-14.905
3084.8000	-14.600
3085.2000	-15.050
3085.6000	-15.128
[truncated: 6,036 more rows]
