# Supplementary material for: Femtosecond tunable solitons up to 4.8 µm using soliton self-frequency shift in an InF3 fiber
Source: Sci Rep. 2022 Sep 23;12:15898. doi: 10.1038/s41598-022-19658-8 (PMC9508244; doi:10.1038/s41598-022-19658-8)
Supplement: Supplementary file 1 — Supplementary Information. [file 41598_2022_19658_MOESM1_ESM.zip › Raw data/Fig3_4m20mInF3/a11A.CSV]

75CSV
77
35
CTRWL	3900.000000
SPAN	3200.000000
START WL	2300.000000
STOP WL	5500.000000
WLFREQ	0
REFL	-3.0
LSCL	7.0
RESLN	2.000
AVG	1
SMPLAUTO	1
SMPL	8001
SMPLINTVL	0.4000
HI1_CHOP
MEAS
LSUNT	0
NMSKV	OFF
RESCOR	0
SMOOTH	0
MEASWL	0
SWPSPD	1
MODELNAME	AQ6376
CHGPT	0
RESCAL0_0	10243
RESCAL0_1	0
RESCAL0_2	0
RESCAL1_0	10243
RESCAL1_1	0
RESCAL1_2	0
RESPARM	10243
FREQPARM	10243
WNUMPARM	10243
[TRACE DATA]
2300.0000	-210.000
2300.4000	-54.466
2300.8000	-52.125
2301.2000	-210.000
2301.6000	-210.000
2302.0000	-210.000
2302.4000	-210.000
2302.8000	-52.591
2303.2000	-210.000
2303.6000	-50.329
2304.0000	-210.000
2304.4000	-210.000
2304.8000	-50.998
2305.2000	-54.919
2305.6000	-57.799
2306.0000	-49.312
2306.4000	-50.865
2306.8000	-51.663
2307.2000	-51.545
2307.6000	-49.560
2308.0000	-66.656
2308.4000	-210.000
2308.8000	-210.000
2309.2000	-50.409
2309.6000	-51.025
2310.0000	-210.000
2310.4000	-210.000
2310.8000	-55.496
2311.2000	-50.276
2311.6000	-50.551
2312.0000	-49.260
2312.4000	-49.953
2312.8000	-49.570
2313.2000	-53.010
2313.6000	-50.509
2314.0000	-50.325
2314.4000	-59.054
2314.8000	-210.000
2315.2000	-210.000
2315.6000	-210.000
2316.0000	-53.611
2316.4000	-210.000
2316.8000	-56.253
2317.2000	-53.534
2317.6000	-52.203
2318.0000	-51.431
2318.4000	-210.000
2318.8000	-57.051
2319.2000	-210.000
2319.6000	-210.000
2320.0000	-210.000
2320.4000	-210.000
2320.8000	-210.000
2321.2000	-210.000
2321.6000	-51.802
2322.0000	-49.363
2322.4000	-56.926
2322.8000	-49.602
2323.2000	-50.929
2323.6000	-210.000
2324.0000	-210.000
2324.4000	-210.000
2324.8000	-210.000
2325.2000	-210.000
2325.6000	-210.000
2326.0000	-210.000
2326.4000	-210.000
2326.8000	-48.272
2327.2000	-49.456
2327.6000	-63.570
2328.0000	-61.456
2328.4000	-210.000
2328.8000	-51.558
2329.2000	-62.872
2329.6000	-210.000
2330.0000	-210.000
2330.4000	-51.694
2330.8000	-74.603
2331.2000	-210.000
2331.6000	-56.244
2332.0000	-210.000
2332.4000	-210.000
2332.8000	-51.862
2333.2000	-55.725
2333.6000	-60.033
2334.0000	-210.000
2334.4000	-56.278
2334.8000	-53.517
2335.2000	-210.000
2335.6000	-52.906
2336.0000	-50.023
2336.4000	-49.983
2336.8000	-210.000
2337.2000	-210.000
2337.6000	-210.000
2338.0000	-210.000
2338.4000	-210.000
2338.8000	-50.900
2339.2000	-210.000
2339.6000	-51.208
2340.0000	-51.967
2340.4000	-51.335
2340.8000	-56.084
2341.2000	-54.341
2341.6000	-210.000
2342.0000	-210.000
2342.4000	-210.000
2342.8000	-210.000
2343.2000	-51.037
2343.6000	-51.513
2344.0000	-210.000
2344.4000	-210.000
2344.8000	-210.000
2345.2000	-210.000
2345.6000	-54.727
2346.0000	-52.590
2346.4000	-54.174
2346.8000	-65.514
2347.2000	-210.000
2347.6000	-50.861
2348.0000	-51.818
2348.4000	-210.000
2348.8000	-210.000
2349.2000	-55.163
2349.6000	-56.272
2350.0000	-51.026
2350.4000	-51.580
2350.8000	-210.000
2351.2000	-51.555
2351.6000	-52.061
2352.0000	-51.434
2352.4000	-52.901
2352.8000	-52.665
2353.2000	-210.000
2353.6000	-53.966
2354.0000	-210.000
2354.4000	-210.000
2354.8000	-210.000
2355.2000	-52.125
2355.6000	-53.290
2356.0000	-51.492
2356.4000	-54.505
2356.8000	-210.000
2357.2000	-58.168
2357.6000	-67.610
2358.0000	-210.000
2358.4000	-54.195
2358.8000	-54.085
2359.2000	-55.362
2359.6000	-210.000
2360.0000	-210.000
2360.4000	-210.000
2360.8000	-210.000
2361.2000	-210.000
2361.6000	-210.000
2362.0000	-53.854
2362.4000	-210.000
2362.8000	-51.913
2363.2000	-49.369
2363.6000	-210.000
2364.0000	-51.947
2364.4000	-210.000
2364.8000	-210.000
2365.2000	-210.000
2365.6000	-210.000
2366.0000	-52.140
2366.4000	-50.844
2366.8000	-210.000
2367.2000	-53.435
2367.6000	-51.569
2368.0000	-55.676
2368.4000	-53.784
2368.8000	-59.915
2369.2000	-51.626
2369.6000	-210.000
2370.0000	-210.000
2370.4000	-53.085
2370.8000	-53.104
2371.2000	-50.328
2371.6000	-53.369
2372.0000	-54.497
2372.4000	-52.195
2372.8000	-64.670
2373.2000	-210.000
2373.6000	-62.361
2374.0000	-54.742
2374.4000	-52.849
2374.8000	-51.438
2375.2000	-210.000
2375.6000	-54.437
2376.0000	-49.814
2376.4000	-52.366
2376.8000	-54.945
2377.2000	-210.000
2377.6000	-54.472
2378.0000	-210.000
2378.4000	-210.000
2378.8000	-74.535
2379.2000	-210.000
2379.6000	-50.350
2380.0000	-51.996
2380.4000	-58.244
2380.8000	-210.000
2381.2000	-57.414
2381.6000	-57.112
2382.0000	-210.000
2382.4000	-51.312
2382.8000	-210.000
2383.2000	-50.794
2383.6000	-51.851
2384.0000	-59.136
2384.4000	-56.064
2384.8000	-50.309
2385.2000	-51.782
2385.6000	-54.199
2386.0000	-49.379
2386.4000	-50.965
2386.8000	-53.026
2387.2000	-59.294
2387.6000	-56.447
2388.0000	-210.000
2388.4000	-51.280
2388.8000	-52.087
2389.2000	-210.000
2389.6000	-210.000
2390.0000	-50.434
2390.4000	-49.916
2390.8000	-51.571
2391.2000	-51.649
2391.6000	-67.807
2392.0000	-210.000
2392.4000	-51.708
2392.8000	-54.269
2393.2000	-210.000
2393.6000	-51.205
2394.0000	-210.000
2394.4000	-210.000
2394.8000	-51.906
2395.2000	-210.000
2395.6000	-59.544
2396.0000	-55.565
2396.4000	-52.375
2396.8000	-56.311
2397.2000	-55.352
2397.6000	-49.819
2398.0000	-50.828
2398.4000	-57.927
2398.8000	-51.634
2399.2000	-51.935
2399.6000	-52.934
2400.0000	-51.050
2400.4000	-50.840
2400.8000	-210.000
2401.2000	-52.892
2401.6000	-51.601
2402.0000	-51.060
2402.4000	-56.422
2402.8000	-58.585
2403.2000	-49.896
2403.6000	-50.079
2404.0000	-51.940
2404.4000	-210.000
2404.8000	-210.000
2405.2000	-54.632
2405.6000	-54.788
2406.0000	-52.099
2406.4000	-50.793
2406.8000	-55.696
2407.2000	-51.919
2407.6000	-210.000
2408.0000	-50.120
2408.4000	-48.590
2408.8000	-50.153
2409.2000	-51.563
2409.6000	-51.634
2410.0000	-55.522
2410.4000	-51.881
2410.8000	-51.061
2411.2000	-50.328
2411.6000	-53.722
2412.0000	-52.607
2412.4000	-52.342
2412.8000	-49.934
2413.2000	-51.831
2413.6000	-50.579
2414.0000	-210.000
2414.4000	-55.493
2414.8000	-50.030
2415.2000	-48.987
2415.6000	-49.231
2416.0000	-49.933
2416.4000	-49.902
2416.8000	-54.195
2417.2000	-48.637
2417.6000	-50.881
2418.0000	-54.255
2418.4000	-52.538
2418.8000	-48.008
2419.2000	-49.478
2419.6000	-51.823
2420.0000	-210.000
2420.4000	-51.762
2420.8000	-47.460
2421.2000	-49.015
2421.6000	-48.655
2422.0000	-50.467
2422.4000	-51.452
2422.8000	-51.000
2423.2000	-57.555
2423.6000	-52.889
2424.0000	-49.844
2424.4000	-53.481
2424.8000	-50.554
2425.2000	-51.480
2425.6000	-50.580
2426.0000	-210.000
2426.4000	-51.963
2426.8000	-48.891
2427.2000	-54.312
2427.6000	-210.000
2428.0000	-54.871
2428.4000	-53.617
2428.8000	-52.101
2429.2000	-49.321
2429.6000	-49.251
2430.0000	-50.921
2430.4000	-51.229
2430.8000	-51.453
2431.2000	-49.671
2431.6000	-49.836
2432.0000	-50.197
2432.4000	-48.636
2432.8000	-48.492
2433.2000	-49.172
2433.6000	-47.796
2434.0000	-48.517
2434.4000	-49.424
2434.8000	-49.434
2435.2000	-50.550
2435.6000	-49.352
2436.0000	-48.026
2436.4000	-50.388
2436.8000	-49.656
2437.2000	-49.824
2437.6000	-50.007
2438.0000	-48.949
2438.4000	-49.108
2438.8000	-47.936
2439.2000	-53.818
2439.6000	-49.669
2440.0000	-48.996
2440.4000	-48.565
2440.8000	-48.627
2441.2000	-47.737
2441.6000	-50.607
2442.0000	-48.541
2442.4000	-48.650
2442.8000	-49.267
2443.2000	-49.293
2443.6000	-47.788
2444.0000	-48.256
2444.4000	-50.345
2444.8000	-51.863
2445.2000	-50.515
2445.6000	-49.163
2446.0000	-49.118
2446.4000	-48.897
2446.8000	-48.681
2447.2000	-49.748
2447.6000	-49.054
2448.0000	-48.344
2448.4000	-47.653
2448.8000	-49.956
2449.2000	-51.194
2449.6000	-47.533
2450.0000	-48.832
2450.4000	-49.747
2450.8000	-48.934
2451.2000	-48.003
2451.6000	-49.247
2452.0000	-48.553
2452.4000	-49.672
2452.8000	-50.031
2453.2000	-48.724
2453.6000	-47.285
2454.0000	-47.497
2454.4000	-47.577
2454.8000	-48.461
2455.2000	-48.468
2455.6000	-47.273
2456.0000	-46.217
2456.4000	-47.212
2456.8000	-47.561
2457.2000	-48.018
2457.6000	-47.110
2458.0000	-47.876
2458.4000	-47.756
2458.8000	-45.825
2459.2000	-46.461
2459.6000	-47.313
2460.0000	-47.140
2460.4000	-46.324
2460.8000	-46.566
2461.2000	-47.094
2461.6000	-46.785
2462.0000	-48.075
2462.4000	-48.374
2462.8000	-47.760
2463.2000	-47.375
2463.6000	-47.595
2464.0000	-47.457
2464.4000	-48.544
2464.8000	-47.987
2465.2000	-47.301
2465.6000	-48.103
2466.0000	-49.107
2466.4000	-48.680
2466.8000	-48.090
2467.2000	-48.234
2467.6000	-48.749
2468.0000	-49.127
2468.4000	-47.177
2468.8000	-48.225
2469.2000	-47.685
2469.6000	-47.362
2470.0000	-47.558
2470.4000	-46.564
2470.8000	-46.983
2471.2000	-46.691
2471.6000	-47.308
2472.0000	-45.792
2472.4000	-47.044
2472.8000	-45.261
2473.2000	-46.702
2473.6000	-46.435
2474.0000	-46.582
2474.4000	-45.988
2474.8000	-47.912
2475.2000	-47.243
2475.6000	-48.461
2476.0000	-46.711
2476.4000	-46.312
2476.8000	-46.899
2477.2000	-46.823
2477.6000	-47.383
2478.0000	-48.550
2478.4000	-47.690
2478.8000	-47.089
2479.2000	-47.159
2479.6000	-46.423
2480.0000	-47.971
2480.4000	-46.426
2480.8000	-48.385
2481.2000	-46.488
2481.6000	-45.263
2482.0000	-46.404
2482.4000	-45.744
2482.8000	-45.821
2483.2000	-45.893
2483.6000	-45.397
2484.0000	-45.435
2484.4000	-46.130
2484.8000	-45.673
2485.2000	-45.174
2485.6000	-45.344
2486.0000	-45.286
2486.4000	-44.774
2486.8000	-44.780
2487.2000	-44.696
2487.6000	-44.353
2488.0000	-45.211
2488.4000	-44.510
2488.8000	-43.761
2489.2000	-43.792
2489.6000	-44.474
2490.0000	-44.993
2490.4000	-44.887
2490.8000	-44.407
2491.2000	-44.813
2491.6000	-44.948
2492.0000	-45.570
2492.4000	-44.878
2492.8000	-45.022
2493.2000	-46.194
2493.6000	-45.160
2494.0000	-45.714
2494.4000	-45.604
2494.8000	-45.761
2495.2000	-45.456
2495.6000	-44.143
2496.0000	-43.666
2496.4000	-44.374
2496.8000	-44.121
2497.2000	-43.771
2497.6000	-43.113
2498.0000	-43.114
2498.4000	-43.223
2498.8000	-43.320
2499.2000	-42.922
2499.6000	-43.093
2500.0000	-43.372
2500.4000	-43.648
2500.8000	-43.020
2501.2000	-43.246
2501.6000	-43.638
2502.0000	-43.716
2502.4000	-43.856
2502.8000	-43.790
2503.2000	-44.089
2503.6000	-43.898
2504.0000	-43.775
2504.4000	-44.008
2504.8000	-44.395
2505.2000	-43.893
2505.6000	-43.929
2506.0000	-43.943
2506.4000	-44.094
2506.8000	-44.138
2507.2000	-44.269
2507.6000	-43.944
2508.0000	-44.368
2508.4000	-43.699
2508.8000	-43.106
2509.2000	-43.227
2509.6000	-43.860
2510.0000	-44.161
2510.4000	-43.898
2510.8000	-43.544
2511.2000	-43.408
2511.6000	-43.557
2512.0000	-43.235
2512.4000	-43.530
2512.8000	-43.664
2513.2000	-43.747
2513.6000	-42.961
2514.0000	-43.208
2514.4000	-42.721
2514.8000	-42.202
2515.2000	-42.193
2515.6000	-41.962
2516.0000	-41.855
2516.4000	-41.954
2516.8000	-41.553
2517.2000	-41.750
2517.6000	-41.523
2518.0000	-41.492
2518.4000	-41.418
2518.8000	-41.702
2519.2000	-41.968
2519.6000	-41.532
2520.0000	-41.803
2520.4000	-41.952
2520.8000	-42.206
2521.2000	-42.180
2521.6000	-41.549
2522.0000	-42.091
2522.4000	-42.087
2522.8000	-42.174
2523.2000	-41.982
2523.6000	-42.237
2524.0000	-41.718
2524.4000	-41.762
2524.8000	-41.465
2525.2000	-41.569
2525.6000	-41.505
2526.0000	-41.216
2526.4000	-41.757
2526.8000	-41.947
2527.2000	-41.687
2527.6000	-41.611
2528.0000	-41.622
2528.4000	-41.596
2528.8000	-41.786
2529.2000	-41.563
2529.6000	-41.251
2530.0000	-41.374
2530.4000	-41.963
2530.8000	-42.005
2531.2000	-41.883
2531.6000	-42.038
2532.0000	-42.130
2532.4000	-42.229
2532.8000	-41.980
2533.2000	-42.360
2533.6000	-42.761
2534.0000	-42.264
2534.4000	-42.053
2534.8000	-42.637
2535.2000	-42.399
2535.6000	-42.008
2536.0000	-42.399
2536.4000	-42.026
2536.8000	-42.712
2537.2000	-42.433
2537.6000	-42.306
2538.0000	-41.934
2538.4000	-41.802
2538.8000	-42.250
2539.2000	-42.064
2539.6000	-41.916
2540.0000	-41.968
2540.4000	-41.519
2540.8000	-41.683
2541.2000	-41.894
2541.6000	-41.885
2542.0000	-41.540
2542.4000	-41.385
2542.8000	-41.167
2543.2000	-40.800
2543.6000	-40.849
2544.0000	-40.842
2544.4000	-40.861
2544.8000	-40.606
2545.2000	-40.454
2545.6000	-40.204
2546.0000	-40.256
2546.4000	-40.190
2546.8000	-40.146
2547.2000	-40.023
2547.6000	-40.343
2548.0000	-40.080
2548.4000	-40.368
2548.8000	-40.364
2549.2000	-40.198
2549.6000	-40.045
2550.0000	-40.561
2550.4000	-39.962
2550.8000	-39.821
2551.2000	-39.889
2551.6000	-39.667
2552.0000	-40.215
2552.4000	-39.856
2552.8000	-39.945
2553.2000	-39.845
2553.6000	-39.638
2554.0000	-39.434
2554.4000	-39.467
2554.8000	-39.167
2555.2000	-39.157
2555.6000	-39.056
2556.0000	-38.758
2556.4000	-38.827
2556.8000	-38.732
2557.2000	-38.654
2557.6000	-38.723
2558.0000	-38.481
2558.4000	-38.503
2558.8000	-38.318
2559.2000	-38.321
2559.6000	-38.439
2560.0000	-38.406
2560.4000	-38.218
2560.8000	-38.377
2561.2000	-38.319
2561.6000	-38.331
2562.0000	-38.469
2562.4000	-38.354
2562.8000	-38.373
2563.2000	-38.472
2563.6000	-38.272
2564.0000	-38.167
2564.4000	-38.223
2564.8000	-38.066
2565.2000	-38.155
2565.6000	-38.099
2566.0000	-37.902
2566.4000	-37.951
2566.8000	-37.810
2567.2000	-37.769
2567.6000	-37.588
2568.0000	-37.784
2568.4000	-37.757
2568.8000	-37.826
2569.2000	-37.889
2569.6000	-37.988
2570.0000	-38.266
2570.4000	-38.310
2570.8000	-38.496
2571.2000	-38.573
2571.6000	-38.773
2572.0000	-38.820
2572.4000	-38.702
2572.8000	-38.801
2573.2000	-38.701
2573.6000	-38.473
2574.0000	-38.498
2574.4000	-38.108
2574.8000	-38.367
2575.2000	-38.236
2575.6000	-38.057
2576.0000	-38.039
2576.4000	-38.244
2576.8000	-38.000
2577.2000	-38.031
2577.6000	-38.042
2578.0000	-38.107
2578.4000	-38.171
2578.8000	-38.059
2579.2000	-38.266
2579.6000	-38.266
2580.0000	-37.911
2580.4000	-38.486
2580.8000	-38.600
2581.2000	-38.472
2581.6000	-38.737
2582.0000	-39.139
2582.4000	-39.088
2582.8000	-38.955
2583.2000	-38.738
2583.6000	-38.879
2584.0000	-39.024
2584.4000	-38.806
2584.8000	-38.469
2585.2000	-38.466
2585.6000	-38.201
2586.0000	-37.801
2586.4000	-37.525
2586.8000	-37.509
2587.2000	-37.286
2587.6000	-37.116
2588.0000	-36.874
2588.4000	-36.696
2588.8000	-36.003
2589.2000	-36.182
2589.6000	-35.885
2590.0000	-35.630
2590.4000	-36.075
2590.8000	-35.659
2591.2000	-35.558
2591.6000	-35.894
2592.0000	-35.647
2592.4000	-36.209
2592.8000	-36.405
2593.2000	-36.684
2593.6000	-36.519
2594.0000	-36.613
2594.4000	-36.604
2594.8000	-36.605
2595.2000	-36.543
2595.6000	-36.439
2596.0000	-36.261
2596.4000	-36.233
2596.8000	-36.080
2597.2000	-35.967
2597.6000	-36.009
2598.0000	-35.846
2598.4000	-35.811
2598.8000	-35.872
2599.2000	-35.836
2599.6000	-36.038
2600.0000	-35.920
2600.4000	-35.842
2600.8000	-35.554
2601.2000	-35.601
2601.6000	-35.833
2602.0000	-36.019
2602.4000	-35.571
2602.8000	-35.807
2603.2000	-35.649
2603.6000	-35.542
2604.0000	-35.437
2604.4000	-35.121
2604.8000	-35.294
2605.2000	-35.108
2605.6000	-35.163
2606.0000	-35.418
2606.4000	-35.206
2606.8000	-34.545
2607.2000	-34.918
2607.6000	-34.810
2608.0000	-34.255
2608.4000	-34.095
2608.8000	-33.825
2609.2000	-33.752
2609.6000	-33.880
2610.0000	-33.842
2610.4000	-34.056
2610.8000	-33.995
2611.2000	-34.204
2611.6000	-34.308
2612.0000	-34.397
2612.4000	-34.320
2612.8000	-34.983
2613.2000	-33.988
2613.6000	-34.130
2614.0000	-34.913
2614.4000	-34.503
2614.8000	-34.249
2615.2000	-34.371
2615.6000	-35.967
2616.0000	-35.059
2616.4000	-35.673
2616.8000	-35.665
2617.2000	-37.042
2617.6000	-36.836
2618.0000	-37.799
2618.4000	-37.316
2618.8000	-37.293
2619.2000	-37.834
2619.6000	-37.770
2620.0000	-37.616
2620.4000	-37.441
2620.8000	-37.111
2621.2000	-37.533
2621.6000	-36.445
2622.0000	-36.742
2622.4000	-36.080
2622.8000	-35.893
2623.2000	-36.483
2623.6000	-36.788
2624.0000	-35.495
2624.4000	-36.080
2624.8000	-35.827
2625.2000	-35.779
2625.6000	-36.149
2626.0000	-36.928
2626.4000	-35.436
2626.8000	-35.888
2627.2000	-36.144
2627.6000	-36.351
2628.0000	-36.650
2628.4000	-37.178
2628.8000	-37.314
2629.2000	-37.192
2629.6000	-37.165
2630.0000	-35.765
2630.4000	-37.068
2630.8000	-37.419
2631.2000	-36.737
2631.6000	-36.397
2632.0000	-35.183
2632.4000	-35.974
2632.8000	-36.254
2633.2000	-36.504
2633.6000	-35.054
2634.0000	-34.671
2634.4000	-34.831
2634.8000	-36.449
2635.2000	-35.943
2635.6000	-36.412
2636.0000	-35.891
2636.4000	-33.905
2636.8000	-34.356
2637.2000	-33.728
2637.6000	-33.912
2638.0000	-36.156
2638.4000	-33.766
2638.8000	-33.567
2639.2000	-33.746
2639.6000	-33.679
2640.0000	-32.383
2640.4000	-31.256
2640.8000	-31.344
2641.2000	-31.297
2641.6000	-32.561
2642.0000	-32.275
2642.4000	-31.046
2642.8000	-31.041
2643.2000	-31.325
2643.6000	-30.730
2644.0000	-30.601
2644.4000	-30.221
2644.8000	-30.198
2645.2000	-30.226
2645.6000	-29.500
2646.0000	-30.294
2646.4000	-29.505
2646.8000	-29.504
2647.2000	-30.016
2647.6000	-30.340
2648.0000	-29.765
2648.4000	-29.842
2648.8000	-30.034
2649.2000	-29.867
2649.6000	-30.277
2650.0000	-30.141
2650.4000	-30.132
2650.8000	-30.475
2651.2000	-30.712
2651.6000	-30.844
2652.0000	-30.941
2652.4000	-31.075
2652.8000	-31.036
2653.2000	-30.928
2653.6000	-30.915
2654.0000	-30.850
2654.4000	-30.619
2654.8000	-30.660
2655.2000	-30.791
2655.6000	-30.662
2656.0000	-30.799
2656.4000	-30.933
2656.8000	-30.860
2657.2000	-30.979
2657.6000	-31.156
2658.0000	-31.233
2658.4000	-31.284
2658.8000	-31.684
2659.2000	-31.619
2659.6000	-31.337
2660.0000	-31.602
2660.4000	-31.452
2660.8000	-30.939
2661.2000	-31.038
2661.6000	-31.150
2662.0000	-31.026
2662.4000	-31.081
2662.8000	-30.742
2663.2000	-30.524
2663.6000	-30.347
2664.0000	-30.060
2664.4000	-29.917
2664.8000	-29.541
2665.2000	-29.333
2665.6000	-29.314
2666.0000	-29.181
2666.4000	-28.936
2666.8000	-28.855
2667.2000	-29.016
2667.6000	-29.009
2668.0000	-29.312
2668.4000	-29.508
2668.8000	-29.259
2669.2000	-29.883
2669.6000	-29.715
2670.0000	-29.356
2670.4000	-29.604
2670.8000	-29.434
2671.2000	-30.148
2671.6000	-30.504
2672.0000	-30.262
2672.4000	-30.409
2672.8000	-30.921
2673.2000	-31.400
2673.6000	-31.235
2674.0000	-31.501
2674.4000	-31.624
2674.8000	-32.160
2675.2000	-32.057
2675.6000	-31.909
2676.0000	-31.399
2676.4000	-31.868
2676.8000	-32.125
2677.2000	-31.702
2677.6000	-30.586
2678.0000	-31.073
2678.4000	-31.041
2678.8000	-30.910
2679.2000	-31.189
2679.6000	-30.241
2680.0000	-31.111
2680.4000	-30.484
2680.8000	-30.569
2681.2000	-30.958
2681.6000	-30.151
2682.0000	-29.455
2682.4000	-30.366
2682.8000	-30.012
2683.2000	-29.830
2683.6000	-29.432
2684.0000	-29.297
2684.4000	-29.065
2684.8000	-28.406
2685.2000	-28.151
2685.6000	-28.439
2686.0000	-28.086
2686.4000	-27.641
2686.8000	-26.875
2687.2000	-27.129
2687.6000	-26.774
2688.0000	-26.854
2688.4000	-26.980
2688.8000	-26.693
2689.2000	-27.502
2689.6000	-27.037
2690.0000	-27.740
2690.4000	-27.841
2690.8000	-27.659
2691.2000	-27.663
2691.6000	-27.707
2692.0000	-28.008
2692.4000	-28.004
2692.8000	-27.718
2693.2000	-27.548
2693.6000	-29.217
2694.0000	-28.308
2694.4000	-27.174
2694.8000	-28.021
2695.2000	-26.880
2695.6000	-27.487
2696.0000	-27.461
2696.4000	-28.203
2696.8000	-27.235
2697.2000	-26.529
2697.6000	-26.550
2698.0000	-25.822
2698.4000	-28.359
2698.8000	-28.965
2699.2000	-27.850
2699.6000	-26.664
2700.0000	-28.121
2700.4000	-27.825
2700.8000	-27.042
2701.2000	-26.272
2701.6000	-25.914
2702.0000	-25.197
2702.4000	-24.549
2702.8000	-24.277
2703.2000	-23.762
2703.6000	-23.517
2704.0000	-22.914
2704.4000	-22.484
2704.8000	-21.957
2705.2000	-21.575
2705.6000	-21.160
2706.0000	-20.901
2706.4000	-20.733
2706.8000	-20.566
2707.2000	-20.447
2707.6000	-20.628
2708.0000	-20.570
2708.4000	-20.853
2708.8000	-21.108
2709.2000	-21.120
2709.6000	-21.535
2710.0000	-21.619
2710.4000	-21.672
2710.8000	-21.719
2711.2000	-21.626
2711.6000	-21.530
2712.0000	-21.465
2712.4000	-21.082
2712.8000	-21.540
2713.2000	-20.688
2713.6000	-20.865
2714.0000	-20.662
2714.4000	-20.538
2714.8000	-20.598
2715.2000	-20.477
2715.6000	-21.079
2716.0000	-20.772
2716.4000	-20.458
2716.8000	-20.532
2717.2000	-20.550
2717.6000	-20.235
2718.0000	-20.303
2718.4000	-20.288
2718.8000	-20.129
2719.2000	-20.224
2719.6000	-20.209
2720.0000	-19.968
2720.4000	-19.993
2720.8000	-19.454
2721.2000	-19.486
2721.6000	-19.725
2722.0000	-19.415
2722.4000	-19.091
2722.8000	-19.011
2723.2000	-18.823
2723.6000	-18.216
2724.0000	-18.122
2724.4000	-17.409
2724.8000	-16.568
2725.2000	-18.121
2725.6000	-16.589
2726.0000	-16.188
2726.4000	-15.781
2726.8000	-15.764
2727.2000	-16.029
2727.6000	-16.007
2728.0000	-15.490
2728.4000	-16.158
2728.8000	-15.986
2729.2000	-16.380
2729.6000	-16.202
2730.0000	-16.215
2730.4000	-16.350
2730.8000	-15.295
2731.2000	-15.793
2731.6000	-16.114
2732.0000	-16.151
2732.4000	-15.819
2732.8000	-15.619
2733.2000	-15.324
2733.6000	-15.254
2734.0000	-15.581
2734.4000	-15.374
2734.8000	-15.312
2735.2000	-15.531
2735.6000	-15.451
2736.0000	-15.822
2736.4000	-16.286
2736.8000	-16.283
2737.2000	-16.735
2737.6000	-17.368
2738.0000	-16.737
2738.4000	-17.377
2738.8000	-16.888
2739.2000	-17.198
2739.6000	-17.149
2740.0000	-16.304
2740.4000	-16.798
2740.8000	-16.589
2741.2000	-16.097
2741.6000	-15.966
2742.0000	-15.573
2742.4000	-15.257
2742.8000	-15.255
2743.2000	-14.772
2743.6000	-14.809
2744.0000	-14.544
2744.4000	-14.610
2744.8000	-14.746
2745.2000	-14.094
2745.6000	-14.210
2746.0000	-13.615
2746.4000	-13.042
2746.8000	-12.860
2747.2000	-12.820
2747.6000	-12.519
2748.0000	-12.632
2748.4000	-12.571
2748.8000	-12.032
2749.2000	-11.972
2749.6000	-12.029
2750.0000	-11.608
2750.4000	-11.681
2750.8000	-11.484
2751.2000	-10.487
2751.6000	-10.890
2752.0000	-11.213
2752.4000	-11.215
2752.8000	-11.095
2753.2000	-11.092
2753.6000	-11.506
2754.0000	-11.543
2754.4000	-11.294
2754.8000	-11.280
2755.2000	-11.356
2755.6000	-11.586
2756.0000	-11.516
2756.4000	-11.787
2756.8000	-11.831
2757.2000	-12.036
2757.6000	-12.085
2758.0000	-11.740
2758.4000	-11.854
2758.8000	-12.013
2759.2000	-11.873
2759.6000	-12.025
2760.0000	-11.363
2760.4000	-11.235
2760.8000	-11.265
2761.2000	-10.884
2761.6000	-10.541
2762.0000	-10.454
2762.4000	-10.252
2762.8000	-9.958
2763.2000	-9.969
2763.6000	-9.720
2764.0000	-9.749
2764.4000	-9.604
2764.8000	-9.378
2765.2000	-9.094
2765.6000	-8.989
2766.0000	-8.800
2766.4000	-8.731
2766.8000	-8.631
2767.2000	-8.553
2767.6000	-8.446
2768.0000	-8.343
2768.4000	-8.153
2768.8000	-8.056
2769.2000	-7.832
2769.6000	-7.889
2770.0000	-7.622
2770.4000	-7.575
2770.8000	-7.520
2771.2000	-7.433
2771.6000	-7.352
2772.0000	-7.257
2772.4000	-7.166
2772.8000	-7.237
2773.2000	-6.932
2773.6000	-6.927
2774.0000	-6.731
2774.4000	-6.762
2774.8000	-6.819
2775.2000	-6.641
2775.6000	-6.657
2776.0000	-6.507
2776.4000	-6.453
2776.8000	-6.354
2777.2000	-6.361
2777.6000	-6.329
2778.0000	-6.254
2778.4000	-6.242
2778.8000	-5.956
2779.2000	-5.948
2779.6000	-5.908
2780.0000	-5.719
2780.4000	-5.284
2780.8000	-5.410
2781.2000	-5.213
2781.6000	-5.244
2782.0000	-5.152
2782.4000	-5.099
2782.8000	-5.026
2783.2000	-5.009
2783.6000	-4.851
2784.0000	-4.703
2784.4000	-4.420
2784.8000	-4.278
2785.2000	-4.078
2785.6000	-3.869
2786.0000	-3.817
2786.4000	-3.638
2786.8000	-3.362
2787.2000	-2.760
2787.6000	-1.356
2788.0000	-0.980
2788.4000	-0.525
2788.8000	-0.223
2789.2000	-0.107
2789.6000	-0.164
2790.0000	-0.040
2790.4000	+0.166
2790.8000	+0.175
2791.2000	+0.048
2791.6000	+0.023
2792.0000	-0.084
2792.4000	-0.185
2792.8000	-0.372
2793.2000	-0.514
2793.6000	-0.898
2794.0000	-1.605
2794.4000	-2.671
2794.8000	-3.535
2795.2000	-3.833
2795.6000	-3.775
2796.0000	-3.808
2796.4000	-3.777
2796.8000	-3.750
2797.2000	-3.871
2797.6000	-3.782
2798.0000	-3.674
2798.4000	-3.541
2798.8000	-3.390
2799.2000	-3.341
2799.6000	-3.052
2800.0000	-2.866
2800.4000	-2.799
2800.8000	-2.723
2801.2000	-2.672
2801.6000	-2.632
2802.0000	-2.752
2802.4000	-2.815
2802.8000	-2.991
2803.2000	-3.163
2803.6000	-3.297
2804.0000	-3.481
2804.4000	-3.842
2804.8000	-4.378
2805.2000	-4.542
2805.6000	-4.522
2806.0000	-4.757
2806.4000	-4.966
2806.8000	-5.187
2807.2000	-5.372
2807.6000	-5.572
2808.0000	-5.891
2808.4000	-6.001
2808.8000	-6.143
2809.2000	-6.267
2809.6000	-6.384
2810.0000	-6.231
2810.4000	-6.195
2810.8000	-6.346
2811.2000	-6.436
2811.6000	-6.414
2812.0000	-6.439
2812.4000	-6.394
2812.8000	-6.472
2813.2000	-6.527
2813.6000	-6.524
2814.0000	-6.671
2814.4000	-6.735
2814.8000	-6.658
2815.2000	-6.816
2815.6000	-6.686
2816.0000	-6.478
2816.4000	-6.513
2816.8000	-6.471
2817.2000	-6.414
2817.6000	-6.383
2818.0000	-6.481
2818.4000	-6.532
2818.8000	-6.654
2819.2000	-6.696
2819.6000	-6.917
2820.0000	-7.000
2820.4000	-7.209
2820.8000	-7.408
2821.2000	-7.496
2821.6000	-7.777
2822.0000	-7.956
2822.4000	-8.178
2822.8000	-8.260
2823.2000	-8.350
2823.6000	-8.482
2824.0000	-8.452
2824.4000	-8.585
2824.8000	-8.496
2825.2000	-8.406
2825.6000	-8.537
2826.0000	-8.454
2826.4000	-8.568
2826.8000	-8.692
2827.2000	-8.684
2827.6000	-8.653
2828.0000	-8.685
2828.4000	-8.575
2828.8000	-8.614
2829.2000	-8.623
2829.6000	-8.448
2830.0000	-8.321
2830.4000	-8.747
2830.8000	-8.829
2831.2000	-8.429
2831.6000	-8.603
2832.0000	-8.062
2832.4000	-8.314
2832.8000	-8.748
2833.2000	-8.598
2833.6000	-8.709
2834.0000	-8.812
2834.4000	-8.954
2834.8000	-8.750
2835.2000	-9.075
2835.6000	-9.102
2836.0000	-9.064
2836.4000	-9.126
2836.8000	-9.344
2837.2000	-9.333
2837.6000	-9.559
2838.0000	-9.584
2838.4000	-9.543
2838.8000	-9.601
2839.2000	-9.539
2839.6000	-9.636
2840.0000	-9.600
2840.4000	-9.785
2840.8000	-9.610
2841.2000	-9.673
2841.6000	-9.753
2842.0000	-9.647
2842.4000	-10.140
2842.8000	-9.898
2843.2000	-10.105
2843.6000	-9.910
2844.0000	-9.361
2844.4000	-9.919
2844.8000	-9.897
2845.2000	-10.385
2845.6000	-11.142
2846.0000	-11.299
2846.4000	-11.094
2846.8000	-11.403
2847.2000	-11.092
2847.6000	-10.638
2848.0000	-11.389
2848.4000	-10.469
2848.8000	-10.160
2849.2000	-11.982
2849.6000	-12.262
2850.0000	-12.138
2850.4000	-12.025
2850.8000	-12.393
2851.2000	-11.867
2851.6000	-12.712
2852.0000	-11.819
2852.4000	-11.472
2852.8000	-11.645
2853.2000	-11.861
2853.6000	-11.724
2854.0000	-11.463
2854.4000	-11.317
2854.8000	-11.486
2855.2000	-11.578
2855.6000	-11.386
2856.0000	-11.503
2856.4000	-11.242
2856.8000	-11.294
2857.2000	-11.379
2857.6000	-10.714
2858.0000	-10.653
2858.4000	-12.138
2858.8000	-12.617
2859.2000	-12.380
2859.6000	-12.152
2860.0000	-11.502
2860.4000	-11.493
2860.8000	-11.836
2861.2000	-12.571
2861.6000	-11.893
2862.0000	-11.862
2862.4000	-12.031
2862.8000	-13.000
2863.2000	-12.059
2863.6000	-11.886
2864.0000	-11.934
2864.4000	-11.972
2864.8000	-11.958
2865.2000	-12.235
2865.6000	-12.052
2866.0000	-12.074
2866.4000	-12.121
2866.8000	-12.034
2867.2000	-12.005
2867.6000	-11.741
2868.0000	-12.110
2868.4000	-12.094
2868.8000	-12.097
2869.2000	-12.222
2869.6000	-12.511
2870.0000	-12.252
2870.4000	-12.548
2870.8000	-12.267
2871.2000	-12.148
2871.6000	-12.191
2872.0000	-12.414
2872.4000	-12.213
2872.8000	-12.046
2873.2000	-12.049
2873.6000	-12.157
2874.0000	-11.960
2874.4000	-11.558
2874.8000	-11.645
2875.2000	-11.575
2875.6000	-11.429
2876.0000	-11.321
2876.4000	-11.357
2876.8000	-11.247
2877.2000	-11.071
2877.6000	-11.144
2878.0000	-10.843
2878.4000	-10.725
2878.8000	-10.685
2879.2000	-10.561
2879.6000	-11.039
2880.0000	-10.452
2880.4000	-10.669
2880.8000	-10.493
2881.2000	-10.338
2881.6000	-10.504
2882.0000	-10.115
2882.4000	-10.342
2882.8000	-10.415
2883.2000	-10.561
2883.6000	-10.332
2884.0000	-9.985
2884.4000	-9.794
2884.8000	-10.070
2885.2000	-10.155
2885.6000	-10.137
2886.0000	-10.207
2886.4000	-10.557
2886.8000	-10.739
2887.2000	-10.788
2887.6000	-10.633
2888.0000	-10.986
2888.4000	-11.232
2888.8000	-11.287
2889.2000	-11.342
2889.6000	-11.436
2890.0000	-11.508
2890.4000	-11.524
2890.8000	-11.599
2891.2000	-11.663
2891.6000	-11.551
2892.0000	-11.547
2892.4000	-11.748
2892.8000	-11.660
2893.2000	-11.393
2893.6000	-11.471
2894.0000	-11.358
2894.4000	-11.462
2894.8000	-11.480
2895.2000	-11.279
2895.6000	-11.165
2896.0000	-11.170
2896.4000	-11.267
2896.8000	-11.366
2897.2000	-11.303
2897.6000	-11.174
2898.0000	-11.180
2898.4000	-11.112
2898.8000	-11.208
2899.2000	-11.171
2899.6000	-11.195
2900.0000	-11.071
2900.4000	-11.049
2900.8000	-11.133
2901.2000	-11.342
2901.6000	-11.613
2902.0000	-11.419
2902.4000	-11.283
2902.8000	-11.649
2903.2000	-11.403
2903.6000	-11.988
2904.0000	-12.252
2904.4000	-12.029
2904.8000	-11.844
2905.2000	-12.114
2905.6000	-11.902
2906.0000	-11.391
2906.4000	-12.103
2906.8000	-11.558
2907.2000	-11.640
2907.6000	-11.448
2908.0000	-11.879
2908.4000	-11.638
2908.8000	-12.023
2909.2000	-12.351
2909.6000	-12.289
2910.0000	-12.169
2910.4000	-12.350
2910.8000	-12.346
2911.2000	-12.390
2911.6000	-12.763
2912.0000	-12.350
2912.4000	-12.739
2912.8000	-12.500
2913.2000	-12.517
2913.6000	-12.979
2914.0000	-13.176
2914.4000	-14.212
2914.8000	-13.574
2915.2000	-13.134
2915.6000	-14.011
2916.0000	-13.706
2916.4000	-12.924
2916.8000	-13.001
2917.2000	-12.718
2917.6000	-12.951
2918.0000	-12.803
2918.4000	-12.695
2918.8000	-13.031
2919.2000	-13.058
2919.6000	-13.377
2920.0000	-13.525
2920.4000	-13.021
2920.8000	-13.827
2921.2000	-13.029
2921.6000	-13.457
2922.0000	-13.572
2922.4000	-13.311
2922.8000	-13.478
2923.2000	-13.548
2923.6000	-13.810
2924.0000	-14.669
2924.4000	-13.483
2924.8000	-13.078
2925.2000	-14.369
2925.6000	-14.404
2926.0000	-14.441
2926.4000	-14.185
2926.8000	-13.553
2927.2000	-14.103
2927.6000	-14.170
2928.0000	-13.935
2928.4000	-13.912
2928.8000	-13.239
2929.2000	-13.453
2929.6000	-13.863
2930.0000	-14.204
2930.4000	-14.051
2930.8000	-13.785
2931.2000	-15.109
2931.6000	-14.477
2932.0000	-14.266
2932.4000	-14.459
2932.8000	-14.563
2933.2000	-14.818
2933.6000	-14.207
2934.0000	-14.365
2934.4000	-14.590
2934.8000	-14.031
2935.2000	-13.977
2935.6000	-14.428
2936.0000	-14.404
2936.4000	-14.535
2936.8000	-14.247
2937.2000	-14.236
2937.6000	-14.129
2938.0000	-14.175
2938.4000	-14.409
2938.8000	-14.527
2939.2000	-14.469
2939.6000	-14.745
2940.0000	-14.334
2940.4000	-13.944
2940.8000	-14.642
2941.2000	-14.127
2941.6000	-14.019
2942.0000	-15.063
2942.4000	-15.096
2942.8000	-14.922
2943.2000	-14.530
2943.6000	-14.174
2944.0000	-14.345
2944.4000	-13.545
2944.8000	-13.938
2945.2000	-13.785
2945.6000	-13.957
2946.0000	-13.551
2946.4000	-14.968
2946.8000	-14.942
2947.2000	-14.658
2947.6000	-14.284
2948.0000	-14.163
2948.4000	-14.218
2948.8000	-13.748
2949.2000	-14.633
2949.6000	-14.412
2950.0000	-14.668
2950.4000	-14.178
2950.8000	-14.558
2951.2000	-15.096
2951.6000	-14.138
2952.0000	-14.727
2952.4000	-15.230
2952.8000	-14.432
2953.2000	-14.561
2953.6000	-13.866
2954.0000	-14.533
2954.4000	-14.389
2954.8000	-13.776
2955.2000	-14.995
2955.6000	-14.674
2956.0000	-15.213
2956.4000	-15.297
2956.8000	-13.885
2957.2000	-13.610
2957.6000	-14.114
2958.0000	-14.019
2958.4000	-14.223
2958.8000	-14.302
2959.2000	-14.465
2959.6000	-14.222
2960.0000	-13.728
2960.4000	-14.029
2960.8000	-13.982
2961.2000	-14.374
2961.6000	-13.982
2962.0000	-14.262
2962.4000	-14.002
2962.8000	-14.222
2963.2000	-14.989
2963.6000	-14.262
2964.0000	-14.306
2964.4000	-13.786
2964.8000	-14.516
2965.2000	-15.186
2965.6000	-14.784
2966.0000	-14.619
2966.4000	-14.318
2966.8000	-14.662
2967.2000	-15.023
2967.6000	-14.551
2968.0000	-14.724
2968.4000	-14.947
2968.8000	-14.967
2969.2000	-15.081
2969.6000	-14.985
2970.0000	-15.029
2970.4000	-15.101
2970.8000	-15.006
2971.2000	-15.115
2971.6000	-15.169
2972.0000	-15.161
2972.4000	-15.086
2972.8000	-15.141
2973.2000	-15.400
2973.6000	-15.136
2974.0000	-15.277
2974.4000	-15.384
2974.8000	-15.375
2975.2000	-15.316
2975.6000	-15.100
2976.0000	-15.472
2976.4000	-15.365
2976.8000	-15.420
2977.2000	-15.041
2977.6000	-15.201
2978.0000	-15.552
2978.4000	-15.625
2978.8000	-15.792
2979.2000	-15.819
2979.6000	-15.689
2980.0000	-15.633
2980.4000	-15.609
2980.8000	-15.543
2981.2000	-15.466
2981.6000	-15.553
2982.0000	-15.489
2982.4000	-15.569
2982.8000	-15.778
2983.2000	-15.331
2983.6000	-15.331
2984.0000	-15.422
2984.4000	-15.680
2984.8000	-15.448
2985.2000	-16.149
2985.6000	-15.673
2986.0000	-15.465
2986.4000	-15.168
2986.8000	-15.279
2987.2000	-14.873
2987.6000	-14.918
2988.0000	-15.208
2988.4000	-15.684
2988.8000	-15.513
2989.2000	-15.109
2989.6000	-14.996
2990.0000	-15.067
2990.4000	-15.011
2990.8000	-14.773
2991.2000	-15.041
2991.6000	-15.047
2992.0000	-15.110
2992.4000	-14.530
2992.8000	-14.394
2993.2000	-14.794
2993.6000	-15.144
2994.0000	-15.097
2994.4000	-15.216
2994.8000	-15.206
2995.2000	-15.043
2995.6000	-14.894
2996.0000	-14.459
2996.4000	-13.974
2996.8000	-14.024
2997.2000	-14.278
2997.6000	-13.870
2998.0000	-13.518
2998.4000	-13.969
2998.8000	-13.839
2999.2000	-13.596
2999.6000	-13.990
3000.0000	-13.603
3000.4000	-13.381
3000.8000	-13.768
3001.2000	-13.268
3001.6000	-13.407
3002.0000	-13.327
3002.4000	-13.652
3002.8000	-13.386
3003.2000	-12.999
3003.6000	-13.103
3004.0000	-13.168
3004.4000	-13.291
3004.8000	-12.881
3005.2000	-12.747
3005.6000	-13.168
3006.0000	-13.316
3006.4000	-13.289
3006.8000	-13.331
3007.2000	-13.121
3007.6000	-13.281
3008.0000	-12.742
3008.4000	-13.113
3008.8000	-12.626
3009.2000	-12.964
3009.6000	-13.093
3010.0000	-12.569
3010.4000	-12.721
3010.8000	-12.369
3011.2000	-12.612
3011.6000	-12.564
3012.0000	-12.660
3012.4000	-12.427
3012.8000	-12.549
3013.2000	-12.220
3013.6000	-12.278
3014.0000	-12.170
3014.4000	-12.181
3014.8000	-12.201
3015.2000	-12.135
3015.6000	-12.001
3016.0000	-12.130
3016.4000	-12.140
3016.8000	-12.116
3017.2000	-12.183
3017.6000	-12.216
3018.0000	-12.256
3018.4000	-12.072
3018.8000	-12.144
3019.2000	-12.253
3019.6000	-12.215
3020.0000	-12.219
3020.4000	-12.281
3020.8000	-12.212
3021.2000	-12.174
3021.6000	-12.117
3022.0000	-12.185
3022.4000	-12.246
3022.8000	-12.178
3023.2000	-12.107
3023.6000	-12.190
3024.0000	-12.205
3024.4000	-12.134
3024.8000	-12.036
3025.2000	-12.127
3025.6000	-12.094
3026.0000	-12.111
3026.4000	-11.899
3026.8000	-11.859
3027.2000	-11.984
3027.6000	-12.084
3028.0000	-12.063
3028.4000	-12.300
3028.8000	-12.252
3029.2000	-12.342
3029.6000	-12.407
3030.0000	-12.641
3030.4000	-12.605
3030.8000	-12.501
3031.2000	-12.520
3031.6000	-12.864
3032.0000	-12.671
3032.4000	-12.750
3032.8000	-12.945
3033.2000	-12.968
3033.6000	-12.796
3034.0000	-13.299
3034.4000	-13.061
3034.8000	-13.072
3035.2000	-13.008
3035.6000	-13.254
3036.0000	-13.485
3036.4000	-13.656
3036.8000	-13.542
3037.2000	-13.692
3037.6000	-13.728
3038.0000	-13.899
3038.4000	-13.984
3038.8000	-14.308
3039.2000	-14.114
3039.6000	-14.182
3040.0000	-14.144
3040.4000	-14.100
3040.8000	-14.402
3041.2000	-14.344
3041.6000	-14.512
3042.0000	-14.767
3042.4000	-14.799
3042.8000	-14.498
3043.2000	-14.685
3043.6000	-14.460
3044.0000	-14.624
3044.4000	-14.601
3044.8000	-15.061
3045.2000	-15.102
3045.6000	-15.119
3046.0000	-15.227
3046.4000	-15.279
3046.8000	-15.341
3047.2000	-14.893
3047.6000	-14.939
3048.0000	-15.171
3048.4000	-14.562
3048.8000	-14.797
3049.2000	-15.094
3049.6000	-15.194
3050.0000	-15.272
3050.4000	-15.279
3050.8000	-15.322
3051.2000	-15.347
3051.6000	-15.546
3052.0000	-15.598
3052.4000	-15.641
3052.8000	-15.971
3053.2000	-15.693
3053.6000	-15.979
3054.0000	-16.150
3054.4000	-15.315
3054.8000	-15.472
3055.2000	-16.311
3055.6000	-16.130
3056.0000	-16.329
3056.4000	-16.089
3056.8000	-16.066
3057.2000	-16.213
3057.6000	-16.366
3058.0000	-16.564
3058.4000	-16.394
3058.8000	-17.075
3059.2000	-17.057
3059.6000	-17.133
3060.0000	-16.958
3060.4000	-17.020
3060.8000	-16.939
3061.2000	-16.950
3061.6000	-17.960
3062.0000	-16.778
3062.4000	-16.488
3062.8000	-16.584
3063.2000	-16.757
3063.6000	-16.677
3064.0000	-17.693
3064.4000	-17.295
3064.8000	-17.219
3065.2000	-17.391
3065.6000	-16.911
3066.0000	-17.098
3066.4000	-16.896
3066.8000	-16.531
3067.2000	-17.086
3067.6000	-16.692
3068.0000	-17.345
3068.4000	-17.351
3068.8000	-16.280
3069.2000	-17.154
3069.6000	-16.762
3070.0000	-16.633
3070.4000	-16.573
3070.8000	-16.601
3071.2000	-17.219
3071.6000	-16.697
3072.0000	-16.954
3072.4000	-16.631
3072.8000	-16.151
3073.2000	-16.086
3073.6000	-16.297
3074.0000	-17.539
3074.4000	-17.139
3074.8000	-16.539
3075.2000	-16.908
3075.6000	-17.235
3076.0000	-16.793
3076.4000	-16.811
3076.8000	-16.361
3077.2000	-16.730
3077.6000	-16.815
3078.0000	-17.066
3078.4000	-16.641
3078.8000	-16.263
3079.2000	-16.118
3079.6000	-16.206
3080.0000	-16.813
3080.4000	-16.490
3080.8000	-16.272
3081.2000	-16.262
3081.6000	-16.368
3082.0000	-17.198
3082.4000	-17.416
3082.8000	-15.889
3083.2000	-15.388
3083.6000	-16.216
3084.0000	-16.384
3084.4000	-16.804
3084.8000	-15.952
3085.2000	-15.821
3085.6000	-15.848
[truncated: 6,036 more rows]
