# Supplementary material for: Femtosecond tunable solitons up to 4.8 µm using soliton self-frequency shift in an InF3 fiber
Source: Sci Rep. 2022 Sep 23;12:15898. doi: 10.1038/s41598-022-19658-8 (PMC9508244; doi:10.1038/s41598-022-19658-8)
Supplement: Supplementary file 1 — Supplementary Information. [file 41598_2022_19658_MOESM1_ESM.zip › Raw data/Fig3_4m20mInF3/a12A.CSV]

75CSV
77
35
CTRWL	3900.000000
SPAN	3200.000000
START WL	2300.000000
STOP WL	5500.000000
WLFREQ	0
REFL	-3.0
LSCL	7.0
RESLN	2.000
AVG	1
SMPLAUTO	1
SMPL	8001
SMPLINTVL	0.4000
HI1_CHOP
MEAS
LSUNT	0
NMSKV	OFF
RESCOR	0
SMOOTH	0
MEASWL	0
SWPSPD	1
MODELNAME	AQ6376
CHGPT	0
RESCAL0_0	10243
RESCAL0_1	0
RESCAL0_2	0
RESCAL1_0	10243
RESCAL1_1	0
RESCAL1_2	0
RESPARM	10243
FREQPARM	10243
WNUMPARM	10243
[TRACE DATA]
2300.0000	-60.750
2300.4000	-56.392
2300.8000	-54.117
2301.2000	-54.084
2301.6000	-59.846
2302.0000	-47.509
2302.4000	-50.952
2302.8000	-210.000
2303.2000	-210.000
2303.6000	-51.631
2304.0000	-54.599
2304.4000	-60.037
2304.8000	-57.880
2305.2000	-50.407
2305.6000	-50.697
2306.0000	-210.000
2306.4000	-52.037
2306.8000	-210.000
2307.2000	-210.000
2307.6000	-54.285
2308.0000	-210.000
2308.4000	-210.000
2308.8000	-52.105
2309.2000	-50.030
2309.6000	-51.956
2310.0000	-210.000
2310.4000	-53.790
2310.8000	-50.551
2311.2000	-210.000
2311.6000	-51.665
2312.0000	-53.188
2312.4000	-210.000
2312.8000	-210.000
2313.2000	-64.775
2313.6000	-210.000
2314.0000	-59.385
2314.4000	-210.000
2314.8000	-53.497
2315.2000	-54.258
2315.6000	-49.100
2316.0000	-54.188
2316.4000	-210.000
2316.8000	-50.421
2317.2000	-50.229
2317.6000	-50.738
2318.0000	-210.000
2318.4000	-210.000
2318.8000	-210.000
2319.2000	-49.349
2319.6000	-51.507
2320.0000	-52.718
2320.4000	-56.267
2320.8000	-49.177
2321.2000	-49.166
2321.6000	-50.884
2322.0000	-55.618
2322.4000	-49.459
2322.8000	-52.373
2323.2000	-58.129
2323.6000	-210.000
2324.0000	-52.423
2324.4000	-210.000
2324.8000	-53.201
2325.2000	-48.524
2325.6000	-48.792
2326.0000	-55.450
2326.4000	-49.406
2326.8000	-50.631
2327.2000	-52.257
2327.6000	-210.000
2328.0000	-59.078
2328.4000	-52.582
2328.8000	-51.323
2329.2000	-56.132
2329.6000	-49.041
2330.0000	-53.394
2330.4000	-49.986
2330.8000	-48.512
2331.2000	-210.000
2331.6000	-62.815
2332.0000	-210.000
2332.4000	-50.183
2332.8000	-55.259
2333.2000	-47.541
2333.6000	-49.420
2334.0000	-58.376
2334.4000	-210.000
2334.8000	-50.296
2335.2000	-210.000
2335.6000	-210.000
2336.0000	-62.622
2336.4000	-49.878
2336.8000	-49.641
2337.2000	-61.984
2337.6000	-210.000
2338.0000	-210.000
2338.4000	-58.531
2338.8000	-49.363
2339.2000	-50.991
2339.6000	-48.176
2340.0000	-50.526
2340.4000	-51.608
2340.8000	-51.588
2341.2000	-210.000
2341.6000	-50.020
2342.0000	-54.406
2342.4000	-210.000
2342.8000	-210.000
2343.2000	-210.000
2343.6000	-56.895
2344.0000	-49.853
2344.4000	-57.116
2344.8000	-52.558
2345.2000	-51.572
2345.6000	-50.233
2346.0000	-51.704
2346.4000	-53.479
2346.8000	-210.000
2347.2000	-56.477
2347.6000	-59.407
2348.0000	-210.000
2348.4000	-210.000
2348.8000	-58.641
2349.2000	-210.000
2349.6000	-56.846
2350.0000	-53.745
2350.4000	-51.662
2350.8000	-210.000
2351.2000	-50.457
2351.6000	-210.000
2352.0000	-70.868
2352.4000	-56.247
2352.8000	-59.236
2353.2000	-56.189
2353.6000	-53.751
2354.0000	-57.254
2354.4000	-210.000
2354.8000	-210.000
2355.2000	-210.000
2355.6000	-210.000
2356.0000	-59.641
2356.4000	-210.000
2356.8000	-210.000
2357.2000	-210.000
2357.6000	-210.000
2358.0000	-57.237
2358.4000	-210.000
2358.8000	-210.000
2359.2000	-51.164
2359.6000	-210.000
2360.0000	-210.000
2360.4000	-210.000
2360.8000	-56.256
2361.2000	-57.368
2361.6000	-49.309
2362.0000	-51.903
2362.4000	-54.953
2362.8000	-49.015
2363.2000	-210.000
2363.6000	-210.000
2364.0000	-210.000
2364.4000	-210.000
2364.8000	-210.000
2365.2000	-53.482
2365.6000	-52.820
2366.0000	-210.000
2366.4000	-51.565
2366.8000	-210.000
2367.2000	-210.000
2367.6000	-59.112
2368.0000	-52.424
2368.4000	-54.213
2368.8000	-210.000
2369.2000	-52.213
2369.6000	-210.000
2370.0000	-210.000
2370.4000	-52.422
2370.8000	-210.000
2371.2000	-55.792
2371.6000	-57.256
2372.0000	-57.797
2372.4000	-210.000
2372.8000	-210.000
2373.2000	-210.000
2373.6000	-210.000
2374.0000	-56.535
2374.4000	-57.771
2374.8000	-51.527
2375.2000	-50.313
2375.6000	-210.000
2376.0000	-59.624
2376.4000	-54.273
2376.8000	-50.376
2377.2000	-50.702
2377.6000	-53.864
2378.0000	-210.000
2378.4000	-51.777
2378.8000	-50.102
2379.2000	-51.547
2379.6000	-50.218
2380.0000	-210.000
2380.4000	-210.000
2380.8000	-210.000
2381.2000	-210.000
2381.6000	-54.934
2382.0000	-56.285
2382.4000	-210.000
2382.8000	-57.152
2383.2000	-51.725
2383.6000	-52.758
2384.0000	-51.590
2384.4000	-53.310
2384.8000	-210.000
2385.2000	-65.591
2385.6000	-210.000
2386.0000	-60.345
2386.4000	-55.431
2386.8000	-210.000
2387.2000	-210.000
2387.6000	-49.189
2388.0000	-50.184
2388.4000	-51.628
2388.8000	-50.572
2389.2000	-56.961
2389.6000	-210.000
2390.0000	-210.000
2390.4000	-210.000
2390.8000	-52.504
2391.2000	-51.852
2391.6000	-53.666
2392.0000	-210.000
2392.4000	-65.983
2392.8000	-50.823
2393.2000	-51.873
2393.6000	-61.497
2394.0000	-55.100
2394.4000	-54.062
2394.8000	-51.237
2395.2000	-210.000
2395.6000	-51.248
2396.0000	-75.953
2396.4000	-210.000
2396.8000	-57.836
2397.2000	-210.000
2397.6000	-210.000
2398.0000	-210.000
2398.4000	-210.000
2398.8000	-210.000
2399.2000	-56.622
2399.6000	-50.506
2400.0000	-210.000
2400.4000	-53.368
2400.8000	-210.000
2401.2000	-53.252
2401.6000	-210.000
2402.0000	-51.736
2402.4000	-64.432
2402.8000	-52.885
2403.2000	-51.389
2403.6000	-50.384
2404.0000	-210.000
2404.4000	-49.251
2404.8000	-51.593
2405.2000	-51.526
2405.6000	-59.855
2406.0000	-50.825
2406.4000	-50.940
2406.8000	-52.579
2407.2000	-52.344
2407.6000	-51.305
2408.0000	-50.114
2408.4000	-50.964
2408.8000	-52.485
2409.2000	-210.000
2409.6000	-210.000
2410.0000	-210.000
2410.4000	-49.446
2410.8000	-48.612
2411.2000	-51.938
2411.6000	-210.000
2412.0000	-50.792
2412.4000	-48.854
2412.8000	-49.732
2413.2000	-51.943
2413.6000	-63.197
2414.0000	-48.485
2414.4000	-50.369
2414.8000	-53.255
2415.2000	-53.326
2415.6000	-53.810
2416.0000	-50.752
2416.4000	-50.976
2416.8000	-50.058
2417.2000	-53.675
2417.6000	-51.189
2418.0000	-51.062
2418.4000	-50.493
2418.8000	-50.430
2419.2000	-51.608
2419.6000	-49.265
2420.0000	-52.137
2420.4000	-51.106
2420.8000	-49.553
2421.2000	-53.556
2421.6000	-49.170
2422.0000	-50.885
2422.4000	-50.198
2422.8000	-50.617
2423.2000	-49.574
2423.6000	-48.826
2424.0000	-49.796
2424.4000	-47.663
2424.8000	-49.431
2425.2000	-49.644
2425.6000	-50.817
2426.0000	-210.000
2426.4000	-51.065
2426.8000	-50.071
2427.2000	-48.279
2427.6000	-51.179
2428.0000	-53.858
2428.4000	-51.132
2428.8000	-49.765
2429.2000	-49.769
2429.6000	-49.675
2430.0000	-48.675
2430.4000	-50.539
2430.8000	-51.368
2431.2000	-49.019
2431.6000	-51.602
2432.0000	-51.940
2432.4000	-50.686
2432.8000	-49.868
2433.2000	-49.275
2433.6000	-48.791
2434.0000	-50.835
2434.4000	-50.289
2434.8000	-49.138
2435.2000	-49.544
2435.6000	-49.484
2436.0000	-50.508
2436.4000	-50.179
2436.8000	-50.746
2437.2000	-52.652
2437.6000	-51.372
2438.0000	-50.908
2438.4000	-49.477
2438.8000	-48.536
2439.2000	-49.821
2439.6000	-51.109
2440.0000	-210.000
2440.4000	-52.022
2440.8000	-50.236
2441.2000	-51.416
2441.6000	-50.819
2442.0000	-52.128
2442.4000	-53.358
2442.8000	-48.617
2443.2000	-56.849
2443.6000	-49.349
2444.0000	-49.988
2444.4000	-48.986
2444.8000	-51.193
2445.2000	-50.948
2445.6000	-48.955
2446.0000	-48.961
2446.4000	-49.114
2446.8000	-50.221
2447.2000	-49.314
2447.6000	-51.230
2448.0000	-48.161
2448.4000	-49.964
2448.8000	-49.237
2449.2000	-48.850
2449.6000	-48.703
2450.0000	-49.333
2450.4000	-47.804
2450.8000	-48.664
2451.2000	-47.787
2451.6000	-50.672
2452.0000	-53.131
2452.4000	-50.600
2452.8000	-55.886
2453.2000	-48.819
2453.6000	-48.131
2454.0000	-49.026
2454.4000	-51.344
2454.8000	-52.175
2455.2000	-50.989
2455.6000	-52.383
2456.0000	-49.678
2456.4000	-48.687
2456.8000	-48.173
2457.2000	-48.876
2457.6000	-50.243
2458.0000	-49.955
2458.4000	-49.804
2458.8000	-51.882
2459.2000	-52.199
2459.6000	-49.907
2460.0000	-51.331
2460.4000	-51.429
2460.8000	-49.572
2461.2000	-48.411
2461.6000	-49.007
2462.0000	-47.240
2462.4000	-48.680
2462.8000	-48.380
2463.2000	-48.826
2463.6000	-52.518
2464.0000	-51.813
2464.4000	-48.789
2464.8000	-47.487
2465.2000	-47.939
2465.6000	-47.034
2466.0000	-49.424
2466.4000	-48.467
2466.8000	-45.984
2467.2000	-47.109
2467.6000	-49.952
2468.0000	-48.268
2468.4000	-46.981
2468.8000	-46.953
2469.2000	-47.212
2469.6000	-47.691
2470.0000	-47.207
2470.4000	-49.053
2470.8000	-51.012
2471.2000	-47.702
2471.6000	-47.095
2472.0000	-48.685
2472.4000	-48.065
2472.8000	-47.754
2473.2000	-48.695
2473.6000	-47.564
2474.0000	-47.430
2474.4000	-47.842
2474.8000	-46.861
2475.2000	-47.481
2475.6000	-47.375
2476.0000	-48.197
2476.4000	-46.475
2476.8000	-46.616
2477.2000	-46.290
2477.6000	-47.307
2478.0000	-46.565
2478.4000	-46.549
2478.8000	-47.521
2479.2000	-47.079
2479.6000	-47.145
2480.0000	-47.145
2480.4000	-48.475
2480.8000	-46.560
2481.2000	-47.603
2481.6000	-46.602
2482.0000	-46.646
2482.4000	-48.360
2482.8000	-48.654
2483.2000	-46.565
2483.6000	-46.754
2484.0000	-47.935
2484.4000	-46.666
2484.8000	-47.294
2485.2000	-47.132
2485.6000	-46.695
2486.0000	-47.073
2486.4000	-45.875
2486.8000	-46.331
2487.2000	-45.817
2487.6000	-45.169
2488.0000	-45.527
2488.4000	-45.368
2488.8000	-45.538
2489.2000	-46.027
2489.6000	-45.211
2490.0000	-44.943
2490.4000	-44.823
2490.8000	-45.000
2491.2000	-45.397
2491.6000	-45.999
2492.0000	-45.448
2492.4000	-45.046
2492.8000	-45.654
2493.2000	-45.230
2493.6000	-45.217
2494.0000	-44.944
2494.4000	-45.719
2494.8000	-45.955
2495.2000	-45.171
2495.6000	-44.991
2496.0000	-45.060
2496.4000	-45.217
2496.8000	-44.130
2497.2000	-44.783
2497.6000	-45.872
2498.0000	-46.465
2498.4000	-47.439
2498.8000	-46.294
2499.2000	-45.422
2499.6000	-45.024
2500.0000	-44.127
2500.4000	-44.727
2500.8000	-45.395
2501.2000	-46.103
2501.6000	-44.598
2502.0000	-44.395
2502.4000	-44.462
2502.8000	-44.524
2503.2000	-44.139
2503.6000	-43.729
2504.0000	-44.045
2504.4000	-43.524
2504.8000	-43.495
2505.2000	-43.126
2505.6000	-42.682
2506.0000	-43.259
2506.4000	-43.550
2506.8000	-42.637
2507.2000	-42.684
2507.6000	-42.922
2508.0000	-42.853
2508.4000	-43.536
2508.8000	-43.297
2509.2000	-43.306
2509.6000	-43.494
2510.0000	-43.324
2510.4000	-43.505
2510.8000	-43.364
2511.2000	-43.300
2511.6000	-44.162
2512.0000	-44.237
2512.4000	-44.763
2512.8000	-44.646
2513.2000	-44.436
2513.6000	-44.234
2514.0000	-43.367
2514.4000	-43.606
2514.8000	-44.307
2515.2000	-43.606
2515.6000	-43.978
2516.0000	-43.681
2516.4000	-43.604
2516.8000	-44.347
2517.2000	-43.440
2517.6000	-44.310
2518.0000	-44.303
2518.4000	-44.303
2518.8000	-43.271
2519.2000	-43.539
2519.6000	-44.092
2520.0000	-44.205
2520.4000	-44.135
2520.8000	-43.605
2521.2000	-43.938
2521.6000	-43.162
2522.0000	-43.211
2522.4000	-42.563
2522.8000	-42.401
2523.2000	-42.692
2523.6000	-42.868
2524.0000	-42.482
2524.4000	-42.800
2524.8000	-42.195
2525.2000	-42.177
2525.6000	-41.923
2526.0000	-41.547
2526.4000	-42.435
2526.8000	-41.708
2527.2000	-41.858
2527.6000	-41.331
2528.0000	-41.249
2528.4000	-41.140
2528.8000	-41.430
2529.2000	-42.164
2529.6000	-42.387
2530.0000	-42.099
2530.4000	-42.794
2530.8000	-41.737
2531.2000	-42.350
2531.6000	-41.299
2532.0000	-43.093
2532.4000	-41.352
2532.8000	-42.699
2533.2000	-42.713
2533.6000	-41.603
2534.0000	-41.564
2534.4000	-41.544
2534.8000	-41.502
2535.2000	-41.032
2535.6000	-41.352
2536.0000	-40.798
2536.4000	-40.680
2536.8000	-41.972
2537.2000	-41.990
2537.6000	-41.536
2538.0000	-41.706
2538.4000	-41.774
2538.8000	-41.011
2539.2000	-41.130
2539.6000	-40.816
2540.0000	-40.444
2540.4000	-40.440
2540.8000	-40.663
2541.2000	-41.443
2541.6000	-41.478
2542.0000	-41.385
2542.4000	-41.020
2542.8000	-40.853
2543.2000	-40.409
2543.6000	-39.954
2544.0000	-40.354
2544.4000	-40.302
2544.8000	-40.024
2545.2000	-39.836
2545.6000	-39.610
2546.0000	-39.911
2546.4000	-39.721
2546.8000	-39.257
2547.2000	-39.188
2547.6000	-39.212
2548.0000	-39.275
2548.4000	-39.690
2548.8000	-39.581
2549.2000	-39.764
2549.6000	-39.877
2550.0000	-39.533
2550.4000	-39.568
2550.8000	-40.030
2551.2000	-39.576
2551.6000	-39.915
2552.0000	-39.601
2552.4000	-40.190
2552.8000	-39.522
2553.2000	-39.386
2553.6000	-39.442
2554.0000	-39.178
2554.4000	-39.311
2554.8000	-39.191
2555.2000	-39.114
2555.6000	-38.996
2556.0000	-39.120
2556.4000	-38.942
2556.8000	-38.810
2557.2000	-39.041
2557.6000	-38.895
2558.0000	-38.830
2558.4000	-38.630
2558.8000	-38.729
2559.2000	-38.612
2559.6000	-38.733
2560.0000	-38.568
2560.4000	-38.545
2560.8000	-38.831
2561.2000	-38.524
2561.6000	-38.746
2562.0000	-38.680
2562.4000	-38.389
2562.8000	-38.505
2563.2000	-38.487
2563.6000	-38.463
2564.0000	-38.500
2564.4000	-38.425
2564.8000	-38.552
2565.2000	-38.430
2565.6000	-38.723
2566.0000	-38.442
2566.4000	-38.741
2566.8000	-38.595
2567.2000	-38.562
2567.6000	-38.568
2568.0000	-38.512
2568.4000	-38.621
2568.8000	-38.601
2569.2000	-38.578
2569.6000	-38.397
2570.0000	-38.694
2570.4000	-38.527
2570.8000	-38.424
2571.2000	-38.506
2571.6000	-38.370
2572.0000	-38.515
2572.4000	-38.247
2572.8000	-38.266
2573.2000	-38.457
2573.6000	-38.404
2574.0000	-38.610
2574.4000	-38.548
2574.8000	-38.511
2575.2000	-38.410
2575.6000	-38.637
2576.0000	-38.546
2576.4000	-38.334
2576.8000	-38.741
2577.2000	-38.738
2577.6000	-38.828
2578.0000	-38.461
2578.4000	-38.690
2578.8000	-38.307
2579.2000	-38.034
2579.6000	-38.238
2580.0000	-37.827
2580.4000	-38.085
2580.8000	-37.707
2581.2000	-37.484
2581.6000	-37.476
2582.0000	-37.285
2582.4000	-37.558
2582.8000	-37.230
2583.2000	-36.921
2583.6000	-36.585
2584.0000	-36.659
2584.4000	-36.231
2584.8000	-36.441
2585.2000	-36.714
2585.6000	-36.728
2586.0000	-36.652
2586.4000	-36.546
2586.8000	-36.173
2587.2000	-35.853
2587.6000	-36.416
2588.0000	-35.822
2588.4000	-36.322
2588.8000	-36.788
2589.2000	-36.872
2589.6000	-36.636
2590.0000	-36.625
2590.4000	-36.939
2590.8000	-36.814
2591.2000	-36.518
2591.6000	-36.446
2592.0000	-36.485
2592.4000	-36.759
2592.8000	-36.804
2593.2000	-36.277
2593.6000	-36.258
2594.0000	-36.922
2594.4000	-35.646
2594.8000	-36.793
2595.2000	-35.060
2595.6000	-35.267
2596.0000	-35.012
2596.4000	-34.738
2596.8000	-35.606
2597.2000	-34.779
2597.6000	-35.285
2598.0000	-33.778
2598.4000	-35.377
2598.8000	-35.858
2599.2000	-35.063
2599.6000	-35.348
2600.0000	-33.651
2600.4000	-34.279
2600.8000	-33.946
2601.2000	-33.832
2601.6000	-34.006
2602.0000	-33.364
2602.4000	-33.171
2602.8000	-32.747
2603.2000	-33.806
2603.6000	-33.278
2604.0000	-34.753
2604.4000	-32.478
2604.8000	-33.066
2605.2000	-34.025
2605.6000	-32.582
2606.0000	-32.370
2606.4000	-33.238
2606.8000	-32.351
2607.2000	-32.713
2607.6000	-32.706
2608.0000	-32.725
2608.4000	-32.693
2608.8000	-33.609
2609.2000	-32.448
2609.6000	-32.963
2610.0000	-31.886
2610.4000	-32.538
2610.8000	-31.741
2611.2000	-31.542
2611.6000	-33.389
2612.0000	-32.194
2612.4000	-33.052
2612.8000	-32.808
2613.2000	-31.868
2613.6000	-32.233
2614.0000	-32.329
2614.4000	-31.903
2614.8000	-31.856
2615.2000	-32.014
2615.6000	-31.524
2616.0000	-32.659
2616.4000	-32.944
2616.8000	-32.873
2617.2000	-32.863
2617.6000	-32.588
2618.0000	-31.670
2618.4000	-31.602
2618.8000	-31.991
2619.2000	-31.575
2619.6000	-31.924
2620.0000	-31.413
2620.4000	-32.364
2620.8000	-31.383
2621.2000	-31.486
2621.6000	-31.373
2622.0000	-31.906
2622.4000	-32.030
2622.8000	-31.928
2623.2000	-32.087
2623.6000	-32.331
2624.0000	-31.948
2624.4000	-30.895
2624.8000	-30.947
2625.2000	-31.394
2625.6000	-32.335
2626.0000	-31.079
2626.4000	-32.495
2626.8000	-30.747
2627.2000	-31.250
2627.6000	-30.763
2628.0000	-30.623
2628.4000	-32.271
2628.8000	-30.961
2629.2000	-30.835
2629.6000	-30.209
2630.0000	-30.417
2630.4000	-29.914
2630.8000	-29.672
2631.2000	-29.501
2631.6000	-29.431
2632.0000	-29.022
2632.4000	-28.756
2632.8000	-28.393
2633.2000	-28.029
2633.6000	-28.279
2634.0000	-28.058
2634.4000	-28.322
2634.8000	-28.741
2635.2000	-28.819
2635.6000	-28.027
2636.0000	-29.120
2636.4000	-29.312
2636.8000	-28.479
2637.2000	-28.631
2637.6000	-28.520
2638.0000	-28.688
2638.4000	-28.307
2638.8000	-28.365
2639.2000	-28.595
2639.6000	-28.506
2640.0000	-28.633
2640.4000	-28.527
2640.8000	-28.511
2641.2000	-28.542
2641.6000	-28.613
2642.0000	-28.694
2642.4000	-28.745
2642.8000	-28.858
2643.2000	-28.934
2643.6000	-29.152
2644.0000	-29.226
2644.4000	-29.260
2644.8000	-29.276
2645.2000	-29.471
2645.6000	-29.477
2646.0000	-29.374
2646.4000	-29.530
2646.8000	-30.207
2647.2000	-29.578
2647.6000	-29.304
2648.0000	-29.295
2648.4000	-29.355
2648.8000	-29.014
2649.2000	-28.732
2649.6000	-28.803
2650.0000	-28.705
2650.4000	-28.669
2650.8000	-28.651
2651.2000	-28.655
2651.6000	-29.239
2652.0000	-28.856
2652.4000	-28.978
2652.8000	-29.061
2653.2000	-28.594
2653.6000	-28.629
2654.0000	-28.630
2654.4000	-28.160
2654.8000	-28.153
2655.2000	-28.238
2655.6000	-28.762
2656.0000	-28.763
2656.4000	-28.467
2656.8000	-28.116
2657.2000	-28.380
2657.6000	-28.254
2658.0000	-28.606
2658.4000	-28.708
2658.8000	-28.450
2659.2000	-28.823
2659.6000	-28.309
2660.0000	-28.479
2660.4000	-28.804
2660.8000	-28.537
2661.2000	-28.151
2661.6000	-28.189
2662.0000	-28.421
2662.4000	-29.047
2662.8000	-29.681
2663.2000	-29.458
2663.6000	-29.648
2664.0000	-29.859
2664.4000	-29.474
2664.8000	-29.555
2665.2000	-29.651
2665.6000	-29.679
2666.0000	-30.027
2666.4000	-29.791
2666.8000	-29.576
2667.2000	-29.562
2667.6000	-29.513
2668.0000	-30.099
2668.4000	-29.467
2668.8000	-30.343
2669.2000	-29.598
2669.6000	-30.065
2670.0000	-29.765
2670.4000	-29.341
2670.8000	-29.750
2671.2000	-29.104
2671.6000	-28.792
2672.0000	-28.931
2672.4000	-28.451
2672.8000	-28.625
2673.2000	-29.143
2673.6000	-29.486
2674.0000	-28.415
2674.4000	-29.292
2674.8000	-28.918
2675.2000	-29.026
2675.6000	-29.038
2676.0000	-29.122
2676.4000	-29.203
2676.8000	-28.990
2677.2000	-28.958
2677.6000	-29.300
2678.0000	-29.148
2678.4000	-29.144
2678.8000	-29.160
2679.2000	-29.153
2679.6000	-29.138
2680.0000	-29.293
2680.4000	-29.295
2680.8000	-29.448
2681.2000	-29.207
2681.6000	-29.354
2682.0000	-29.701
2682.4000	-29.705
2682.8000	-29.883
2683.2000	-30.092
2683.6000	-30.035
2684.0000	-30.262
2684.4000	-30.325
2684.8000	-30.632
2685.2000	-30.555
2685.6000	-30.743
2686.0000	-30.462
2686.4000	-30.012
2686.8000	-30.186
2687.2000	-30.650
2687.6000	-30.710
2688.0000	-29.888
2688.4000	-29.591
2688.8000	-30.002
2689.2000	-31.011
2689.6000	-29.634
2690.0000	-28.763
2690.4000	-28.024
2690.8000	-28.879
2691.2000	-28.631
2691.6000	-28.783
2692.0000	-28.203
2692.4000	-28.216
2692.8000	-27.178
2693.2000	-26.672
2693.6000	-26.574
2694.0000	-26.513
2694.4000	-26.800
2694.8000	-26.396
2695.2000	-25.559
2695.6000	-25.673
2696.0000	-25.022
2696.4000	-24.958
2696.8000	-24.424
2697.2000	-24.466
2697.6000	-24.347
2698.0000	-23.872
2698.4000	-24.306
2698.8000	-24.548
2699.2000	-24.175
2699.6000	-24.984
2700.0000	-24.822
2700.4000	-25.061
2700.8000	-25.277
2701.2000	-24.612
2701.6000	-24.787
2702.0000	-24.792
2702.4000	-24.163
2702.8000	-24.135
2703.2000	-24.166
2703.6000	-23.277
2704.0000	-22.885
2704.4000	-22.606
2704.8000	-22.258
2705.2000	-22.202
2705.6000	-22.107
2706.0000	-21.692
2706.4000	-21.434
2706.8000	-21.315
2707.2000	-21.361
2707.6000	-21.228
2708.0000	-21.142
2708.4000	-21.527
2708.8000	-21.642
2709.2000	-21.565
2709.6000	-21.729
2710.0000	-21.621
2710.4000	-21.564
2710.8000	-21.091
2711.2000	-21.474
2711.6000	-21.221
2712.0000	-21.385
2712.4000	-21.045
2712.8000	-21.655
2713.2000	-22.095
2713.6000	-21.333
2714.0000	-21.701
2714.4000	-22.491
2714.8000	-21.968
2715.2000	-21.618
2715.6000	-21.486
2716.0000	-22.531
2716.4000	-22.303
2716.8000	-21.983
2717.2000	-22.521
2717.6000	-22.536
2718.0000	-22.551
2718.4000	-22.044
2718.8000	-21.914
2719.2000	-22.097
2719.6000	-21.327
2720.0000	-21.964
2720.4000	-21.471
2720.8000	-22.282
2721.2000	-21.508
2721.6000	-20.819
2722.0000	-20.743
2722.4000	-20.684
2722.8000	-20.555
2723.2000	-21.235
2723.6000	-19.099
2724.0000	-20.143
2724.4000	-20.104
2724.8000	-20.174
2725.2000	-19.562
2725.6000	-19.615
2726.0000	-18.224
2726.4000	-19.071
2726.8000	-19.216
2727.2000	-18.659
2727.6000	-19.212
2728.0000	-19.059
2728.4000	-18.768
2728.8000	-18.818
2729.2000	-17.346
2729.6000	-17.747
2730.0000	-18.124
2730.4000	-18.611
2730.8000	-17.541
2731.2000	-17.718
2731.6000	-17.791
2732.0000	-18.170
2732.4000	-18.579
2732.8000	-17.981
2733.2000	-17.703
2733.6000	-17.207
2734.0000	-17.021
2734.4000	-16.379
2734.8000	-16.453
2735.2000	-16.386
2735.6000	-15.751
2736.0000	-15.653
2736.4000	-15.608
2736.8000	-15.913
2737.2000	-15.787
2737.6000	-15.643
2738.0000	-15.287
2738.4000	-14.774
2738.8000	-14.591
2739.2000	-14.210
2739.6000	-14.566
2740.0000	-14.088
2740.4000	-14.138
2740.8000	-14.108
2741.2000	-13.929
2741.6000	-13.647
2742.0000	-14.451
2742.4000	-14.736
2742.8000	-14.351
2743.2000	-13.767
2743.6000	-14.009
2744.0000	-14.528
2744.4000	-14.400
2744.8000	-14.314
2745.2000	-13.769
2745.6000	-13.521
2746.0000	-13.649
2746.4000	-14.303
2746.8000	-14.259
2747.2000	-14.502
2747.6000	-14.062
2748.0000	-13.670
2748.4000	-13.526
2748.8000	-13.521
2749.2000	-13.032
2749.6000	-12.914
2750.0000	-12.923
2750.4000	-12.671
2750.8000	-12.628
2751.2000	-12.668
2751.6000	-12.384
2752.0000	-12.281
2752.4000	-12.487
2752.8000	-12.336
2753.2000	-12.574
2753.6000	-12.395
2754.0000	-12.280
2754.4000	-12.098
2754.8000	-12.210
2755.2000	-12.182
2755.6000	-11.882
2756.0000	-12.176
2756.4000	-11.659
2756.8000	-11.169
2757.2000	-10.988
2757.6000	-10.760
2758.0000	-10.811
2758.4000	-10.616
2758.8000	-10.462
2759.2000	-10.379
2759.6000	-10.336
2760.0000	-10.079
2760.4000	-10.188
2760.8000	-9.896
2761.2000	-9.862
2761.6000	-9.744
2762.0000	-9.570
2762.4000	-9.305
2762.8000	-9.599
2763.2000	-9.310
2763.6000	-9.283
2764.0000	-9.283
2764.4000	-9.130
2764.8000	-9.024
2765.2000	-8.974
2765.6000	-8.839
2766.0000	-8.680
2766.4000	-8.516
2766.8000	-8.287
2767.2000	-8.199
2767.6000	-8.028
2768.0000	-8.030
2768.4000	-7.723
2768.8000	-7.639
2769.2000	-7.475
2769.6000	-7.665
2770.0000	-7.624
2770.4000	-7.315
2770.8000	-7.390
2771.2000	-7.354
2771.6000	-7.212
2772.0000	-7.351
2772.4000	-7.225
2772.8000	-7.149
2773.2000	-7.092
2773.6000	-7.092
2774.0000	-6.968
2774.4000	-6.805
2774.8000	-6.822
2775.2000	-6.524
2775.6000	-6.598
2776.0000	-6.537
2776.4000	-6.515
2776.8000	-6.356
2777.2000	-6.462
2777.6000	-6.219
2778.0000	-6.147
2778.4000	-6.135
2778.8000	-6.058
2779.2000	-6.032
2779.6000	-5.931
2780.0000	-5.743
2780.4000	-5.842
2780.8000	-5.780
2781.2000	-5.814
2781.6000	-5.679
2782.0000	-5.573
2782.4000	-5.372
2782.8000	-5.140
2783.2000	-4.994
2783.6000	-4.726
2784.0000	-4.485
2784.4000	-4.156
2784.8000	-3.958
2785.2000	-3.800
2785.6000	-3.647
2786.0000	-3.548
2786.4000	-3.351
2786.8000	-3.080
2787.2000	-2.288
2787.6000	-1.507
2788.0000	-0.616
2788.4000	-0.172
2788.8000	+0.103
2789.2000	+0.233
2789.6000	+0.296
2790.0000	+0.406
2790.4000	+0.440
2790.8000	+0.431
2791.2000	+0.445
2791.6000	+0.399
2792.0000	+0.301
2792.4000	+0.173
2792.8000	+0.105
2793.2000	-0.061
2793.6000	-0.336
2794.0000	-0.895
2794.4000	-2.280
2794.8000	-3.256
2795.2000	-3.829
2795.6000	-3.920
2796.0000	-3.909
2796.4000	-3.939
2796.8000	-4.020
2797.2000	-4.086
2797.6000	-4.010
2798.0000	-3.902
2798.4000	-3.737
2798.8000	-3.539
2799.2000	-3.435
2799.6000	-3.239
2800.0000	-3.052
2800.4000	-2.913
2800.8000	-2.836
2801.2000	-2.808
2801.6000	-2.832
2802.0000	-2.875
2802.4000	-2.986
2802.8000	-3.094
2803.2000	-3.271
2803.6000	-3.524
2804.0000	-3.841
2804.4000	-4.193
2804.8000	-4.491
2805.2000	-4.684
2805.6000	-5.084
2806.0000	-5.402
2806.4000	-5.406
2806.8000	-5.743
2807.2000	-5.870
2807.6000	-5.812
2808.0000	-6.034
2808.4000	-6.238
2808.8000	-6.241
2809.2000	-6.338
2809.6000	-6.291
2810.0000	-6.373
2810.4000	-6.436
2810.8000	-6.533
2811.2000	-6.392
2811.6000	-6.513
2812.0000	-6.540
2812.4000	-6.139
2812.8000	-6.477
2813.2000	-6.657
2813.6000	-6.651
2814.0000	-6.795
2814.4000	-6.384
2814.8000	-6.479
2815.2000	-6.407
2815.6000	-6.552
2816.0000	-6.416
2816.4000	-6.483
2816.8000	-6.436
2817.2000	-6.508
2817.6000	-6.534
2818.0000	-6.447
2818.4000	-6.508
2818.8000	-6.509
2819.2000	-6.576
2819.6000	-6.777
2820.0000	-6.901
2820.4000	-7.032
2820.8000	-7.286
2821.2000	-7.413
2821.6000	-7.659
2822.0000	-7.879
2822.4000	-7.853
2822.8000	-7.985
2823.2000	-7.995
2823.6000	-8.167
2824.0000	-8.132
2824.4000	-8.426
2824.8000	-8.576
2825.2000	-8.568
2825.6000	-8.707
2826.0000	-8.688
2826.4000	-8.709
2826.8000	-8.755
2827.2000	-8.758
2827.6000	-8.830
2828.0000	-8.927
2828.4000	-8.856
2828.8000	-9.061
2829.2000	-9.041
2829.6000	-9.017
2830.0000	-9.101
2830.4000	-9.227
2830.8000	-9.413
2831.2000	-9.475
2831.6000	-9.810
2832.0000	-9.785
2832.4000	-9.945
2832.8000	-9.854
2833.2000	-9.771
2833.6000	-9.918
2834.0000	-10.011
2834.4000	-10.123
2834.8000	-10.075
2835.2000	-10.306
2835.6000	-10.264
2836.0000	-10.481
2836.4000	-10.706
2836.8000	-10.602
2837.2000	-10.770
2837.6000	-10.264
2838.0000	-10.632
2838.4000	-10.853
2838.8000	-10.623
2839.2000	-10.705
2839.6000	-11.018
2840.0000	-11.031
2840.4000	-11.150
2840.8000	-10.985
2841.2000	-11.151
2841.6000	-11.075
2842.0000	-11.208
2842.4000	-11.505
2842.8000	-11.555
2843.2000	-11.274
2843.6000	-11.515
2844.0000	-11.636
2844.4000	-11.647
2844.8000	-11.605
2845.2000	-11.638
2845.6000	-11.825
2846.0000	-11.579
2846.4000	-11.716
2846.8000	-11.704
2847.2000	-11.687
2847.6000	-11.779
2848.0000	-11.673
2848.4000	-11.671
2848.8000	-11.618
2849.2000	-11.628
2849.6000	-11.593
2850.0000	-11.507
2850.4000	-11.585
2850.8000	-11.571
2851.2000	-11.661
2851.6000	-11.623
2852.0000	-11.573
2852.4000	-11.481
2852.8000	-11.392
2853.2000	-11.170
2853.6000	-11.316
2854.0000	-11.293
2854.4000	-11.346
2854.8000	-11.293
2855.2000	-11.098
2855.6000	-11.176
2856.0000	-11.305
2856.4000	-11.333
2856.8000	-11.285
2857.2000	-11.330
2857.6000	-11.309
2858.0000	-11.421
2858.4000	-11.335
2858.8000	-11.510
2859.2000	-11.440
2859.6000	-11.245
2860.0000	-11.276
2860.4000	-11.342
2860.8000	-11.270
2861.2000	-11.364
2861.6000	-11.517
2862.0000	-11.488
2862.4000	-11.495
2862.8000	-11.678
2863.2000	-11.629
2863.6000	-11.542
2864.0000	-11.701
2864.4000	-11.466
2864.8000	-11.353
2865.2000	-11.411
2865.6000	-11.273
2866.0000	-11.354
2866.4000	-11.476
2866.8000	-11.550
2867.2000	-11.518
2867.6000	-11.416
2868.0000	-11.503
2868.4000	-11.420
2868.8000	-11.362
2869.2000	-11.507
2869.6000	-11.772
2870.0000	-11.563
2870.4000	-11.500
2870.8000	-11.435
2871.2000	-11.537
2871.6000	-11.689
2872.0000	-11.486
2872.4000	-11.491
2872.8000	-11.699
2873.2000	-11.575
2873.6000	-11.452
2874.0000	-11.673
2874.4000	-11.375
2874.8000	-11.290
2875.2000	-11.307
2875.6000	-11.543
2876.0000	-11.566
2876.4000	-11.295
2876.8000	-11.489
2877.2000	-11.149
2877.6000	-11.363
2878.0000	-11.193
2878.4000	-11.231
2878.8000	-11.358
2879.2000	-11.227
2879.6000	-11.225
2880.0000	-11.235
2880.4000	-11.037
2880.8000	-11.128
2881.2000	-10.763
2881.6000	-11.261
2882.0000	-11.527
2882.4000	-10.858
2882.8000	-11.128
2883.2000	-10.839
2883.6000	-10.996
2884.0000	-10.869
2884.4000	-11.149
2884.8000	-11.099
2885.2000	-11.237
2885.6000	-10.904
2886.0000	-11.038
2886.4000	-11.404
2886.8000	-11.349
2887.2000	-11.423
2887.6000	-11.116
2888.0000	-11.405
2888.4000	-11.378
2888.8000	-11.189
2889.2000	-11.235
2889.6000	-11.247
2890.0000	-11.163
2890.4000	-11.165
2890.8000	-11.119
2891.2000	-11.104
2891.6000	-11.121
2892.0000	-11.150
2892.4000	-11.134
2892.8000	-10.944
2893.2000	-10.786
2893.6000	-11.068
2894.0000	-11.093
2894.4000	-11.172
2894.8000	-11.076
2895.2000	-11.054
2895.6000	-11.115
2896.0000	-11.022
2896.4000	-10.912
2896.8000	-11.043
2897.2000	-10.816
2897.6000	-10.908
2898.0000	-10.847
2898.4000	-10.955
2898.8000	-11.023
2899.2000	-10.708
2899.6000	-10.629
2900.0000	-10.644
2900.4000	-10.780
2900.8000	-10.779
2901.2000	-10.750
2901.6000	-10.631
2902.0000	-10.348
2902.4000	-10.410
2902.8000	-10.850
2903.2000	-10.875
2903.6000	-11.087
2904.0000	-11.087
2904.4000	-10.811
2904.8000	-11.435
2905.2000	-10.837
2905.6000	-10.299
2906.0000	-10.220
2906.4000	-10.472
2906.8000	-10.973
2907.2000	-10.954
2907.6000	-10.835
2908.0000	-10.648
2908.4000	-10.548
2908.8000	-10.789
2909.2000	-11.070
2909.6000	-10.867
2910.0000	-10.883
2910.4000	-11.232
2910.8000	-10.875
2911.2000	-10.996
2911.6000	-11.028
2912.0000	-10.816
2912.4000	-10.995
2912.8000	-10.956
2913.2000	-10.947
2913.6000	-11.085
2914.0000	-11.158
2914.4000	-11.252
2914.8000	-11.100
2915.2000	-11.224
2915.6000	-11.179
2916.0000	-11.122
2916.4000	-11.059
2916.8000	-11.120
2917.2000	-11.336
2917.6000	-11.392
2918.0000	-11.490
2918.4000	-11.442
2918.8000	-11.425
2919.2000	-11.259
2919.6000	-11.116
2920.0000	-11.378
2920.4000	-11.252
2920.8000	-10.991
2921.2000	-11.379
2921.6000	-11.274
2922.0000	-10.982
2922.4000	-11.085
2922.8000	-10.905
2923.2000	-10.717
2923.6000	-10.754
2924.0000	-11.050
2924.4000	-10.933
2924.8000	-10.974
2925.2000	-10.629
2925.6000	-10.706
2926.0000	-10.743
2926.4000	-10.690
2926.8000	-10.567
2927.2000	-10.629
2927.6000	-10.810
2928.0000	-11.329
2928.4000	-11.344
2928.8000	-10.946
2929.2000	-10.778
2929.6000	-11.015
2930.0000	-10.742
2930.4000	-11.080
2930.8000	-10.858
2931.2000	-10.868
2931.6000	-11.619
2932.0000	-11.584
2932.4000	-11.582
2932.8000	-11.206
2933.2000	-12.382
2933.6000	-11.362
2934.0000	-11.324
2934.4000	-10.803
2934.8000	-11.024
2935.2000	-10.874
2935.6000	-11.332
2936.0000	-10.775
2936.4000	-10.890
2936.8000	-10.522
2937.2000	-10.928
2937.6000	-11.712
2938.0000	-11.037
2938.4000	-10.288
2938.8000	-10.840
2939.2000	-10.447
2939.6000	-10.494
2940.0000	-10.689
2940.4000	-10.248
2940.8000	-10.203
2941.2000	-10.428
2941.6000	-11.049
2942.0000	-10.755
2942.4000	-11.051
2942.8000	-10.591
2943.2000	-10.812
2943.6000	-11.098
2944.0000	-11.097
2944.4000	-11.036
2944.8000	-11.091
2945.2000	-10.944
2945.6000	-10.572
2946.0000	-11.219
2946.4000	-10.918
2946.8000	-10.663
2947.2000	-11.147
2947.6000	-11.517
2948.0000	-11.032
2948.4000	-10.909
2948.8000	-11.055
2949.2000	-11.556
2949.6000	-10.952
2950.0000	-10.692
2950.4000	-11.102
2950.8000	-11.074
2951.2000	-10.878
2951.6000	-10.816
2952.0000	-10.527
2952.4000	-10.543
2952.8000	-10.862
2953.2000	-10.735
2953.6000	-10.876
2954.0000	-10.364
2954.4000	-10.576
2954.8000	-10.644
2955.2000	-11.001
2955.6000	-11.437
2956.0000	-10.518
2956.4000	-10.102
2956.8000	-10.296
2957.2000	-9.946
2957.6000	-10.971
2958.0000	-10.249
2958.4000	-10.068
2958.8000	-10.568
2959.2000	-10.388
2959.6000	-10.268
2960.0000	-11.564
2960.4000	-11.200
2960.8000	-10.430
2961.2000	-10.203
2961.6000	-10.054
2962.0000	-9.921
2962.4000	-10.105
2962.8000	-10.030
2963.2000	-10.247
2963.6000	-10.301
2964.0000	-10.412
2964.4000	-11.011
2964.8000	-10.071
2965.2000	-10.732
2965.6000	-10.993
2966.0000	-10.247
2966.4000	-10.379
2966.8000	-10.231
2967.2000	-9.908
2967.6000	-10.114
2968.0000	-10.548
2968.4000	-10.919
2968.8000	-9.942
2969.2000	-10.941
2969.6000	-11.257
2970.0000	-11.062
2970.4000	-10.291
2970.8000	-10.655
2971.2000	-10.115
2971.6000	-10.100
2972.0000	-10.099
2972.4000	-10.503
2972.8000	-11.164
2973.2000	-10.505
2973.6000	-10.398
2974.0000	-9.881
2974.4000	-9.910
2974.8000	-10.019
2975.2000	-10.216
2975.6000	-9.996
2976.0000	-10.129
2976.4000	-10.553
2976.8000	-10.018
2977.2000	-10.269
2977.6000	-11.590
2978.0000	-10.484
2978.4000	-10.346
2978.8000	-10.373
2979.2000	-10.629
2979.6000	-10.901
2980.0000	-10.575
2980.4000	-11.009
2980.8000	-10.438
2981.2000	-11.168
2981.6000	-11.298
2982.0000	-11.406
2982.4000	-10.354
2982.8000	-10.563
2983.2000	-10.583
2983.6000	-11.076
2984.0000	-10.532
2984.4000	-10.639
2984.8000	-10.749
2985.2000	-10.394
2985.6000	-11.270
2986.0000	-10.555
2986.4000	-10.423
2986.8000	-10.885
2987.2000	-10.838
2987.6000	-11.396
2988.0000	-10.826
2988.4000	-10.611
2988.8000	-11.185
2989.2000	-10.626
2989.6000	-10.331
2990.0000	-10.591
2990.4000	-10.809
2990.8000	-10.884
2991.2000	-11.032
2991.6000	-11.452
2992.0000	-10.594
2992.4000	-10.306
2992.8000	-10.613
2993.2000	-10.763
2993.6000	-11.080
2994.0000	-12.049
2994.4000	-11.730
2994.8000	-10.950
2995.2000	-11.782
2995.6000	-11.357
2996.0000	-11.467
2996.4000	-10.757
2996.8000	-12.122
2997.2000	-11.594
2997.6000	-11.080
2998.0000	-10.657
2998.4000	-10.902
2998.8000	-10.990
2999.2000	-10.775
2999.6000	-10.292
3000.0000	-11.176
3000.4000	-10.298
3000.8000	-10.822
3001.2000	-11.043
3001.6000	-10.886
3002.0000	-11.174
3002.4000	-11.095
3002.8000	-11.625
3003.2000	-10.666
3003.6000	-10.458
3004.0000	-11.441
3004.4000	-10.868
3004.8000	-10.554
3005.2000	-10.988
3005.6000	-10.225
3006.0000	-10.757
3006.4000	-10.912
3006.8000	-10.656
3007.2000	-10.806
3007.6000	-11.173
3008.0000	-10.578
3008.4000	-11.093
3008.8000	-10.170
3009.2000	-11.309
3009.6000	-11.093
3010.0000	-10.969
3010.4000	-11.090
3010.8000	-10.581
3011.2000	-11.232
3011.6000	-11.114
3012.0000	-11.143
3012.4000	-10.829
3012.8000	-11.084
3013.2000	-11.131
3013.6000	-11.095
3014.0000	-10.881
3014.4000	-10.792
3014.8000	-10.229
3015.2000	-10.491
3015.6000	-10.676
3016.0000	-10.483
3016.4000	-10.824
3016.8000	-10.606
3017.2000	-10.206
3017.6000	-9.996
3018.0000	-10.565
3018.4000	-10.087
3018.8000	-10.933
3019.2000	-10.418
3019.6000	-10.496
3020.0000	-10.241
3020.4000	-10.816
3020.8000	-10.197
3021.2000	-10.669
3021.6000	-9.952
3022.0000	-10.413
3022.4000	-10.209
3022.8000	-10.341
3023.2000	-10.193
3023.6000	-10.599
3024.0000	-10.459
3024.4000	-10.863
3024.8000	-10.447
3025.2000	-10.158
3025.6000	-10.065
3026.0000	-10.141
3026.4000	-10.252
3026.8000	-10.464
3027.2000	-10.050
3027.6000	-10.282
3028.0000	-10.439
3028.4000	-10.541
3028.8000	-10.266
3029.2000	-10.541
3029.6000	-10.402
3030.0000	-10.068
3030.4000	-10.255
3030.8000	-10.899
3031.2000	-10.399
3031.6000	-10.120
3032.0000	-9.869
3032.4000	-10.010
3032.8000	-10.523
3033.2000	-10.287
3033.6000	-10.436
3034.0000	-10.361
3034.4000	-10.410
3034.8000	-10.133
3035.2000	-10.219
3035.6000	-10.276
3036.0000	-10.896
3036.4000	-10.919
3036.8000	-10.998
3037.2000	-11.394
3037.6000	-11.040
3038.0000	-11.167
3038.4000	-10.741
3038.8000	-10.805
3039.2000	-11.832
3039.6000	-11.226
3040.0000	-11.136
3040.4000	-10.858
3040.8000	-10.765
3041.2000	-11.246
3041.6000	-11.082
3042.0000	-11.291
3042.4000	-10.843
3042.8000	-10.836
3043.2000	-11.161
3043.6000	-11.081
3044.0000	-11.134
3044.4000	-10.925
3044.8000	-11.281
3045.2000	-11.571
3045.6000	-12.369
3046.0000	-11.564
3046.4000	-11.661
3046.8000	-12.246
3047.2000	-11.724
3047.6000	-11.976
3048.0000	-11.552
3048.4000	-12.955
3048.8000	-12.148
3049.2000	-12.049
3049.6000	-12.159
3050.0000	-12.005
3050.4000	-12.745
3050.8000	-11.972
3051.2000	-12.322
3051.6000	-12.396
3052.0000	-12.334
3052.4000	-12.568
3052.8000	-12.684
3053.2000	-12.234
3053.6000	-13.239
3054.0000	-12.520
3054.4000	-13.334
3054.8000	-13.148
3055.2000	-13.179
3055.6000	-12.827
3056.0000	-12.508
3056.4000	-12.668
3056.8000	-12.602
3057.2000	-13.113
3057.6000	-12.987
3058.0000	-13.175
3058.4000	-13.903
3058.8000	-13.623
3059.2000	-13.633
3059.6000	-14.354
3060.0000	-13.292
3060.4000	-14.411
3060.8000	-13.723
3061.2000	-13.476
3061.6000	-13.865
3062.0000	-13.080
3062.4000	-13.427
3062.8000	-13.432
3063.2000	-13.579
3063.6000	-13.586
3064.0000	-13.823
3064.4000	-13.683
3064.8000	-13.400
3065.2000	-13.397
3065.6000	-14.124
3066.0000	-13.588
3066.4000	-14.065
3066.8000	-13.871
3067.2000	-13.954
3067.6000	-14.067
3068.0000	-13.836
3068.4000	-13.955
3068.8000	-13.876
3069.2000	-14.058
3069.6000	-14.335
3070.0000	-14.042
3070.4000	-14.094
3070.8000	-14.649
3071.2000	-14.401
3071.6000	-14.733
3072.0000	-14.554
3072.4000	-14.386
3072.8000	-14.614
3073.2000	-14.409
3073.6000	-14.875
3074.0000	-15.274
3074.4000	-14.654
3074.8000	-14.551
3075.2000	-15.013
3075.6000	-14.739
3076.0000	-14.997
3076.4000	-15.012
3076.8000	-14.856
3077.2000	-15.246
3077.6000	-15.462
3078.0000	-14.859
3078.4000	-14.811
3078.8000	-14.978
3079.2000	-14.991
3079.6000	-15.044
3080.0000	-15.181
3080.4000	-14.784
3080.8000	-15.380
3081.2000	-15.173
3081.6000	-15.157
3082.0000	-15.165
3082.4000	-14.964
3082.8000	-15.456
3083.2000	-15.294
3083.6000	-15.158
3084.0000	-14.686
3084.4000	-14.229
3084.8000	-14.470
3085.2000	-15.431
3085.6000	-14.686
[truncated: 6,036 more rows]
