# Supplementary material for: Femtosecond tunable solitons up to 4.8 µm using soliton self-frequency shift in an InF3 fiber
Source: Sci Rep. 2022 Sep 23;12:15898. doi: 10.1038/s41598-022-19658-8 (PMC9508244; doi:10.1038/s41598-022-19658-8)
Supplement: Supplementary file 1 — Supplementary Information. [file 41598_2022_19658_MOESM1_ESM.zip › Raw data/Fig3_4m20mInF3/Powers_4m_20m.txt]

0	0	31
1	0.2	44
1.1	0.4	58
1.2	0.6	71
1.3	0.9	86
1.4	1.1	100
1.5	1.4	113
1.6	1.6	125
1.7	1.8	141
1.8	2.1	152
1.9	2.3	167
2	2.6	182
2.1	2.8	194
2.2	3.1	207
2.3	3.3	224
2.4	3.6	239
2.5	3.9	258
2.6	4.1	272
2.7	4.3	281
2.8	4.6	299
2.9	4.9	309
3	5.2	320
3.1	5.4	340
3.2	5.6	363
3.3	5.9	370
3.4	6.1	380
3.5	6.4	396
3.6	6.6	415
3.7	6.9	442
3.8	7.1	463
3.9	7.4	478
4	7.8	487
4.1	7.9	504
4.2	8.1	525
4.3	8.4	530
4.4	8.6	547
4.5	8.9	568
4.6	9.2	576
4.7	9.4	590
4.8	9.6	597
4.9	9.7	620
5	10.2	650
5.2	10.6	660
5.4	11.1	690
5.6	11.6	730
5.8	12.1	755
6	12.6	786
6.2	13.1	805
6.4	13.6	825
6.6	14.2	861
6.8	14.7	888
7	15.2	915
7.2	15.7	945
7.4	16.2	967
7.6	16.7	1010
7.8	17.2	1050
8	17.7	1060
9	20.2	1180
10	22.8	1250
11	25.3	1400
12	27.8	1510
