# Supplementary material for: Femtosecond tunable solitons up to 4.8 µm using soliton self-frequency shift in an InF3 fiber
Source: Sci Rep. 2022 Sep 23;12:15898. doi: 10.1038/s41598-022-19658-8 (PMC9508244; doi:10.1038/s41598-022-19658-8)
Supplement: Supplementary file 1 — Supplementary Information. [file 41598_2022_19658_MOESM1_ESM.zip › Raw data/Fig4_70W_QCW/0.00A.CSV]

75CSV
// AQ6376 OPTICAL SPECTRUM ANALYZER //
35
CTRWL	3000.000000
SPAN	1000.000000
START WL	2500.000000
STOP WL	3500.000000
WLFREQ	0
REFL	-11.4
LSCL	7.1
RESLN	2.000
AVG	1
SMPLAUTO	1
SMPL	2501
SMPLINTVL	0.4000
HI1_CHOP
MEAS
LSUNT	0
NMSKH	OFF
RESCOR	0
SMOOTH	0
MEASWL	0
SWPSPD	1
MODELNAME	AQ6376
CHGPT	0
RESCAL0_0	10243
RESCAL0_1	0
RESCAL0_2	0
RESCAL1_0	10243
RESCAL1_1	0
RESCAL1_2	0
RESPARM	10243
FREQPARM	10243
WNUMPARM	10243
[TRACE DATA]
2500.0000	-60.281
2500.4000	-56.574
2500.8000	-210.000
2501.2000	-65.868
2501.6000	-210.000
2502.0000	-210.000
2502.4000	-210.000
2502.8000	-210.000
2503.2000	-210.000
2503.6000	-210.000
2504.0000	-67.282
2504.4000	-210.000
2504.8000	-210.000
2505.2000	-210.000
2505.6000	-66.259
2506.0000	-59.371
2506.4000	-210.000
2506.8000	-210.000
2507.2000	-210.000
2507.6000	-210.000
2508.0000	-210.000
2508.4000	-66.206
2508.8000	-60.896
2509.2000	-210.000
2509.6000	-65.952
2510.0000	-60.780
2510.4000	-60.572
2510.8000	-210.000
2511.2000	-210.000
2511.6000	-66.607
2512.0000	-210.000
2512.4000	-59.290
2512.8000	-59.005
2513.2000	-61.471
2513.6000	-210.000
2514.0000	-61.015
2514.4000	-210.000
2514.8000	-210.000
2515.2000	-210.000
2515.6000	-63.899
2516.0000	-61.825
2516.4000	-210.000
2516.8000	-60.951
2517.2000	-73.080
2517.6000	-80.060
2518.0000	-210.000
2518.4000	-210.000
2518.8000	-210.000
2519.2000	-66.705
2519.6000	-61.100
2520.0000	-58.848
2520.4000	-59.115
2520.8000	-210.000
2521.2000	-79.595
2521.6000	-210.000
2522.0000	-62.354
2522.4000	-61.156
2522.8000	-64.376
2523.2000	-66.489
2523.6000	-210.000
2524.0000	-210.000
2524.4000	-68.010
2524.8000	-210.000
2525.2000	-62.389
2525.6000	-210.000
2526.0000	-210.000
2526.4000	-210.000
2526.8000	-63.687
2527.2000	-58.373
2527.6000	-210.000
2528.0000	-64.725
2528.4000	-210.000
2528.8000	-63.575
2529.2000	-62.591
2529.6000	-58.818
2530.0000	-210.000
2530.4000	-210.000
2530.8000	-66.814
2531.2000	-70.520
2531.6000	-61.523
2532.0000	-63.084
2532.4000	-59.117
2532.8000	-59.546
2533.2000	-210.000
2533.6000	-73.288
2534.0000	-65.977
2534.4000	-58.951
2534.8000	-77.532
2535.2000	-210.000
2535.6000	-210.000
2536.0000	-65.225
2536.4000	-57.277
2536.8000	-210.000
2537.2000	-64.160
2537.6000	-60.420
2538.0000	-210.000
2538.4000	-60.456
2538.8000	-210.000
2539.2000	-210.000
2539.6000	-210.000
2540.0000	-210.000
2540.4000	-210.000
2540.8000	-210.000
2541.2000	-210.000
2541.6000	-61.790
2542.0000	-210.000
2542.4000	-62.781
2542.8000	-64.872
2543.2000	-210.000
2543.6000	-210.000
2544.0000	-210.000
2544.4000	-210.000
2544.8000	-210.000
2545.2000	-210.000
2545.6000	-59.361
2546.0000	-210.000
2546.4000	-210.000
2546.8000	-210.000
2547.2000	-210.000
2547.6000	-210.000
2548.0000	-210.000
2548.4000	-67.798
2548.8000	-210.000
2549.2000	-210.000
2549.6000	-210.000
2550.0000	-63.257
2550.4000	-210.000
2550.8000	-60.937
2551.2000	-56.786
2551.6000	-210.000
2552.0000	-59.340
2552.4000	-210.000
2552.8000	-69.291
2553.2000	-59.764
2553.6000	-210.000
2554.0000	-210.000
2554.4000	-210.000
2554.8000	-63.420
2555.2000	-64.181
2555.6000	-210.000
2556.0000	-210.000
2556.4000	-57.487
2556.8000	-210.000
2557.2000	-65.078
2557.6000	-210.000
2558.0000	-210.000
2558.4000	-210.000
2558.8000	-56.588
2559.2000	-210.000
2559.6000	-67.710
2560.0000	-81.492
2560.4000	-60.950
2560.8000	-210.000
2561.2000	-210.000
2561.6000	-61.883
2562.0000	-210.000
2562.4000	-210.000
2562.8000	-63.068
2563.2000	-59.781
2563.6000	-57.908
2564.0000	-210.000
2564.4000	-210.000
2564.8000	-210.000
2565.2000	-67.731
2565.6000	-210.000
2566.0000	-61.594
2566.4000	-210.000
2566.8000	-210.000
2567.2000	-210.000
2567.6000	-210.000
2568.0000	-210.000
2568.4000	-73.478
2568.8000	-210.000
2569.2000	-68.234
2569.6000	-75.247
2570.0000	-63.950
2570.4000	-64.975
2570.8000	-210.000
2571.2000	-60.177
2571.6000	-210.000
2572.0000	-72.640
2572.4000	-210.000
2572.8000	-65.435
2573.2000	-210.000
2573.6000	-210.000
2574.0000	-63.795
2574.4000	-69.859
2574.8000	-210.000
2575.2000	-210.000
2575.6000	-59.192
2576.0000	-210.000
2576.4000	-62.877
2576.8000	-60.359
2577.2000	-210.000
2577.6000	-210.000
2578.0000	-210.000
2578.4000	-210.000
2578.8000	-210.000
2579.2000	-64.757
2579.6000	-210.000
2580.0000	-210.000
2580.4000	-63.913
2580.8000	-67.007
2581.2000	-60.839
2581.6000	-64.728
2582.0000	-62.149
2582.4000	-210.000
2582.8000	-69.575
2583.2000	-60.312
2583.6000	-210.000
2584.0000	-210.000
2584.4000	-210.000
2584.8000	-61.338
2585.2000	-210.000
2585.6000	-68.800
2586.0000	-67.251
2586.4000	-61.993
2586.8000	-60.236
2587.2000	-210.000
2587.6000	-210.000
2588.0000	-210.000
2588.4000	-210.000
2588.8000	-210.000
2589.2000	-66.172
2589.6000	-59.153
2590.0000	-210.000
2590.4000	-210.000
2590.8000	-210.000
2591.2000	-210.000
2591.6000	-210.000
2592.0000	-56.332
2592.4000	-65.417
2592.8000	-64.518
2593.2000	-210.000
2593.6000	-64.501
2594.0000	-210.000
2594.4000	-210.000
2594.8000	-59.601
2595.2000	-59.255
2595.6000	-60.383
2596.0000	-60.128
2596.4000	-210.000
2596.8000	-210.000
2597.2000	-210.000
2597.6000	-210.000
2598.0000	-57.735
2598.4000	-63.905
2598.8000	-210.000
2599.2000	-56.095
2599.6000	-57.194
2600.0000	-66.473
2600.4000	-210.000
2600.8000	-210.000
2601.2000	-210.000
2601.6000	-66.561
2602.0000	-57.187
2602.4000	-63.828
2602.8000	-210.000
2603.2000	-210.000
2603.6000	-70.267
2604.0000	-210.000
2604.4000	-60.644
2604.8000	-57.734
2605.2000	-210.000
2605.6000	-210.000
2606.0000	-210.000
2606.4000	-62.527
2606.8000	-210.000
2607.2000	-62.235
2607.6000	-60.072
2608.0000	-210.000
2608.4000	-63.278
2608.8000	-59.356
2609.2000	-59.383
2609.6000	-65.518
2610.0000	-58.083
2610.4000	-210.000
2610.8000	-66.080
2611.2000	-61.028
2611.6000	-210.000
2612.0000	-210.000
2612.4000	-210.000
2612.8000	-63.851
2613.2000	-210.000
2613.6000	-60.040
2614.0000	-66.302
2614.4000	-210.000
2614.8000	-210.000
2615.2000	-210.000
2615.6000	-65.068
2616.0000	-63.485
2616.4000	-60.681
2616.8000	-81.113
2617.2000	-210.000
2617.6000	-210.000
2618.0000	-62.531
2618.4000	-69.761
2618.8000	-64.448
2619.2000	-210.000
2619.6000	-210.000
2620.0000	-61.936
2620.4000	-61.724
2620.8000	-63.480
2621.2000	-64.453
2621.6000	-66.025
2622.0000	-63.899
2622.4000	-210.000
2622.8000	-93.716
2623.2000	-66.790
2623.6000	-61.586
2624.0000	-67.970
2624.4000	-210.000
2624.8000	-65.211
2625.2000	-64.205
2625.6000	-210.000
2626.0000	-210.000
2626.4000	-210.000
2626.8000	-61.934
2627.2000	-64.228
2627.6000	-210.000
2628.0000	-63.538
2628.4000	-210.000
2628.8000	-210.000
2629.2000	-210.000
2629.6000	-210.000
2630.0000	-210.000
2630.4000	-210.000
2630.8000	-210.000
2631.2000	-63.242
2631.6000	-65.267
2632.0000	-210.000
2632.4000	-60.976
2632.8000	-210.000
2633.2000	-210.000
2633.6000	-210.000
2634.0000	-62.576
2634.4000	-210.000
2634.8000	-62.253
2635.2000	-63.470
2635.6000	-210.000
2636.0000	-210.000
2636.4000	-64.249
2636.8000	-210.000
2637.2000	-65.817
2637.6000	-59.900
2638.0000	-68.235
2638.4000	-210.000
2638.8000	-210.000
2639.2000	-210.000
2639.6000	-68.719
2640.0000	-63.822
2640.4000	-210.000
2640.8000	-210.000
2641.2000	-210.000
2641.6000	-210.000
2642.0000	-62.060
2642.4000	-60.755
2642.8000	-210.000
2643.2000	-65.056
2643.6000	-67.136
2644.0000	-210.000
2644.4000	-210.000
2644.8000	-210.000
2645.2000	-210.000
2645.6000	-210.000
2646.0000	-210.000
2646.4000	-61.283
2646.8000	-63.855
2647.2000	-67.470
2647.6000	-210.000
2648.0000	-210.000
2648.4000	-67.617
2648.8000	-210.000
2649.2000	-69.302
2649.6000	-66.600
2650.0000	-63.643
2650.4000	-210.000
2650.8000	-210.000
2651.2000	-210.000
2651.6000	-210.000
2652.0000	-210.000
2652.4000	-210.000
2652.8000	-66.951
2653.2000	-63.743
2653.6000	-68.224
2654.0000	-63.917
2654.4000	-73.121
2654.8000	-69.367
2655.2000	-210.000
2655.6000	-59.766
2656.0000	-210.000
2656.4000	-74.452
2656.8000	-58.973
2657.2000	-64.229
2657.6000	-210.000
2658.0000	-210.000
2658.4000	-210.000
2658.8000	-210.000
2659.2000	-210.000
2659.6000	-210.000
2660.0000	-210.000
2660.4000	-62.884
2660.8000	-62.365
2661.2000	-210.000
2661.6000	-210.000
2662.0000	-63.960
2662.4000	-210.000
2662.8000	-65.325
2663.2000	-62.393
2663.6000	-210.000
2664.0000	-62.006
2664.4000	-75.216
2664.8000	-68.379
2665.2000	-58.130
2665.6000	-62.895
2666.0000	-62.660
2666.4000	-69.767
2666.8000	-62.276
2667.2000	-63.347
2667.6000	-210.000
2668.0000	-73.898
2668.4000	-64.133
2668.8000	-60.508
2669.2000	-68.444
2669.6000	-65.188
2670.0000	-68.112
2670.4000	-65.730
2670.8000	-62.582
2671.2000	-210.000
2671.6000	-210.000
2672.0000	-63.313
2672.4000	-210.000
2672.8000	-67.997
2673.2000	-62.157
2673.6000	-64.397
2674.0000	-60.520
2674.4000	-210.000
2674.8000	-210.000
2675.2000	-69.555
2675.6000	-210.000
2676.0000	-66.924
2676.4000	-210.000
2676.8000	-63.751
2677.2000	-62.639
2677.6000	-210.000
2678.0000	-210.000
2678.4000	-63.163
2678.8000	-210.000
2679.2000	-64.454
2679.6000	-210.000
2680.0000	-63.734
2680.4000	-210.000
2680.8000	-59.849
2681.2000	-61.489
2681.6000	-75.731
2682.0000	-63.306
2682.4000	-210.000
2682.8000	-210.000
2683.2000	-59.902
2683.6000	-70.762
2684.0000	-210.000
2684.4000	-63.639
2684.8000	-210.000
2685.2000	-210.000
2685.6000	-210.000
2686.0000	-210.000
2686.4000	-210.000
2686.8000	-210.000
2687.2000	-59.500
2687.6000	-62.400
2688.0000	-210.000
2688.4000	-210.000
2688.8000	-70.004
2689.2000	-65.215
2689.6000	-63.393
2690.0000	-210.000
2690.4000	-68.163
2690.8000	-210.000
2691.2000	-69.759
2691.6000	-210.000
2692.0000	-210.000
2692.4000	-210.000
2692.8000	-210.000
2693.2000	-210.000
2693.6000	-59.205
2694.0000	-61.779
2694.4000	-63.183
2694.8000	-210.000
2695.2000	-210.000
2695.6000	-210.000
2696.0000	-61.142
2696.4000	-62.755
2696.8000	-210.000
2697.2000	-210.000
2697.6000	-210.000
2698.0000	-62.590
2698.4000	-63.624
2698.8000	-63.325
2699.2000	-65.539
2699.6000	-210.000
2700.0000	-82.217
2700.4000	-75.406
2700.8000	-64.611
2701.2000	-210.000
2701.6000	-63.440
2702.0000	-64.712
2702.4000	-64.937
2702.8000	-65.981
2703.2000	-60.299
2703.6000	-63.936
2704.0000	-61.650
2704.4000	-210.000
2704.8000	-65.329
2705.2000	-59.979
2705.6000	-60.370
2706.0000	-60.299
2706.4000	-62.800
2706.8000	-62.292
2707.2000	-60.355
2707.6000	-63.740
2708.0000	-68.576
2708.4000	-63.461
2708.8000	-72.453
2709.2000	-60.974
2709.6000	-60.296
2710.0000	-61.180
2710.4000	-61.637
2710.8000	-210.000
2711.2000	-59.215
2711.6000	-58.772
2712.0000	-59.143
2712.4000	-59.146
2712.8000	-60.339
2713.2000	-57.198
2713.6000	-57.855
2714.0000	-56.656
2714.4000	-56.538
2714.8000	-56.747
2715.2000	-55.454
2715.6000	-55.761
2716.0000	-56.247
2716.4000	-55.575
2716.8000	-56.427
2717.2000	-57.230
2717.6000	-56.643
2718.0000	-56.223
2718.4000	-56.635
2718.8000	-56.151
2719.2000	-57.327
2719.6000	-58.248
2720.0000	-56.973
2720.4000	-56.871
2720.8000	-55.591
2721.2000	-54.712
2721.6000	-55.249
2722.0000	-54.174
2722.4000	-53.083
2722.8000	-53.154
2723.2000	-51.924
2723.6000	-50.818
2724.0000	-50.180
2724.4000	-49.299
2724.8000	-48.553
2725.2000	-47.970
2725.6000	-47.131
2726.0000	-46.569
2726.4000	-46.204
2726.8000	-45.734
2727.2000	-45.519
2727.6000	-45.196
2728.0000	-45.064
2728.4000	-44.936
2728.8000	-44.710
2729.2000	-44.657
2729.6000	-44.557
2730.0000	-44.476
2730.4000	-44.568
2730.8000	-44.602
2731.2000	-44.667
2731.6000	-44.827
2732.0000	-45.024
2732.4000	-45.318
2732.8000	-45.414
2733.2000	-45.475
2733.6000	-45.356
2734.0000	-45.280
2734.4000	-45.186
2734.8000	-45.192
2735.2000	-45.267
2735.6000	-45.262
2736.0000	-45.339
2736.4000	-45.530
2736.8000	-45.886
2737.2000	-45.889
2737.6000	-45.910
2738.0000	-45.842
2738.4000	-46.014
2738.8000	-45.994
2739.2000	-46.028
2739.6000	-46.090
2740.0000	-45.479
2740.4000	-45.054
2740.8000	-44.625
2741.2000	-44.241
2741.6000	-43.549
2742.0000	-42.952
2742.4000	-42.533
2742.8000	-42.244
2743.2000	-41.742
2743.6000	-41.323
2744.0000	-40.966
2744.4000	-40.330
2744.8000	-39.487
2745.2000	-38.493
2745.6000	-37.498
2746.0000	-36.510
2746.4000	-35.629
2746.8000	-35.026
2747.2000	-34.535
2747.6000	-34.252
2748.0000	-33.983
2748.4000	-33.768
2748.8000	-33.559
2749.2000	-33.575
2749.6000	-33.608
2750.0000	-33.889
2750.4000	-34.167
2750.8000	-34.333
2751.2000	-34.620
2751.6000	-34.779
2752.0000	-35.115
2752.4000	-35.509
2752.8000	-35.812
2753.2000	-35.975
2753.6000	-36.060
2754.0000	-36.023
2754.4000	-35.762
2754.8000	-34.906
2755.2000	-33.758
2755.6000	-32.633
2756.0000	-31.605
2756.4000	-30.768
2756.8000	-30.027
2757.2000	-29.510
2757.6000	-29.146
2758.0000	-28.946
2758.4000	-28.705
2758.8000	-28.651
2759.2000	-28.494
2759.6000	-28.472
2760.0000	-28.320
2760.4000	-28.072
2760.8000	-27.990
2761.2000	-27.763
2761.6000	-27.699
2762.0000	-27.690
2762.4000	-27.803
2762.8000	-27.892
2763.2000	-27.762
2763.6000	-27.369
2764.0000	-26.583
2764.4000	-25.798
2764.8000	-25.173
2765.2000	-24.593
2765.6000	-24.154
2766.0000	-23.660
2766.4000	-23.128
2766.8000	-22.614
2767.2000	-22.150
2767.6000	-21.640
2768.0000	-20.918
2768.4000	-20.540
2768.8000	-20.115
2769.2000	-19.799
2769.6000	-19.592
2770.0000	-19.577
2770.4000	-19.827
2770.8000	-20.220
2771.2000	-20.491
2771.6000	-20.872
2772.0000	-21.364
2772.4000	-21.968
2772.8000	-22.672
2773.2000	-23.330
2773.6000	-23.912
2774.0000	-24.669
2774.4000	-25.307
2774.8000	-26.318
2775.2000	-27.110
2775.6000	-27.252
2776.0000	-27.471
2776.4000	-27.535
2776.8000	-27.672
2777.2000	-27.732
2777.6000	-27.814
2778.0000	-27.555
2778.4000	-26.984
2778.8000	-26.404
2779.2000	-25.802
2779.6000	-25.156
2780.0000	-24.342
2780.4000	-23.747
2780.8000	-23.191
2781.2000	-22.737
2781.6000	-22.338
2782.0000	-22.093
2782.4000	-21.939
2782.8000	-21.637
2783.2000	-21.139
2783.6000	-20.880
2784.0000	-20.509
2784.4000	-20.071
2784.8000	-19.449
2785.2000	-18.518
2785.6000	-17.406
2786.0000	-16.442
2786.4000	-15.252
2786.8000	-14.580
2787.2000	-13.896
2787.6000	-13.263
2788.0000	-12.703
2788.4000	-12.168
2788.8000	-11.725
2789.2000	-11.332
2789.6000	-11.141
2790.0000	-10.855
2790.4000	-10.668
2790.8000	-10.487
2791.2000	-10.357
2791.6000	-10.275
2792.0000	-10.247
2792.4000	-10.224
2792.8000	-10.233
2793.2000	-10.234
2793.6000	-10.265
2794.0000	-10.353
2794.4000	-10.477
2794.8000	-10.539
2795.2000	-10.600
2795.6000	-10.697
2796.0000	-10.787
2796.4000	-11.016
2796.8000	-11.143
2797.2000	-11.333
2797.6000	-11.527
2798.0000	-11.835
2798.4000	-12.185
2798.8000	-12.483
2799.2000	-12.840
2799.6000	-13.211
2800.0000	-13.596
2800.4000	-13.953
2800.8000	-14.267
2801.2000	-14.531
2801.6000	-14.892
2802.0000	-15.126
2802.4000	-15.407
2802.8000	-15.646
2803.2000	-15.971
2803.6000	-16.327
2804.0000	-16.747
2804.4000	-17.232
2804.8000	-17.659
2805.2000	-17.960
2805.6000	-18.310
2806.0000	-18.576
2806.4000	-18.769
2806.8000	-18.683
2807.2000	-18.513
2807.6000	-18.283
2808.0000	-17.984
2808.4000	-17.657
2808.8000	-17.429
2809.2000	-17.290
2809.6000	-17.221
2810.0000	-17.223
2810.4000	-17.367
2810.8000	-17.626
2811.2000	-17.966
2811.6000	-18.402
2812.0000	-18.847
2812.4000	-19.287
2812.8000	-19.684
2813.2000	-19.922
2813.6000	-20.008
2814.0000	-19.867
2814.4000	-19.679
2814.8000	-19.567
2815.2000	-19.483
2815.6000	-19.316
2816.0000	-19.310
2816.4000	-19.219
2816.8000	-19.148
2817.2000	-19.051
2817.6000	-18.930
2818.0000	-18.931
2818.4000	-18.938
2818.8000	-19.145
2819.2000	-19.487
2819.6000	-19.866
2820.0000	-20.401
2820.4000	-21.046
2820.8000	-21.561
2821.2000	-22.138
2821.6000	-22.616
2822.0000	-23.130
2822.4000	-23.760
2822.8000	-24.424
2823.2000	-25.629
2823.6000	-26.470
2824.0000	-27.481
2824.4000	-28.402
2824.8000	-29.054
2825.2000	-29.424
2825.6000	-29.692
2826.0000	-30.011
2826.4000	-30.276
2826.8000	-30.617
2827.2000	-30.760
2827.6000	-30.803
2828.0000	-30.600
2828.4000	-30.356
2828.8000	-30.022
2829.2000	-29.501
2829.6000	-28.989
2830.0000	-28.560
2830.4000	-28.135
2830.8000	-27.910
2831.2000	-27.669
2831.6000	-27.663
2832.0000	-27.831
2832.4000	-27.914
2832.8000	-28.184
2833.2000	-28.424
2833.6000	-28.898
2834.0000	-29.462
2834.4000	-30.124
2834.8000	-30.687
2835.2000	-31.297
2835.6000	-32.045
2836.0000	-33.100
2836.4000	-34.441
2836.8000	-35.588
2837.2000	-36.444
2837.6000	-36.766
2838.0000	-36.908
2838.4000	-36.902
2838.8000	-36.778
2839.2000	-36.469
2839.6000	-36.060
2840.0000	-35.624
2840.4000	-35.174
2840.8000	-34.836
2841.2000	-34.607
2841.6000	-34.584
2842.0000	-34.574
2842.4000	-34.789
2842.8000	-34.987
2843.2000	-35.384
2843.6000	-35.657
2844.0000	-35.999
2844.4000	-36.407
2844.8000	-37.025
2845.2000	-37.648
2845.6000	-38.270
2846.0000	-38.960
2846.4000	-39.255
2846.8000	-39.540
2847.2000	-39.629
2847.6000	-39.671
2848.0000	-39.496
2848.4000	-39.353
2848.8000	-39.151
2849.2000	-39.229
2849.6000	-39.399
2850.0000	-39.714
2850.4000	-40.082
2850.8000	-40.401
2851.2000	-40.695
2851.6000	-41.203
2852.0000	-41.732
2852.4000	-42.221
2852.8000	-42.753
2853.2000	-43.113
2853.6000	-43.558
2854.0000	-43.847
2854.4000	-43.874
2854.8000	-43.772
2855.2000	-43.507
2855.6000	-43.278
2856.0000	-43.084
2856.4000	-42.880
2856.8000	-42.832
2857.2000	-42.950
2857.6000	-42.892
2858.0000	-43.049
2858.4000	-42.956
2858.8000	-43.058
2859.2000	-43.270
2859.6000	-43.466
2860.0000	-43.573
2860.4000	-43.642
2860.8000	-43.859
2861.2000	-44.102
2861.6000	-44.322
2862.0000	-44.510
2862.4000	-44.631
2862.8000	-44.848
2863.2000	-45.285
2863.6000	-45.669
2864.0000	-45.983
2864.4000	-46.457
2864.8000	-47.004
2865.2000	-47.593
2865.6000	-48.211
2866.0000	-48.684
2866.4000	-49.181
2866.8000	-49.427
2867.2000	-49.815
2867.6000	-50.372
2868.0000	-50.968
2868.4000	-51.182
2868.8000	-51.297
2869.2000	-51.508
2869.6000	-52.459
2870.0000	-52.645
2870.4000	-53.164
2870.8000	-53.169
2871.2000	-53.389
2871.6000	-54.334
2872.0000	-54.846
2872.4000	-54.300
2872.8000	-53.935
2873.2000	-54.646
2873.6000	-55.419
2874.0000	-54.751
2874.4000	-54.188
2874.8000	-55.506
2875.2000	-55.762
2875.6000	-56.496
2876.0000	-57.141
2876.4000	-57.244
2876.8000	-56.984
2877.2000	-57.033
2877.6000	-57.327
2878.0000	-58.721
2878.4000	-58.786
2878.8000	-57.173
2879.2000	-58.626
2879.6000	-57.507
2880.0000	-58.152
2880.4000	-59.294
2880.8000	-58.648
2881.2000	-63.282
2881.6000	-57.466
2882.0000	-64.883
2882.4000	-58.555
2882.8000	-58.046
2883.2000	-58.491
2883.6000	-63.610
2884.0000	-60.632
2884.4000	-63.309
2884.8000	-58.642
2885.2000	-60.901
2885.6000	-61.750
2886.0000	-75.732
2886.4000	-63.760
2886.8000	-60.858
2887.2000	-60.289
2887.6000	-60.998
2888.0000	-62.993
2888.4000	-62.357
2888.8000	-210.000
2889.2000	-63.205
2889.6000	-68.673
2890.0000	-210.000
2890.4000	-62.259
2890.8000	-67.036
2891.2000	-62.680
2891.6000	-210.000
2892.0000	-66.144
2892.4000	-66.511
2892.8000	-210.000
2893.2000	-73.244
2893.6000	-210.000
2894.0000	-67.674
2894.4000	-65.596
2894.8000	-67.081
2895.2000	-210.000
2895.6000	-62.020
2896.0000	-210.000
2896.4000	-210.000
2896.8000	-210.000
2897.2000	-210.000
2897.6000	-70.164
2898.0000	-210.000
2898.4000	-210.000
2898.8000	-210.000
2899.2000	-73.593
2899.6000	-62.548
2900.0000	-65.908
2900.4000	-61.128
2900.8000	-210.000
2901.2000	-77.748
2901.6000	-210.000
2902.0000	-210.000
2902.4000	-210.000
2902.8000	-65.651
2903.2000	-68.367
2903.6000	-66.804
2904.0000	-67.217
2904.4000	-63.518
2904.8000	-64.027
2905.2000	-74.771
2905.6000	-210.000
2906.0000	-210.000
2906.4000	-70.799
2906.8000	-62.429
2907.2000	-64.689
2907.6000	-65.452
2908.0000	-210.000
2908.4000	-210.000
2908.8000	-210.000
2909.2000	-62.131
2909.6000	-210.000
2910.0000	-210.000
2910.4000	-67.464
2910.8000	-210.000
2911.2000	-67.001
2911.6000	-210.000
2912.0000	-210.000
2912.4000	-210.000
2912.8000	-69.075
2913.2000	-64.182
2913.6000	-65.780
2914.0000	-210.000
2914.4000	-72.797
2914.8000	-68.728
2915.2000	-64.674
2915.6000	-210.000
2916.0000	-210.000
2916.4000	-210.000
2916.8000	-65.892
2917.2000	-68.604
2917.6000	-63.692
2918.0000	-68.084
2918.4000	-62.005
2918.8000	-73.477
2919.2000	-210.000
2919.6000	-210.000
2920.0000	-210.000
2920.4000	-210.000
2920.8000	-210.000
2921.2000	-210.000
2921.6000	-210.000
2922.0000	-210.000
2922.4000	-64.094
2922.8000	-73.469
2923.2000	-210.000
2923.6000	-210.000
2924.0000	-210.000
2924.4000	-63.039
2924.8000	-69.430
2925.2000	-65.768
2925.6000	-210.000
2926.0000	-65.698
2926.4000	-66.368
2926.8000	-210.000
2927.2000	-210.000
2927.6000	-210.000
2928.0000	-74.012
2928.4000	-66.797
2928.8000	-210.000
2929.2000	-210.000
2929.6000	-67.256
2930.0000	-210.000
2930.4000	-210.000
2930.8000	-70.094
2931.2000	-210.000
2931.6000	-210.000
2932.0000	-210.000
2932.4000	-74.085
2932.8000	-210.000
2933.2000	-210.000
2933.6000	-210.000
2934.0000	-210.000
2934.4000	-63.496
2934.8000	-210.000
2935.2000	-210.000
2935.6000	-68.011
2936.0000	-64.263
2936.4000	-65.771
2936.8000	-210.000
2937.2000	-69.342
2937.6000	-78.758
2938.0000	-210.000
2938.4000	-61.672
2938.8000	-62.186
2939.2000	-66.428
2939.6000	-210.000
2940.0000	-62.995
2940.4000	-210.000
2940.8000	-63.904
2941.2000	-210.000
2941.6000	-66.962
2942.0000	-68.395
2942.4000	-210.000
2942.8000	-66.564
2943.2000	-64.937
2943.6000	-210.000
2944.0000	-210.000
2944.4000	-63.067
2944.8000	-72.759
2945.2000	-210.000
2945.6000	-69.778
2946.0000	-210.000
2946.4000	-67.185
2946.8000	-73.573
2947.2000	-61.941
2947.6000	-63.634
2948.0000	-210.000
2948.4000	-75.924
2948.8000	-210.000
2949.2000	-65.027
2949.6000	-210.000
2950.0000	-210.000
2950.4000	-210.000
2950.8000	-64.403
2951.2000	-64.996
2951.6000	-210.000
2952.0000	-210.000
2952.4000	-210.000
2952.8000	-69.709
2953.2000	-210.000
2953.6000	-210.000
2954.0000	-70.510
2954.4000	-63.472
2954.8000	-71.191
2955.2000	-210.000
2955.6000	-210.000
2956.0000	-210.000
2956.4000	-64.671
2956.8000	-210.000
2957.2000	-210.000
2957.6000	-210.000
2958.0000	-210.000
2958.4000	-65.563
2958.8000	-64.271
2959.2000	-210.000
2959.6000	-210.000
2960.0000	-60.496
2960.4000	-77.887
2960.8000	-64.066
2961.2000	-63.471
2961.6000	-66.051
2962.0000	-210.000
2962.4000	-80.046
2962.8000	-63.239
2963.2000	-67.427
2963.6000	-64.022
2964.0000	-64.515
2964.4000	-210.000
2964.8000	-61.830
2965.2000	-61.819
2965.6000	-210.000
2966.0000	-68.143
2966.4000	-210.000
2966.8000	-210.000
2967.2000	-63.691
2967.6000	-65.745
2968.0000	-75.621
2968.4000	-210.000
2968.8000	-210.000
2969.2000	-210.000
2969.6000	-210.000
2970.0000	-210.000
2970.4000	-66.367
2970.8000	-210.000
2971.2000	-63.312
2971.6000	-210.000
2972.0000	-68.530
2972.4000	-63.220
2972.8000	-210.000
2973.2000	-70.179
2973.6000	-210.000
2974.0000	-210.000
2974.4000	-66.450
2974.8000	-210.000
2975.2000	-210.000
2975.6000	-64.716
2976.0000	-67.648
2976.4000	-210.000
2976.8000	-66.227
2977.2000	-65.147
2977.6000	-68.881
2978.0000	-68.065
2978.4000	-210.000
2978.8000	-210.000
2979.2000	-210.000
2979.6000	-78.288
2980.0000	-210.000
2980.4000	-72.472
2980.8000	-210.000
2981.2000	-210.000
2981.6000	-76.678
2982.0000	-210.000
2982.4000	-210.000
2982.8000	-210.000
2983.2000	-63.190
2983.6000	-61.902
2984.0000	-210.000
2984.4000	-65.595
2984.8000	-210.000
2985.2000	-66.610
2985.6000	-63.904
2986.0000	-69.825
2986.4000	-210.000
2986.8000	-66.383
2987.2000	-210.000
2987.6000	-68.158
2988.0000	-210.000
2988.4000	-210.000
2988.8000	-210.000
2989.2000	-67.485
2989.6000	-61.764
2990.0000	-65.708
2990.4000	-68.641
2990.8000	-210.000
2991.2000	-210.000
2991.6000	-76.083
2992.0000	-210.000
2992.4000	-210.000
2992.8000	-68.784
2993.2000	-210.000
2993.6000	-70.594
2994.0000	-64.357
2994.4000	-210.000
2994.8000	-210.000
2995.2000	-65.220
2995.6000	-67.063
2996.0000	-87.912
2996.4000	-60.831
2996.8000	-210.000
2997.2000	-210.000
2997.6000	-76.865
2998.0000	-210.000
2998.4000	-210.000
2998.8000	-210.000
2999.2000	-65.346
2999.6000	-62.792
3000.0000	-210.000
3000.4000	-210.000
3000.8000	-210.000
3001.2000	-61.309
3001.6000	-71.130
3002.0000	-210.000
3002.4000	-66.748
3002.8000	-69.010
3003.2000	-64.522
3003.6000	-65.267
3004.0000	-210.000
3004.4000	-210.000
3004.8000	-64.826
3005.2000	-61.041
3005.6000	-64.402
3006.0000	-65.101
3006.4000	-210.000
3006.8000	-210.000
3007.2000	-66.835
3007.6000	-58.545
3008.0000	-69.162
3008.4000	-62.598
3008.8000	-62.586
3009.2000	-210.000
3009.6000	-210.000
3010.0000	-71.000
3010.4000	-69.363
3010.8000	-64.597
3011.2000	-63.994
3011.6000	-62.378
3012.0000	-66.475
3012.4000	-210.000
3012.8000	-65.526
3013.2000	-71.620
3013.6000	-67.134
3014.0000	-210.000
3014.4000	-210.000
3014.8000	-210.000
3015.2000	-67.568
3015.6000	-210.000
3016.0000	-210.000
3016.4000	-210.000
3016.8000	-70.055
3017.2000	-210.000
3017.6000	-66.152
3018.0000	-210.000
3018.4000	-65.796
3018.8000	-210.000
3019.2000	-210.000
3019.6000	-63.999
3020.0000	-65.389
3020.4000	-62.053
3020.8000	-210.000
3021.2000	-210.000
3021.6000	-210.000
3022.0000	-210.000
3022.4000	-63.208
3022.8000	-210.000
3023.2000	-63.635
3023.6000	-210.000
3024.0000	-210.000
3024.4000	-64.480
3024.8000	-210.000
3025.2000	-65.673
3025.6000	-69.355
3026.0000	-63.210
3026.4000	-210.000
3026.8000	-68.021
3027.2000	-210.000
3027.6000	-210.000
3028.0000	-210.000
3028.4000	-210.000
3028.8000	-210.000
3029.2000	-210.000
3029.6000	-210.000
3030.0000	-210.000
3030.4000	-67.578
3030.8000	-85.030
3031.2000	-210.000
3031.6000	-63.645
3032.0000	-210.000
3032.4000	-73.132
3032.8000	-64.085
3033.2000	-63.433
3033.6000	-68.189
3034.0000	-210.000
3034.4000	-67.369
3034.8000	-210.000
3035.2000	-69.040
3035.6000	-70.104
3036.0000	-210.000
3036.4000	-72.757
3036.8000	-210.000
3037.2000	-210.000
3037.6000	-210.000
3038.0000	-72.516
3038.4000	-62.220
3038.8000	-63.666
3039.2000	-63.817
3039.6000	-210.000
3040.0000	-69.493
3040.4000	-66.277
3040.8000	-63.035
3041.2000	-65.581
3041.6000	-210.000
3042.0000	-210.000
3042.4000	-66.497
3042.8000	-65.128
3043.2000	-210.000
3043.6000	-62.770
3044.0000	-61.154
3044.4000	-63.285
3044.8000	-63.463
3045.2000	-65.291
3045.6000	-210.000
3046.0000	-60.919
3046.4000	-66.369
3046.8000	-210.000
3047.2000	-210.000
3047.6000	-210.000
3048.0000	-65.242
3048.4000	-66.336
3048.8000	-69.620
3049.2000	-210.000
3049.6000	-65.351
3050.0000	-210.000
3050.4000	-210.000
3050.8000	-210.000
3051.2000	-210.000
3051.6000	-66.031
3052.0000	-62.873
3052.4000	-210.000
3052.8000	-210.000
3053.2000	-210.000
3053.6000	-64.328
3054.0000	-210.000
3054.4000	-210.000
3054.8000	-210.000
3055.2000	-210.000
3055.6000	-210.000
3056.0000	-210.000
3056.4000	-66.314
3056.8000	-210.000
3057.2000	-69.387
3057.6000	-210.000
3058.0000	-210.000
3058.4000	-62.449
3058.8000	-65.949
3059.2000	-71.452
3059.6000	-72.964
3060.0000	-67.723
3060.4000	-210.000
3060.8000	-68.004
3061.2000	-68.325
3061.6000	-64.255
3062.0000	-64.960
3062.4000	-210.000
3062.8000	-210.000
3063.2000	-210.000
3063.6000	-63.364
3064.0000	-210.000
3064.4000	-63.795
3064.8000	-210.000
3065.2000	-210.000
3065.6000	-65.630
3066.0000	-69.896
3066.4000	-210.000
3066.8000	-210.000
3067.2000	-210.000
3067.6000	-210.000
3068.0000	-210.000
3068.4000	-62.224
3068.8000	-210.000
3069.2000	-210.000
3069.6000	-60.839
3070.0000	-210.000
3070.4000	-62.684
3070.8000	-63.302
3071.2000	-68.111
3071.6000	-210.000
3072.0000	-210.000
3072.4000	-80.549
3072.8000	-68.581
3073.2000	-64.725
3073.6000	-210.000
3074.0000	-79.784
3074.4000	-65.707
3074.8000	-210.000
3075.2000	-210.000
3075.6000	-210.000
3076.0000	-210.000
3076.4000	-210.000
3076.8000	-210.000
3077.2000	-210.000
3077.6000	-62.776
3078.0000	-75.503
3078.4000	-61.692
3078.8000	-64.189
3079.2000	-60.469
3079.6000	-210.000
3080.0000	-63.466
3080.4000	-68.567
3080.8000	-210.000
3081.2000	-64.724
3081.6000	-61.783
3082.0000	-62.934
3082.4000	-68.249
3082.8000	-210.000
3083.2000	-210.000
3083.6000	-210.000
3084.0000	-210.000
3084.4000	-64.198
3084.8000	-70.815
3085.2000	-69.161
3085.6000	-210.000
3086.0000	-210.000
3086.4000	-210.000
3086.8000	-210.000
3087.2000	-64.701
3087.6000	-62.775
3088.0000	-210.000
3088.4000	-210.000
3088.8000	-86.004
3089.2000	-210.000
3089.6000	-67.808
3090.0000	-210.000
3090.4000	-210.000
3090.8000	-210.000
3091.2000	-66.426
3091.6000	-64.357
3092.0000	-210.000
3092.4000	-210.000
3092.8000	-210.000
3093.2000	-210.000
3093.6000	-72.560
3094.0000	-66.958
3094.4000	-210.000
3094.8000	-210.000
3095.2000	-71.827
3095.6000	-210.000
3096.0000	-210.000
3096.4000	-67.701
3096.8000	-210.000
3097.2000	-210.000
3097.6000	-210.000
3098.0000	-210.000
3098.4000	-210.000
3098.8000	-210.000
3099.2000	-72.217
3099.6000	-68.524
3100.0000	-64.594
3100.4000	-72.075
3100.8000	-66.984
3101.2000	-210.000
3101.6000	-210.000
3102.0000	-210.000
3102.4000	-210.000
3102.8000	-210.000
3103.2000	-210.000
3103.6000	-67.311
3104.0000	-90.748
3104.4000	-210.000
3104.8000	-210.000
3105.2000	-210.000
3105.6000	-210.000
3106.0000	-64.632
3106.4000	-210.000
3106.8000	-64.894
3107.2000	-74.908
3107.6000	-210.000
3108.0000	-210.000
3108.4000	-78.780
3108.8000	-68.735
3109.2000	-66.099
3109.6000	-210.000
3110.0000	-82.289
3110.4000	-210.000
3110.8000	-67.784
3111.2000	-210.000
3111.6000	-210.000
3112.0000	-210.000
3112.4000	-70.395
3112.8000	-210.000
3113.2000	-210.000
3113.6000	-210.000
3114.0000	-210.000
3114.4000	-66.698
3114.8000	-210.000
3115.2000	-69.415
3115.6000	-210.000
3116.0000	-64.662
3116.4000	-71.369
3116.8000	-210.000
3117.2000	-210.000
3117.6000	-61.612
3118.0000	-69.255
3118.4000	-210.000
3118.8000	-210.000
3119.2000	-65.405
3119.6000	-210.000
3120.0000	-210.000
3120.4000	-70.067
3120.8000	-65.211
3121.2000	-84.730
3121.6000	-68.960
3122.0000	-64.156
3122.4000	-210.000
3122.8000	-210.000
3123.2000	-68.611
3123.6000	-210.000
3124.0000	-68.442
3124.4000	-75.481
3124.8000	-210.000
3125.2000	-62.575
3125.6000	-65.974
3126.0000	-210.000
3126.4000	-210.000
3126.8000	-210.000
3127.2000	-210.000
3127.6000	-78.987
3128.0000	-65.475
3128.4000	-61.750
3128.8000	-210.000
3129.2000	-70.620
3129.6000	-63.691
3130.0000	-62.433
3130.4000	-64.677
3130.8000	-210.000
3131.2000	-210.000
3131.6000	-210.000
3132.0000	-210.000
3132.4000	-210.000
3132.8000	-67.607
3133.2000	-75.534
3133.6000	-210.000
3134.0000	-210.000
3134.4000	-210.000
3134.8000	-62.058
3135.2000	-68.935
3135.6000	-62.803
3136.0000	-210.000
3136.4000	-210.000
3136.8000	-66.900
3137.2000	-62.892
3137.6000	-70.985
3138.0000	-85.980
3138.4000	-210.000
3138.8000	-64.544
3139.2000	-210.000
3139.6000	-210.000
3140.0000	-210.000
3140.4000	-210.000
3140.8000	-210.000
3141.2000	-65.313
3141.6000	-210.000
3142.0000	-68.641
3142.4000	-67.971
3142.8000	-68.878
3143.2000	-210.000
3143.6000	-210.000
3144.0000	-65.252
3144.4000	-210.000
3144.8000	-67.624
3145.2000	-65.259
3145.6000	-64.297
3146.0000	-64.365
3146.4000	-210.000
3146.8000	-68.676
3147.2000	-210.000
3147.6000	-67.462
3148.0000	-210.000
3148.4000	-210.000
3148.8000	-66.450
3149.2000	-62.862
3149.6000	-210.000
3150.0000	-210.000
3150.4000	-210.000
3150.8000	-67.449
3151.2000	-65.897
3151.6000	-73.376
3152.0000	-68.285
3152.4000	-65.215
3152.8000	-71.168
3153.2000	-77.147
3153.6000	-61.009
3154.0000	-68.542
3154.4000	-65.411
3154.8000	-62.525
3155.2000	-71.058
3155.6000	-210.000
3156.0000	-66.575
3156.4000	-81.008
3156.8000	-66.834
3157.2000	-70.812
3157.6000	-210.000
3158.0000	-67.684
3158.4000	-64.365
3158.8000	-70.026
3159.2000	-210.000
3159.6000	-66.238
3160.0000	-210.000
3160.4000	-82.685
3160.8000	-210.000
3161.2000	-210.000
3161.6000	-210.000
3162.0000	-210.000
3162.4000	-210.000
3162.8000	-75.101
3163.2000	-210.000
3163.6000	-210.000
3164.0000	-210.000
3164.4000	-64.739
3164.8000	-64.752
3165.2000	-61.297
3165.6000	-210.000
3166.0000	-210.000
3166.4000	-210.000
3166.8000	-210.000
3167.2000	-67.666
3167.6000	-210.000
3168.0000	-210.000
3168.4000	-210.000
3168.8000	-67.769
3169.2000	-67.971
3169.6000	-65.460
3170.0000	-65.673
3170.4000	-210.000
3170.8000	-61.818
3171.2000	-210.000
3171.6000	-210.000
3172.0000	-210.000
3172.4000	-65.608
3172.8000	-210.000
3173.2000	-210.000
3173.6000	-64.357
3174.0000	-210.000
3174.4000	-210.000
3174.8000	-210.000
3175.2000	-210.000
3175.6000	-210.000
3176.0000	-66.939
3176.4000	-72.388
3176.8000	-66.232
3177.2000	-210.000
3177.6000	-210.000
3178.0000	-210.000
3178.4000	-210.000
3178.8000	-75.112
3179.2000	-210.000
3179.6000	-210.000
3180.0000	-210.000
3180.4000	-67.435
3180.8000	-71.525
3181.2000	-210.000
3181.6000	-83.487
3182.0000	-76.166
3182.4000	-210.000
3182.8000	-63.678
3183.2000	-63.504
3183.6000	-210.000
3184.0000	-210.000
3184.4000	-78.391
3184.8000	-210.000
3185.2000	-65.745
3185.6000	-70.431
3186.0000	-210.000
3186.4000	-210.000
3186.8000	-210.000
3187.2000	-210.000
3187.6000	-210.000
3188.0000	-67.665
3188.4000	-63.006
3188.8000	-65.597
3189.2000	-210.000
3189.6000	-65.827
3190.0000	-210.000
3190.4000	-63.450
3190.8000	-210.000
3191.2000	-70.697
3191.6000	-68.773
3192.0000	-61.708
3192.4000	-210.000
3192.8000	-210.000
3193.2000	-64.649
3193.6000	-210.000
3194.0000	-65.685
3194.4000	-210.000
3194.8000	-61.780
3195.2000	-68.578
3195.6000	-61.819
3196.0000	-71.385
3196.4000	-210.000
3196.8000	-64.149
3197.2000	-70.639
3197.6000	-65.935
3198.0000	-71.626
3198.4000	-210.000
3198.8000	-62.008
3199.2000	-64.040
3199.6000	-210.000
3200.0000	-66.054
3200.4000	-64.496
3200.8000	-65.806
3201.2000	-65.322
3201.6000	-210.000
3202.0000	-69.253
3202.4000	-210.000
3202.8000	-210.000
3203.2000	-210.000
3203.6000	-210.000
3204.0000	-63.853
3204.4000	-210.000
3204.8000	-69.136
3205.2000	-210.000
3205.6000	-210.000
3206.0000	-210.000
3206.4000	-63.968
3206.8000	-67.259
3207.2000	-74.362
3207.6000	-210.000
3208.0000	-210.000
3208.4000	-210.000
3208.8000	-64.806
3209.2000	-80.945
3209.6000	-210.000
3210.0000	-210.000
3210.4000	-67.492
3210.8000	-210.000
3211.2000	-210.000
3211.6000	-210.000
3212.0000	-66.407
3212.4000	-210.000
3212.8000	-68.874
3213.2000	-73.519
3213.6000	-210.000
3214.0000	-210.000
3214.4000	-64.431
3214.8000	-210.000
3215.2000	-210.000
3215.6000	-63.462
3216.0000	-210.000
3216.4000	-67.839
3216.8000	-63.703
3217.2000	-210.000
3217.6000	-64.991
3218.0000	-210.000
3218.4000	-74.485
3218.8000	-70.131
3219.2000	-71.323
3219.6000	-210.000
3220.0000	-64.780
3220.4000	-67.927
3220.8000	-67.867
3221.2000	-210.000
3221.6000	-71.057
3222.0000	-68.790
3222.4000	-210.000
3222.8000	-75.125
3223.2000	-210.000
3223.6000	-63.859
3224.0000	-62.666
3224.4000	-210.000
3224.8000	-210.000
3225.2000	-210.000
3225.6000	-210.000
3226.0000	-210.000
3226.4000	-61.648
3226.8000	-68.434
3227.2000	-210.000
3227.6000	-210.000
3228.0000	-68.441
3228.4000	-68.272
3228.8000	-210.000
3229.2000	-210.000
3229.6000	-210.000
3230.0000	-62.553
3230.4000	-62.929
3230.8000	-65.740
3231.2000	-210.000
3231.6000	-66.003
3232.0000	-61.266
3232.4000	-68.387
3232.8000	-65.396
3233.2000	-210.000
3233.6000	-66.274
3234.0000	-65.796
3234.4000	-77.006
3234.8000	-210.000
3235.2000	-65.058
3235.6000	-65.416
3236.0000	-210.000
3236.4000	-210.000
3236.8000	-210.000
3237.2000	-78.800
3237.6000	-79.843
3238.0000	-67.574
3238.4000	-210.000
3238.8000	-67.193
3239.2000	-210.000
3239.6000	-64.449
3240.0000	-210.000
3240.4000	-62.416
3240.8000	-63.178
3241.2000	-70.408
3241.6000	-210.000
3242.0000	-210.000
3242.4000	-210.000
3242.8000	-210.000
3243.2000	-66.728
3243.6000	-70.230
3244.0000	-210.000
3244.4000	-65.427
3244.8000	-210.000
3245.2000	-66.540
3245.6000	-65.192
3246.0000	-210.000
3246.4000	-210.000
3246.8000	-210.000
3247.2000	-62.103
3247.6000	-67.142
3248.0000	-210.000
3248.4000	-65.977
3248.8000	-210.000
3249.2000	-65.383
3249.6000	-63.133
3250.0000	-210.000
3250.4000	-66.759
3250.8000	-64.468
3251.2000	-210.000
3251.6000	-68.078
3252.0000	-76.449
3252.4000	-63.363
3252.8000	-63.376
3253.2000	-67.737
3253.6000	-63.224
3254.0000	-210.000
3254.4000	-71.378
3254.8000	-210.000
3255.2000	-64.497
3255.6000	-210.000
3256.0000	-69.743
3256.4000	-63.178
3256.8000	-62.567
3257.2000	-210.000
3257.6000	-210.000
3258.0000	-68.170
3258.4000	-210.000
3258.8000	-70.409
3259.2000	-64.084
3259.6000	-68.031
3260.0000	-67.757
3260.4000	-210.000
3260.8000	-210.000
3261.2000	-210.000
3261.6000	-210.000
3262.0000	-71.307
3262.4000	-63.540
3262.8000	-62.221
3263.2000	-210.000
3263.6000	-63.796
3264.0000	-63.328
3264.4000	-71.497
3264.8000	-63.790
3265.2000	-210.000
3265.6000	-210.000
3266.0000	-66.407
3266.4000	-210.000
3266.8000	-65.176
3267.2000	-69.055
3267.6000	-66.383
3268.0000	-63.286
3268.4000	-80.580
3268.8000	-210.000
3269.2000	-67.410
3269.6000	-61.455
3270.0000	-65.335
3270.4000	-210.000
3270.8000	-64.082
3271.2000	-210.000
3271.6000	-66.456
3272.0000	-66.950
3272.4000	-63.870
3272.8000	-210.000
3273.2000	-210.000
3273.6000	-210.000
3274.0000	-210.000
3274.4000	-210.000
3274.8000	-210.000
3275.2000	-61.230
3275.6000	-70.385
3276.0000	-61.687
3276.4000	-63.445
3276.8000	-69.100
3277.2000	-62.826
3277.6000	-64.626
3278.0000	-66.603
3278.4000	-65.592
3278.8000	-210.000
3279.2000	-72.590
3279.6000	-63.543
3280.0000	-210.000
3280.4000	-210.000
3280.8000	-69.156
3281.2000	-210.000
3281.6000	-210.000
3282.0000	-210.000
3282.4000	-210.000
3282.8000	-210.000
3283.2000	-78.049
3283.6000	-59.825
3284.0000	-210.000
3284.4000	-210.000
3284.8000	-210.000
3285.2000	-63.809
3285.6000	-65.290
[truncated: 536 more rows]
