# Supplementary material for: Femtosecond tunable solitons up to 4.8 µm using soliton self-frequency shift in an InF3 fiber
Source: Sci Rep. 2022 Sep 23;12:15898. doi: 10.1038/s41598-022-19658-8 (PMC9508244; doi:10.1038/s41598-022-19658-8)
Supplement: Supplementary file 1 — Supplementary Information. [file 41598_2022_19658_MOESM1_ESM.zip › Raw data/Fig4_70W_QCW/1.00A.CSV]

75CSV
// AQ6376 OPTICAL SPECTRUM ANALYZER //
35
CTRWL	3550.000000
SPAN	2900.000000
START WL	2100.000000
STOP WL	5000.000000
WLFREQ	0
REFL	-11.4
LSCL	7.1
RESLN	2.000
AVG	1
SMPLAUTO	1
SMPL	7251
SMPLINTVL	0.4000
HI1_CHOP
MEAS
LSUNT	0
NMSKH	OFF
RESCOR	0
SMOOTH	0
MEASWL	0
SWPSPD	1
MODELNAME	AQ6376
CHGPT	0
RESCAL0_0	10243
RESCAL0_1	0
RESCAL0_2	0
RESCAL1_0	10243
RESCAL1_1	0
RESCAL1_2	0
RESPARM	10243
FREQPARM	10243
WNUMPARM	10243
[TRACE DATA]
2100.0000	-210.000
2100.4000	-54.624
2100.8000	-53.790
2101.2000	-210.000
2101.6000	-52.956
2102.0000	-210.000
2102.4000	-210.000
2102.8000	-210.000
2103.2000	-210.000
2103.6000	-210.000
2104.0000	-50.557
2104.4000	-51.556
2104.8000	-210.000
2105.2000	-53.753
2105.6000	-210.000
2106.0000	-210.000
2106.4000	-210.000
2106.8000	-54.449
2107.2000	-53.342
2107.6000	-53.677
2108.0000	-210.000
2108.4000	-54.848
2108.8000	-55.200
2109.2000	-53.531
2109.6000	-210.000
2110.0000	-57.718
2110.4000	-210.000
2110.8000	-53.127
2111.2000	-54.244
2111.6000	-62.086
2112.0000	-57.408
2112.4000	-210.000
2112.8000	-210.000
2113.2000	-210.000
2113.6000	-210.000
2114.0000	-210.000
2114.4000	-210.000
2114.8000	-48.981
2115.2000	-210.000
2115.6000	-63.619
2116.0000	-210.000
2116.4000	-210.000
2116.8000	-55.023
2117.2000	-56.355
2117.6000	-53.241
2118.0000	-56.679
2118.4000	-210.000
2118.8000	-55.138
2119.2000	-210.000
2119.6000	-210.000
2120.0000	-210.000
2120.4000	-47.483
2120.8000	-210.000
2121.2000	-210.000
2121.6000	-210.000
2122.0000	-61.394
2122.4000	-54.408
2122.8000	-210.000
2123.2000	-210.000
2123.6000	-58.830
2124.0000	-56.531
2124.4000	-210.000
2124.8000	-210.000
2125.2000	-53.961
2125.6000	-210.000
2126.0000	-210.000
2126.4000	-210.000
2126.8000	-210.000
2127.2000	-210.000
2127.6000	-210.000
2128.0000	-210.000
2128.4000	-210.000
2128.8000	-56.013
2129.2000	-210.000
2129.6000	-56.724
2130.0000	-52.815
2130.4000	-55.116
2130.8000	-210.000
2131.2000	-56.184
2131.6000	-210.000
2132.0000	-210.000
2132.4000	-60.644
2132.8000	-55.709
2133.2000	-210.000
2133.6000	-57.111
2134.0000	-56.874
2134.4000	-66.871
2134.8000	-210.000
2135.2000	-54.899
2135.6000	-210.000
2136.0000	-210.000
2136.4000	-50.373
2136.8000	-58.897
2137.2000	-62.140
2137.6000	-56.221
2138.0000	-62.033
2138.4000	-58.881
2138.8000	-58.419
2139.2000	-54.362
2139.6000	-210.000
2140.0000	-54.923
2140.4000	-210.000
2140.8000	-210.000
2141.2000	-210.000
2141.6000	-210.000
2142.0000	-210.000
2142.4000	-66.395
2142.8000	-53.346
2143.2000	-56.216
2143.6000	-210.000
2144.0000	-61.058
2144.4000	-65.066
2144.8000	-55.495
2145.2000	-210.000
2145.6000	-210.000
2146.0000	-210.000
2146.4000	-210.000
2146.8000	-210.000
2147.2000	-210.000
2147.6000	-210.000
2148.0000	-55.001
2148.4000	-210.000
2148.8000	-210.000
2149.2000	-210.000
2149.6000	-210.000
2150.0000	-210.000
2150.4000	-57.465
2150.8000	-210.000
2151.2000	-210.000
2151.6000	-210.000
2152.0000	-63.800
2152.4000	-210.000
2152.8000	-49.129
2153.2000	-210.000
2153.6000	-210.000
2154.0000	-210.000
2154.4000	-210.000
2154.8000	-210.000
2155.2000	-53.010
2155.6000	-59.068
2156.0000	-60.832
2156.4000	-52.225
2156.8000	-210.000
2157.2000	-210.000
2157.6000	-64.571
2158.0000	-49.678
2158.4000	-210.000
2158.8000	-210.000
2159.2000	-210.000
2159.6000	-210.000
2160.0000	-210.000
2160.4000	-210.000
2160.8000	-210.000
2161.2000	-210.000
2161.6000	-57.777
2162.0000	-59.814
2162.4000	-210.000
2162.8000	-53.726
2163.2000	-210.000
2163.6000	-210.000
2164.0000	-57.324
2164.4000	-57.537
2164.8000	-59.907
2165.2000	-210.000
2165.6000	-56.856
2166.0000	-210.000
2166.4000	-210.000
2166.8000	-55.500
2167.2000	-58.373
2167.6000	-56.094
2168.0000	-210.000
2168.4000	-210.000
2168.8000	-51.060
2169.2000	-210.000
2169.6000	-59.444
2170.0000	-210.000
2170.4000	-64.027
2170.8000	-58.584
2171.2000	-55.369
2171.6000	-57.426
2172.0000	-57.705
2172.4000	-54.544
2172.8000	-210.000
2173.2000	-56.589
2173.6000	-54.010
2174.0000	-53.392
2174.4000	-54.267
2174.8000	-210.000
2175.2000	-57.268
2175.6000	-210.000
2176.0000	-210.000
2176.4000	-210.000
2176.8000	-210.000
2177.2000	-210.000
2177.6000	-210.000
2178.0000	-58.344
2178.4000	-210.000
2178.8000	-210.000
2179.2000	-210.000
2179.6000	-210.000
2180.0000	-60.968
2180.4000	-55.594
2180.8000	-61.835
2181.2000	-59.083
2181.6000	-210.000
2182.0000	-210.000
2182.4000	-210.000
2182.8000	-210.000
2183.2000	-62.456
2183.6000	-53.887
2184.0000	-210.000
2184.4000	-210.000
2184.8000	-210.000
2185.2000	-59.215
2185.6000	-210.000
2186.0000	-210.000
2186.4000	-55.712
2186.8000	-56.115
2187.2000	-210.000
2187.6000	-57.101
2188.0000	-210.000
2188.4000	-57.397
2188.8000	-210.000
2189.2000	-210.000
2189.6000	-58.278
2190.0000	-56.284
2190.4000	-70.205
2190.8000	-210.000
2191.2000	-210.000
2191.6000	-210.000
2192.0000	-210.000
2192.4000	-58.005
2192.8000	-59.408
2193.2000	-56.186
2193.6000	-210.000
2194.0000	-70.138
2194.4000	-59.625
2194.8000	-210.000
2195.2000	-60.253
2195.6000	-210.000
2196.0000	-210.000
2196.4000	-210.000
2196.8000	-63.394
2197.2000	-210.000
2197.6000	-210.000
2198.0000	-58.459
2198.4000	-55.460
2198.8000	-60.794
2199.2000	-55.079
2199.6000	-63.257
2200.0000	-210.000
2200.4000	-210.000
2200.8000	-210.000
2201.2000	-63.217
2201.6000	-210.000
2202.0000	-54.936
2202.4000	-55.626
2202.8000	-55.391
2203.2000	-210.000
2203.6000	-210.000
2204.0000	-210.000
2204.4000	-58.056
2204.8000	-210.000
2205.2000	-55.302
2205.6000	-56.922
2206.0000	-210.000
2206.4000	-210.000
2206.8000	-210.000
2207.2000	-210.000
2207.6000	-57.351
2208.0000	-210.000
2208.4000	-210.000
2208.8000	-210.000
2209.2000	-210.000
2209.6000	-59.338
2210.0000	-210.000
2210.4000	-210.000
2210.8000	-210.000
2211.2000	-54.042
2211.6000	-53.889
2212.0000	-57.480
2212.4000	-210.000
2212.8000	-60.536
2213.2000	-59.771
2213.6000	-210.000
2214.0000	-210.000
2214.4000	-210.000
2214.8000	-56.082
2215.2000	-210.000
2215.6000	-60.401
2216.0000	-210.000
2216.4000	-63.078
2216.8000	-61.213
2217.2000	-60.187
2217.6000	-59.116
2218.0000	-210.000
2218.4000	-210.000
2218.8000	-210.000
2219.2000	-53.534
2219.6000	-210.000
2220.0000	-53.344
2220.4000	-210.000
2220.8000	-210.000
2221.2000	-210.000
2221.6000	-210.000
2222.0000	-60.642
2222.4000	-210.000
2222.8000	-58.886
2223.2000	-210.000
2223.6000	-63.477
2224.0000	-56.184
2224.4000	-54.015
2224.8000	-210.000
2225.2000	-210.000
2225.6000	-55.815
2226.0000	-210.000
2226.4000	-60.872
2226.8000	-210.000
2227.2000	-210.000
2227.6000	-210.000
2228.0000	-210.000
2228.4000	-210.000
2228.8000	-210.000
2229.2000	-63.298
2229.6000	-210.000
2230.0000	-210.000
2230.4000	-210.000
2230.8000	-60.462
2231.2000	-57.665
2231.6000	-56.471
2232.0000	-57.654
2232.4000	-210.000
2232.8000	-210.000
2233.2000	-57.942
2233.6000	-62.461
2234.0000	-210.000
2234.4000	-69.022
2234.8000	-64.376
2235.2000	-57.673
2235.6000	-60.405
2236.0000	-210.000
2236.4000	-210.000
2236.8000	-56.672
2237.2000	-58.189
2237.6000	-210.000
2238.0000	-210.000
2238.4000	-210.000
2238.8000	-210.000
2239.2000	-210.000
2239.6000	-210.000
2240.0000	-59.329
2240.4000	-58.663
2240.8000	-210.000
2241.2000	-210.000
2241.6000	-210.000
2242.0000	-73.540
2242.4000	-62.462
2242.8000	-57.279
2243.2000	-59.925
2243.6000	-57.297
2244.0000	-54.730
2244.4000	-210.000
2244.8000	-210.000
2245.2000	-210.000
2245.6000	-210.000
2246.0000	-210.000
2246.4000	-210.000
2246.8000	-210.000
2247.2000	-210.000
2247.6000	-60.173
2248.0000	-57.916
2248.4000	-210.000
2248.8000	-210.000
2249.2000	-210.000
2249.6000	-210.000
2250.0000	-65.494
2250.4000	-56.469
2250.8000	-56.026
2251.2000	-55.665
2251.6000	-210.000
2252.0000	-210.000
2252.4000	-210.000
2252.8000	-64.868
2253.2000	-60.618
2253.6000	-210.000
2254.0000	-210.000
2254.4000	-57.871
2254.8000	-210.000
2255.2000	-210.000
2255.6000	-210.000
2256.0000	-59.126
2256.4000	-64.775
2256.8000	-54.634
2257.2000	-210.000
2257.6000	-210.000
2258.0000	-61.765
2258.4000	-210.000
2258.8000	-210.000
2259.2000	-210.000
2259.6000	-210.000
2260.0000	-210.000
2260.4000	-210.000
2260.8000	-210.000
2261.2000	-210.000
2261.6000	-57.270
2262.0000	-54.534
2262.4000	-210.000
2262.8000	-210.000
2263.2000	-210.000
2263.6000	-60.352
2264.0000	-67.302
2264.4000	-210.000
2264.8000	-210.000
2265.2000	-57.941
2265.6000	-56.024
2266.0000	-210.000
2266.4000	-210.000
2266.8000	-210.000
2267.2000	-210.000
2267.6000	-54.379
2268.0000	-210.000
2268.4000	-210.000
2268.8000	-56.797
2269.2000	-61.466
2269.6000	-210.000
2270.0000	-210.000
2270.4000	-210.000
2270.8000	-61.480
2271.2000	-58.296
2271.6000	-61.202
2272.0000	-70.449
2272.4000	-210.000
2272.8000	-55.204
2273.2000	-210.000
2273.6000	-210.000
2274.0000	-60.457
2274.4000	-65.865
2274.8000	-65.790
2275.2000	-62.925
2275.6000	-63.775
2276.0000	-55.939
2276.4000	-62.289
2276.8000	-70.967
2277.2000	-210.000
2277.6000	-210.000
2278.0000	-57.076
2278.4000	-210.000
2278.8000	-210.000
2279.2000	-210.000
2279.6000	-57.112
2280.0000	-56.804
2280.4000	-58.432
2280.8000	-210.000
2281.2000	-57.372
2281.6000	-59.048
2282.0000	-210.000
2282.4000	-59.509
2282.8000	-63.058
2283.2000	-210.000
2283.6000	-210.000
2284.0000	-210.000
2284.4000	-63.148
2284.8000	-57.131
2285.2000	-210.000
2285.6000	-60.483
2286.0000	-66.833
2286.4000	-63.374
2286.8000	-210.000
2287.2000	-210.000
2287.6000	-58.807
2288.0000	-70.495
2288.4000	-57.066
2288.8000	-62.080
2289.2000	-210.000
2289.6000	-210.000
2290.0000	-58.044
2290.4000	-68.882
2290.8000	-210.000
2291.2000	-210.000
2291.6000	-210.000
2292.0000	-210.000
2292.4000	-210.000
2292.8000	-210.000
2293.2000	-63.697
2293.6000	-59.501
2294.0000	-210.000
2294.4000	-56.051
2294.8000	-66.135
2295.2000	-56.648
2295.6000	-210.000
2296.0000	-210.000
2296.4000	-62.113
2296.8000	-60.762
2297.2000	-60.845
2297.6000	-59.555
2298.0000	-57.311
2298.4000	-210.000
2298.8000	-71.737
2299.2000	-64.140
2299.6000	-210.000
2300.0000	-210.000
2300.4000	-210.000
2300.8000	-61.571
2301.2000	-59.761
2301.6000	-210.000
2302.0000	-86.723
2302.4000	-210.000
2302.8000	-210.000
2303.2000	-210.000
2303.6000	-59.338
2304.0000	-66.014
2304.4000	-210.000
2304.8000	-69.820
2305.2000	-57.977
2305.6000	-210.000
2306.0000	-210.000
2306.4000	-59.002
2306.8000	-210.000
2307.2000	-210.000
2307.6000	-210.000
2308.0000	-210.000
2308.4000	-210.000
2308.8000	-60.742
2309.2000	-210.000
2309.6000	-210.000
2310.0000	-56.527
2310.4000	-54.040
2310.8000	-210.000
2311.2000	-210.000
2311.6000	-59.551
2312.0000	-210.000
2312.4000	-210.000
2312.8000	-73.483
2313.2000	-210.000
2313.6000	-63.668
2314.0000	-57.870
2314.4000	-210.000
2314.8000	-210.000
2315.2000	-210.000
2315.6000	-210.000
2316.0000	-210.000
2316.4000	-210.000
2316.8000	-62.501
2317.2000	-210.000
2317.6000	-210.000
2318.0000	-210.000
2318.4000	-210.000
2318.8000	-210.000
2319.2000	-210.000
2319.6000	-210.000
2320.0000	-60.580
2320.4000	-57.902
2320.8000	-58.228
2321.2000	-210.000
2321.6000	-210.000
2322.0000	-210.000
2322.4000	-58.500
2322.8000	-57.543
2323.2000	-62.411
2323.6000	-210.000
2324.0000	-83.426
2324.4000	-63.381
2324.8000	-210.000
2325.2000	-210.000
2325.6000	-58.966
2326.0000	-210.000
2326.4000	-54.397
2326.8000	-210.000
2327.2000	-210.000
2327.6000	-210.000
2328.0000	-59.034
2328.4000	-210.000
2328.8000	-61.093
2329.2000	-62.138
2329.6000	-210.000
2330.0000	-71.236
2330.4000	-210.000
2330.8000	-63.850
2331.2000	-210.000
2331.6000	-56.274
2332.0000	-210.000
2332.4000	-63.918
2332.8000	-210.000
2333.2000	-210.000
2333.6000	-210.000
2334.0000	-210.000
2334.4000	-61.733
2334.8000	-66.388
2335.2000	-210.000
2335.6000	-210.000
2336.0000	-59.095
2336.4000	-57.840
2336.8000	-210.000
2337.2000	-210.000
2337.6000	-210.000
2338.0000	-59.999
2338.4000	-62.909
2338.8000	-72.231
2339.2000	-210.000
2339.6000	-210.000
2340.0000	-210.000
2340.4000	-210.000
2340.8000	-210.000
2341.2000	-64.730
2341.6000	-57.435
2342.0000	-62.482
2342.4000	-62.485
2342.8000	-60.675
2343.2000	-210.000
2343.6000	-59.759
2344.0000	-62.965
2344.4000	-210.000
2344.8000	-210.000
2345.2000	-210.000
2345.6000	-59.772
2346.0000	-64.906
2346.4000	-210.000
2346.8000	-70.751
2347.2000	-63.787
2347.6000	-210.000
2348.0000	-210.000
2348.4000	-210.000
2348.8000	-60.381
2349.2000	-64.707
2349.6000	-210.000
2350.0000	-61.388
2350.4000	-210.000
2350.8000	-210.000
2351.2000	-210.000
2351.6000	-210.000
2352.0000	-67.378
2352.4000	-210.000
2352.8000	-210.000
2353.2000	-210.000
2353.6000	-210.000
2354.0000	-57.263
2354.4000	-210.000
2354.8000	-210.000
2355.2000	-210.000
2355.6000	-58.547
2356.0000	-61.868
2356.4000	-210.000
2356.8000	-210.000
2357.2000	-210.000
2357.6000	-210.000
2358.0000	-64.110
2358.4000	-57.946
2358.8000	-210.000
2359.2000	-67.557
2359.6000	-210.000
2360.0000	-58.892
2360.4000	-65.979
2360.8000	-210.000
2361.2000	-210.000
2361.6000	-210.000
2362.0000	-210.000
2362.4000	-210.000
2362.8000	-60.401
2363.2000	-57.244
2363.6000	-56.154
2364.0000	-59.183
2364.4000	-210.000
2364.8000	-210.000
2365.2000	-210.000
2365.6000	-210.000
2366.0000	-210.000
2366.4000	-210.000
2366.8000	-66.283
2367.2000	-60.902
2367.6000	-61.509
2368.0000	-210.000
2368.4000	-70.906
2368.8000	-210.000
2369.2000	-210.000
2369.6000	-210.000
2370.0000	-210.000
2370.4000	-59.885
2370.8000	-58.258
2371.2000	-210.000
2371.6000	-64.158
2372.0000	-210.000
2372.4000	-58.527
2372.8000	-59.279
2373.2000	-210.000
2373.6000	-58.097
2374.0000	-210.000
2374.4000	-59.572
2374.8000	-63.713
2375.2000	-61.052
2375.6000	-210.000
2376.0000	-210.000
2376.4000	-60.721
2376.8000	-210.000
2377.2000	-210.000
2377.6000	-210.000
2378.0000	-210.000
2378.4000	-210.000
2378.8000	-210.000
2379.2000	-58.724
2379.6000	-57.150
2380.0000	-65.748
2380.4000	-58.630
2380.8000	-210.000
2381.2000	-70.310
2381.6000	-68.618
2382.0000	-210.000
2382.4000	-71.628
2382.8000	-210.000
2383.2000	-210.000
2383.6000	-210.000
2384.0000	-65.493
2384.4000	-59.119
2384.8000	-60.196
2385.2000	-60.161
2385.6000	-210.000
2386.0000	-61.549
2386.4000	-210.000
2386.8000	-65.051
2387.2000	-210.000
2387.6000	-210.000
2388.0000	-210.000
2388.4000	-210.000
2388.8000	-210.000
2389.2000	-60.609
2389.6000	-59.008
2390.0000	-58.665
2390.4000	-60.361
2390.8000	-210.000
2391.2000	-69.673
2391.6000	-210.000
2392.0000	-58.693
2392.4000	-210.000
2392.8000	-58.196
2393.2000	-63.281
2393.6000	-210.000
2394.0000	-57.195
2394.4000	-210.000
2394.8000	-61.583
2395.2000	-62.788
2395.6000	-57.519
2396.0000	-74.509
2396.4000	-210.000
2396.8000	-210.000
2397.2000	-210.000
2397.6000	-60.850
2398.0000	-210.000
2398.4000	-67.642
2398.8000	-65.948
2399.2000	-210.000
2399.6000	-210.000
2400.0000	-68.397
2400.4000	-59.066
2400.8000	-63.799
2401.2000	-56.247
2401.6000	-210.000
2402.0000	-61.139
2402.4000	-210.000
2402.8000	-58.648
2403.2000	-62.273
2403.6000	-210.000
2404.0000	-210.000
2404.4000	-210.000
2404.8000	-210.000
2405.2000	-65.084
2405.6000	-59.117
2406.0000	-59.884
2406.4000	-210.000
2406.8000	-210.000
2407.2000	-210.000
2407.6000	-210.000
2408.0000	-210.000
2408.4000	-210.000
2408.8000	-210.000
2409.2000	-61.405
2409.6000	-59.793
2410.0000	-210.000
2410.4000	-210.000
2410.8000	-210.000
2411.2000	-63.147
2411.6000	-56.853
2412.0000	-63.408
2412.4000	-66.406
2412.8000	-61.380
2413.2000	-62.703
2413.6000	-61.769
2414.0000	-210.000
2414.4000	-210.000
2414.8000	-210.000
2415.2000	-210.000
2415.6000	-210.000
2416.0000	-210.000
2416.4000	-61.093
2416.8000	-59.498
2417.2000	-61.233
2417.6000	-210.000
2418.0000	-65.279
2418.4000	-210.000
2418.8000	-210.000
2419.2000	-58.887
2419.6000	-210.000
2420.0000	-210.000
2420.4000	-56.854
2420.8000	-68.498
2421.2000	-65.112
2421.6000	-57.335
2422.0000	-210.000
2422.4000	-210.000
2422.8000	-210.000
2423.2000	-210.000
2423.6000	-210.000
2424.0000	-71.642
2424.4000	-210.000
2424.8000	-210.000
2425.2000	-210.000
2425.6000	-62.449
2426.0000	-66.854
2426.4000	-64.169
2426.8000	-58.719
2427.2000	-57.321
2427.6000	-56.678
2428.0000	-57.929
2428.4000	-210.000
2428.8000	-210.000
2429.2000	-63.527
2429.6000	-210.000
2430.0000	-210.000
2430.4000	-210.000
2430.8000	-210.000
2431.2000	-210.000
2431.6000	-210.000
2432.0000	-59.734
2432.4000	-64.284
2432.8000	-57.852
2433.2000	-58.769
2433.6000	-64.522
2434.0000	-61.915
2434.4000	-57.414
2434.8000	-59.763
2435.2000	-210.000
2435.6000	-63.254
2436.0000	-210.000
2436.4000	-58.493
2436.8000	-62.904
2437.2000	-210.000
2437.6000	-62.239
2438.0000	-57.424
2438.4000	-210.000
2438.8000	-210.000
2439.2000	-58.766
2439.6000	-81.494
2440.0000	-210.000
2440.4000	-210.000
2440.8000	-210.000
2441.2000	-61.153
2441.6000	-210.000
2442.0000	-210.000
2442.4000	-210.000
2442.8000	-54.820
2443.2000	-56.888
2443.6000	-56.418
2444.0000	-210.000
2444.4000	-210.000
2444.8000	-62.749
2445.2000	-59.845
2445.6000	-59.020
2446.0000	-60.392
2446.4000	-210.000
2446.8000	-210.000
2447.2000	-210.000
2447.6000	-63.786
2448.0000	-56.091
2448.4000	-56.381
2448.8000	-54.622
2449.2000	-63.617
2449.6000	-210.000
2450.0000	-210.000
2450.4000	-210.000
2450.8000	-61.190
2451.2000	-210.000
2451.6000	-210.000
2452.0000	-210.000
2452.4000	-69.442
2452.8000	-210.000
2453.2000	-56.012
2453.6000	-55.325
2454.0000	-58.400
2454.4000	-70.611
2454.8000	-60.922
2455.2000	-210.000
2455.6000	-210.000
2456.0000	-59.953
2456.4000	-60.025
2456.8000	-61.063
2457.2000	-210.000
2457.6000	-61.350
2458.0000	-61.475
2458.4000	-58.062
2458.8000	-53.533
2459.2000	-55.535
2459.6000	-58.279
2460.0000	-210.000
2460.4000	-61.649
2460.8000	-60.746
2461.2000	-210.000
2461.6000	-210.000
2462.0000	-210.000
2462.4000	-60.959
2462.8000	-59.970
2463.2000	-60.047
2463.6000	-58.109
2464.0000	-53.764
2464.4000	-54.168
2464.8000	-54.123
2465.2000	-61.712
2465.6000	-210.000
2466.0000	-210.000
2466.4000	-210.000
2466.8000	-60.893
2467.2000	-210.000
2467.6000	-60.755
2468.0000	-210.000
2468.4000	-210.000
2468.8000	-210.000
2469.2000	-53.127
2469.6000	-57.633
2470.0000	-58.471
2470.4000	-210.000
2470.8000	-210.000
2471.2000	-210.000
2471.6000	-210.000
2472.0000	-210.000
2472.4000	-66.241
2472.8000	-210.000
2473.2000	-210.000
2473.6000	-210.000
2474.0000	-210.000
2474.4000	-52.276
2474.8000	-56.349
2475.2000	-64.926
2475.6000	-210.000
2476.0000	-210.000
2476.4000	-64.736
2476.8000	-210.000
2477.2000	-210.000
2477.6000	-210.000
2478.0000	-210.000
2478.4000	-63.782
2478.8000	-210.000
2479.2000	-210.000
2479.6000	-54.980
2480.0000	-54.405
2480.4000	-57.902
2480.8000	-58.248
2481.2000	-210.000
2481.6000	-210.000
2482.0000	-65.396
2482.4000	-210.000
2482.8000	-210.000
2483.2000	-210.000
2483.6000	-59.567
2484.0000	-59.389
2484.4000	-210.000
2484.8000	-210.000
2485.2000	-53.549
2485.6000	-54.793
2486.0000	-56.777
2486.4000	-65.802
2486.8000	-63.324
2487.2000	-62.676
2487.6000	-63.073
2488.0000	-210.000
2488.4000	-210.000
2488.8000	-59.732
2489.2000	-210.000
2489.6000	-210.000
2490.0000	-210.000
2490.4000	-52.028
2490.8000	-52.268
2491.2000	-58.523
2491.6000	-210.000
2492.0000	-210.000
2492.4000	-63.898
2492.8000	-210.000
2493.2000	-210.000
2493.6000	-67.245
2494.0000	-210.000
2494.4000	-61.463
2494.8000	-65.322
2495.2000	-64.981
2495.6000	-50.738
2496.0000	-51.965
2496.4000	-58.011
2496.8000	-54.016
2497.2000	-210.000
2497.6000	-210.000
2498.0000	-59.750
2498.4000	-210.000
2498.8000	-66.271
2499.2000	-63.506
2499.6000	-68.522
2500.0000	-210.000
2500.4000	-65.459
2500.8000	-68.455
2501.2000	-49.549
2501.6000	-51.485
2502.0000	-53.118
2502.4000	-210.000
2502.8000	-210.000
2503.2000	-210.000
2503.6000	-61.299
2504.0000	-64.276
2504.4000	-210.000
2504.8000	-210.000
2505.2000	-210.000
2505.6000	-210.000
2506.0000	-51.771
2506.4000	-47.434
2506.8000	-52.817
2507.2000	-55.131
2507.6000	-210.000
2508.0000	-65.836
2508.4000	-210.000
2508.8000	-210.000
2509.2000	-210.000
2509.6000	-210.000
2510.0000	-210.000
2510.4000	-210.000
2510.8000	-62.867
2511.2000	-53.931
2511.6000	-47.472
2512.0000	-51.058
2512.4000	-50.795
2512.8000	-210.000
2513.2000	-210.000
2513.6000	-210.000
2514.0000	-61.274
2514.4000	-210.000
2514.8000	-210.000
2515.2000	-210.000
2515.6000	-210.000
2516.0000	-210.000
2516.4000	-58.938
2516.8000	-46.906
2517.2000	-47.354
2517.6000	-50.303
2518.0000	-50.255
2518.4000	-210.000
2518.8000	-210.000
2519.2000	-210.000
2519.6000	-210.000
2520.0000	-210.000
2520.4000	-66.984
2520.8000	-210.000
2521.2000	-210.000
2521.6000	-61.184
2522.0000	-50.871
2522.4000	-44.563
2522.8000	-47.938
2523.2000	-48.223
2523.6000	-210.000
2524.0000	-210.000
2524.4000	-210.000
2524.8000	-67.578
2525.2000	-210.000
2525.6000	-59.115
2526.0000	-210.000
2526.4000	-67.755
2526.8000	-210.000
2527.2000	-53.889
2527.6000	-45.172
2528.0000	-46.749
2528.4000	-47.592
2528.8000	-210.000
2529.2000	-210.000
2529.6000	-60.479
2530.0000	-210.000
2530.4000	-210.000
2530.8000	-210.000
2531.2000	-210.000
2531.6000	-210.000
2532.0000	-210.000
2532.4000	-210.000
2532.8000	-46.032
2533.2000	-47.195
2533.6000	-46.652
2534.0000	-53.537
2534.4000	-60.727
2534.8000	-68.606
2535.2000	-57.987
2535.6000	-63.282
2536.0000	-58.315
2536.4000	-64.520
2536.8000	-210.000
2537.2000	-210.000
2537.6000	-210.000
2538.0000	-48.036
2538.4000	-45.652
2538.8000	-46.353
2539.2000	-53.891
2539.6000	-210.000
2540.0000	-210.000
2540.4000	-210.000
2540.8000	-70.510
2541.2000	-59.498
2541.6000	-210.000
2542.0000	-66.722
2542.4000	-62.296
2542.8000	-210.000
2543.2000	-50.660
2543.6000	-47.726
2544.0000	-46.893
2544.4000	-60.115
2544.8000	-210.000
2545.2000	-65.432
2545.6000	-63.166
2546.0000	-74.115
2546.4000	-62.264
2546.8000	-63.751
2547.2000	-210.000
2547.6000	-210.000
2548.0000	-210.000
2548.4000	-51.705
2548.8000	-49.890
2549.2000	-48.747
2549.6000	-52.482
2550.0000	-210.000
2550.4000	-210.000
2550.8000	-210.000
2551.2000	-210.000
2551.6000	-210.000
2552.0000	-210.000
2552.4000	-210.000
2552.8000	-210.000
2553.2000	-60.837
2553.6000	-57.008
2554.0000	-48.190
2554.4000	-50.936
2554.8000	-51.387
2555.2000	-210.000
2555.6000	-59.236
2556.0000	-210.000
2556.4000	-60.568
2556.8000	-69.612
2557.2000	-210.000
2557.6000	-70.201
2558.0000	-76.077
2558.4000	-210.000
2558.8000	-53.497
2559.2000	-46.572
2559.6000	-51.935
2560.0000	-51.718
2560.4000	-210.000
2560.8000	-210.000
2561.2000	-60.114
2561.6000	-210.000
2562.0000	-210.000
2562.4000	-210.000
2562.8000	-60.647
2563.2000	-60.342
2563.6000	-61.208
2564.0000	-59.326
2564.4000	-47.639
2564.8000	-50.064
2565.2000	-54.883
2565.6000	-210.000
2566.0000	-210.000
2566.4000	-69.807
2566.8000	-62.822
2567.2000	-210.000
2567.6000	-210.000
2568.0000	-58.727
2568.4000	-210.000
2568.8000	-62.337
2569.2000	-75.001
2569.6000	-47.461
2570.0000	-47.847
2570.4000	-49.445
2570.8000	-54.616
2571.2000	-210.000
2571.6000	-210.000
2572.0000	-67.729
2572.4000	-210.000
2572.8000	-210.000
2573.2000	-210.000
2573.6000	-210.000
2574.0000	-64.735
2574.4000	-210.000
2574.8000	-45.604
2575.2000	-45.380
2575.6000	-50.112
2576.0000	-62.978
2576.4000	-210.000
2576.8000	-65.046
2577.2000	-62.250
2577.6000	-210.000
2578.0000	-62.608
2578.4000	-63.251
2578.8000	-210.000
2579.2000	-210.000
2579.6000	-210.000
2580.0000	-48.852
2580.4000	-44.591
2580.8000	-51.857
2581.2000	-66.929
2581.6000	-210.000
2582.0000	-65.830
2582.4000	-67.111
2582.8000	-59.257
2583.2000	-59.504
2583.6000	-61.275
2584.0000	-210.000
2584.4000	-210.000
2584.8000	-63.271
2585.2000	-50.404
2585.6000	-42.458
2586.0000	-48.673
2586.4000	-48.634
2586.8000	-210.000
2587.2000	-58.675
2587.6000	-210.000
2588.0000	-210.000
2588.4000	-210.000
2588.8000	-68.924
2589.2000	-210.000
2589.6000	-210.000
2590.0000	-210.000
2590.4000	-47.547
2590.8000	-40.375
2591.2000	-44.429
2591.6000	-47.183
2592.0000	-210.000
2592.4000	-210.000
2592.8000	-64.812
2593.2000	-64.272
2593.6000	-62.709
2594.0000	-65.646
2594.4000	-210.000
2594.8000	-210.000
2595.2000	-61.728
2595.6000	-56.292
2596.0000	-39.638
2596.4000	-43.224
2596.8000	-47.628
2597.2000	-210.000
2597.6000	-78.262
2598.0000	-70.004
2598.4000	-210.000
2598.8000	-210.000
2599.2000	-210.000
2599.6000	-210.000
2600.0000	-59.927
2600.4000	-64.791
2600.8000	-55.861
2601.2000	-39.675
2601.6000	-40.807
2602.0000	-43.142
2602.4000	-49.898
2602.8000	-210.000
2603.2000	-210.000
2603.6000	-59.301
2604.0000	-67.637
2604.4000	-210.000
2604.8000	-210.000
2605.2000	-61.389
2605.6000	-58.898
2606.0000	-70.869
2606.4000	-40.783
2606.8000	-41.115
2607.2000	-42.491
2607.6000	-48.699
2608.0000	-210.000
2608.4000	-58.656
2608.8000	-210.000
2609.2000	-210.000
2609.6000	-210.000
2610.0000	-210.000
2610.4000	-61.873
2610.8000	-210.000
2611.2000	-63.709
2611.6000	-42.256
2612.0000	-37.789
2612.4000	-39.348
2612.8000	-47.194
2613.2000	-210.000
2613.6000	-210.000
2614.0000	-210.000
2614.4000	-210.000
2614.8000	-210.000
2615.2000	-65.327
2615.6000	-62.114
2616.0000	-62.083
2616.4000	-66.988
2616.8000	-41.508
2617.2000	-38.179
2617.6000	-39.683
2618.0000	-42.909
2618.4000	-210.000
2618.8000	-210.000
2619.2000	-63.575
2619.6000	-60.774
2620.0000	-65.915
2620.4000	-66.526
2620.8000	-210.000
2621.2000	-210.000
2621.6000	-210.000
2622.0000	-42.736
2622.4000	-38.155
2622.8000	-37.926
2623.2000	-38.332
2623.6000	-210.000
2624.0000	-210.000
2624.4000	-66.127
2624.8000	-64.673
2625.2000	-62.942
2625.6000	-210.000
2626.0000	-66.730
2626.4000	-210.000
2626.8000	-66.020
2627.2000	-46.442
2627.6000	-38.698
2628.0000	-37.741
2628.4000	-37.728
2628.8000	-210.000
2629.2000	-210.000
2629.6000	-210.000
2630.0000	-210.000
2630.4000	-67.722
2630.8000	-210.000
2631.2000	-65.058
2631.6000	-67.916
2632.0000	-210.000
2632.4000	-53.169
2632.8000	-37.526
2633.2000	-35.695
2633.6000	-37.004
2634.0000	-210.000
2634.4000	-210.000
2634.8000	-67.322
2635.2000	-61.178
2635.6000	-59.383
2636.0000	-67.684
2636.4000	-210.000
2636.8000	-63.969
2637.2000	-210.000
2637.6000	-54.369
2638.0000	-37.260
2638.4000	-35.858
2638.8000	-36.113
2639.2000	-45.134
2639.6000	-210.000
2640.0000	-210.000
2640.4000	-210.000
2640.8000	-210.000
2641.2000	-65.874
2641.6000	-67.445
2642.0000	-210.000
2642.4000	-210.000
2642.8000	-210.000
2643.2000	-37.340
2643.6000	-35.946
2644.0000	-36.423
2644.4000	-45.569
2644.8000	-210.000
2645.2000	-210.000
2645.6000	-63.154
2646.0000	-59.473
2646.4000	-67.978
2646.8000	-63.295
2647.2000	-62.835
2647.6000	-64.171
2648.0000	-47.011
2648.4000	-36.994
2648.8000	-37.173
2649.2000	-39.191
2649.6000	-210.000
2650.0000	-210.000
2650.4000	-210.000
2650.8000	-61.923
2651.2000	-64.926
2651.6000	-210.000
2652.0000	-66.328
2652.4000	-210.000
2652.8000	-210.000
2653.2000	-48.361
2653.6000	-37.796
2654.0000	-37.191
2654.4000	-37.396
2654.8000	-46.276
2655.2000	-210.000
2655.6000	-71.780
2656.0000	-62.018
2656.4000	-61.846
2656.8000	-66.794
2657.2000	-63.021
2657.6000	-210.000
2658.0000	-78.696
2658.4000	-50.660
2658.8000	-37.741
2659.2000	-36.929
2659.6000	-37.029
2660.0000	-43.130
2660.4000	-210.000
2660.8000	-210.000
2661.2000	-210.000
2661.6000	-62.805
2662.0000	-64.447
2662.4000	-210.000
2662.8000	-71.514
2663.2000	-210.000
2663.6000	-64.698
2664.0000	-38.427
2664.4000	-37.027
2664.8000	-38.469
2665.2000	-45.459
2665.6000	-210.000
2666.0000	-210.000
2666.4000	-210.000
2666.8000	-210.000
2667.2000	-64.203
2667.6000	-210.000
2668.0000	-210.000
2668.4000	-210.000
2668.8000	-60.850
2669.2000	-40.207
2669.6000	-38.083
2670.0000	-38.248
2670.4000	-41.613
2670.8000	-210.000
2671.2000	-210.000
2671.6000	-210.000
2672.0000	-67.283
2672.4000	-210.000
2672.8000	-62.424
2673.2000	-210.000
2673.6000	-66.270
2674.0000	-64.170
2674.4000	-40.176
2674.8000	-38.260
2675.2000	-36.653
2675.6000	-39.696
2676.0000	-210.000
2676.4000	-210.000
2676.8000	-210.000
2677.2000	-70.153
2677.6000	-65.896
2678.0000	-210.000
2678.4000	-210.000
2678.8000	-210.000
2679.2000	-63.311
2679.6000	-43.257
2680.0000	-37.630
2680.4000	-36.587
2680.8000	-44.765
2681.2000	-210.000
2681.6000	-210.000
2682.0000	-70.901
2682.4000	-210.000
2682.8000	-210.000
2683.2000	-61.721
2683.6000	-63.176
2684.0000	-63.047
2684.4000	-61.732
2684.8000	-37.063
2685.2000	-35.632
2685.6000	-35.820
2686.0000	-39.563
2686.4000	-210.000
2686.8000	-210.000
2687.2000	-67.183
2687.6000	-61.784
2688.0000	-60.757
2688.4000	-70.552
2688.8000	-64.726
2689.2000	-84.789
2689.6000	-61.336
2690.0000	-37.041
2690.4000	-34.881
2690.8000	-34.360
2691.2000	-35.808
2691.6000	-210.000
2692.0000	-210.000
2692.4000	-67.295
2692.8000	-62.523
2693.2000	-210.000
2693.6000	-65.277
2694.0000	-62.913
2694.4000	-64.876
2694.8000	-62.804
2695.2000	-37.657
2695.6000	-31.757
2696.0000	-32.100
2696.4000	-33.909
2696.8000	-210.000
2697.2000	-210.000
2697.6000	-210.000
2698.0000	-77.133
2698.4000	-210.000
2698.8000	-63.594
2699.2000	-66.473
2699.6000	-210.000
2700.0000	-63.427
2700.4000	-40.616
2700.8000	-31.475
2701.2000	-30.511
2701.6000	-31.325
2702.0000	-210.000
2702.4000	-210.000
2702.8000	-210.000
2703.2000	-61.856
2703.6000	-67.216
2704.0000	-210.000
2704.4000	-60.604
2704.8000	-72.418
2705.2000	-59.739
2705.6000	-31.679
2706.0000	-28.466
2706.4000	-28.154
2706.8000	-30.118
2707.2000	-210.000
2707.6000	-210.000
2708.0000	-60.554
2708.4000	-65.024
2708.8000	-59.724
2709.2000	-59.111
2709.6000	-61.691
2710.0000	-60.374
2710.4000	-58.996
2710.8000	-31.980
2711.2000	-27.663
2711.6000	-29.301
2712.0000	-30.379
2712.4000	-210.000
2712.8000	-210.000
2713.2000	-57.586
2713.6000	-56.744
2714.0000	-56.339
2714.4000	-56.216
2714.8000	-56.168
2715.2000	-56.465
2715.6000	-55.971
2716.0000	-33.811
2716.4000	-26.966
2716.8000	-27.718
2717.2000	-28.965
2717.6000	-45.232
2718.0000	-210.000
2718.4000	-55.361
2718.8000	-54.313
2719.2000	-54.385
2719.6000	-53.798
2720.0000	-53.315
2720.4000	-53.702
2720.8000	-52.551
2721.2000	-33.644
2721.6000	-25.914
2722.0000	-26.192
2722.4000	-26.689
2722.8000	-34.674
2723.2000	-210.000
2723.6000	-47.858
2724.0000	-47.062
2724.4000	-46.373
2724.8000	-45.881
2725.2000	-45.317
2725.6000	-44.892
2726.0000	-44.373
2726.4000	-26.123
2726.8000	-23.090
2727.2000	-23.356
2727.6000	-25.032
2728.0000	-210.000
2728.4000	-43.703
2728.8000	-43.491
2729.2000	-43.139
2729.6000	-43.065
2730.0000	-43.149
2730.4000	-43.241
2730.8000	-43.282
2731.2000	-43.384
2731.6000	-26.481
2732.0000	-22.576
2732.4000	-23.110
2732.8000	-24.702
2733.2000	-34.478
2733.6000	-42.148
2734.0000	-45.042
2734.4000	-44.980
2734.8000	-44.839
2735.2000	-44.613
2735.6000	-44.628
2736.0000	-44.427
2736.4000	-44.428
2736.8000	-28.590
2737.2000	-22.601
2737.6000	-22.308
2738.0000	-22.004
2738.4000	-28.593
2738.8000	-41.120
2739.2000	-43.054
2739.6000	-43.009
2740.0000	-42.831
2740.4000	-42.572
2740.8000	-42.286
2741.2000	-41.953
2741.6000	-41.736
2742.0000	-24.202
2742.4000	-20.364
2742.8000	-18.917
2743.2000	-18.811
2743.6000	-23.105
2744.0000	-38.669
2744.4000	-39.087
2744.8000	-38.275
2745.2000	-37.343
2745.6000	-36.324
2746.0000	-35.323
2746.4000	-34.464
2746.8000	-34.061
2747.2000	-19.591
2747.6000	-18.421
2748.0000	-17.778
2748.4000	-18.168
2748.8000	-29.029
2749.2000	-33.407
2749.6000	-33.492
2750.0000	-33.424
2750.4000	-33.491
2750.8000	-33.653
2751.2000	-33.771
2751.6000	-33.939
2752.0000	-34.032
2752.4000	-20.160
2752.8000	-16.183
2753.2000	-15.751
2753.6000	-15.347
2754.0000	-25.802
2754.4000	-33.502
2754.8000	-32.943
2755.2000	-31.934
2755.6000	-31.025
2756.0000	-30.235
2756.4000	-29.548
2756.8000	-28.906
2757.2000	-28.551
2757.6000	-18.059
2758.0000	-13.832
2758.4000	-13.323
2758.8000	-13.623
2759.2000	-18.698
2759.6000	-26.762
2760.0000	-27.050
2760.4000	-26.446
2760.8000	-25.949
2761.2000	-25.580
2761.6000	-25.260
2762.0000	-25.129
2762.4000	-25.051
2762.8000	-15.329
2763.2000	-11.646
2763.6000	-11.908
2764.0000	-12.615
2764.4000	-21.356
2764.8000	-21.789
2765.2000	-21.622
2765.6000	-21.281
2766.0000	-20.868
2766.4000	-20.522
2766.8000	-20.223
2767.2000	-19.844
2767.6000	-19.583
2768.0000	-14.295
2768.4000	-11.208
2768.8000	-10.104
2769.2000	-10.241
2769.6000	-16.728
2770.0000	-18.769
2770.4000	-19.124
2770.8000	-19.291
2771.2000	-19.577
2771.6000	-19.907
2772.0000	-20.298
2772.4000	-20.944
2772.8000	-21.440
2773.2000	-15.616
2773.6000	-11.838
2774.0000	-10.935
2774.4000	-12.233
2774.8000	-19.413
2775.2000	-21.873
2775.6000	-23.074
2776.0000	-23.066
2776.4000	-22.972
2776.8000	-22.848
2777.2000	-22.830
2777.6000	-22.425
2778.0000	-22.289
2778.4000	-10.583
2778.8000	-10.515
2779.2000	-8.655
2779.6000	-10.552
2780.0000	-16.221
2780.4000	-17.489
2780.8000	-19.152
2781.2000	-19.058
2781.6000	-18.797
2782.0000	-18.560
2782.4000	-18.344
2782.8000	-18.045
2783.2000	-17.886
2783.6000	-9.054
2784.0000	-7.053
2784.4000	-6.439
2784.8000	-6.847
2785.2000	-12.722
2785.6000	-15.591
2786.0000	-15.706
2786.4000	-14.939
2786.8000	-14.424
2787.2000	-13.966
2787.6000	-13.505
2788.0000	-12.948
2788.4000	-12.254
2788.8000	-9.323
2789.2000	-8.115
2789.6000	-9.198
2790.0000	-10.532
2790.4000	-13.765
2790.8000	-11.195
2791.2000	-10.335
2791.6000	-10.075
2792.0000	-9.907
2792.4000	-9.764
2792.8000	-9.636
2793.2000	-9.531
2793.6000	-9.482
2794.0000	-10.138
2794.4000	-10.966
2794.8000	-11.135
2795.2000	-11.342
2795.6000	-9.798
2796.0000	-9.461
2796.4000	-9.930
2796.8000	-10.196
2797.2000	-10.429
2797.6000	-10.688
2798.0000	-11.017
2798.4000	-11.449
2798.8000	-11.744
2799.2000	-11.429
2799.6000	-8.318
2800.0000	-6.821
2800.4000	-7.187
2800.8000	-12.425
2801.2000	-12.537
2801.6000	-12.832
2802.0000	-13.031
2802.4000	-13.273
2802.8000	-13.574
2803.2000	-13.953
2803.6000	-14.432
2804.0000	-13.047
2804.4000	-10.496
2804.8000	-9.311
2805.2000	-9.569
2805.6000	-11.471
2806.0000	-13.844
2806.4000	-16.924
2806.8000	-17.346
2807.2000	-17.311
2807.6000	-17.147
2808.0000	-16.876
2808.4000	-16.621
2808.8000	-16.442
2809.2000	-16.407
2809.6000	-15.000
2810.0000	-14.133
2810.4000	-16.119
2810.8000	-14.135
2811.2000	-15.010
2811.6000	-17.470
2812.0000	-18.358
2812.4000	-18.895
2812.8000	-19.329
2813.2000	-19.511
2813.6000	-19.442
2814.0000	-19.249
2814.4000	-17.046
2814.8000	-14.968
2815.2000	-14.798
2815.6000	-15.758
2816.0000	-14.047
2816.4000	-16.768
2816.8000	-18.427
2817.2000	-18.519
2817.6000	-18.499
2818.0000	-18.491
2818.4000	-18.562
2818.8000	-18.783
2819.2000	-19.188
2819.6000	-19.500
2820.0000	-17.321
2820.4000	-17.198
2820.8000	-16.515
2821.2000	-15.620
2821.6000	-18.563
2822.0000	-21.947
2822.4000	-22.894
2822.8000	-23.782
2823.2000	-24.781
2823.6000	-25.792
2824.0000	-27.053
2824.4000	-27.991
2824.8000	-20.911
2825.2000	-17.858
2825.6000	-18.798
2826.0000	-17.699
2826.4000	-17.056
2826.8000	-25.997
2827.2000	-29.710
2827.6000	-30.109
2828.0000	-30.088
2828.4000	-29.892
2828.8000	-29.622
2829.2000	-29.175
2829.6000	-28.611
2830.0000	-19.220
2830.4000	-16.224
2830.8000	-18.210
2831.2000	-16.287
2831.6000	-16.110
2832.0000	-25.188
2832.4000	-27.373
2832.8000	-27.746
2833.2000	-28.136
2833.6000	-28.562
2834.0000	-29.091
2834.4000	-29.629
2834.8000	-21.104
2835.2000	-17.434
2835.6000	-16.100
2836.0000	-16.939
2836.4000	-15.337
2836.8000	-19.962
2837.2000	-33.675
2837.6000	-35.831
2838.0000	-36.108
2838.4000	-36.235
2838.8000	-36.162
2839.2000	-35.923
2839.6000	-35.597
2840.0000	-35.041
2840.4000	-18.769
2840.8000	-14.918
2841.2000	-15.128
2841.6000	-15.302
2842.0000	-21.094
2842.4000	-32.657
2842.8000	-34.789
2843.2000	-35.195
2843.6000	-35.648
2844.0000	-36.050
2844.4000	-36.497
2844.8000	-37.173
2845.2000	-37.717
2845.6000	-19.686
2846.0000	-15.013
2846.4000	-14.452
2846.8000	-14.900
2847.2000	-22.800
2847.6000	-38.185
2848.0000	-38.898
2848.4000	-38.806
2848.8000	-38.740
2849.2000	-38.800
2849.6000	-39.067
2850.0000	-39.512
2850.4000	-39.748
2850.8000	-21.150
2851.2000	-15.799
2851.6000	-13.758
2852.0000	-14.165
2852.4000	-20.301
2852.8000	-40.817
2853.2000	-42.784
2853.6000	-43.097
2854.0000	-43.430
2854.4000	-43.529
2854.8000	-43.337
2855.2000	-43.025
2855.6000	-42.753
2856.0000	-14.851
2856.4000	-13.906
2856.8000	-13.844
2857.2000	-16.786
2857.6000	-35.916
2858.0000	-42.158
2858.4000	-42.478
2858.8000	-42.781
2859.2000	-42.752
2859.6000	-42.752
2860.0000	-42.819
2860.4000	-42.937
2860.8000	-43.015
2861.2000	-18.567
2861.6000	-13.324
2862.0000	-12.097
2862.4000	-13.491
2862.8000	-30.321
2863.2000	-42.186
2863.6000	-43.989
2864.0000	-44.556
2864.4000	-45.076
2864.8000	-45.607
2865.2000	-46.077
2865.6000	-46.884
2866.0000	-21.757
2866.4000	-15.208
2866.8000	-11.501
2867.2000	-12.015
2867.6000	-15.464
2868.0000	-41.387
2868.4000	-48.749
2868.8000	-50.168
2869.2000	-51.168
2869.6000	-51.374
2870.0000	-52.051
2870.4000	-52.175
2870.8000	-53.202
2871.2000	-53.011
2871.6000	-17.862
2872.0000	-12.058
2872.4000	-11.439
2872.8000	-15.017
2873.2000	-43.966
2873.6000	-54.597
2874.0000	-54.323
2874.4000	-55.416
2874.8000	-55.127
2875.2000	-55.707
2875.6000	-55.693
2876.0000	-55.655
2876.4000	-17.610
2876.8000	-13.572
2877.2000	-13.399
2877.6000	-13.709
2878.0000	-20.319
2878.4000	-56.368
2878.8000	-57.526
2879.2000	-58.074
2879.6000	-58.617
2880.0000	-58.444
2880.4000	-58.332
2880.8000	-59.271
2881.2000	-61.193
2881.6000	-18.779
2882.0000	-14.930
2882.4000	-15.436
2882.8000	-16.791
2883.2000	-27.389
2883.6000	-60.440
2884.0000	-61.332
2884.4000	-61.760
2884.8000	-61.452
2885.2000	-58.606
2885.6000	-61.953
[truncated: 5,286 more rows]
