# Supplementary material for: Femtosecond tunable solitons up to 4.8 µm using soliton self-frequency shift in an InF3 fiber
Source: Sci Rep. 2022 Sep 23;12:15898. doi: 10.1038/s41598-022-19658-8 (PMC9508244; doi:10.1038/s41598-022-19658-8)
Supplement: Supplementary file 1 — Supplementary Information. [file 41598_2022_19658_MOESM1_ESM.zip › Raw data/Fig4_70W_QCW/1.25A.CSV]

75CSV
// AQ6376 OPTICAL SPECTRUM ANALYZER //
35
CTRWL	3550.000000
SPAN	2900.000000
START WL	2100.000000
STOP WL	5000.000000
WLFREQ	0
REFL	-11.4
LSCL	7.1
RESLN	2.000
AVG	1
SMPLAUTO	1
SMPL	7251
SMPLINTVL	0.4000
HI1_CHOP
MEAS
LSUNT	0
NMSKH	OFF
RESCOR	0
SMOOTH	0
MEASWL	0
SWPSPD	1
MODELNAME	AQ6376
CHGPT	0
RESCAL0_0	10243
RESCAL0_1	0
RESCAL0_2	0
RESCAL1_0	10243
RESCAL1_1	0
RESCAL1_2	0
RESPARM	10243
FREQPARM	10243
WNUMPARM	10243
[TRACE DATA]
2100.0000	-210.000
2100.4000	-53.100
2100.8000	-47.355
2101.2000	-210.000
2101.6000	-210.000
2102.0000	-210.000
2102.4000	-210.000
2102.8000	-210.000
2103.2000	-210.000
2103.6000	-210.000
2104.0000	-210.000
2104.4000	-210.000
2104.8000	-210.000
2105.2000	-210.000
2105.6000	-210.000
2106.0000	-66.295
2106.4000	-210.000
2106.8000	-65.432
2107.2000	-210.000
2107.6000	-210.000
2108.0000	-210.000
2108.4000	-54.625
2108.8000	-210.000
2109.2000	-210.000
2109.6000	-78.449
2110.0000	-210.000
2110.4000	-51.254
2110.8000	-52.144
2111.2000	-48.049
2111.6000	-210.000
2112.0000	-210.000
2112.4000	-57.791
2112.8000	-52.869
2113.2000	-55.966
2113.6000	-57.498
2114.0000	-210.000
2114.4000	-210.000
2114.8000	-57.900
2115.2000	-75.654
2115.6000	-50.272
2116.0000	-210.000
2116.4000	-48.571
2116.8000	-61.969
2117.2000	-52.464
2117.6000	-54.319
2118.0000	-210.000
2118.4000	-210.000
2118.8000	-66.609
2119.2000	-54.700
2119.6000	-55.605
2120.0000	-210.000
2120.4000	-210.000
2120.8000	-210.000
2121.2000	-55.149
2121.6000	-56.770
2122.0000	-210.000
2122.4000	-59.690
2122.8000	-210.000
2123.2000	-55.392
2123.6000	-72.177
2124.0000	-56.625
2124.4000	-52.811
2124.8000	-56.973
2125.2000	-59.345
2125.6000	-55.596
2126.0000	-58.995
2126.4000	-210.000
2126.8000	-51.096
2127.2000	-48.811
2127.6000	-49.470
2128.0000	-210.000
2128.4000	-210.000
2128.8000	-60.837
2129.2000	-210.000
2129.6000	-210.000
2130.0000	-210.000
2130.4000	-210.000
2130.8000	-210.000
2131.2000	-57.828
2131.6000	-52.740
2132.0000	-210.000
2132.4000	-47.377
2132.8000	-210.000
2133.2000	-54.745
2133.6000	-210.000
2134.0000	-63.443
2134.4000	-58.245
2134.8000	-210.000
2135.2000	-210.000
2135.6000	-56.340
2136.0000	-56.716
2136.4000	-60.516
2136.8000	-210.000
2137.2000	-210.000
2137.6000	-55.228
2138.0000	-210.000
2138.4000	-51.150
2138.8000	-210.000
2139.2000	-53.978
2139.6000	-52.945
2140.0000	-57.113
2140.4000	-60.916
2140.8000	-58.137
2141.2000	-59.850
2141.6000	-67.288
2142.0000	-57.249
2142.4000	-210.000
2142.8000	-47.404
2143.2000	-210.000
2143.6000	-48.375
2144.0000	-210.000
2144.4000	-210.000
2144.8000	-210.000
2145.2000	-210.000
2145.6000	-210.000
2146.0000	-55.294
2146.4000	-53.897
2146.8000	-53.645
2147.2000	-54.063
2147.6000	-210.000
2148.0000	-63.304
2148.4000	-210.000
2148.8000	-210.000
2149.2000	-210.000
2149.6000	-210.000
2150.0000	-210.000
2150.4000	-210.000
2150.8000	-210.000
2151.2000	-59.247
2151.6000	-62.683
2152.0000	-63.672
2152.4000	-54.648
2152.8000	-57.311
2153.2000	-49.308
2153.6000	-210.000
2154.0000	-210.000
2154.4000	-210.000
2154.8000	-51.843
2155.2000	-210.000
2155.6000	-210.000
2156.0000	-210.000
2156.4000	-62.868
2156.8000	-55.524
2157.2000	-65.911
2157.6000	-59.728
2158.0000	-56.820
2158.4000	-210.000
2158.8000	-210.000
2159.2000	-54.294
2159.6000	-47.430
2160.0000	-52.835
2160.4000	-210.000
2160.8000	-210.000
2161.2000	-210.000
2161.6000	-210.000
2162.0000	-210.000
2162.4000	-210.000
2162.8000	-210.000
2163.2000	-62.372
2163.6000	-65.479
2164.0000	-210.000
2164.4000	-210.000
2164.8000	-210.000
2165.2000	-49.171
2165.6000	-210.000
2166.0000	-70.461
2166.4000	-54.933
2166.8000	-58.807
2167.2000	-210.000
2167.6000	-56.087
2168.0000	-210.000
2168.4000	-210.000
2168.8000	-54.857
2169.2000	-50.965
2169.6000	-210.000
2170.0000	-52.368
2170.4000	-59.819
2170.8000	-54.008
2171.2000	-210.000
2171.6000	-53.877
2172.0000	-62.591
2172.4000	-56.316
2172.8000	-210.000
2173.2000	-210.000
2173.6000	-210.000
2174.0000	-210.000
2174.4000	-210.000
2174.8000	-210.000
2175.2000	-50.314
2175.6000	-52.309
2176.0000	-48.583
2176.4000	-68.562
2176.8000	-60.791
2177.2000	-54.364
2177.6000	-56.702
2178.0000	-210.000
2178.4000	-53.967
2178.8000	-56.161
2179.2000	-210.000
2179.6000	-66.717
2180.0000	-210.000
2180.4000	-49.015
2180.8000	-59.654
2181.2000	-54.268
2181.6000	-210.000
2182.0000	-210.000
2182.4000	-80.352
2182.8000	-210.000
2183.2000	-55.796
2183.6000	-210.000
2184.0000	-210.000
2184.4000	-57.756
2184.8000	-210.000
2185.2000	-210.000
2185.6000	-210.000
2186.0000	-73.250
2186.4000	-53.667
2186.8000	-210.000
2187.2000	-210.000
2187.6000	-210.000
2188.0000	-56.086
2188.4000	-57.097
2188.8000	-210.000
2189.2000	-62.389
2189.6000	-55.007
2190.0000	-58.983
2190.4000	-65.886
2190.8000	-210.000
2191.2000	-55.781
2191.6000	-49.831
2192.0000	-50.026
2192.4000	-54.371
2192.8000	-210.000
2193.2000	-76.272
2193.6000	-59.014
2194.0000	-210.000
2194.4000	-57.397
2194.8000	-55.684
2195.2000	-60.009
2195.6000	-210.000
2196.0000	-210.000
2196.4000	-50.265
2196.8000	-210.000
2197.2000	-210.000
2197.6000	-210.000
2198.0000	-210.000
2198.4000	-60.925
2198.8000	-59.435
2199.2000	-59.583
2199.6000	-58.866
2200.0000	-210.000
2200.4000	-210.000
2200.8000	-60.054
2201.2000	-63.844
2201.6000	-210.000
2202.0000	-210.000
2202.4000	-210.000
2202.8000	-210.000
2203.2000	-210.000
2203.6000	-210.000
2204.0000	-210.000
2204.4000	-210.000
2204.8000	-50.804
2205.2000	-210.000
2205.6000	-66.744
2206.0000	-210.000
2206.4000	-210.000
2206.8000	-58.365
2207.2000	-68.253
2207.6000	-210.000
2208.0000	-210.000
2208.4000	-210.000
2208.8000	-210.000
2209.2000	-50.698
2209.6000	-65.692
2210.0000	-54.360
2210.4000	-56.106
2210.8000	-210.000
2211.2000	-57.042
2211.6000	-62.311
2212.0000	-210.000
2212.4000	-210.000
2212.8000	-210.000
2213.2000	-210.000
2213.6000	-61.444
2214.0000	-210.000
2214.4000	-210.000
2214.8000	-50.169
2215.2000	-46.930
2215.6000	-210.000
2216.0000	-210.000
2216.4000	-58.540
2216.8000	-210.000
2217.2000	-56.298
2217.6000	-58.457
2218.0000	-59.088
2218.4000	-210.000
2218.8000	-66.914
2219.2000	-61.752
2219.6000	-56.123
2220.0000	-210.000
2220.4000	-57.837
2220.8000	-210.000
2221.2000	-210.000
2221.6000	-210.000
2222.0000	-57.346
2222.4000	-210.000
2222.8000	-64.711
2223.2000	-61.330
2223.6000	-210.000
2224.0000	-84.457
2224.4000	-210.000
2224.8000	-210.000
2225.2000	-49.732
2225.6000	-210.000
2226.0000	-210.000
2226.4000	-52.970
2226.8000	-210.000
2227.2000	-210.000
2227.6000	-210.000
2228.0000	-58.100
2228.4000	-69.471
2228.8000	-210.000
2229.2000	-57.166
2229.6000	-210.000
2230.0000	-59.793
2230.4000	-210.000
2230.8000	-57.600
2231.2000	-47.149
2231.6000	-48.391
2232.0000	-210.000
2232.4000	-59.492
2232.8000	-210.000
2233.2000	-210.000
2233.6000	-210.000
2234.0000	-210.000
2234.4000	-210.000
2234.8000	-59.392
2235.2000	-59.265
2235.6000	-56.351
2236.0000	-210.000
2236.4000	-55.691
2236.8000	-62.269
2237.2000	-70.959
2237.6000	-210.000
2238.0000	-210.000
2238.4000	-64.238
2238.8000	-59.737
2239.2000	-210.000
2239.6000	-210.000
2240.0000	-210.000
2240.4000	-210.000
2240.8000	-63.713
2241.2000	-210.000
2241.6000	-210.000
2242.0000	-210.000
2242.4000	-52.467
2242.8000	-210.000
2243.2000	-60.424
2243.6000	-210.000
2244.0000	-210.000
2244.4000	-210.000
2244.8000	-57.353
2245.2000	-61.231
2245.6000	-52.871
2246.0000	-52.627
2246.4000	-210.000
2246.8000	-49.798
2247.2000	-49.576
2247.6000	-47.188
2248.0000	-210.000
2248.4000	-210.000
2248.8000	-58.165
2249.2000	-210.000
2249.6000	-63.501
2250.0000	-210.000
2250.4000	-57.134
2250.8000	-62.586
2251.2000	-55.811
2251.6000	-58.738
2252.0000	-210.000
2252.4000	-210.000
2252.8000	-210.000
2253.2000	-210.000
2253.6000	-210.000
2254.0000	-210.000
2254.4000	-70.037
2254.8000	-210.000
2255.2000	-69.626
2255.6000	-57.922
2256.0000	-210.000
2256.4000	-210.000
2256.8000	-59.525
2257.2000	-210.000
2257.6000	-210.000
2258.0000	-50.741
2258.4000	-210.000
2258.8000	-54.420
2259.2000	-210.000
2259.6000	-59.651
2260.0000	-210.000
2260.4000	-62.744
2260.8000	-210.000
2261.2000	-210.000
2261.6000	-60.934
2262.0000	-55.583
2262.4000	-210.000
2262.8000	-50.337
2263.2000	-50.955
2263.6000	-50.505
2264.0000	-49.041
2264.4000	-210.000
2264.8000	-210.000
2265.2000	-210.000
2265.6000	-59.494
2266.0000	-210.000
2266.4000	-58.118
2266.8000	-210.000
2267.2000	-59.513
2267.6000	-210.000
2268.0000	-210.000
2268.4000	-48.069
2268.8000	-50.146
2269.2000	-210.000
2269.6000	-210.000
2270.0000	-67.103
2270.4000	-64.419
2270.8000	-57.504
2271.2000	-210.000
2271.6000	-210.000
2272.0000	-60.727
2272.4000	-210.000
2272.8000	-210.000
2273.2000	-56.293
2273.6000	-210.000
2274.0000	-62.124
2274.4000	-210.000
2274.8000	-51.977
2275.2000	-210.000
2275.6000	-210.000
2276.0000	-210.000
2276.4000	-210.000
2276.8000	-60.580
2277.2000	-57.415
2277.6000	-60.571
2278.0000	-210.000
2278.4000	-210.000
2278.8000	-210.000
2279.2000	-49.877
2279.6000	-49.791
2280.0000	-47.126
2280.4000	-210.000
2280.8000	-60.186
2281.2000	-59.707
2281.6000	-60.213
2282.0000	-210.000
2282.4000	-210.000
2282.8000	-58.525
2283.2000	-60.371
2283.6000	-61.073
2284.0000	-210.000
2284.4000	-49.944
2284.8000	-53.648
2285.2000	-50.228
2285.6000	-210.000
2286.0000	-210.000
2286.4000	-56.952
2286.8000	-65.208
2287.2000	-210.000
2287.6000	-210.000
2288.0000	-210.000
2288.4000	-60.436
2288.8000	-210.000
2289.2000	-210.000
2289.6000	-210.000
2290.0000	-210.000
2290.4000	-210.000
2290.8000	-50.767
2291.2000	-210.000
2291.6000	-210.000
2292.0000	-210.000
2292.4000	-62.801
2292.8000	-65.275
2293.2000	-56.120
2293.6000	-210.000
2294.0000	-210.000
2294.4000	-210.000
2294.8000	-210.000
2295.2000	-50.215
2295.6000	-49.407
2296.0000	-59.250
2296.4000	-52.837
2296.8000	-210.000
2297.2000	-210.000
2297.6000	-210.000
2298.0000	-210.000
2298.4000	-210.000
2298.8000	-210.000
2299.2000	-69.856
2299.6000	-60.387
2300.0000	-210.000
2300.4000	-49.674
2300.8000	-210.000
2301.2000	-52.199
2301.6000	-210.000
2302.0000	-210.000
2302.4000	-60.049
2302.8000	-58.705
2303.2000	-63.499
2303.6000	-60.778
2304.0000	-61.691
2304.4000	-210.000
2304.8000	-62.625
2305.2000	-57.610
2305.6000	-210.000
2306.0000	-210.000
2306.4000	-210.000
2306.8000	-54.076
2307.2000	-210.000
2307.6000	-210.000
2308.0000	-210.000
2308.4000	-57.705
2308.8000	-57.017
2309.2000	-56.369
2309.6000	-65.544
2310.0000	-210.000
2310.4000	-59.005
2310.8000	-210.000
2311.2000	-210.000
2311.6000	-51.308
2312.0000	-58.525
2312.4000	-52.760
2312.8000	-210.000
2313.2000	-83.061
2313.6000	-55.617
2314.0000	-57.286
2314.4000	-210.000
2314.8000	-65.045
2315.2000	-59.416
2315.6000	-67.883
2316.0000	-210.000
2316.4000	-51.395
2316.8000	-50.976
2317.2000	-210.000
2317.6000	-49.000
2318.0000	-210.000
2318.4000	-210.000
2318.8000	-210.000
2319.2000	-58.405
2319.6000	-210.000
2320.0000	-210.000
2320.4000	-210.000
2320.8000	-210.000
2321.2000	-57.631
2321.6000	-59.938
2322.0000	-210.000
2322.4000	-210.000
2322.8000	-56.523
2323.2000	-210.000
2323.6000	-61.494
2324.0000	-210.000
2324.4000	-210.000
2324.8000	-60.582
2325.2000	-210.000
2325.6000	-67.106
2326.0000	-59.845
2326.4000	-73.199
2326.8000	-210.000
2327.2000	-210.000
2327.6000	-54.435
2328.0000	-77.646
2328.4000	-49.812
2328.8000	-210.000
2329.2000	-210.000
2329.6000	-69.147
2330.0000	-57.749
2330.4000	-59.136
2330.8000	-60.408
2331.2000	-210.000
2331.6000	-210.000
2332.0000	-68.573
2332.4000	-65.018
2332.8000	-51.131
2333.2000	-210.000
2333.6000	-51.364
2334.0000	-210.000
2334.4000	-210.000
2334.8000	-210.000
2335.2000	-210.000
2335.6000	-210.000
2336.0000	-210.000
2336.4000	-210.000
2336.8000	-66.132
2337.2000	-210.000
2337.6000	-62.829
2338.0000	-50.242
2338.4000	-54.761
2338.8000	-210.000
2339.2000	-210.000
2339.6000	-59.941
2340.0000	-58.805
2340.4000	-61.684
2340.8000	-58.040
2341.2000	-58.730
2341.6000	-210.000
2342.0000	-210.000
2342.4000	-75.290
2342.8000	-58.758
2343.2000	-210.000
2343.6000	-59.182
2344.0000	-210.000
2344.4000	-52.674
2344.8000	-210.000
2345.2000	-210.000
2345.6000	-210.000
2346.0000	-210.000
2346.4000	-210.000
2346.8000	-62.615
2347.2000	-57.097
2347.6000	-210.000
2348.0000	-64.164
2348.4000	-210.000
2348.8000	-51.195
2349.2000	-210.000
2349.6000	-51.281
2350.0000	-210.000
2350.4000	-62.615
2350.8000	-59.783
2351.2000	-210.000
2351.6000	-210.000
2352.0000	-210.000
2352.4000	-60.533
2352.8000	-210.000
2353.2000	-210.000
2353.6000	-57.758
2354.0000	-49.767
2354.4000	-53.898
2354.8000	-50.514
2355.2000	-210.000
2355.6000	-210.000
2356.0000	-210.000
2356.4000	-67.425
2356.8000	-67.884
2357.2000	-210.000
2357.6000	-210.000
2358.0000	-210.000
2358.4000	-59.913
2358.8000	-71.521
2359.2000	-210.000
2359.6000	-57.173
2360.0000	-210.000
2360.4000	-55.131
2360.8000	-210.000
2361.2000	-65.405
2361.6000	-210.000
2362.0000	-210.000
2362.4000	-210.000
2362.8000	-210.000
2363.2000	-60.466
2363.6000	-210.000
2364.0000	-210.000
2364.4000	-210.000
2364.8000	-53.874
2365.2000	-210.000
2365.6000	-50.473
2366.0000	-210.000
2366.4000	-210.000
2366.8000	-64.388
2367.2000	-58.353
2367.6000	-60.316
2368.0000	-59.948
2368.4000	-210.000
2368.8000	-210.000
2369.2000	-210.000
2369.6000	-210.000
2370.0000	-51.617
2370.4000	-210.000
2370.8000	-51.257
2371.2000	-210.000
2371.6000	-210.000
2372.0000	-58.167
2372.4000	-79.802
2372.8000	-65.747
2373.2000	-210.000
2373.6000	-210.000
2374.0000	-210.000
2374.4000	-210.000
2374.8000	-210.000
2375.2000	-56.076
2375.6000	-58.664
2376.0000	-63.161
2376.4000	-210.000
2376.8000	-210.000
2377.2000	-210.000
2377.6000	-66.312
2378.0000	-210.000
2378.4000	-210.000
2378.8000	-210.000
2379.2000	-210.000
2379.6000	-57.625
2380.0000	-73.158
2380.4000	-210.000
2380.8000	-64.978
2381.2000	-210.000
2381.6000	-51.707
2382.0000	-210.000
2382.4000	-210.000
2382.8000	-210.000
2383.2000	-64.171
2383.6000	-210.000
2384.0000	-210.000
2384.4000	-210.000
2384.8000	-210.000
2385.2000	-68.608
2385.6000	-210.000
2386.0000	-52.237
2386.4000	-210.000
2386.8000	-51.358
2387.2000	-210.000
2387.6000	-210.000
2388.0000	-210.000
2388.4000	-210.000
2388.8000	-210.000
2389.2000	-69.336
2389.6000	-64.306
2390.0000	-210.000
2390.4000	-210.000
2390.8000	-210.000
2391.2000	-52.067
2391.6000	-54.666
2392.0000	-210.000
2392.4000	-210.000
2392.8000	-210.000
2393.2000	-60.443
2393.6000	-61.338
2394.0000	-210.000
2394.4000	-65.783
2394.8000	-66.835
2395.2000	-59.872
2395.6000	-210.000
2396.0000	-60.819
2396.4000	-210.000
2396.8000	-57.525
2397.2000	-60.359
2397.6000	-52.195
2398.0000	-210.000
2398.4000	-210.000
2398.8000	-210.000
2399.2000	-61.454
2399.6000	-58.965
2400.0000	-210.000
2400.4000	-210.000
2400.8000	-70.039
2401.2000	-210.000
2401.6000	-210.000
2402.0000	-53.415
2402.4000	-60.097
2402.8000	-51.613
2403.2000	-60.527
2403.6000	-210.000
2404.0000	-210.000
2404.4000	-210.000
2404.8000	-210.000
2405.2000	-210.000
2405.6000	-60.625
2406.0000	-69.290
2406.4000	-64.316
2406.8000	-210.000
2407.2000	-53.932
2407.6000	-55.537
2408.0000	-59.845
2408.4000	-210.000
2408.8000	-210.000
2409.2000	-63.895
2409.6000	-210.000
2410.0000	-210.000
2410.4000	-60.270
2410.8000	-59.801
2411.2000	-58.695
2411.6000	-62.921
2412.0000	-210.000
2412.4000	-210.000
2412.8000	-53.148
2413.2000	-56.467
2413.6000	-52.932
2414.0000	-210.000
2414.4000	-59.551
2414.8000	-65.900
2415.2000	-210.000
2415.6000	-210.000
2416.0000	-67.290
2416.4000	-68.146
2416.8000	-210.000
2417.2000	-65.301
2417.6000	-210.000
2418.0000	-60.101
2418.4000	-54.855
2418.8000	-53.046
2419.2000	-55.734
2419.6000	-210.000
2420.0000	-59.433
2420.4000	-210.000
2420.8000	-68.608
2421.2000	-210.000
2421.6000	-210.000
2422.0000	-56.371
2422.4000	-62.992
2422.8000	-210.000
2423.2000	-53.119
2423.6000	-210.000
2424.0000	-55.616
2424.4000	-210.000
2424.8000	-210.000
2425.2000	-61.864
2425.6000	-63.889
2426.0000	-210.000
2426.4000	-210.000
2426.8000	-210.000
2427.2000	-58.991
2427.6000	-56.246
2428.0000	-210.000
2428.4000	-51.645
2428.8000	-55.210
2429.2000	-56.385
2429.6000	-210.000
2430.0000	-210.000
2430.4000	-210.000
2430.8000	-210.000
2431.2000	-210.000
2431.6000	-62.326
2432.0000	-210.000
2432.4000	-58.612
2432.8000	-60.323
2433.2000	-61.200
2433.6000	-210.000
2434.0000	-54.565
2434.4000	-53.050
2434.8000	-50.942
2435.2000	-57.007
2435.6000	-210.000
2436.0000	-65.408
2436.4000	-68.895
2436.8000	-58.884
2437.2000	-210.000
2437.6000	-72.651
2438.0000	-210.000
2438.4000	-63.637
2438.8000	-210.000
2439.2000	-53.405
2439.6000	-55.931
2440.0000	-54.001
2440.4000	-64.807
2440.8000	-210.000
2441.2000	-65.510
2441.6000	-210.000
2442.0000	-210.000
2442.4000	-210.000
2442.8000	-210.000
2443.2000	-210.000
2443.6000	-60.521
2444.0000	-210.000
2444.4000	-51.546
2444.8000	-54.037
2445.2000	-53.643
2445.6000	-210.000
2446.0000	-64.503
2446.4000	-210.000
2446.8000	-210.000
2447.2000	-210.000
2447.6000	-63.134
2448.0000	-60.242
2448.4000	-66.611
2448.8000	-210.000
2449.2000	-58.928
2449.6000	-210.000
2450.0000	-53.695
2450.4000	-54.684
2450.8000	-50.004
2451.2000	-210.000
2451.6000	-210.000
2452.0000	-68.871
2452.4000	-210.000
2452.8000	-210.000
2453.2000	-210.000
2453.6000	-59.980
2454.0000	-67.384
2454.4000	-57.301
2454.8000	-63.042
2455.2000	-52.839
2455.6000	-51.341
2456.0000	-50.509
2456.4000	-210.000
2456.8000	-210.000
2457.2000	-210.000
2457.6000	-63.368
2458.0000	-66.866
2458.4000	-210.000
2458.8000	-62.970
2459.2000	-210.000
2459.6000	-61.219
2460.0000	-210.000
2460.4000	-51.267
2460.8000	-53.422
2461.2000	-50.219
2461.6000	-210.000
2462.0000	-210.000
2462.4000	-210.000
2462.8000	-210.000
2463.2000	-210.000
2463.6000	-210.000
2464.0000	-64.626
2464.4000	-64.828
2464.8000	-210.000
2465.2000	-210.000
2465.6000	-210.000
2466.0000	-52.783
2466.4000	-54.469
2466.8000	-51.432
2467.2000	-210.000
2467.6000	-210.000
2468.0000	-66.876
2468.4000	-210.000
2468.8000	-210.000
2469.2000	-210.000
2469.6000	-67.412
2470.0000	-60.695
2470.4000	-59.721
2470.8000	-210.000
2471.2000	-53.849
2471.6000	-51.803
2472.0000	-48.949
2472.4000	-210.000
2472.8000	-210.000
2473.2000	-64.316
2473.6000	-65.495
2474.0000	-210.000
2474.4000	-62.041
2474.8000	-64.585
2475.2000	-77.278
2475.6000	-62.108
2476.0000	-61.420
2476.4000	-51.688
2476.8000	-51.402
2477.2000	-51.404
2477.6000	-210.000
2478.0000	-210.000
2478.4000	-210.000
2478.8000	-210.000
2479.2000	-66.990
2479.6000	-59.129
2480.0000	-59.461
2480.4000	-60.886
2480.8000	-210.000
2481.2000	-59.284
2481.6000	-49.274
2482.0000	-51.744
2482.4000	-52.194
2482.8000	-52.096
2483.2000	-210.000
2483.6000	-210.000
2484.0000	-75.546
2484.4000	-58.850
2484.8000	-64.285
2485.2000	-61.233
2485.6000	-210.000
2486.0000	-64.408
2486.4000	-66.769
2486.8000	-56.932
2487.2000	-51.568
2487.6000	-54.904
2488.0000	-49.602
2488.4000	-210.000
2488.8000	-61.803
2489.2000	-62.511
2489.6000	-73.114
2490.0000	-70.804
2490.4000	-210.000
2490.8000	-65.544
2491.2000	-69.421
2491.6000	-210.000
2492.0000	-210.000
2492.4000	-50.322
2492.8000	-51.745
2493.2000	-49.776
2493.6000	-210.000
2494.0000	-210.000
2494.4000	-210.000
2494.8000	-62.157
2495.2000	-210.000
2495.6000	-63.703
2496.0000	-210.000
2496.4000	-210.000
2496.8000	-210.000
2497.2000	-56.869
2497.6000	-48.291
2498.0000	-49.986
2498.4000	-210.000
2498.8000	-210.000
2499.2000	-210.000
2499.6000	-67.454
2500.0000	-210.000
2500.4000	-210.000
2500.8000	-62.119
2501.2000	-210.000
2501.6000	-210.000
2502.0000	-64.011
2502.4000	-56.817
2502.8000	-46.898
2503.2000	-49.824
2503.6000	-50.765
2504.0000	-54.797
2504.4000	-210.000
2504.8000	-210.000
2505.2000	-210.000
2505.6000	-210.000
2506.0000	-210.000
2506.4000	-210.000
2506.8000	-58.717
2507.2000	-58.085
2507.6000	-210.000
2508.0000	-48.316
2508.4000	-50.638
2508.8000	-48.310
2509.2000	-54.326
2509.6000	-63.250
2510.0000	-65.549
2510.4000	-210.000
2510.8000	-210.000
2511.2000	-65.950
2511.6000	-63.786
2512.0000	-61.947
2512.4000	-63.308
2512.8000	-64.467
2513.2000	-48.670
2513.6000	-48.830
2514.0000	-50.304
2514.4000	-210.000
2514.8000	-210.000
2515.2000	-66.695
2515.6000	-63.223
2516.0000	-69.768
2516.4000	-65.171
2516.8000	-210.000
2517.2000	-210.000
2517.6000	-61.909
2518.0000	-210.000
2518.4000	-54.498
2518.8000	-46.106
2519.2000	-49.976
2519.6000	-51.179
2520.0000	-56.885
2520.4000	-210.000
2520.8000	-62.812
2521.2000	-210.000
2521.6000	-210.000
2522.0000	-210.000
2522.4000	-210.000
2522.8000	-73.480
2523.2000	-56.341
2523.6000	-54.615
2524.0000	-46.679
2524.4000	-50.803
2524.8000	-48.363
2525.2000	-55.068
2525.6000	-210.000
2526.0000	-210.000
2526.4000	-62.523
2526.8000	-210.000
2527.2000	-210.000
2527.6000	-210.000
2528.0000	-210.000
2528.4000	-67.158
2528.8000	-69.163
2529.2000	-48.367
2529.6000	-47.851
2530.0000	-48.643
2530.4000	-57.708
2530.8000	-210.000
2531.2000	-63.004
2531.6000	-62.067
2532.0000	-210.000
2532.4000	-210.000
2532.8000	-210.000
2533.2000	-210.000
2533.6000	-210.000
2534.0000	-210.000
2534.4000	-47.186
2534.8000	-46.039
2535.2000	-47.310
2535.6000	-49.825
2536.0000	-210.000
2536.4000	-64.578
2536.8000	-210.000
2537.2000	-59.831
2537.6000	-210.000
2538.0000	-210.000
2538.4000	-210.000
2538.8000	-210.000
2539.2000	-69.880
2539.6000	-48.225
2540.0000	-45.939
2540.4000	-47.061
2540.8000	-46.927
2541.2000	-210.000
2541.6000	-210.000
2542.0000	-64.771
2542.4000	-210.000
2542.8000	-210.000
2543.2000	-210.000
2543.6000	-210.000
2544.0000	-210.000
2544.4000	-210.000
2544.8000	-55.103
2545.2000	-45.954
2545.6000	-46.027
2546.0000	-47.114
2546.4000	-210.000
2546.8000	-66.613
2547.2000	-59.099
2547.6000	-210.000
2548.0000	-210.000
2548.4000	-210.000
2548.8000	-210.000
2549.2000	-67.231
2549.6000	-65.766
2550.0000	-52.097
2550.4000	-44.501
2550.8000	-44.076
2551.2000	-50.306
2551.6000	-210.000
2552.0000	-210.000
2552.4000	-210.000
2552.8000	-64.172
2553.2000	-210.000
2553.6000	-210.000
2554.0000	-84.053
2554.4000	-210.000
2554.8000	-63.212
2555.2000	-51.094
2555.6000	-44.460
2556.0000	-42.662
2556.4000	-45.285
2556.8000	-52.773
2557.2000	-210.000
2557.6000	-210.000
2558.0000	-210.000
2558.4000	-210.000
2558.8000	-210.000
2559.2000	-63.403
2559.6000	-57.089
2560.0000	-59.070
2560.4000	-210.000
2560.8000	-46.715
2561.2000	-42.697
2561.6000	-43.834
2562.0000	-53.580
2562.4000	-210.000
2562.8000	-210.000
2563.2000	-210.000
2563.6000	-210.000
2564.0000	-210.000
2564.4000	-210.000
2564.8000	-58.223
2565.2000	-210.000
2565.6000	-210.000
2566.0000	-45.763
2566.4000	-41.336
2566.8000	-44.180
2567.2000	-63.372
2567.6000	-210.000
2568.0000	-63.551
2568.4000	-210.000
2568.8000	-210.000
2569.2000	-210.000
2569.6000	-63.908
2570.0000	-210.000
2570.4000	-210.000
2570.8000	-64.034
2571.2000	-44.749
2571.6000	-40.077
2572.0000	-42.264
2572.4000	-45.150
2572.8000	-210.000
2573.2000	-59.726
2573.6000	-60.054
2574.0000	-62.726
2574.4000	-62.220
2574.8000	-60.907
2575.2000	-210.000
2575.6000	-210.000
2576.0000	-62.002
2576.4000	-44.524
2576.8000	-39.412
2577.2000	-41.117
2577.6000	-42.584
2578.0000	-210.000
2578.4000	-63.954
2578.8000	-210.000
2579.2000	-68.671
2579.6000	-210.000
2580.0000	-210.000
2580.4000	-210.000
2580.8000	-64.958
2581.2000	-58.928
2581.6000	-47.857
2582.0000	-40.749
2582.4000	-40.998
2582.8000	-41.995
2583.2000	-210.000
2583.6000	-210.000
2584.0000	-72.251
2584.4000	-62.980
2584.8000	-210.000
2585.2000	-210.000
2585.6000	-61.428
2586.0000	-210.000
2586.4000	-210.000
2586.8000	-46.913
2587.2000	-39.081
2587.6000	-39.552
2588.0000	-41.619
2588.4000	-49.767
2588.8000	-210.000
2589.2000	-210.000
2589.6000	-79.195
2590.0000	-210.000
2590.4000	-60.632
2590.8000	-210.000
2591.2000	-210.000
2591.6000	-58.219
2592.0000	-49.362
2592.4000	-37.460
2592.8000	-39.330
2593.2000	-39.586
2593.6000	-44.187
2594.0000	-210.000
2594.4000	-210.000
2594.8000	-62.608
2595.2000	-74.692
2595.6000	-62.129
2596.0000	-63.758
2596.4000	-210.000
2596.8000	-210.000
2597.2000	-210.000
2597.6000	-37.804
2598.0000	-39.613
2598.4000	-38.362
2598.8000	-42.455
2599.2000	-210.000
2599.6000	-210.000
2600.0000	-210.000
2600.4000	-210.000
2600.8000	-210.000
2601.2000	-210.000
2601.6000	-210.000
2602.0000	-60.219
2602.4000	-210.000
2602.8000	-38.964
2603.2000	-38.603
2603.6000	-38.556
2604.0000	-40.708
2604.4000	-210.000
2604.8000	-210.000
2605.2000	-60.180
2605.6000	-60.860
2606.0000	-210.000
2606.4000	-62.097
2606.8000	-62.074
2607.2000	-210.000
2607.6000	-65.618
2608.0000	-39.731
2608.4000	-37.670
2608.8000	-38.489
2609.2000	-40.046
2609.6000	-210.000
2610.0000	-74.574
2610.4000	-59.781
2610.8000	-210.000
2611.2000	-210.000
2611.6000	-210.000
2612.0000	-210.000
2612.4000	-57.997
2612.8000	-210.000
2613.2000	-42.164
2613.6000	-39.689
2614.0000	-41.161
2614.4000	-38.378
2614.8000	-210.000
2615.2000	-210.000
2615.6000	-61.015
2616.0000	-210.000
2616.4000	-67.764
2616.8000	-210.000
2617.2000	-210.000
2617.6000	-65.274
2618.0000	-210.000
2618.4000	-43.168
2618.8000	-39.825
2619.2000	-41.630
2619.6000	-38.956
2620.0000	-210.000
2620.4000	-210.000
2620.8000	-63.076
2621.2000	-210.000
2621.6000	-210.000
2622.0000	-210.000
2622.4000	-71.803
2622.8000	-210.000
2623.2000	-61.364
2623.6000	-42.361
2624.0000	-37.265
2624.4000	-37.730
2624.8000	-38.229
2625.2000	-48.060
2625.6000	-210.000
2626.0000	-65.257
2626.4000	-210.000
2626.8000	-64.770
2627.2000	-210.000
2627.6000	-210.000
2628.0000	-210.000
2628.4000	-210.000
2628.8000	-50.116
2629.2000	-36.409
2629.6000	-37.468
2630.0000	-37.620
2630.4000	-45.754
2630.8000	-210.000
2631.2000	-210.000
2631.6000	-61.904
2632.0000	-64.670
2632.4000	-62.498
2632.8000	-59.023
2633.2000	-72.840
2633.6000	-65.031
2634.0000	-210.000
2634.4000	-36.744
2634.8000	-38.436
2635.2000	-38.550
2635.6000	-46.011
2636.0000	-210.000
2636.4000	-210.000
2636.8000	-210.000
2637.2000	-64.176
2637.6000	-210.000
2638.0000	-210.000
2638.4000	-210.000
2638.8000	-59.785
2639.2000	-62.028
2639.6000	-36.791
2640.0000	-40.239
2640.4000	-39.948
2640.8000	-40.801
2641.2000	-210.000
2641.6000	-210.000
2642.0000	-210.000
2642.4000	-59.496
2642.8000	-61.508
2643.2000	-65.650
2643.6000	-64.152
2644.0000	-210.000
2644.4000	-61.588
2644.8000	-38.291
2645.2000	-38.702
2645.6000	-38.374
2646.0000	-44.348
2646.4000	-210.000
2646.8000	-210.000
2647.2000	-210.000
2647.6000	-210.000
2648.0000	-210.000
2648.4000	-210.000
2648.8000	-58.039
2649.2000	-71.255
2649.6000	-210.000
2650.0000	-35.398
2650.4000	-37.239
2650.8000	-38.116
2651.2000	-44.462
2651.6000	-210.000
2652.0000	-65.499
2652.4000	-210.000
2652.8000	-62.401
2653.2000	-62.468
2653.6000	-60.109
2654.0000	-76.667
2654.4000	-67.318
2654.8000	-210.000
2655.2000	-35.758
2655.6000	-35.593
2656.0000	-37.718
2656.4000	-40.761
2656.8000	-210.000
2657.2000	-210.000
2657.6000	-66.440
2658.0000	-210.000
2658.4000	-210.000
2658.8000	-210.000
2659.2000	-210.000
2659.6000	-210.000
2660.0000	-67.477
2660.4000	-37.920
2660.8000	-34.117
2661.2000	-35.678
2661.6000	-39.035
2662.0000	-210.000
2662.4000	-210.000
2662.8000	-66.391
2663.2000	-65.893
2663.6000	-210.000
2664.0000	-210.000
2664.4000	-62.431
2664.8000	-210.000
2665.2000	-210.000
2665.6000	-39.457
2666.0000	-32.552
2666.4000	-33.565
2666.8000	-38.693
2667.2000	-210.000
2667.6000	-210.000
2668.0000	-63.134
2668.4000	-210.000
2668.8000	-67.708
2669.2000	-210.000
2669.6000	-210.000
2670.0000	-210.000
2670.4000	-210.000
2670.8000	-40.187
2671.2000	-31.142
2671.6000	-31.246
2672.0000	-37.306
2672.4000	-50.403
2672.8000	-210.000
2673.2000	-210.000
2673.6000	-210.000
2674.0000	-64.065
2674.4000	-63.618
2674.8000	-210.000
2675.2000	-210.000
2675.6000	-210.000
2676.0000	-42.278
2676.4000	-31.429
2676.8000	-29.621
2677.2000	-34.764
2677.6000	-45.279
2678.0000	-210.000
2678.4000	-210.000
2678.8000	-210.000
2679.2000	-65.058
2679.6000	-210.000
2680.0000	-65.768
2680.4000	-62.304
2680.8000	-210.000
2681.2000	-39.462
2681.6000	-28.869
2682.0000	-28.701
2682.4000	-34.915
2682.8000	-210.000
2683.2000	-210.000
2683.6000	-210.000
2684.0000	-69.820
2684.4000	-210.000
2684.8000	-62.260
2685.2000	-61.756
2685.6000	-67.043
2686.0000	-62.971
2686.4000	-39.287
2686.8000	-27.623
2687.2000	-27.410
2687.6000	-34.411
2688.0000	-210.000
2688.4000	-210.000
2688.8000	-210.000
2689.2000	-210.000
2689.6000	-64.902
2690.0000	-62.450
2690.4000	-210.000
2690.8000	-210.000
2691.2000	-210.000
2691.6000	-38.881
2692.0000	-27.741
2692.4000	-26.081
2692.8000	-31.469
2693.2000	-42.817
2693.6000	-210.000
2694.0000	-210.000
2694.4000	-210.000
2694.8000	-62.890
2695.2000	-64.189
2695.6000	-210.000
2696.0000	-210.000
2696.4000	-62.729
2696.8000	-40.262
2697.2000	-29.365
2697.6000	-25.055
2698.0000	-28.882
2698.4000	-40.788
2698.8000	-210.000
2699.2000	-210.000
2699.6000	-210.000
2700.0000	-210.000
2700.4000	-66.199
2700.8000	-59.107
2701.2000	-60.463
2701.6000	-64.490
2702.0000	-210.000
2702.4000	-29.311
2702.8000	-24.029
2703.2000	-27.574
2703.6000	-38.105
2704.0000	-210.000
2704.4000	-210.000
2704.8000	-59.124
2705.2000	-63.185
2705.6000	-59.603
2706.0000	-58.314
2706.4000	-78.926
2706.8000	-57.798
2707.2000	-35.011
2707.6000	-24.990
2708.0000	-23.125
2708.4000	-28.344
2708.8000	-39.804
2709.2000	-210.000
2709.6000	-210.000
2710.0000	-63.643
2710.4000	-61.567
2710.8000	-60.389
2711.2000	-58.528
2711.6000	-57.075
2712.0000	-57.991
2712.4000	-34.558
2712.8000	-25.708
2713.2000	-23.344
2713.6000	-26.003
2714.0000	-33.489
2714.4000	-210.000
2714.8000	-210.000
2715.2000	-55.570
2715.6000	-54.602
2716.0000	-55.366
2716.4000	-54.957
2716.8000	-55.414
2717.2000	-55.174
2717.6000	-39.248
2718.0000	-27.980
2718.4000	-24.789
2718.8000	-25.106
2719.2000	-31.468
2719.6000	-210.000
2720.0000	-210.000
2720.4000	-55.093
2720.8000	-54.373
2721.2000	-53.161
2721.6000	-51.924
2722.0000	-51.092
2722.4000	-50.323
2722.8000	-49.717
2723.2000	-26.231
2723.6000	-23.143
2724.0000	-25.148
2724.4000	-27.140
2724.8000	-40.109
2725.2000	-45.662
2725.6000	-46.055
2726.0000	-45.376
2726.4000	-44.908
2726.8000	-44.538
2727.2000	-44.309
2727.6000	-44.234
2728.0000	-26.050
2728.4000	-22.321
2728.8000	-23.997
2729.2000	-21.832
2729.6000	-26.003
2730.0000	-39.744
2730.4000	-43.793
2730.8000	-44.073
2731.2000	-44.077
2731.6000	-44.081
2732.0000	-44.161
2732.4000	-44.404
2732.8000	-44.489
2733.2000	-30.766
2733.6000	-24.153
2734.0000	-23.221
2734.4000	-20.849
2734.8000	-24.005
2735.2000	-39.746
2735.6000	-44.990
2736.0000	-44.729
2736.4000	-44.486
2736.8000	-44.444
2737.2000	-44.224
2737.6000	-44.007
2738.0000	-43.805
2738.4000	-43.786
2738.8000	-21.667
2739.2000	-20.525
2739.6000	-19.009
2740.0000	-23.257
2740.4000	-36.008
2740.8000	-42.249
2741.2000	-42.338
2741.6000	-42.050
2742.0000	-41.769
2742.4000	-41.440
2742.8000	-41.118
2743.2000	-40.645
2743.6000	-40.353
2744.0000	-19.987
2744.4000	-18.408
2744.8000	-19.713
2745.2000	-23.251
2745.6000	-35.768
2746.0000	-35.816
2746.4000	-34.962
2746.8000	-34.340
2747.2000	-33.891
2747.6000	-33.520
2748.0000	-33.341
2748.4000	-33.049
2748.8000	-25.576
2749.2000	-20.354
2749.6000	-17.515
2750.0000	-18.805
2750.4000	-23.328
2750.8000	-33.368
2751.2000	-34.279
2751.6000	-34.156
2752.0000	-34.069
2752.4000	-34.020
2752.8000	-33.858
2753.2000	-33.638
2753.6000	-33.364
2754.0000	-32.884
2754.4000	-18.780
2754.8000	-17.144
2755.2000	-16.955
2755.6000	-20.638
2756.0000	-29.634
2756.4000	-29.978
2756.8000	-29.321
2757.2000	-28.784
2757.6000	-28.352
2758.0000	-27.981
2758.4000	-27.802
2758.8000	-27.764
2759.2000	-27.729
2759.6000	-21.024
2760.0000	-17.166
2760.4000	-15.164
2760.8000	-20.264
2761.2000	-25.729
2761.6000	-25.607
2762.0000	-25.583
2762.4000	-25.500
2762.8000	-25.409
2763.2000	-25.198
2763.6000	-24.548
2764.0000	-24.013
2764.4000	-18.483
2764.8000	-14.616
2765.2000	-13.641
2765.6000	-14.198
2766.0000	-17.003
2766.4000	-20.238
2766.8000	-20.370
2767.2000	-20.300
2767.6000	-19.935
2768.0000	-19.517
2768.4000	-19.045
2768.8000	-18.816
2769.2000	-18.551
2769.6000	-14.799
2770.0000	-11.757
2770.4000	-11.156
2770.8000	-10.822
2771.2000	-13.548
2771.6000	-19.041
2772.0000	-20.633
2772.4000	-20.897
2772.8000	-21.433
2773.2000	-22.080
2773.6000	-22.681
2774.0000	-23.214
2774.4000	-23.969
2774.8000	-14.704
2775.2000	-10.960
2775.6000	-10.213
2776.0000	-10.717
2776.4000	-15.378
2776.8000	-19.439
2777.2000	-23.598
2777.6000	-24.543
2778.0000	-24.516
2778.4000	-23.908
2778.8000	-23.401
2779.2000	-22.674
2779.6000	-22.298
2780.0000	-13.674
2780.4000	-9.454
2780.8000	-7.903
2781.2000	-9.195
2781.6000	-12.582
2782.0000	-15.856
2782.4000	-18.700
2782.8000	-19.205
2783.2000	-18.967
2783.6000	-18.617
2784.0000	-18.328
2784.4000	-17.923
2784.8000	-17.066
2785.2000	-10.660
2785.6000	-7.044
2786.0000	-6.572
2786.4000	-6.541
2786.8000	-9.026
2787.2000	-13.823
2787.6000	-13.687
2788.0000	-12.329
2788.4000	-11.714
2788.8000	-11.460
2789.2000	-11.149
2789.6000	-10.883
2790.0000	-10.631
2790.4000	-9.528
2790.8000	-7.429
2791.2000	-7.794
2791.6000	-8.200
2792.0000	-10.518
2792.4000	-10.170
2792.8000	-9.710
2793.2000	-9.658
2793.6000	-9.650
2794.0000	-9.670
2794.4000	-9.755
2794.8000	-9.803
2795.2000	-9.881
2795.6000	-9.665
2796.0000	-7.551
2796.4000	-7.539
2796.8000	-6.609
2797.2000	-10.715
2797.6000	-10.470
2798.0000	-11.019
2798.4000	-11.512
2798.8000	-11.896
2799.2000	-12.176
2799.6000	-12.404
2800.0000	-12.547
2800.4000	-12.694
2800.8000	-10.225
2801.2000	-6.204
2801.6000	-6.031
2802.0000	-6.225
2802.4000	-12.473
2802.8000	-13.665
2803.2000	-13.910
2803.6000	-14.292
2804.0000	-14.749
2804.4000	-15.359
2804.8000	-15.679
2805.2000	-16.193
2805.6000	-16.726
2806.0000	-13.341
2806.4000	-8.323
2806.8000	-8.112
2807.2000	-8.508
2807.6000	-12.513
2808.0000	-15.353
2808.4000	-16.859
2808.8000	-16.843
2809.2000	-16.784
2809.6000	-16.776
2810.0000	-16.840
2810.4000	-17.031
2810.8000	-17.455
2811.2000	-12.157
2811.6000	-9.384
2812.0000	-10.177
2812.4000	-8.598
2812.8000	-12.965
2813.2000	-19.117
2813.6000	-19.572
2814.0000	-19.452
2814.4000	-19.324
2814.8000	-19.205
2815.2000	-19.113
2815.6000	-19.043
2816.0000	-19.015
2816.4000	-10.548
2816.8000	-9.066
2817.2000	-9.958
2817.6000	-10.474
2818.0000	-14.560
2818.4000	-17.985
2818.8000	-18.747
2819.2000	-19.086
2819.6000	-19.543
2820.0000	-20.081
2820.4000	-20.623
2820.8000	-21.165
2821.2000	-21.791
2821.6000	-12.619
2822.0000	-11.055
2822.4000	-11.498
2822.8000	-13.187
2823.2000	-17.726
2823.6000	-24.352
2824.0000	-27.147
2824.4000	-28.356
2824.8000	-28.885
2825.2000	-29.174
2825.6000	-29.380
2826.0000	-29.679
2826.4000	-30.038
2826.8000	-17.427
2827.2000	-12.667
2827.6000	-13.572
2828.0000	-15.507
2828.4000	-20.831
2828.8000	-28.913
2829.2000	-29.156
2829.6000	-28.730
2830.0000	-28.359
2830.4000	-27.942
2830.8000	-27.633
2831.2000	-27.513
2831.6000	-27.544
2832.0000	-19.929
2832.4000	-14.408
2832.8000	-13.745
2833.2000	-14.473
2833.6000	-19.290
2834.0000	-28.440
2834.4000	-29.635
2834.8000	-30.409
2835.2000	-31.257
2835.6000	-32.099
2836.0000	-33.301
2836.4000	-34.689
2836.8000	-24.145
2837.2000	-18.451
2837.6000	-14.831
2838.0000	-15.819
2838.4000	-16.247
2838.8000	-30.995
2839.2000	-35.624
2839.6000	-35.666
2840.0000	-35.340
2840.4000	-34.990
2840.8000	-34.629
2841.2000	-34.553
2841.6000	-34.597
2842.0000	-34.659
2842.4000	-23.489
2842.8000	-17.281
2843.2000	-16.780
2843.6000	-19.001
2844.0000	-29.353
2844.4000	-36.140
2844.8000	-37.085
2845.2000	-37.803
2845.6000	-38.326
2846.0000	-38.791
2846.4000	-39.146
2846.8000	-39.297
2847.2000	-24.310
2847.6000	-20.070
2848.0000	-18.542
2848.4000	-19.222
2848.8000	-18.611
2849.2000	-36.740
2849.6000	-38.980
2850.0000	-39.420
2850.4000	-39.815
2850.8000	-40.193
2851.2000	-40.557
2851.6000	-41.149
2852.0000	-41.844
2852.4000	-22.347
2852.8000	-18.644
2853.2000	-19.206
2853.6000	-18.341
2854.0000	-16.622
2854.4000	-39.102
2854.8000	-43.352
2855.2000	-43.148
2855.6000	-42.957
2856.0000	-42.759
2856.4000	-42.668
2856.8000	-42.734
2857.2000	-42.751
2857.6000	-25.059
2858.0000	-20.733
2858.4000	-18.783
2858.8000	-18.794
2859.2000	-22.198
2859.6000	-40.882
2860.0000	-42.980
2860.4000	-43.210
2860.8000	-43.402
2861.2000	-43.532
2861.6000	-43.634
2862.0000	-43.752
2862.4000	-43.842
2862.8000	-27.350
2863.2000	-23.340
2863.6000	-22.037
2864.0000	-21.545
2864.4000	-26.014
2864.8000	-43.905
2865.2000	-46.629
2865.6000	-47.257
2866.0000	-47.738
2866.4000	-48.202
2866.8000	-48.739
2867.2000	-49.453
2867.6000	-49.873
2868.0000	-27.386
2868.4000	-23.753
2868.8000	-22.886
2869.2000	-19.921
2869.6000	-22.915
2870.0000	-49.325
2870.4000	-52.315
2870.8000	-53.233
2871.2000	-53.620
2871.6000	-54.757
2872.0000	-54.729
2872.4000	-54.159
2872.8000	-54.330
2873.2000	-19.518
2873.6000	-22.115
2874.0000	-22.668
2874.4000	-18.294
2874.8000	-43.839
2875.2000	-55.160
2875.6000	-56.577
2876.0000	-57.801
2876.4000	-57.712
2876.8000	-57.690
2877.2000	-57.278
2877.6000	-56.596
2878.0000	-57.820
2878.4000	-25.629
2878.8000	-24.682
2879.2000	-24.378
2879.6000	-23.651
2880.0000	-39.125
2880.4000	-59.371
2880.8000	-59.449
2881.2000	-59.362
2881.6000	-58.724
2882.0000	-58.466
2882.4000	-60.903
2882.8000	-60.434
2883.2000	-26.355
2883.6000	-22.821
2884.0000	-23.855
2884.4000	-22.461
2884.8000	-23.375
2885.2000	-210.000
2885.6000	-60.931
[truncated: 5,286 more rows]
