# Supplementary material for: Femtosecond tunable solitons up to 4.8 µm using soliton self-frequency shift in an InF3 fiber
Source: Sci Rep. 2022 Sep 23;12:15898. doi: 10.1038/s41598-022-19658-8 (PMC9508244; doi:10.1038/s41598-022-19658-8)
Supplement: Supplementary file 1 — Supplementary Information. [file 41598_2022_19658_MOESM1_ESM.zip › Raw data/Fig4_70W_QCW/1.50A.CSV]

75CSV
// AQ6376 OPTICAL SPECTRUM ANALYZER //
35
CTRWL	3550.000000
SPAN	2900.000000
START WL	2100.000000
STOP WL	5000.000000
WLFREQ	0
REFL	-11.4
LSCL	7.1
RESLN	2.000
AVG	1
SMPLAUTO	1
SMPL	7251
SMPLINTVL	0.4000
HI1_CHOP
MEAS
LSUNT	0
NMSKH	OFF
RESCOR	0
SMOOTH	0
MEASWL	0
SWPSPD	1
MODELNAME	AQ6376
CHGPT	0
RESCAL0_0	10243
RESCAL0_1	0
RESCAL0_2	0
RESCAL1_0	10243
RESCAL1_1	0
RESCAL1_2	0
RESPARM	10243
FREQPARM	10243
WNUMPARM	10243
[TRACE DATA]
2100.0000	-210.000
2100.4000	-210.000
2100.8000	-210.000
2101.2000	-210.000
2101.6000	-210.000
2102.0000	-54.373
2102.4000	-210.000
2102.8000	-62.430
2103.2000	-50.075
2103.6000	-51.409
2104.0000	-55.495
2104.4000	-50.969
2104.8000	-54.934
2105.2000	-210.000
2105.6000	-65.537
2106.0000	-210.000
2106.4000	-57.249
2106.8000	-210.000
2107.2000	-210.000
2107.6000	-53.876
2108.0000	-54.571
2108.4000	-210.000
2108.8000	-47.598
2109.2000	-210.000
2109.6000	-210.000
2110.0000	-51.433
2110.4000	-210.000
2110.8000	-210.000
2111.2000	-210.000
2111.6000	-56.363
2112.0000	-76.175
2112.4000	-54.992
2112.8000	-52.490
2113.2000	-210.000
2113.6000	-210.000
2114.0000	-210.000
2114.4000	-56.558
2114.8000	-210.000
2115.2000	-210.000
2115.6000	-210.000
2116.0000	-58.866
2116.4000	-61.844
2116.8000	-53.529
2117.2000	-58.692
2117.6000	-55.581
2118.0000	-57.081
2118.4000	-55.567
2118.8000	-60.563
2119.2000	-210.000
2119.6000	-54.253
2120.0000	-210.000
2120.4000	-53.784
2120.8000	-50.419
2121.2000	-54.685
2121.6000	-57.452
2122.0000	-58.958
2122.4000	-210.000
2122.8000	-210.000
2123.2000	-64.595
2123.6000	-62.843
2124.0000	-210.000
2124.4000	-63.862
2124.8000	-52.432
2125.2000	-49.664
2125.6000	-53.369
2126.0000	-51.899
2126.4000	-61.272
2126.8000	-210.000
2127.2000	-210.000
2127.6000	-210.000
2128.0000	-210.000
2128.4000	-210.000
2128.8000	-210.000
2129.2000	-210.000
2129.6000	-210.000
2130.0000	-210.000
2130.4000	-210.000
2130.8000	-210.000
2131.2000	-210.000
2131.6000	-210.000
2132.0000	-210.000
2132.4000	-67.452
2132.8000	-64.685
2133.2000	-210.000
2133.6000	-210.000
2134.0000	-210.000
2134.4000	-58.553
2134.8000	-54.006
2135.2000	-56.252
2135.6000	-210.000
2136.0000	-210.000
2136.4000	-210.000
2136.8000	-50.747
2137.2000	-58.054
2137.6000	-210.000
2138.0000	-60.872
2138.4000	-210.000
2138.8000	-210.000
2139.2000	-60.985
2139.6000	-59.534
2140.0000	-55.671
2140.4000	-58.366
2140.8000	-50.943
2141.2000	-52.215
2141.6000	-210.000
2142.0000	-52.127
2142.4000	-210.000
2142.8000	-210.000
2143.2000	-54.074
2143.6000	-210.000
2144.0000	-210.000
2144.4000	-55.571
2144.8000	-56.892
2145.2000	-210.000
2145.6000	-210.000
2146.0000	-54.042
2146.4000	-210.000
2146.8000	-52.387
2147.2000	-56.263
2147.6000	-210.000
2148.0000	-210.000
2148.4000	-60.798
2148.8000	-210.000
2149.2000	-60.658
2149.6000	-55.787
2150.0000	-54.250
2150.4000	-56.682
2150.8000	-210.000
2151.2000	-210.000
2151.6000	-210.000
2152.0000	-51.151
2152.4000	-210.000
2152.8000	-55.410
2153.2000	-51.735
2153.6000	-210.000
2154.0000	-210.000
2154.4000	-210.000
2154.8000	-210.000
2155.2000	-58.252
2155.6000	-210.000
2156.0000	-57.211
2156.4000	-62.208
2156.8000	-210.000
2157.2000	-49.063
2157.6000	-210.000
2158.0000	-54.643
2158.4000	-50.899
2158.8000	-210.000
2159.2000	-57.227
2159.6000	-55.460
2160.0000	-210.000
2160.4000	-58.564
2160.8000	-210.000
2161.2000	-61.768
2161.6000	-210.000
2162.0000	-210.000
2162.4000	-210.000
2162.8000	-210.000
2163.2000	-210.000
2163.6000	-61.337
2164.0000	-210.000
2164.4000	-210.000
2164.8000	-210.000
2165.2000	-64.866
2165.6000	-210.000
2166.0000	-210.000
2166.4000	-210.000
2166.8000	-210.000
2167.2000	-210.000
2167.6000	-210.000
2168.0000	-210.000
2168.4000	-55.126
2168.8000	-54.790
2169.2000	-210.000
2169.6000	-210.000
2170.0000	-210.000
2170.4000	-210.000
2170.8000	-210.000
2171.2000	-210.000
2171.6000	-59.728
2172.0000	-210.000
2172.4000	-210.000
2172.8000	-210.000
2173.2000	-210.000
2173.6000	-56.128
2174.0000	-59.354
2174.4000	-51.442
2174.8000	-55.434
2175.2000	-210.000
2175.6000	-210.000
2176.0000	-210.000
2176.4000	-210.000
2176.8000	-57.951
2177.2000	-210.000
2177.6000	-56.267
2178.0000	-52.390
2178.4000	-52.215
2178.8000	-52.191
2179.2000	-210.000
2179.6000	-53.497
2180.0000	-210.000
2180.4000	-210.000
2180.8000	-65.493
2181.2000	-210.000
2181.6000	-62.081
2182.0000	-210.000
2182.4000	-210.000
2182.8000	-71.021
2183.2000	-210.000
2183.6000	-210.000
2184.0000	-210.000
2184.4000	-210.000
2184.8000	-210.000
2185.2000	-210.000
2185.6000	-210.000
2186.0000	-63.626
2186.4000	-210.000
2186.8000	-56.378
2187.2000	-210.000
2187.6000	-57.403
2188.0000	-60.663
2188.4000	-69.094
2188.8000	-56.446
2189.2000	-210.000
2189.6000	-52.142
2190.0000	-55.307
2190.4000	-59.973
2190.8000	-57.782
2191.2000	-210.000
2191.6000	-64.257
2192.0000	-57.007
2192.4000	-210.000
2192.8000	-210.000
2193.2000	-56.714
2193.6000	-59.107
2194.0000	-65.883
2194.4000	-65.965
2194.8000	-48.774
2195.2000	-56.941
2195.6000	-60.193
2196.0000	-51.784
2196.4000	-210.000
2196.8000	-210.000
2197.2000	-210.000
2197.6000	-61.335
2198.0000	-63.583
2198.4000	-63.627
2198.8000	-67.702
2199.2000	-210.000
2199.6000	-54.786
2200.0000	-210.000
2200.4000	-210.000
2200.8000	-210.000
2201.2000	-210.000
2201.6000	-210.000
2202.0000	-210.000
2202.4000	-55.635
2202.8000	-73.730
2203.2000	-210.000
2203.6000	-210.000
2204.0000	-210.000
2204.4000	-67.825
2204.8000	-210.000
2205.2000	-58.655
2205.6000	-60.582
2206.0000	-66.102
2206.4000	-210.000
2206.8000	-210.000
2207.2000	-51.430
2207.6000	-51.412
2208.0000	-55.989
2208.4000	-210.000
2208.8000	-53.419
2209.2000	-210.000
2209.6000	-210.000
2210.0000	-63.167
2210.4000	-210.000
2210.8000	-210.000
2211.2000	-65.603
2211.6000	-68.454
2212.0000	-59.393
2212.4000	-210.000
2212.8000	-210.000
2213.2000	-56.263
2213.6000	-210.000
2214.0000	-53.473
2214.4000	-210.000
2214.8000	-72.629
2215.2000	-56.096
2215.6000	-62.342
2216.0000	-58.693
2216.4000	-210.000
2216.8000	-210.000
2217.2000	-54.865
2217.6000	-60.866
2218.0000	-210.000
2218.4000	-210.000
2218.8000	-210.000
2219.2000	-210.000
2219.6000	-210.000
2220.0000	-210.000
2220.4000	-210.000
2220.8000	-210.000
2221.2000	-56.223
2221.6000	-210.000
2222.0000	-59.984
2222.4000	-210.000
2222.8000	-59.874
2223.2000	-210.000
2223.6000	-52.183
2224.0000	-210.000
2224.4000	-210.000
2224.8000	-51.631
2225.2000	-210.000
2225.6000	-62.133
2226.0000	-55.607
2226.4000	-62.450
2226.8000	-210.000
2227.2000	-66.135
2227.6000	-63.642
2228.0000	-210.000
2228.4000	-65.370
2228.8000	-52.198
2229.2000	-54.260
2229.6000	-210.000
2230.0000	-53.779
2230.4000	-66.557
2230.8000	-59.750
2231.2000	-210.000
2231.6000	-210.000
2232.0000	-63.825
2232.4000	-60.542
2232.8000	-210.000
2233.2000	-73.205
2233.6000	-210.000
2234.0000	-210.000
2234.4000	-210.000
2234.8000	-210.000
2235.2000	-66.802
2235.6000	-210.000
2236.0000	-210.000
2236.4000	-210.000
2236.8000	-60.734
2237.2000	-67.769
2237.6000	-210.000
2238.0000	-66.980
2238.4000	-61.269
2238.8000	-210.000
2239.2000	-57.748
2239.6000	-210.000
2240.0000	-54.059
2240.4000	-210.000
2240.8000	-54.438
2241.2000	-60.561
2241.6000	-210.000
2242.0000	-210.000
2242.4000	-69.248
2242.8000	-58.501
2243.2000	-61.069
2243.6000	-58.855
2244.0000	-210.000
2244.4000	-65.894
2244.8000	-55.183
2245.2000	-48.549
2245.6000	-55.293
2246.0000	-210.000
2246.4000	-54.507
2246.8000	-210.000
2247.2000	-210.000
2247.6000	-51.863
2248.0000	-55.754
2248.4000	-56.420
2248.8000	-57.353
2249.2000	-58.979
2249.6000	-65.641
2250.0000	-210.000
2250.4000	-210.000
2250.8000	-58.484
2251.2000	-210.000
2251.6000	-58.803
2252.0000	-210.000
2252.4000	-210.000
2252.8000	-61.344
2253.2000	-210.000
2253.6000	-210.000
2254.0000	-210.000
2254.4000	-210.000
2254.8000	-61.106
2255.2000	-210.000
2255.6000	-210.000
2256.0000	-55.112
2256.4000	-210.000
2256.8000	-58.107
2257.2000	-210.000
2257.6000	-58.306
2258.0000	-210.000
2258.4000	-210.000
2258.8000	-210.000
2259.2000	-210.000
2259.6000	-60.838
2260.0000	-56.226
2260.4000	-57.936
2260.8000	-66.895
2261.2000	-50.514
2261.6000	-210.000
2262.0000	-210.000
2262.4000	-51.909
2262.8000	-210.000
2263.2000	-56.253
2263.6000	-55.455
2264.0000	-210.000
2264.4000	-64.774
2264.8000	-210.000
2265.2000	-210.000
2265.6000	-210.000
2266.0000	-64.166
2266.4000	-210.000
2266.8000	-210.000
2267.2000	-54.253
2267.6000	-55.499
2268.0000	-210.000
2268.4000	-210.000
2268.8000	-57.502
2269.2000	-56.784
2269.6000	-210.000
2270.0000	-210.000
2270.4000	-63.357
2270.8000	-57.392
2271.2000	-210.000
2271.6000	-210.000
2272.0000	-59.071
2272.4000	-54.068
2272.8000	-60.098
2273.2000	-210.000
2273.6000	-210.000
2274.0000	-210.000
2274.4000	-76.847
2274.8000	-61.989
2275.2000	-210.000
2275.6000	-210.000
2276.0000	-210.000
2276.4000	-210.000
2276.8000	-210.000
2277.2000	-54.702
2277.6000	-54.441
2278.0000	-210.000
2278.4000	-52.831
2278.8000	-60.054
2279.2000	-210.000
2279.6000	-210.000
2280.0000	-58.562
2280.4000	-210.000
2280.8000	-61.429
2281.2000	-61.027
2281.6000	-59.333
2282.0000	-58.434
2282.4000	-54.711
2282.8000	-210.000
2283.2000	-55.350
2283.6000	-52.417
2284.0000	-55.732
2284.4000	-210.000
2284.8000	-210.000
2285.2000	-61.139
2285.6000	-210.000
2286.0000	-71.053
2286.4000	-210.000
2286.8000	-58.787
2287.2000	-210.000
2287.6000	-58.050
2288.0000	-210.000
2288.4000	-54.154
2288.8000	-210.000
2289.2000	-210.000
2289.6000	-210.000
2290.0000	-210.000
2290.4000	-59.188
2290.8000	-210.000
2291.2000	-210.000
2291.6000	-61.431
2292.0000	-68.119
2292.4000	-210.000
2292.8000	-57.169
2293.2000	-67.004
2293.6000	-52.419
2294.0000	-58.369
2294.4000	-54.587
2294.8000	-53.555
2295.2000	-210.000
2295.6000	-56.261
2296.0000	-61.018
2296.4000	-210.000
2296.8000	-210.000
2297.2000	-210.000
2297.6000	-210.000
2298.0000	-210.000
2298.4000	-210.000
2298.8000	-49.896
2299.2000	-55.667
2299.6000	-53.749
2300.0000	-52.126
2300.4000	-210.000
2300.8000	-210.000
2301.2000	-210.000
2301.6000	-61.779
2302.0000	-210.000
2302.4000	-210.000
2302.8000	-210.000
2303.2000	-61.005
2303.6000	-60.526
2304.0000	-210.000
2304.4000	-210.000
2304.8000	-53.688
2305.2000	-55.415
2305.6000	-210.000
2306.0000	-64.031
2306.4000	-56.709
2306.8000	-210.000
2307.2000	-210.000
2307.6000	-62.559
2308.0000	-66.432
2308.4000	-210.000
2308.8000	-210.000
2309.2000	-210.000
2309.6000	-55.364
2310.0000	-59.629
2310.4000	-54.758
2310.8000	-210.000
2311.2000	-210.000
2311.6000	-58.868
2312.0000	-210.000
2312.4000	-210.000
2312.8000	-210.000
2313.2000	-210.000
2313.6000	-210.000
2314.0000	-59.795
2314.4000	-210.000
2314.8000	-49.924
2315.2000	-56.570
2315.6000	-210.000
2316.0000	-50.500
2316.4000	-78.098
2316.8000	-59.812
2317.2000	-210.000
2317.6000	-210.000
2318.0000	-210.000
2318.4000	-65.217
2318.8000	-64.277
2319.2000	-55.822
2319.6000	-61.384
2320.0000	-210.000
2320.4000	-210.000
2320.8000	-55.967
2321.2000	-53.782
2321.6000	-210.000
2322.0000	-210.000
2322.4000	-210.000
2322.8000	-57.900
2323.2000	-210.000
2323.6000	-73.424
2324.0000	-210.000
2324.4000	-210.000
2324.8000	-210.000
2325.2000	-210.000
2325.6000	-56.660
2326.0000	-59.612
2326.4000	-53.948
2326.8000	-210.000
2327.2000	-210.000
2327.6000	-77.329
2328.0000	-63.423
2328.4000	-210.000
2328.8000	-63.142
2329.2000	-63.094
2329.6000	-210.000
2330.0000	-58.043
2330.4000	-59.373
2330.8000	-54.057
2331.2000	-52.372
2331.6000	-210.000
2332.0000	-58.744
2332.4000	-57.832
2332.8000	-210.000
2333.2000	-57.774
2333.6000	-210.000
2334.0000	-58.528
2334.4000	-61.610
2334.8000	-65.527
2335.2000	-210.000
2335.6000	-67.536
2336.0000	-210.000
2336.4000	-210.000
2336.8000	-55.569
2337.2000	-53.807
2337.6000	-210.000
2338.0000	-210.000
2338.4000	-58.053
2338.8000	-58.501
2339.2000	-63.142
2339.6000	-210.000
2340.0000	-57.964
2340.4000	-210.000
2340.8000	-69.745
2341.2000	-56.556
2341.6000	-210.000
2342.0000	-56.726
2342.4000	-58.282
2342.8000	-210.000
2343.2000	-210.000
2343.6000	-210.000
2344.0000	-68.249
2344.4000	-210.000
2344.8000	-60.125
2345.2000	-210.000
2345.6000	-210.000
2346.0000	-210.000
2346.4000	-210.000
2346.8000	-56.295
2347.2000	-51.680
2347.6000	-64.455
2348.0000	-53.899
2348.4000	-58.158
2348.8000	-60.440
2349.2000	-63.611
2349.6000	-61.912
2350.0000	-210.000
2350.4000	-55.599
2350.8000	-60.255
2351.2000	-61.417
2351.6000	-62.898
2352.0000	-210.000
2352.4000	-210.000
2352.8000	-55.224
2353.2000	-52.333
2353.6000	-58.047
2354.0000	-210.000
2354.4000	-210.000
2354.8000	-210.000
2355.2000	-55.147
2355.6000	-210.000
2356.0000	-57.974
2356.4000	-210.000
2356.8000	-210.000
2357.2000	-62.232
2357.6000	-210.000
2358.0000	-56.812
2358.4000	-61.123
2358.8000	-60.385
2359.2000	-210.000
2359.6000	-210.000
2360.0000	-210.000
2360.4000	-210.000
2360.8000	-210.000
2361.2000	-210.000
2361.6000	-210.000
2362.0000	-74.545
2362.4000	-210.000
2362.8000	-58.578
2363.2000	-51.666
2363.6000	-59.536
2364.0000	-53.334
2364.4000	-58.455
2364.8000	-210.000
2365.2000	-63.880
2365.6000	-210.000
2366.0000	-210.000
2366.4000	-210.000
2366.8000	-210.000
2367.2000	-210.000
2367.6000	-210.000
2368.0000	-58.273
2368.4000	-49.916
2368.8000	-53.995
2369.2000	-57.402
2369.6000	-55.923
2370.0000	-210.000
2370.4000	-56.757
2370.8000	-59.877
2371.2000	-210.000
2371.6000	-210.000
2372.0000	-69.026
2372.4000	-210.000
2372.8000	-60.816
2373.2000	-210.000
2373.6000	-210.000
2374.0000	-210.000
2374.4000	-210.000
2374.8000	-52.696
2375.2000	-210.000
2375.6000	-210.000
2376.0000	-210.000
2376.4000	-210.000
2376.8000	-210.000
2377.2000	-210.000
2377.6000	-210.000
2378.0000	-56.816
2378.4000	-59.738
2378.8000	-210.000
2379.2000	-53.838
2379.6000	-53.514
2380.0000	-53.896
2380.4000	-210.000
2380.8000	-71.269
2381.2000	-210.000
2381.6000	-59.690
2382.0000	-67.446
2382.4000	-66.493
2382.8000	-210.000
2383.2000	-210.000
2383.6000	-57.176
2384.0000	-62.636
2384.4000	-50.992
2384.8000	-52.279
2385.2000	-52.519
2385.6000	-50.355
2386.0000	-210.000
2386.4000	-74.980
2386.8000	-70.810
2387.2000	-73.804
2387.6000	-64.831
2388.0000	-210.000
2388.4000	-59.832
2388.8000	-210.000
2389.2000	-59.982
2389.6000	-210.000
2390.0000	-55.551
2390.4000	-52.061
2390.8000	-52.097
2391.2000	-210.000
2391.6000	-210.000
2392.0000	-58.343
2392.4000	-58.636
2392.8000	-61.490
2393.2000	-210.000
2393.6000	-210.000
2394.0000	-62.390
2394.4000	-210.000
2394.8000	-210.000
2395.2000	-52.265
2395.6000	-63.120
2396.0000	-57.180
2396.4000	-210.000
2396.8000	-210.000
2397.2000	-61.327
2397.6000	-210.000
2398.0000	-210.000
2398.4000	-64.084
2398.8000	-210.000
2399.2000	-59.107
2399.6000	-72.322
2400.0000	-58.423
2400.4000	-50.269
2400.8000	-52.321
2401.2000	-52.164
2401.6000	-52.233
2402.0000	-210.000
2402.4000	-210.000
2402.8000	-210.000
2403.2000	-210.000
2403.6000	-60.285
2404.0000	-59.535
2404.4000	-210.000
2404.8000	-210.000
2405.2000	-210.000
2405.6000	-210.000
2406.0000	-53.532
2406.4000	-56.729
2406.8000	-50.634
2407.2000	-210.000
2407.6000	-67.666
2408.0000	-210.000
2408.4000	-210.000
2408.8000	-210.000
2409.2000	-58.787
2409.6000	-58.589
2410.0000	-64.724
2410.4000	-210.000
2410.8000	-210.000
2411.2000	-51.447
2411.6000	-51.822
2412.0000	-53.011
2412.4000	-210.000
2412.8000	-210.000
2413.2000	-74.368
2413.6000	-69.781
2414.0000	-62.716
2414.4000	-62.853
2414.8000	-210.000
2415.2000	-76.280
2415.6000	-59.687
2416.0000	-210.000
2416.4000	-49.962
2416.8000	-50.927
2417.2000	-50.610
2417.6000	-50.376
2418.0000	-62.139
2418.4000	-210.000
2418.8000	-210.000
2419.2000	-210.000
2419.6000	-210.000
2420.0000	-61.008
2420.4000	-210.000
2420.8000	-210.000
2421.2000	-210.000
2421.6000	-210.000
2422.0000	-50.725
2422.4000	-50.708
2422.8000	-49.832
2423.2000	-210.000
2423.6000	-210.000
2424.0000	-210.000
2424.4000	-210.000
2424.8000	-63.530
2425.2000	-63.131
2425.6000	-59.840
2426.0000	-62.870
2426.4000	-210.000
2426.8000	-210.000
2427.2000	-50.524
2427.6000	-50.510
2428.0000	-50.629
2428.4000	-210.000
2428.8000	-210.000
2429.2000	-210.000
2429.6000	-210.000
2430.0000	-60.470
2430.4000	-61.899
2430.8000	-63.462
2431.2000	-210.000
2431.6000	-61.214
2432.0000	-59.245
2432.4000	-49.436
2432.8000	-51.385
2433.2000	-52.796
2433.6000	-210.000
2434.0000	-210.000
2434.4000	-210.000
2434.8000	-62.983
2435.2000	-210.000
2435.6000	-210.000
2436.0000	-210.000
2436.4000	-210.000
2436.8000	-210.000
2437.2000	-71.551
2437.6000	-49.755
2438.0000	-50.147
2438.4000	-49.461
2438.8000	-48.503
2439.2000	-210.000
2439.6000	-61.765
2440.0000	-59.228
2440.4000	-59.007
2440.8000	-60.945
2441.2000	-59.518
2441.6000	-210.000
2442.0000	-210.000
2442.4000	-210.000
2442.8000	-210.000
2443.2000	-49.119
2443.6000	-49.893
2444.0000	-48.730
2444.4000	-210.000
2444.8000	-210.000
2445.2000	-210.000
2445.6000	-210.000
2446.0000	-210.000
2446.4000	-210.000
2446.8000	-210.000
2447.2000	-58.000
2447.6000	-210.000
2448.0000	-57.221
2448.4000	-47.232
2448.8000	-48.199
2449.2000	-47.992
2449.6000	-210.000
2450.0000	-210.000
2450.4000	-61.671
2450.8000	-210.000
2451.2000	-59.082
2451.6000	-60.706
2452.0000	-59.385
2452.4000	-210.000
2452.8000	-210.000
2453.2000	-53.587
2453.6000	-46.570
2454.0000	-48.517
2454.4000	-46.235
2454.8000	-54.594
2455.2000	-210.000
2455.6000	-210.000
2456.0000	-65.331
2456.4000	-59.658
2456.8000	-61.294
2457.2000	-65.768
2457.6000	-210.000
2458.0000	-64.910
2458.4000	-210.000
2458.8000	-71.535
2459.2000	-46.539
2459.6000	-47.361
2460.0000	-46.129
2460.4000	-210.000
2460.8000	-210.000
2461.2000	-59.194
2461.6000	-65.028
2462.0000	-210.000
2462.4000	-210.000
2462.8000	-57.961
2463.2000	-210.000
2463.6000	-58.775
2464.0000	-56.239
2464.4000	-45.556
2464.8000	-46.325
2465.2000	-45.795
2465.6000	-210.000
2466.0000	-210.000
2466.4000	-54.339
2466.8000	-67.189
2467.2000	-59.744
2467.6000	-210.000
2468.0000	-68.659
2468.4000	-61.521
2468.8000	-63.047
2469.2000	-51.808
2469.6000	-44.494
2470.0000	-46.923
2470.4000	-44.578
2470.8000	-55.495
2471.2000	-210.000
2471.6000	-89.732
2472.0000	-210.000
2472.4000	-210.000
2472.8000	-210.000
2473.2000	-210.000
2473.6000	-67.922
2474.0000	-210.000
2474.4000	-210.000
2474.8000	-44.333
2475.2000	-45.103
2475.6000	-42.852
2476.0000	-48.963
2476.4000	-210.000
2476.8000	-210.000
2477.2000	-58.977
2477.6000	-58.452
2478.0000	-70.657
2478.4000	-60.930
2478.8000	-65.072
2479.2000	-64.617
2479.6000	-210.000
2480.0000	-44.067
2480.4000	-43.807
2480.8000	-42.801
2481.2000	-50.327
2481.6000	-210.000
2482.0000	-67.168
2482.4000	-210.000
2482.8000	-210.000
2483.2000	-58.476
2483.6000	-210.000
2484.0000	-210.000
2484.4000	-210.000
2484.8000	-62.583
2485.2000	-50.908
2485.6000	-42.233
2486.0000	-43.738
2486.4000	-42.729
2486.8000	-61.570
2487.2000	-67.057
2487.6000	-210.000
2488.0000	-65.916
2488.4000	-60.736
2488.8000	-210.000
2489.2000	-210.000
2489.6000	-210.000
2490.0000	-210.000
2490.4000	-51.931
2490.8000	-42.192
2491.2000	-43.020
2491.6000	-41.498
2492.0000	-48.412
2492.4000	-210.000
2492.8000	-66.714
2493.2000	-61.235
2493.6000	-210.000
2494.0000	-64.018
2494.4000	-210.000
2494.8000	-210.000
2495.2000	-210.000
2495.6000	-210.000
2496.0000	-41.878
2496.4000	-41.871
2496.8000	-41.338
2497.2000	-48.799
2497.6000	-210.000
2498.0000	-210.000
2498.4000	-61.898
2498.8000	-60.370
2499.2000	-210.000
2499.6000	-210.000
2500.0000	-65.652
2500.4000	-58.761
2500.8000	-210.000
2501.2000	-42.222
2501.6000	-41.284
2502.0000	-41.448
2502.4000	-47.390
2502.8000	-210.000
2503.2000	-59.002
2503.6000	-210.000
2504.0000	-63.938
2504.4000	-60.759
2504.8000	-210.000
2505.2000	-61.409
2505.6000	-62.061
2506.0000	-73.338
2506.4000	-43.301
2506.8000	-41.332
2507.2000	-40.917
2507.6000	-41.263
2508.0000	-210.000
2508.4000	-67.636
2508.8000	-210.000
2509.2000	-210.000
2509.6000	-210.000
2510.0000	-63.622
2510.4000	-68.610
2510.8000	-210.000
2511.2000	-210.000
2511.6000	-46.381
2512.0000	-40.709
2512.4000	-41.054
2512.8000	-40.618
2513.2000	-210.000
2513.6000	-210.000
2514.0000	-60.475
2514.4000	-210.000
2514.8000	-210.000
2515.2000	-83.692
2515.6000	-59.208
2516.0000	-66.802
2516.4000	-64.912
2516.8000	-46.637
2517.2000	-40.371
2517.6000	-40.725
2518.0000	-40.388
2518.4000	-49.386
2518.8000	-75.343
2519.2000	-60.991
2519.6000	-68.978
2520.0000	-210.000
2520.4000	-210.000
2520.8000	-67.823
2521.2000	-65.111
2521.6000	-210.000
2522.0000	-210.000
2522.4000	-42.196
2522.8000	-40.408
2523.2000	-40.000
2523.6000	-41.870
2524.0000	-210.000
2524.4000	-210.000
2524.8000	-210.000
2525.2000	-59.223
2525.6000	-66.463
2526.0000	-210.000
2526.4000	-59.116
2526.8000	-61.114
2527.2000	-56.969
2527.6000	-43.640
2528.0000	-40.119
2528.4000	-39.674
2528.8000	-40.372
2529.2000	-210.000
2529.6000	-210.000
2530.0000	-59.735
2530.4000	-60.373
2530.8000	-210.000
2531.2000	-78.859
2531.6000	-64.083
2532.0000	-84.680
2532.4000	-59.737
2532.8000	-45.630
2533.2000	-39.484
2533.6000	-39.315
2534.0000	-40.390
2534.4000	-210.000
2534.8000	-63.802
2535.2000	-210.000
2535.6000	-210.000
2536.0000	-210.000
2536.4000	-58.038
2536.8000	-64.532
2537.2000	-62.796
2537.6000	-210.000
2538.0000	-45.646
2538.4000	-38.774
2538.8000	-39.267
2539.2000	-38.798
2539.6000	-51.604
2540.0000	-210.000
2540.4000	-210.000
2540.8000	-210.000
2541.2000	-63.967
2541.6000	-210.000
2542.0000	-210.000
2542.4000	-64.352
2542.8000	-65.272
2543.2000	-50.383
2543.6000	-38.705
2544.0000	-38.077
2544.4000	-37.627
2544.8000	-44.409
2545.2000	-210.000
2545.6000	-65.098
2546.0000	-66.214
2546.4000	-63.219
2546.8000	-71.041
2547.2000	-210.000
2547.6000	-63.783
2548.0000	-210.000
2548.4000	-210.000
2548.8000	-38.138
2549.2000	-37.669
2549.6000	-37.078
2550.0000	-44.161
2550.4000	-210.000
2550.8000	-210.000
2551.2000	-210.000
2551.6000	-64.291
2552.0000	-65.820
2552.4000	-210.000
2552.8000	-210.000
2553.2000	-210.000
2553.6000	-210.000
2554.0000	-38.242
2554.4000	-36.770
2554.8000	-36.518
2555.2000	-43.892
2555.6000	-210.000
2556.0000	-210.000
2556.4000	-66.948
2556.8000	-62.234
2557.2000	-63.538
2557.6000	-210.000
2558.0000	-210.000
2558.4000	-210.000
2558.8000	-60.381
2559.2000	-39.465
2559.6000	-35.732
2560.0000	-36.282
2560.4000	-38.239
2560.8000	-210.000
2561.2000	-210.000
2561.6000	-210.000
2562.0000	-63.009
2562.4000	-210.000
2562.8000	-210.000
2563.2000	-210.000
2563.6000	-210.000
2564.0000	-210.000
2564.4000	-42.162
2564.8000	-35.201
2565.2000	-35.921
2565.6000	-36.398
2566.0000	-210.000
2566.4000	-210.000
2566.8000	-66.754
2567.2000	-60.072
2567.6000	-210.000
2568.0000	-210.000
2568.4000	-210.000
2568.8000	-55.147
2569.2000	-59.738
2569.6000	-41.778
2570.0000	-34.765
2570.4000	-35.472
2570.8000	-36.354
2571.2000	-210.000
2571.6000	-210.000
2572.0000	-61.172
2572.4000	-60.793
2572.8000	-60.117
2573.2000	-56.160
2573.6000	-60.436
2574.0000	-67.095
2574.4000	-210.000
2574.8000	-43.126
2575.2000	-34.166
2575.6000	-34.439
2576.0000	-35.261
2576.4000	-45.460
2576.8000	-210.000
2577.2000	-210.000
2577.6000	-210.000
2578.0000	-210.000
2578.4000	-56.671
2578.8000	-57.484
2579.2000	-68.309
2579.6000	-60.031
2580.0000	-47.973
2580.4000	-34.369
2580.8000	-34.094
2581.2000	-33.559
2581.6000	-43.033
2582.0000	-210.000
2582.4000	-210.000
2582.8000	-210.000
2583.2000	-210.000
2583.6000	-66.647
2584.0000	-64.308
2584.4000	-60.912
2584.8000	-61.311
2585.2000	-210.000
2585.6000	-35.210
2586.0000	-34.647
2586.4000	-33.357
2586.8000	-42.491
2587.2000	-210.000
2587.6000	-210.000
2588.0000	-210.000
2588.4000	-63.742
2588.8000	-210.000
2589.2000	-65.148
2589.6000	-64.863
2590.0000	-61.265
2590.4000	-210.000
2590.8000	-34.829
2591.2000	-33.186
2591.6000	-33.275
2592.0000	-36.451
2592.4000	-210.000
2592.8000	-210.000
2593.2000	-61.468
2593.6000	-68.711
2594.0000	-210.000
2594.4000	-61.674
2594.8000	-63.407
2595.2000	-57.859
2595.6000	-63.764
2596.0000	-35.897
2596.4000	-31.921
2596.8000	-34.177
2597.2000	-33.598
2597.6000	-210.000
2598.0000	-210.000
2598.4000	-210.000
2598.8000	-210.000
2599.2000	-210.000
2599.6000	-62.001
2600.0000	-210.000
2600.4000	-210.000
2600.8000	-64.225
2601.2000	-38.516
2601.6000	-32.220
2602.0000	-35.109
2602.4000	-32.606
2602.8000	-210.000
2603.2000	-210.000
2603.6000	-63.713
2604.0000	-69.430
2604.4000	-61.255
2604.8000	-63.804
2605.2000	-67.558
2605.6000	-210.000
2606.0000	-210.000
2606.4000	-38.885
2606.8000	-32.159
2607.2000	-35.345
2607.6000	-32.509
2608.0000	-50.506
2608.4000	-210.000
2608.8000	-210.000
2609.2000	-210.000
2609.6000	-210.000
2610.0000	-67.793
2610.4000	-61.637
2610.8000	-68.641
2611.2000	-210.000
2611.6000	-42.355
2612.0000	-32.355
2612.4000	-34.217
2612.8000	-33.032
2613.2000	-38.015
2613.6000	-210.000
2614.0000	-210.000
2614.4000	-61.264
2614.8000	-69.798
2615.2000	-210.000
2615.6000	-60.817
2616.0000	-61.333
2616.4000	-210.000
2616.8000	-44.872
2617.2000	-31.734
2617.6000	-34.710
2618.0000	-33.948
2618.4000	-37.919
2618.8000	-210.000
2619.2000	-210.000
2619.6000	-68.511
2620.0000	-210.000
2620.4000	-210.000
2620.8000	-210.000
2621.2000	-210.000
2621.6000	-210.000
2622.0000	-210.000
2622.4000	-33.123
2622.8000	-34.349
2623.2000	-34.146
2623.6000	-38.288
2624.0000	-210.000
2624.4000	-210.000
2624.8000	-210.000
2625.2000	-57.419
2625.6000	-61.555
2626.0000	-62.618
2626.4000	-59.118
2626.8000	-66.261
2627.2000	-210.000
2627.6000	-34.707
2628.0000	-34.343
2628.4000	-35.054
2628.8000	-35.211
2629.2000	-210.000
2629.6000	-210.000
2630.0000	-65.681
2630.4000	-210.000
2630.8000	-73.330
2631.2000	-210.000
2631.6000	-210.000
2632.0000	-64.615
2632.4000	-210.000
2632.8000	-35.227
2633.2000	-33.212
2633.6000	-35.822
2634.0000	-34.735
2634.4000	-210.000
2634.8000	-210.000
2635.2000	-210.000
2635.6000	-67.966
2636.0000	-60.595
2636.4000	-210.000
2636.8000	-61.680
2637.2000	-210.000
2637.6000	-62.166
2638.0000	-39.000
2638.4000	-33.325
2638.8000	-35.712
2639.2000	-34.965
2639.6000	-210.000
2640.0000	-210.000
2640.4000	-210.000
2640.8000	-63.822
2641.2000	-65.294
2641.6000	-210.000
2642.0000	-64.178
2642.4000	-210.000
2642.8000	-210.000
2643.2000	-39.598
2643.6000	-34.116
2644.0000	-34.806
2644.4000	-36.585
2644.8000	-210.000
2645.2000	-210.000
2645.6000	-210.000
2646.0000	-210.000
2646.4000	-210.000
2646.8000	-59.583
2647.2000	-210.000
2647.6000	-210.000
2648.0000	-210.000
2648.4000	-34.825
2648.8000	-34.062
2649.2000	-35.457
2649.6000	-35.322
2650.0000	-210.000
2650.4000	-210.000
2650.8000	-210.000
2651.2000	-63.481
2651.6000	-210.000
2652.0000	-210.000
2652.4000	-210.000
2652.8000	-63.068
2653.2000	-67.465
2653.6000	-41.796
2654.0000	-34.246
2654.4000	-34.984
2654.8000	-36.225
2655.2000	-210.000
2655.6000	-210.000
2656.0000	-210.000
2656.4000	-210.000
2656.8000	-210.000
2657.2000	-210.000
2657.6000	-210.000
2658.0000	-73.816
2658.4000	-210.000
2658.8000	-39.535
2659.2000	-34.483
2659.6000	-35.712
2660.0000	-35.474
2660.4000	-46.200
2660.8000	-210.000
2661.2000	-210.000
2661.6000	-68.365
2662.0000	-210.000
2662.4000	-68.327
2662.8000	-210.000
2663.2000	-210.000
2663.6000	-210.000
2664.0000	-39.902
2664.4000	-34.673
2664.8000	-34.146
2665.2000	-34.946
2665.6000	-43.546
2666.0000	-210.000
2666.4000	-210.000
2666.8000	-62.115
2667.2000	-63.622
2667.6000	-210.000
2668.0000	-61.649
2668.4000	-69.730
2668.8000	-210.000
2669.2000	-45.141
2669.6000	-36.346
2670.0000	-33.575
2670.4000	-36.209
2670.8000	-42.958
2671.2000	-210.000
2671.6000	-210.000
2672.0000	-210.000
2672.4000	-67.249
2672.8000	-87.408
2673.2000	-210.000
2673.6000	-210.000
2674.0000	-210.000
2674.4000	-210.000
2674.8000	-33.442
2675.2000	-35.290
2675.6000	-34.472
2676.0000	-39.359
2676.4000	-210.000
2676.8000	-210.000
2677.2000	-210.000
2677.6000	-65.450
2678.0000	-210.000
2678.4000	-57.914
2678.8000	-63.688
2679.2000	-74.782
2679.6000	-38.152
2680.0000	-34.077
2680.4000	-32.854
2680.8000	-34.702
2681.2000	-43.224
2681.6000	-210.000
2682.0000	-210.000
2682.4000	-67.022
2682.8000	-65.809
2683.2000	-210.000
2683.6000	-81.708
2684.0000	-61.184
2684.4000	-60.171
2684.8000	-41.640
2685.2000	-35.927
2685.6000	-30.939
2686.0000	-34.275
2686.4000	-43.276
2686.8000	-210.000
2687.2000	-210.000
2687.6000	-67.755
2688.0000	-210.000
2688.4000	-210.000
2688.8000	-210.000
2689.2000	-60.096
2689.6000	-60.219
2690.0000	-210.000
2690.4000	-31.438
2690.8000	-30.494
2691.2000	-31.229
2691.6000	-40.099
2692.0000	-210.000
2692.4000	-210.000
2692.8000	-64.340
2693.2000	-60.394
2693.6000	-61.646
2694.0000	-210.000
2694.4000	-69.131
2694.8000	-65.755
2695.2000	-65.916
2695.6000	-30.078
2696.0000	-34.279
2696.4000	-30.352
2696.8000	-36.796
2697.2000	-210.000
2697.6000	-210.000
2698.0000	-61.230
2698.4000	-61.055
2698.8000	-80.078
2699.2000	-210.000
2699.6000	-210.000
2700.0000	-210.000
2700.4000	-66.360
2700.8000	-32.250
2701.2000	-29.654
2701.6000	-28.763
2702.0000	-35.608
2702.4000	-210.000
2702.8000	-210.000
2703.2000	-64.578
2703.6000	-73.150
2704.0000	-61.525
2704.4000	-61.009
2704.8000	-68.285
2705.2000	-59.677
2705.6000	-210.000
2706.0000	-27.926
2706.4000	-27.530
2706.8000	-29.511
2707.2000	-37.109
2707.6000	-210.000
2708.0000	-210.000
2708.4000	-59.094
2708.8000	-60.318
2709.2000	-65.625
2709.6000	-59.013
2710.0000	-60.525
2710.4000	-60.016
2710.8000	-66.365
2711.2000	-32.451
2711.6000	-31.259
2712.0000	-27.806
2712.4000	-31.792
2712.8000	-51.828
2713.2000	-59.414
2713.6000	-59.375
2714.0000	-58.961
2714.4000	-210.000
2714.8000	-59.018
2715.2000	-56.754
2715.6000	-55.588
2716.0000	-54.710
2716.4000	-29.115
2716.8000	-30.714
2717.2000	-25.801
2717.6000	-31.463
2718.0000	-210.000
2718.4000	-210.000
2718.8000	-56.502
2719.2000	-56.126
2719.6000	-55.578
2720.0000	-55.571
2720.4000	-55.324
2720.8000	-54.545
2721.2000	-52.390
2721.6000	-29.505
2722.0000	-28.457
2722.4000	-25.669
2722.8000	-30.822
2723.2000	-36.703
2723.6000	-47.296
2724.0000	-47.558
2724.4000	-46.898
2724.8000	-46.523
2725.2000	-45.914
2725.6000	-45.140
2726.0000	-44.515
2726.4000	-44.254
2726.8000	-33.407
2727.2000	-27.108
2727.6000	-24.968
2728.0000	-27.888
2728.4000	-37.050
2728.8000	-42.284
2729.2000	-43.319
2729.6000	-43.302
2730.0000	-43.267
2730.4000	-43.317
2730.8000	-43.363
2731.2000	-43.336
2731.6000	-43.464
2732.0000	-30.637
2732.4000	-27.310
2732.8000	-24.874
2733.2000	-26.618
2733.6000	-34.158
2734.0000	-43.202
2734.4000	-45.063
2734.8000	-44.954
2735.2000	-44.912
2735.6000	-44.818
2736.0000	-44.987
2736.4000	-44.952
2736.8000	-44.976
2737.2000	-25.983
2737.6000	-23.720
2738.0000	-23.554
2738.4000	-25.635
2738.8000	-32.323
2739.2000	-41.220
2739.6000	-44.090
2740.0000	-43.901
2740.4000	-43.523
2740.8000	-43.453
2741.2000	-43.124
2741.6000	-43.006
2742.0000	-42.485
2742.4000	-27.649
2742.8000	-23.393
2743.2000	-22.084
2743.6000	-23.559
2744.0000	-34.838
2744.4000	-38.604
2744.8000	-38.309
2745.2000	-37.394
2745.6000	-36.484
2746.0000	-35.574
2746.4000	-34.910
2746.8000	-34.308
2747.2000	-34.010
2747.6000	-23.538
2748.0000	-21.807
2748.4000	-20.884
2748.8000	-21.652
2749.2000	-30.038
2749.6000	-33.838
2750.0000	-34.233
2750.4000	-34.179
2750.8000	-34.166
2751.2000	-34.273
2751.6000	-34.346
2752.0000	-34.421
2752.4000	-34.231
2752.8000	-19.838
2753.2000	-18.086
2753.6000	-18.437
2754.0000	-19.449
2754.4000	-27.101
2754.8000	-32.343
2755.2000	-31.788
2755.6000	-31.037
2756.0000	-30.445
2756.4000	-29.899
2756.8000	-29.421
2757.2000	-29.098
2757.6000	-28.877
2758.0000	-16.591
2758.4000	-15.370
2758.8000	-15.337
2759.2000	-17.229
2759.6000	-23.998
2760.0000	-27.145
2760.4000	-27.147
2760.8000	-26.626
2761.2000	-26.142
2761.6000	-25.662
2762.0000	-25.502
2762.4000	-25.441
2762.8000	-25.201
2763.2000	-17.183
2763.6000	-13.958
2764.0000	-12.712
2764.4000	-13.280
2764.8000	-22.381
2765.2000	-21.027
2765.6000	-21.304
2766.0000	-20.895
2766.4000	-20.603
2766.8000	-20.295
2767.2000	-20.023
2767.6000	-19.566
2768.0000	-19.241
2768.4000	-10.294
2768.8000	-9.808
2769.2000	-11.281
2769.6000	-10.145
2770.0000	-17.799
2770.4000	-19.250
2770.8000	-19.340
2771.2000	-19.469
2771.6000	-19.719
2772.0000	-20.080
2772.4000	-20.498
2772.8000	-21.292
2773.2000	-21.785
2773.6000	-11.720
2774.0000	-11.527
2774.4000	-12.499
2774.8000	-14.001
2775.2000	-18.804
2775.6000	-21.578
2776.0000	-22.472
2776.4000	-22.494
2776.8000	-22.251
2777.2000	-22.213
2777.6000	-22.152
2778.0000	-21.724
2778.4000	-21.429
2778.8000	-10.492
2779.2000	-9.668
2779.6000	-9.662
2780.0000	-11.189
2780.4000	-14.894
2780.8000	-17.394
2781.2000	-18.390
2781.6000	-18.426
2782.0000	-18.261
2782.4000	-18.020
2782.8000	-17.775
2783.2000	-17.529
2783.6000	-17.513
2784.0000	-7.173
2784.4000	-6.030
2784.8000	-5.415
2785.2000	-6.834
2785.6000	-11.409
2786.0000	-15.787
2786.4000	-15.254
2786.8000	-14.759
2787.2000	-14.330
2787.6000	-13.808
2788.0000	-13.270
2788.4000	-12.628
2788.8000	-9.203
2789.2000	-6.508
2789.6000	-5.899
2790.0000	-6.134
2790.4000	-8.893
2790.8000	-12.801
2791.2000	-10.946
2791.6000	-10.247
2792.0000	-9.977
2792.4000	-9.781
2792.8000	-9.610
2793.2000	-9.468
2793.6000	-9.362
2794.0000	-9.307
2794.4000	-7.150
2794.8000	-7.309
2795.2000	-7.606
2795.6000	-10.179
2796.0000	-10.956
2796.4000	-9.484
2796.8000	-9.938
2797.2000	-10.226
2797.6000	-10.495
2798.0000	-10.803
2798.4000	-11.163
2798.8000	-11.488
2799.2000	-11.766
2799.6000	-7.719
2800.0000	-7.044
2800.4000	-6.904
2800.8000	-10.353
2801.2000	-12.210
2801.6000	-12.786
2802.0000	-13.098
2802.4000	-13.413
2802.8000	-13.808
2803.2000	-14.211
2803.6000	-14.709
2804.0000	-15.261
2804.4000	-13.166
2804.8000	-8.483
2805.2000	-8.370
2805.6000	-9.303
2806.0000	-11.170
2806.4000	-13.496
2806.8000	-16.786
2807.2000	-17.090
2807.6000	-16.940
2808.0000	-16.675
2808.4000	-16.484
2808.8000	-16.348
2809.2000	-16.306
2809.6000	-11.083
2810.0000	-10.857
2810.4000	-11.320
2810.8000	-12.421
2811.2000	-12.122
2811.6000	-15.078
2812.0000	-18.420
2812.4000	-19.190
2812.8000	-19.495
2813.2000	-19.575
2813.6000	-19.490
2814.0000	-19.314
2814.4000	-19.173
2814.8000	-14.443
2815.2000	-11.352
2815.6000	-11.507
2816.0000	-10.978
2816.4000	-12.632
2816.8000	-17.110
2817.2000	-18.592
2817.6000	-18.726
2818.0000	-18.654
2818.4000	-18.792
2818.8000	-19.118
2819.2000	-19.536
2819.6000	-20.207
2820.0000	-14.393
2820.4000	-10.887
2820.8000	-11.420
2821.2000	-10.890
2821.6000	-13.173
2822.0000	-19.970
2822.4000	-22.905
2822.8000	-24.148
2823.2000	-25.319
2823.6000	-26.328
2824.0000	-27.490
2824.4000	-28.182
2824.8000	-28.465
2825.2000	-16.047
2825.6000	-11.064
2826.0000	-13.128
2826.4000	-11.866
2826.8000	-18.715
2827.2000	-27.058
2827.6000	-29.986
2828.0000	-30.236
2828.4000	-30.084
2828.8000	-29.803
2829.2000	-29.303
2829.6000	-28.856
2830.0000	-28.460
2830.4000	-20.041
2830.8000	-14.053
2831.2000	-12.098
2831.6000	-11.802
2832.0000	-16.554
2832.4000	-26.253
2832.8000	-28.065
2833.2000	-28.544
2833.6000	-28.972
2834.0000	-29.451
2834.4000	-30.015
2834.8000	-30.771
2835.2000	-20.410
2835.6000	-15.434
2836.0000	-11.866
2836.4000	-12.282
2836.8000	-12.241
2837.2000	-19.515
2837.6000	-34.249
2838.0000	-36.051
2838.4000	-36.357
2838.8000	-36.408
2839.2000	-36.236
2839.6000	-35.895
2840.0000	-35.362
2840.4000	-35.056
2840.8000	-17.348
2841.2000	-11.973
2841.6000	-12.442
2842.0000	-12.128
2842.4000	-20.214
2842.8000	-33.582
2843.2000	-35.627
2843.6000	-36.116
2844.0000	-36.514
2844.4000	-36.985
2844.8000	-37.418
2845.2000	-38.082
2845.6000	-38.556
2846.0000	-17.076
2846.4000	-12.080
2846.8000	-11.871
2847.2000	-15.363
2847.6000	-29.523
2848.0000	-38.477
2848.4000	-39.079
2848.8000	-39.033
2849.2000	-39.105
2849.6000	-39.354
2850.0000	-39.722
2850.4000	-40.131
2850.8000	-40.339
2851.2000	-16.979
2851.6000	-12.268
2852.0000	-11.129
2852.4000	-12.618
2852.8000	-23.787
2853.2000	-41.936
2853.6000	-43.583
2854.0000	-43.859
2854.4000	-43.742
2854.8000	-43.412
2855.2000	-43.176
2855.6000	-42.948
2856.0000	-20.232
2856.4000	-13.805
2856.8000	-11.442
2857.2000	-11.541
2857.6000	-14.361
2858.0000	-38.387
2858.4000	-42.624
2858.8000	-42.943
2859.2000	-42.877
2859.6000	-42.941
2860.0000	-42.923
2860.4000	-42.933
2860.8000	-42.897
2861.2000	-21.745
2861.6000	-14.807
2862.0000	-11.183
2862.4000	-11.334
2862.8000	-16.438
2863.2000	-33.999
2863.6000	-42.557
2864.0000	-44.139
2864.4000	-44.755
2864.8000	-45.185
2865.2000	-45.814
2865.6000	-46.406
2866.0000	-46.631
2866.4000	-20.114
2866.8000	-14.249
2867.2000	-11.185
2867.6000	-11.477
2868.0000	-17.593
2868.4000	-42.737
2868.8000	-49.169
2869.2000	-50.616
2869.6000	-51.502
2870.0000	-52.193
2870.4000	-52.904
2870.8000	-53.430
2871.2000	-53.972
2871.6000	-20.506
2872.0000	-14.595
2872.4000	-11.904
2872.8000	-11.384
2873.2000	-16.800
2873.6000	-52.925
2874.0000	-56.098
2874.4000	-56.630
2874.8000	-55.622
2875.2000	-55.992
2875.6000	-57.011
2876.0000	-57.281
2876.4000	-57.818
2876.8000	-17.441
2877.2000	-12.819
2877.6000	-11.332
2878.0000	-13.027
2878.4000	-21.617
2878.8000	-56.359
2879.2000	-57.917
2879.6000	-59.766
2880.0000	-57.926
2880.4000	-59.660
2880.8000	-65.566
2881.2000	-61.837
2881.6000	-59.860
2882.0000	-21.326
2882.4000	-12.798
2882.8000	-12.258
2883.2000	-15.159
2883.6000	-36.893
2884.0000	-59.113
2884.4000	-63.049
2884.8000	-62.466
2885.2000	-61.700
2885.6000	-61.401
[truncated: 5,286 more rows]
