# Supplementary material for: Femtosecond tunable solitons up to 4.8 µm using soliton self-frequency shift in an InF3 fiber
Source: Sci Rep. 2022 Sep 23;12:15898. doi: 10.1038/s41598-022-19658-8 (PMC9508244; doi:10.1038/s41598-022-19658-8)
Supplement: Supplementary file 1 — Supplementary Information. [file 41598_2022_19658_MOESM1_ESM.zip › Raw data/Fig4_70W_QCW/1.75A.CSV]

75CSV
// AQ6376 OPTICAL SPECTRUM ANALYZER //
35
CTRWL	3350.000000
SPAN	2300.000000
START WL	2200.000000
STOP WL	4500.000000
WLFREQ	0
REFL	-11.4
LSCL	7.1
RESLN	2.000
AVG	1
SMPLAUTO	1
SMPL	5751
SMPLINTVL	0.4000
HI1_CHOP
MEAS
LSUNT	0
NMSKH	OFF
RESCOR	0
SMOOTH	0
MEASWL	0
SWPSPD	1
MODELNAME	AQ6376
CHGPT	0
RESCAL0_0	10243
RESCAL0_1	0
RESCAL0_2	0
RESCAL1_0	10243
RESCAL1_1	0
RESCAL1_2	0
RESPARM	10243
FREQPARM	10243
WNUMPARM	10243
[TRACE DATA]
2200.0000	-50.611
2200.4000	-59.073
2200.8000	-58.006
2201.2000	-210.000
2201.6000	-210.000
2202.0000	-210.000
2202.4000	-210.000
2202.8000	-58.648
2203.2000	-210.000
2203.6000	-210.000
2204.0000	-210.000
2204.4000	-210.000
2204.8000	-62.230
2205.2000	-210.000
2205.6000	-210.000
2206.0000	-210.000
2206.4000	-57.240
2206.8000	-59.647
2207.2000	-210.000
2207.6000	-210.000
2208.0000	-210.000
2208.4000	-57.476
2208.8000	-210.000
2209.2000	-210.000
2209.6000	-57.526
2210.0000	-210.000
2210.4000	-57.739
2210.8000	-71.342
2211.2000	-68.630
2211.6000	-210.000
2212.0000	-56.299
2212.4000	-57.762
2212.8000	-64.660
2213.2000	-210.000
2213.6000	-210.000
2214.0000	-64.353
2214.4000	-54.951
2214.8000	-52.770
2215.2000	-53.171
2215.6000	-210.000
2216.0000	-64.886
2216.4000	-210.000
2216.8000	-210.000
2217.2000	-210.000
2217.6000	-210.000
2218.0000	-56.051
2218.4000	-51.871
2218.8000	-53.070
2219.2000	-54.950
2219.6000	-210.000
2220.0000	-210.000
2220.4000	-210.000
2220.8000	-54.697
2221.2000	-210.000
2221.6000	-210.000
2222.0000	-210.000
2222.4000	-210.000
2222.8000	-56.673
2223.2000	-61.068
2223.6000	-210.000
2224.0000	-210.000
2224.4000	-210.000
2224.8000	-61.155
2225.2000	-210.000
2225.6000	-210.000
2226.0000	-64.619
2226.4000	-210.000
2226.8000	-53.048
2227.2000	-210.000
2227.6000	-210.000
2228.0000	-53.365
2228.4000	-210.000
2228.8000	-210.000
2229.2000	-210.000
2229.6000	-210.000
2230.0000	-52.331
2230.4000	-59.684
2230.8000	-50.933
2231.2000	-64.486
2231.6000	-54.800
2232.0000	-51.535
2232.4000	-210.000
2232.8000	-56.442
2233.2000	-210.000
2233.6000	-210.000
2234.0000	-56.559
2234.4000	-60.499
2234.8000	-58.122
2235.2000	-210.000
2235.6000	-210.000
2236.0000	-54.720
2236.4000	-55.927
2236.8000	-62.929
2237.2000	-210.000
2237.6000	-210.000
2238.0000	-61.103
2238.4000	-210.000
2238.8000	-62.174
2239.2000	-55.703
2239.6000	-210.000
2240.0000	-60.001
2240.4000	-210.000
2240.8000	-210.000
2241.2000	-210.000
2241.6000	-210.000
2242.0000	-59.151
2242.4000	-210.000
2242.8000	-210.000
2243.2000	-210.000
2243.6000	-210.000
2244.0000	-56.595
2244.4000	-210.000
2244.8000	-210.000
2245.2000	-210.000
2245.6000	-76.213
2246.0000	-210.000
2246.4000	-59.129
2246.8000	-210.000
2247.2000	-51.443
2247.6000	-57.058
2248.0000	-56.355
2248.4000	-210.000
2248.8000	-210.000
2249.2000	-210.000
2249.6000	-210.000
2250.0000	-210.000
2250.4000	-210.000
2250.8000	-65.658
2251.2000	-210.000
2251.6000	-61.487
2252.0000	-59.564
2252.4000	-52.289
2252.8000	-63.821
2253.2000	-55.709
2253.6000	-50.046
2254.0000	-210.000
2254.4000	-210.000
2254.8000	-55.328
2255.2000	-210.000
2255.6000	-59.791
2256.0000	-210.000
2256.4000	-56.360
2256.8000	-210.000
2257.2000	-210.000
2257.6000	-210.000
2258.0000	-57.118
2258.4000	-55.711
2258.8000	-56.377
2259.2000	-210.000
2259.6000	-63.456
2260.0000	-56.186
2260.4000	-56.392
2260.8000	-61.181
2261.2000	-57.083
2261.6000	-210.000
2262.0000	-55.894
2262.4000	-61.054
2262.8000	-210.000
2263.2000	-210.000
2263.6000	-210.000
2264.0000	-76.927
2264.4000	-55.288
2264.8000	-210.000
2265.2000	-59.275
2265.6000	-210.000
2266.0000	-68.442
2266.4000	-210.000
2266.8000	-210.000
2267.2000	-65.348
2267.6000	-55.500
2268.0000	-59.050
2268.4000	-50.426
2268.8000	-55.166
2269.2000	-210.000
2269.6000	-54.291
2270.0000	-210.000
2270.4000	-210.000
2270.8000	-210.000
2271.2000	-210.000
2271.6000	-210.000
2272.0000	-57.673
2272.4000	-58.008
2272.8000	-210.000
2273.2000	-210.000
2273.6000	-210.000
2274.0000	-210.000
2274.4000	-55.434
2274.8000	-57.560
2275.2000	-210.000
2275.6000	-58.078
2276.0000	-57.447
2276.4000	-64.418
2276.8000	-210.000
2277.2000	-62.619
2277.6000	-210.000
2278.0000	-210.000
2278.4000	-210.000
2278.8000	-210.000
2279.2000	-210.000
2279.6000	-59.492
2280.0000	-210.000
2280.4000	-55.124
2280.8000	-210.000
2281.2000	-64.578
2281.6000	-210.000
2282.0000	-210.000
2282.4000	-210.000
2282.8000	-58.903
2283.2000	-210.000
2283.6000	-210.000
2284.0000	-62.748
2284.4000	-51.586
2284.8000	-54.870
2285.2000	-55.977
2285.6000	-53.605
2286.0000	-62.526
2286.4000	-59.067
2286.8000	-210.000
2287.2000	-210.000
2287.6000	-57.847
2288.0000	-210.000
2288.4000	-210.000
2288.8000	-210.000
2289.2000	-64.357
2289.6000	-210.000
2290.0000	-210.000
2290.4000	-59.404
2290.8000	-56.467
2291.2000	-210.000
2291.6000	-57.012
2292.0000	-54.913
2292.4000	-210.000
2292.8000	-210.000
2293.2000	-71.798
2293.6000	-210.000
2294.0000	-64.619
2294.4000	-59.126
2294.8000	-62.323
2295.2000	-210.000
2295.6000	-63.006
2296.0000	-62.466
2296.4000	-57.127
2296.8000	-58.013
2297.2000	-210.000
2297.6000	-210.000
2298.0000	-63.348
2298.4000	-56.582
2298.8000	-56.819
2299.2000	-62.188
2299.6000	-210.000
2300.0000	-210.000
2300.4000	-51.222
2300.8000	-65.817
2301.2000	-70.336
2301.6000	-53.316
2302.0000	-55.504
2302.4000	-210.000
2302.8000	-210.000
2303.2000	-58.967
2303.6000	-57.287
2304.0000	-210.000
2304.4000	-210.000
2304.8000	-210.000
2305.2000	-210.000
2305.6000	-210.000
2306.0000	-49.863
2306.4000	-55.553
2306.8000	-56.254
2307.2000	-56.942
2307.6000	-210.000
2308.0000	-54.975
2308.4000	-57.211
2308.8000	-210.000
2309.2000	-69.851
2309.6000	-210.000
2310.0000	-210.000
2310.4000	-210.000
2310.8000	-57.247
2311.2000	-210.000
2311.6000	-56.470
2312.0000	-58.898
2312.4000	-210.000
2312.8000	-210.000
2313.2000	-210.000
2313.6000	-60.786
2314.0000	-210.000
2314.4000	-210.000
2314.8000	-210.000
2315.2000	-55.674
2315.6000	-58.917
2316.0000	-210.000
2316.4000	-210.000
2316.8000	-210.000
2317.2000	-210.000
2317.6000	-63.572
2318.0000	-53.050
2318.4000	-210.000
2318.8000	-210.000
2319.2000	-62.669
2319.6000	-57.909
2320.0000	-210.000
2320.4000	-210.000
2320.8000	-210.000
2321.2000	-58.087
2321.6000	-59.763
2322.0000	-49.159
2322.4000	-55.559
2322.8000	-51.685
2323.2000	-53.683
2323.6000	-210.000
2324.0000	-210.000
2324.4000	-58.676
2324.8000	-210.000
2325.2000	-210.000
2325.6000	-66.179
2326.0000	-210.000
2326.4000	-59.720
2326.8000	-57.618
2327.2000	-210.000
2327.6000	-57.806
2328.0000	-55.750
2328.4000	-57.883
2328.8000	-210.000
2329.2000	-210.000
2329.6000	-210.000
2330.0000	-62.699
2330.4000	-62.248
2330.8000	-210.000
2331.2000	-70.514
2331.6000	-210.000
2332.0000	-59.493
2332.4000	-210.000
2332.8000	-210.000
2333.2000	-67.260
2333.6000	-210.000
2334.0000	-55.272
2334.4000	-210.000
2334.8000	-56.501
2335.2000	-61.991
2335.6000	-60.002
2336.0000	-210.000
2336.4000	-210.000
2336.8000	-210.000
2337.2000	-58.310
2337.6000	-59.503
2338.0000	-50.620
2338.4000	-57.042
2338.8000	-57.626
2339.2000	-52.660
2339.6000	-210.000
2340.0000	-210.000
2340.4000	-60.699
2340.8000	-60.506
2341.2000	-58.340
2341.6000	-210.000
2342.0000	-63.603
2342.4000	-56.814
2342.8000	-210.000
2343.2000	-210.000
2343.6000	-210.000
2344.0000	-58.466
2344.4000	-73.638
2344.8000	-210.000
2345.2000	-64.332
2345.6000	-86.505
2346.0000	-59.469
2346.4000	-56.960
2346.8000	-80.963
2347.2000	-60.104
2347.6000	-210.000
2348.0000	-59.026
2348.4000	-210.000
2348.8000	-210.000
2349.2000	-61.527
2349.6000	-210.000
2350.0000	-57.000
2350.4000	-210.000
2350.8000	-60.251
2351.2000	-210.000
2351.6000	-210.000
2352.0000	-64.184
2352.4000	-62.054
2352.8000	-210.000
2353.2000	-210.000
2353.6000	-56.290
2354.0000	-51.183
2354.4000	-52.530
2354.8000	-62.600
2355.2000	-54.390
2355.6000	-59.421
2356.0000	-210.000
2356.4000	-59.006
2356.8000	-69.079
2357.2000	-64.024
2357.6000	-60.100
2358.0000	-210.000
2358.4000	-55.955
2358.8000	-73.978
2359.2000	-55.033
2359.6000	-51.897
2360.0000	-56.724
2360.4000	-54.811
2360.8000	-65.309
2361.2000	-210.000
2361.6000	-210.000
2362.0000	-210.000
2362.4000	-210.000
2362.8000	-67.092
2363.2000	-61.702
2363.6000	-210.000
2364.0000	-210.000
2364.4000	-210.000
2364.8000	-210.000
2365.2000	-56.543
2365.6000	-75.891
2366.0000	-57.893
2366.4000	-210.000
2366.8000	-210.000
2367.2000	-59.294
2367.6000	-59.229
2368.0000	-64.254
2368.4000	-57.461
2368.8000	-210.000
2369.2000	-61.386
2369.6000	-61.571
2370.0000	-210.000
2370.4000	-53.378
2370.8000	-210.000
2371.2000	-55.064
2371.6000	-62.982
2372.0000	-210.000
2372.4000	-210.000
2372.8000	-210.000
2373.2000	-60.849
2373.6000	-67.939
2374.0000	-60.839
2374.4000	-210.000
2374.8000	-56.816
2375.2000	-54.239
2375.6000	-51.350
2376.0000	-64.584
2376.4000	-51.948
2376.8000	-59.190
2377.2000	-55.654
2377.6000	-56.150
2378.0000	-58.728
2378.4000	-61.811
2378.8000	-66.628
2379.2000	-62.650
2379.6000	-210.000
2380.0000	-210.000
2380.4000	-210.000
2380.8000	-210.000
2381.2000	-57.519
2381.6000	-56.179
2382.0000	-210.000
2382.4000	-210.000
2382.8000	-61.265
2383.2000	-210.000
2383.6000	-210.000
2384.0000	-210.000
2384.4000	-210.000
2384.8000	-60.207
2385.2000	-210.000
2385.6000	-210.000
2386.0000	-210.000
2386.4000	-53.495
2386.8000	-59.023
2387.2000	-55.147
2387.6000	-62.391
2388.0000	-60.061
2388.4000	-59.632
2388.8000	-210.000
2389.2000	-210.000
2389.6000	-210.000
2390.0000	-210.000
2390.4000	-210.000
2390.8000	-57.696
2391.2000	-52.408
2391.6000	-51.000
2392.0000	-53.130
2392.4000	-53.355
2392.8000	-56.179
2393.2000	-64.782
2393.6000	-210.000
2394.0000	-55.229
2394.4000	-58.060
2394.8000	-210.000
2395.2000	-58.248
2395.6000	-210.000
2396.0000	-210.000
2396.4000	-210.000
2396.8000	-210.000
2397.2000	-53.705
2397.6000	-55.279
2398.0000	-210.000
2398.4000	-210.000
2398.8000	-62.687
2399.2000	-210.000
2399.6000	-64.925
2400.0000	-210.000
2400.4000	-210.000
2400.8000	-58.924
2401.2000	-60.842
2401.6000	-210.000
2402.0000	-210.000
2402.4000	-53.213
2402.8000	-53.308
2403.2000	-55.015
2403.6000	-60.712
2404.0000	-210.000
2404.4000	-210.000
2404.8000	-60.133
2405.2000	-210.000
2405.6000	-210.000
2406.0000	-60.433
2406.4000	-61.313
2406.8000	-210.000
2407.2000	-53.648
2407.6000	-51.318
2408.0000	-53.879
2408.4000	-51.633
2408.8000	-54.574
2409.2000	-64.587
2409.6000	-210.000
2410.0000	-60.837
2410.4000	-65.127
2410.8000	-63.293
2411.2000	-59.829
2411.6000	-210.000
2412.0000	-60.576
2412.4000	-210.000
2412.8000	-60.279
2413.2000	-52.916
2413.6000	-51.819
2414.0000	-55.082
2414.4000	-210.000
2414.8000	-210.000
2415.2000	-64.819
2415.6000	-210.000
2416.0000	-210.000
2416.4000	-57.254
2416.8000	-58.948
2417.2000	-59.816
2417.6000	-210.000
2418.0000	-210.000
2418.4000	-50.960
2418.8000	-52.906
2419.2000	-54.021
2419.6000	-210.000
2420.0000	-210.000
2420.4000	-210.000
2420.8000	-210.000
2421.2000	-210.000
2421.6000	-210.000
2422.0000	-61.344
2422.4000	-60.748
2422.8000	-62.669
2423.2000	-210.000
2423.6000	-50.542
2424.0000	-52.286
2424.4000	-50.754
2424.8000	-210.000
2425.2000	-210.000
2425.6000	-210.000
2426.0000	-210.000
2426.4000	-65.808
2426.8000	-210.000
2427.2000	-60.762
2427.6000	-56.709
2428.0000	-210.000
2428.4000	-55.780
2428.8000	-50.702
2429.2000	-53.413
2429.6000	-50.879
2430.0000	-64.824
2430.4000	-210.000
2430.8000	-210.000
2431.2000	-210.000
2431.6000	-210.000
2432.0000	-56.314
2432.4000	-60.563
2432.8000	-210.000
2433.2000	-210.000
2433.6000	-60.284
2434.0000	-210.000
2434.4000	-51.171
2434.8000	-50.974
2435.2000	-54.192
2435.6000	-210.000
2436.0000	-58.089
2436.4000	-62.623
2436.8000	-210.000
2437.2000	-59.959
2437.6000	-59.293
2438.0000	-55.662
2438.4000	-210.000
2438.8000	-210.000
2439.2000	-210.000
2439.6000	-49.486
2440.0000	-52.253
2440.4000	-50.906
2440.8000	-55.824
2441.2000	-210.000
2441.6000	-72.464
2442.0000	-210.000
2442.4000	-210.000
2442.8000	-210.000
2443.2000	-210.000
2443.6000	-210.000
2444.0000	-210.000
2444.4000	-54.433
2444.8000	-48.483
2445.2000	-50.757
2445.6000	-49.067
2446.0000	-210.000
2446.4000	-210.000
2446.8000	-60.989
2447.2000	-61.842
2447.6000	-210.000
2448.0000	-60.986
2448.4000	-210.000
2448.8000	-210.000
2449.2000	-210.000
2449.6000	-210.000
2450.0000	-52.176
2450.4000	-49.501
2450.8000	-49.222
2451.2000	-64.147
2451.6000	-210.000
2452.0000	-210.000
2452.4000	-210.000
2452.8000	-60.941
2453.2000	-210.000
2453.6000	-71.218
2454.0000	-210.000
2454.4000	-61.218
2454.8000	-210.000
2455.2000	-210.000
2455.6000	-48.305
2456.0000	-48.639
2456.4000	-49.124
2456.8000	-58.988
2457.2000	-210.000
2457.6000	-210.000
2458.0000	-210.000
2458.4000	-210.000
2458.8000	-62.953
2459.2000	-210.000
2459.6000	-210.000
2460.0000	-60.107
2460.4000	-50.176
2460.8000	-47.013
2461.2000	-48.352
2461.6000	-48.127
2462.0000	-55.082
2462.4000	-210.000
2462.8000	-210.000
2463.2000	-66.286
2463.6000	-210.000
2464.0000	-58.569
2464.4000	-210.000
2464.8000	-60.190
2465.2000	-59.465
2465.6000	-210.000
2466.0000	-49.054
2466.4000	-47.167
2466.8000	-47.318
2467.2000	-56.571
2467.6000	-210.000
2468.0000	-210.000
2468.4000	-62.858
2468.8000	-210.000
2469.2000	-210.000
2469.6000	-66.060
2470.0000	-210.000
2470.4000	-59.843
2470.8000	-210.000
2471.2000	-47.823
2471.6000	-46.796
2472.0000	-46.059
2472.4000	-54.853
2472.8000	-210.000
2473.2000	-210.000
2473.6000	-210.000
2474.0000	-210.000
2474.4000	-67.007
2474.8000	-210.000
2475.2000	-210.000
2475.6000	-210.000
2476.0000	-210.000
2476.4000	-45.469
2476.8000	-45.937
2477.2000	-45.860
2477.6000	-47.434
2478.0000	-210.000
2478.4000	-61.979
2478.8000	-210.000
2479.2000	-210.000
2479.6000	-210.000
2480.0000	-210.000
2480.4000	-59.260
2480.8000	-63.866
2481.2000	-69.804
2481.6000	-51.695
2482.0000	-44.739
2482.4000	-45.152
2482.8000	-44.726
2483.2000	-52.019
2483.6000	-210.000
2484.0000	-210.000
2484.4000	-210.000
2484.8000	-210.000
2485.2000	-63.693
2485.6000	-62.364
2486.0000	-72.261
2486.4000	-59.600
2486.8000	-210.000
2487.2000	-45.540
2487.6000	-44.499
2488.0000	-43.627
2488.4000	-51.751
2488.8000	-210.000
2489.2000	-79.473
2489.6000	-64.132
2490.0000	-60.302
2490.4000	-210.000
2490.8000	-210.000
2491.2000	-210.000
2491.6000	-73.112
2492.0000	-210.000
2492.4000	-43.586
2492.8000	-43.769
2493.2000	-43.093
2493.6000	-45.292
2494.0000	-210.000
2494.4000	-59.969
2494.8000	-59.405
2495.2000	-57.984
2495.6000	-58.560
2496.0000	-64.542
2496.4000	-56.214
2496.8000	-210.000
2497.2000	-210.000
2497.6000	-43.544
2498.0000	-42.946
2498.4000	-42.823
2498.8000	-43.478
2499.2000	-210.000
2499.6000	-210.000
2500.0000	-210.000
2500.4000	-210.000
2500.8000	-210.000
2501.2000	-210.000
2501.6000	-65.826
2502.0000	-59.193
2502.4000	-210.000
2502.8000	-49.060
2503.2000	-41.851
2503.6000	-42.089
2504.0000	-42.905
2504.4000	-210.000
2504.8000	-210.000
2505.2000	-62.072
2505.6000	-64.211
2506.0000	-60.238
2506.4000	-210.000
2506.8000	-210.000
2507.2000	-210.000
2507.6000	-62.358
2508.0000	-47.445
2508.4000	-41.044
2508.8000	-41.499
2509.2000	-41.754
2509.6000	-53.216
2510.0000	-210.000
2510.4000	-210.000
2510.8000	-210.000
2511.2000	-72.945
2511.6000	-62.715
2512.0000	-61.471
2512.4000	-65.330
2512.8000	-210.000
2513.2000	-46.475
2513.6000	-40.757
2514.0000	-41.093
2514.4000	-40.693
2514.8000	-43.900
2515.2000	-210.000
2515.6000	-210.000
2516.0000	-70.859
2516.4000	-210.000
2516.8000	-62.556
2517.2000	-68.225
2517.6000	-210.000
2518.0000	-63.642
2518.4000	-67.961
2518.8000	-48.553
2519.2000	-40.429
2519.6000	-40.566
2520.0000	-41.473
2520.4000	-210.000
2520.8000	-210.000
2521.2000	-210.000
2521.6000	-210.000
2522.0000	-210.000
2522.4000	-59.701
2522.8000	-210.000
2523.2000	-210.000
2523.6000	-210.000
2524.0000	-45.863
2524.4000	-39.682
2524.8000	-40.059
2525.2000	-40.958
2525.6000	-210.000
2526.0000	-210.000
2526.4000	-64.706
2526.8000	-210.000
2527.2000	-210.000
2527.6000	-59.407
2528.0000	-63.382
2528.4000	-210.000
2528.8000	-210.000
2529.2000	-44.656
2529.6000	-39.290
2530.0000	-39.547
2530.4000	-39.528
2530.8000	-47.309
2531.2000	-210.000
2531.6000	-60.096
2532.0000	-210.000
2532.4000	-60.189
2532.8000	-210.000
2533.2000	-62.537
2533.6000	-210.000
2534.0000	-210.000
2534.4000	-48.772
2534.8000	-39.305
2535.2000	-38.864
2535.6000	-38.821
2536.0000	-46.400
2536.4000	-210.000
2536.8000	-210.000
2537.2000	-210.000
2537.6000	-60.351
2538.0000	-62.668
2538.4000	-60.999
2538.8000	-59.761
2539.2000	-64.581
2539.6000	-210.000
2540.0000	-39.368
2540.4000	-38.577
2540.8000	-38.411
2541.2000	-46.299
2541.6000	-210.000
2542.0000	-64.962
2542.4000	-210.000
2542.8000	-210.000
2543.2000	-210.000
2543.6000	-210.000
2544.0000	-68.336
2544.4000	-210.000
2544.8000	-57.217
2545.2000	-38.655
2545.6000	-38.187
2546.0000	-38.258
2546.4000	-40.718
2546.8000	-210.000
2547.2000	-210.000
2547.6000	-58.535
2548.0000	-210.000
2548.4000	-61.442
2548.8000	-210.000
2549.2000	-210.000
2549.6000	-79.032
2550.0000	-61.104
2550.4000	-39.972
2550.8000	-37.792
2551.2000	-37.851
2551.6000	-39.338
2552.0000	-210.000
2552.4000	-210.000
2552.8000	-210.000
2553.2000	-210.000
2553.6000	-67.443
2554.0000	-67.756
2554.4000	-62.078
2554.8000	-210.000
2555.2000	-210.000
2555.6000	-44.434
2556.0000	-37.280
2556.4000	-37.212
2556.8000	-39.484
2557.2000	-210.000
2557.6000	-210.000
2558.0000	-210.000
2558.4000	-210.000
2558.8000	-62.860
2559.2000	-210.000
2559.6000	-210.000
2560.0000	-210.000
2560.4000	-210.000
2560.8000	-42.936
2561.2000	-36.838
2561.6000	-37.000
2562.0000	-37.762
2562.4000	-48.683
2562.8000	-210.000
2563.2000	-210.000
2563.6000	-210.000
2564.0000	-210.000
2564.4000	-63.939
2564.8000	-210.000
2565.2000	-62.816
2565.6000	-60.477
2566.0000	-42.986
2566.4000	-36.860
2566.8000	-37.004
2567.2000	-36.903
2567.6000	-43.868
2568.0000	-210.000
2568.4000	-210.000
2568.8000	-210.000
2569.2000	-64.076
2569.6000	-62.615
2570.0000	-210.000
2570.4000	-64.606
2570.8000	-210.000
2571.2000	-210.000
2571.6000	-38.482
2572.0000	-37.073
2572.4000	-37.282
2572.8000	-44.895
2573.2000	-210.000
2573.6000	-210.000
2574.0000	-69.825
2574.4000	-210.000
2574.8000	-210.000
2575.2000	-210.000
2575.6000	-64.785
2576.0000	-62.462
2576.4000	-210.000
2576.8000	-38.088
2577.2000	-36.280
2577.6000	-36.910
2578.0000	-41.826
2578.4000	-210.000
2578.8000	-210.000
2579.2000	-210.000
2579.6000	-71.461
2580.0000	-210.000
2580.4000	-60.350
2580.8000	-210.000
2581.2000	-62.140
2581.6000	-58.134
2582.0000	-37.327
2582.4000	-36.698
2582.8000	-37.233
2583.2000	-39.285
2583.6000	-210.000
2584.0000	-210.000
2584.4000	-210.000
2584.8000	-210.000
2585.2000	-65.360
2585.6000	-210.000
2586.0000	-66.190
2586.4000	-60.292
2586.8000	-210.000
2587.2000	-39.753
2587.6000	-37.153
2588.0000	-37.207
2588.4000	-39.954
2588.8000	-210.000
2589.2000	-210.000
2589.6000	-210.000
2590.0000	-60.056
2590.4000	-210.000
2590.8000	-61.939
2591.2000	-70.723
2591.6000	-61.649
2592.0000	-81.102
2592.4000	-43.262
2592.8000	-37.214
2593.2000	-37.026
2593.6000	-39.994
2594.0000	-210.000
2594.4000	-210.000
2594.8000	-59.992
2595.2000	-69.454
2595.6000	-210.000
2596.0000	-210.000
2596.4000	-64.910
2596.8000	-210.000
2597.2000	-210.000
2597.6000	-40.257
2598.0000	-36.790
2598.4000	-37.463
2598.8000	-38.431
2599.2000	-45.191
2599.6000	-210.000
2600.0000	-61.534
2600.4000	-60.569
2600.8000	-62.593
2601.2000	-210.000
2601.6000	-210.000
2602.0000	-210.000
2602.4000	-66.280
2602.8000	-40.927
2603.2000	-37.651
2603.6000	-37.778
2604.0000	-39.308
2604.4000	-47.342
2604.8000	-210.000
2605.2000	-210.000
2605.6000	-63.379
2606.0000	-210.000
2606.4000	-210.000
2606.8000	-210.000
2607.2000	-210.000
2607.6000	-210.000
2608.0000	-210.000
2608.4000	-39.003
2608.8000	-38.186
2609.2000	-38.648
2609.6000	-46.836
2610.0000	-210.000
2610.4000	-65.884
2610.8000	-210.000
2611.2000	-61.304
2611.6000	-210.000
2612.0000	-210.000
2612.4000	-60.202
2612.8000	-59.704
2613.2000	-210.000
2613.6000	-36.902
2614.0000	-37.748
2614.4000	-37.984
2614.8000	-39.476
2615.2000	-210.000
2615.6000	-210.000
2616.0000	-69.367
2616.4000	-66.684
2616.8000	-210.000
2617.2000	-67.815
2617.6000	-60.329
2618.0000	-210.000
2618.4000	-62.866
2618.8000	-35.993
2619.2000	-36.941
2619.6000	-36.886
2620.0000	-38.195
2620.4000	-210.000
2620.8000	-210.000
2621.2000	-62.630
2621.6000	-62.521
2622.0000	-62.930
2622.4000	-210.000
2622.8000	-210.000
2623.2000	-210.000
2623.6000	-210.000
2624.0000	-40.125
2624.4000	-37.479
2624.8000	-36.977
2625.2000	-39.250
2625.6000	-210.000
2626.0000	-210.000
2626.4000	-210.000
2626.8000	-210.000
2627.2000	-210.000
2627.6000	-63.093
2628.0000	-63.441
2628.4000	-210.000
2628.8000	-210.000
2629.2000	-43.135
2629.6000	-37.362
2630.0000	-38.208
2630.4000	-38.590
2630.8000	-44.968
2631.2000	-210.000
2631.6000	-67.694
2632.0000	-210.000
2632.4000	-61.210
2632.8000	-63.290
2633.2000	-64.992
2633.6000	-68.901
2634.0000	-65.401
2634.4000	-39.287
2634.8000	-37.022
2635.2000	-40.023
2635.6000	-37.836
2636.0000	-44.238
2636.4000	-210.000
2636.8000	-210.000
2637.2000	-210.000
2637.6000	-65.555
2638.0000	-210.000
2638.4000	-210.000
2638.8000	-210.000
2639.2000	-69.329
2639.6000	-41.771
2640.0000	-39.535
2640.4000	-42.506
2640.8000	-41.637
2641.2000	-46.388
2641.6000	-210.000
2642.0000	-210.000
2642.4000	-210.000
2642.8000	-63.649
2643.2000	-63.239
2643.6000	-60.859
2644.0000	-78.940
2644.4000	-61.749
2644.8000	-210.000
2645.2000	-38.647
2645.6000	-39.218
2646.0000	-38.586
2646.4000	-40.164
2646.8000	-210.000
2647.2000	-210.000
2647.6000	-69.861
2648.0000	-61.390
2648.4000	-210.000
2648.8000	-210.000
2649.2000	-60.465
2649.6000	-61.941
2650.0000	-40.445
2650.4000	-35.996
2650.8000	-37.770
2651.2000	-35.221
2651.6000	-42.523
2652.0000	-210.000
2652.4000	-69.533
2652.8000	-210.000
2653.2000	-210.000
2653.6000	-210.000
2654.0000	-210.000
2654.4000	-210.000
2654.8000	-61.128
2655.2000	-40.313
2655.6000	-35.431
2656.0000	-38.256
2656.4000	-34.885
2656.8000	-40.936
2657.2000	-210.000
2657.6000	-210.000
2658.0000	-76.257
2658.4000	-210.000
2658.8000	-210.000
2659.2000	-70.367
2659.6000	-210.000
2660.0000	-210.000
2660.4000	-210.000
2660.8000	-37.579
2661.2000	-38.292
2661.6000	-36.390
2662.0000	-39.305
2662.4000	-210.000
2662.8000	-210.000
2663.2000	-61.529
2663.6000	-210.000
2664.0000	-210.000
2664.4000	-67.175
2664.8000	-67.004
2665.2000	-61.841
2665.6000	-210.000
2666.0000	-36.857
2666.4000	-37.347
2666.8000	-37.627
2667.2000	-37.659
2667.6000	-210.000
2668.0000	-210.000
2668.4000	-72.157
2668.8000	-210.000
2669.2000	-210.000
2669.6000	-62.663
2670.0000	-210.000
2670.4000	-210.000
2670.8000	-62.808
2671.2000	-34.822
2671.6000	-35.226
2672.0000	-35.012
2672.4000	-36.845
2672.8000	-210.000
2673.2000	-210.000
2673.6000	-210.000
2674.0000	-74.401
2674.4000	-210.000
2674.8000	-61.762
2675.2000	-72.880
2675.6000	-210.000
2676.0000	-63.370
2676.4000	-48.513
2676.8000	-33.744
2677.2000	-34.449
2677.6000	-35.092
2678.0000	-53.787
2678.4000	-210.000
2678.8000	-62.376
2679.2000	-210.000
2679.6000	-210.000
2680.0000	-210.000
2680.4000	-210.000
2680.8000	-210.000
2681.2000	-64.272
2681.6000	-39.559
2682.0000	-33.573
2682.4000	-33.471
2682.8000	-36.217
2683.2000	-210.000
2683.6000	-210.000
2684.0000	-65.535
2684.4000	-210.000
2684.8000	-210.000
2685.2000	-210.000
2685.6000	-210.000
2686.0000	-65.003
2686.4000	-64.906
2686.8000	-31.478
2687.2000	-33.246
2687.6000	-32.813
2688.0000	-33.820
2688.4000	-210.000
2688.8000	-210.000
2689.2000	-61.594
2689.6000	-63.159
2690.0000	-63.640
2690.4000	-68.716
2690.8000	-61.728
2691.2000	-65.825
2691.6000	-210.000
2692.0000	-33.502
2692.4000	-33.342
2692.8000	-33.866
2693.2000	-33.144
2693.6000	-210.000
2694.0000	-210.000
2694.4000	-210.000
2694.8000	-210.000
2695.2000	-60.383
2695.6000	-73.282
2696.0000	-210.000
2696.4000	-210.000
2696.8000	-70.442
2697.2000	-36.314
2697.6000	-33.063
2698.0000	-35.400
2698.4000	-32.545
2698.8000	-40.918
2699.2000	-210.000
2699.6000	-71.980
2700.0000	-81.526
2700.4000	-60.260
2700.8000	-67.031
2701.2000	-73.057
2701.6000	-66.455
2702.0000	-64.720
2702.4000	-33.000
2702.8000	-31.262
2703.2000	-33.352
2703.6000	-32.210
2704.0000	-37.307
2704.4000	-210.000
2704.8000	-210.000
2705.2000	-61.078
2705.6000	-60.200
2706.0000	-64.146
2706.4000	-60.646
2706.8000	-58.237
2707.2000	-61.209
2707.6000	-29.524
2708.0000	-30.529
2708.4000	-30.779
2708.8000	-32.005
2709.2000	-47.354
2709.6000	-210.000
2710.0000	-61.813
2710.4000	-57.689
2710.8000	-58.557
2711.2000	-57.218
2711.6000	-57.991
2712.0000	-57.469
2712.4000	-57.758
2712.8000	-37.514
2713.2000	-29.402
2713.6000	-30.799
2714.0000	-29.424
2714.4000	-37.560
2714.8000	-210.000
2715.2000	-58.866
2715.6000	-55.573
2716.0000	-55.228
2716.4000	-54.600
2716.8000	-54.353
2717.2000	-54.924
2717.6000	-54.859
2718.0000	-32.338
2718.4000	-29.151
2718.8000	-29.626
2719.2000	-26.897
2719.6000	-33.276
2720.0000	-50.454
2720.4000	-53.054
2720.8000	-51.442
2721.2000	-51.056
2721.6000	-50.586
2722.0000	-49.998
2722.4000	-49.623
2722.8000	-48.873
2723.2000	-30.430
2723.6000	-26.871
2724.0000	-28.005
2724.4000	-25.442
2724.8000	-30.449
2725.2000	-40.490
2725.6000	-44.842
2726.0000	-44.998
2726.4000	-44.815
2726.8000	-44.407
2727.2000	-44.208
2727.6000	-43.985
2728.0000	-43.863
2728.4000	-29.106
2728.8000	-27.530
2729.2000	-27.806
2729.6000	-26.714
2730.0000	-31.020
2730.4000	-44.715
2730.8000	-44.716
2731.2000	-44.326
2731.6000	-44.281
2732.0000	-44.312
2732.4000	-44.355
2732.8000	-44.231
2733.2000	-44.262
2733.6000	-28.536
2734.0000	-24.852
2734.4000	-25.427
2734.8000	-24.229
2735.2000	-28.029
2735.6000	-41.000
2736.0000	-44.590
2736.4000	-44.302
2736.8000	-43.851
2737.2000	-43.616
2737.6000	-43.307
2738.0000	-43.178
2738.4000	-42.992
2738.8000	-28.230
2739.2000	-23.021
2739.6000	-21.436
2740.0000	-22.041
2740.4000	-25.155
2740.8000	-38.876
2741.2000	-41.279
2741.6000	-41.200
2742.0000	-40.835
2742.4000	-40.550
2742.8000	-40.179
2743.2000	-39.616
2743.6000	-39.198
2744.0000	-25.969
2744.4000	-21.903
2744.8000	-22.335
2745.2000	-21.033
2745.6000	-27.563
2746.0000	-34.370
2746.4000	-34.375
2746.8000	-33.755
2747.2000	-33.270
2747.6000	-32.944
2748.0000	-32.714
2748.4000	-32.775
2748.8000	-32.715
2749.2000	-23.875
2749.6000	-20.371
2750.0000	-21.088
2750.4000	-19.153
2750.8000	-24.246
2751.2000	-33.584
2751.6000	-34.154
2752.0000	-33.849
2752.4000	-33.607
2752.8000	-33.513
2753.2000	-33.375
2753.6000	-32.873
2754.0000	-32.368
2754.4000	-17.377
2754.8000	-17.539
2755.2000	-17.762
2755.6000	-17.410
2756.0000	-21.066
2756.4000	-28.685
2756.8000	-28.608
2757.2000	-28.128
2757.6000	-27.759
2758.0000	-27.608
2758.4000	-27.393
2758.8000	-27.249
2759.2000	-26.834
2759.6000	-21.698
2760.0000	-17.691
2760.4000	-14.122
2760.8000	-13.824
2761.2000	-19.646
2761.6000	-25.106
2762.0000	-25.344
2762.4000	-25.166
2762.8000	-24.619
2763.2000	-23.951
2763.6000	-23.283
2764.0000	-22.724
2764.4000	-22.212
2764.8000	-15.731
2765.2000	-13.518
2765.6000	-12.461
2766.0000	-12.642
2766.4000	-16.535
2766.8000	-20.043
2767.2000	-19.463
2767.6000	-19.112
2768.0000	-18.763
2768.4000	-18.535
2768.8000	-18.448
2769.2000	-18.521
2769.6000	-18.595
2770.0000	-12.546
2770.4000	-9.492
2770.8000	-10.023
2771.2000	-8.969
2771.6000	-14.253
2772.0000	-19.707
2772.4000	-21.690
2772.8000	-22.092
2773.2000	-22.661
2773.6000	-23.386
2774.0000	-24.196
2774.4000	-24.883
2774.8000	-24.988
2775.2000	-12.763
2775.6000	-7.459
2776.0000	-6.828
2776.4000	-8.188
2776.8000	-15.286
2777.2000	-19.075
2777.6000	-22.700
2778.0000	-22.983
2778.4000	-22.772
2778.8000	-22.347
2779.2000	-21.768
2779.6000	-21.120
2780.0000	-20.558
2780.4000	-7.433
2780.8000	-6.237
2781.2000	-6.990
2781.6000	-6.940
2782.0000	-12.598
2782.4000	-15.597
2782.8000	-17.955
2783.2000	-18.065
2783.6000	-17.767
2784.0000	-17.182
2784.4000	-16.427
2784.8000	-15.525
2785.2000	-14.980
2785.6000	-6.084
2786.0000	-5.351
2786.4000	-5.787
2786.8000	-5.631
2787.2000	-8.687
2787.6000	-12.809
2788.0000	-12.119
2788.4000	-11.282
2788.8000	-10.827
2789.2000	-10.466
2789.6000	-10.239
2790.0000	-10.051
2790.4000	-9.907
2790.8000	-6.832
2791.2000	-6.080
2791.6000	-5.597
2792.0000	-6.756
2792.4000	-11.497
2792.8000	-9.450
2793.2000	-9.436
2793.6000	-9.555
2794.0000	-9.589
2794.4000	-9.670
2794.8000	-9.747
2795.2000	-9.894
2795.6000	-10.075
2796.0000	-9.011
2796.4000	-6.241
2796.8000	-6.658
2797.2000	-7.303
2797.6000	-11.044
2798.0000	-10.809
2798.4000	-11.718
2798.8000	-12.022
2799.2000	-12.225
2799.6000	-12.393
2800.0000	-12.522
2800.4000	-12.609
2800.8000	-12.735
2801.2000	-8.086
2801.6000	-6.281
2802.0000	-6.400
2802.4000	-8.201
2802.8000	-12.864
2803.2000	-14.173
2803.6000	-14.349
2804.0000	-14.770
2804.4000	-15.482
2804.8000	-15.877
2805.2000	-16.454
2805.6000	-16.905
2806.0000	-17.243
2806.4000	-10.590
2806.8000	-8.697
2807.2000	-8.768
2807.6000	-9.504
2808.0000	-13.791
2808.4000	-15.602
2808.8000	-16.569
2809.2000	-16.620
2809.6000	-16.679
2810.0000	-16.819
2810.4000	-17.064
2810.8000	-17.376
2811.2000	-14.739
2811.6000	-12.257
2812.0000	-8.990
2812.4000	-9.926
2812.8000	-11.009
2813.2000	-14.071
2813.6000	-18.356
2814.0000	-19.123
2814.4000	-19.071
2814.8000	-18.958
2815.2000	-18.737
2815.6000	-18.560
2816.0000	-18.289
2816.4000	-14.910
2816.8000	-12.310
2817.2000	-11.224
2817.6000	-10.651
2818.0000	-12.028
2818.4000	-15.407
2818.8000	-18.691
2819.2000	-19.305
2819.6000	-19.757
2820.0000	-20.233
2820.4000	-20.591
2820.8000	-21.024
2821.2000	-21.724
2821.6000	-22.234
2822.0000	-14.060
2822.4000	-12.271
2822.8000	-11.996
2823.2000	-13.026
2823.6000	-17.829
2824.0000	-26.324
2824.4000	-28.115
2824.8000	-28.563
2825.2000	-28.909
2825.6000	-29.335
2826.0000	-29.746
2826.4000	-29.958
2826.8000	-18.689
2827.2000	-14.625
2827.6000	-10.740
2828.0000	-11.365
2828.4000	-14.504
2828.8000	-23.883
2829.2000	-27.653
2829.6000	-27.585
2830.0000	-27.330
2830.4000	-27.240
2830.8000	-27.124
2831.2000	-27.059
2831.6000	-27.025
2832.0000	-18.989
2832.4000	-16.172
2832.8000	-13.016
2833.2000	-12.143
2833.6000	-14.567
2834.0000	-22.921
2834.4000	-29.345
2834.8000	-30.525
2835.2000	-31.946
2835.6000	-33.432
2836.0000	-34.454
2836.4000	-35.204
2836.8000	-35.597
2837.2000	-16.579
2837.6000	-12.727
2838.0000	-12.117
2838.4000	-12.298
2838.8000	-15.421
2839.2000	-32.080
2839.6000	-34.338
2840.0000	-34.150
2840.4000	-34.017
2840.8000	-34.031
2841.2000	-33.993
2841.6000	-34.112
2842.0000	-34.283
2842.4000	-21.269
2842.8000	-15.280
2843.2000	-13.063
2843.6000	-12.370
2844.0000	-14.780
2844.4000	-32.793
2844.8000	-36.966
2845.2000	-37.849
2845.6000	-38.468
2846.0000	-38.870
2846.4000	-38.976
2846.8000	-38.887
2847.2000	-38.736
2847.6000	-17.444
2848.0000	-12.847
2848.4000	-13.155
2848.8000	-11.775
2849.2000	-21.707
2849.6000	-37.555
2850.0000	-39.228
2850.4000	-39.551
2850.8000	-40.051
2851.2000	-40.483
2851.6000	-40.867
2852.0000	-41.621
2852.4000	-42.068
2852.8000	-15.694
2853.2000	-12.529
2853.6000	-12.538
2854.0000	-12.467
2854.4000	-19.155
2854.8000	-40.156
2855.2000	-42.567
2855.6000	-42.387
2856.0000	-42.225
2856.4000	-42.093
2856.8000	-42.136
2857.2000	-42.180
2857.6000	-40.886
2858.0000	-15.067
2858.4000	-11.253
2858.8000	-11.121
2859.2000	-12.339
2859.6000	-20.482
2860.0000	-41.591
2860.4000	-43.031
2860.8000	-43.368
2861.2000	-43.447
2861.6000	-43.592
2862.0000	-43.777
2862.4000	-44.014
2862.8000	-44.232
2863.2000	-15.734
2863.6000	-12.071
2864.0000	-11.590
2864.4000	-12.275
2864.8000	-22.109
2865.2000	-45.621
2865.6000	-47.523
2866.0000	-48.118
2866.4000	-48.781
2866.8000	-49.346
2867.2000	-49.807
2867.6000	-49.905
2868.0000	-19.440
2868.4000	-13.732
2868.8000	-11.441
2869.2000	-11.389
2869.6000	-14.805
2870.0000	-33.817
2870.4000	-51.227
2870.8000	-52.584
2871.2000	-53.440
2871.6000	-53.353
2872.0000	-53.183
2872.4000	-53.546
2872.8000	-54.495
2873.2000	-44.020
2873.6000	-17.426
2874.0000	-11.607
2874.4000	-11.952
2874.8000	-15.992
2875.2000	-52.412
2875.6000	-55.841
2876.0000	-55.243
2876.4000	-55.491
2876.8000	-55.730
2877.2000	-55.963
2877.6000	-57.654
2878.0000	-57.369
2878.4000	-20.157
2878.8000	-14.344
2879.2000	-10.511
2879.6000	-11.234
2880.0000	-14.558
2880.4000	-53.731
2880.8000	-57.936
2881.2000	-58.827
2881.6000	-56.981
2882.0000	-57.675
2882.4000	-59.601
2882.8000	-58.694
2883.2000	-57.943
2883.6000	-16.278
2884.0000	-12.058
2884.4000	-11.585
2884.8000	-12.823
2885.2000	-24.803
2885.6000	-55.999
2886.0000	-62.701
2886.4000	-61.410
2886.8000	-60.360
2887.2000	-59.263
2887.6000	-60.651
2888.0000	-63.193
2888.4000	-61.838
2888.8000	-22.096
2889.2000	-16.184
2889.6000	-11.602
2890.0000	-11.914
2890.4000	-17.895
2890.8000	-58.851
2891.2000	-61.293
2891.6000	-60.812
2892.0000	-63.442
2892.4000	-65.517
2892.8000	-210.000
2893.2000	-210.000
2893.6000	-64.580
2894.0000	-20.890
2894.4000	-14.165
2894.8000	-12.599
2895.2000	-13.291
2895.6000	-23.107
2896.0000	-69.333
2896.4000	-210.000
2896.8000	-63.705
2897.2000	-62.426
2897.6000	-64.506
2898.0000	-79.639
2898.4000	-210.000
2898.8000	-210.000
2899.2000	-17.089
2899.6000	-14.189
2900.0000	-13.896
2900.4000	-15.832
2900.8000	-43.915
2901.2000	-210.000
2901.6000	-210.000
2902.0000	-210.000
2902.4000	-60.279
2902.8000	-210.000
2903.2000	-66.463
2903.6000	-210.000
2904.0000	-53.378
2904.4000	-19.456
2904.8000	-14.728
2905.2000	-14.681
2905.6000	-17.968
2906.0000	-47.977
2906.4000	-61.881
2906.8000	-210.000
2907.2000	-210.000
2907.6000	-62.902
2908.0000	-72.955
2908.4000	-66.953
2908.8000	-65.550
2909.2000	-24.827
2909.6000	-19.801
2910.0000	-14.981
2910.4000	-15.519
2910.8000	-20.505
2911.2000	-62.748
2911.6000	-67.245
2912.0000	-63.427
2912.4000	-62.544
2912.8000	-62.730
2913.2000	-68.559
2913.6000	-69.301
2914.0000	-63.347
2914.4000	-22.976
2914.8000	-17.888
2915.2000	-15.297
2915.6000	-17.391
2916.0000	-23.655
2916.4000	-210.000
2916.8000	-210.000
2917.2000	-210.000
2917.6000	-65.233
2918.0000	-63.796
2918.4000	-68.694
2918.8000	-210.000
2919.2000	-65.330
2919.6000	-22.483
2920.0000	-17.876
2920.4000	-16.224
2920.8000	-17.881
2921.2000	-25.825
2921.6000	-65.547
2922.0000	-210.000
2922.4000	-72.646
2922.8000	-61.353
2923.2000	-210.000
2923.6000	-66.089
2924.0000	-210.000
2924.4000	-50.951
2924.8000	-20.808
2925.2000	-17.970
2925.6000	-16.345
2926.0000	-16.247
2926.4000	-39.020
2926.8000	-67.276
2927.2000	-210.000
2927.6000	-210.000
2928.0000	-79.941
2928.4000	-210.000
2928.8000	-210.000
2929.2000	-61.942
2929.6000	-210.000
2930.0000	-20.376
2930.4000	-18.780
2930.8000	-16.031
2931.2000	-19.852
2931.6000	-210.000
2932.0000	-210.000
2932.4000	-64.893
2932.8000	-64.340
2933.2000	-66.150
2933.6000	-60.212
2934.0000	-210.000
2934.4000	-62.401
2934.8000	-53.753
2935.2000	-21.410
2935.6000	-16.415
2936.0000	-16.484
2936.4000	-20.304
2936.8000	-210.000
2937.2000	-63.394
2937.6000	-64.562
2938.0000	-210.000
2938.4000	-63.674
2938.8000	-69.248
2939.2000	-68.844
2939.6000	-71.359
2940.0000	-25.031
2940.4000	-15.551
2940.8000	-15.783
2941.2000	-16.248
2941.6000	-25.735
2942.0000	-64.848
2942.4000	-63.878
2942.8000	-72.163
2943.2000	-67.110
2943.6000	-210.000
2944.0000	-63.584
2944.4000	-66.073
2944.8000	-210.000
2945.2000	-23.882
2945.6000	-17.409
2946.0000	-17.736
2946.4000	-18.645
2946.8000	-27.770
2947.2000	-68.679
2947.6000	-73.090
2948.0000	-210.000
2948.4000	-68.979
2948.8000	-210.000
2949.2000	-210.000
2949.6000	-62.389
2950.0000	-62.599
2950.4000	-19.813
2950.8000	-16.650
2951.2000	-14.632
2951.6000	-17.334
2952.0000	-26.739
2952.4000	-67.433
2952.8000	-71.618
2953.2000	-210.000
2953.6000	-210.000
2954.0000	-62.795
2954.4000	-210.000
2954.8000	-66.035
2955.2000	-47.875
2955.6000	-17.915
2956.0000	-13.697
2956.4000	-14.421
2956.8000	-20.857
2957.2000	-62.470
2957.6000	-68.565
2958.0000	-210.000
2958.4000	-210.000
2958.8000	-71.166
2959.2000	-210.000
2959.6000	-66.697
2960.0000	-62.976
2960.4000	-23.529
2960.8000	-16.833
2961.2000	-15.110
2961.6000	-15.800
2962.0000	-21.686
2962.4000	-69.431
2962.8000	-66.953
2963.2000	-70.213
2963.6000	-62.713
2964.0000	-66.686
2964.4000	-64.315
2964.8000	-210.000
2965.2000	-210.000
2965.6000	-20.800
2966.0000	-16.323
2966.4000	-14.117
2966.8000	-17.876
2967.2000	-24.788
2967.6000	-210.000
2968.0000	-210.000
2968.4000	-210.000
2968.8000	-210.000
2969.2000	-68.477
2969.6000	-210.000
2970.0000	-210.000
2970.4000	-210.000
2970.8000	-23.103
2971.2000	-16.151
2971.6000	-13.187
2972.0000	-15.191
2972.4000	-30.177
2972.8000	-66.306
2973.2000	-73.938
2973.6000	-210.000
2974.0000	-71.112
2974.4000	-210.000
2974.8000	-63.976
2975.2000	-210.000
2975.6000	-46.141
2976.0000	-21.266
2976.4000	-14.033
2976.8000	-12.986
2977.2000	-16.136
2977.6000	-58.722
2978.0000	-210.000
2978.4000	-67.048
2978.8000	-68.587
2979.2000	-67.594
2979.6000	-62.689
2980.0000	-210.000
2980.4000	-62.789
2980.8000	-25.546
2981.2000	-17.811
2981.6000	-12.688
2982.0000	-12.566
2982.4000	-16.863
2982.8000	-210.000
2983.2000	-210.000
2983.6000	-210.000
2984.0000	-210.000
2984.4000	-210.000
2984.8000	-210.000
2985.2000	-210.000
2985.6000	-210.000
[truncated: 3,786 more rows]
