# Supplementary material for: Femtosecond tunable solitons up to 4.8 µm using soliton self-frequency shift in an InF3 fiber
Source: Sci Rep. 2022 Sep 23;12:15898. doi: 10.1038/s41598-022-19658-8 (PMC9508244; doi:10.1038/s41598-022-19658-8)
Supplement: Supplementary file 1 — Supplementary Information. [file 41598_2022_19658_MOESM1_ESM.zip › Raw data/Fig4_70W_QCW/10.00A.CSV]

75CSV
// AQ6376 OPTICAL SPECTRUM ANALYZER //
35
CTRWL	3850.000000
SPAN	3300.000000
START WL	2200.000000
STOP WL	5500.000000
WLFREQ	0
REFL	+0.0
LSCL	7.1
RESLN	2.000
AVG	1
SMPLAUTO	1
SMPL	8251
SMPLINTVL	0.4000
HI1_CHOP
MEAS
LSUNT	0
NMSKH	OFF
RESCOR	0
SMOOTH	0
MEASWL	0
SWPSPD	1
MODELNAME	AQ6376
CHGPT	0
RESCAL0_0	10243
RESCAL0_1	0
RESCAL0_2	0
RESCAL1_0	10243
RESCAL1_1	0
RESCAL1_2	0
RESPARM	10243
FREQPARM	10243
WNUMPARM	10243
[TRACE DATA]
2200.0000	-58.777
2200.4000	-65.518
2200.8000	-56.900
2201.2000	-57.381
2201.6000	-61.217
2202.0000	-210.000
2202.4000	-62.421
2202.8000	-210.000
2203.2000	-210.000
2203.6000	-51.501
2204.0000	-210.000
2204.4000	-210.000
2204.8000	-210.000
2205.2000	-210.000
2205.6000	-210.000
2206.0000	-210.000
2206.4000	-210.000
2206.8000	-210.000
2207.2000	-64.957
2207.6000	-210.000
2208.0000	-210.000
2208.4000	-210.000
2208.8000	-47.576
2209.2000	-52.684
2209.6000	-210.000
2210.0000	-210.000
2210.4000	-210.000
2210.8000	-57.814
2211.2000	-57.315
2211.6000	-63.438
2212.0000	-210.000
2212.4000	-62.838
2212.8000	-68.602
2213.2000	-55.086
2213.6000	-47.357
2214.0000	-46.006
2214.4000	-210.000
2214.8000	-45.709
2215.2000	-55.251
2215.6000	-210.000
2216.0000	-58.620
2216.4000	-77.653
2216.8000	-58.899
2217.2000	-210.000
2217.6000	-210.000
2218.0000	-74.813
2218.4000	-210.000
2218.8000	-67.069
2219.2000	-210.000
2219.6000	-49.097
2220.0000	-54.530
2220.4000	-48.530
2220.8000	-210.000
2221.2000	-210.000
2221.6000	-210.000
2222.0000	-210.000
2222.4000	-210.000
2222.8000	-60.573
2223.2000	-65.422
2223.6000	-210.000
2224.0000	-210.000
2224.4000	-210.000
2224.8000	-48.542
2225.2000	-52.400
2225.6000	-59.096
2226.0000	-210.000
2226.4000	-210.000
2226.8000	-61.668
2227.2000	-59.369
2227.6000	-64.420
2228.0000	-210.000
2228.4000	-54.210
2228.8000	-210.000
2229.2000	-58.188
2229.6000	-210.000
2230.0000	-46.304
2230.4000	-49.573
2230.8000	-65.037
2231.2000	-44.012
2231.6000	-210.000
2232.0000	-210.000
2232.4000	-210.000
2232.8000	-210.000
2233.2000	-210.000
2233.6000	-210.000
2234.0000	-210.000
2234.4000	-56.711
2234.8000	-210.000
2235.2000	-47.087
2235.6000	-44.932
2236.0000	-210.000
2236.4000	-47.416
2236.8000	-210.000
2237.2000	-210.000
2237.6000	-60.556
2238.0000	-210.000
2238.4000	-210.000
2238.8000	-210.000
2239.2000	-210.000
2239.6000	-210.000
2240.0000	-210.000
2240.4000	-210.000
2240.8000	-210.000
2241.2000	-59.885
2241.6000	-53.880
2242.0000	-210.000
2242.4000	-210.000
2242.8000	-210.000
2243.2000	-57.262
2243.6000	-210.000
2244.0000	-61.184
2244.4000	-56.848
2244.8000	-60.213
2245.2000	-210.000
2245.6000	-210.000
2246.0000	-210.000
2246.4000	-46.512
2246.8000	-51.347
2247.2000	-45.891
2247.6000	-51.814
2248.0000	-210.000
2248.4000	-62.081
2248.8000	-64.386
2249.2000	-210.000
2249.6000	-210.000
2250.0000	-56.564
2250.4000	-60.388
2250.8000	-210.000
2251.2000	-47.967
2251.6000	-45.792
2252.0000	-60.124
2252.4000	-46.347
2252.8000	-46.571
2253.2000	-210.000
2253.6000	-210.000
2254.0000	-67.236
2254.4000	-58.742
2254.8000	-210.000
2255.2000	-54.292
2255.6000	-210.000
2256.0000	-210.000
2256.4000	-210.000
2256.8000	-210.000
2257.2000	-49.170
2257.6000	-52.260
2258.0000	-210.000
2258.4000	-210.000
2258.8000	-210.000
2259.2000	-210.000
2259.6000	-210.000
2260.0000	-210.000
2260.4000	-210.000
2260.8000	-210.000
2261.2000	-210.000
2261.6000	-58.704
2262.0000	-210.000
2262.4000	-46.487
2262.8000	-50.797
2263.2000	-56.734
2263.6000	-45.363
2264.0000	-210.000
2264.4000	-210.000
2264.8000	-56.404
2265.2000	-210.000
2265.6000	-210.000
2266.0000	-210.000
2266.4000	-210.000
2266.8000	-210.000
2267.2000	-210.000
2267.6000	-45.385
2268.0000	-49.392
2268.4000	-52.424
2268.8000	-44.489
2269.2000	-210.000
2269.6000	-67.837
2270.0000	-56.495
2270.4000	-67.738
2270.8000	-64.869
2271.2000	-63.798
2271.6000	-210.000
2272.0000	-58.068
2272.4000	-67.067
2272.8000	-210.000
2273.2000	-210.000
2273.6000	-53.551
2274.0000	-51.774
2274.4000	-210.000
2274.8000	-210.000
2275.2000	-210.000
2275.6000	-63.756
2276.0000	-59.199
2276.4000	-210.000
2276.8000	-60.572
2277.2000	-59.782
2277.6000	-59.786
2278.0000	-210.000
2278.4000	-210.000
2278.8000	-50.714
2279.2000	-55.105
2279.6000	-210.000
2280.0000	-210.000
2280.4000	-210.000
2280.8000	-54.600
2281.2000	-61.023
2281.6000	-62.357
2282.0000	-55.748
2282.4000	-210.000
2282.8000	-59.940
2283.2000	-210.000
2283.6000	-52.369
2284.0000	-46.864
2284.4000	-50.908
2284.8000	-45.676
2285.2000	-52.013
2285.6000	-210.000
2286.0000	-61.961
2286.4000	-70.215
2286.8000	-67.374
2287.2000	-59.154
2287.6000	-64.500
2288.0000	-210.000
2288.4000	-64.100
2288.8000	-47.306
2289.2000	-45.145
2289.6000	-55.250
2290.0000	-48.105
2290.4000	-210.000
2290.8000	-210.000
2291.2000	-210.000
2291.6000	-58.577
2292.0000	-67.954
2292.4000	-210.000
2292.8000	-210.000
2293.2000	-210.000
2293.6000	-58.786
2294.0000	-64.782
2294.4000	-210.000
2294.8000	-48.788
2295.2000	-53.824
2295.6000	-210.000
2296.0000	-210.000
2296.4000	-210.000
2296.8000	-210.000
2297.2000	-61.437
2297.6000	-210.000
2298.0000	-61.358
2298.4000	-66.319
2298.8000	-210.000
2299.2000	-210.000
2299.6000	-210.000
2300.0000	-47.569
2300.4000	-51.260
2300.8000	-46.014
2301.2000	-52.054
2301.6000	-210.000
2302.0000	-210.000
2302.4000	-210.000
2302.8000	-62.128
2303.2000	-210.000
2303.6000	-68.318
2304.0000	-66.212
2304.4000	-210.000
2304.8000	-59.001
2305.2000	-45.120
2305.6000	-50.844
2306.0000	-57.157
2306.4000	-46.343
2306.8000	-210.000
2307.2000	-59.159
2307.6000	-210.000
2308.0000	-210.000
2308.4000	-62.159
2308.8000	-69.068
2309.2000	-65.577
2309.6000	-210.000
2310.0000	-210.000
2310.4000	-210.000
2310.8000	-49.505
2311.2000	-53.100
2311.6000	-64.523
2312.0000	-210.000
2312.4000	-210.000
2312.8000	-210.000
2313.2000	-55.472
2313.6000	-57.917
2314.0000	-210.000
2314.4000	-64.607
2314.8000	-210.000
2315.2000	-210.000
2315.6000	-210.000
2316.0000	-57.452
2316.4000	-50.851
2316.8000	-53.866
2317.2000	-44.970
2317.6000	-210.000
2318.0000	-60.796
2318.4000	-210.000
2318.8000	-210.000
2319.2000	-57.237
2319.6000	-57.155
2320.0000	-210.000
2320.4000	-210.000
2320.8000	-61.964
2321.2000	-45.657
2321.6000	-49.334
2322.0000	-50.361
2322.4000	-44.940
2322.8000	-210.000
2323.2000	-210.000
2323.6000	-57.525
2324.0000	-61.602
2324.4000	-55.925
2324.8000	-57.519
2325.2000	-59.248
2325.6000	-210.000
2326.0000	-210.000
2326.4000	-210.000
2326.8000	-48.310
2327.2000	-51.318
2327.6000	-48.965
2328.0000	-210.000
2328.4000	-210.000
2328.8000	-210.000
2329.2000	-210.000
2329.6000	-210.000
2330.0000	-59.973
2330.4000	-210.000
2330.8000	-56.822
2331.2000	-54.957
2331.6000	-210.000
2332.0000	-210.000
2332.4000	-49.855
2332.8000	-49.749
2333.2000	-210.000
2333.6000	-210.000
2334.0000	-210.000
2334.4000	-210.000
2334.8000	-210.000
2335.2000	-60.496
2335.6000	-61.715
2336.0000	-59.299
2336.4000	-68.313
2336.8000	-63.133
2337.2000	-46.234
2337.6000	-49.921
2338.0000	-49.986
2338.4000	-44.413
2338.8000	-210.000
2339.2000	-210.000
2339.6000	-210.000
2340.0000	-210.000
2340.4000	-85.254
2340.8000	-65.288
2341.2000	-60.685
2341.6000	-210.000
2342.0000	-210.000
2342.4000	-47.629
2342.8000	-45.277
2343.2000	-49.479
2343.6000	-47.556
2344.0000	-210.000
2344.4000	-210.000
2344.8000	-210.000
2345.2000	-61.156
2345.6000	-210.000
2346.0000	-60.348
2346.4000	-63.908
2346.8000	-65.090
2347.2000	-67.453
2347.6000	-210.000
2348.0000	-210.000
2348.4000	-49.955
2348.8000	-48.446
2349.2000	-210.000
2349.6000	-210.000
2350.0000	-210.000
2350.4000	-59.658
2350.8000	-210.000
2351.2000	-210.000
2351.6000	-56.819
2352.0000	-59.684
2352.4000	-210.000
2352.8000	-210.000
2353.2000	-51.374
2353.6000	-46.955
2354.0000	-49.303
2354.4000	-44.977
2354.8000	-51.775
2355.2000	-210.000
2355.6000	-65.731
2356.0000	-210.000
2356.4000	-64.256
2356.8000	-210.000
2357.2000	-210.000
2357.6000	-210.000
2358.0000	-57.371
2358.4000	-47.915
2358.8000	-45.766
2359.2000	-48.394
2359.6000	-45.452
2360.0000	-210.000
2360.4000	-210.000
2360.8000	-210.000
2361.2000	-210.000
2361.6000	-61.840
2362.0000	-210.000
2362.4000	-210.000
2362.8000	-58.782
2363.2000	-210.000
2363.6000	-210.000
2364.0000	-210.000
2364.4000	-48.589
2364.8000	-47.703
2365.2000	-210.000
2365.6000	-210.000
2366.0000	-61.257
2366.4000	-210.000
2366.8000	-210.000
2367.2000	-210.000
2367.6000	-210.000
2368.0000	-58.345
2368.4000	-210.000
2368.8000	-210.000
2369.2000	-210.000
2369.6000	-46.795
2370.0000	-47.494
2370.4000	-44.701
2370.8000	-52.167
2371.2000	-210.000
2371.6000	-210.000
2372.0000	-210.000
2372.4000	-210.000
2372.8000	-210.000
2373.2000	-64.971
2373.6000	-210.000
2374.0000	-210.000
2374.4000	-49.533
2374.8000	-45.749
2375.2000	-48.366
2375.6000	-44.563
2376.0000	-54.153
2376.4000	-210.000
2376.8000	-66.304
2377.2000	-210.000
2377.6000	-210.000
2378.0000	-210.000
2378.4000	-61.745
2378.8000	-59.640
2379.2000	-57.336
2379.6000	-210.000
2380.0000	-66.810
2380.4000	-47.917
2380.8000	-46.422
2381.2000	-210.000
2381.6000	-210.000
2382.0000	-210.000
2382.4000	-58.584
2382.8000	-61.420
2383.2000	-59.966
2383.6000	-56.962
2384.0000	-63.152
2384.4000	-210.000
2384.8000	-63.840
2385.2000	-210.000
2385.6000	-46.854
2386.0000	-47.282
2386.4000	-44.621
2386.8000	-54.510
2387.2000	-210.000
2387.6000	-210.000
2388.0000	-60.808
2388.4000	-67.309
2388.8000	-65.019
2389.2000	-64.146
2389.6000	-67.857
2390.0000	-210.000
2390.4000	-48.904
2390.8000	-45.398
2391.2000	-46.317
2391.6000	-43.694
2392.0000	-50.702
2392.4000	-210.000
2392.8000	-210.000
2393.2000	-64.405
2393.6000	-210.000
2394.0000	-210.000
2394.4000	-68.640
2394.8000	-210.000
2395.2000	-210.000
2395.6000	-47.609
2396.0000	-44.389
2396.4000	-46.452
2396.8000	-45.600
2397.2000	-45.462
2397.6000	-210.000
2398.0000	-210.000
2398.4000	-210.000
2398.8000	-210.000
2399.2000	-210.000
2399.6000	-71.269
2400.0000	-210.000
2400.4000	-65.477
2400.8000	-210.000
2401.2000	-210.000
2401.6000	-45.388
2402.0000	-45.883
2402.4000	-47.543
2402.8000	-210.000
2403.2000	-210.000
2403.6000	-210.000
2404.0000	-70.752
2404.4000	-210.000
2404.8000	-59.357
2405.2000	-61.596
2405.6000	-210.000
2406.0000	-210.000
2406.4000	-54.899
2406.8000	-45.039
2407.2000	-45.345
2407.6000	-43.029
2408.0000	-49.843
2408.4000	-210.000
2408.8000	-62.216
2409.2000	-210.000
2409.6000	-59.235
2410.0000	-55.071
2410.4000	-57.068
2410.8000	-58.013
2411.2000	-210.000
2411.6000	-48.025
2412.0000	-43.901
2412.4000	-44.985
2412.8000	-43.362
2413.2000	-53.930
2413.6000	-210.000
2414.0000	-210.000
2414.4000	-58.238
2414.8000	-63.120
2415.2000	-210.000
2415.6000	-210.000
2416.0000	-210.000
2416.4000	-65.854
2416.8000	-210.000
2417.2000	-210.000
2417.6000	-45.249
2418.0000	-44.595
2418.4000	-46.211
2418.8000	-210.000
2419.2000	-210.000
2419.6000	-210.000
2420.0000	-210.000
2420.4000	-210.000
2420.8000	-72.438
2421.2000	-58.973
2421.6000	-72.086
2422.0000	-62.838
2422.4000	-210.000
2422.8000	-44.082
2423.2000	-43.987
2423.6000	-42.948
2424.0000	-51.047
2424.4000	-210.000
2424.8000	-64.750
2425.2000	-62.694
2425.6000	-63.255
2426.0000	-210.000
2426.4000	-65.100
2426.8000	-58.425
2427.2000	-67.452
2427.6000	-47.841
2428.0000	-43.804
2428.4000	-44.426
2428.8000	-42.580
2429.2000	-52.150
2429.6000	-210.000
2430.0000	-61.445
2430.4000	-57.485
2430.8000	-64.045
2431.2000	-210.000
2431.6000	-61.605
2432.0000	-210.000
2432.4000	-71.808
2432.8000	-68.332
2433.2000	-210.000
2433.6000	-43.532
2434.0000	-43.621
2434.4000	-45.230
2434.8000	-210.000
2435.2000	-210.000
2435.6000	-79.234
2436.0000	-63.979
2436.4000	-74.146
2436.8000	-210.000
2437.2000	-58.549
2437.6000	-210.000
2438.0000	-210.000
2438.4000	-210.000
2438.8000	-43.267
2439.2000	-43.782
2439.6000	-42.513
2440.0000	-51.900
2440.4000	-210.000
2440.8000	-210.000
2441.2000	-62.300
2441.6000	-60.653
2442.0000	-210.000
2442.4000	-210.000
2442.8000	-65.559
2443.2000	-69.090
2443.6000	-47.317
2444.0000	-42.602
2444.4000	-43.418
2444.8000	-41.494
2445.2000	-49.412
2445.6000	-210.000
2446.0000	-210.000
2446.4000	-59.515
2446.8000	-61.429
2447.2000	-61.887
2447.6000	-210.000
2448.0000	-58.746
2448.4000	-210.000
2448.8000	-46.177
2449.2000	-41.507
2449.6000	-43.015
2450.0000	-41.893
2450.4000	-56.998
2450.8000	-210.000
2451.2000	-64.516
2451.6000	-210.000
2452.0000	-60.618
2452.4000	-61.975
2452.8000	-210.000
2453.2000	-60.101
2453.6000	-210.000
2454.0000	-210.000
2454.4000	-51.558
2454.8000	-41.541
2455.2000	-42.016
2455.6000	-42.012
2456.0000	-57.970
2456.4000	-210.000
2456.8000	-210.000
2457.2000	-56.919
2457.6000	-55.014
2458.0000	-60.310
2458.4000	-210.000
2458.8000	-210.000
2459.2000	-210.000
2459.6000	-46.741
2460.0000	-40.957
2460.4000	-41.285
2460.8000	-40.462
2461.2000	-47.571
2461.6000	-210.000
2462.0000	-210.000
2462.4000	-210.000
2462.8000	-60.558
2463.2000	-61.543
2463.6000	-58.912
2464.0000	-64.450
2464.4000	-210.000
2464.8000	-45.314
2465.2000	-39.720
2465.6000	-40.412
2466.0000	-40.334
2466.4000	-49.258
2466.8000	-210.000
2467.2000	-210.000
2467.6000	-210.000
2468.0000	-58.918
2468.4000	-60.196
2468.8000	-210.000
2469.2000	-210.000
2469.6000	-210.000
2470.0000	-210.000
2470.4000	-41.478
2470.8000	-40.421
2471.2000	-39.926
2471.6000	-48.789
2472.0000	-210.000
2472.4000	-210.000
2472.8000	-210.000
2473.2000	-210.000
2473.6000	-210.000
2474.0000	-66.427
2474.4000	-210.000
2474.8000	-62.176
2475.2000	-210.000
2475.6000	-40.458
2476.0000	-39.506
2476.4000	-39.627
2476.8000	-40.373
2477.2000	-210.000
2477.6000	-210.000
2478.0000	-62.507
2478.4000	-79.091
2478.8000	-74.320
2479.2000	-60.990
2479.6000	-59.375
2480.0000	-62.262
2480.4000	-210.000
2480.8000	-43.562
2481.2000	-37.885
2481.6000	-38.436
2482.0000	-38.320
2482.4000	-46.697
2482.8000	-210.000
2483.2000	-210.000
2483.6000	-67.174
2484.0000	-210.000
2484.4000	-63.228
2484.8000	-210.000
2485.2000	-66.428
2485.6000	-70.319
2486.0000	-210.000
2486.4000	-39.777
2486.8000	-38.041
2487.2000	-37.757
2487.6000	-46.371
2488.0000	-210.000
2488.4000	-68.622
2488.8000	-210.000
2489.2000	-65.063
2489.6000	-210.000
2490.0000	-210.000
2490.4000	-65.368
2490.8000	-210.000
2491.2000	-210.000
2491.6000	-38.271
2492.0000	-37.241
2492.4000	-37.326
2492.8000	-39.912
2493.2000	-210.000
2493.6000	-210.000
2494.0000	-69.982
2494.4000	-210.000
2494.8000	-60.966
2495.2000	-69.956
2495.6000	-210.000
2496.0000	-210.000
2496.4000	-210.000
2496.8000	-36.899
2497.2000	-36.408
2497.6000	-37.078
2498.0000	-37.643
2498.4000	-210.000
2498.8000	-210.000
2499.2000	-63.182
2499.6000	-64.938
2500.0000	-210.000
2500.4000	-210.000
2500.8000	-210.000
2501.2000	-210.000
2501.6000	-210.000
2502.0000	-38.308
2502.4000	-36.097
2502.8000	-36.281
2503.2000	-37.497
2503.6000	-210.000
2504.0000	-210.000
2504.4000	-59.519
2504.8000	-58.232
2505.2000	-65.712
2505.6000	-61.131
2506.0000	-210.000
2506.4000	-210.000
2506.8000	-210.000
2507.2000	-43.786
2507.6000	-35.823
2508.0000	-35.987
2508.4000	-36.546
2508.8000	-54.278
2509.2000	-210.000
2509.6000	-210.000
2510.0000	-210.000
2510.4000	-210.000
2510.8000	-69.188
2511.2000	-210.000
2511.6000	-66.948
2512.0000	-64.330
2512.4000	-41.159
2512.8000	-35.305
2513.2000	-35.676
2513.6000	-35.255
2514.0000	-42.988
2514.4000	-210.000
2514.8000	-210.000
2515.2000	-210.000
2515.6000	-210.000
2516.0000	-61.829
2516.4000	-59.750
2516.8000	-57.886
2517.2000	-61.299
2517.6000	-62.240
2518.0000	-36.215
2518.4000	-34.894
2518.8000	-35.053
2519.2000	-36.471
2519.6000	-210.000
2520.0000	-210.000
2520.4000	-210.000
2520.8000	-67.330
2521.2000	-210.000
2521.6000	-210.000
2522.0000	-60.941
2522.4000	-61.863
2522.8000	-210.000
2523.2000	-43.104
2523.6000	-34.732
2524.0000	-34.871
2524.4000	-35.831
2524.8000	-210.000
2525.2000	-210.000
2525.6000	-63.084
2526.0000	-65.980
2526.4000	-210.000
2526.8000	-210.000
2527.2000	-64.674
2527.6000	-62.680
2528.0000	-60.114
2528.4000	-40.433
2528.8000	-34.122
2529.2000	-34.493
2529.6000	-34.254
2530.0000	-42.679
2530.4000	-210.000
2530.8000	-210.000
2531.2000	-69.647
2531.6000	-210.000
2532.0000	-63.796
2532.4000	-58.973
2532.8000	-69.163
2533.2000	-60.836
2533.6000	-39.518
2534.0000	-33.639
2534.4000	-33.959
2534.8000	-33.608
2535.2000	-41.533
2535.6000	-210.000
2536.0000	-210.000
2536.4000	-210.000
2536.8000	-210.000
2537.2000	-62.353
2537.6000	-58.850
2538.0000	-210.000
2538.4000	-210.000
2538.8000	-210.000
2539.2000	-34.901
2539.6000	-33.518
2540.0000	-33.291
2540.4000	-40.022
2540.8000	-210.000
2541.2000	-210.000
2541.6000	-60.424
2542.0000	-69.513
2542.4000	-210.000
2542.8000	-210.000
2543.2000	-60.604
2543.6000	-74.266
2544.0000	-210.000
2544.4000	-34.198
2544.8000	-32.949
2545.2000	-32.778
2545.6000	-35.357
2546.0000	-210.000
2546.4000	-210.000
2546.8000	-210.000
2547.2000	-210.000
2547.6000	-60.419
2548.0000	-61.352
2548.4000	-210.000
2548.8000	-210.000
2549.2000	-210.000
2549.6000	-33.290
2550.0000	-32.631
2550.4000	-32.840
2550.8000	-33.906
2551.2000	-210.000
2551.6000	-210.000
2552.0000	-62.466
2552.4000	-210.000
2552.8000	-210.000
2553.2000	-61.932
2553.6000	-58.788
2554.0000	-63.617
2554.4000	-65.635
2554.8000	-35.221
2555.2000	-32.621
2555.6000	-33.060
2556.0000	-34.031
2556.4000	-210.000
2556.8000	-210.000
2557.2000	-70.826
2557.6000	-62.077
2558.0000	-210.000
2558.4000	-210.000
2558.8000	-210.000
2559.2000	-210.000
2559.6000	-60.481
2560.0000	-39.226
2560.4000	-32.481
2560.8000	-32.656
2561.2000	-32.911
2561.6000	-43.853
2562.0000	-210.000
2562.4000	-63.846
2562.8000	-210.000
2563.2000	-210.000
2563.6000	-210.000
2564.0000	-76.033
2564.4000	-210.000
2564.8000	-62.287
2565.2000	-37.103
2565.6000	-31.883
2566.0000	-32.654
2566.4000	-31.946
2566.8000	-39.380
2567.2000	-210.000
2567.6000	-210.000
2568.0000	-59.399
2568.4000	-67.499
2568.8000	-64.674
2569.2000	-210.000
2569.6000	-61.555
2570.0000	-60.395
2570.4000	-37.868
2570.8000	-32.006
2571.2000	-32.466
2571.6000	-31.691
2572.0000	-38.514
2572.4000	-210.000
2572.8000	-210.000
2573.2000	-65.780
2573.6000	-61.608
2574.0000	-210.000
2574.4000	-63.583
2574.8000	-210.000
2575.2000	-210.000
2575.6000	-210.000
2576.0000	-32.664
2576.4000	-32.134
2576.8000	-31.870
2577.2000	-36.790
2577.6000	-210.000
2578.0000	-210.000
2578.4000	-210.000
2578.8000	-61.198
2579.2000	-210.000
2579.6000	-210.000
2580.0000	-62.164
2580.4000	-62.260
2580.8000	-210.000
2581.2000	-32.621
2581.6000	-32.030
2582.0000	-32.071
2582.4000	-33.325
2582.8000	-210.000
2583.2000	-210.000
2583.6000	-210.000
2584.0000	-62.685
2584.4000	-210.000
2584.8000	-67.454
2585.2000	-60.735
2585.6000	-67.632
2586.0000	-71.644
2586.4000	-32.088
2586.8000	-31.266
2587.2000	-31.626
2587.6000	-32.593
2588.0000	-210.000
2588.4000	-210.000
2588.8000	-77.805
2589.2000	-210.000
2589.6000	-210.000
2590.0000	-210.000
2590.4000	-210.000
2590.8000	-62.118
2591.2000	-210.000
2591.6000	-38.723
2592.0000	-31.107
2592.4000	-31.772
2592.8000	-32.832
2593.2000	-210.000
2593.6000	-210.000
2594.0000	-210.000
2594.4000	-73.702
2594.8000	-210.000
2595.2000	-210.000
2595.6000	-60.762
2596.0000	-61.712
2596.4000	-210.000
2596.8000	-36.947
2597.2000	-30.753
2597.6000	-31.412
2598.0000	-31.514
2598.4000	-39.060
2598.8000	-210.000
2599.2000	-210.000
2599.6000	-210.000
2600.0000	-210.000
2600.4000	-62.344
2600.8000	-65.171
2601.2000	-210.000
2601.6000	-63.384
2602.0000	-36.056
2602.4000	-30.785
2602.8000	-31.545
2603.2000	-31.156
2603.6000	-39.189
2604.0000	-210.000
2604.4000	-210.000
2604.8000	-62.909
2605.2000	-210.000
2605.6000	-210.000
2606.0000	-62.016
2606.4000	-63.088
2606.8000	-210.000
2607.2000	-38.494
2607.6000	-31.148
2608.0000	-31.805
2608.4000	-31.109
2608.8000	-36.948
2609.2000	-210.000
2609.6000	-210.000
2610.0000	-210.000
2610.4000	-210.000
2610.8000	-210.000
2611.2000	-210.000
2611.6000	-82.138
2612.0000	-64.657
2612.4000	-210.000
2612.8000	-30.950
2613.2000	-30.215
2613.6000	-30.795
2614.0000	-33.744
2614.4000	-210.000
2614.8000	-210.000
2615.2000	-210.000
2615.6000	-210.000
2616.0000	-210.000
2616.4000	-60.867
2616.8000	-67.048
2617.2000	-210.000
2617.6000	-59.759
2618.0000	-30.851
2618.4000	-30.013
2618.8000	-30.752
2619.2000	-32.438
2619.6000	-210.000
2620.0000	-210.000
2620.4000	-210.000
2620.8000	-63.434
2621.2000	-210.000
2621.6000	-210.000
2622.0000	-60.778
2622.4000	-65.252
2622.8000	-58.912
2623.2000	-32.026
2623.6000	-30.361
2624.0000	-30.807
2624.4000	-32.177
2624.8000	-210.000
2625.2000	-210.000
2625.6000	-210.000
2626.0000	-61.577
2626.4000	-210.000
2626.8000	-62.885
2627.2000	-210.000
2627.6000	-210.000
2628.0000	-210.000
2628.4000	-35.717
2628.8000	-29.961
2629.2000	-30.911
2629.6000	-31.227
2630.0000	-44.634
2630.4000	-210.000
2630.8000	-210.000
2631.2000	-210.000
2631.6000	-210.000
2632.0000	-210.000
2632.4000	-61.748
2632.8000	-60.448
2633.2000	-61.128
2633.6000	-33.418
2634.0000	-29.199
2634.4000	-30.203
2634.8000	-29.722
2635.2000	-37.561
2635.6000	-210.000
2636.0000	-210.000
2636.4000	-62.349
2636.8000	-210.000
2637.2000	-69.052
2637.6000	-60.750
2638.0000	-61.090
2638.4000	-59.295
2638.8000	-34.874
2639.2000	-29.319
2639.6000	-29.950
2640.0000	-29.122
2640.4000	-36.793
2640.8000	-210.000
2641.2000	-210.000
2641.6000	-210.000
2642.0000	-60.625
2642.4000	-70.883
2642.8000	-71.368
2643.2000	-210.000
2643.6000	-67.959
2644.0000	-210.000
2644.4000	-30.878
2644.8000	-29.804
2645.2000	-29.506
2645.6000	-34.367
2646.0000	-210.000
2646.4000	-210.000
2646.8000	-210.000
2647.2000	-59.455
2647.6000	-63.998
2648.0000	-210.000
2648.4000	-62.399
2648.8000	-210.000
2649.2000	-35.335
2649.6000	-28.684
2650.0000	-29.170
2650.4000	-29.306
2650.8000	-37.241
2651.2000	-210.000
2651.6000	-210.000
2652.0000	-70.104
2652.4000	-210.000
2652.8000	-210.000
2653.2000	-210.000
2653.6000	-210.000
2654.0000	-62.223
2654.4000	-33.856
2654.8000	-27.993
2655.2000	-28.279
2655.6000	-28.893
2656.0000	-36.722
2656.4000	-210.000
2656.8000	-210.000
2657.2000	-210.000
2657.6000	-210.000
2658.0000	-210.000
2658.4000	-75.996
2658.8000	-62.316
2659.2000	-210.000
2659.6000	-38.075
2660.0000	-27.857
2660.4000	-28.119
2660.8000	-28.526
2661.2000	-33.968
2661.6000	-210.000
2662.0000	-210.000
2662.4000	-69.625
2662.8000	-63.681
2663.2000	-210.000
2663.6000	-210.000
2664.0000	-63.266
2664.4000	-68.324
2664.8000	-210.000
2665.2000	-28.484
2665.6000	-27.121
2666.0000	-28.181
2666.4000	-30.874
2666.8000	-210.000
2667.2000	-210.000
2667.6000	-210.000
2668.0000	-210.000
2668.4000	-210.000
2668.8000	-64.586
2669.2000	-210.000
2669.6000	-210.000
2670.0000	-67.264
2670.4000	-27.412
2670.8000	-26.567
2671.2000	-27.234
2671.6000	-28.630
2672.0000	-210.000
2672.4000	-210.000
2672.8000	-210.000
2673.2000	-62.216
2673.6000	-62.070
2674.0000	-61.015
2674.4000	-70.607
2674.8000	-87.126
2675.2000	-62.644
2675.6000	-27.669
2676.0000	-25.638
2676.4000	-25.810
2676.8000	-27.091
2677.2000	-210.000
2677.6000	-210.000
2678.0000	-210.000
2678.4000	-210.000
2678.8000	-210.000
2679.2000	-210.000
2679.6000	-62.231
2680.0000	-210.000
2680.4000	-93.527
2680.8000	-31.311
2681.2000	-25.281
2681.6000	-25.802
2682.0000	-25.607
2682.4000	-40.659
2682.8000	-210.000
2683.2000	-210.000
2683.6000	-62.175
2684.0000	-63.740
2684.4000	-68.911
2684.8000	-62.788
2685.2000	-210.000
2685.6000	-61.270
2686.0000	-25.594
2686.4000	-24.642
2686.8000	-24.085
2687.2000	-25.987
2687.6000	-210.000
2688.0000	-210.000
2688.4000	-210.000
2688.8000	-61.199
2689.2000	-63.671
2689.6000	-60.765
2690.0000	-61.973
2690.4000	-210.000
2690.8000	-70.829
2691.2000	-24.778
2691.6000	-23.479
2692.0000	-23.920
2692.4000	-24.691
2692.8000	-43.157
2693.2000	-59.762
2693.6000	-210.000
2694.0000	-210.000
2694.4000	-61.000
2694.8000	-59.847
2695.2000	-80.790
2695.6000	-67.924
2696.0000	-63.913
2696.4000	-30.477
2696.8000	-23.172
2697.2000	-22.798
2697.6000	-23.247
2698.0000	-34.409
2698.4000	-210.000
2698.8000	-210.000
2699.2000	-61.511
2699.6000	-210.000
2700.0000	-210.000
2700.4000	-210.000
2700.8000	-62.256
2701.2000	-61.005
2701.6000	-26.937
2702.0000	-22.871
2702.4000	-22.805
2702.8000	-22.460
2703.2000	-28.282
2703.6000	-63.484
2704.0000	-71.380
2704.4000	-61.165
2704.8000	-63.329
2705.2000	-64.615
2705.6000	-60.731
2706.0000	-60.191
2706.4000	-59.067
2706.8000	-26.716
2707.2000	-22.407
2707.6000	-22.165
2708.0000	-23.353
2708.4000	-39.603
2708.8000	-60.821
2709.2000	-60.895
2709.6000	-58.139
2710.0000	-58.512
2710.4000	-59.336
2710.8000	-68.250
2711.2000	-58.923
2711.6000	-57.273
2712.0000	-22.257
2712.4000	-20.548
2712.8000	-21.113
2713.2000	-21.734
2713.6000	-34.255
2714.0000	-56.019
2714.4000	-56.910
2714.8000	-57.068
2715.2000	-56.540
2715.6000	-55.877
2716.0000	-55.810
2716.4000	-55.767
2716.8000	-56.025
2717.2000	-25.096
2717.6000	-20.623
2718.0000	-20.019
2718.4000	-20.027
2718.8000	-26.470
2719.2000	-52.223
2719.6000	-54.269
2720.0000	-54.788
2720.4000	-53.946
2720.8000	-53.193
2721.2000	-52.714
2721.6000	-52.491
2722.0000	-51.900
2722.4000	-23.393
2722.8000	-19.190
2723.2000	-18.772
2723.6000	-18.812
2724.0000	-24.044
2724.4000	-41.955
2724.8000	-48.529
2725.2000	-48.596
2725.6000	-48.283
2726.0000	-47.896
2726.4000	-47.343
2726.8000	-46.998
2727.2000	-46.820
2727.6000	-22.324
2728.0000	-17.798
2728.4000	-17.511
2728.8000	-18.553
2729.2000	-29.542
2729.6000	-42.940
2730.0000	-46.479
2730.4000	-46.128
2730.8000	-45.887
2731.2000	-45.561
2731.6000	-45.296
2732.0000	-45.065
2732.4000	-44.970
2732.8000	-20.596
2733.2000	-16.523
2733.6000	-16.131
2734.0000	-16.942
2734.4000	-23.957
2734.8000	-42.564
2735.2000	-45.339
2735.6000	-44.779
2736.0000	-44.539
2736.4000	-44.479
2736.8000	-44.462
2737.2000	-44.419
2737.6000	-44.462
2738.0000	-20.209
2738.4000	-15.870
2738.8000	-15.124
2739.2000	-15.037
2739.6000	-20.328
2740.0000	-40.343
2740.4000	-43.736
2740.8000	-43.303
2741.2000	-42.802
2741.6000	-42.585
2742.0000	-42.280
2742.4000	-41.688
2742.8000	-41.246
2743.2000	-19.277
2743.6000	-15.024
2744.0000	-13.980
2744.4000	-13.892
2744.8000	-18.305
2745.2000	-35.069
2745.6000	-36.186
2746.0000	-35.272
2746.4000	-34.715
2746.8000	-34.459
2747.2000	-34.144
2747.6000	-33.780
2748.0000	-33.701
2748.4000	-15.822
2748.8000	-13.448
2749.2000	-12.893
2749.6000	-13.307
2750.0000	-22.307
2750.4000	-34.285
2750.8000	-35.009
2751.2000	-35.004
2751.6000	-34.893
2752.0000	-34.769
2752.4000	-34.616
2752.8000	-33.955
2753.2000	-33.392
2753.6000	-21.442
2754.0000	-15.614
2754.4000	-11.960
2754.8000	-11.765
2755.2000	-16.813
2755.6000	-30.101
2756.0000	-30.134
2756.4000	-29.504
2756.8000	-29.006
2757.2000	-28.712
2757.6000	-28.479
2758.0000	-28.356
2758.4000	-28.169
2758.8000	-19.586
2759.2000	-13.891
2759.6000	-10.428
2760.0000	-10.462
2760.4000	-14.855
2760.8000	-26.537
2761.2000	-28.615
2761.6000	-28.504
2762.0000	-28.028
2762.4000	-27.447
2762.8000	-26.861
2763.2000	-26.307
2763.6000	-26.007
2764.0000	-15.039
2764.4000	-9.879
2764.8000	-8.863
2765.2000	-9.593
2765.6000	-16.868
2766.0000	-21.214
2766.4000	-21.547
2766.8000	-20.902
2767.2000	-20.277
2767.6000	-19.871
2768.0000	-19.634
2768.4000	-19.447
2768.8000	-19.348
2769.2000	-11.644
2769.6000	-7.985
2770.0000	-7.183
2770.4000	-7.243
2770.8000	-12.415
2771.2000	-20.182
2771.6000	-21.008
2772.0000	-21.427
2772.4000	-22.326
2772.8000	-23.512
2773.2000	-24.985
2773.6000	-26.513
2774.0000	-27.551
2774.4000	-16.221
2774.8000	-6.872
2775.2000	-5.880
2775.6000	-6.540
2776.0000	-15.980
2776.4000	-23.039
2776.8000	-26.383
2777.2000	-25.378
2777.6000	-24.912
2778.0000	-24.473
2778.4000	-24.247
2778.8000	-23.791
2779.2000	-13.131
2779.6000	-8.639
2780.0000	-4.318
2780.4000	-4.184
2780.8000	-4.995
2781.2000	-12.465
2781.6000	-17.853
2782.0000	-20.504
2782.4000	-19.737
2782.8000	-18.870
2783.2000	-17.791
2783.6000	-16.614
2784.0000	-15.196
2784.4000	-14.463
2784.8000	-6.625
2785.2000	-2.997
2785.6000	-2.343
2786.0000	-2.498
2786.4000	-7.551
2786.8000	-12.107
2787.2000	-10.946
2787.6000	-10.432
2788.0000	-10.275
2788.4000	-10.125
2788.8000	-10.042
2789.2000	-10.048
2789.6000	-10.150
2790.0000	-1.646
2790.4000	-0.436
2790.8000	-0.237
2791.2000	-1.337
2791.6000	-10.746
2792.0000	-10.364
2792.4000	-11.163
2792.8000	-11.560
2793.2000	-11.756
2793.6000	-11.925
2794.0000	-12.017
2794.4000	-12.163
2794.8000	-12.321
2795.2000	-0.390
2795.6000	+0.981
2796.0000	+0.917
2796.4000	-0.498
2796.8000	-10.826
2797.2000	-11.671
2797.6000	-13.043
2798.0000	-13.284
2798.4000	-13.341
2798.8000	-13.435
2799.2000	-13.486
2799.6000	-13.545
2800.0000	-13.568
2800.4000	-3.841
2800.8000	+0.073
2801.2000	+0.480
2801.6000	-1.500
2802.0000	-12.942
2802.4000	-13.939
2802.8000	-14.011
2803.2000	-14.234
2803.6000	-14.558
2804.0000	-14.987
2804.4000	-15.580
2804.8000	-16.176
2805.2000	-16.797
2805.6000	-4.268
2806.0000	-0.706
2806.4000	-0.819
2806.8000	-2.228
2807.2000	-13.971
2807.6000	-17.612
2808.0000	-18.323
2808.4000	-18.177
2808.8000	-18.030
2809.2000	-17.923
2809.6000	-17.905
2810.0000	-17.986
2810.4000	-18.241
2810.8000	-3.252
2811.2000	-2.257
2811.6000	-2.349
2812.0000	-3.724
2812.4000	-13.973
2812.8000	-19.448
2813.2000	-20.299
2813.6000	-20.441
2814.0000	-20.354
2814.4000	-20.159
2814.8000	-19.894
2815.2000	-19.508
2815.6000	-7.412
2816.0000	-3.397
2816.4000	-2.985
2816.8000	-2.991
2817.2000	-7.259
2817.6000	-15.723
2818.0000	-19.509
2818.4000	-20.053
2818.8000	-20.518
2819.2000	-20.926
2819.6000	-21.265
2820.0000	-21.703
2820.4000	-22.285
2820.8000	-22.761
2821.2000	-5.312
2821.6000	-4.368
2822.0000	-4.584
2822.4000	-6.271
2822.8000	-18.496
2823.2000	-27.938
2823.6000	-29.123
2824.0000	-29.439
2824.4000	-29.829
2824.8000	-30.302
2825.2000	-30.721
2825.6000	-30.990
2826.0000	-14.577
2826.4000	-8.534
2826.8000	-5.433
2827.2000	-5.813
2827.6000	-11.309
2828.0000	-24.529
2828.4000	-29.189
2828.8000	-28.886
2829.2000	-28.650
2829.6000	-28.485
2830.0000	-28.395
2830.4000	-28.288
2830.8000	-28.236
2831.2000	-14.917
2831.6000	-8.871
2832.0000	-5.703
2832.4000	-6.130
2832.8000	-11.116
2833.2000	-21.766
2833.6000	-30.107
2834.0000	-31.196
2834.4000	-32.368
2834.8000	-33.566
2835.2000	-35.117
2835.6000	-36.294
2836.0000	-36.929
2836.4000	-15.195
2836.8000	-9.137
2837.2000	-5.985
2837.6000	-6.872
2838.0000	-12.356
2838.4000	-33.538
2838.8000	-36.005
2839.2000	-35.701
2839.6000	-35.525
2840.0000	-35.235
2840.4000	-35.128
2840.8000	-35.014
2841.2000	-35.135
2841.6000	-15.389
2842.0000	-9.094
2842.4000	-5.984
2842.8000	-6.306
2843.2000	-11.680
2843.6000	-33.529
2844.0000	-37.698
2844.4000	-38.661
2844.8000	-39.428
2845.2000	-39.982
2845.6000	-40.401
2846.0000	-40.512
2846.4000	-40.483
2846.8000	-11.680
2847.2000	-6.487
2847.6000	-5.820
2848.0000	-7.345
2848.4000	-22.475
2848.8000	-38.666
2849.2000	-40.117
2849.6000	-40.315
2850.0000	-40.599
2850.4000	-40.925
2850.8000	-41.467
2851.2000	-42.016
2851.6000	-42.842
2852.0000	-15.032
2852.4000	-8.870
2852.8000	-5.804
2853.2000	-6.522
2853.6000	-13.949
2854.0000	-41.402
2854.4000	-44.286
2854.8000	-44.238
2855.2000	-44.094
2855.6000	-43.896
2856.0000	-43.799
2856.4000	-43.786
2856.8000	-43.834
2857.2000	-11.677
2857.6000	-6.525
2858.0000	-5.789
2858.4000	-7.045
2858.8000	-20.238
2859.2000	-43.906
2859.6000	-46.143
2860.0000	-46.680
2860.4000	-46.924
2860.8000	-47.301
2861.2000	-47.093
2861.6000	-47.653
2862.0000	-47.776
2862.4000	-11.955
2862.8000	-6.383
2863.2000	-5.634
2863.6000	-6.908
2864.0000	-24.398
2864.4000	-45.426
2864.8000	-50.158
2865.2000	-50.775
2865.6000	-51.583
2866.0000	-52.206
2866.4000	-52.661
2866.8000	-52.715
2867.2000	-15.737
2867.6000	-9.385
2868.0000	-5.943
2868.4000	-6.001
2868.8000	-10.409
2869.2000	-29.884
2869.6000	-52.558
2870.0000	-52.843
2870.4000	-53.302
2870.8000	-54.068
2871.2000	-54.195
2871.6000	-54.876
2872.0000	-55.726
2872.4000	-56.039
2872.8000	-12.116
2873.2000	-6.619
2873.6000	-6.016
2874.0000	-9.086
2874.4000	-52.274
2874.8000	-55.996
2875.2000	-56.370
2875.6000	-57.108
2876.0000	-56.684
2876.4000	-56.509
2876.8000	-57.010
2877.2000	-58.730
2877.6000	-15.755
2878.0000	-9.638
2878.4000	-6.088
2878.8000	-6.102
2879.2000	-11.422
2879.6000	-48.770
2880.0000	-58.206
2880.4000	-58.232
2880.8000	-59.147
2881.2000	-58.367
2881.6000	-61.306
2882.0000	-58.989
2882.4000	-59.337
2882.8000	-15.603
2883.2000	-7.181
2883.6000	-6.423
2884.0000	-7.508
2884.4000	-21.665
2884.8000	-59.131
2885.2000	-61.689
2885.6000	-82.286
2886.0000	-61.011
2886.4000	-61.503
2886.8000	-72.528
2887.2000	-65.904
2887.6000	-65.829
2888.0000	-16.221
2888.4000	-10.092
2888.8000	-6.666
2889.2000	-6.874
2889.6000	-13.441
2890.0000	-73.767
2890.4000	-210.000
2890.8000	-63.079
2891.2000	-60.723
2891.6000	-88.759
2892.0000	-210.000
2892.4000	-62.719
2892.8000	-61.882
2893.2000	-12.794
2893.6000	-7.529
2894.0000	-6.737
2894.4000	-7.747
2894.8000	-23.298
2895.2000	-210.000
2895.6000	-68.975
2896.0000	-63.253
2896.4000	-64.769
2896.8000	-210.000
2897.2000	-63.254
2897.6000	-210.000
2898.0000	-210.000
2898.4000	-12.989
2898.8000	-7.725
2899.2000	-6.712
2899.6000	-7.846
2900.0000	-28.616
2900.4000	-60.970
2900.8000	-210.000
2901.2000	-210.000
2901.6000	-61.180
2902.0000	-61.936
2902.4000	-210.000
2902.8000	-74.798
2903.2000	-210.000
2903.6000	-13.117
2904.0000	-7.622
2904.4000	-6.810
2904.8000	-9.701
2905.2000	-34.908
2905.6000	-63.258
2906.0000	-210.000
2906.4000	-210.000
2906.8000	-210.000
2907.2000	-67.768
2907.6000	-210.000
2908.0000	-66.523
2908.4000	-16.774
2908.8000	-10.536
2909.2000	-6.988
2909.6000	-6.958
2910.0000	-12.408
2910.4000	-73.883
2910.8000	-210.000
2911.2000	-210.000
2911.6000	-210.000
2912.0000	-64.365
2912.4000	-64.570
2912.8000	-66.541
2913.2000	-210.000
2913.6000	-16.828
2914.0000	-10.718
2914.4000	-6.988
2914.8000	-7.033
2915.2000	-12.610
2915.6000	-210.000
2916.0000	-210.000
2916.4000	-210.000
2916.8000	-210.000
2917.2000	-62.817
2917.6000	-62.587
2918.0000	-210.000
2918.4000	-210.000
2918.8000	-13.439
2919.2000	-8.173
2919.6000	-7.200
2920.0000	-8.082
2920.4000	-18.531
2920.8000	-210.000
2921.2000	-59.824
2921.6000	-71.495
2922.0000	-60.348
2922.4000	-210.000
2922.8000	-210.000
2923.2000	-63.032
2923.6000	-210.000
2924.0000	-13.499
2924.4000	-8.237
2924.8000	-7.440
2925.2000	-8.922
2925.6000	-27.545
2926.0000	-210.000
2926.4000	-210.000
2926.8000	-210.000
2927.2000	-69.785
2927.6000	-210.000
2928.0000	-60.322
2928.4000	-67.901
2928.8000	-63.257
2929.2000	-13.329
2929.6000	-8.702
2930.0000	-7.556
2930.4000	-8.790
2930.8000	-27.736
2931.2000	-64.789
2931.6000	-210.000
2932.0000	-210.000
2932.4000	-65.610
2932.8000	-210.000
2933.2000	-210.000
2933.6000	-61.670
2934.0000	-17.010
2934.4000	-11.158
2934.8000	-7.632
2935.2000	-8.018
2935.6000	-13.160
2936.0000	-42.643
2936.4000	-65.117
2936.8000	-210.000
2937.2000	-67.394
2937.6000	-61.980
2938.0000	-210.000
2938.4000	-63.582
2938.8000	-61.036
2939.2000	-17.433
2939.6000	-11.152
2940.0000	-8.022
2940.4000	-8.418
2940.8000	-14.870
2941.2000	-210.000
2941.6000	-61.899
2942.0000	-72.177
2942.4000	-60.686
2942.8000	-68.151
2943.2000	-62.005
2943.6000	-67.280
2944.0000	-210.000
2944.4000	-17.172
2944.8000	-11.627
2945.2000	-8.470
2945.6000	-9.324
2946.0000	-26.623
2946.4000	-210.000
2946.8000	-73.870
2947.2000	-210.000
2947.6000	-210.000
2948.0000	-65.102
2948.4000	-67.043
2948.8000	-210.000
2949.2000	-210.000
2949.6000	-13.653
2950.0000	-9.481
2950.4000	-8.688
2950.8000	-9.502
2951.2000	-27.650
2951.6000	-210.000
2952.0000	-62.460
2952.4000	-210.000
2952.8000	-210.000
2953.2000	-64.031
2953.6000	-70.407
2954.0000	-62.463
2954.4000	-210.000
2954.8000	-14.209
2955.2000	-9.442
2955.6000	-8.751
2956.0000	-10.984
2956.4000	-50.154
2956.8000	-78.407
2957.2000	-210.000
2957.6000	-210.000
2958.0000	-210.000
2958.4000	-210.000
2958.8000	-210.000
2959.2000	-63.344
2959.6000	-17.318
2960.0000	-11.720
2960.4000	-8.783
2960.8000	-8.495
2961.2000	-13.592
2961.6000	-64.885
2962.0000	-210.000
2962.4000	-210.000
2962.8000	-68.458
2963.2000	-210.000
2963.6000	-80.494
2964.0000	-65.768
2964.4000	-210.000
2964.8000	-17.642
2965.2000	-11.781
2965.6000	-8.723
2966.0000	-9.454
2966.4000	-26.520
2966.8000	-65.835
2967.2000	-210.000
2967.6000	-63.872
2968.0000	-68.749
2968.4000	-62.596
2968.8000	-210.000
2969.2000	-66.916
2969.6000	-210.000
2970.0000	-17.818
2970.4000	-12.363
2970.8000	-9.335
2971.2000	-9.485
2971.6000	-18.775
2972.0000	-70.660
2972.4000	-65.470
2972.8000	-210.000
2973.2000	-66.884
2973.6000	-210.000
2974.0000	-73.902
2974.4000	-74.295
2974.8000	-83.724
2975.2000	-14.518
2975.6000	-10.001
2976.0000	-8.793
2976.4000	-10.011
2976.8000	-28.030
2977.2000	-210.000
2977.6000	-63.072
2978.0000	-63.424
2978.4000	-210.000
2978.8000	-210.000
2979.2000	-210.000
2979.6000	-64.674
2980.0000	-17.666
2980.4000	-12.117
2980.8000	-8.951
2981.2000	-8.615
2981.6000	-14.079
2982.0000	-57.698
2982.4000	-210.000
2982.8000	-62.899
2983.2000	-65.935
2983.6000	-79.788
2984.0000	-210.000
2984.4000	-210.000
2984.8000	-63.128
2985.2000	-17.415
2985.6000	-10.033
[truncated: 6,286 more rows]
