# Supplementary material for: Femtosecond tunable solitons up to 4.8 µm using soliton self-frequency shift in an InF3 fiber
Source: Sci Rep. 2022 Sep 23;12:15898. doi: 10.1038/s41598-022-19658-8 (PMC9508244; doi:10.1038/s41598-022-19658-8)
Supplement: Supplementary file 1 — Supplementary Information. [file 41598_2022_19658_MOESM1_ESM.zip › Raw data/Fig4_70W_QCW/10.5A2.CSV]

75CSV
// AQ6376 OPTICAL SPECTRUM ANALYZER //
35
CTRWL	3850.000000
SPAN	3300.000000
START WL	2200.000000
STOP WL	5500.000000
WLFREQ	0
REFL	+0.0
LSCL	7.1
RESLN	2.000
AVG	1
SMPLAUTO	1
SMPL	8251
SMPLINTVL	0.4000
HI1_CHOP
MEAS
LSUNT	0
NMSKH	OFF
RESCOR	0
SMOOTH	0
MEASWL	0
SWPSPD	1
MODELNAME	AQ6376
CHGPT	0
RESCAL0_0	10243
RESCAL0_1	0
RESCAL0_2	0
RESCAL1_0	10243
RESCAL1_1	0
RESCAL1_2	0
RESPARM	10243
FREQPARM	10243
WNUMPARM	10243
[TRACE DATA]
2200.0000	-210.000
2200.4000	-67.496
2200.8000	-63.835
2201.2000	-55.230
2201.6000	-210.000
2202.0000	-210.000
2202.4000	-52.497
2202.8000	-48.798
2203.2000	-210.000
2203.6000	-210.000
2204.0000	-63.652
2204.4000	-210.000
2204.8000	-210.000
2205.2000	-210.000
2205.6000	-210.000
2206.0000	-56.728
2206.4000	-210.000
2206.8000	-210.000
2207.2000	-210.000
2207.6000	-50.476
2208.0000	-54.059
2208.4000	-210.000
2208.8000	-210.000
2209.2000	-210.000
2209.6000	-210.000
2210.0000	-210.000
2210.4000	-210.000
2210.8000	-210.000
2211.2000	-56.231
2211.6000	-210.000
2212.0000	-62.135
2212.4000	-210.000
2212.8000	-46.582
2213.2000	-59.935
2213.6000	-45.003
2214.0000	-50.335
2214.4000	-210.000
2214.8000	-210.000
2215.2000	-62.651
2215.6000	-210.000
2216.0000	-210.000
2216.4000	-56.861
2216.8000	-210.000
2217.2000	-60.432
2217.6000	-210.000
2218.0000	-43.287
2218.4000	-49.136
2218.8000	-59.318
2219.2000	-46.249
2219.6000	-210.000
2220.0000	-210.000
2220.4000	-76.008
2220.8000	-210.000
2221.2000	-210.000
2221.6000	-210.000
2222.0000	-210.000
2222.4000	-66.868
2222.8000	-61.423
2223.2000	-210.000
2223.6000	-48.706
2224.0000	-210.000
2224.4000	-210.000
2224.8000	-210.000
2225.2000	-210.000
2225.6000	-210.000
2226.0000	-58.407
2226.4000	-210.000
2226.8000	-54.200
2227.2000	-50.397
2227.6000	-56.972
2228.0000	-55.640
2228.4000	-210.000
2228.8000	-51.703
2229.2000	-51.910
2229.6000	-56.424
2230.0000	-43.831
2230.4000	-210.000
2230.8000	-210.000
2231.2000	-56.474
2231.6000	-62.117
2232.0000	-59.722
2232.4000	-210.000
2232.8000	-57.060
2233.2000	-60.421
2233.6000	-67.675
2234.0000	-44.609
2234.4000	-48.661
2234.8000	-50.262
2235.2000	-46.073
2235.6000	-210.000
2236.0000	-210.000
2236.4000	-210.000
2236.8000	-63.502
2237.2000	-210.000
2237.6000	-60.000
2238.0000	-210.000
2238.4000	-210.000
2238.8000	-210.000
2239.2000	-210.000
2239.6000	-210.000
2240.0000	-60.639
2240.4000	-54.324
2240.8000	-210.000
2241.2000	-210.000
2241.6000	-210.000
2242.0000	-210.000
2242.4000	-210.000
2242.8000	-210.000
2243.2000	-210.000
2243.6000	-210.000
2244.0000	-210.000
2244.4000	-210.000
2244.8000	-210.000
2245.2000	-47.878
2245.6000	-54.737
2246.0000	-46.368
2246.4000	-51.524
2246.8000	-210.000
2247.2000	-210.000
2247.6000	-210.000
2248.0000	-210.000
2248.4000	-210.000
2248.8000	-210.000
2249.2000	-210.000
2249.6000	-57.192
2250.0000	-48.604
2250.4000	-46.366
2250.8000	-210.000
2251.2000	-46.167
2251.6000	-56.031
2252.0000	-210.000
2252.4000	-72.700
2252.8000	-210.000
2253.2000	-61.342
2253.6000	-210.000
2254.0000	-210.000
2254.4000	-210.000
2254.8000	-210.000
2255.2000	-68.204
2255.6000	-210.000
2256.0000	-48.931
2256.4000	-54.752
2256.8000	-53.017
2257.2000	-210.000
2257.6000	-210.000
2258.0000	-60.615
2258.4000	-210.000
2258.8000	-58.318
2259.2000	-67.025
2259.6000	-55.711
2260.0000	-210.000
2260.4000	-61.354
2260.8000	-210.000
2261.2000	-49.682
2261.6000	-210.000
2262.0000	-210.000
2262.4000	-210.000
2262.8000	-210.000
2263.2000	-210.000
2263.6000	-60.428
2264.0000	-59.666
2264.4000	-210.000
2264.8000	-210.000
2265.2000	-58.239
2265.6000	-69.747
2266.0000	-210.000
2266.4000	-46.232
2266.8000	-50.667
2267.2000	-57.129
2267.6000	-44.132
2268.0000	-210.000
2268.4000	-210.000
2268.8000	-60.553
2269.2000	-210.000
2269.6000	-56.891
2270.0000	-55.522
2270.4000	-210.000
2270.8000	-210.000
2271.2000	-57.865
2271.6000	-43.594
2272.0000	-51.740
2272.4000	-55.312
2272.8000	-48.758
2273.2000	-210.000
2273.6000	-210.000
2274.0000	-210.000
2274.4000	-69.112
2274.8000	-57.637
2275.2000	-75.393
2275.6000	-58.499
2276.0000	-62.609
2276.4000	-61.028
2276.8000	-210.000
2277.2000	-210.000
2277.6000	-50.757
2278.0000	-51.442
2278.4000	-210.000
2278.8000	-210.000
2279.2000	-210.000
2279.6000	-210.000
2280.0000	-210.000
2280.4000	-210.000
2280.8000	-210.000
2281.2000	-60.507
2281.6000	-63.141
2282.0000	-210.000
2282.4000	-48.242
2282.8000	-48.713
2283.2000	-53.311
2283.6000	-46.192
2284.0000	-52.101
2284.4000	-210.000
2284.8000	-210.000
2285.2000	-210.000
2285.6000	-55.507
2286.0000	-210.000
2286.4000	-64.030
2286.8000	-210.000
2287.2000	-210.000
2287.6000	-48.630
2288.0000	-47.097
2288.4000	-62.071
2288.8000	-46.289
2289.2000	-210.000
2289.6000	-210.000
2290.0000	-60.074
2290.4000	-63.978
2290.8000	-60.655
2291.2000	-56.959
2291.6000	-210.000
2292.0000	-60.058
2292.4000	-57.029
2292.8000	-210.000
2293.2000	-210.000
2293.6000	-49.462
2294.0000	-52.518
2294.4000	-210.000
2294.8000	-210.000
2295.2000	-210.000
2295.6000	-63.152
2296.0000	-67.989
2296.4000	-62.324
2296.8000	-65.130
2297.2000	-210.000
2297.6000	-210.000
2298.0000	-57.622
2298.4000	-210.000
2298.8000	-47.615
2299.2000	-52.026
2299.6000	-47.657
2300.0000	-52.368
2300.4000	-210.000
2300.8000	-210.000
2301.2000	-210.000
2301.6000	-210.000
2302.0000	-60.793
2302.4000	-62.750
2302.8000	-210.000
2303.2000	-210.000
2303.6000	-49.230
2304.0000	-46.968
2304.4000	-52.346
2304.8000	-52.405
2305.2000	-44.764
2305.6000	-210.000
2306.0000	-210.000
2306.4000	-57.986
2306.8000	-62.548
2307.2000	-210.000
2307.6000	-56.936
2308.0000	-210.000
2308.4000	-210.000
2308.8000	-210.000
2309.2000	-210.000
2309.6000	-50.906
2310.0000	-52.565
2310.4000	-53.461
2310.8000	-210.000
2311.2000	-210.000
2311.6000	-210.000
2312.0000	-210.000
2312.4000	-63.317
2312.8000	-63.009
2313.2000	-210.000
2313.6000	-59.880
2314.0000	-57.708
2314.4000	-210.000
2314.8000	-49.034
2315.2000	-51.213
2315.6000	-50.231
2316.0000	-45.741
2316.4000	-210.000
2316.8000	-59.931
2317.2000	-58.645
2317.6000	-210.000
2318.0000	-210.000
2318.4000	-65.473
2318.8000	-60.315
2319.2000	-210.000
2319.6000	-210.000
2320.0000	-45.812
2320.4000	-50.747
2320.8000	-49.792
2321.2000	-44.295
2321.6000	-210.000
2322.0000	-210.000
2322.4000	-66.668
2322.8000	-210.000
2323.2000	-210.000
2323.6000	-210.000
2324.0000	-210.000
2324.4000	-60.688
2324.8000	-210.000
2325.2000	-44.090
2325.6000	-49.535
2326.0000	-49.780
2326.4000	-47.570
2326.8000	-210.000
2327.2000	-210.000
2327.6000	-210.000
2328.0000	-210.000
2328.4000	-59.508
2328.8000	-210.000
2329.2000	-72.541
2329.6000	-64.133
2330.0000	-62.200
2330.4000	-210.000
2330.8000	-210.000
2331.2000	-48.639
2331.6000	-49.420
2332.0000	-210.000
2332.4000	-210.000
2332.8000	-210.000
2333.2000	-60.648
2333.6000	-210.000
2334.0000	-210.000
2334.4000	-210.000
2334.8000	-210.000
2335.2000	-70.128
2335.6000	-210.000
2336.0000	-47.854
2336.4000	-49.259
2336.8000	-48.742
2337.2000	-44.470
2337.6000	-210.000
2338.0000	-210.000
2338.4000	-210.000
2338.8000	-210.000
2339.2000	-210.000
2339.6000	-210.000
2340.0000	-210.000
2340.4000	-210.000
2340.8000	-210.000
2341.2000	-48.626
2341.6000	-45.974
2342.0000	-49.610
2342.4000	-46.484
2342.8000	-210.000
2343.2000	-210.000
2343.6000	-210.000
2344.0000	-66.404
2344.4000	-210.000
2344.8000	-59.041
2345.2000	-62.628
2345.6000	-210.000
2346.0000	-57.364
2346.4000	-210.000
2346.8000	-210.000
2347.2000	-48.533
2347.6000	-47.673
2348.0000	-210.000
2348.4000	-210.000
2348.8000	-64.618
2349.2000	-210.000
2349.6000	-63.171
2350.0000	-58.778
2350.4000	-210.000
2350.8000	-73.564
2351.2000	-59.255
2351.6000	-210.000
2352.0000	-50.056
2352.4000	-47.833
2352.8000	-47.773
2353.2000	-43.337
2353.6000	-50.913
2354.0000	-210.000
2354.4000	-210.000
2354.8000	-210.000
2355.2000	-60.525
2355.6000	-210.000
2356.0000	-58.636
2356.4000	-210.000
2356.8000	-72.243
2357.2000	-49.523
2357.6000	-45.950
2358.0000	-48.729
2358.4000	-44.824
2358.8000	-52.935
2359.2000	-210.000
2359.6000	-210.000
2360.0000	-60.668
2360.4000	-63.010
2360.8000	-210.000
2361.2000	-62.830
2361.6000	-210.000
2362.0000	-57.804
2362.4000	-210.000
2362.8000	-210.000
2363.2000	-48.601
2363.6000	-47.602
2364.0000	-210.000
2364.4000	-210.000
2364.8000	-210.000
2365.2000	-63.133
2365.6000	-69.278
2366.0000	-61.583
2366.4000	-210.000
2366.8000	-59.031
2367.2000	-61.483
2367.6000	-210.000
2368.0000	-210.000
2368.4000	-46.653
2368.8000	-47.423
2369.2000	-44.966
2369.6000	-52.542
2370.0000	-210.000
2370.4000	-210.000
2370.8000	-69.014
2371.2000	-210.000
2371.6000	-59.555
2372.0000	-59.872
2372.4000	-210.000
2372.8000	-65.535
2373.2000	-49.094
2373.6000	-45.834
2374.0000	-46.929
2374.4000	-43.979
2374.8000	-50.924
2375.2000	-210.000
2375.6000	-60.521
2376.0000	-210.000
2376.4000	-57.997
2376.8000	-60.252
2377.2000	-210.000
2377.6000	-57.263
2378.0000	-210.000
2378.4000	-210.000
2378.8000	-56.295
2379.2000	-47.042
2379.6000	-45.050
2380.0000	-210.000
2380.4000	-210.000
2380.8000	-210.000
2381.2000	-210.000
2381.6000	-210.000
2382.0000	-210.000
2382.4000	-71.137
2382.8000	-210.000
2383.2000	-210.000
2383.6000	-62.470
2384.0000	-210.000
2384.4000	-46.284
2384.8000	-46.267
2385.2000	-49.027
2385.6000	-210.000
2386.0000	-77.314
2386.4000	-210.000
2386.8000	-59.602
2387.2000	-57.881
2387.6000	-67.416
2388.0000	-210.000
2388.4000	-210.000
2388.8000	-210.000
2389.2000	-51.315
2389.6000	-45.050
2390.0000	-46.349
2390.4000	-43.563
2390.8000	-49.662
2391.2000	-210.000
2391.6000	-58.083
2392.0000	-60.970
2392.4000	-210.000
2392.8000	-62.874
2393.2000	-210.000
2393.6000	-62.463
2394.0000	-65.394
2394.4000	-47.642
2394.8000	-44.196
2395.2000	-45.685
2395.6000	-43.793
2396.0000	-54.220
2396.4000	-210.000
2396.8000	-73.555
2397.2000	-59.978
2397.6000	-210.000
2398.0000	-210.000
2398.4000	-68.841
2398.8000	-68.639
2399.2000	-58.327
2399.6000	-66.772
2400.0000	-210.000
2400.4000	-45.293
2400.8000	-45.093
2401.2000	-46.753
2401.6000	-210.000
2402.0000	-210.000
2402.4000	-210.000
2402.8000	-59.337
2403.2000	-64.608
2403.6000	-210.000
2404.0000	-63.884
2404.4000	-210.000
2404.8000	-210.000
2405.2000	-210.000
2405.6000	-45.223
2406.0000	-45.550
2406.4000	-43.150
2406.8000	-50.268
2407.2000	-210.000
2407.6000	-59.205
2408.0000	-210.000
2408.4000	-63.937
2408.8000	-64.314
2409.2000	-62.244
2409.6000	-210.000
2410.0000	-58.894
2410.4000	-47.590
2410.8000	-44.196
2411.2000	-45.229
2411.6000	-42.791
2412.0000	-52.166
2412.4000	-210.000
2412.8000	-210.000
2413.2000	-210.000
2413.6000	-68.156
2414.0000	-210.000
2414.4000	-58.719
2414.8000	-59.133
2415.2000	-64.027
2415.6000	-210.000
2416.0000	-210.000
2416.4000	-44.845
2416.8000	-44.121
2417.2000	-45.528
2417.6000	-210.000
2418.0000	-210.000
2418.4000	-59.329
2418.8000	-59.670
2419.2000	-60.255
2419.6000	-67.986
2420.0000	-58.380
2420.4000	-210.000
2420.8000	-68.333
2421.2000	-210.000
2421.6000	-44.326
2422.0000	-44.209
2422.4000	-42.620
2422.8000	-50.673
2423.2000	-210.000
2423.6000	-210.000
2424.0000	-61.115
2424.4000	-210.000
2424.8000	-61.629
2425.2000	-210.000
2425.6000	-210.000
2426.0000	-210.000
2426.4000	-47.678
2426.8000	-43.485
2427.2000	-44.059
2427.6000	-41.898
2428.0000	-48.955
2428.4000	-210.000
2428.8000	-210.000
2429.2000	-210.000
2429.6000	-66.538
2430.0000	-210.000
2430.4000	-59.326
2430.8000	-64.432
2431.2000	-210.000
2431.6000	-210.000
2432.0000	-49.197
2432.4000	-43.575
2432.8000	-42.787
2433.2000	-43.817
2433.6000	-210.000
2434.0000	-210.000
2434.4000	-71.696
2434.8000	-210.000
2435.2000	-210.000
2435.6000	-210.000
2436.0000	-60.939
2436.4000	-59.893
2436.8000	-61.308
2437.2000	-210.000
2437.6000	-43.315
2438.0000	-43.085
2438.4000	-42.627
2438.8000	-56.552
2439.2000	-210.000
2439.6000	-210.000
2440.0000	-210.000
2440.4000	-61.221
2440.8000	-210.000
2441.2000	-210.000
2441.6000	-210.000
2442.0000	-210.000
2442.4000	-47.224
2442.8000	-42.469
2443.2000	-42.587
2443.6000	-40.519
2444.0000	-47.097
2444.4000	-210.000
2444.8000	-65.974
2445.2000	-210.000
2445.6000	-210.000
2446.0000	-61.496
2446.4000	-60.315
2446.8000	-58.401
2447.2000	-63.277
2447.6000	-46.718
2448.0000	-42.008
2448.4000	-42.485
2448.8000	-41.110
2449.2000	-49.539
2449.6000	-210.000
2450.0000	-210.000
2450.4000	-64.194
2450.8000	-210.000
2451.2000	-58.874
2451.6000	-210.000
2452.0000	-62.254
2452.4000	-66.895
2452.8000	-210.000
2453.2000	-44.680
2453.6000	-41.854
2454.0000	-41.501
2454.4000	-45.891
2454.8000	-210.000
2455.2000	-210.000
2455.6000	-68.979
2456.0000	-210.000
2456.4000	-210.000
2456.8000	-60.647
2457.2000	-210.000
2457.6000	-210.000
2458.0000	-210.000
2458.4000	-48.462
2458.8000	-41.238
2459.2000	-41.609
2459.6000	-40.295
2460.0000	-47.300
2460.4000	-210.000
2460.8000	-210.000
2461.2000	-210.000
2461.6000	-63.761
2462.0000	-59.855
2462.4000	-60.512
2462.8000	-210.000
2463.2000	-60.631
2463.6000	-45.642
2464.0000	-40.680
2464.4000	-40.990
2464.8000	-39.897
2465.2000	-47.124
2465.6000	-210.000
2466.0000	-210.000
2466.4000	-210.000
2466.8000	-68.142
2467.2000	-68.871
2467.6000	-59.634
2468.0000	-59.927
2468.4000	-61.441
2468.8000	-210.000
2469.2000	-42.838
2469.6000	-40.142
2470.0000	-39.813
2470.4000	-48.416
2470.8000	-210.000
2471.2000	-210.000
2471.6000	-58.755
2472.0000	-64.357
2472.4000	-210.000
2472.8000	-210.000
2473.2000	-210.000
2473.6000	-210.000
2474.0000	-210.000
2474.4000	-40.931
2474.8000	-39.535
2475.2000	-39.698
2475.6000	-40.460
2476.0000	-210.000
2476.4000	-210.000
2476.8000	-210.000
2477.2000	-210.000
2477.6000	-210.000
2478.0000	-210.000
2478.4000	-61.929
2478.8000	-59.201
2479.2000	-210.000
2479.6000	-39.686
2480.0000	-39.122
2480.4000	-39.241
2480.8000	-38.330
2481.2000	-44.722
2481.6000	-210.000
2482.0000	-210.000
2482.4000	-62.658
2482.8000	-61.154
2483.2000	-210.000
2483.6000	-210.000
2484.0000	-59.763
2484.4000	-65.161
2484.8000	-45.204
2485.2000	-38.645
2485.6000	-38.726
2486.0000	-38.283
2486.4000	-46.780
2486.8000	-210.000
2487.2000	-210.000
2487.6000	-210.000
2488.0000	-63.935
2488.4000	-210.000
2488.8000	-59.927
2489.2000	-60.585
2489.6000	-60.779
2490.0000	-210.000
2490.4000	-39.303
2490.8000	-38.312
2491.2000	-37.602
2491.6000	-40.529
2492.0000	-210.000
2492.4000	-210.000
2492.8000	-69.626
2493.2000	-210.000
2493.6000	-210.000
2494.0000	-210.000
2494.4000	-210.000
2494.8000	-210.000
2495.2000	-64.444
2495.6000	-38.013
2496.0000	-37.373
2496.4000	-37.055
2496.8000	-37.279
2497.2000	-210.000
2497.6000	-210.000
2498.0000	-59.935
2498.4000	-210.000
2498.8000	-65.453
2499.2000	-61.852
2499.6000	-64.810
2500.0000	-210.000
2500.4000	-210.000
2500.8000	-38.116
2501.2000	-36.708
2501.6000	-36.511
2502.0000	-37.310
2502.4000	-210.000
2502.8000	-210.000
2503.2000	-210.000
2503.6000	-210.000
2504.0000	-65.865
2504.4000	-210.000
2504.8000	-210.000
2505.2000	-66.659
2505.6000	-210.000
2506.0000	-44.713
2506.4000	-36.158
2506.8000	-36.082
2507.2000	-36.813
2507.6000	-210.000
2508.0000	-210.000
2508.4000	-61.784
2508.8000	-70.173
2509.2000	-58.274
2509.6000	-61.472
2510.0000	-61.797
2510.4000	-70.421
2510.8000	-62.091
2511.2000	-41.553
2511.6000	-35.518
2512.0000	-36.031
2512.4000	-35.354
2512.8000	-42.531
2513.2000	-210.000
2513.6000	-70.923
2514.0000	-63.679
2514.4000	-210.000
2514.8000	-70.260
2515.2000	-62.633
2515.6000	-65.957
2516.0000	-210.000
2516.4000	-210.000
2516.8000	-36.594
2517.2000	-35.406
2517.6000	-35.068
2518.0000	-36.035
2518.4000	-210.000
2518.8000	-210.000
2519.2000	-210.000
2519.6000	-210.000
2520.0000	-64.343
2520.4000	-66.254
2520.8000	-210.000
2521.2000	-89.880
2521.6000	-210.000
2522.0000	-44.307
2522.4000	-34.921
2522.8000	-34.872
2523.2000	-35.786
2523.6000	-210.000
2524.0000	-210.000
2524.4000	-64.484
2524.8000	-59.062
2525.2000	-210.000
2525.6000	-60.504
2526.0000	-210.000
2526.4000	-210.000
2526.8000	-210.000
2527.2000	-41.421
2527.6000	-34.777
2528.0000	-34.528
2528.4000	-34.207
2528.8000	-43.236
2529.2000	-210.000
2529.6000	-210.000
2530.0000	-210.000
2530.4000	-68.456
2530.8000	-210.000
2531.2000	-68.891
2531.6000	-210.000
2532.0000	-58.283
2532.4000	-39.519
2532.8000	-34.004
2533.2000	-34.045
2533.6000	-33.455
2534.0000	-40.987
2534.4000	-210.000
2534.8000	-210.000
2535.2000	-210.000
2535.6000	-210.000
2536.0000	-210.000
2536.4000	-210.000
2536.8000	-210.000
2537.2000	-210.000
2537.6000	-42.687
2538.0000	-34.268
2538.4000	-33.582
2538.8000	-33.100
2539.2000	-40.221
2539.6000	-210.000
2540.0000	-210.000
2540.4000	-60.805
2540.8000	-63.970
2541.2000	-210.000
2541.6000	-210.000
2542.0000	-64.845
2542.4000	-210.000
2542.8000	-210.000
2543.2000	-34.828
2543.6000	-33.114
2544.0000	-33.020
2544.4000	-36.164
2544.8000	-210.000
2545.2000	-210.000
2545.6000	-210.000
2546.0000	-210.000
2546.4000	-210.000
2546.8000	-210.000
2547.2000	-210.000
2547.6000	-210.000
2548.0000	-64.072
2548.4000	-34.498
2548.8000	-33.512
2549.2000	-33.205
2549.6000	-33.905
2550.0000	-210.000
2550.4000	-210.000
2550.8000	-59.031
2551.2000	-61.961
2551.6000	-210.000
2552.0000	-210.000
2552.4000	-74.056
2552.8000	-64.265
2553.2000	-210.000
2553.6000	-34.558
2554.0000	-32.996
2554.4000	-32.817
2554.8000	-33.748
2555.2000	-210.000
2555.6000	-210.000
2556.0000	-65.327
2556.4000	-59.370
2556.8000	-57.361
2557.2000	-65.450
2557.6000	-210.000
2558.0000	-57.675
2558.4000	-63.162
2558.8000	-39.190
2559.2000	-32.337
2559.6000	-33.056
2560.0000	-33.299
2560.4000	-51.357
2560.8000	-210.000
2561.2000	-210.000
2561.6000	-210.000
2562.0000	-210.000
2562.4000	-210.000
2562.8000	-210.000
2563.2000	-210.000
2563.6000	-210.000
2564.0000	-38.554
2564.4000	-32.250
2564.8000	-32.774
2565.2000	-32.534
2565.6000	-39.714
2566.0000	-210.000
2566.4000	-210.000
2566.8000	-64.987
2567.2000	-210.000
2567.6000	-59.245
2568.0000	-57.592
2568.4000	-59.755
2568.8000	-72.623
2569.2000	-38.265
2569.6000	-32.002
2570.0000	-32.462
2570.4000	-32.359
2570.8000	-39.439
2571.2000	-210.000
2571.6000	-210.000
2572.0000	-210.000
2572.4000	-56.784
2572.8000	-58.444
2573.2000	-61.319
2573.6000	-63.551
2574.0000	-210.000
2574.4000	-210.000
2574.8000	-33.208
2575.2000	-32.281
2575.6000	-32.437
2576.0000	-37.881
2576.4000	-210.000
2576.8000	-210.000
2577.2000	-210.000
2577.6000	-210.000
2578.0000	-66.639
2578.4000	-210.000
2578.8000	-57.233
2579.2000	-59.642
2579.6000	-210.000
2580.0000	-32.366
2580.4000	-32.159
2580.8000	-32.164
2581.2000	-33.426
2581.6000	-210.000
2582.0000	-210.000
2582.4000	-62.214
2582.8000	-210.000
2583.2000	-210.000
2583.6000	-66.059
2584.0000	-64.702
2584.4000	-210.000
2584.8000	-210.000
2585.2000	-32.536
2585.6000	-31.780
2586.0000	-32.175
2586.4000	-32.677
2586.8000	-210.000
2587.2000	-210.000
2587.6000	-210.000
2588.0000	-210.000
2588.4000	-210.000
2588.8000	-64.430
2589.2000	-210.000
2589.6000	-65.461
2590.0000	-210.000
2590.4000	-34.371
2590.8000	-31.406
2591.2000	-31.778
2591.6000	-32.628
2592.0000	-210.000
2592.4000	-210.000
2592.8000	-210.000
2593.2000	-210.000
2593.6000	-66.227
2594.0000	-210.000
2594.4000	-210.000
2594.8000	-68.908
2595.2000	-210.000
2595.6000	-37.210
2596.0000	-31.280
2596.4000	-31.736
2596.8000	-31.556
2597.2000	-40.620
2597.6000	-210.000
2598.0000	-210.000
2598.4000	-66.572
2598.8000	-64.143
2599.2000	-59.481
2599.6000	-61.816
2600.0000	-58.145
2600.4000	-210.000
2600.8000	-36.611
2601.2000	-31.081
2601.6000	-31.528
2602.0000	-31.072
2602.4000	-37.368
2602.8000	-210.000
2603.2000	-210.000
2603.6000	-60.363
2604.0000	-65.817
2604.4000	-65.291
2604.8000	-210.000
2605.2000	-61.503
2605.6000	-60.651
2606.0000	-38.170
2606.4000	-31.334
2606.8000	-31.457
2607.2000	-30.311
2607.6000	-36.767
2608.0000	-210.000
2608.4000	-210.000
2608.8000	-61.803
2609.2000	-210.000
2609.6000	-210.000
2610.0000	-61.153
2610.4000	-80.668
2610.8000	-210.000
2611.2000	-210.000
2611.6000	-31.872
2612.0000	-31.024
2612.4000	-30.512
2612.8000	-34.185
2613.2000	-210.000
2613.6000	-210.000
2614.0000	-61.720
2614.4000	-210.000
2614.8000	-210.000
2615.2000	-210.000
2615.6000	-210.000
2616.0000	-210.000
2616.4000	-210.000
2616.8000	-32.011
2617.2000	-31.035
2617.6000	-31.166
2618.0000	-31.552
2618.4000	-210.000
2618.8000	-210.000
2619.2000	-210.000
2619.6000	-62.042
2620.0000	-71.063
2620.4000	-66.819
2620.8000	-210.000
2621.2000	-210.000
2621.6000	-64.069
2622.0000	-32.226
2622.4000	-30.760
2622.8000	-31.173
2623.2000	-30.923
2623.6000	-210.000
2624.0000	-210.000
2624.4000	-210.000
2624.8000	-210.000
2625.2000	-62.931
2625.6000	-60.401
2626.0000	-210.000
2626.4000	-210.000
2626.8000	-210.000
2627.2000	-36.882
2627.6000	-30.623
2628.0000	-30.760
2628.4000	-30.371
2628.8000	-210.000
2629.2000	-210.000
2629.6000	-210.000
2630.0000	-210.000
2630.4000	-63.616
2630.8000	-62.072
2631.2000	-210.000
2631.6000	-62.962
2632.0000	-64.144
2632.4000	-35.505
2632.8000	-30.245
2633.2000	-30.790
2633.6000	-30.143
2634.0000	-36.726
2634.4000	-210.000
2634.8000	-210.000
2635.2000	-210.000
2635.6000	-210.000
2636.0000	-62.234
2636.4000	-63.528
2636.8000	-65.525
2637.2000	-210.000
2637.6000	-35.447
2638.0000	-29.642
2638.4000	-30.226
2638.8000	-29.122
2639.2000	-35.558
2639.6000	-210.000
2640.0000	-210.000
2640.4000	-210.000
2640.8000	-210.000
2641.2000	-210.000
2641.6000	-210.000
2642.0000	-73.660
2642.4000	-61.466
2642.8000	-40.387
2643.2000	-29.735
2643.6000	-29.634
2644.0000	-28.077
2644.4000	-32.891
2644.8000	-210.000
2645.2000	-210.000
2645.6000	-210.000
2646.0000	-210.000
2646.4000	-64.773
2646.8000	-65.943
2647.2000	-210.000
2647.6000	-210.000
2648.0000	-210.000
2648.4000	-28.745
2648.8000	-28.706
2649.2000	-27.104
2649.6000	-35.619
2650.0000	-210.000
2650.4000	-210.000
2650.8000	-61.521
2651.2000	-210.000
2651.6000	-59.614
2652.0000	-61.600
2652.4000	-72.475
2652.8000	-68.480
2653.2000	-33.167
2653.6000	-28.289
2654.0000	-28.254
2654.4000	-27.185
2654.8000	-33.376
2655.2000	-210.000
2655.6000	-210.000
2656.0000	-210.000
2656.4000	-70.931
2656.8000	-64.135
2657.2000	-210.000
2657.6000	-65.403
2658.0000	-65.485
2658.4000	-36.133
2658.8000	-28.508
2659.2000	-28.150
2659.6000	-27.572
2660.0000	-32.658
2660.4000	-210.000
2660.8000	-210.000
2661.2000	-210.000
2661.6000	-66.332
2662.0000	-66.964
2662.4000	-210.000
2662.8000	-64.281
2663.2000	-80.075
2663.6000	-210.000
2664.0000	-28.735
2664.4000	-28.013
2664.8000	-26.749
2665.2000	-28.894
2665.6000	-210.000
2666.0000	-210.000
2666.4000	-210.000
2666.8000	-210.000
2667.2000	-70.949
2667.6000	-82.885
2668.0000	-72.140
2668.4000	-60.655
2668.8000	-210.000
2669.2000	-27.433
2669.6000	-27.031
2670.0000	-26.718
2670.4000	-32.346
2670.8000	-61.486
2671.2000	-62.683
2671.6000	-70.316
2672.0000	-210.000
2672.4000	-70.274
2672.8000	-210.000
2673.2000	-69.574
2673.6000	-60.092
2674.0000	-67.044
2674.4000	-27.678
2674.8000	-26.379
2675.2000	-26.194
2675.6000	-31.182
2676.0000	-44.176
2676.4000	-60.568
2676.8000	-61.115
2677.2000	-210.000
2677.6000	-60.878
2678.0000	-68.945
2678.4000	-210.000
2678.8000	-61.566
2679.2000	-62.996
2679.6000	-31.353
2680.0000	-25.379
2680.4000	-24.779
2680.8000	-26.659
2681.2000	-34.233
2681.6000	-61.789
2682.0000	-68.851
2682.4000	-210.000
2682.8000	-60.827
2683.2000	-77.233
2683.6000	-210.000
2684.0000	-210.000
2684.4000	-210.000
2684.8000	-25.450
2685.2000	-24.983
2685.6000	-24.747
2686.0000	-30.189
2686.4000	-64.716
2686.8000	-64.747
2687.2000	-64.887
2687.6000	-59.073
2688.0000	-210.000
2688.4000	-63.874
2688.8000	-59.126
2689.2000	-62.082
2689.6000	-67.007
2690.0000	-25.040
2690.4000	-23.799
2690.8000	-24.115
2691.2000	-23.697
2691.6000	-44.418
2692.0000	-63.099
2692.4000	-67.196
2692.8000	-62.764
2693.2000	-69.801
2693.6000	-210.000
2694.0000	-60.542
2694.4000	-210.000
2694.8000	-210.000
2695.2000	-24.597
2695.6000	-23.416
2696.0000	-23.610
2696.4000	-23.439
2696.8000	-37.069
2697.2000	-68.938
2697.6000	-210.000
2698.0000	-210.000
2698.4000	-59.918
2698.8000	-210.000
2699.2000	-210.000
2699.6000	-63.569
2700.0000	-74.968
2700.4000	-28.735
2700.8000	-22.735
2701.2000	-22.826
2701.6000	-23.091
2702.0000	-28.928
2702.4000	-57.645
2702.8000	-60.606
2703.2000	-60.622
2703.6000	-73.577
2704.0000	-210.000
2704.4000	-61.225
2704.8000	-62.397
2705.2000	-60.940
2705.6000	-26.882
2706.0000	-22.594
2706.4000	-22.687
2706.8000	-22.472
2707.2000	-29.352
2707.6000	-61.388
2708.0000	-58.156
2708.4000	-60.333
2708.8000	-59.516
2709.2000	-59.259
2709.6000	-64.770
2710.0000	-57.991
2710.4000	-58.499
2710.8000	-22.678
2711.2000	-21.695
2711.6000	-21.676
2712.0000	-21.709
2712.4000	-34.943
2712.8000	-57.303
2713.2000	-57.156
2713.6000	-55.577
2714.0000	-56.162
2714.4000	-55.102
2714.8000	-55.722
2715.2000	-54.441
2715.6000	-55.022
2716.0000	-24.847
2716.4000	-20.802
2716.8000	-20.567
2717.2000	-20.459
2717.6000	-27.760
2718.0000	-53.882
2718.4000	-55.252
2718.8000	-55.935
2719.2000	-56.390
2719.6000	-54.388
2720.0000	-53.915
2720.4000	-53.536
2720.8000	-53.033
2721.2000	-23.859
2721.6000	-19.630
2722.0000	-19.027
2722.4000	-18.904
2722.8000	-24.353
2723.2000	-43.765
2723.6000	-49.838
2724.0000	-49.772
2724.4000	-48.941
2724.8000	-48.303
2725.2000	-48.080
2725.6000	-47.830
2726.0000	-47.630
2726.4000	-22.765
2726.8000	-18.592
2727.2000	-18.002
2727.6000	-18.533
2728.0000	-30.609
2728.4000	-43.608
2728.8000	-46.264
2729.2000	-46.139
2729.6000	-45.923
2730.0000	-45.763
2730.4000	-45.720
2730.8000	-45.561
2731.2000	-45.521
2731.6000	-21.490
2732.0000	-17.238
2732.4000	-16.578
2732.8000	-17.129
2733.2000	-25.183
2733.6000	-42.541
2734.0000	-45.433
2734.4000	-44.738
2734.8000	-44.431
2735.2000	-44.238
2735.6000	-44.096
2736.0000	-44.007
2736.4000	-43.971
2736.8000	-20.084
2737.2000	-15.732
2737.6000	-14.881
2738.0000	-14.983
2738.4000	-20.739
2738.8000	-40.583
2739.2000	-43.724
2739.6000	-43.356
2740.0000	-42.989
2740.4000	-42.605
2740.8000	-42.261
2741.2000	-42.004
2741.6000	-41.864
2742.0000	-19.698
2742.4000	-15.445
2742.8000	-14.312
2743.2000	-14.179
2743.6000	-18.881
2744.0000	-36.354
2744.4000	-37.878
2744.8000	-36.992
2745.2000	-36.232
2745.6000	-35.382
2746.0000	-34.537
2746.4000	-33.890
2746.8000	-33.553
2747.2000	-19.034
2747.6000	-14.254
2748.0000	-13.403
2748.4000	-14.058
2748.8000	-23.456
2749.2000	-33.421
2749.6000	-33.765
2750.0000	-33.899
2750.4000	-34.032
2750.8000	-34.139
2751.2000	-34.281
2751.6000	-34.383
2752.0000	-34.462
2752.4000	-21.455
2752.8000	-15.388
2753.2000	-11.819
2753.6000	-12.002
2754.0000	-17.620
2754.4000	-31.398
2754.8000	-31.085
2755.2000	-30.325
2755.6000	-29.727
2756.0000	-29.241
2756.4000	-28.804
2756.8000	-28.486
2757.2000	-28.052
2757.6000	-19.805
2758.0000	-14.026
2758.4000	-10.772
2758.8000	-10.901
2759.2000	-15.441
2759.6000	-26.351
2760.0000	-27.652
2760.4000	-27.956
2760.8000	-28.044
2761.2000	-28.013
2761.6000	-27.924
2762.0000	-27.547
2762.4000	-27.222
2762.8000	-15.248
2763.2000	-10.101
2763.6000	-9.230
2764.0000	-9.957
2764.4000	-17.545
2764.8000	-22.684
2765.2000	-23.619
2765.6000	-23.223
2766.0000	-22.436
2766.4000	-21.575
2766.8000	-20.773
2767.2000	-20.141
2767.6000	-19.739
2768.0000	-12.587
2768.4000	-7.528
2768.8000	-7.498
2769.2000	-7.508
2769.6000	-12.884
2770.0000	-19.300
2770.4000	-19.650
2770.8000	-19.578
2771.2000	-19.855
2771.6000	-20.342
2772.0000	-21.033
2772.4000	-22.273
2772.8000	-23.201
2773.2000	-7.291
2773.6000	-6.173
2774.0000	-6.050
2774.4000	-6.071
2774.8000	-10.656
2775.2000	-20.305
2775.6000	-27.258
2776.0000	-26.720
2776.4000	-26.319
2776.8000	-25.829
2777.2000	-25.194
2777.6000	-24.819
2778.0000	-13.635
2778.4000	-9.129
2778.8000	-4.799
2779.2000	-4.738
2779.6000	-5.618
2780.0000	-13.268
2780.4000	-18.639
2780.8000	-22.548
2781.2000	-22.061
2781.6000	-21.177
2782.0000	-20.318
2782.4000	-19.566
2782.8000	-18.761
2783.2000	-17.368
2783.6000	-7.455
2784.0000	-3.591
2784.4000	-3.144
2784.8000	-3.512
2785.2000	-8.404
2785.6000	-13.288
2786.0000	-12.144
2786.4000	-11.364
2786.8000	-10.946
2787.2000	-10.658
2787.6000	-10.404
2788.0000	-10.202
2788.4000	-10.065
2788.8000	-1.957
2789.2000	-0.814
2789.6000	-0.664
2790.0000	-1.813
2790.4000	-10.944
2790.8000	-10.388
2791.2000	-10.656
2791.6000	-10.894
2792.0000	-11.084
2792.4000	-11.298
2792.8000	-11.486
2793.2000	-11.669
2793.6000	-11.890
2794.0000	-0.625
2794.4000	+0.715
2794.8000	+0.842
2795.2000	-0.312
2795.6000	-10.793
2796.0000	-11.060
2796.4000	-12.689
2796.8000	-13.068
2797.2000	-13.204
2797.6000	-13.327
2798.0000	-13.392
2798.4000	-13.413
2798.8000	-13.484
2799.2000	-3.465
2799.6000	+0.453
2800.0000	+0.969
2800.4000	-0.041
2800.8000	-8.771
2801.2000	-13.127
2801.6000	-13.606
2802.0000	-13.632
2802.4000	-13.700
2802.8000	-13.839
2803.2000	-14.108
2803.6000	-14.346
2804.0000	-4.552
2804.4000	-0.671
2804.8000	-0.304
2805.2000	-0.306
2805.6000	-1.888
2806.0000	-13.448
2806.4000	-18.102
2806.8000	-18.392
2807.2000	-18.505
2807.6000	-18.486
2808.0000	-18.348
2808.4000	-18.164
2808.8000	-18.002
2809.2000	-17.878
2809.6000	-7.404
2810.0000	-2.442
2810.4000	-1.680
2810.8000	-2.964
2811.2000	-13.700
2811.6000	-18.542
2812.0000	-19.140
2812.4000	-19.512
2812.8000	-19.801
2813.2000	-20.016
2813.6000	-20.164
2814.0000	-20.087
2814.4000	-7.129
2814.8000	-3.094
2815.2000	-2.590
2815.6000	-2.604
2816.0000	-7.345
2816.4000	-15.370
2816.8000	-18.356
2817.2000	-18.630
2817.6000	-18.969
2818.0000	-19.314
2818.4000	-19.735
2818.8000	-20.174
2819.2000	-20.651
2819.6000	-20.951
2820.0000	-4.482
2820.4000	-3.364
2820.8000	-3.689
2821.2000	-5.777
2821.6000	-18.016
2822.0000	-24.977
2822.4000	-26.457
2822.8000	-27.635
2823.2000	-28.416
2823.6000	-28.904
2824.0000	-29.165
2824.4000	-29.516
2824.8000	-12.374
2825.2000	-9.010
2825.6000	-4.985
2826.0000	-5.473
2826.4000	-10.877
2826.8000	-25.107
2827.2000	-30.009
2827.6000	-29.666
2828.0000	-29.285
2828.4000	-28.857
2828.8000	-28.595
2829.2000	-28.324
2829.6000	-28.182
2830.0000	-14.603
2830.4000	-8.658
2830.8000	-5.566
2831.2000	-5.926
2831.6000	-10.916
2832.0000	-21.974
2832.4000	-28.286
2832.8000	-28.921
2833.2000	-29.516
2833.6000	-30.091
2834.0000	-30.976
2834.4000	-32.016
2834.8000	-33.607
2835.2000	-16.368
2835.6000	-7.361
2836.0000	-5.797
2836.4000	-6.498
2836.8000	-12.632
2837.2000	-33.920
2837.6000	-36.625
2838.0000	-36.442
2838.4000	-36.091
2838.8000	-35.693
2839.2000	-35.394
2839.6000	-35.024
2840.0000	-34.681
2840.4000	-15.124
2840.8000	-8.881
2841.2000	-5.779
2841.6000	-6.212
2842.0000	-11.076
2842.4000	-32.447
2842.8000	-35.363
2843.2000	-36.057
2843.6000	-36.828
2844.0000	-37.590
2844.4000	-38.471
2844.8000	-39.136
2845.2000	-39.792
2845.6000	-14.512
2846.0000	-6.345
2846.4000	-6.029
2846.8000	-7.265
2847.2000	-23.396
2847.6000	-38.309
2848.0000	-39.590
2848.4000	-39.784
2848.8000	-39.772
2849.2000	-39.825
2849.6000	-39.931
2850.0000	-40.194
2850.4000	-40.533
2850.8000	-11.518
2851.2000	-6.368
2851.6000	-5.802
2852.0000	-6.878
2852.4000	-15.638
2852.8000	-41.293
2853.2000	-44.426
2853.6000	-44.667
2854.0000	-44.399
2854.4000	-44.163
2854.8000	-43.997
2855.2000	-43.687
2855.6000	-43.587
2856.0000	-11.652
2856.4000	-6.568
2856.8000	-6.038
2857.2000	-7.324
2857.6000	-20.332
2858.0000	-42.997
2858.4000	-44.320
2858.8000	-44.995
2859.2000	-45.502
2859.6000	-45.897
2860.0000	-46.227
2860.4000	-46.566
2860.8000	-46.661
2861.2000	-11.761
2861.6000	-6.666
2862.0000	-6.075
2862.4000	-7.263
2862.8000	-23.133
2863.2000	-44.169
2863.6000	-48.008
2864.0000	-48.444
2864.4000	-49.122
2864.8000	-49.889
2865.2000	-50.577
2865.6000	-51.313
2866.0000	-15.360
2866.4000	-9.281
2866.8000	-6.178
2867.2000	-6.260
2867.6000	-11.182
2868.0000	-32.244
2868.4000	-51.436
2868.8000	-51.930
2869.2000	-52.457
2869.6000	-52.453
2870.0000	-52.639
2870.4000	-53.081
2870.8000	-53.830
2871.2000	-63.138
2871.6000	-12.169
2872.0000	-7.082
2872.4000	-6.453
2872.8000	-8.184
2873.2000	-22.475
2873.6000	-54.609
2874.0000	-54.901
2874.4000	-55.850
2874.8000	-55.516
2875.2000	-55.643
2875.6000	-56.036
2876.0000	-56.611
2876.4000	-15.865
2876.8000	-9.646
2877.2000	-6.310
2877.6000	-6.538
2878.0000	-11.927
2878.4000	-43.563
2878.8000	-58.356
2879.2000	-58.652
2879.6000	-58.292
2880.0000	-58.173
2880.4000	-56.472
2880.8000	-67.503
2881.2000	-59.935
2881.6000	-15.918
2882.0000	-9.743
2882.4000	-6.404
2882.8000	-7.366
2883.2000	-23.176
2883.6000	-58.548
2884.0000	-61.750
2884.4000	-65.983
2884.8000	-63.318
2885.2000	-68.193
2885.6000	-62.022
2886.0000	-72.362
2886.4000	-210.000
2886.8000	-16.091
2887.2000	-10.039
2887.6000	-6.629
2888.0000	-7.298
2888.4000	-14.478
2888.8000	-61.724
2889.2000	-66.377
2889.6000	-66.623
2890.0000	-60.586
2890.4000	-59.970
2890.8000	-59.682
2891.2000	-210.000
2891.6000	-210.000
2892.0000	-12.799
2892.4000	-7.615
2892.8000	-6.792
2893.2000	-7.994
2893.6000	-22.907
2894.0000	-210.000
2894.4000	-67.515
2894.8000	-67.036
2895.2000	-63.486
2895.6000	-63.028
2896.0000	-210.000
2896.4000	-210.000
2896.8000	-210.000
2897.2000	-13.069
2897.6000	-7.632
2898.0000	-6.972
2898.4000	-8.147
2898.8000	-25.563
2899.2000	-91.362
2899.6000	-210.000
2900.0000	-210.000
2900.4000	-210.000
2900.8000	-65.178
2901.2000	-62.398
2901.6000	-60.491
2902.0000	-210.000
2902.4000	-13.118
2902.8000	-7.744
2903.2000	-6.955
2903.6000	-10.610
2904.0000	-37.217
2904.4000	-64.396
2904.8000	-210.000
2905.2000	-65.102
2905.6000	-210.000
2906.0000	-68.674
2906.4000	-68.164
2906.8000	-210.000
2907.2000	-66.899
2907.6000	-13.457
2908.0000	-7.479
2908.4000	-7.368
2908.8000	-12.840
2909.2000	-210.000
2909.6000	-64.719
2910.0000	-210.000
2910.4000	-210.000
2910.8000	-66.271
2911.2000	-210.000
2911.6000	-210.000
2912.0000	-66.552
2912.4000	-16.975
2912.8000	-10.649
2913.2000	-7.181
2913.6000	-7.347
2914.0000	-12.902
2914.4000	-210.000
2914.8000	-66.169
2915.2000	-64.656
2915.6000	-67.765
2916.0000	-70.146
2916.4000	-63.314
2916.8000	-62.574
2917.2000	-62.313
2917.6000	-13.611
2918.0000	-8.204
2918.4000	-7.314
2918.8000	-8.726
2919.2000	-21.855
2919.6000	-210.000
2920.0000	-210.000
2920.4000	-210.000
2920.8000	-210.000
2921.2000	-62.428
2921.6000	-65.349
2922.0000	-210.000
2922.4000	-69.129
2922.8000	-17.051
2923.2000	-9.223
2923.6000	-7.414
2924.0000	-9.485
2924.4000	-31.548
2924.8000	-210.000
2925.2000	-210.000
2925.6000	-210.000
2926.0000	-210.000
2926.4000	-67.284
2926.8000	-210.000
2927.2000	-62.067
2927.6000	-210.000
2928.0000	-13.648
2928.4000	-8.190
2928.8000	-7.804
2929.2000	-9.151
2929.6000	-25.508
2930.0000	-71.080
2930.4000	-67.433
2930.8000	-210.000
2931.2000	-210.000
2931.6000	-210.000
2932.0000	-71.455
2932.4000	-210.000
2932.8000	-17.426
2933.2000	-11.347
2933.6000	-7.508
2934.0000	-7.854
2934.4000	-13.700
2934.8000	-43.848
2935.2000	-210.000
2935.6000	-210.000
2936.0000	-210.000
2936.4000	-63.515
2936.8000	-210.000
2937.2000	-62.588
2937.6000	-210.000
2938.0000	-18.636
2938.4000	-9.442
2938.8000	-7.757
2939.2000	-8.450
2939.6000	-15.730
2940.0000	-63.552
2940.4000	-75.983
2940.8000	-65.427
2941.2000	-210.000
2941.6000	-66.836
2942.0000	-68.972
2942.4000	-210.000
2942.8000	-65.459
2943.2000	-17.338
2943.6000	-11.128
2944.0000	-7.799
2944.4000	-8.153
2944.8000	-13.896
2945.2000	-71.667
2945.6000	-210.000
2946.0000	-210.000
2946.4000	-68.551
2946.8000	-210.000
2947.2000	-70.974
2947.6000	-210.000
2948.0000	-210.000
2948.4000	-14.200
2948.8000	-8.788
2949.2000	-7.983
2949.6000	-9.504
2950.0000	-27.331
2950.4000	-73.538
2950.8000	-210.000
2951.2000	-210.000
2951.6000	-210.000
2952.0000	-68.182
2952.4000	-69.226
2952.8000	-62.525
2953.2000	-210.000
2953.6000	-14.345
2954.0000	-8.716
2954.4000	-8.286
2954.8000	-11.561
2955.2000	-56.637
2955.6000	-210.000
2956.0000	-210.000
2956.4000	-63.170
2956.8000	-210.000
2957.2000	-210.000
2957.6000	-64.798
2958.0000	-210.000
2958.4000	-79.809
2958.8000	-14.300
2959.2000	-8.755
2959.6000	-8.592
2960.0000	-14.325
2960.4000	-210.000
2960.8000	-210.000
2961.2000	-210.000
2961.6000	-69.048
2962.0000	-65.845
2962.4000	-64.096
2962.8000	-210.000
2963.2000	-210.000
2963.6000	-17.836
2964.0000	-11.641
2964.4000	-8.441
2964.8000	-8.548
2965.2000	-14.022
2965.6000	-60.565
2966.0000	-210.000
2966.4000	-64.981
2966.8000	-210.000
2967.2000	-210.000
2967.6000	-67.042
2968.0000	-210.000
2968.4000	-64.716
2968.8000	-14.536
2969.2000	-9.404
2969.6000	-8.601
2970.0000	-9.686
2970.4000	-20.948
2970.8000	-210.000
2971.2000	-62.569
2971.6000	-210.000
2972.0000	-210.000
2972.4000	-210.000
2972.8000	-63.116
2973.2000	-63.598
2973.6000	-210.000
2974.0000	-15.148
2974.4000	-9.420
2974.8000	-8.821
2975.2000	-10.530
2975.6000	-41.052
2976.0000	-67.535
2976.4000	-210.000
2976.8000	-210.000
2977.2000	-65.504
2977.6000	-67.020
2978.0000	-71.409
2978.4000	-62.854
2978.8000	-20.021
2979.2000	-12.520
2979.6000	-8.884
2980.0000	-9.215
2980.4000	-14.312
2980.8000	-210.000
2981.2000	-67.086
2981.6000	-210.000
2982.0000	-65.022
2982.4000	-79.743
2982.8000	-210.000
2983.2000	-210.000
2983.6000	-210.000
2984.0000	-18.877
2984.4000	-12.708
2984.8000	-8.918
2985.2000	-10.033
2985.6000	-25.471
[truncated: 6,286 more rows]
