# Supplementary material for: Femtosecond tunable solitons up to 4.8 µm using soliton self-frequency shift in an InF3 fiber
Source: Sci Rep. 2022 Sep 23;12:15898. doi: 10.1038/s41598-022-19658-8 (PMC9508244; doi:10.1038/s41598-022-19658-8)
Supplement: Supplementary file 1 — Supplementary Information. [file 41598_2022_19658_MOESM1_ESM.zip › Raw data/Fig4_70W_QCW/11.0A2.CSV]

75CSV
// AQ6376 OPTICAL SPECTRUM ANALYZER //
35
CTRWL	3850.000000
SPAN	3300.000000
START WL	2200.000000
STOP WL	5500.000000
WLFREQ	0
REFL	+0.0
LSCL	7.1
RESLN	2.000
AVG	1
SMPLAUTO	1
SMPL	8251
SMPLINTVL	0.4000
HI1_CHOP
MEAS
LSUNT	0
NMSKH	OFF
RESCOR	0
SMOOTH	0
MEASWL	0
SWPSPD	1
MODELNAME	AQ6376
CHGPT	0
RESCAL0_0	10243
RESCAL0_1	0
RESCAL0_2	0
RESCAL1_0	10243
RESCAL1_1	0
RESCAL1_2	0
RESPARM	10243
FREQPARM	10243
WNUMPARM	10243
[TRACE DATA]
2200.0000	-66.556
2200.4000	-58.996
2200.8000	-50.872
2201.2000	-50.241
2201.6000	-53.725
2202.0000	-44.648
2202.4000	-59.389
2202.8000	-210.000
2203.2000	-210.000
2203.6000	-210.000
2204.0000	-210.000
2204.4000	-210.000
2204.8000	-210.000
2205.2000	-210.000
2205.6000	-210.000
2206.0000	-210.000
2206.4000	-210.000
2206.8000	-58.483
2207.2000	-48.526
2207.6000	-64.171
2208.0000	-210.000
2208.4000	-210.000
2208.8000	-210.000
2209.2000	-60.809
2209.6000	-65.453
2210.0000	-210.000
2210.4000	-210.000
2210.8000	-70.167
2211.2000	-210.000
2211.6000	-210.000
2212.0000	-48.639
2212.4000	-53.396
2212.8000	-210.000
2213.2000	-210.000
2213.6000	-210.000
2214.0000	-57.270
2214.4000	-210.000
2214.8000	-66.310
2215.2000	-210.000
2215.6000	-60.243
2216.0000	-59.944
2216.4000	-60.098
2216.8000	-210.000
2217.2000	-46.144
2217.6000	-53.475
2218.0000	-210.000
2218.4000	-43.336
2218.8000	-210.000
2219.2000	-210.000
2219.6000	-210.000
2220.0000	-49.416
2220.4000	-210.000
2220.8000	-57.724
2221.2000	-210.000
2221.6000	-60.041
2222.0000	-210.000
2222.4000	-43.096
2222.8000	-48.645
2223.2000	-210.000
2223.6000	-46.698
2224.0000	-210.000
2224.4000	-210.000
2224.8000	-210.000
2225.2000	-59.884
2225.6000	-59.855
2226.0000	-59.322
2226.4000	-210.000
2226.8000	-63.214
2227.2000	-58.088
2227.6000	-210.000
2228.0000	-210.000
2228.4000	-55.572
2228.8000	-59.527
2229.2000	-210.000
2229.6000	-210.000
2230.0000	-63.963
2230.4000	-61.007
2230.8000	-210.000
2231.2000	-59.594
2231.6000	-61.275
2232.0000	-60.414
2232.4000	-210.000
2232.8000	-210.000
2233.2000	-50.379
2233.6000	-52.780
2234.0000	-52.758
2234.4000	-42.375
2234.8000	-50.500
2235.2000	-210.000
2235.6000	-210.000
2236.0000	-56.906
2236.4000	-59.212
2236.8000	-210.000
2237.2000	-66.600
2237.6000	-210.000
2238.0000	-54.174
2238.4000	-47.228
2238.8000	-45.186
2239.2000	-53.719
2239.6000	-45.143
2240.0000	-210.000
2240.4000	-210.000
2240.8000	-210.000
2241.2000	-210.000
2241.6000	-210.000
2242.0000	-210.000
2242.4000	-210.000
2242.8000	-67.335
2243.2000	-210.000
2243.6000	-210.000
2244.0000	-210.000
2244.4000	-48.542
2244.8000	-53.387
2245.2000	-210.000
2245.6000	-210.000
2246.0000	-210.000
2246.4000	-210.000
2246.8000	-57.233
2247.2000	-210.000
2247.6000	-61.945
2248.0000	-58.453
2248.4000	-63.554
2248.8000	-58.745
2249.2000	-210.000
2249.6000	-47.535
2250.0000	-51.625
2250.4000	-46.649
2250.8000	-50.963
2251.2000	-210.000
2251.6000	-64.259
2252.0000	-63.003
2252.4000	-210.000
2252.8000	-210.000
2253.2000	-210.000
2253.6000	-62.044
2254.0000	-210.000
2254.4000	-58.589
2254.8000	-44.931
2255.2000	-50.491
2255.6000	-54.547
2256.0000	-44.388
2256.4000	-210.000
2256.8000	-210.000
2257.2000	-58.794
2257.6000	-210.000
2258.0000	-73.122
2258.4000	-69.570
2258.8000	-59.859
2259.2000	-59.535
2259.6000	-210.000
2260.0000	-210.000
2260.4000	-49.670
2260.8000	-50.729
2261.2000	-51.655
2261.6000	-210.000
2262.0000	-210.000
2262.4000	-210.000
2262.8000	-57.498
2263.2000	-210.000
2263.6000	-78.386
2264.0000	-210.000
2264.4000	-65.170
2264.8000	-210.000
2265.2000	-210.000
2265.6000	-210.000
2266.0000	-54.535
2266.4000	-52.060
2266.8000	-45.661
2267.2000	-210.000
2267.6000	-59.638
2268.0000	-58.441
2268.4000	-72.071
2268.8000	-60.339
2269.2000	-64.710
2269.6000	-62.014
2270.0000	-55.906
2270.4000	-62.573
2270.8000	-45.884
2271.2000	-51.492
2271.6000	-51.756
2272.0000	-44.012
2272.4000	-210.000
2272.8000	-210.000
2273.2000	-66.872
2273.6000	-210.000
2274.0000	-210.000
2274.4000	-210.000
2274.8000	-59.094
2275.2000	-61.311
2275.6000	-59.248
2276.0000	-46.767
2276.4000	-44.883
2276.8000	-52.567
2277.2000	-47.693
2277.6000	-210.000
2278.0000	-210.000
2278.4000	-210.000
2278.8000	-59.957
2279.2000	-57.414
2279.6000	-68.351
2280.0000	-210.000
2280.4000	-55.928
2280.8000	-210.000
2281.2000	-210.000
2281.6000	-210.000
2282.0000	-52.056
2282.4000	-52.058
2282.8000	-210.000
2283.2000	-210.000
2283.6000	-210.000
2284.0000	-60.683
2284.4000	-210.000
2284.8000	-62.454
2285.2000	-59.991
2285.6000	-64.607
2286.0000	-210.000
2286.4000	-210.000
2286.8000	-210.000
2287.2000	-47.620
2287.6000	-52.122
2288.0000	-45.959
2288.4000	-51.522
2288.8000	-210.000
2289.2000	-61.762
2289.6000	-210.000
2290.0000	-210.000
2290.4000	-210.000
2290.8000	-210.000
2291.2000	-60.549
2291.6000	-210.000
2292.0000	-48.342
2292.4000	-45.658
2292.8000	-50.944
2293.2000	-47.089
2293.6000	-48.330
2294.0000	-210.000
2294.4000	-77.650
2294.8000	-66.698
2295.2000	-61.646
2295.6000	-70.968
2296.0000	-56.582
2296.4000	-59.408
2296.8000	-210.000
2297.2000	-56.645
2297.6000	-210.000
2298.0000	-48.407
2298.4000	-51.351
2298.8000	-210.000
2299.2000	-210.000
2299.6000	-210.000
2300.0000	-57.196
2300.4000	-61.808
2300.8000	-210.000
2301.2000	-210.000
2301.6000	-61.337
2302.0000	-210.000
2302.4000	-60.652
2302.8000	-210.000
2303.2000	-47.991
2303.6000	-53.069
2304.0000	-45.962
2304.4000	-45.406
2304.8000	-210.000
2305.2000	-60.067
2305.6000	-60.589
2306.0000	-210.000
2306.4000	-210.000
2306.8000	-210.000
2307.2000	-210.000
2307.6000	-58.938
2308.0000	-55.035
2308.4000	-45.183
2308.8000	-50.220
2309.2000	-52.112
2309.6000	-45.300
2310.0000	-210.000
2310.4000	-210.000
2310.8000	-60.316
2311.2000	-59.642
2311.6000	-59.337
2312.0000	-59.897
2312.4000	-67.886
2312.8000	-210.000
2313.2000	-210.000
2313.6000	-210.000
2314.0000	-49.485
2314.4000	-50.651
2314.8000	-52.871
2315.2000	-210.000
2315.6000	-210.000
2316.0000	-210.000
2316.4000	-58.256
2316.8000	-59.974
2317.2000	-78.921
2317.6000	-59.658
2318.0000	-57.097
2318.4000	-59.654
2318.8000	-210.000
2319.2000	-210.000
2319.6000	-50.912
2320.0000	-49.352
2320.4000	-45.865
2320.8000	-210.000
2321.2000	-210.000
2321.6000	-59.830
2322.0000	-210.000
2322.4000	-210.000
2322.8000	-210.000
2323.2000	-61.578
2323.6000	-210.000
2324.0000	-62.769
2324.4000	-46.071
2324.8000	-49.817
2325.2000	-49.389
2325.6000	-44.374
2326.0000	-210.000
2326.4000	-210.000
2326.8000	-57.675
2327.2000	-60.545
2327.6000	-62.774
2328.0000	-58.847
2328.4000	-210.000
2328.8000	-210.000
2329.2000	-210.000
2329.6000	-210.000
2330.0000	-210.000
2330.4000	-49.718
2330.8000	-47.615
2331.2000	-210.000
2331.6000	-210.000
2332.0000	-58.456
2332.4000	-58.684
2332.8000	-65.114
2333.2000	-210.000
2333.6000	-210.000
2334.0000	-210.000
2334.4000	-58.289
2334.8000	-210.000
2335.2000	-210.000
2335.6000	-49.547
2336.0000	-49.367
2336.4000	-210.000
2336.8000	-210.000
2337.2000	-210.000
2337.6000	-62.360
2338.0000	-210.000
2338.4000	-210.000
2338.8000	-210.000
2339.2000	-210.000
2339.6000	-57.089
2340.0000	-60.013
2340.4000	-210.000
2340.8000	-47.126
2341.2000	-48.595
2341.6000	-44.334
2342.0000	-51.486
2342.4000	-210.000
2342.8000	-210.000
2343.2000	-57.802
2343.6000	-61.848
2344.0000	-210.000
2344.4000	-61.918
2344.8000	-63.067
2345.2000	-210.000
2345.6000	-48.239
2346.0000	-44.942
2346.4000	-48.548
2346.8000	-45.107
2347.2000	-210.000
2347.6000	-210.000
2348.0000	-210.000
2348.4000	-210.000
2348.8000	-210.000
2349.2000	-57.326
2349.6000	-58.300
2350.0000	-60.028
2350.4000	-210.000
2350.8000	-210.000
2351.2000	-210.000
2351.6000	-48.450
2352.0000	-46.621
2352.4000	-210.000
2352.8000	-210.000
2353.2000	-60.442
2353.6000	-73.856
2354.0000	-76.761
2354.4000	-61.016
2354.8000	-57.435
2355.2000	-58.523
2355.6000	-210.000
2356.0000	-210.000
2356.4000	-210.000
2356.8000	-46.598
2357.2000	-47.972
2357.6000	-42.016
2358.0000	-46.921
2358.4000	-210.000
2358.8000	-210.000
2359.2000	-210.000
2359.6000	-210.000
2360.0000	-71.122
2360.4000	-210.000
2360.8000	-73.517
2361.2000	-62.251
2361.6000	-48.392
2362.0000	-45.277
2362.4000	-47.491
2362.8000	-43.350
2363.2000	-48.925
2363.6000	-210.000
2364.0000	-210.000
2364.4000	-62.563
2364.8000	-210.000
2365.2000	-210.000
2365.6000	-65.854
2366.0000	-65.709
2366.4000	-63.643
2366.8000	-58.633
2367.2000	-210.000
2367.6000	-46.607
2368.0000	-45.989
2368.4000	-48.005
2368.8000	-210.000
2369.2000	-210.000
2369.6000	-210.000
2370.0000	-60.007
2370.4000	-64.476
2370.8000	-59.165
2371.2000	-58.254
2371.6000	-58.321
2372.0000	-58.142
2372.4000	-210.000
2372.8000	-46.180
2373.2000	-46.232
2373.6000	-44.088
2374.0000	-56.207
2374.4000	-210.000
2374.8000	-63.863
2375.2000	-210.000
2375.6000	-210.000
2376.0000	-210.000
2376.4000	-210.000
2376.8000	-210.000
2377.2000	-61.414
2377.6000	-48.187
2378.0000	-45.180
2378.4000	-46.280
2378.8000	-43.563
2379.2000	-51.474
2379.6000	-210.000
2380.0000	-210.000
2380.4000	-210.000
2380.8000	-210.000
2381.2000	-210.000
2381.6000	-64.366
2382.0000	-63.083
2382.4000	-68.398
2382.8000	-210.000
2383.2000	-210.000
2383.6000	-46.354
2384.0000	-45.324
2384.4000	-45.872
2384.8000	-210.000
2385.2000	-210.000
2385.6000	-64.900
2386.0000	-58.239
2386.4000	-71.390
2386.8000	-64.537
2387.2000	-210.000
2387.6000	-210.000
2388.0000	-210.000
2388.4000	-210.000
2388.8000	-45.638
2389.2000	-45.567
2389.6000	-44.645
2390.0000	-55.748
2390.4000	-210.000
2390.8000	-210.000
2391.2000	-210.000
2391.6000	-69.670
2392.0000	-58.979
2392.4000	-210.000
2392.8000	-210.000
2393.2000	-210.000
2393.6000	-50.088
2394.0000	-44.681
2394.4000	-45.727
2394.8000	-41.781
2395.2000	-50.367
2395.6000	-210.000
2396.0000	-72.431
2396.4000	-60.079
2396.8000	-61.552
2397.2000	-54.598
2397.6000	-210.000
2398.0000	-210.000
2398.4000	-210.000
2398.8000	-210.000
2399.2000	-43.566
2399.6000	-45.516
2400.0000	-44.375
2400.4000	-43.585
2400.8000	-210.000
2401.2000	-210.000
2401.6000	-210.000
2402.0000	-210.000
2402.4000	-60.678
2402.8000	-210.000
2403.2000	-63.451
2403.6000	-63.340
2404.0000	-62.570
2404.4000	-210.000
2404.8000	-44.368
2405.2000	-43.954
2405.6000	-42.622
2406.0000	-210.000
2406.4000	-210.000
2406.8000	-59.045
2407.2000	-210.000
2407.6000	-63.370
2408.0000	-59.694
2408.4000	-210.000
2408.8000	-65.907
2409.2000	-62.595
2409.6000	-59.303
2410.0000	-44.038
2410.4000	-43.945
2410.8000	-42.175
2411.2000	-49.161
2411.6000	-210.000
2412.0000	-210.000
2412.4000	-58.567
2412.8000	-210.000
2413.2000	-210.000
2413.6000	-210.000
2414.0000	-210.000
2414.4000	-59.918
2414.8000	-210.000
2415.2000	-43.155
2415.6000	-44.093
2416.0000	-42.036
2416.4000	-39.215
2416.8000	-210.000
2417.2000	-210.000
2417.6000	-62.711
2418.0000	-67.550
2418.4000	-210.000
2418.8000	-64.289
2419.2000	-210.000
2419.6000	-60.197
2420.0000	-60.994
2420.4000	-210.000
2420.8000	-43.179
2421.2000	-43.040
2421.6000	-41.458
2422.0000	-210.000
2422.4000	-210.000
2422.8000	-210.000
2423.2000	-210.000
2423.6000	-210.000
2424.0000	-210.000
2424.4000	-210.000
2424.8000	-210.000
2425.2000	-58.693
2425.6000	-210.000
2426.0000	-43.106
2426.4000	-43.290
2426.8000	-41.747
2427.2000	-51.036
2427.6000	-210.000
2428.0000	-210.000
2428.4000	-61.140
2428.8000	-210.000
2429.2000	-210.000
2429.6000	-210.000
2430.0000	-210.000
2430.4000	-210.000
2430.8000	-46.214
2431.2000	-42.620
2431.6000	-43.921
2432.0000	-40.532
2432.4000	-49.069
2432.8000	-210.000
2433.2000	-210.000
2433.6000	-210.000
2434.0000	-210.000
2434.4000	-210.000
2434.8000	-60.717
2435.2000	-210.000
2435.6000	-58.928
2436.0000	-210.000
2436.4000	-210.000
2436.8000	-43.433
2437.2000	-43.200
2437.6000	-44.330
2438.0000	-210.000
2438.4000	-210.000
2438.8000	-210.000
2439.2000	-210.000
2439.6000	-210.000
2440.0000	-210.000
2440.4000	-210.000
2440.8000	-210.000
2441.2000	-63.821
2441.6000	-210.000
2442.0000	-42.559
2442.4000	-42.627
2442.8000	-41.601
2443.2000	-54.651
2443.6000	-210.000
2444.0000	-210.000
2444.4000	-210.000
2444.8000	-210.000
2445.2000	-210.000
2445.6000	-210.000
2446.0000	-210.000
2446.4000	-64.621
2446.8000	-46.107
2447.2000	-41.745
2447.6000	-42.583
2448.0000	-40.811
2448.4000	-47.696
2448.8000	-210.000
2449.2000	-65.574
2449.6000	-64.087
2450.0000	-68.027
2450.4000	-61.419
2450.8000	-60.594
2451.2000	-60.219
2451.6000	-60.615
2452.0000	-46.315
2452.4000	-41.253
2452.8000	-42.133
2453.2000	-40.785
2453.6000	-49.718
2454.0000	-210.000
2454.4000	-210.000
2454.8000	-210.000
2455.2000	-210.000
2455.6000	-61.363
2456.0000	-210.000
2456.4000	-58.038
2456.8000	-210.000
2457.2000	-210.000
2457.6000	-210.000
2458.0000	-41.273
2458.4000	-41.207
2458.8000	-41.677
2459.2000	-210.000
2459.6000	-210.000
2460.0000	-210.000
2460.4000	-63.574
2460.8000	-62.527
2461.2000	-62.682
2461.6000	-70.286
2462.0000	-210.000
2462.4000	-210.000
2462.8000	-46.419
2463.2000	-40.086
2463.6000	-40.848
2464.0000	-38.976
2464.4000	-45.397
2464.8000	-210.000
2465.2000	-69.382
2465.6000	-210.000
2466.0000	-210.000
2466.4000	-210.000
2466.8000	-69.215
2467.2000	-57.934
2467.6000	-58.633
2468.0000	-44.562
2468.4000	-39.594
2468.8000	-40.091
2469.2000	-38.945
2469.6000	-47.183
2470.0000	-210.000
2470.4000	-210.000
2470.8000	-73.505
2471.2000	-72.054
2471.6000	-73.143
2472.0000	-60.148
2472.4000	-58.864
2472.8000	-64.109
2473.2000	-210.000
2473.6000	-41.425
2474.0000	-39.618
2474.4000	-39.119
2474.8000	-48.063
2475.2000	-210.000
2475.6000	-210.000
2476.0000	-61.982
2476.4000	-66.639
2476.8000	-210.000
2477.2000	-61.351
2477.6000	-210.000
2478.0000	-77.289
2478.4000	-210.000
2478.8000	-39.594
2479.2000	-39.000
2479.6000	-39.223
2480.0000	-37.905
2480.4000	-45.064
2480.8000	-210.000
2481.2000	-210.000
2481.6000	-210.000
2482.0000	-61.935
2482.4000	-59.352
2482.8000	-210.000
2483.2000	-210.000
2483.6000	-60.448
2484.0000	-42.792
2484.4000	-38.033
2484.8000	-38.732
2485.2000	-37.518
2485.6000	-44.406
2486.0000	-210.000
2486.4000	-210.000
2486.8000	-210.000
2487.2000	-210.000
2487.6000	-60.621
2488.0000	-61.972
2488.4000	-60.136
2488.8000	-210.000
2489.2000	-210.000
2489.6000	-39.970
2490.0000	-37.891
2490.4000	-36.844
2490.8000	-45.018
2491.2000	-210.000
2491.6000	-210.000
2492.0000	-59.223
2492.4000	-69.751
2492.8000	-66.708
2493.2000	-210.000
2493.6000	-210.000
2494.0000	-210.000
2494.4000	-210.000
2494.8000	-38.105
2495.2000	-37.447
2495.6000	-37.183
2496.0000	-39.547
2496.4000	-210.000
2496.8000	-210.000
2497.2000	-59.115
2497.6000	-210.000
2498.0000	-210.000
2498.4000	-62.921
2498.8000	-210.000
2499.2000	-210.000
2499.6000	-68.309
2500.0000	-36.459
2500.4000	-36.887
2500.8000	-36.647
2501.2000	-36.832
2501.6000	-210.000
2502.0000	-210.000
2502.4000	-60.103
2502.8000	-59.944
2503.2000	-210.000
2503.6000	-210.000
2504.0000	-63.867
2504.4000	-62.323
2504.8000	-210.000
2505.2000	-37.345
2505.6000	-36.282
2506.0000	-35.924
2506.4000	-36.755
2506.8000	-210.000
2507.2000	-210.000
2507.6000	-210.000
2508.0000	-210.000
2508.4000	-59.763
2508.8000	-60.424
2509.2000	-68.831
2509.6000	-210.000
2510.0000	-210.000
2510.4000	-42.944
2510.8000	-35.732
2511.2000	-36.098
2511.6000	-36.198
2512.0000	-51.908
2512.4000	-210.000
2512.8000	-210.000
2513.2000	-69.165
2513.6000	-210.000
2514.0000	-71.019
2514.4000	-210.000
2514.8000	-72.020
2515.2000	-210.000
2515.6000	-210.000
2516.0000	-35.610
2516.4000	-35.677
2516.8000	-35.569
2517.2000	-36.505
2517.6000	-210.000
2518.0000	-210.000
2518.4000	-210.000
2518.8000	-210.000
2519.2000	-66.149
2519.6000	-210.000
2520.0000	-210.000
2520.4000	-63.712
2520.8000	-210.000
2521.2000	-35.745
2521.6000	-35.129
2522.0000	-35.085
2522.4000	-35.722
2522.8000	-210.000
2523.2000	-210.000
2523.6000	-61.052
2524.0000	-58.419
2524.4000	-210.000
2524.8000	-64.885
2525.2000	-60.210
2525.6000	-210.000
2526.0000	-210.000
2526.4000	-42.141
2526.8000	-33.966
2527.2000	-34.454
2527.6000	-36.057
2528.0000	-210.000
2528.4000	-210.000
2528.8000	-62.037
2529.2000	-210.000
2529.6000	-62.220
2530.0000	-210.000
2530.4000	-66.556
2530.8000	-61.203
2531.2000	-66.033
2531.6000	-39.767
2532.0000	-33.591
2532.4000	-33.574
2532.8000	-34.207
2533.2000	-43.030
2533.6000	-210.000
2534.0000	-73.602
2534.4000	-210.000
2534.8000	-210.000
2535.2000	-60.946
2535.6000	-64.222
2536.0000	-61.974
2536.4000	-67.582
2536.8000	-39.690
2537.2000	-33.336
2537.6000	-33.268
2538.0000	-33.468
2538.4000	-41.435
2538.8000	-210.000
2539.2000	-210.000
2539.6000	-210.000
2540.0000	-210.000
2540.4000	-210.000
2540.8000	-62.734
2541.2000	-210.000
2541.6000	-67.361
2542.0000	-210.000
2542.4000	-34.597
2542.8000	-33.309
2543.2000	-33.389
2543.6000	-40.859
2544.0000	-210.000
2544.4000	-210.000
2544.8000	-210.000
2545.2000	-210.000
2545.6000	-73.440
2546.0000	-210.000
2546.4000	-70.571
2546.8000	-61.627
2547.2000	-210.000
2547.6000	-33.728
2548.0000	-32.991
2548.4000	-32.699
2548.8000	-35.343
2549.2000	-210.000
2549.6000	-210.000
2550.0000	-64.255
2550.4000	-210.000
2550.8000	-63.762
2551.2000	-210.000
2551.6000	-210.000
2552.0000	-63.698
2552.4000	-210.000
2552.8000	-33.582
2553.2000	-32.331
2553.6000	-32.438
2554.0000	-33.687
2554.4000	-210.000
2554.8000	-210.000
2555.2000	-210.000
2555.6000	-65.154
2556.0000	-210.000
2556.4000	-60.663
2556.8000	-210.000
2557.2000	-63.625
2557.6000	-210.000
2558.0000	-34.869
2558.4000	-32.203
2558.8000	-32.177
2559.2000	-33.921
2559.6000	-210.000
2560.0000	-210.000
2560.4000	-210.000
2560.8000	-61.583
2561.2000	-210.000
2561.6000	-60.343
2562.0000	-59.226
2562.4000	-210.000
2562.8000	-61.605
2563.2000	-38.700
2563.6000	-31.764
2564.0000	-32.142
2564.4000	-32.964
2564.8000	-46.445
2565.2000	-210.000
2565.6000	-210.000
2566.0000	-60.400
2566.4000	-210.000
2566.8000	-54.969
2567.2000	-210.000
2567.6000	-57.804
2568.0000	-63.919
2568.4000	-37.953
2568.8000	-31.798
2569.2000	-31.772
2569.6000	-32.114
2570.0000	-38.921
2570.4000	-210.000
2570.8000	-210.000
2571.2000	-210.000
2571.6000	-210.000
2572.0000	-210.000
2572.4000	-210.000
2572.8000	-63.982
2573.2000	-60.770
2573.6000	-38.665
2574.0000	-31.701
2574.4000	-31.410
2574.8000	-31.761
2575.2000	-39.087
2575.6000	-210.000
2576.0000	-210.000
2576.4000	-210.000
2576.8000	-210.000
2577.2000	-210.000
2577.6000	-64.515
2578.0000	-210.000
2578.4000	-59.296
2578.8000	-210.000
2579.2000	-32.901
2579.6000	-31.735
2580.0000	-31.839
2580.4000	-37.233
2580.8000	-210.000
2581.2000	-210.000
2581.6000	-210.000
2582.0000	-64.541
2582.4000	-210.000
2582.8000	-210.000
2583.2000	-60.528
2583.6000	-62.662
2584.0000	-210.000
2584.4000	-32.609
2584.8000	-31.786
2585.2000	-31.738
2585.6000	-32.837
2586.0000	-210.000
2586.4000	-210.000
2586.8000	-210.000
2587.2000	-61.613
2587.6000	-210.000
2588.0000	-210.000
2588.4000	-210.000
2588.8000	-59.194
2589.2000	-210.000
2589.6000	-32.387
2590.0000	-31.325
2590.4000	-31.644
2590.8000	-32.831
2591.2000	-210.000
2591.6000	-210.000
2592.0000	-210.000
2592.4000	-60.960
2592.8000	-62.788
2593.2000	-210.000
2593.6000	-61.722
2594.0000	-210.000
2594.4000	-62.611
2594.8000	-43.157
2595.2000	-31.495
2595.6000	-31.610
2596.0000	-32.670
2596.4000	-210.000
2596.8000	-210.000
2597.2000	-210.000
2597.6000	-60.101
2598.0000	-63.254
2598.4000	-66.345
2598.8000	-61.852
2599.2000	-210.000
2599.6000	-210.000
2600.0000	-36.704
2600.4000	-30.921
2600.8000	-31.339
2601.2000	-31.663
2601.6000	-40.429
2602.0000	-210.000
2602.4000	-210.000
2602.8000	-210.000
2603.2000	-67.537
2603.6000	-64.383
2604.0000	-61.378
2604.4000	-59.918
2604.8000	-210.000
2605.2000	-35.461
2605.6000	-30.584
2606.0000	-30.891
2606.4000	-30.774
2606.8000	-37.830
2607.2000	-210.000
2607.6000	-210.000
2608.0000	-210.000
2608.4000	-210.000
2608.8000	-210.000
2609.2000	-61.101
2609.6000	-58.150
2610.0000	-80.343
2610.4000	-38.416
2610.8000	-30.764
2611.2000	-31.066
2611.6000	-30.039
2612.0000	-37.129
2612.4000	-210.000
2612.8000	-210.000
2613.2000	-65.340
2613.6000	-68.788
2614.0000	-62.550
2614.4000	-210.000
2614.8000	-61.872
2615.2000	-64.168
2615.6000	-210.000
2616.0000	-31.432
2616.4000	-30.906
2616.8000	-30.000
2617.2000	-33.806
2617.6000	-210.000
2618.0000	-210.000
2618.4000	-64.772
2618.8000	-210.000
2619.2000	-73.034
2619.6000	-210.000
2620.0000	-76.564
2620.4000	-64.292
2620.8000	-63.311
2621.2000	-30.974
2621.6000	-30.947
2622.0000	-30.163
2622.4000	-31.290
2622.8000	-210.000
2623.2000	-210.000
2623.6000	-210.000
2624.0000	-63.805
2624.4000	-210.000
2624.8000	-210.000
2625.2000	-62.976
2625.6000	-60.032
2626.0000	-63.417
2626.4000	-31.954
2626.8000	-30.664
2627.2000	-30.677
2627.6000	-31.825
2628.0000	-210.000
2628.4000	-210.000
2628.8000	-210.000
2629.2000	-210.000
2629.6000	-210.000
2630.0000	-61.067
2630.4000	-69.446
2630.8000	-61.662
2631.2000	-210.000
2631.6000	-36.590
2632.0000	-30.486
2632.4000	-30.957
2632.8000	-31.405
2633.2000	-45.405
2633.6000	-210.000
2634.0000	-210.000
2634.4000	-210.000
2634.8000	-210.000
2635.2000	-67.055
2635.6000	-210.000
2636.0000	-210.000
2636.4000	-210.000
2636.8000	-35.544
2637.2000	-30.008
2637.6000	-30.717
2638.0000	-30.320
2638.4000	-37.945
2638.8000	-210.000
2639.2000	-210.000
2639.6000	-61.360
2640.0000	-62.002
2640.4000	-64.402
2640.8000	-210.000
2641.2000	-66.844
2641.6000	-63.596
2642.0000	-35.123
2642.4000	-29.333
2642.8000	-29.893
2643.2000	-29.423
2643.6000	-37.036
2644.0000	-210.000
2644.4000	-210.000
2644.8000	-210.000
2645.2000	-210.000
2645.6000	-60.709
2646.0000	-73.224
2646.4000	-210.000
2646.8000	-61.046
2647.2000	-210.000
2647.6000	-30.125
2648.0000	-29.416
2648.4000	-29.965
2648.8000	-210.000
2649.2000	-210.000
2649.6000	-70.390
2650.0000	-69.374
2650.4000	-64.666
2650.8000	-210.000
2651.2000	-210.000
2651.6000	-66.144
2652.0000	-210.000
2652.4000	-33.743
2652.8000	-28.639
2653.2000	-29.285
2653.6000	-28.268
2654.0000	-36.392
2654.4000	-210.000
2654.8000	-210.000
2655.2000	-210.000
2655.6000	-69.570
2656.0000	-210.000
2656.4000	-210.000
2656.8000	-60.644
2657.2000	-61.991
2657.6000	-33.413
2658.0000	-28.526
2658.4000	-29.041
2658.8000	-27.713
2659.2000	-35.376
2659.6000	-210.000
2660.0000	-210.000
2660.4000	-210.000
2660.8000	-76.893
2661.2000	-210.000
2661.6000	-60.767
2662.0000	-210.000
2662.4000	-210.000
2662.8000	-35.972
2663.2000	-28.719
2663.6000	-28.551
2664.0000	-28.438
2664.4000	-33.610
2664.8000	-210.000
2665.2000	-210.000
2665.6000	-210.000
2666.0000	-78.897
2666.4000	-210.000
2666.8000	-65.583
2667.2000	-210.000
2667.6000	-68.620
2668.0000	-210.000
2668.4000	-28.508
2668.8000	-27.445
2669.2000	-27.498
2669.6000	-30.515
2670.0000	-210.000
2670.4000	-210.000
2670.8000	-80.623
2671.2000	-62.467
2671.6000	-63.055
2672.0000	-210.000
2672.4000	-210.000
2672.8000	-60.458
2673.2000	-67.464
2673.6000	-27.421
2674.0000	-26.977
2674.4000	-26.639
2674.8000	-27.667
2675.2000	-210.000
2675.6000	-210.000
2676.0000	-210.000
2676.4000	-80.815
2676.8000	-210.000
2677.2000	-210.000
2677.6000	-210.000
2678.0000	-210.000
2678.4000	-210.000
2678.8000	-27.469
2679.2000	-25.947
2679.6000	-26.110
2680.0000	-27.033
2680.4000	-210.000
2680.8000	-210.000
2681.2000	-210.000
2681.6000	-210.000
2682.0000	-65.865
2682.4000	-210.000
2682.8000	-210.000
2683.2000	-61.495
2683.6000	-210.000
2684.0000	-26.552
2684.4000	-24.943
2684.8000	-25.648
2685.2000	-29.378
2685.6000	-210.000
2686.0000	-210.000
2686.4000	-210.000
2686.8000	-210.000
2687.2000	-210.000
2687.6000	-210.000
2688.0000	-210.000
2688.4000	-210.000
2688.8000	-210.000
2689.2000	-25.638
2689.6000	-24.893
2690.0000	-25.151
2690.4000	-26.148
2690.8000	-210.000
2691.2000	-210.000
2691.6000	-210.000
2692.0000	-210.000
2692.4000	-61.573
2692.8000	-61.035
2693.2000	-71.834
2693.6000	-61.803
2694.0000	-63.717
2694.4000	-24.605
2694.8000	-24.067
2695.2000	-24.552
2695.6000	-25.916
2696.0000	-210.000
2696.4000	-210.000
2696.8000	-210.000
2697.2000	-210.000
2697.6000	-61.812
2698.0000	-64.658
2698.4000	-59.796
2698.8000	-62.155
2699.2000	-210.000
2699.6000	-24.006
2700.0000	-23.194
2700.4000	-23.135
2700.8000	-24.275
2701.2000	-34.899
2701.6000	-60.304
2702.0000	-60.200
2702.4000	-210.000
2702.8000	-60.190
2703.2000	-59.626
2703.6000	-60.928
2704.0000	-58.652
2704.4000	-60.006
2704.8000	-27.713
2705.2000	-22.257
2705.6000	-21.730
2706.0000	-22.453
2706.4000	-28.401
2706.8000	-66.544
2707.2000	-61.513
2707.6000	-63.740
2708.0000	-61.299
2708.4000	-73.592
2708.8000	-62.120
2709.2000	-60.459
2709.6000	-63.709
2710.0000	-22.699
2710.4000	-21.646
2710.8000	-21.183
2711.2000	-22.041
2711.6000	-38.548
2712.0000	-59.359
2712.4000	-60.180
2712.8000	-58.617
2713.2000	-56.692
2713.6000	-57.630
2714.0000	-56.189
2714.4000	-54.843
2714.8000	-55.100
2715.2000	-21.657
2715.6000	-20.366
2716.0000	-20.097
2716.4000	-21.092
2716.8000	-33.969
2717.2000	-54.330
2717.6000	-55.533
2718.0000	-56.005
2718.4000	-56.317
2718.8000	-56.036
2719.2000	-54.706
2719.6000	-54.442
2720.0000	-54.980
2720.4000	-23.942
2720.8000	-19.751
2721.2000	-18.972
2721.6000	-19.226
2722.0000	-26.064
2722.4000	-47.268
2722.8000	-51.532
2723.2000	-50.896
2723.6000	-50.569
2724.0000	-49.983
2724.4000	-49.614
2724.8000	-48.996
2725.2000	-48.598
2725.6000	-22.593
2726.0000	-18.526
2726.4000	-18.111
2726.8000	-17.755
2727.2000	-24.626
2727.6000	-45.412
2728.0000	-47.016
2728.4000	-46.661
2728.8000	-46.442
2729.2000	-46.341
2729.6000	-46.249
2730.0000	-45.995
2730.4000	-46.040
2730.8000	-18.529
2731.2000	-17.183
2731.6000	-16.576
2732.0000	-17.547
2732.4000	-28.874
2732.8000	-43.875
2733.2000	-45.602
2733.6000	-44.873
2734.0000	-44.498
2734.4000	-44.336
2734.8000	-44.247
2735.2000	-44.178
2735.6000	-44.134
2736.0000	-20.278
2736.4000	-16.123
2736.8000	-15.058
2737.2000	-15.638
2737.6000	-23.759
2738.0000	-42.452
2738.4000	-44.724
2738.8000	-44.141
2739.2000	-43.797
2739.6000	-43.526
2740.0000	-43.414
2740.4000	-42.956
2740.8000	-42.738
2741.2000	-19.393
2741.6000	-15.089
2742.0000	-14.259
2742.4000	-14.175
2742.8000	-19.582
2743.2000	-38.752
2743.6000	-39.872
2744.0000	-38.684
2744.4000	-37.685
2744.8000	-36.755
2745.2000	-35.981
2745.6000	-35.164
2746.0000	-34.773
2746.4000	-15.103
2746.8000	-13.530
2747.2000	-13.419
2747.6000	-14.132
2748.0000	-25.148
2748.4000	-34.000
2748.8000	-33.958
2749.2000	-33.998
2749.6000	-34.285
2750.0000	-34.542
2750.4000	-34.812
2750.8000	-34.925
2751.2000	-34.994
2751.6000	-18.520
2752.0000	-13.171
2752.4000	-12.271
2752.8000	-13.204
2753.2000	-21.828
2753.6000	-32.865
2754.0000	-32.364
2754.4000	-31.527
2754.8000	-30.896
2755.2000	-30.325
2755.6000	-29.809
2756.0000	-29.187
2756.4000	-28.877
2756.8000	-20.094
2757.2000	-14.207
2757.6000	-10.824
2758.0000	-11.054
2758.4000	-16.286
2758.8000	-27.289
2759.2000	-28.083
2759.6000	-28.055
2760.0000	-28.179
2760.4000	-28.289
2760.8000	-28.533
2761.2000	-28.729
2761.6000	-28.645
2762.0000	-15.672
2762.4000	-10.220
2762.8000	-9.439
2763.2000	-10.406
2763.6000	-19.172
2764.0000	-23.922
2764.4000	-25.712
2764.8000	-25.038
2765.2000	-24.235
2765.6000	-23.461
2766.0000	-22.626
2766.4000	-21.779
2766.8000	-20.976
2767.2000	-210.000
2767.6000	-8.156
2768.0000	-7.932
2768.4000	-8.642
2768.8000	-15.887
2769.2000	-19.427
2769.6000	-19.329
2770.0000	-19.197
2770.4000	-19.255
2770.8000	-19.408
2771.2000	-19.772
2771.6000	-20.417
2772.0000	-21.007
2772.4000	-11.384
2772.8000	-7.324
2773.2000	-6.552
2773.6000	-6.772
2774.0000	-12.302
2774.4000	-23.813
2774.8000	-27.212
2775.2000	-26.041
2775.6000	-25.498
2776.0000	-25.220
2776.4000	-24.955
2776.8000	-24.351
2777.2000	-13.998
2777.6000	-9.512
2778.0000	-5.018
2778.4000	-4.786
2778.8000	-5.789
2779.2000	-15.099
2779.6000	-21.244
2780.0000	-22.752
2780.4000	-22.670
2780.8000	-22.563
2781.2000	-21.991
2781.6000	-21.156
2782.0000	-20.182
2782.4000	-19.038
2782.8000	-4.707
2783.2000	-3.374
2783.6000	-3.164
2784.0000	-3.881
2784.4000	-11.301
2784.8000	-14.619
2785.2000	-12.906
2785.6000	-12.106
2786.0000	-11.558
2786.4000	-11.077
2786.8000	-10.731
2787.2000	-10.446
2787.6000	-10.262
2788.0000	-5.981
2788.4000	-1.467
2788.8000	-1.198
2789.2000	-3.466
2789.6000	-12.148
2790.0000	-10.365
2790.4000	-10.701
2790.8000	-10.990
2791.2000	-11.295
2791.6000	-11.545
2792.0000	-11.823
2792.4000	-12.298
2792.8000	-12.396
2793.2000	-0.463
2793.6000	+0.980
2794.0000	+1.086
2794.4000	-0.060
2794.8000	-12.289
2795.2000	-11.527
2795.6000	-13.317
2796.0000	-13.533
2796.4000	-13.573
2796.8000	-13.612
2797.2000	-13.620
2797.6000	-13.756
2798.0000	-13.699
2798.4000	+0.095
2798.8000	+1.380
2799.2000	+1.421
2799.6000	+0.095
2800.0000	-11.106
2800.4000	-13.243
2800.8000	-13.582
2801.2000	-13.566
2801.6000	-13.573
2802.0000	-13.580
2802.4000	-13.640
2802.8000	-13.744
2803.2000	-13.924
2803.6000	-1.244
2804.0000	-0.191
2804.4000	-0.304
2804.8000	-4.113
2805.2000	-14.449
2805.6000	-17.242
2806.0000	-17.390
2806.4000	-17.916
2806.8000	-18.277
2807.2000	-18.480
2807.6000	-18.529
2808.0000	-18.447
2808.4000	-18.248
2808.8000	-7.459
2809.2000	-2.314
2809.6000	-1.644
2810.0000	-3.135
2810.4000	-15.772
2810.8000	-18.052
2811.2000	-18.398
2811.6000	-18.710
2812.0000	-19.059
2812.4000	-19.385
2812.8000	-19.722
2813.2000	-20.018
2813.6000	-8.428
2814.0000	-3.265
2814.4000	-2.854
2814.8000	-2.858
2815.2000	-7.783
2815.6000	-16.737
2816.0000	-18.781
2816.4000	-18.677
2816.8000	-18.735
2817.2000	-18.814
2817.6000	-19.069
2818.0000	-19.420
2818.4000	-19.927
2818.8000	-7.597
2819.2000	-3.618
2819.6000	-3.264
2820.0000	-3.529
2820.4000	-8.033
2820.8000	-17.783
2821.2000	-23.075
2821.6000	-24.080
2822.0000	-25.226
2822.4000	-26.396
2822.8000	-27.523
2823.2000	-28.303
2823.6000	-28.700
2824.0000	-28.959
2824.4000	-7.018
2824.8000	-5.061
2825.2000	-5.258
2825.6000	-10.770
2826.0000	-26.678
2826.4000	-30.255
2826.8000	-30.045
2827.2000	-29.846
2827.6000	-29.516
2828.0000	-29.172
2828.4000	-28.781
2828.8000	-28.428
2829.2000	-14.777
2829.6000	-8.831
2830.0000	-5.481
2830.4000	-5.473
2830.8000	-10.743
2831.2000	-24.804
2831.6000	-27.897
2832.0000	-28.274
2832.4000	-28.700
2832.8000	-29.129
2833.2000	-29.727
2833.6000	-30.388
2834.0000	-31.456
2834.4000	-15.039
2834.8000	-8.897
2835.2000	-5.519
2835.6000	-6.641
2836.0000	-18.094
2836.4000	-35.039
2836.8000	-37.300
2837.2000	-37.423
2837.6000	-37.124
2838.0000	-36.670
2838.4000	-36.267
2838.8000	-35.802
2839.2000	-35.418
2839.6000	-14.905
2840.0000	-8.811
2840.4000	-5.479
2840.8000	-5.889
2841.2000	-11.952
2841.6000	-32.930
2842.0000	-34.698
2842.4000	-35.113
2842.8000	-35.608
2843.2000	-36.173
2843.6000	-36.957
2844.0000	-37.783
2844.4000	-39.069
2844.8000	-15.002
2845.2000	-8.821
2845.6000	-5.479
2846.0000	-6.533
2846.4000	-20.209
2846.8000	-39.465
2847.2000	-40.167
2847.6000	-40.257
2848.0000	-40.204
2848.4000	-40.164
2848.8000	-40.192
2849.2000	-40.308
2849.6000	-40.406
2850.0000	-11.605
2850.4000	-6.360
2850.8000	-5.479
2851.2000	-6.807
2851.6000	-23.187
2852.0000	-41.858
2852.4000	-44.000
2852.8000	-44.708
2853.2000	-45.123
2853.6000	-45.060
2854.0000	-44.907
2854.4000	-44.637
2854.8000	-44.533
2855.2000	-14.963
2855.6000	-7.533
2856.0000	-5.719
2856.4000	-8.945
2856.8000	-23.828
2857.2000	-43.498
2857.6000	-44.417
2858.0000	-44.783
2858.4000	-45.270
2858.8000	-46.002
2859.2000	-46.413
2859.6000	-46.895
2860.0000	-47.345
2860.4000	-11.805
2860.8000	-6.588
2861.2000	-6.003
2861.6000	-7.064
2862.0000	-20.567
2862.4000	-45.728
2862.8000	-48.083
2863.2000	-48.517
2863.6000	-48.775
2864.0000	-48.887
2864.4000	-49.622
2864.8000	-50.414
2865.2000	-15.449
2865.6000	-9.169
2866.0000	-5.600
2866.4000	-5.784
2866.8000	-11.423
2867.2000	-39.772
2867.6000	-52.120
2868.0000	-52.364
2868.4000	-52.395
2868.8000	-52.423
2869.2000	-52.079
2869.6000	-53.038
2870.0000	-53.616
2870.4000	-15.698
2870.8000	-9.367
2871.2000	-5.940
2871.6000	-6.308
2872.0000	-10.933
2872.4000	-32.334
2872.8000	-54.782
2873.2000	-56.148
2873.6000	-56.370
2874.0000	-56.117
2874.4000	-56.015
2874.8000	-55.585
2875.2000	-56.584
2875.6000	-15.748
2876.0000	-9.469
2876.4000	-6.064
2876.8000	-6.550
2877.2000	-12.519
2877.6000	-57.022
2878.0000	-58.620
2878.4000	-58.019
2878.8000	-59.190
2879.2000	-58.739
2879.6000	-58.456
2880.0000	-58.486
2880.4000	-58.831
2880.8000	-16.036
2881.2000	-9.642
2881.6000	-6.499
2882.0000	-6.819
2882.4000	-12.205
2882.8000	-55.819
2883.2000	-61.053
2883.6000	-59.690
2884.0000	-60.415
2884.4000	-73.202
2884.8000	-69.970
2885.2000	-59.427
2885.6000	-59.187
2886.0000	-12.815
2886.4000	-7.245
2886.8000	-6.940
2887.2000	-8.233
2887.6000	-22.547
2888.0000	-62.385
2888.4000	-61.577
2888.8000	-210.000
2889.2000	-64.152
2889.6000	-64.142
2890.0000	-60.975
2890.4000	-64.349
2890.8000	-67.082
2891.2000	-16.287
2891.6000	-8.768
2892.0000	-7.256
2892.4000	-9.512
2892.8000	-28.011
2893.2000	-210.000
2893.6000	-210.000
2894.0000	-66.165
2894.4000	-67.838
2894.8000	-65.860
2895.2000	-210.000
2895.6000	-210.000
2896.0000	-210.000
2896.4000	-13.067
2896.8000	-7.916
2897.2000	-7.525
2897.6000	-8.761
2898.0000	-22.931
2898.4000	-63.593
2898.8000	-210.000
2899.2000	-210.000
2899.6000	-210.000
2900.0000	-210.000
2900.4000	-210.000
2900.8000	-64.880
2901.2000	-16.970
2901.6000	-10.814
2902.0000	-7.610
2902.4000	-7.794
2902.8000	-13.507
2903.2000	-57.796
2903.6000	-67.913
2904.0000	-66.772
2904.4000	-64.356
2904.8000	-210.000
2905.2000	-210.000
2905.6000	-210.000
2906.0000	-71.071
2906.4000	-210.000
2906.8000	-13.422
2907.2000	-8.533
2907.6000	-8.456
2908.0000	-16.870
2908.4000	-210.000
2908.8000	-210.000
2909.2000	-72.906
2909.6000	-210.000
2910.0000	-210.000
2910.4000	-210.000
2910.8000	-210.000
2911.2000	-67.251
2911.6000	-17.305
2912.0000	-11.056
2912.4000	-8.052
2912.8000	-8.254
2913.2000	-13.569
2913.6000	-210.000
2914.0000	-61.385
2914.4000	-63.615
2914.8000	-72.408
2915.2000	-210.000
2915.6000	-65.763
2916.0000	-210.000
2916.4000	-210.000
2916.8000	-14.054
2917.2000	-8.891
2917.6000	-8.294
2918.0000	-9.531
2918.4000	-25.481
2918.8000	-71.961
2919.2000	-210.000
2919.6000	-210.000
2920.0000	-68.658
2920.4000	-69.454
2920.8000	-62.288
2921.2000	-210.000
2921.6000	-210.000
2922.0000	-14.325
2922.4000	-9.041
2922.8000	-8.505
2923.2000	-10.745
2923.6000	-51.051
2924.0000	-210.000
2924.4000	-210.000
2924.8000	-210.000
2925.2000	-66.089
2925.6000	-62.038
2926.0000	-63.914
2926.4000	-210.000
2926.8000	-210.000
2927.2000	-14.415
2927.6000	-9.169
2928.0000	-8.589
2928.4000	-10.067
2928.8000	-29.901
2929.2000	-210.000
2929.6000	-63.218
2930.0000	-61.583
2930.4000	-71.000
2930.8000	-60.415
2931.2000	-210.000
2931.6000	-210.000
2932.0000	-17.905
2932.4000	-11.887
2932.8000	-8.551
2933.2000	-8.693
2933.6000	-14.153
2934.0000	-57.100
2934.4000	-75.794
2934.8000	-64.953
2935.2000	-67.665
2935.6000	-64.999
2936.0000	-71.862
2936.4000	-210.000
2936.8000	-65.945
2937.2000	-18.005
2937.6000	-12.013
2938.0000	-8.791
2938.4000	-9.983
2938.8000	-24.220
2939.2000	-66.379
2939.6000	-64.458
2940.0000	-62.174
2940.4000	-70.634
2940.8000	-210.000
2941.2000	-65.916
2941.6000	-210.000
2942.0000	-210.000
2942.4000	-18.207
2942.8000	-12.170
2943.2000	-8.690
2943.6000	-9.059
2944.0000	-15.855
2944.4000	-69.817
2944.8000	-210.000
2945.2000	-210.000
2945.6000	-66.970
2946.0000	-63.776
2946.4000	-210.000
2946.8000	-61.746
2947.2000	-210.000
2947.6000	-15.042
2948.0000	-9.813
2948.4000	-8.931
2948.8000	-10.152
2949.2000	-27.319
2949.6000	-210.000
2950.0000	-62.459
2950.4000	-62.872
2950.8000	-62.597
2951.2000	-210.000
2951.6000	-210.000
2952.0000	-74.802
2952.4000	-19.706
2952.8000	-12.492
2953.2000	-9.165
2953.6000	-8.935
2954.0000	-14.418
2954.4000	-60.312
2954.8000	-69.048
2955.2000	-82.398
2955.6000	-210.000
2956.0000	-65.589
2956.4000	-210.000
2956.8000	-63.896
2957.2000	-210.000
2957.6000	-210.000
2958.0000	-15.533
2958.4000	-9.859
2958.8000	-9.183
2959.2000	-13.532
2959.6000	-63.724
2960.0000	-210.000
2960.4000	-70.721
2960.8000	-78.623
2961.2000	-62.197
2961.6000	-65.432
2962.0000	-210.000
2962.4000	-210.000
2962.8000	-18.630
2963.2000	-12.636
2963.6000	-9.172
2964.0000	-8.901
2964.4000	-14.517
2964.8000	-62.647
2965.2000	-210.000
2965.6000	-210.000
2966.0000	-210.000
2966.4000	-210.000
2966.8000	-210.000
2967.2000	-210.000
2967.6000	-71.779
2968.0000	-15.462
2968.4000	-10.200
2968.8000	-9.311
2969.2000	-10.540
2969.6000	-26.940
2970.0000	-63.350
2970.4000	-67.296
2970.8000	-66.174
2971.2000	-62.162
2971.6000	-73.498
2972.0000	-210.000
2972.4000	-210.000
2972.8000	-210.000
2973.2000	-15.840
2973.6000	-10.404
2974.0000	-9.359
2974.4000	-12.868
2974.8000	-210.000
2975.2000	-65.379
2975.6000	-210.000
2976.0000	-210.000
2976.4000	-210.000
2976.8000	-210.000
2977.2000	-68.474
2977.6000	-64.352
2978.0000	-210.000
2978.4000	-15.834
2978.8000	-10.236
2979.2000	-9.355
2979.6000	-15.120
2980.0000	-210.000
2980.4000	-62.825
2980.8000	-63.014
2981.2000	-210.000
2981.6000	-63.748
2982.0000	-69.126
2982.4000	-210.000
2982.8000	-63.057
2983.2000	-19.450
2983.6000	-13.329
2984.0000	-9.923
2984.4000	-9.735
2984.8000	-14.974
2985.2000	-210.000
2985.6000	-210.000
[truncated: 6,286 more rows]
