# Supplementary material for: Femtosecond tunable solitons up to 4.8 µm using soliton self-frequency shift in an InF3 fiber
Source: Sci Rep. 2022 Sep 23;12:15898. doi: 10.1038/s41598-022-19658-8 (PMC9508244; doi:10.1038/s41598-022-19658-8)
Supplement: Supplementary file 1 — Supplementary Information. [file 41598_2022_19658_MOESM1_ESM.zip › Raw data/Fig4_70W_QCW/11.5A2.CSV]

75CSV
// AQ6376 OPTICAL SPECTRUM ANALYZER //
35
CTRWL	3850.000000
SPAN	3300.000000
START WL	2200.000000
STOP WL	5500.000000
WLFREQ	0
REFL	+0.0
LSCL	7.1
RESLN	2.000
AVG	1
SMPLAUTO	1
SMPL	8251
SMPLINTVL	0.4000
HI1_CHOP
MEAS
LSUNT	0
NMSKH	OFF
RESCOR	0
SMOOTH	0
MEASWL	0
SWPSPD	1
MODELNAME	AQ6376
CHGPT	0
RESCAL0_0	10243
RESCAL0_1	0
RESCAL0_2	0
RESCAL1_0	10243
RESCAL1_1	0
RESCAL1_2	0
RESPARM	10243
FREQPARM	10243
WNUMPARM	10243
[TRACE DATA]
2200.0000	-210.000
2200.4000	-210.000
2200.8000	-52.859
2201.2000	-51.722
2201.6000	-210.000
2202.0000	-210.000
2202.4000	-210.000
2202.8000	-60.278
2203.2000	-55.717
2203.6000	-210.000
2204.0000	-54.194
2204.4000	-63.298
2204.8000	-65.287
2205.2000	-210.000
2205.6000	-210.000
2206.0000	-210.000
2206.4000	-54.773
2206.8000	-210.000
2207.2000	-210.000
2207.6000	-210.000
2208.0000	-75.596
2208.4000	-210.000
2208.8000	-210.000
2209.2000	-210.000
2209.6000	-210.000
2210.0000	-210.000
2210.4000	-74.779
2210.8000	-57.508
2211.2000	-45.981
2211.6000	-210.000
2212.0000	-45.229
2212.4000	-49.496
2212.8000	-210.000
2213.2000	-61.288
2213.6000	-210.000
2214.0000	-210.000
2214.4000	-210.000
2214.8000	-64.000
2215.2000	-210.000
2215.6000	-61.143
2216.0000	-46.180
2216.4000	-42.120
2216.8000	-48.300
2217.2000	-55.277
2217.6000	-46.404
2218.0000	-210.000
2218.4000	-210.000
2218.8000	-210.000
2219.2000	-210.000
2219.6000	-210.000
2220.0000	-57.683
2220.4000	-58.681
2220.8000	-62.658
2221.2000	-57.991
2221.6000	-210.000
2222.0000	-47.210
2222.4000	-53.449
2222.8000	-210.000
2223.2000	-210.000
2223.6000	-210.000
2224.0000	-58.210
2224.4000	-86.794
2224.8000	-210.000
2225.2000	-210.000
2225.6000	-210.000
2226.0000	-210.000
2226.4000	-210.000
2226.8000	-210.000
2227.2000	-52.471
2227.6000	-52.195
2228.0000	-53.563
2228.4000	-43.279
2228.8000	-210.000
2229.2000	-210.000
2229.6000	-210.000
2230.0000	-210.000
2230.4000	-58.601
2230.8000	-210.000
2231.2000	-56.631
2231.6000	-210.000
2232.0000	-210.000
2232.4000	-43.133
2232.8000	-51.672
2233.2000	-55.249
2233.6000	-44.574
2234.0000	-210.000
2234.4000	-210.000
2234.8000	-71.242
2235.2000	-210.000
2235.6000	-61.919
2236.0000	-210.000
2236.4000	-210.000
2236.8000	-58.539
2237.2000	-210.000
2237.6000	-210.000
2238.0000	-210.000
2238.4000	-51.101
2238.8000	-52.221
2239.2000	-210.000
2239.6000	-210.000
2240.0000	-64.281
2240.4000	-210.000
2240.8000	-58.444
2241.2000	-210.000
2241.6000	-61.350
2242.0000	-58.450
2242.4000	-210.000
2242.8000	-210.000
2243.2000	-210.000
2243.6000	-47.683
2244.0000	-210.000
2244.4000	-45.555
2244.8000	-51.007
2245.2000	-210.000
2245.6000	-59.940
2246.0000	-210.000
2246.4000	-57.652
2246.8000	-56.436
2247.2000	-77.109
2247.6000	-210.000
2248.0000	-210.000
2248.4000	-47.823
2248.8000	-45.776
2249.2000	-53.865
2249.6000	-45.328
2250.0000	-63.329
2250.4000	-210.000
2250.8000	-62.381
2251.2000	-61.136
2251.6000	-210.000
2252.0000	-58.102
2252.4000	-66.855
2252.8000	-61.957
2253.2000	-57.878
2253.6000	-210.000
2254.0000	-210.000
2254.4000	-49.041
2254.8000	-52.935
2255.2000	-52.439
2255.6000	-210.000
2256.0000	-59.970
2256.4000	-57.926
2256.8000	-69.638
2257.2000	-59.504
2257.6000	-70.437
2258.0000	-210.000
2258.4000	-210.000
2258.8000	-210.000
2259.2000	-210.000
2259.6000	-47.981
2260.0000	-54.159
2260.4000	-47.144
2260.8000	-56.716
2261.2000	-210.000
2261.6000	-59.508
2262.0000	-58.742
2262.4000	-210.000
2262.8000	-210.000
2263.2000	-210.000
2263.6000	-210.000
2264.0000	-210.000
2264.4000	-210.000
2264.8000	-45.148
2265.2000	-51.287
2265.6000	-50.497
2266.0000	-43.241
2266.4000	-210.000
2266.8000	-210.000
2267.2000	-210.000
2267.6000	-210.000
2268.0000	-64.248
2268.4000	-57.423
2268.8000	-63.638
2269.2000	-210.000
2269.6000	-210.000
2270.0000	-43.009
2270.4000	-50.319
2270.8000	-52.842
2271.2000	-43.472
2271.6000	-210.000
2272.0000	-210.000
2272.4000	-210.000
2272.8000	-210.000
2273.2000	-210.000
2273.6000	-58.706
2274.0000	-210.000
2274.4000	-60.309
2274.8000	-62.983
2275.2000	-210.000
2275.6000	-210.000
2276.0000	-51.215
2276.4000	-48.496
2276.8000	-210.000
2277.2000	-210.000
2277.6000	-210.000
2278.0000	-210.000
2278.4000	-210.000
2278.8000	-210.000
2279.2000	-59.555
2279.6000	-210.000
2280.0000	-210.000
2280.4000	-210.000
2280.8000	-47.729
2281.2000	-50.716
2281.6000	-51.672
2282.0000	-44.232
2282.4000	-210.000
2282.8000	-210.000
2283.2000	-210.000
2283.6000	-210.000
2284.0000	-210.000
2284.4000	-210.000
2284.8000	-66.126
2285.2000	-65.140
2285.6000	-59.658
2286.0000	-47.291
2286.4000	-46.078
2286.8000	-58.035
2287.2000	-45.919
2287.6000	-210.000
2288.0000	-210.000
2288.4000	-210.000
2288.8000	-210.000
2289.2000	-210.000
2289.6000	-58.407
2290.0000	-210.000
2290.4000	-210.000
2290.8000	-57.817
2291.2000	-210.000
2291.6000	-210.000
2292.0000	-52.770
2292.4000	-48.972
2292.8000	-210.000
2293.2000	-210.000
2293.6000	-210.000
2294.0000	-63.182
2294.4000	-62.562
2294.8000	-210.000
2295.2000	-210.000
2295.6000	-63.527
2296.0000	-58.864
2296.4000	-60.473
2296.8000	-210.000
2297.2000	-47.836
2297.6000	-52.009
2298.0000	-46.287
2298.4000	-51.976
2298.8000	-210.000
2299.2000	-68.074
2299.6000	-58.041
2300.0000	-61.656
2300.4000	-210.000
2300.8000	-210.000
2301.2000	-210.000
2301.6000	-210.000
2302.0000	-48.362
2302.4000	-46.428
2302.8000	-50.678
2303.2000	-46.251
2303.6000	-58.133
2304.0000	-210.000
2304.4000	-60.988
2304.8000	-56.353
2305.2000	-56.629
2305.6000	-63.696
2306.0000	-210.000
2306.4000	-60.652
2306.8000	-58.294
2307.2000	-58.230
2307.6000	-210.000
2308.0000	-49.796
2308.4000	-51.326
2308.8000	-60.585
2309.2000	-210.000
2309.6000	-210.000
2310.0000	-62.223
2310.4000	-210.000
2310.8000	-210.000
2311.2000	-210.000
2311.6000	-210.000
2312.0000	-61.091
2312.4000	-57.560
2312.8000	-210.000
2313.2000	-48.492
2313.6000	-50.738
2314.0000	-46.631
2314.4000	-53.244
2314.8000	-210.000
2315.2000	-210.000
2315.6000	-210.000
2316.0000	-210.000
2316.4000	-67.734
2316.8000	-210.000
2317.2000	-63.455
2317.6000	-210.000
2318.0000	-210.000
2318.4000	-45.081
2318.8000	-49.245
2319.2000	-49.863
2319.6000	-44.429
2320.0000	-210.000
2320.4000	-210.000
2320.8000	-62.818
2321.2000	-55.874
2321.6000	-210.000
2322.0000	-59.776
2322.4000	-55.581
2322.8000	-210.000
2323.2000	-210.000
2323.6000	-210.000
2324.0000	-48.965
2324.4000	-50.845
2324.8000	-48.636
2325.2000	-210.000
2325.6000	-210.000
2326.0000	-58.297
2326.4000	-61.085
2326.8000	-59.115
2327.2000	-62.581
2327.6000	-210.000
2328.0000	-57.291
2328.4000	-60.582
2328.8000	-210.000
2329.2000	-52.732
2329.6000	-50.438
2330.0000	-47.881
2330.4000	-210.000
2330.8000	-210.000
2331.2000	-210.000
2331.6000	-64.086
2332.0000	-210.000
2332.4000	-59.024
2332.8000	-58.533
2333.2000	-60.875
2333.6000	-60.711
2334.0000	-210.000
2334.4000	-46.050
2334.8000	-50.373
2335.2000	-48.523
2335.6000	-43.600
2336.0000	-210.000
2336.4000	-210.000
2336.8000	-210.000
2337.2000	-210.000
2337.6000	-59.626
2338.0000	-210.000
2338.4000	-210.000
2338.8000	-210.000
2339.2000	-210.000
2339.6000	-44.044
2340.0000	-48.330
2340.4000	-49.212
2340.8000	-45.516
2341.2000	-210.000
2341.6000	-210.000
2342.0000	-65.619
2342.4000	-210.000
2342.8000	-63.722
2343.2000	-82.257
2343.6000	-60.419
2344.0000	-210.000
2344.4000	-59.104
2344.8000	-210.000
2345.2000	-210.000
2345.6000	-50.013
2346.0000	-46.155
2346.4000	-210.000
2346.8000	-210.000
2347.2000	-59.000
2347.6000	-57.496
2348.0000	-210.000
2348.4000	-210.000
2348.8000	-57.724
2349.2000	-210.000
2349.6000	-58.775
2350.0000	-210.000
2350.4000	-47.476
2350.8000	-48.125
2351.2000	-48.114
2351.6000	-44.873
2352.0000	-210.000
2352.4000	-210.000
2352.8000	-210.000
2353.2000	-210.000
2353.6000	-60.671
2354.0000	-210.000
2354.4000	-66.949
2354.8000	-66.087
2355.2000	-63.665
2355.6000	-49.097
2356.0000	-46.008
2356.4000	-49.531
2356.8000	-45.768
2357.2000	-55.459
2357.6000	-210.000
2358.0000	-210.000
2358.4000	-64.111
2358.8000	-68.233
2359.2000	-210.000
2359.6000	-210.000
2360.0000	-210.000
2360.4000	-210.000
2360.8000	-210.000
2361.2000	-210.000
2361.6000	-49.796
2362.0000	-48.077
2362.4000	-210.000
2362.8000	-210.000
2363.2000	-65.131
2363.6000	-62.514
2364.0000	-68.145
2364.4000	-210.000
2364.8000	-69.300
2365.2000	-210.000
2365.6000	-58.901
2366.0000	-210.000
2366.4000	-51.623
2366.8000	-48.722
2367.2000	-48.814
2367.6000	-45.558
2368.0000	-53.192
2368.4000	-210.000
2368.8000	-65.382
2369.2000	-59.735
2369.6000	-57.352
2370.0000	-210.000
2370.4000	-62.672
2370.8000	-59.435
2371.2000	-210.000
2371.6000	-49.000
2372.0000	-45.867
2372.4000	-48.986
2372.8000	-44.791
2373.2000	-53.542
2373.6000	-210.000
2374.0000	-67.233
2374.4000	-58.315
2374.8000	-59.252
2375.2000	-210.000
2375.6000	-72.309
2376.0000	-210.000
2376.4000	-210.000
2376.8000	-210.000
2377.2000	-57.044
2377.6000	-47.251
2378.0000	-45.491
2378.4000	-210.000
2378.8000	-210.000
2379.2000	-210.000
2379.6000	-210.000
2380.0000	-76.529
2380.4000	-210.000
2380.8000	-59.041
2381.2000	-59.893
2381.6000	-210.000
2382.0000	-73.603
2382.4000	-210.000
2382.8000	-45.577
2383.2000	-47.416
2383.6000	-44.149
2384.0000	-56.876
2384.4000	-210.000
2384.8000	-210.000
2385.2000	-210.000
2385.6000	-210.000
2386.0000	-210.000
2386.4000	-58.938
2386.8000	-64.690
2387.2000	-63.065
2387.6000	-49.165
2388.0000	-45.226
2388.4000	-46.629
2388.8000	-42.823
2389.2000	-51.884
2389.6000	-210.000
2390.0000	-210.000
2390.4000	-210.000
2390.8000	-210.000
2391.2000	-210.000
2391.6000	-210.000
2392.0000	-210.000
2392.4000	-67.416
2392.8000	-46.728
2393.2000	-43.788
2393.6000	-46.499
2394.0000	-44.259
2394.4000	-59.416
2394.8000	-210.000
2395.2000	-210.000
2395.6000	-61.721
2396.0000	-210.000
2396.4000	-64.931
2396.8000	-210.000
2397.2000	-61.578
2397.6000	-210.000
2398.0000	-210.000
2398.4000	-210.000
2398.8000	-45.733
2399.2000	-45.207
2399.6000	-47.462
2400.0000	-210.000
2400.4000	-210.000
2400.8000	-210.000
2401.2000	-59.000
2401.6000	-210.000
2402.0000	-210.000
2402.4000	-210.000
2402.8000	-210.000
2403.2000	-210.000
2403.6000	-210.000
2404.0000	-44.885
2404.4000	-46.531
2404.8000	-43.814
2405.2000	-50.726
2405.6000	-210.000
2406.0000	-58.668
2406.4000	-58.164
2406.8000	-58.554
2407.2000	-70.228
2407.6000	-210.000
2408.0000	-210.000
2408.4000	-210.000
2408.8000	-47.433
2409.2000	-43.944
2409.6000	-46.162
2410.0000	-44.059
2410.4000	-58.008
2410.8000	-210.000
2411.2000	-210.000
2411.6000	-62.068
2412.0000	-210.000
2412.4000	-61.133
2412.8000	-210.000
2413.2000	-70.559
2413.6000	-210.000
2414.0000	-210.000
2414.4000	-210.000
2414.8000	-44.969
2415.2000	-44.764
2415.6000	-47.275
2416.0000	-210.000
2416.4000	-210.000
2416.8000	-210.000
2417.2000	-63.759
2417.6000	-64.612
2418.0000	-210.000
2418.4000	-210.000
2418.8000	-53.674
2419.2000	-210.000
2419.6000	-210.000
2420.0000	-44.157
2420.4000	-44.884
2420.8000	-43.218
2421.2000	-49.101
2421.6000	-210.000
2422.0000	-68.063
2422.4000	-80.914
2422.8000	-61.339
2423.2000	-59.940
2423.6000	-210.000
2424.0000	-210.000
2424.4000	-210.000
2424.8000	-46.700
2425.2000	-43.361
2425.6000	-45.493
2426.0000	-43.161
2426.4000	-51.761
2426.8000	-210.000
2427.2000	-57.501
2427.6000	-60.016
2428.0000	-62.848
2428.4000	-75.797
2428.8000	-210.000
2429.2000	-210.000
2429.6000	-67.600
2430.0000	-210.000
2430.4000	-49.543
2430.8000	-45.577
2431.2000	-44.160
2431.6000	-210.000
2432.0000	-210.000
2432.4000	-210.000
2432.8000	-62.288
2433.2000	-210.000
2433.6000	-61.625
2434.0000	-63.592
2434.4000	-210.000
2434.8000	-210.000
2435.2000	-62.565
2435.6000	-210.000
2436.0000	-43.677
2436.4000	-44.623
2436.8000	-44.078
2437.2000	-54.295
2437.6000	-210.000
2438.0000	-210.000
2438.4000	-210.000
2438.8000	-210.000
2439.2000	-210.000
2439.6000	-210.000
2440.0000	-210.000
2440.4000	-69.115
2440.8000	-46.198
2441.2000	-42.771
2441.6000	-44.268
2442.0000	-42.513
2442.4000	-50.626
2442.8000	-210.000
2443.2000	-210.000
2443.6000	-210.000
2444.0000	-210.000
2444.4000	-55.984
2444.8000	-210.000
2445.2000	-57.036
2445.6000	-57.975
2446.0000	-45.911
2446.4000	-42.013
2446.8000	-43.735
2447.2000	-42.253
2447.6000	-55.137
2448.0000	-210.000
2448.4000	-90.359
2448.8000	-61.947
2449.2000	-60.886
2449.6000	-210.000
2450.0000	-210.000
2450.4000	-210.000
2450.8000	-210.000
2451.2000	-210.000
2451.6000	-44.000
2452.0000	-43.481
2452.4000	-42.990
2452.8000	-210.000
2453.2000	-210.000
2453.6000	-210.000
2454.0000	-60.821
2454.4000	-63.118
2454.8000	-71.129
2455.2000	-66.533
2455.6000	-59.454
2456.0000	-63.424
2456.4000	-59.838
2456.8000	-47.082
2457.2000	-41.667
2457.6000	-43.041
2458.0000	-41.166
2458.4000	-48.582
2458.8000	-210.000
2459.2000	-210.000
2459.6000	-61.935
2460.0000	-69.578
2460.4000	-210.000
2460.8000	-62.040
2461.2000	-210.000
2461.6000	-210.000
2462.0000	-44.388
2462.4000	-40.460
2462.8000	-42.066
2463.2000	-40.045
2463.6000	-50.028
2464.0000	-210.000
2464.4000	-210.000
2464.8000	-210.000
2465.2000	-210.000
2465.6000	-62.837
2466.0000	-64.657
2466.4000	-210.000
2466.8000	-210.000
2467.2000	-210.000
2467.6000	-42.410
2468.0000	-42.352
2468.4000	-40.204
2468.8000	-50.483
2469.2000	-210.000
2469.6000	-210.000
2470.0000	-64.022
2470.4000	-210.000
2470.8000	-66.469
2471.2000	-71.234
2471.6000	-62.003
2472.0000	-60.238
2472.4000	-210.000
2472.8000	-39.867
2473.2000	-41.138
2473.6000	-39.562
2474.0000	-41.263
2474.4000	-210.000
2474.8000	-210.000
2475.2000	-210.000
2475.6000	-62.953
2476.0000	-61.072
2476.4000	-58.897
2476.8000	-62.684
2477.2000	-63.348
2477.6000	-73.385
2478.0000	-38.002
2478.4000	-40.029
2478.8000	-38.091
2479.2000	-39.952
2479.6000	-210.000
2480.0000	-210.000
2480.4000	-210.000
2480.8000	-210.000
2481.2000	-210.000
2481.6000	-210.000
2482.0000	-210.000
2482.4000	-210.000
2482.8000	-210.000
2483.2000	-210.000
2483.6000	-40.748
2484.0000	-38.465
2484.4000	-37.364
2484.8000	-47.997
2485.2000	-210.000
2485.6000	-210.000
2486.0000	-210.000
2486.4000	-210.000
2486.8000	-210.000
2487.2000	-210.000
2487.6000	-210.000
2488.0000	-210.000
2488.4000	-210.000
2488.8000	-38.425
2489.2000	-38.444
2489.6000	-36.714
2490.0000	-39.626
2490.4000	-210.000
2490.8000	-210.000
2491.2000	-210.000
2491.6000	-210.000
2492.0000	-210.000
2492.4000	-58.210
2492.8000	-210.000
2493.2000	-64.161
2493.6000	-64.311
2494.0000	-36.964
2494.4000	-37.683
2494.8000	-36.815
2495.2000	-37.894
2495.6000	-210.000
2496.0000	-210.000
2496.4000	-210.000
2496.8000	-210.000
2497.2000	-61.634
2497.6000	-210.000
2498.0000	-210.000
2498.4000	-64.958
2498.8000	-60.785
2499.2000	-37.022
2499.6000	-37.016
2500.0000	-36.386
2500.4000	-36.718
2500.8000	-210.000
2501.2000	-210.000
2501.6000	-210.000
2502.0000	-66.119
2502.4000	-63.992
2502.8000	-210.000
2503.2000	-210.000
2503.6000	-210.000
2504.0000	-210.000
2504.4000	-42.561
2504.8000	-36.041
2505.2000	-36.131
2505.6000	-36.315
2506.0000	-59.234
2506.4000	-210.000
2506.8000	-67.293
2507.2000	-210.000
2507.6000	-210.000
2508.0000	-210.000
2508.4000	-210.000
2508.8000	-210.000
2509.2000	-210.000
2509.6000	-39.722
2510.0000	-34.873
2510.4000	-35.394
2510.8000	-34.141
2511.2000	-42.779
2511.6000	-210.000
2512.0000	-210.000
2512.4000	-210.000
2512.8000	-82.558
2513.2000	-60.668
2513.6000	-61.481
2514.0000	-64.470
2514.4000	-210.000
2514.8000	-61.148
2515.2000	-34.984
2515.6000	-34.131
2516.0000	-34.145
2516.4000	-34.789
2516.8000	-210.000
2517.2000	-210.000
2517.6000	-210.000
2518.0000	-62.036
2518.4000	-210.000
2518.8000	-66.830
2519.2000	-58.256
2519.6000	-60.001
2520.0000	-60.244
2520.4000	-42.957
2520.8000	-34.672
2521.2000	-34.312
2521.6000	-34.235
2522.0000	-210.000
2522.4000	-210.000
2522.8000	-210.000
2523.2000	-210.000
2523.6000	-58.116
2524.0000	-210.000
2524.4000	-210.000
2524.8000	-210.000
2525.2000	-210.000
2525.6000	-39.516
2526.0000	-34.051
2526.4000	-33.917
2526.8000	-33.200
2527.2000	-42.716
2527.6000	-210.000
2528.0000	-210.000
2528.4000	-63.138
2528.8000	-61.309
2529.2000	-59.948
2529.6000	-60.735
2530.0000	-67.199
2530.4000	-63.294
2530.8000	-38.027
2531.2000	-33.377
2531.6000	-33.613
2532.0000	-32.424
2532.4000	-40.525
2532.8000	-210.000
2533.2000	-210.000
2533.6000	-210.000
2534.0000	-210.000
2534.4000	-63.852
2534.8000	-63.856
2535.2000	-62.755
2535.6000	-60.158
2536.0000	-210.000
2536.4000	-35.433
2536.8000	-33.461
2537.2000	-32.115
2537.6000	-39.215
2538.0000	-210.000
2538.4000	-210.000
2538.8000	-71.081
2539.2000	-210.000
2539.6000	-62.554
2540.0000	-56.885
2540.4000	-69.983
2540.8000	-59.473
2541.2000	-210.000
2541.6000	-34.024
2542.0000	-33.133
2542.4000	-32.729
2542.8000	-35.181
2543.2000	-210.000
2543.6000	-210.000
2544.0000	-210.000
2544.4000	-210.000
2544.8000	-210.000
2545.2000	-210.000
2545.6000	-66.330
2546.0000	-210.000
2546.4000	-58.986
2546.8000	-32.659
2547.2000	-32.005
2547.6000	-31.540
2548.0000	-32.025
2548.4000	-210.000
2548.8000	-210.000
2549.2000	-210.000
2549.6000	-80.440
2550.0000	-64.424
2550.4000	-210.000
2550.8000	-71.108
2551.2000	-63.047
2551.6000	-62.579
2552.0000	-33.714
2552.4000	-32.884
2552.8000	-31.593
2553.2000	-32.503
2553.6000	-210.000
2554.0000	-210.000
2554.4000	-210.000
2554.8000	-210.000
2555.2000	-210.000
2555.6000	-61.585
2556.0000	-67.786
2556.4000	-63.121
2556.8000	-210.000
2557.2000	-38.066
2557.6000	-32.277
2558.0000	-32.374
2558.4000	-32.197
2558.8000	-49.205
2559.2000	-210.000
2559.6000	-210.000
2560.0000	-210.000
2560.4000	-61.066
2560.8000	-210.000
2561.2000	-67.557
2561.6000	-65.147
2562.0000	-210.000
2562.4000	-35.837
2562.8000	-31.728
2563.2000	-31.475
2563.6000	-30.972
2564.0000	-37.899
2564.4000	-210.000
2564.8000	-210.000
2565.2000	-62.272
2565.6000	-62.525
2566.0000	-59.083
2566.4000	-210.000
2566.8000	-210.000
2567.2000	-59.618
2567.6000	-36.590
2568.0000	-31.635
2568.4000	-31.971
2568.8000	-30.605
2569.2000	-37.428
2569.6000	-210.000
2570.0000	-210.000
2570.4000	-210.000
2570.8000	-210.000
2571.2000	-58.184
2571.6000	-60.997
2572.0000	-210.000
2572.4000	-210.000
2572.8000	-210.000
2573.2000	-32.410
2573.6000	-30.469
2574.0000	-30.553
2574.4000	-36.912
2574.8000	-210.000
2575.2000	-210.000
2575.6000	-210.000
2576.0000	-210.000
2576.4000	-210.000
2576.8000	-60.032
2577.2000	-65.267
2577.6000	-67.144
2578.0000	-210.000
2578.4000	-31.618
2578.8000	-31.703
2579.2000	-30.621
2579.6000	-31.023
2580.0000	-210.000
2580.4000	-210.000
2580.8000	-61.543
2581.2000	-210.000
2581.6000	-210.000
2582.0000	-63.261
2582.4000	-210.000
2582.8000	-210.000
2583.2000	-57.277
2583.6000	-31.438
2584.0000	-31.032
2584.4000	-29.755
2584.8000	-31.539
2585.2000	-210.000
2585.6000	-210.000
2586.0000	-210.000
2586.4000	-210.000
2586.8000	-210.000
2587.2000	-210.000
2587.6000	-210.000
2588.0000	-210.000
2588.4000	-210.000
2588.8000	-42.132
2589.2000	-30.843
2589.6000	-30.332
2590.0000	-30.364
2590.4000	-210.000
2590.8000	-210.000
2591.2000	-210.000
2591.6000	-210.000
2592.0000	-210.000
2592.4000	-68.911
2592.8000	-210.000
2593.2000	-210.000
2593.6000	-63.769
2594.0000	-36.062
2594.4000	-30.654
2594.8000	-30.516
2595.2000	-30.039
2595.6000	-39.263
2596.0000	-210.000
2596.4000	-210.000
2596.8000	-210.000
2597.2000	-68.456
2597.6000	-61.375
2598.0000	-72.873
2598.4000	-62.492
2598.8000	-66.130
2599.2000	-34.776
2599.6000	-30.306
2600.0000	-29.965
2600.4000	-29.158
2600.8000	-35.977
2601.2000	-210.000
2601.6000	-210.000
2602.0000	-210.000
2602.4000	-210.000
2602.8000	-63.896
2603.2000	-62.502
2603.6000	-210.000
2604.0000	-210.000
2604.4000	-37.256
2604.8000	-30.519
2605.2000	-29.416
2605.6000	-29.215
2606.0000	-36.280
2606.4000	-210.000
2606.8000	-210.000
2607.2000	-210.000
2607.6000	-210.000
2608.0000	-63.517
2608.4000	-210.000
2608.8000	-81.163
2609.2000	-210.000
2609.6000	-210.000
2610.0000	-30.495
2610.4000	-30.163
2610.8000	-28.703
2611.2000	-32.229
2611.6000	-210.000
2612.0000	-210.000
2612.4000	-62.798
2612.8000	-66.751
2613.2000	-62.725
2613.6000	-210.000
2614.0000	-64.309
2614.4000	-210.000
2614.8000	-85.869
2615.2000	-29.731
2615.6000	-29.666
2616.0000	-28.545
2616.4000	-29.763
2616.8000	-210.000
2617.2000	-210.000
2617.6000	-210.000
2618.0000	-58.817
2618.4000	-63.519
2618.8000	-210.000
2619.2000	-65.007
2619.6000	-210.000
2620.0000	-59.252
2620.4000	-30.304
2620.8000	-29.944
2621.2000	-28.617
2621.6000	-28.700
2622.0000	-210.000
2622.4000	-210.000
2622.8000	-210.000
2623.2000	-210.000
2623.6000	-210.000
2624.0000	-210.000
2624.4000	-210.000
2624.8000	-210.000
2625.2000	-61.354
2625.6000	-35.210
2626.0000	-29.270
2626.4000	-28.739
2626.8000	-28.665
2627.2000	-210.000
2627.6000	-210.000
2628.0000	-210.000
2628.4000	-210.000
2628.8000	-66.594
2629.2000	-60.576
2629.6000	-62.125
2630.0000	-62.784
2630.4000	-210.000
2630.8000	-33.851
2631.2000	-29.083
2631.6000	-28.330
2632.0000	-27.894
2632.4000	-34.821
2632.8000	-210.000
2633.2000	-210.000
2633.6000	-210.000
2634.0000	-210.000
2634.4000	-67.602
2634.8000	-60.178
2635.2000	-65.677
2635.6000	-62.905
2636.0000	-32.833
2636.4000	-28.514
2636.8000	-27.916
2637.2000	-27.640
2637.6000	-35.491
2638.0000	-210.000
2638.4000	-210.000
2638.8000	-66.621
2639.2000	-74.415
2639.6000	-60.396
2640.0000	-69.147
2640.4000	-210.000
2640.8000	-62.244
2641.2000	-210.000
2641.6000	-30.290
2642.0000	-27.983
2642.4000	-27.799
2642.8000	-34.196
2643.2000	-210.000
2643.6000	-210.000
2644.0000	-210.000
2644.4000	-210.000
2644.8000	-60.369
2645.2000	-67.719
2645.6000	-65.287
2646.0000	-62.075
2646.4000	-210.000
2646.8000	-29.090
2647.2000	-28.066
2647.6000	-26.670
2648.0000	-28.864
2648.4000	-210.000
2648.8000	-210.000
2649.2000	-64.490
2649.6000	-210.000
2650.0000	-58.645
2650.4000	-210.000
2650.8000	-210.000
2651.2000	-74.129
2651.6000	-31.846
2652.0000	-27.630
2652.4000	-26.996
2652.8000	-25.986
2653.2000	-33.769
2653.6000	-210.000
2654.0000	-210.000
2654.4000	-84.015
2654.8000	-210.000
2655.2000	-63.653
2655.6000	-210.000
2656.0000	-63.309
2656.4000	-61.338
2656.8000	-34.701
2657.2000	-27.778
2657.6000	-27.247
2658.0000	-26.131
2658.4000	-32.447
2658.8000	-210.000
2659.2000	-210.000
2659.6000	-68.674
2660.0000	-59.266
2660.4000	-59.670
2660.8000	-210.000
2661.2000	-210.000
2661.6000	-65.771
2662.0000	-210.000
2662.4000	-27.975
2662.8000	-27.617
2663.2000	-25.429
2663.6000	-28.941
2664.0000	-210.000
2664.4000	-210.000
2664.8000	-210.000
2665.2000	-210.000
2665.6000	-66.223
2666.0000	-210.000
2666.4000	-210.000
2666.8000	-210.000
2667.2000	-210.000
2667.6000	-26.527
2668.0000	-26.944
2668.4000	-25.181
2668.8000	-25.971
2669.2000	-210.000
2669.6000	-210.000
2670.0000	-210.000
2670.4000	-210.000
2670.8000	-62.622
2671.2000	-210.000
2671.6000	-210.000
2672.0000	-68.864
2672.4000	-68.938
2672.8000	-26.706
2673.2000	-25.487
2673.6000	-24.785
2674.0000	-26.757
2674.4000	-210.000
2674.8000	-210.000
2675.2000	-210.000
2675.6000	-68.047
2676.0000	-210.000
2676.4000	-62.398
2676.8000	-210.000
2677.2000	-75.594
2677.6000	-69.846
2678.0000	-31.038
2678.4000	-25.106
2678.8000	-24.724
2679.2000	-25.394
2679.6000	-41.664
2680.0000	-210.000
2680.4000	-210.000
2680.8000	-210.000
2681.2000	-67.838
2681.6000	-210.000
2682.0000	-210.000
2682.4000	-210.000
2682.8000	-210.000
2683.2000	-25.136
2683.6000	-24.284
2684.0000	-24.067
2684.4000	-25.433
2684.8000	-210.000
2685.2000	-210.000
2685.6000	-210.000
2686.0000	-210.000
2686.4000	-64.921
2686.8000	-63.314
2687.2000	-210.000
2687.6000	-210.000
2688.0000	-66.964
2688.4000	-25.552
2688.8000	-23.797
2689.2000	-23.409
2689.6000	-24.057
2690.0000	-44.237
2690.4000	-62.005
2690.8000	-210.000
2691.2000	-59.562
2691.6000	-210.000
2692.0000	-210.000
2692.4000	-210.000
2692.8000	-210.000
2693.2000	-65.524
2693.6000	-32.666
2694.0000	-22.918
2694.4000	-22.695
2694.8000	-23.384
2695.2000	-36.434
2695.6000	-64.286
2696.0000	-64.183
2696.4000	-210.000
2696.8000	-62.379
2697.2000	-62.449
2697.6000	-61.150
2698.0000	-62.956
2698.4000	-210.000
2698.8000	-28.233
2699.2000	-21.924
2699.6000	-21.988
2700.0000	-21.932
2700.4000	-28.716
2700.8000	-62.047
2701.2000	-62.495
2701.6000	-61.210
2702.0000	-61.974
2702.4000	-59.465
2702.8000	-59.598
2703.2000	-61.001
2703.6000	-62.318
2704.0000	-26.578
2704.4000	-22.349
2704.8000	-20.592
2705.2000	-21.241
2705.6000	-27.206
2706.0000	-60.835
2706.4000	-58.677
2706.8000	-60.365
2707.2000	-65.016
2707.6000	-60.650
2708.0000	-61.814
2708.4000	-65.322
2708.8000	-67.347
2709.2000	-22.304
2709.6000	-20.790
2710.0000	-20.453
2710.4000	-21.670
2710.8000	-35.423
2711.2000	-59.923
2711.6000	-59.397
2712.0000	-58.150
2712.4000	-57.650
2712.8000	-56.299
2713.2000	-57.404
2713.6000	-55.563
2714.0000	-55.664
2714.4000	-24.707
2714.8000	-20.328
2715.2000	-19.101
2715.6000	-19.792
2716.0000	-26.968
2716.4000	-54.055
2716.8000	-56.558
2717.2000	-56.198
2717.6000	-54.617
2718.0000	-55.569
2718.4000	-55.333
2718.8000	-55.379
2719.2000	-55.007
2719.6000	-23.853
2720.0000	-19.602
2720.4000	-18.348
2720.8000	-18.219
2721.2000	-24.086
2721.6000	-45.952
2722.0000	-52.217
2722.4000	-51.867
2722.8000	-51.535
2723.2000	-50.814
2723.6000	-50.114
2724.0000	-49.516
2724.4000	-49.226
2724.8000	-22.534
2725.2000	-18.383
2725.6000	-17.627
2726.0000	-17.210
2726.4000	-22.190
2726.8000	-39.245
2727.2000	-47.167
2727.6000	-46.994
2728.0000	-46.611
2728.4000	-46.480
2728.8000	-46.192
2729.2000	-46.249
2729.6000	-46.112
2730.0000	-21.994
2730.4000	-17.622
2730.8000	-16.142
2731.2000	-16.731
2731.6000	-24.959
2732.0000	-42.390
2732.4000	-45.952
2732.8000	-45.376
2733.2000	-44.921
2733.6000	-44.638
2734.0000	-44.401
2734.4000	-44.199
2734.8000	-44.160
2735.2000	-20.323
2735.6000	-16.123
2736.0000	-15.236
2736.4000	-14.921
2736.8000	-20.861
2737.2000	-40.981
2737.6000	-44.790
2738.0000	-44.451
2738.4000	-44.132
2738.8000	-43.807
2739.2000	-43.486
2739.6000	-43.267
2740.0000	-43.050
2740.4000	-19.859
2740.8000	-15.491
2741.2000	-14.242
2741.6000	-14.145
2742.0000	-19.010
2742.4000	-37.342
2742.8000	-41.350
2743.2000	-40.551
2743.6000	-39.389
2744.0000	-38.365
2744.4000	-37.491
2744.8000	-36.486
2745.2000	-35.698
2745.6000	-19.435
2746.0000	-14.166
2746.4000	-13.300
2746.8000	-14.138
2747.2000	-23.270
2747.6000	-33.578
2748.0000	-33.760
2748.4000	-33.564
2748.8000	-33.455
2749.2000	-33.619
2749.6000	-33.879
2750.0000	-34.194
2750.4000	-34.359
2750.8000	-17.084
2751.2000	-12.873
2751.6000	-12.343
2752.0000	-12.461
2752.4000	-18.044
2752.8000	-33.491
2753.2000	-33.920
2753.6000	-33.010
2754.0000	-32.100
2754.4000	-31.341
2754.8000	-30.754
2755.2000	-30.233
2755.6000	-29.590
2756.0000	-20.399
2756.4000	-14.590
2756.8000	-11.118
2757.2000	-11.146
2757.6000	-15.677
2758.0000	-27.515
2758.4000	-28.167
2758.8000	-27.799
2759.2000	-27.675
2759.6000	-27.765
2760.0000	-27.962
2760.4000	-28.184
2760.8000	-28.492
2761.2000	-17.447
2761.6000	-11.676
2762.0000	-9.834
2762.4000	-10.546
2762.8000	-18.480
2763.2000	-24.619
2763.6000	-26.700
2764.0000	-26.544
2764.4000	-25.918
2764.8000	-25.160
2765.2000	-24.366
2765.6000	-23.587
2766.0000	-22.510
2766.4000	-16.859
2766.8000	-11.478
2767.2000	-8.072
2767.6000	-8.312
2768.0000	-13.213
2768.4000	-19.311
2768.8000	-19.551
2769.2000	-19.307
2769.6000	-19.140
2770.0000	-19.080
2770.4000	-19.140
2770.8000	-19.431
2771.2000	-19.662
2771.6000	-11.314
2772.0000	-7.520
2772.4000	-6.972
2772.8000	-6.803
2773.2000	-11.128
2773.6000	-21.773
2774.0000	-26.655
2774.4000	-25.965
2774.8000	-25.563
2775.2000	-25.233
2775.6000	-24.768
2776.0000	-24.323
2776.4000	-14.324
2776.8000	-9.809
2777.2000	-5.378
2777.6000	-5.237
2778.0000	-6.038
2778.4000	-14.047
2778.8000	-20.122
2779.2000	-22.437
2779.6000	-22.070
2780.0000	-22.065
2780.4000	-22.159
2780.8000	-22.145
2781.2000	-21.610
2781.6000	-20.896
2782.0000	-8.286
2782.4000	-4.242
2782.8000	-3.533
2783.2000	-3.757
2783.6000	-8.931
2784.0000	-14.992
2784.4000	-14.352
2784.8000	-13.256
2785.2000	-12.561
2785.6000	-11.983
2786.0000	-11.457
2786.4000	-11.018
2786.8000	-10.644
2787.2000	-6.236
2787.6000	-1.763
2788.0000	-1.627
2788.4000	-2.154
2788.8000	-10.650
2789.2000	-10.372
2789.6000	-10.308
2790.0000	-10.575
2790.4000	-10.826
2790.8000	-11.116
2791.2000	-11.386
2791.6000	-11.848
2792.0000	-12.037
2792.4000	-0.567
2792.8000	+0.759
2793.2000	+1.159
2793.6000	-0.286
2794.0000	-10.265
2794.4000	-11.039
2794.8000	-13.250
2795.2000	-13.683
2795.6000	-13.688
2796.0000	-13.759
2796.4000	-13.821
2796.8000	-13.788
2797.2000	-13.835
2797.6000	-2.774
2798.0000	+1.123
2798.4000	+1.584
2798.8000	+0.704
2799.2000	-7.989
2799.6000	-12.790
2800.0000	-13.596
2800.4000	-13.585
2800.8000	-13.558
2801.2000	-13.531
2801.6000	-13.522
2802.0000	-13.529
2802.4000	-13.586
2802.8000	-0.854
2803.2000	+0.253
2803.6000	+0.149
2804.0000	-1.391
2804.4000	-12.673
2804.8000	-16.002
2805.2000	-15.953
2805.6000	-16.455
2806.0000	-17.113
2806.4000	-17.724
2806.8000	-18.167
2807.2000	-18.407
2807.6000	-18.483
2808.0000	-6.975
2808.4000	-1.991
2808.8000	-1.245
2809.2000	-2.491
2809.6000	-13.255
2810.0000	-17.338
2810.4000	-17.956
2810.8000	-18.122
2811.2000	-18.371
2811.6000	-18.674
2812.0000	-19.024
2812.4000	-19.333
2812.8000	-19.602
2813.2000	-3.559
2813.6000	-2.429
2814.0000	-2.438
2814.4000	-7.051
2814.8000	-15.552
2815.2000	-19.169
2815.6000	-19.027
2816.0000	-18.807
2816.4000	-18.693
2816.8000	-18.655
2817.2000	-18.775
2817.6000	-19.052
2818.0000	-19.337
2818.4000	-3.954
2818.8000	-2.808
2819.2000	-2.814
2819.6000	-4.622
2820.0000	-16.513
2820.4000	-21.479
2820.8000	-22.271
2821.2000	-23.007
2821.6000	-23.972
2822.0000	-25.054
2822.4000	-26.180
2822.8000	-27.272
2823.2000	-28.080
2823.6000	-8.456
2824.0000	-4.763
2824.4000	-4.624
2824.8000	-9.965
2825.2000	-25.112
2825.6000	-30.082
2826.0000	-30.048
2826.4000	-29.983
2826.8000	-29.905
2827.2000	-29.714
2827.6000	-29.431
2828.0000	-28.897
2828.4000	-14.684
2828.8000	-8.752
2829.2000	-5.397
2829.6000	-5.217
2830.0000	-10.073
2830.4000	-21.881
2830.8000	-27.560
2831.2000	-27.749
2831.6000	-27.948
2832.0000	-28.251
2832.4000	-28.630
2832.8000	-29.073
2833.2000	-29.776
2833.6000	-30.366
2834.0000	-11.606
2834.4000	-6.438
2834.8000	-5.521
2835.2000	-9.248
2835.6000	-32.811
2836.0000	-36.694
2836.4000	-37.296
2836.8000	-37.435
2837.2000	-37.378
2837.6000	-37.047
2838.0000	-36.615
2838.4000	-36.019
2838.8000	-15.147
2839.2000	-9.024
2839.6000	-5.669
2840.0000	-5.640
2840.4000	-10.621
2840.8000	-32.112
2841.2000	-34.432
2841.6000	-34.623
2842.0000	-34.812
2842.4000	-35.137
2842.8000	-35.569
2843.2000	-36.117
2843.6000	-37.131
2844.0000	-15.153
2844.4000	-9.034
2844.8000	-5.740
2845.2000	-5.845
2845.6000	-13.014
2846.0000	-38.807
2846.4000	-40.366
2846.8000	-40.439
2847.2000	-40.280
2847.6000	-40.127
2848.0000	-40.031
2848.4000	-40.074
2848.8000	-40.093
2849.2000	-15.093
2849.6000	-9.007
2850.0000	-5.690
2850.4000	-6.501
2850.8000	-14.592
2851.2000	-39.674
2851.6000	-42.261
2852.0000	-43.188
2852.4000	-43.927
2852.8000	-44.580
2853.2000	-44.876
2853.6000	-44.930
2854.0000	-44.660
2854.4000	-15.201
2854.8000	-9.031
2855.2000	-5.855
2855.6000	-7.215
2856.0000	-20.350
2856.4000	-42.828
2856.8000	-43.723
2857.2000	-43.925
2857.6000	-44.200
2858.0000	-44.660
2858.4000	-45.156
2858.8000	-45.845
2859.2000	-46.194
2859.6000	-11.789
2860.0000	-6.726
2860.4000	-6.209
2860.8000	-7.375
2861.2000	-23.660
2861.6000	-44.043
2862.0000	-47.354
2862.4000	-47.849
2862.8000	-48.055
2863.2000	-48.256
2863.6000	-48.554
2864.0000	-49.230
2864.4000	-49.622
2864.8000	-10.602
2865.2000	-5.678
2865.6000	-6.413
2866.0000	-11.187
2866.4000	-32.036
2866.8000	-51.550
2867.2000	-52.354
2867.6000	-52.320
2868.0000	-52.210
2868.4000	-52.236
2868.8000	-51.928
2869.2000	-52.286
2869.6000	-56.048
2870.0000	-11.963
2870.4000	-6.602
2870.8000	-6.472
2871.2000	-8.150
2871.6000	-22.052
2872.0000	-54.451
2872.4000	-55.166
2872.8000	-54.996
2873.2000	-54.711
2873.6000	-54.681
2874.0000	-55.081
2874.4000	-55.084
2874.8000	-15.753
2875.2000	-9.458
2875.6000	-6.271
2876.0000	-6.908
2876.4000	-12.070
2876.8000	-48.309
2877.2000	-57.510
2877.6000	-57.265
2878.0000	-58.630
2878.4000	-57.951
2878.8000	-58.817
2879.2000	-58.652
2879.6000	-58.404
2880.0000	-15.957
2880.4000	-9.682
2880.8000	-6.434
2881.2000	-7.210
2881.6000	-12.526
2882.0000	-39.161
2882.4000	-60.432
2882.8000	-63.049
2883.2000	-58.383
2883.6000	-75.077
2884.0000	-62.609
2884.4000	-210.000
2884.8000	-62.048
2885.2000	-15.976
2885.6000	-10.034
2886.0000	-7.210
2886.4000	-8.011
2886.8000	-14.626
2887.2000	-68.044
2887.6000	-64.829
2888.0000	-63.099
2888.4000	-62.342
2888.8000	-66.043
2889.2000	-60.940
2889.6000	-62.456
2890.0000	-210.000
2890.4000	-16.354
2890.8000	-10.458
2891.2000	-7.617
2891.6000	-8.952
2892.0000	-23.056
2892.4000	-69.867
2892.8000	-210.000
2893.2000	-210.000
2893.6000	-69.062
2894.0000	-63.360
2894.4000	-62.191
2894.8000	-63.444
2895.2000	-66.588
2895.6000	-13.123
2896.0000	-7.731
2896.4000	-7.627
2896.8000	-9.340
2897.2000	-26.492
2897.6000	-70.266
2898.0000	-62.695
2898.4000	-82.963
2898.8000	-66.260
2899.2000	-75.029
2899.6000	-66.613
2900.0000	-65.415
2900.4000	-210.000
2900.8000	-13.135
2901.2000	-8.395
2901.6000	-8.085
2902.0000	-11.214
2902.4000	-36.540
2902.8000	-62.360
2903.2000	-63.466
2903.6000	-210.000
2904.0000	-210.000
2904.4000	-210.000
2904.8000	-210.000
2905.2000	-60.474
2905.6000	-66.220
2906.0000	-13.471
2906.4000	-8.508
2906.8000	-8.242
2907.2000	-9.551
2907.6000	-26.107
2908.0000	-65.005
2908.4000	-210.000
2908.8000	-75.042
2909.2000	-210.000
2909.6000	-61.840
2910.0000	-210.000
2910.4000	-210.000
2910.8000	-17.104
2911.2000	-10.972
2911.6000	-8.139
2912.0000	-8.474
2912.4000	-13.902
2912.8000	-210.000
2913.2000	-210.000
2913.6000	-210.000
2914.0000	-74.812
2914.4000	-210.000
2914.8000	-66.859
2915.2000	-210.000
2915.6000	-65.167
2916.0000	-14.114
2916.4000	-8.765
2916.8000	-8.365
2917.2000	-9.435
2917.6000	-20.493
2918.0000	-210.000
2918.4000	-210.000
2918.8000	-210.000
2919.2000	-210.000
2919.6000	-64.924
2920.0000	-210.000
2920.4000	-66.643
2920.8000	-64.192
2921.2000	-17.479
2921.6000	-11.408
2922.0000	-8.271
2922.4000	-8.639
2922.8000	-14.839
2923.2000	-210.000
2923.6000	-210.000
2924.0000	-210.000
2924.4000	-210.000
2924.8000	-62.862
2925.2000	-65.123
2925.6000	-210.000
2926.0000	-210.000
2926.4000	-14.171
2926.8000	-9.031
2927.2000	-8.425
2927.6000	-9.767
2928.0000	-25.693
2928.4000	-62.442
2928.8000	-210.000
2929.2000	-71.556
2929.6000	-64.174
2930.0000	-210.000
2930.4000	-60.488
2930.8000	-62.056
2931.2000	-17.986
2931.6000	-11.866
2932.0000	-8.395
2932.4000	-8.582
2932.8000	-13.872
2933.2000	-210.000
2933.6000	-210.000
2934.0000	-65.746
2934.4000	-66.029
2934.8000	-210.000
2935.2000	-210.000
2935.6000	-62.619
2936.0000	-210.000
2936.4000	-210.000
2936.8000	-14.516
2937.2000	-9.393
2937.6000	-8.658
2938.0000	-12.603
2938.4000	-68.761
2938.8000	-210.000
2939.2000	-74.783
2939.6000	-210.000
2940.0000	-67.044
2940.4000	-67.820
2940.8000	-210.000
2941.2000	-210.000
2941.6000	-18.309
2942.0000	-12.236
2942.4000	-8.719
2942.8000	-8.626
2943.2000	-14.257
2943.6000	-83.516
2944.0000	-70.195
2944.4000	-210.000
2944.8000	-210.000
2945.2000	-66.423
2945.6000	-69.259
2946.0000	-210.000
2946.4000	-210.000
2946.8000	-14.984
2947.2000	-9.666
2947.6000	-8.633
2948.0000	-9.834
2948.4000	-28.125
2948.8000	-71.311
2949.2000	-64.013
2949.6000	-210.000
2950.0000	-72.438
2950.4000	-210.000
2950.8000	-210.000
2951.2000	-210.000
2951.6000	-210.000
2952.0000	-18.729
2952.4000	-10.845
2952.8000	-8.726
2953.2000	-11.639
2953.6000	-54.157
2954.0000	-65.797
2954.4000	-67.975
2954.8000	-62.986
2955.2000	-72.033
2955.6000	-73.802
2956.0000	-210.000
2956.4000	-66.200
2956.8000	-63.848
2957.2000	-15.075
2957.6000	-9.739
2958.0000	-8.713
2958.4000	-10.046
2958.8000	-27.111
2959.2000	-66.605
2959.6000	-210.000
2960.0000	-64.847
2960.4000	-210.000
2960.8000	-72.430
2961.2000	-210.000
2961.6000	-210.000
2962.0000	-19.087
2962.4000	-12.782
2962.8000	-9.031
2963.2000	-8.897
2963.6000	-14.481
2964.0000	-57.833
2964.4000	-210.000
2964.8000	-210.000
2965.2000	-62.866
2965.6000	-67.488
2966.0000	-67.421
2966.4000	-210.000
2966.8000	-210.000
2967.2000	-15.318
2967.6000	-10.383
2968.0000	-9.165
2968.4000	-9.670
2968.8000	-19.901
2969.2000	-210.000
2969.6000	-66.262
2970.0000	-210.000
2970.4000	-65.029
2970.8000	-63.012
2971.2000	-62.639
2971.6000	-210.000
2972.0000	-210.000
2972.4000	-18.864
2972.8000	-10.457
2973.2000	-9.094
2973.6000	-10.596
2974.0000	-33.953
2974.4000	-64.753
2974.8000	-63.395
2975.2000	-210.000
2975.6000	-64.597
2976.0000	-210.000
2976.4000	-210.000
2976.8000	-210.000
2977.2000	-65.312
2977.6000	-15.795
2978.0000	-10.607
2978.4000	-9.285
2978.8000	-11.909
2979.2000	-51.145
2979.6000	-210.000
2980.0000	-210.000
2980.4000	-68.468
2980.8000	-210.000
2981.2000	-210.000
2981.6000	-63.839
2982.0000	-210.000
2982.4000	-19.122
2982.8000	-13.152
2983.2000	-9.469
2983.6000	-9.252
2984.0000	-14.309
2984.4000	-210.000
2984.8000	-61.058
2985.2000	-210.000
2985.6000	-63.604
[truncated: 6,286 more rows]
