# Supplementary material for: Femtosecond tunable solitons up to 4.8 µm using soliton self-frequency shift in an InF3 fiber
Source: Sci Rep. 2022 Sep 23;12:15898. doi: 10.1038/s41598-022-19658-8 (PMC9508244; doi:10.1038/s41598-022-19658-8)
Supplement: Supplementary file 1 — Supplementary Information. [file 41598_2022_19658_MOESM1_ESM.zip › Raw data/Fig4_70W_QCW/2.00A.CSV]

75CSV
// AQ6376 OPTICAL SPECTRUM ANALYZER //
35
CTRWL	3700.000000
SPAN	3000.000000
START WL	2200.000000
STOP WL	5200.000000
WLFREQ	0
REFL	-11.4
LSCL	7.1
RESLN	2.000
AVG	1
SMPLAUTO	1
SMPL	7501
SMPLINTVL	0.4000
HI1_CHOP
MEAS
LSUNT	0
NMSKH	OFF
RESCOR	0
SMOOTH	0
MEASWL	0
SWPSPD	1
MODELNAME	AQ6376
CHGPT	0
RESCAL0_0	10243
RESCAL0_1	0
RESCAL0_2	0
RESCAL1_0	10243
RESCAL1_1	0
RESCAL1_2	0
RESPARM	10243
FREQPARM	10243
WNUMPARM	10243
[TRACE DATA]
2200.0000	-53.152
2200.4000	-210.000
2200.8000	-210.000
2201.2000	-210.000
2201.6000	-210.000
2202.0000	-210.000
2202.4000	-210.000
2202.8000	-59.866
2203.2000	-210.000
2203.6000	-62.936
2204.0000	-210.000
2204.4000	-58.826
2204.8000	-210.000
2205.2000	-63.238
2205.6000	-210.000
2206.0000	-210.000
2206.4000	-210.000
2206.8000	-57.037
2207.2000	-60.027
2207.6000	-210.000
2208.0000	-57.694
2208.4000	-56.850
2208.8000	-55.094
2209.2000	-210.000
2209.6000	-66.531
2210.0000	-55.078
2210.4000	-55.728
2210.8000	-50.197
2211.2000	-210.000
2211.6000	-210.000
2212.0000	-57.927
2212.4000	-59.495
2212.8000	-210.000
2213.2000	-210.000
2213.6000	-210.000
2214.0000	-59.059
2214.4000	-210.000
2214.8000	-52.719
2215.2000	-54.218
2215.6000	-210.000
2216.0000	-52.470
2216.4000	-210.000
2216.8000	-210.000
2217.2000	-57.160
2217.6000	-56.152
2218.0000	-210.000
2218.4000	-210.000
2218.8000	-210.000
2219.2000	-66.270
2219.6000	-67.000
2220.0000	-210.000
2220.4000	-210.000
2220.8000	-59.454
2221.2000	-57.284
2221.6000	-210.000
2222.0000	-210.000
2222.4000	-210.000
2222.8000	-64.320
2223.2000	-210.000
2223.6000	-210.000
2224.0000	-210.000
2224.4000	-210.000
2224.8000	-59.752
2225.2000	-210.000
2225.6000	-210.000
2226.0000	-53.272
2226.4000	-210.000
2226.8000	-52.346
2227.2000	-58.574
2227.6000	-210.000
2228.0000	-210.000
2228.4000	-210.000
2228.8000	-210.000
2229.2000	-58.280
2229.6000	-210.000
2230.0000	-210.000
2230.4000	-210.000
2230.8000	-63.379
2231.2000	-52.705
2231.6000	-210.000
2232.0000	-52.357
2232.4000	-71.495
2232.8000	-210.000
2233.2000	-210.000
2233.6000	-58.580
2234.0000	-210.000
2234.4000	-210.000
2234.8000	-67.197
2235.2000	-210.000
2235.6000	-210.000
2236.0000	-65.632
2236.4000	-51.406
2236.8000	-210.000
2237.2000	-210.000
2237.6000	-60.265
2238.0000	-210.000
2238.4000	-210.000
2238.8000	-67.752
2239.2000	-210.000
2239.6000	-210.000
2240.0000	-65.291
2240.4000	-210.000
2240.8000	-210.000
2241.2000	-59.858
2241.6000	-210.000
2242.0000	-55.534
2242.4000	-56.824
2242.8000	-52.146
2243.2000	-52.990
2243.6000	-210.000
2244.0000	-210.000
2244.4000	-210.000
2244.8000	-59.139
2245.2000	-56.899
2245.6000	-210.000
2246.0000	-210.000
2246.4000	-210.000
2246.8000	-210.000
2247.2000	-57.768
2247.6000	-57.681
2248.0000	-210.000
2248.4000	-52.094
2248.8000	-210.000
2249.2000	-66.669
2249.6000	-64.348
2250.0000	-210.000
2250.4000	-63.127
2250.8000	-64.337
2251.2000	-57.771
2251.6000	-63.949
2252.0000	-210.000
2252.4000	-51.559
2252.8000	-62.934
2253.2000	-210.000
2253.6000	-57.757
2254.0000	-210.000
2254.4000	-210.000
2254.8000	-210.000
2255.2000	-57.899
2255.6000	-56.364
2256.0000	-210.000
2256.4000	-59.886
2256.8000	-62.602
2257.2000	-210.000
2257.6000	-210.000
2258.0000	-210.000
2258.4000	-71.903
2258.8000	-54.813
2259.2000	-210.000
2259.6000	-210.000
2260.0000	-64.726
2260.4000	-210.000
2260.8000	-210.000
2261.2000	-59.119
2261.6000	-57.321
2262.0000	-57.777
2262.4000	-57.753
2262.8000	-60.267
2263.2000	-210.000
2263.6000	-58.423
2264.0000	-210.000
2264.4000	-55.835
2264.8000	-59.285
2265.2000	-210.000
2265.6000	-210.000
2266.0000	-210.000
2266.4000	-57.771
2266.8000	-210.000
2267.2000	-60.476
2267.6000	-58.019
2268.0000	-210.000
2268.4000	-57.734
2268.8000	-52.626
2269.2000	-58.171
2269.6000	-54.341
2270.0000	-61.030
2270.4000	-210.000
2270.8000	-60.684
2271.2000	-57.504
2271.6000	-60.296
2272.0000	-210.000
2272.4000	-210.000
2272.8000	-61.083
2273.2000	-58.309
2273.6000	-61.819
2274.0000	-210.000
2274.4000	-56.181
2274.8000	-210.000
2275.2000	-210.000
2275.6000	-210.000
2276.0000	-210.000
2276.4000	-60.215
2276.8000	-61.639
2277.2000	-210.000
2277.6000	-210.000
2278.0000	-210.000
2278.4000	-62.259
2278.8000	-65.410
2279.2000	-210.000
2279.6000	-54.637
2280.0000	-60.526
2280.4000	-55.276
2280.8000	-57.660
2281.2000	-60.190
2281.6000	-60.642
2282.0000	-68.605
2282.4000	-210.000
2282.8000	-210.000
2283.2000	-61.291
2283.6000	-210.000
2284.0000	-210.000
2284.4000	-60.805
2284.8000	-52.816
2285.2000	-59.183
2285.6000	-210.000
2286.0000	-52.075
2286.4000	-210.000
2286.8000	-210.000
2287.2000	-210.000
2287.6000	-210.000
2288.0000	-59.012
2288.4000	-210.000
2288.8000	-210.000
2289.2000	-210.000
2289.6000	-61.133
2290.0000	-50.471
2290.4000	-58.896
2290.8000	-210.000
2291.2000	-61.027
2291.6000	-210.000
2292.0000	-210.000
2292.4000	-210.000
2292.8000	-57.431
2293.2000	-58.621
2293.6000	-65.069
2294.0000	-66.106
2294.4000	-62.181
2294.8000	-210.000
2295.2000	-210.000
2295.6000	-210.000
2296.0000	-59.383
2296.4000	-210.000
2296.8000	-52.861
2297.2000	-210.000
2297.6000	-210.000
2298.0000	-59.760
2298.4000	-210.000
2298.8000	-210.000
2299.2000	-59.587
2299.6000	-61.915
2300.0000	-210.000
2300.4000	-210.000
2300.8000	-52.326
2301.2000	-56.594
2301.6000	-210.000
2302.0000	-52.361
2302.4000	-210.000
2302.8000	-210.000
2303.2000	-60.851
2303.6000	-60.415
2304.0000	-65.794
2304.4000	-210.000
2304.8000	-62.269
2305.2000	-210.000
2305.6000	-56.920
2306.0000	-53.922
2306.4000	-53.671
2306.8000	-56.537
2307.2000	-53.298
2307.6000	-210.000
2308.0000	-210.000
2308.4000	-60.905
2308.8000	-71.001
2309.2000	-210.000
2309.6000	-210.000
2310.0000	-210.000
2310.4000	-63.575
2310.8000	-210.000
2311.2000	-210.000
2311.6000	-210.000
2312.0000	-55.780
2312.4000	-210.000
2312.8000	-210.000
2313.2000	-210.000
2313.6000	-81.224
2314.0000	-78.518
2314.4000	-210.000
2314.8000	-59.374
2315.2000	-65.000
2315.6000	-61.040
2316.0000	-58.357
2316.4000	-59.006
2316.8000	-210.000
2317.2000	-58.181
2317.6000	-210.000
2318.0000	-53.845
2318.4000	-64.258
2318.8000	-74.418
2319.2000	-64.038
2319.6000	-59.183
2320.0000	-210.000
2320.4000	-62.373
2320.8000	-63.739
2321.2000	-64.951
2321.6000	-60.366
2322.0000	-54.357
2322.4000	-53.087
2322.8000	-61.168
2323.2000	-52.856
2323.6000	-210.000
2324.0000	-210.000
2324.4000	-210.000
2324.8000	-61.391
2325.2000	-210.000
2325.6000	-210.000
2326.0000	-56.946
2326.4000	-210.000
2326.8000	-70.072
2327.2000	-210.000
2327.6000	-210.000
2328.0000	-60.629
2328.4000	-210.000
2328.8000	-210.000
2329.2000	-210.000
2329.6000	-210.000
2330.0000	-74.163
2330.4000	-58.172
2330.8000	-64.904
2331.2000	-57.938
2331.6000	-210.000
2332.0000	-210.000
2332.4000	-71.356
2332.8000	-210.000
2333.2000	-64.756
2333.6000	-65.417
2334.0000	-57.892
2334.4000	-57.403
2334.8000	-210.000
2335.2000	-63.699
2335.6000	-63.620
2336.0000	-210.000
2336.4000	-210.000
2336.8000	-210.000
2337.2000	-210.000
2337.6000	-71.539
2338.0000	-58.832
2338.4000	-52.702
2338.8000	-61.976
2339.2000	-54.042
2339.6000	-62.066
2340.0000	-210.000
2340.4000	-210.000
2340.8000	-210.000
2341.2000	-59.008
2341.6000	-64.655
2342.0000	-68.847
2342.4000	-210.000
2342.8000	-210.000
2343.2000	-210.000
2343.6000	-210.000
2344.0000	-210.000
2344.4000	-210.000
2344.8000	-210.000
2345.2000	-210.000
2345.6000	-210.000
2346.0000	-210.000
2346.4000	-60.763
2346.8000	-60.383
2347.2000	-58.165
2347.6000	-58.051
2348.0000	-62.818
2348.4000	-59.766
2348.8000	-210.000
2349.2000	-55.337
2349.6000	-58.984
2350.0000	-53.768
2350.4000	-57.200
2350.8000	-60.816
2351.2000	-210.000
2351.6000	-68.983
2352.0000	-58.677
2352.4000	-59.387
2352.8000	-210.000
2353.2000	-210.000
2353.6000	-210.000
2354.0000	-210.000
2354.4000	-51.468
2354.8000	-53.722
2355.2000	-57.435
2355.6000	-51.351
2356.0000	-210.000
2356.4000	-61.485
2356.8000	-69.145
2357.2000	-210.000
2357.6000	-210.000
2358.0000	-61.264
2358.4000	-210.000
2358.8000	-210.000
2359.2000	-62.682
2359.6000	-51.703
2360.0000	-210.000
2360.4000	-56.954
2360.8000	-57.708
2361.2000	-210.000
2361.6000	-58.053
2362.0000	-71.884
2362.4000	-210.000
2362.8000	-62.819
2363.2000	-64.183
2363.6000	-58.491
2364.0000	-62.215
2364.4000	-210.000
2364.8000	-210.000
2365.2000	-56.047
2365.6000	-68.767
2366.0000	-210.000
2366.4000	-210.000
2366.8000	-67.568
2367.2000	-62.110
2367.6000	-210.000
2368.0000	-210.000
2368.4000	-210.000
2368.8000	-210.000
2369.2000	-210.000
2369.6000	-210.000
2370.0000	-210.000
2370.4000	-53.879
2370.8000	-55.485
2371.2000	-210.000
2371.6000	-52.336
2372.0000	-210.000
2372.4000	-210.000
2372.8000	-210.000
2373.2000	-59.645
2373.6000	-62.639
2374.0000	-57.781
2374.4000	-63.217
2374.8000	-210.000
2375.2000	-62.494
2375.6000	-51.265
2376.0000	-57.297
2376.4000	-210.000
2376.8000	-54.626
2377.2000	-210.000
2377.6000	-210.000
2378.0000	-59.297
2378.4000	-58.657
2378.8000	-210.000
2379.2000	-210.000
2379.6000	-210.000
2380.0000	-59.852
2380.4000	-61.343
2380.8000	-210.000
2381.2000	-58.111
2381.6000	-55.997
2382.0000	-67.955
2382.4000	-210.000
2382.8000	-210.000
2383.2000	-210.000
2383.6000	-62.749
2384.0000	-210.000
2384.4000	-57.516
2384.8000	-57.862
2385.2000	-210.000
2385.6000	-210.000
2386.0000	-210.000
2386.4000	-210.000
2386.8000	-55.759
2387.2000	-60.757
2387.6000	-52.472
2388.0000	-210.000
2388.4000	-210.000
2388.8000	-210.000
2389.2000	-59.565
2389.6000	-210.000
2390.0000	-210.000
2390.4000	-210.000
2390.8000	-59.386
2391.2000	-63.388
2391.6000	-52.088
2392.0000	-55.236
2392.4000	-57.350
2392.8000	-52.687
2393.2000	-210.000
2393.6000	-70.095
2394.0000	-210.000
2394.4000	-210.000
2394.8000	-210.000
2395.2000	-68.860
2395.6000	-57.400
2396.0000	-210.000
2396.4000	-210.000
2396.8000	-210.000
2397.2000	-210.000
2397.6000	-56.108
2398.0000	-55.560
2398.4000	-210.000
2398.8000	-210.000
2399.2000	-210.000
2399.6000	-210.000
2400.0000	-57.596
2400.4000	-58.667
2400.8000	-62.212
2401.2000	-70.052
2401.6000	-210.000
2402.0000	-210.000
2402.4000	-60.509
2402.8000	-53.179
2403.2000	-56.682
2403.6000	-52.970
2404.0000	-210.000
2404.4000	-210.000
2404.8000	-64.947
2405.2000	-60.781
2405.6000	-68.409
2406.0000	-210.000
2406.4000	-70.926
2406.8000	-58.436
2407.2000	-210.000
2407.6000	-51.351
2408.0000	-53.521
2408.4000	-55.742
2408.8000	-53.284
2409.2000	-210.000
2409.6000	-210.000
2410.0000	-68.366
2410.4000	-71.337
2410.8000	-210.000
2411.2000	-63.702
2411.6000	-66.862
2412.0000	-210.000
2412.4000	-210.000
2412.8000	-50.074
2413.2000	-53.823
2413.6000	-59.077
2414.0000	-57.026
2414.4000	-210.000
2414.8000	-210.000
2415.2000	-59.513
2415.6000	-67.904
2416.0000	-210.000
2416.4000	-210.000
2416.8000	-210.000
2417.2000	-210.000
2417.6000	-210.000
2418.0000	-210.000
2418.4000	-210.000
2418.8000	-53.858
2419.2000	-55.171
2419.6000	-53.771
2420.0000	-210.000
2420.4000	-71.069
2420.8000	-65.626
2421.2000	-210.000
2421.6000	-210.000
2422.0000	-210.000
2422.4000	-210.000
2422.8000	-210.000
2423.2000	-210.000
2423.6000	-50.710
2424.0000	-52.579
2424.4000	-54.665
2424.8000	-52.069
2425.2000	-210.000
2425.6000	-64.916
2426.0000	-210.000
2426.4000	-210.000
2426.8000	-66.691
2427.2000	-64.202
2427.6000	-58.267
2428.0000	-61.885
2428.4000	-89.015
2428.8000	-50.234
2429.2000	-54.449
2429.6000	-53.966
2430.0000	-53.532
2430.4000	-210.000
2430.8000	-210.000
2431.2000	-210.000
2431.6000	-210.000
2432.0000	-59.363
2432.4000	-210.000
2432.8000	-57.452
2433.2000	-60.600
2433.6000	-210.000
2434.0000	-210.000
2434.4000	-210.000
2434.8000	-53.501
2435.2000	-54.424
2435.6000	-210.000
2436.0000	-210.000
2436.4000	-68.152
2436.8000	-210.000
2437.2000	-60.290
2437.6000	-63.016
2438.0000	-64.677
2438.4000	-210.000
2438.8000	-210.000
2439.2000	-210.000
2439.6000	-53.266
2440.0000	-54.058
2440.4000	-54.567
2440.8000	-51.030
2441.2000	-210.000
2441.6000	-210.000
2442.0000	-62.622
2442.4000	-59.522
2442.8000	-63.370
2443.2000	-62.019
2443.6000	-60.180
2444.0000	-61.146
2444.4000	-61.984
2444.8000	-49.070
2445.2000	-53.368
2445.6000	-53.513
2446.0000	-52.590
2446.4000	-210.000
2446.8000	-210.000
2447.2000	-66.080
2447.6000	-69.891
2448.0000	-65.792
2448.4000	-61.390
2448.8000	-65.069
2449.2000	-210.000
2449.6000	-59.382
2450.0000	-210.000
2450.4000	-52.136
2450.8000	-52.149
2451.2000	-56.465
2451.6000	-210.000
2452.0000	-61.403
2452.4000	-71.932
2452.8000	-210.000
2453.2000	-210.000
2453.6000	-60.789
2454.0000	-69.027
2454.4000	-65.990
2454.8000	-67.090
2455.2000	-210.000
2455.6000	-55.897
2456.0000	-50.735
2456.4000	-52.832
2456.8000	-50.905
2457.2000	-210.000
2457.6000	-62.474
2458.0000	-61.911
2458.4000	-210.000
2458.8000	-210.000
2459.2000	-210.000
2459.6000	-66.752
2460.0000	-65.423
2460.4000	-210.000
2460.8000	-47.809
2461.2000	-51.853
2461.6000	-52.840
2462.0000	-50.783
2462.4000	-210.000
2462.8000	-210.000
2463.2000	-210.000
2463.6000	-210.000
2464.0000	-210.000
2464.4000	-210.000
2464.8000	-210.000
2465.2000	-210.000
2465.6000	-61.144
2466.0000	-48.539
2466.4000	-51.590
2466.8000	-51.940
2467.2000	-54.312
2467.6000	-210.000
2468.0000	-210.000
2468.4000	-210.000
2468.8000	-62.906
2469.2000	-62.698
2469.6000	-210.000
2470.0000	-210.000
2470.4000	-210.000
2470.8000	-210.000
2471.2000	-210.000
2471.6000	-50.237
2472.0000	-51.011
2472.4000	-50.686
2472.8000	-62.626
2473.2000	-210.000
2473.6000	-210.000
2474.0000	-67.278
2474.4000	-69.388
2474.8000	-66.601
2475.2000	-210.000
2475.6000	-64.078
2476.0000	-59.000
2476.4000	-50.169
2476.8000	-47.840
2477.2000	-51.053
2477.6000	-49.557
2478.0000	-54.980
2478.4000	-63.913
2478.8000	-210.000
2479.2000	-210.000
2479.6000	-210.000
2480.0000	-210.000
2480.4000	-210.000
2480.8000	-59.937
2481.2000	-60.158
2481.6000	-65.561
2482.0000	-46.799
2482.4000	-50.336
2482.8000	-50.713
2483.2000	-51.764
2483.6000	-210.000
2484.0000	-64.544
2484.4000	-210.000
2484.8000	-210.000
2485.2000	-210.000
2485.6000	-62.268
2486.0000	-60.778
2486.4000	-61.082
2486.8000	-64.150
2487.2000	-210.000
2487.6000	-48.622
2488.0000	-49.345
2488.4000	-50.074
2488.8000	-210.000
2489.2000	-70.327
2489.6000	-210.000
2490.0000	-210.000
2490.4000	-74.914
2490.8000	-59.047
2491.2000	-66.998
2491.6000	-62.254
2492.0000	-65.264
2492.4000	-50.956
2492.8000	-46.521
2493.2000	-48.587
2493.6000	-48.133
2494.0000	-54.793
2494.4000	-70.992
2494.8000	-210.000
2495.2000	-61.864
2495.6000	-61.212
2496.0000	-64.985
2496.4000	-78.868
2496.8000	-61.386
2497.2000	-62.335
2497.6000	-47.936
2498.0000	-45.227
2498.4000	-47.913
2498.8000	-47.880
2499.2000	-56.521
2499.6000	-210.000
2500.0000	-210.000
2500.4000	-210.000
2500.8000	-64.266
2501.2000	-68.599
2501.6000	-210.000
2502.0000	-210.000
2502.4000	-62.353
2502.8000	-210.000
2503.2000	-48.760
2503.6000	-46.119
2504.0000	-47.361
2504.4000	-61.971
2504.8000	-210.000
2505.2000	-210.000
2505.6000	-210.000
2506.0000	-210.000
2506.4000	-210.000
2506.8000	-60.730
2507.2000	-210.000
2507.6000	-210.000
2508.0000	-210.000
2508.4000	-45.607
2508.8000	-45.553
2509.2000	-46.519
2509.6000	-47.170
2510.0000	-210.000
2510.4000	-67.811
2510.8000	-74.422
2511.2000	-61.742
2511.6000	-210.000
2512.0000	-210.000
2512.4000	-62.512
2512.8000	-210.000
2513.2000	-210.000
2513.6000	-42.745
2514.0000	-44.953
2514.4000	-45.370
2514.8000	-46.458
2515.2000	-210.000
2515.6000	-64.835
2516.0000	-59.464
2516.4000	-62.079
2516.8000	-60.668
2517.2000	-210.000
2517.6000	-60.606
2518.0000	-58.703
2518.4000	-210.000
2518.8000	-210.000
2519.2000	-47.454
2519.6000	-43.922
2520.0000	-45.053
2520.4000	-54.259
2520.8000	-210.000
2521.2000	-210.000
2521.6000	-67.959
2522.0000	-62.189
2522.4000	-210.000
2522.8000	-64.330
2523.2000	-210.000
2523.6000	-210.000
2524.0000	-210.000
2524.4000	-44.497
2524.8000	-43.342
2525.2000	-44.181
2525.6000	-46.178
2526.0000	-210.000
2526.4000	-64.570
2526.8000	-60.008
2527.2000	-210.000
2527.6000	-72.656
2528.0000	-210.000
2528.4000	-64.672
2528.8000	-210.000
2529.2000	-61.175
2529.6000	-41.337
2530.0000	-42.724
2530.4000	-43.415
2530.8000	-44.013
2531.2000	-210.000
2531.6000	-210.000
2532.0000	-210.000
2532.4000	-210.000
2532.8000	-210.000
2533.2000	-210.000
2533.6000	-73.995
2534.0000	-210.000
2534.4000	-65.352
2534.8000	-42.120
2535.2000	-41.920
2535.6000	-41.982
2536.0000	-43.753
2536.4000	-210.000
2536.8000	-210.000
2537.2000	-65.399
2537.6000	-62.451
2538.0000	-61.263
2538.4000	-76.343
2538.8000	-58.389
2539.2000	-210.000
2539.6000	-64.324
2540.0000	-49.228
2540.4000	-40.932
2540.8000	-41.367
2541.2000	-43.246
2541.6000	-210.000
2542.0000	-210.000
2542.4000	-210.000
2542.8000	-210.000
2543.2000	-73.865
2543.6000	-73.192
2544.0000	-62.527
2544.4000	-210.000
2544.8000	-60.275
2545.2000	-44.594
2545.6000	-39.944
2546.0000	-40.901
2546.4000	-41.048
2546.8000	-48.832
2547.2000	-210.000
2547.6000	-62.517
2548.0000	-210.000
2548.4000	-68.805
2548.8000	-210.000
2549.2000	-210.000
2549.6000	-210.000
2550.0000	-210.000
2550.4000	-44.296
2550.8000	-39.517
2551.2000	-40.187
2551.6000	-40.357
2552.0000	-48.163
2552.4000	-210.000
2552.8000	-210.000
2553.2000	-58.539
2553.6000	-210.000
2554.0000	-210.000
2554.4000	-58.816
2554.8000	-59.382
2555.2000	-66.061
2555.6000	-210.000
2556.0000	-40.626
2556.4000	-39.108
2556.8000	-39.438
2557.2000	-47.090
2557.6000	-210.000
2558.0000	-64.122
2558.4000	-210.000
2558.8000	-210.000
2559.2000	-64.371
2559.6000	-210.000
2560.0000	-210.000
2560.4000	-69.249
2560.8000	-210.000
2561.2000	-39.674
2561.6000	-38.986
2562.0000	-39.160
2562.4000	-41.175
2562.8000	-210.000
2563.2000	-210.000
2563.6000	-210.000
2564.0000	-210.000
2564.4000	-65.205
2564.8000	-62.875
2565.2000	-210.000
2565.6000	-210.000
2566.0000	-210.000
2566.4000	-38.210
2566.8000	-38.410
2567.2000	-38.589
2567.6000	-39.598
2568.0000	-210.000
2568.4000	-210.000
2568.8000	-210.000
2569.2000	-63.737
2569.6000	-210.000
2570.0000	-210.000
2570.4000	-67.624
2570.8000	-62.369
2571.2000	-57.159
2571.6000	-40.805
2572.0000	-37.760
2572.4000	-38.089
2572.8000	-40.085
2573.2000	-210.000
2573.6000	-210.000
2574.0000	-210.000
2574.4000	-210.000
2574.8000	-63.386
2575.2000	-63.011
2575.6000	-210.000
2576.0000	-210.000
2576.4000	-68.512
2576.8000	-43.796
2577.2000	-37.247
2577.6000	-37.791
2578.0000	-38.797
2578.4000	-49.162
2578.8000	-210.000
2579.2000	-210.000
2579.6000	-210.000
2580.0000	-63.815
2580.4000	-60.337
2580.8000	-63.091
2581.2000	-68.054
2581.6000	-62.033
2582.0000	-41.647
2582.4000	-36.792
2582.8000	-38.043
2583.2000	-37.619
2583.6000	-45.509
2584.0000	-210.000
2584.4000	-210.000
2584.8000	-61.158
2585.2000	-210.000
2585.6000	-62.408
2586.0000	-60.078
2586.4000	-210.000
2586.8000	-210.000
2587.2000	-43.067
2587.6000	-37.194
2588.0000	-37.541
2588.4000	-37.755
2588.8000	-46.600
2589.2000	-210.000
2589.6000	-210.000
2590.0000	-210.000
2590.4000	-210.000
2590.8000	-59.417
2591.2000	-61.299
2591.6000	-210.000
2592.0000	-61.168
2592.4000	-210.000
2592.8000	-38.370
2593.2000	-37.643
2593.6000	-38.289
2594.0000	-42.065
2594.4000	-210.000
2594.8000	-210.000
2595.2000	-210.000
2595.6000	-210.000
2596.0000	-210.000
2596.4000	-210.000
2596.8000	-210.000
2597.2000	-210.000
2597.6000	-79.341
2598.0000	-37.382
2598.4000	-38.283
2598.8000	-38.006
2599.2000	-39.270
2599.6000	-210.000
2600.0000	-210.000
2600.4000	-210.000
2600.8000	-210.000
2601.2000	-60.298
2601.6000	-59.715
2602.0000	-210.000
2602.4000	-60.638
2602.8000	-210.000
2603.2000	-37.055
2603.6000	-38.682
2604.0000	-38.611
2604.4000	-39.084
2604.8000	-210.000
2605.2000	-210.000
2605.6000	-210.000
2606.0000	-210.000
2606.4000	-210.000
2606.8000	-210.000
2607.2000	-65.737
2607.6000	-61.954
2608.0000	-210.000
2608.4000	-44.276
2608.8000	-37.977
2609.2000	-38.898
2609.6000	-39.235
2610.0000	-210.000
2610.4000	-210.000
2610.8000	-70.223
2611.2000	-210.000
2611.6000	-210.000
2612.0000	-59.226
2612.4000	-210.000
2612.8000	-210.000
2613.2000	-65.028
2613.6000	-42.557
2614.0000	-38.409
2614.4000	-38.786
2614.8000	-38.239
2615.2000	-45.243
2615.6000	-210.000
2616.0000	-210.000
2616.4000	-210.000
2616.8000	-68.484
2617.2000	-210.000
2617.6000	-63.989
2618.0000	-60.510
2618.4000	-59.124
2618.8000	-40.369
2619.2000	-37.785
2619.6000	-39.114
2620.0000	-38.511
2620.4000	-46.527
2620.8000	-210.000
2621.2000	-210.000
2621.6000	-210.000
2622.0000	-62.140
2622.4000	-60.285
2622.8000	-210.000
2623.2000	-63.209
2623.6000	-210.000
2624.0000	-44.666
2624.4000	-38.929
2624.8000	-38.913
2625.2000	-37.648
2625.6000	-45.039
2626.0000	-210.000
2626.4000	-210.000
2626.8000	-210.000
2627.2000	-210.000
2627.6000	-70.841
2628.0000	-210.000
2628.4000	-210.000
2628.8000	-210.000
2629.2000	-210.000
2629.6000	-39.470
2630.0000	-37.798
2630.4000	-36.892
2630.8000	-38.499
2631.2000	-210.000
2631.6000	-210.000
2632.0000	-210.000
2632.4000	-68.145
2632.8000	-59.923
2633.2000	-63.023
2633.6000	-62.239
2634.0000	-62.370
2634.4000	-77.414
2634.8000	-36.603
2635.2000	-36.864
2635.6000	-36.841
2636.0000	-38.281
2636.4000	-210.000
2636.8000	-210.000
2637.2000	-210.000
2637.6000	-210.000
2638.0000	-210.000
2638.4000	-60.689
2638.8000	-60.825
2639.2000	-59.944
2639.6000	-56.926
2640.0000	-38.053
2640.4000	-37.873
2640.8000	-37.238
2641.2000	-38.873
2641.6000	-210.000
2642.0000	-210.000
2642.4000	-210.000
2642.8000	-65.933
2643.2000	-64.984
2643.6000	-63.199
2644.0000	-210.000
2644.4000	-210.000
2644.8000	-210.000
2645.2000	-45.876
2645.6000	-38.896
2646.0000	-37.309
2646.4000	-37.260
2646.8000	-44.252
2647.2000	-210.000
2647.6000	-69.281
2648.0000	-210.000
2648.4000	-210.000
2648.8000	-210.000
2649.2000	-72.491
2649.6000	-63.656
2650.0000	-210.000
2650.4000	-38.166
2650.8000	-38.992
2651.2000	-39.035
2651.6000	-38.766
2652.0000	-210.000
2652.4000	-210.000
2652.8000	-61.447
2653.2000	-210.000
2653.6000	-210.000
2654.0000	-210.000
2654.4000	-210.000
2654.8000	-64.483
2655.2000	-210.000
2655.6000	-37.586
2656.0000	-39.492
2656.4000	-40.304
2656.8000	-40.992
2657.2000	-210.000
2657.6000	-67.984
2658.0000	-68.700
2658.4000	-77.234
2658.8000	-64.561
2659.2000	-210.000
2659.6000	-72.424
2660.0000	-210.000
2660.4000	-210.000
2660.8000	-46.820
2661.2000	-38.566
2661.6000	-39.983
2662.0000	-39.607
2662.4000	-46.087
2662.8000	-210.000
2663.2000	-210.000
2663.6000	-61.947
2664.0000	-61.657
2664.4000	-69.333
2664.8000	-210.000
2665.2000	-62.858
2665.6000	-210.000
2666.0000	-42.403
2666.4000	-38.402
2666.8000	-41.092
2667.2000	-39.728
2667.6000	-44.211
2668.0000	-210.000
2668.4000	-210.000
2668.8000	-210.000
2669.2000	-64.938
2669.6000	-65.973
2670.0000	-60.044
2670.4000	-72.613
2670.8000	-72.461
2671.2000	-39.225
2671.6000	-36.664
2672.0000	-39.820
2672.4000	-38.999
2672.8000	-48.574
2673.2000	-210.000
2673.6000	-71.173
2674.0000	-210.000
2674.4000	-63.202
2674.8000	-69.382
2675.2000	-210.000
2675.6000	-210.000
2676.0000	-64.962
2676.4000	-210.000
2676.8000	-41.420
2677.2000	-39.036
2677.6000	-37.893
2678.0000	-40.941
2678.4000	-210.000
2678.8000	-71.784
2679.2000	-210.000
2679.6000	-210.000
2680.0000	-210.000
2680.4000	-210.000
2680.8000	-210.000
2681.2000	-210.000
2681.6000	-210.000
2682.0000	-36.988
2682.4000	-36.185
2682.8000	-34.276
2683.2000	-42.255
2683.6000	-210.000
2684.0000	-210.000
2684.4000	-210.000
2684.8000	-210.000
2685.2000	-210.000
2685.6000	-210.000
2686.0000	-210.000
2686.4000	-62.880
2686.8000	-36.077
2687.2000	-33.897
2687.6000	-35.551
2688.0000	-35.051
2688.4000	-42.693
2688.8000	-210.000
2689.2000	-210.000
2689.6000	-210.000
2690.0000	-210.000
2690.4000	-73.108
2690.8000	-59.758
2691.2000	-62.924
2691.6000	-62.731
2692.0000	-36.834
2692.4000	-34.129
2692.8000	-34.962
2693.2000	-33.745
2693.6000	-39.340
2694.0000	-210.000
2694.4000	-210.000
2694.8000	-210.000
2695.2000	-210.000
2695.6000	-210.000
2696.0000	-64.252
2696.4000	-210.000
2696.8000	-210.000
2697.2000	-210.000
2697.6000	-35.097
2698.0000	-33.280
2698.4000	-33.083
2698.8000	-33.995
2699.2000	-210.000
2699.6000	-210.000
2700.0000	-64.245
2700.4000	-69.637
2700.8000	-210.000
2701.2000	-210.000
2701.6000	-68.635
2702.0000	-62.492
2702.4000	-61.613
2702.8000	-30.763
2703.2000	-33.355
2703.6000	-30.844
2704.0000	-32.702
2704.4000	-210.000
2704.8000	-210.000
2705.2000	-210.000
2705.6000	-58.365
2706.0000	-64.202
2706.4000	-60.953
2706.8000	-59.774
2707.2000	-59.435
2707.6000	-32.809
2708.0000	-29.087
2708.4000	-30.316
2708.8000	-30.815
2709.2000	-34.599
2709.6000	-210.000
2710.0000	-210.000
2710.4000	-69.028
2710.8000	-57.487
2711.2000	-57.431
2711.6000	-57.606
2712.0000	-56.043
2712.4000	-57.226
2712.8000	-65.379
2713.2000	-29.956
2713.6000	-29.310
2714.0000	-27.642
2714.4000	-30.855
2714.8000	-210.000
2715.2000	-210.000
2715.6000	-56.022
2716.0000	-54.231
2716.4000	-54.426
2716.8000	-54.870
2717.2000	-54.595
2717.6000	-54.435
2718.0000	-54.449
2718.4000	-29.103
2718.8000	-26.748
2719.2000	-24.784
2719.6000	-26.803
2720.0000	-210.000
2720.4000	-210.000
2720.8000	-52.297
2721.2000	-51.713
2721.6000	-50.237
2722.0000	-49.633
2722.4000	-48.972
2722.8000	-48.395
2723.2000	-47.706
2723.6000	-25.371
2724.0000	-25.507
2724.4000	-26.014
2724.8000	-26.838
2725.2000	-35.110
2725.6000	-42.800
2726.0000	-44.619
2726.4000	-44.601
2726.8000	-44.367
2727.2000	-44.112
2727.6000	-43.792
2728.0000	-43.665
2728.4000	-210.000
2728.8000	-24.328
2729.2000	-24.668
2729.6000	-25.431
2730.0000	-26.761
2730.4000	-35.642
2730.8000	-43.314
2731.2000	-44.209
2731.6000	-44.243
2732.0000	-44.411
2732.4000	-44.412
2732.8000	-44.357
2733.2000	-44.346
2733.6000	-44.407
2734.0000	-25.388
2734.4000	-24.012
2734.8000	-23.462
2735.2000	-24.635
2735.6000	-34.601
2736.0000	-43.255
2736.4000	-44.171
2736.8000	-43.716
2737.2000	-43.456
2737.6000	-43.175
2738.0000	-42.971
2738.4000	-42.795
2738.8000	-42.640
2739.2000	-23.975
2739.6000	-22.932
2740.0000	-22.375
2740.4000	-22.212
2740.8000	-31.622
2741.2000	-40.385
2741.6000	-41.008
2742.0000	-40.668
2742.4000	-40.341
2742.8000	-40.067
2743.2000	-39.656
2743.6000	-38.896
2744.0000	-38.270
2744.4000	-22.773
2744.8000	-21.871
2745.2000	-20.849
2745.6000	-22.530
2746.0000	-33.216
2746.4000	-34.250
2746.8000	-33.797
2747.2000	-33.204
2747.6000	-32.865
2748.0000	-32.699
2748.4000	-32.609
2748.8000	-32.585
2749.2000	-32.674
2749.6000	-19.341
2750.0000	-17.766
2750.4000	-18.859
2750.8000	-20.239
2751.2000	-30.061
2751.6000	-34.486
2752.0000	-33.971
2752.4000	-33.706
2752.8000	-33.565
2753.2000	-33.424
2753.6000	-33.015
2754.0000	-32.104
2754.4000	-31.552
2754.8000	-18.633
2755.2000	-17.143
2755.6000	-15.482
2756.0000	-14.980
2756.4000	-25.184
2756.8000	-28.236
2757.2000	-28.047
2757.6000	-27.686
2758.0000	-27.497
2758.4000	-27.273
2758.8000	-27.001
2759.2000	-26.460
2759.6000	-26.179
2760.0000	-19.991
2760.4000	-15.409
2760.8000	-14.429
2761.2000	-15.154
2761.6000	-25.386
2762.0000	-24.888
2762.4000	-24.844
2762.8000	-24.314
2763.2000	-23.612
2763.6000	-22.934
2764.0000	-22.368
2764.4000	-21.880
2764.8000	-19.753
2765.2000	-15.716
2765.6000	-12.006
2766.0000	-10.807
2766.4000	-11.989
2766.8000	-20.004
2767.2000	-19.246
2767.6000	-19.022
2768.0000	-18.693
2768.4000	-18.509
2768.8000	-18.455
2769.2000	-18.500
2769.6000	-18.667
2770.0000	-18.842
2770.4000	-11.992
2770.8000	-10.277
2771.2000	-9.449
2771.6000	-10.721
2772.0000	-18.164
2772.4000	-21.316
2772.8000	-22.268
2773.2000	-22.803
2773.6000	-23.556
2774.0000	-24.302
2774.4000	-24.817
2774.8000	-24.742
2775.2000	-24.825
2775.6000	-11.279
2776.0000	-9.383
2776.4000	-8.521
2776.8000	-11.785
2777.2000	-16.527
2777.6000	-21.414
2778.0000	-22.826
2778.4000	-22.689
2778.8000	-22.244
2779.2000	-21.702
2779.6000	-21.103
2780.0000	-20.656
2780.4000	-10.691
2780.8000	-6.957
2781.2000	-6.384
2781.6000	-5.784
2782.0000	-8.700
2782.4000	-13.874
2782.8000	-17.148
2783.2000	-17.942
2783.6000	-17.702
2784.0000	-17.057
2784.4000	-16.269
2784.8000	-15.544
2785.2000	-14.870
2785.6000	-14.151
2786.0000	-4.799
2786.4000	-3.574
2786.8000	-4.104
2787.2000	-5.622
2787.6000	-10.407
2788.0000	-13.057
2788.4000	-11.385
2788.8000	-10.756
2789.2000	-10.417
2789.6000	-10.215
2790.0000	-10.035
2790.4000	-9.900
2790.8000	-8.565
2791.2000	-5.222
2791.6000	-4.415
2792.0000	-4.281
2792.4000	-9.255
2792.8000	-9.943
2793.2000	-9.360
2793.6000	-9.546
2794.0000	-9.610
2794.4000	-9.632
2794.8000	-9.756
2795.2000	-9.920
2795.6000	-10.076
2796.0000	-10.167
2796.4000	-6.329
2796.8000	-5.953
2797.2000	-4.984
2797.6000	-8.596
2798.0000	-10.757
2798.4000	-11.478
2798.8000	-12.009
2799.2000	-12.244
2799.6000	-12.410
2800.0000	-12.539
2800.4000	-12.636
2800.8000	-12.758
2801.2000	-9.960
2801.6000	-4.224
2802.0000	-4.407
2802.4000	-5.751
2802.8000	-10.410
2803.2000	-13.768
2803.6000	-14.468
2804.0000	-14.920
2804.4000	-15.329
2804.8000	-15.971
2805.2000	-16.514
2805.6000	-16.934
2806.0000	-17.285
2806.4000	-13.548
2806.8000	-7.661
2807.2000	-7.782
2807.6000	-8.999
2808.0000	-12.036
2808.4000	-14.406
2808.8000	-16.295
2809.2000	-16.609
2809.6000	-16.717
2810.0000	-16.877
2810.4000	-17.127
2810.8000	-17.446
2811.2000	-17.813
2811.6000	-10.571
2812.0000	-10.112
2812.4000	-9.752
2812.8000	-9.418
2813.2000	-11.488
2813.6000	-16.719
2814.0000	-19.079
2814.4000	-19.095
2814.8000	-18.977
2815.2000	-18.785
2815.6000	-18.541
2816.0000	-18.337
2816.4000	-18.108
2816.8000	-12.694
2817.2000	-9.217
2817.6000	-8.772
2818.0000	-9.244
2818.4000	-12.857
2818.8000	-17.938
2819.2000	-19.257
2819.6000	-19.803
2820.0000	-20.225
2820.4000	-20.674
2820.8000	-21.078
2821.2000	-21.621
2821.6000	-22.548
2822.0000	-14.272
2822.4000	-10.409
2822.8000	-9.728
2823.2000	-10.889
2823.6000	-14.330
2824.0000	-23.349
2824.4000	-28.066
2824.8000	-28.704
2825.2000	-29.079
2825.6000	-29.474
2826.0000	-29.854
2826.4000	-30.042
2826.8000	-18.425
2827.2000	-14.048
2827.6000	-10.126
2828.0000	-9.821
2828.4000	-12.680
2828.8000	-19.037
2829.2000	-26.693
2829.6000	-27.391
2830.0000	-27.235
2830.4000	-27.083
2830.8000	-26.997
2831.2000	-26.937
2831.6000	-27.006
2832.0000	-20.360
2832.4000	-16.303
2832.8000	-11.936
2833.2000	-11.675
2833.6000	-13.217
2834.0000	-17.817
2834.4000	-28.297
2834.8000	-30.498
2835.2000	-31.951
2835.6000	-33.576
2836.0000	-34.632
2836.4000	-35.254
2836.8000	-35.681
2837.2000	-35.860
2837.6000	-18.831
2838.0000	-13.588
2838.4000	-13.405
2838.8000	-13.203
2839.2000	-19.924
2839.6000	-33.754
2840.0000	-34.090
2840.4000	-33.911
2840.8000	-33.874
2841.2000	-33.870
2841.6000	-33.983
2842.0000	-34.003
2842.4000	-34.157
2842.8000	-18.235
2843.2000	-14.288
2843.6000	-13.012
2844.0000	-11.390
2844.4000	-19.214
2844.8000	-36.160
2845.2000	-37.770
2845.6000	-38.422
2846.0000	-38.845
2846.4000	-38.918
2846.8000	-38.889
2847.2000	-38.577
2847.6000	-22.598
2848.0000	-16.730
2848.4000	-13.386
2848.8000	-12.607
2849.2000	-15.152
2849.6000	-31.018
2850.0000	-38.784
2850.4000	-39.402
2850.8000	-39.749
2851.2000	-40.215
2851.6000	-40.781
2852.0000	-41.384
2852.4000	-42.009
2852.8000	-42.497
2853.2000	-18.730
2853.6000	-13.402
2854.0000	-12.797
2854.4000	-13.072
2854.8000	-25.746
2855.2000	-42.259
2855.6000	-42.378
2856.0000	-42.245
2856.4000	-42.188
2856.8000	-42.142
2857.2000	-42.159
2857.6000	-42.177
2858.0000	-22.132
2858.4000	-16.060
2858.8000	-12.855
2859.2000	-12.623
2859.6000	-13.593
2860.0000	-37.757
2860.4000	-42.965
2860.8000	-43.653
2861.2000	-43.844
2861.6000	-43.963
2862.0000	-44.127
2862.4000	-44.340
2862.8000	-44.862
2863.2000	-22.419
2863.6000	-15.899
2864.0000	-12.589
2864.4000	-12.417
2864.8000	-16.038
2865.2000	-43.133
2865.6000	-47.664
2866.0000	-48.586
2866.4000	-49.459
2866.8000	-49.775
2867.2000	-50.349
2867.6000	-50.716
2868.0000	-50.680
2868.4000	-22.300
2868.8000	-16.330
2869.2000	-13.354
2869.6000	-12.255
2870.0000	-19.973
2870.4000	-47.572
2870.8000	-52.410
2871.2000	-52.590
2871.6000	-53.011
2872.0000	-52.952
2872.4000	-53.326
2872.8000	-53.655
2873.2000	-53.936
2873.6000	-22.165
2874.0000	-14.786
2874.4000	-12.552
2874.8000	-12.495
2875.2000	-23.432
2875.6000	-55.103
2876.0000	-55.971
2876.4000	-56.783
2876.8000	-56.413
2877.2000	-56.849
2877.6000	-56.883
2878.0000	-56.787
2878.4000	-56.984
2878.8000	-18.438
2879.2000	-13.841
2879.6000	-12.450
2880.0000	-13.132
2880.4000	-21.267
2880.8000	-56.874
2881.2000	-58.358
2881.6000	-58.266
2882.0000	-58.770
2882.4000	-57.410
2882.8000	-59.218
2883.2000	-57.391
2883.6000	-210.000
2884.0000	-18.850
2884.4000	-13.628
2884.8000	-12.519
2885.2000	-16.955
2885.6000	-41.692
2886.0000	-59.660
2886.4000	-61.566
2886.8000	-61.486
2887.2000	-60.580
2887.6000	-59.432
2888.0000	-210.000
2888.4000	-61.054
2888.8000	-62.316
2889.2000	-18.111
2889.6000	-14.064
2890.0000	-13.224
2890.4000	-14.816
2890.8000	-30.905
2891.2000	-64.595
2891.6000	-68.761
2892.0000	-210.000
2892.4000	-61.593
2892.8000	-62.319
2893.2000	-62.059
2893.6000	-61.258
2894.0000	-22.059
2894.4000	-15.644
2894.8000	-12.465
2895.2000	-13.409
2895.6000	-16.253
2896.0000	-71.967
2896.4000	-65.627
2896.8000	-65.317
2897.2000	-63.693
2897.6000	-210.000
2898.0000	-210.000
2898.4000	-66.784
2898.8000	-62.740
2899.2000	-22.260
2899.6000	-15.669
2900.0000	-12.400
2900.4000	-14.503
2900.8000	-23.725
2901.2000	-210.000
2901.6000	-210.000
2902.0000	-74.078
2902.4000	-210.000
2902.8000	-66.718
2903.2000	-64.032
2903.6000	-210.000
2904.0000	-210.000
2904.4000	-21.600
2904.8000	-15.505
2905.2000	-12.253
2905.6000	-13.307
2906.0000	-21.504
2906.4000	-210.000
2906.8000	-210.000
2907.2000	-210.000
2907.6000	-210.000
2908.0000	-210.000
2908.4000	-76.823
2908.8000	-210.000
2909.2000	-210.000
2909.6000	-17.264
2910.0000	-12.261
2910.4000	-11.788
2910.8000	-14.321
2911.2000	-25.634
2911.6000	-67.793
2912.0000	-210.000
2912.4000	-210.000
2912.8000	-74.351
2913.2000	-210.000
2913.6000	-63.152
2914.0000	-63.707
2914.4000	-64.584
2914.8000	-17.172
2915.2000	-11.183
2915.6000	-11.062
2916.0000	-16.926
2916.4000	-44.155
2916.8000	-62.410
2917.2000	-210.000
2917.6000	-63.179
2918.0000	-210.000
2918.4000	-66.488
2918.8000	-210.000
2919.2000	-210.000
2919.6000	-210.000
2920.0000	-17.701
2920.4000	-12.253
2920.8000	-11.550
2921.2000	-15.199
2921.6000	-53.338
2922.0000	-210.000
2922.4000	-210.000
2922.8000	-210.000
2923.2000	-210.000
2923.6000	-63.823
2924.0000	-66.220
2924.4000	-64.087
2924.8000	-21.048
2925.2000	-15.025
2925.6000	-11.616
2926.0000	-11.982
2926.4000	-17.913
2926.8000	-210.000
2927.2000	-210.000
2927.6000	-61.314
2928.0000	-210.000
2928.4000	-210.000
2928.8000	-210.000
2929.2000	-210.000
2929.6000	-67.023
2930.0000	-20.961
2930.4000	-15.176
2930.8000	-11.888
2931.2000	-12.527
2931.6000	-25.104
2932.0000	-210.000
2932.4000	-65.546
2932.8000	-68.079
2933.2000	-67.998
2933.6000	-79.970
2934.0000	-63.415
2934.4000	-210.000
2934.8000	-210.000
2935.2000	-21.544
2935.6000	-15.459
2936.0000	-11.751
2936.4000	-12.817
2936.8000	-26.676
2937.2000	-210.000
2937.6000	-70.577
2938.0000	-68.063
2938.4000	-57.923
2938.8000	-67.799
2939.2000	-63.572
2939.6000	-210.000
2940.0000	-72.820
2940.4000	-19.454
2940.8000	-13.724
2941.2000	-12.163
2941.6000	-13.359
2942.0000	-49.251
2942.4000	-210.000
2942.8000	-74.906
2943.2000	-72.738
2943.6000	-210.000
2944.0000	-210.000
2944.4000	-62.904
2944.8000	-65.571
2945.2000	-25.283
2945.6000	-15.766
2946.0000	-13.828
2946.4000	-12.586
2946.8000	-17.219
2947.2000	-210.000
2947.6000	-65.823
2948.0000	-210.000
2948.4000	-64.099
2948.8000	-65.118
2949.2000	-64.267
2949.6000	-65.924
2950.0000	-60.606
2950.4000	-24.322
2950.8000	-18.156
2951.2000	-14.621
2951.6000	-13.602
2952.0000	-18.150
2952.4000	-210.000
2952.8000	-210.000
2953.2000	-63.865
2953.6000	-68.024
2954.0000	-210.000
2954.4000	-61.974
2954.8000	-66.293
2955.2000	-210.000
2955.6000	-24.978
2956.0000	-18.529
2956.4000	-14.861
2956.8000	-14.689
2957.2000	-22.071
2957.6000	-210.000
2958.0000	-210.000
2958.4000	-210.000
2958.8000	-74.498
2959.2000	-210.000
2959.6000	-210.000
2960.0000	-62.407
2960.4000	-71.434
2960.8000	-21.441
2961.2000	-16.577
2961.6000	-15.270
2962.0000	-16.703
2962.4000	-29.772
2962.8000	-210.000
2963.2000	-68.870
2963.6000	-210.000
2964.0000	-68.228
2964.4000	-210.000
2964.8000	-210.000
2965.2000	-69.607
2965.6000	-64.724
2966.0000	-20.511
2966.4000	-15.402
2966.8000	-15.185
2967.2000	-19.253
2967.6000	-210.000
2968.0000	-70.288
2968.4000	-210.000
2968.8000	-68.696
2969.2000	-210.000
2969.6000	-210.000
2970.0000	-210.000
2970.4000	-210.000
2970.8000	-210.000
2971.2000	-21.955
2971.6000	-16.931
2972.0000	-16.081
2972.4000	-22.517
2972.8000	-67.249
2973.2000	-63.467
2973.6000	-210.000
2974.0000	-210.000
2974.4000	-66.119
2974.8000	-210.000
2975.2000	-210.000
2975.6000	-210.000
2976.0000	-26.699
2976.4000	-19.436
2976.8000	-15.447
2977.2000	-16.852
2977.6000	-27.367
2978.0000	-69.100
2978.4000	-210.000
2978.8000	-210.000
2979.2000	-70.100
2979.6000	-59.001
2980.0000	-210.000
2980.4000	-210.000
2980.8000	-68.661
2981.2000	-22.842
2981.6000	-17.491
2982.0000	-17.262
2982.4000	-18.272
2982.8000	-24.289
2983.2000	-210.000
2983.6000	-62.036
2984.0000	-62.648
2984.4000	-210.000
2984.8000	-66.452
2985.2000	-210.000
2985.6000	-72.641
[truncated: 5,536 more rows]
