# Supplementary material for: Femtosecond tunable solitons up to 4.8 µm using soliton self-frequency shift in an InF3 fiber
Source: Sci Rep. 2022 Sep 23;12:15898. doi: 10.1038/s41598-022-19658-8 (PMC9508244; doi:10.1038/s41598-022-19658-8)
Supplement: Supplementary file 1 — Supplementary Information. [file 41598_2022_19658_MOESM1_ESM.zip › Raw data/Fig4_70W_QCW/2.25A.CSV]

75CSV
// AQ6376 OPTICAL SPECTRUM ANALYZER //
35
CTRWL	3700.000000
SPAN	3000.000000
START WL	2200.000000
STOP WL	5200.000000
WLFREQ	0
REFL	-11.4
LSCL	7.1
RESLN	2.000
AVG	1
SMPLAUTO	1
SMPL	7501
SMPLINTVL	0.4000
HI1_CHOP
MEAS
LSUNT	0
NMSKH	OFF
RESCOR	0
SMOOTH	0
MEASWL	0
SWPSPD	1
MODELNAME	AQ6376
CHGPT	0
RESCAL0_0	10243
RESCAL0_1	0
RESCAL0_2	0
RESCAL1_0	10243
RESCAL1_1	0
RESCAL1_2	0
RESPARM	10243
FREQPARM	10243
WNUMPARM	10243
[TRACE DATA]
2200.0000	-57.345
2200.4000	-210.000
2200.8000	-210.000
2201.2000	-60.745
2201.6000	-55.427
2202.0000	-57.593
2202.4000	-210.000
2202.8000	-59.116
2203.2000	-210.000
2203.6000	-210.000
2204.0000	-61.858
2204.4000	-55.371
2204.8000	-210.000
2205.2000	-49.942
2205.6000	-210.000
2206.0000	-210.000
2206.4000	-210.000
2206.8000	-56.891
2207.2000	-210.000
2207.6000	-75.774
2208.0000	-54.674
2208.4000	-56.854
2208.8000	-68.120
2209.2000	-60.164
2209.6000	-54.718
2210.0000	-210.000
2210.4000	-49.745
2210.8000	-58.186
2211.2000	-210.000
2211.6000	-210.000
2212.0000	-63.040
2212.4000	-210.000
2212.8000	-210.000
2213.2000	-57.239
2213.6000	-61.039
2214.0000	-61.505
2214.4000	-210.000
2214.8000	-57.543
2215.2000	-210.000
2215.6000	-210.000
2216.0000	-210.000
2216.4000	-210.000
2216.8000	-61.815
2217.2000	-69.371
2217.6000	-210.000
2218.0000	-79.046
2218.4000	-56.395
2218.8000	-70.896
2219.2000	-58.218
2219.6000	-56.081
2220.0000	-210.000
2220.4000	-53.530
2220.8000	-58.058
2221.2000	-53.497
2221.6000	-210.000
2222.0000	-210.000
2222.4000	-58.689
2222.8000	-57.159
2223.2000	-55.701
2223.6000	-210.000
2224.0000	-210.000
2224.4000	-210.000
2224.8000	-210.000
2225.2000	-210.000
2225.6000	-210.000
2226.0000	-52.514
2226.4000	-210.000
2226.8000	-49.240
2227.2000	-210.000
2227.6000	-210.000
2228.0000	-210.000
2228.4000	-63.946
2228.8000	-57.488
2229.2000	-63.845
2229.6000	-210.000
2230.0000	-62.457
2230.4000	-64.400
2230.8000	-210.000
2231.2000	-53.273
2231.6000	-52.637
2232.0000	-53.377
2232.4000	-210.000
2232.8000	-76.664
2233.2000	-210.000
2233.6000	-210.000
2234.0000	-64.101
2234.4000	-59.245
2234.8000	-58.977
2235.2000	-61.424
2235.6000	-210.000
2236.0000	-210.000
2236.4000	-56.453
2236.8000	-56.864
2237.2000	-210.000
2237.6000	-210.000
2238.0000	-210.000
2238.4000	-56.288
2238.8000	-210.000
2239.2000	-210.000
2239.6000	-64.606
2240.0000	-57.554
2240.4000	-61.322
2240.8000	-66.582
2241.2000	-66.123
2241.6000	-56.776
2242.0000	-61.768
2242.4000	-58.298
2242.8000	-49.625
2243.2000	-210.000
2243.6000	-61.101
2244.0000	-210.000
2244.4000	-210.000
2244.8000	-66.497
2245.2000	-210.000
2245.6000	-65.677
2246.0000	-58.310
2246.4000	-63.996
2246.8000	-60.071
2247.2000	-56.913
2247.6000	-210.000
2248.0000	-53.957
2248.4000	-210.000
2248.8000	-210.000
2249.2000	-59.774
2249.6000	-57.196
2250.0000	-61.527
2250.4000	-62.736
2250.8000	-210.000
2251.2000	-78.505
2251.6000	-210.000
2252.0000	-210.000
2252.4000	-210.000
2252.8000	-57.571
2253.2000	-210.000
2253.6000	-210.000
2254.0000	-210.000
2254.4000	-210.000
2254.8000	-56.815
2255.2000	-210.000
2255.6000	-210.000
2256.0000	-210.000
2256.4000	-59.471
2256.8000	-60.638
2257.2000	-210.000
2257.6000	-210.000
2258.0000	-53.198
2258.4000	-210.000
2258.8000	-60.111
2259.2000	-62.181
2259.6000	-210.000
2260.0000	-210.000
2260.4000	-210.000
2260.8000	-210.000
2261.2000	-57.926
2261.6000	-210.000
2262.0000	-57.179
2262.4000	-210.000
2262.8000	-210.000
2263.2000	-55.936
2263.6000	-56.523
2264.0000	-56.823
2264.4000	-52.700
2264.8000	-210.000
2265.2000	-210.000
2265.6000	-63.130
2266.0000	-210.000
2266.4000	-56.357
2266.8000	-210.000
2267.2000	-57.443
2267.6000	-60.061
2268.0000	-210.000
2268.4000	-210.000
2268.8000	-52.781
2269.2000	-210.000
2269.6000	-210.000
2270.0000	-210.000
2270.4000	-210.000
2270.8000	-59.156
2271.2000	-60.055
2271.6000	-210.000
2272.0000	-62.008
2272.4000	-55.981
2272.8000	-61.627
2273.2000	-57.840
2273.6000	-210.000
2274.0000	-210.000
2274.4000	-210.000
2274.8000	-210.000
2275.2000	-50.781
2275.6000	-210.000
2276.0000	-60.687
2276.4000	-71.994
2276.8000	-56.804
2277.2000	-61.897
2277.6000	-210.000
2278.0000	-210.000
2278.4000	-210.000
2278.8000	-210.000
2279.2000	-64.808
2279.6000	-52.201
2280.0000	-210.000
2280.4000	-51.707
2280.8000	-210.000
2281.2000	-210.000
2281.6000	-210.000
2282.0000	-70.610
2282.4000	-210.000
2282.8000	-210.000
2283.2000	-66.073
2283.6000	-62.621
2284.0000	-210.000
2284.4000	-210.000
2284.8000	-210.000
2285.2000	-58.566
2285.6000	-58.334
2286.0000	-210.000
2286.4000	-210.000
2286.8000	-58.941
2287.2000	-68.214
2287.6000	-65.935
2288.0000	-210.000
2288.4000	-210.000
2288.8000	-59.227
2289.2000	-210.000
2289.6000	-210.000
2290.0000	-210.000
2290.4000	-210.000
2290.8000	-59.407
2291.2000	-210.000
2291.6000	-210.000
2292.0000	-210.000
2292.4000	-58.319
2292.8000	-210.000
2293.2000	-210.000
2293.6000	-210.000
2294.0000	-210.000
2294.4000	-210.000
2294.8000	-68.125
2295.2000	-210.000
2295.6000	-54.025
2296.0000	-210.000
2296.4000	-58.015
2296.8000	-56.696
2297.2000	-210.000
2297.6000	-210.000
2298.0000	-210.000
2298.4000	-210.000
2298.8000	-210.000
2299.2000	-62.815
2299.6000	-66.160
2300.0000	-210.000
2300.4000	-54.783
2300.8000	-52.538
2301.2000	-55.587
2301.6000	-59.013
2302.0000	-210.000
2302.4000	-210.000
2302.8000	-58.443
2303.2000	-210.000
2303.6000	-210.000
2304.0000	-210.000
2304.4000	-210.000
2304.8000	-210.000
2305.2000	-210.000
2305.6000	-59.149
2306.0000	-210.000
2306.4000	-56.489
2306.8000	-55.989
2307.2000	-210.000
2307.6000	-210.000
2308.0000	-210.000
2308.4000	-66.128
2308.8000	-210.000
2309.2000	-58.687
2309.6000	-210.000
2310.0000	-210.000
2310.4000	-60.295
2310.8000	-62.199
2311.2000	-210.000
2311.6000	-56.243
2312.0000	-210.000
2312.4000	-56.255
2312.8000	-57.704
2313.2000	-210.000
2313.6000	-210.000
2314.0000	-210.000
2314.4000	-61.857
2314.8000	-210.000
2315.2000	-59.946
2315.6000	-210.000
2316.0000	-70.071
2316.4000	-210.000
2316.8000	-55.995
2317.2000	-59.757
2317.6000	-59.392
2318.0000	-52.749
2318.4000	-210.000
2318.8000	-210.000
2319.2000	-58.629
2319.6000	-59.980
2320.0000	-210.000
2320.4000	-210.000
2320.8000	-66.775
2321.2000	-69.105
2321.6000	-61.429
2322.0000	-210.000
2322.4000	-55.058
2322.8000	-61.123
2323.2000	-210.000
2323.6000	-210.000
2324.0000	-65.707
2324.4000	-210.000
2324.8000	-210.000
2325.2000	-210.000
2325.6000	-210.000
2326.0000	-210.000
2326.4000	-56.545
2326.8000	-56.744
2327.2000	-210.000
2327.6000	-57.730
2328.0000	-60.867
2328.4000	-210.000
2328.8000	-52.133
2329.2000	-210.000
2329.6000	-210.000
2330.0000	-210.000
2330.4000	-59.243
2330.8000	-61.564
2331.2000	-210.000
2331.6000	-210.000
2332.0000	-210.000
2332.4000	-210.000
2332.8000	-55.142
2333.2000	-56.070
2333.6000	-55.414
2334.0000	-51.537
2334.4000	-210.000
2334.8000	-210.000
2335.2000	-59.021
2335.6000	-64.020
2336.0000	-210.000
2336.4000	-210.000
2336.8000	-210.000
2337.2000	-210.000
2337.6000	-210.000
2338.0000	-210.000
2338.4000	-59.705
2338.8000	-60.940
2339.2000	-61.207
2339.6000	-210.000
2340.0000	-66.897
2340.4000	-59.058
2340.8000	-210.000
2341.2000	-64.002
2341.6000	-60.288
2342.0000	-210.000
2342.4000	-66.199
2342.8000	-210.000
2343.2000	-210.000
2343.6000	-210.000
2344.0000	-56.377
2344.4000	-210.000
2344.8000	-53.370
2345.2000	-210.000
2345.6000	-60.302
2346.0000	-210.000
2346.4000	-210.000
2346.8000	-57.094
2347.2000	-210.000
2347.6000	-64.092
2348.0000	-210.000
2348.4000	-61.130
2348.8000	-55.286
2349.2000	-60.948
2349.6000	-57.594
2350.0000	-52.144
2350.4000	-210.000
2350.8000	-59.063
2351.2000	-61.751
2351.6000	-57.229
2352.0000	-210.000
2352.4000	-210.000
2352.8000	-62.763
2353.2000	-71.916
2353.6000	-63.946
2354.0000	-58.079
2354.4000	-53.708
2354.8000	-56.066
2355.2000	-53.541
2355.6000	-210.000
2356.0000	-62.119
2356.4000	-56.705
2356.8000	-210.000
2357.2000	-58.162
2357.6000	-210.000
2358.0000	-210.000
2358.4000	-210.000
2358.8000	-210.000
2359.2000	-210.000
2359.6000	-210.000
2360.0000	-55.670
2360.4000	-56.023
2360.8000	-210.000
2361.2000	-52.968
2361.6000	-57.705
2362.0000	-210.000
2362.4000	-61.065
2362.8000	-66.978
2363.2000	-62.774
2363.6000	-210.000
2364.0000	-59.244
2364.4000	-210.000
2364.8000	-57.054
2365.2000	-55.734
2365.6000	-210.000
2366.0000	-52.514
2366.4000	-210.000
2366.8000	-210.000
2367.2000	-210.000
2367.6000	-59.336
2368.0000	-210.000
2368.4000	-210.000
2368.8000	-65.030
2369.2000	-210.000
2369.6000	-68.730
2370.0000	-56.555
2370.4000	-55.040
2370.8000	-210.000
2371.2000	-53.774
2371.6000	-210.000
2372.0000	-210.000
2372.4000	-59.400
2372.8000	-210.000
2373.2000	-210.000
2373.6000	-57.139
2374.0000	-58.081
2374.4000	-60.121
2374.8000	-60.375
2375.2000	-210.000
2375.6000	-210.000
2376.0000	-54.890
2376.4000	-56.473
2376.8000	-210.000
2377.2000	-210.000
2377.6000	-58.440
2378.0000	-68.056
2378.4000	-210.000
2378.8000	-210.000
2379.2000	-210.000
2379.6000	-210.000
2380.0000	-210.000
2380.4000	-210.000
2380.8000	-62.965
2381.2000	-56.938
2381.6000	-55.454
2382.0000	-53.815
2382.4000	-210.000
2382.8000	-60.130
2383.2000	-56.131
2383.6000	-63.393
2384.0000	-210.000
2384.4000	-210.000
2384.8000	-62.995
2385.2000	-210.000
2385.6000	-63.914
2386.0000	-62.440
2386.4000	-54.662
2386.8000	-57.888
2387.2000	-53.940
2387.6000	-210.000
2388.0000	-210.000
2388.4000	-210.000
2388.8000	-57.125
2389.2000	-66.542
2389.6000	-59.152
2390.0000	-60.626
2390.4000	-210.000
2390.8000	-210.000
2391.2000	-210.000
2391.6000	-210.000
2392.0000	-56.011
2392.4000	-56.481
2392.8000	-210.000
2393.2000	-210.000
2393.6000	-210.000
2394.0000	-210.000
2394.4000	-69.464
2394.8000	-210.000
2395.2000	-210.000
2395.6000	-64.005
2396.0000	-210.000
2396.4000	-210.000
2396.8000	-210.000
2397.2000	-54.652
2397.6000	-58.197
2398.0000	-52.975
2398.4000	-58.973
2398.8000	-210.000
2399.2000	-210.000
2399.6000	-210.000
2400.0000	-210.000
2400.4000	-62.865
2400.8000	-210.000
2401.2000	-61.117
2401.6000	-59.554
2402.0000	-55.820
2402.4000	-54.475
2402.8000	-56.440
2403.2000	-52.890
2403.6000	-64.604
2404.0000	-210.000
2404.4000	-210.000
2404.8000	-73.835
2405.2000	-210.000
2405.6000	-210.000
2406.0000	-210.000
2406.4000	-210.000
2406.8000	-57.577
2407.2000	-55.387
2407.6000	-51.723
2408.0000	-54.031
2408.4000	-58.994
2408.8000	-210.000
2409.2000	-210.000
2409.6000	-75.073
2410.0000	-65.608
2410.4000	-210.000
2410.8000	-210.000
2411.2000	-210.000
2411.6000	-74.925
2412.0000	-210.000
2412.4000	-210.000
2412.8000	-60.487
2413.2000	-210.000
2413.6000	-52.341
2414.0000	-52.954
2414.4000	-210.000
2414.8000	-210.000
2415.2000	-59.100
2415.6000	-59.083
2416.0000	-58.885
2416.4000	-210.000
2416.8000	-210.000
2417.2000	-210.000
2417.6000	-210.000
2418.0000	-210.000
2418.4000	-53.393
2418.8000	-54.465
2419.2000	-53.164
2419.6000	-59.126
2420.0000	-210.000
2420.4000	-210.000
2420.8000	-210.000
2421.2000	-210.000
2421.6000	-65.640
2422.0000	-64.448
2422.4000	-210.000
2422.8000	-59.549
2423.2000	-54.682
2423.6000	-52.427
2424.0000	-54.925
2424.4000	-53.875
2424.8000	-210.000
2425.2000	-210.000
2425.6000	-62.761
2426.0000	-59.774
2426.4000	-80.357
2426.8000	-210.000
2427.2000	-210.000
2427.6000	-210.000
2428.0000	-210.000
2428.4000	-210.000
2428.8000	-210.000
2429.2000	-53.395
2429.6000	-53.869
2430.0000	-210.000
2430.4000	-210.000
2430.8000	-210.000
2431.2000	-210.000
2431.6000	-210.000
2432.0000	-67.230
2432.4000	-210.000
2432.8000	-210.000
2433.2000	-75.374
2433.6000	-210.000
2434.0000	-210.000
2434.4000	-52.403
2434.8000	-52.633
2435.2000	-52.041
2435.6000	-57.319
2436.0000	-210.000
2436.4000	-210.000
2436.8000	-61.334
2437.2000	-210.000
2437.6000	-62.859
2438.0000	-65.647
2438.4000	-210.000
2438.8000	-58.838
2439.2000	-53.376
2439.6000	-51.292
2440.0000	-54.284
2440.4000	-52.248
2440.8000	-82.957
2441.2000	-210.000
2441.6000	-65.074
2442.0000	-210.000
2442.4000	-76.783
2442.8000	-58.521
2443.2000	-210.000
2443.6000	-61.377
2444.0000	-210.000
2444.4000	-54.004
2444.8000	-50.286
2445.2000	-53.351
2445.6000	-52.660
2446.0000	-210.000
2446.4000	-210.000
2446.8000	-62.819
2447.2000	-210.000
2447.6000	-65.996
2448.0000	-62.339
2448.4000	-64.314
2448.8000	-210.000
2449.2000	-210.000
2449.6000	-210.000
2450.0000	-57.632
2450.4000	-51.208
2450.8000	-52.290
2451.2000	-50.926
2451.6000	-210.000
2452.0000	-81.422
2452.4000	-60.273
2452.8000	-59.636
2453.2000	-210.000
2453.6000	-210.000
2454.0000	-57.495
2454.4000	-63.383
2454.8000	-210.000
2455.2000	-53.730
2455.6000	-50.502
2456.0000	-51.445
2456.4000	-50.829
2456.8000	-59.214
2457.2000	-70.077
2457.6000	-210.000
2458.0000	-210.000
2458.4000	-62.538
2458.8000	-210.000
2459.2000	-210.000
2459.6000	-210.000
2460.0000	-210.000
2460.4000	-52.472
2460.8000	-49.110
2461.2000	-51.081
2461.6000	-51.709
2462.0000	-210.000
2462.4000	-72.956
2462.8000	-59.300
2463.2000	-74.950
2463.6000	-65.784
2464.0000	-210.000
2464.4000	-210.000
2464.8000	-63.397
2465.2000	-66.680
2465.6000	-210.000
2466.0000	-54.091
2466.4000	-50.819
2466.8000	-50.776
2467.2000	-52.794
2467.6000	-210.000
2468.0000	-210.000
2468.4000	-65.770
2468.8000	-210.000
2469.2000	-210.000
2469.6000	-59.621
2470.0000	-64.914
2470.4000	-210.000
2470.8000	-210.000
2471.2000	-50.657
2471.6000	-49.720
2472.0000	-49.871
2472.4000	-49.187
2472.8000	-210.000
2473.2000	-59.516
2473.6000	-58.465
2474.0000	-68.539
2474.4000	-59.692
2474.8000	-58.794
2475.2000	-60.489
2475.6000	-210.000
2476.0000	-65.251
2476.4000	-47.303
2476.8000	-50.432
2477.2000	-50.902
2477.6000	-52.170
2478.0000	-210.000
2478.4000	-210.000
2478.8000	-61.474
2479.2000	-60.264
2479.6000	-59.510
2480.0000	-63.214
2480.4000	-210.000
2480.8000	-64.013
2481.2000	-58.122
2481.6000	-210.000
2482.0000	-55.206
2482.4000	-49.587
2482.8000	-49.692
2483.2000	-53.747
2483.6000	-62.100
2484.0000	-210.000
2484.4000	-64.703
2484.8000	-210.000
2485.2000	-63.718
2485.6000	-210.000
2486.0000	-210.000
2486.4000	-59.106
2486.8000	-210.000
2487.2000	-51.570
2487.6000	-49.712
2488.0000	-50.000
2488.4000	-49.443
2488.8000	-210.000
2489.2000	-60.744
2489.6000	-59.177
2490.0000	-61.445
2490.4000	-210.000
2490.8000	-62.946
2491.2000	-63.869
2491.6000	-63.573
2492.0000	-210.000
2492.4000	-45.800
2492.8000	-49.535
2493.2000	-50.082
2493.6000	-49.398
2494.0000	-210.000
2494.4000	-210.000
2494.8000	-210.000
2495.2000	-210.000
2495.6000	-65.895
2496.0000	-210.000
2496.4000	-210.000
2496.8000	-210.000
2497.2000	-210.000
2497.6000	-46.361
2498.0000	-48.717
2498.4000	-49.134
2498.8000	-52.251
2499.2000	-210.000
2499.6000	-210.000
2500.0000	-210.000
2500.4000	-78.171
2500.8000	-68.984
2501.2000	-210.000
2501.6000	-63.794
2502.0000	-73.395
2502.4000	-210.000
2502.8000	-210.000
2503.2000	-48.821
2503.6000	-48.989
2504.0000	-47.989
2504.4000	-52.269
2504.8000	-66.066
2505.2000	-210.000
2505.6000	-210.000
2506.0000	-62.209
2506.4000	-210.000
2506.8000	-62.416
2507.2000	-210.000
2507.6000	-66.314
2508.0000	-48.417
2508.4000	-46.403
2508.8000	-48.289
2509.2000	-48.095
2509.6000	-54.281
2510.0000	-210.000
2510.4000	-210.000
2510.8000	-59.739
2511.2000	-59.438
2511.6000	-69.881
2512.0000	-210.000
2512.4000	-210.000
2512.8000	-67.245
2513.2000	-47.773
2513.6000	-45.896
2514.0000	-48.487
2514.4000	-49.884
2514.8000	-55.029
2515.2000	-210.000
2515.6000	-64.073
2516.0000	-64.391
2516.4000	-68.492
2516.8000	-58.760
2517.2000	-64.187
2517.6000	-59.468
2518.0000	-210.000
2518.4000	-210.000
2518.8000	-210.000
2519.2000	-47.942
2519.6000	-46.630
2520.0000	-47.412
2520.4000	-53.694
2520.8000	-210.000
2521.2000	-210.000
2521.6000	-78.304
2522.0000	-210.000
2522.4000	-210.000
2522.8000	-63.354
2523.2000	-210.000
2523.6000	-58.761
2524.0000	-48.918
2524.4000	-45.846
2524.8000	-45.862
2525.2000	-47.204
2525.6000	-51.111
2526.0000	-210.000
2526.4000	-77.905
2526.8000	-210.000
2527.2000	-64.020
2527.6000	-210.000
2528.0000	-210.000
2528.4000	-60.916
2528.8000	-60.746
2529.2000	-46.317
2529.6000	-43.980
2530.0000	-46.731
2530.4000	-46.374
2530.8000	-58.853
2531.2000	-210.000
2531.6000	-210.000
2532.0000	-210.000
2532.4000	-210.000
2532.8000	-65.605
2533.2000	-210.000
2533.6000	-210.000
2534.0000	-62.044
2534.4000	-210.000
2534.8000	-47.285
2535.2000	-45.528
2535.6000	-45.244
2536.0000	-49.253
2536.4000	-210.000
2536.8000	-210.000
2537.2000	-210.000
2537.6000	-210.000
2538.0000	-64.900
2538.4000	-62.640
2538.8000	-61.656
2539.2000	-64.435
2539.6000	-210.000
2540.0000	-44.861
2540.4000	-46.536
2540.8000	-45.340
2541.2000	-44.791
2541.6000	-210.000
2542.0000	-210.000
2542.4000	-58.436
2542.8000	-69.356
2543.2000	-56.825
2543.6000	-210.000
2544.0000	-210.000
2544.4000	-210.000
2544.8000	-59.229
2545.2000	-41.257
2545.6000	-44.760
2546.0000	-42.921
2546.4000	-45.085
2546.8000	-210.000
2547.2000	-210.000
2547.6000	-210.000
2548.0000	-64.996
2548.4000	-74.187
2548.8000	-70.650
2549.2000	-210.000
2549.6000	-64.380
2550.0000	-60.786
2550.4000	-210.000
2550.8000	-43.450
2551.2000	-42.809
2551.6000	-45.253
2552.0000	-210.000
2552.4000	-210.000
2552.8000	-210.000
2553.2000	-65.143
2553.6000	-69.181
2554.0000	-63.594
2554.4000	-210.000
2554.8000	-210.000
2555.2000	-210.000
2555.6000	-49.243
2556.0000	-42.128
2556.4000	-41.472
2556.8000	-42.506
2557.2000	-49.392
2557.6000	-210.000
2558.0000	-210.000
2558.4000	-210.000
2558.8000	-61.241
2559.2000	-210.000
2559.6000	-210.000
2560.0000	-61.014
2560.4000	-60.518
2560.8000	-43.380
2561.2000	-40.482
2561.6000	-40.657
2562.0000	-41.512
2562.4000	-49.294
2562.8000	-210.000
2563.2000	-210.000
2563.6000	-210.000
2564.0000	-210.000
2564.4000	-60.636
2564.8000	-210.000
2565.2000	-210.000
2565.6000	-210.000
2566.0000	-44.270
2566.4000	-40.144
2566.8000	-40.745
2567.2000	-41.317
2567.6000	-53.174
2568.0000	-210.000
2568.4000	-210.000
2568.8000	-210.000
2569.2000	-59.481
2569.6000	-210.000
2570.0000	-66.870
2570.4000	-210.000
2570.8000	-210.000
2571.2000	-210.000
2571.6000	-41.341
2572.0000	-40.500
2572.4000	-41.073
2572.8000	-42.994
2573.2000	-210.000
2573.6000	-210.000
2574.0000	-210.000
2574.4000	-210.000
2574.8000	-210.000
2575.2000	-210.000
2575.6000	-210.000
2576.0000	-210.000
2576.4000	-210.000
2576.8000	-39.631
2577.2000	-40.926
2577.6000	-40.076
2578.0000	-40.999
2578.4000	-210.000
2578.8000	-66.208
2579.2000	-65.486
2579.6000	-60.464
2580.0000	-58.459
2580.4000	-58.922
2580.8000	-210.000
2581.2000	-210.000
2581.6000	-62.703
2582.0000	-38.712
2582.4000	-40.823
2582.8000	-39.641
2583.2000	-41.600
2583.6000	-210.000
2584.0000	-210.000
2584.4000	-210.000
2584.8000	-210.000
2585.2000	-62.653
2585.6000	-210.000
2586.0000	-210.000
2586.4000	-67.690
2586.8000	-210.000
2587.2000	-46.815
2587.6000	-40.272
2588.0000	-40.694
2588.4000	-41.095
2588.8000	-53.255
2589.2000	-210.000
2589.6000	-59.155
2590.0000	-63.585
2590.4000	-210.000
2590.8000	-210.000
2591.2000	-210.000
2591.6000	-67.678
2592.0000	-210.000
2592.4000	-43.963
2592.8000	-39.800
2593.2000	-40.541
2593.6000	-40.179
2594.0000	-45.793
2594.4000	-210.000
2594.8000	-210.000
2595.2000	-210.000
2595.6000	-210.000
2596.0000	-61.810
2596.4000	-68.948
2596.8000	-210.000
2597.2000	-210.000
2597.6000	-41.235
2598.0000	-38.598
2598.4000	-39.871
2598.8000	-39.630
2599.2000	-47.547
2599.6000	-210.000
2600.0000	-210.000
2600.4000	-210.000
2600.8000	-210.000
2601.2000	-65.944
2601.6000	-68.281
2602.0000	-210.000
2602.4000	-60.911
2602.8000	-210.000
2603.2000	-43.047
2603.6000	-40.052
2604.0000	-39.596
2604.4000	-47.762
2604.8000	-210.000
2605.2000	-210.000
2605.6000	-210.000
2606.0000	-210.000
2606.4000	-210.000
2606.8000	-210.000
2607.2000	-59.183
2607.6000	-70.961
2608.0000	-210.000
2608.4000	-39.268
2608.8000	-38.964
2609.2000	-38.994
2609.6000	-39.287
2610.0000	-210.000
2610.4000	-210.000
2610.8000	-210.000
2611.2000	-68.115
2611.6000	-210.000
2612.0000	-210.000
2612.4000	-66.733
2612.8000	-210.000
2613.2000	-210.000
2613.6000	-37.131
2614.0000	-38.676
2614.4000	-38.606
2614.8000	-39.985
2615.2000	-210.000
2615.6000	-210.000
2616.0000	-210.000
2616.4000	-64.798
2616.8000	-58.802
2617.2000	-210.000
2617.6000	-60.912
2618.0000	-210.000
2618.4000	-62.530
2618.8000	-37.913
2619.2000	-38.005
2619.6000	-37.908
2620.0000	-40.093
2620.4000	-210.000
2620.8000	-210.000
2621.2000	-210.000
2621.6000	-210.000
2622.0000	-74.572
2622.4000	-61.799
2622.8000	-63.744
2623.2000	-210.000
2623.6000	-64.272
2624.0000	-43.607
2624.4000	-37.489
2624.8000	-37.942
2625.2000	-37.345
2625.6000	-44.663
2626.0000	-210.000
2626.4000	-210.000
2626.8000	-63.649
2627.2000	-63.469
2627.6000	-64.292
2628.0000	-210.000
2628.4000	-210.000
2628.8000	-210.000
2629.2000	-42.676
2629.6000	-37.366
2630.0000	-37.466
2630.4000	-36.758
2630.8000	-44.850
2631.2000	-210.000
2631.6000	-210.000
2632.0000	-210.000
2632.4000	-210.000
2632.8000	-210.000
2633.2000	-210.000
2633.6000	-61.914
2634.0000	-61.311
2634.4000	-41.737
2634.8000	-36.707
2635.2000	-37.434
2635.6000	-36.817
2636.0000	-44.861
2636.4000	-210.000
2636.8000	-210.000
2637.2000	-210.000
2637.6000	-70.324
2638.0000	-210.000
2638.4000	-210.000
2638.8000	-210.000
2639.2000	-210.000
2639.6000	-210.000
2640.0000	-37.887
2640.4000	-37.350
2640.8000	-37.153
2641.2000	-38.779
2641.6000	-210.000
2642.0000	-210.000
2642.4000	-69.476
2642.8000	-210.000
2643.2000	-59.968
2643.6000	-63.824
2644.0000	-210.000
2644.4000	-65.526
2644.8000	-210.000
2645.2000	-37.903
2645.6000	-36.864
2646.0000	-37.462
2646.4000	-37.689
2646.8000	-210.000
2647.2000	-210.000
2647.6000	-74.676
2648.0000	-63.784
2648.4000	-62.166
2648.8000	-65.536
2649.2000	-210.000
2649.6000	-210.000
2650.0000	-42.162
2650.4000	-37.120
2650.8000	-37.782
2651.2000	-37.924
2651.6000	-46.374
2652.0000	-210.000
2652.4000	-63.492
2652.8000	-210.000
2653.2000	-65.695
2653.6000	-61.207
2654.0000	-210.000
2654.4000	-67.814
2654.8000	-61.518
2655.2000	-210.000
2655.6000	-39.280
2656.0000	-37.639
2656.4000	-37.788
2656.8000	-40.454
2657.2000	-210.000
2657.6000	-210.000
2658.0000	-210.000
2658.4000	-210.000
2658.8000	-64.059
2659.2000	-71.541
2659.6000	-210.000
2660.0000	-59.900
2660.4000	-210.000
2660.8000	-37.956
2661.2000	-37.115
2661.6000	-37.625
2662.0000	-38.192
2662.4000	-210.000
2662.8000	-210.000
2663.2000	-210.000
2663.6000	-63.371
2664.0000	-210.000
2664.4000	-65.036
2664.8000	-210.000
2665.2000	-210.000
2665.6000	-210.000
2666.0000	-36.922
2666.4000	-36.949
2666.8000	-36.679
2667.2000	-37.520
2667.6000	-210.000
2668.0000	-210.000
2668.4000	-62.034
2668.8000	-72.683
2669.2000	-210.000
2669.6000	-78.025
2670.0000	-210.000
2670.4000	-210.000
2670.8000	-210.000
2671.2000	-36.736
2671.6000	-35.658
2672.0000	-35.540
2672.4000	-35.752
2672.8000	-66.598
2673.2000	-210.000
2673.6000	-62.654
2674.0000	-210.000
2674.4000	-71.564
2674.8000	-64.023
2675.2000	-70.810
2675.6000	-61.462
2676.0000	-66.369
2676.4000	-41.735
2676.8000	-34.151
2677.2000	-35.180
2677.6000	-33.778
2678.0000	-43.072
2678.4000	-210.000
2678.8000	-70.205
2679.2000	-78.052
2679.6000	-210.000
2680.0000	-73.672
2680.4000	-77.164
2680.8000	-66.034
2681.2000	-65.528
2681.6000	-39.673
2682.0000	-33.890
2682.4000	-34.421
2682.8000	-35.608
2683.2000	-210.000
2683.6000	-210.000
2684.0000	-210.000
2684.4000	-210.000
2684.8000	-74.313
2685.2000	-62.745
2685.6000	-62.836
2686.0000	-60.667
2686.4000	-61.269
2686.8000	-33.712
2687.2000	-34.587
2687.6000	-34.047
2688.0000	-34.549
2688.4000	-210.000
2688.8000	-210.000
2689.2000	-210.000
2689.6000	-64.624
2690.0000	-210.000
2690.4000	-60.611
2690.8000	-62.643
2691.2000	-61.294
2691.6000	-210.000
2692.0000	-38.185
2692.4000	-32.859
2692.8000	-33.476
2693.2000	-33.510
2693.6000	-41.276
2694.0000	-210.000
2694.4000	-210.000
2694.8000	-66.825
2695.2000	-210.000
2695.6000	-60.188
2696.0000	-60.783
2696.4000	-210.000
2696.8000	-69.374
2697.2000	-37.798
2697.6000	-30.076
2698.0000	-29.797
2698.4000	-31.335
2698.8000	-38.518
2699.2000	-210.000
2699.6000	-210.000
2700.0000	-210.000
2700.4000	-64.368
2700.8000	-55.503
2701.2000	-61.692
2701.6000	-61.247
2702.0000	-72.762
2702.4000	-34.091
2702.8000	-30.056
2703.2000	-30.178
2703.6000	-31.719
2704.0000	-37.016
2704.4000	-210.000
2704.8000	-210.000
2705.2000	-62.619
2705.6000	-210.000
2706.0000	-210.000
2706.4000	-59.636
2706.8000	-64.569
2707.2000	-62.358
2707.6000	-34.486
2708.0000	-27.720
2708.4000	-28.195
2708.8000	-31.062
2709.2000	-39.615
2709.6000	-210.000
2710.0000	-64.052
2710.4000	-58.557
2710.8000	-59.509
2711.2000	-57.070
2711.6000	-57.467
2712.0000	-57.185
2712.4000	-56.700
2712.8000	-32.745
2713.2000	-27.453
2713.6000	-28.058
2714.0000	-26.815
2714.4000	-34.704
2714.8000	-210.000
2715.2000	-61.919
2715.6000	-54.402
2716.0000	-54.742
2716.4000	-54.468
2716.8000	-53.745
2717.2000	-53.824
2717.6000	-53.720
2718.0000	-32.214
2718.4000	-27.773
2718.8000	-27.606
2719.2000	-28.406
2719.6000	-32.481
2720.0000	-47.979
2720.4000	-53.751
2720.8000	-52.984
2721.2000	-51.523
2721.6000	-50.853
2722.0000	-49.963
2722.4000	-49.697
2722.8000	-48.971
2723.2000	-30.358
2723.6000	-25.935
2724.0000	-24.750
2724.4000	-24.169
2724.8000	-26.535
2725.2000	-39.620
2725.6000	-45.209
2726.0000	-45.504
2726.4000	-45.384
2726.8000	-45.051
2727.2000	-44.691
2727.6000	-44.414
2728.0000	-44.224
2728.4000	-29.253
2728.8000	-24.825
2729.2000	-23.743
2729.6000	-23.935
2730.0000	-28.345
2730.4000	-40.524
2730.8000	-44.380
2731.2000	-44.556
2731.6000	-44.496
2732.0000	-44.621
2732.4000	-44.473
2732.8000	-44.266
2733.2000	-44.216
2733.6000	-26.887
2734.0000	-22.535
2734.4000	-21.496
2734.8000	-22.037
2735.2000	-26.211
2735.6000	-40.201
2736.0000	-44.279
2736.4000	-44.060
2736.8000	-43.638
2737.2000	-43.351
2737.6000	-43.087
2738.0000	-42.913
2738.4000	-42.791
2738.8000	-24.375
2739.2000	-20.120
2739.6000	-19.529
2740.0000	-19.081
2740.4000	-23.073
2740.8000	-37.233
2741.2000	-41.118
2741.6000	-40.959
2742.0000	-40.571
2742.4000	-40.347
2742.8000	-40.037
2743.2000	-39.686
2743.6000	-39.013
2744.0000	-38.483
2744.4000	-20.153
2744.8000	-18.239
2745.2000	-18.891
2745.6000	-24.689
2746.0000	-34.117
2746.4000	-34.265
2746.8000	-33.546
2747.2000	-32.897
2747.6000	-32.545
2748.0000	-32.337
2748.4000	-32.185
2748.8000	-32.232
2749.2000	-21.279
2749.6000	-17.254
2750.0000	-15.377
2750.4000	-16.169
2750.8000	-21.534
2751.2000	-33.305
2751.6000	-33.976
2752.0000	-33.605
2752.4000	-33.469
2752.8000	-33.391
2753.2000	-33.301
2753.6000	-32.757
2754.0000	-32.270
2754.4000	-19.971
2754.8000	-14.105
2755.2000	-10.399
2755.6000	-10.979
2756.0000	-16.556
2756.4000	-28.237
2756.8000	-28.470
2757.2000	-27.999
2757.6000	-27.645
2758.0000	-27.423
2758.4000	-27.247
2758.8000	-27.033
2759.2000	-26.583
2759.6000	-20.225
2760.0000	-15.421
2760.4000	-12.288
2760.8000	-12.139
2761.2000	-16.746
2761.6000	-25.484
2762.0000	-25.633
2762.4000	-25.575
2762.8000	-24.984
2763.2000	-24.305
2763.6000	-23.656
2764.0000	-23.144
2764.4000	-22.694
2764.8000	-20.044
2765.2000	-15.799
2765.6000	-12.180
2766.0000	-10.439
2766.4000	-15.055
2766.8000	-19.760
2767.2000	-19.611
2767.6000	-19.251
2768.0000	-18.825
2768.4000	-18.581
2768.8000	-18.465
2769.2000	-18.454
2769.6000	-18.543
2770.0000	-13.066
2770.4000	-9.629
2770.8000	-8.786
2771.2000	-8.630
2771.6000	-12.230
2772.0000	-19.312
2772.4000	-21.752
2772.8000	-22.034
2773.2000	-22.712
2773.6000	-23.736
2774.0000	-24.946
2774.4000	-26.032
2774.8000	-26.592
2775.2000	-210.000
2775.6000	-8.551
2776.0000	-7.593
2776.4000	-7.511
2776.8000	-15.155
2777.2000	-19.216
2777.6000	-24.507
2778.0000	-24.735
2778.4000	-24.287
2778.8000	-23.721
2779.2000	-23.111
2779.6000	-22.410
2780.0000	-22.033
2780.4000	-11.263
2780.8000	-7.196
2781.2000	-6.135
2781.6000	-6.671
2782.0000	-10.958
2782.4000	-15.786
2782.8000	-18.711
2783.2000	-18.598
2783.6000	-17.939
2784.0000	-17.013
2784.4000	-15.972
2784.8000	-15.016
2785.2000	-13.997
2785.6000	-7.986
2786.0000	-4.622
2786.4000	-3.934
2786.8000	-3.954
2787.2000	-7.713
2787.6000	-12.432
2788.0000	-11.323
2788.4000	-10.542
2788.8000	-10.189
2789.2000	-9.937
2789.6000	-9.816
2790.0000	-9.725
2790.4000	-9.215
2790.8000	-7.427
2791.2000	-5.258
2791.6000	-5.308
2792.0000	-5.915
2792.4000	-10.847
2792.8000	-9.702
2793.2000	-9.859
2793.6000	-10.127
2794.0000	-10.210
2794.4000	-10.337
2794.8000	-10.419
2795.2000	-10.559
2795.6000	-10.749
2796.0000	-8.738
2796.4000	-5.335
2796.8000	-4.441
2797.2000	-4.753
2797.6000	-10.489
2798.0000	-11.131
2798.4000	-12.174
2798.8000	-12.479
2799.2000	-12.648
2799.6000	-12.766
2800.0000	-12.824
2800.4000	-12.881
2800.8000	-12.914
2801.2000	-6.445
2801.6000	-3.313
2802.0000	-3.531
2802.4000	-4.572
2802.8000	-12.671
2803.2000	-14.215
2803.6000	-14.147
2804.0000	-14.505
2804.4000	-15.083
2804.8000	-15.552
2805.2000	-16.145
2805.6000	-16.649
2806.0000	-17.157
2806.4000	-9.880
2806.8000	-7.331
2807.2000	-7.517
2807.6000	-8.589
2808.0000	-12.680
2808.4000	-15.762
2808.8000	-17.044
2809.2000	-17.074
2809.6000	-17.065
2810.0000	-17.126
2810.4000	-17.308
2810.8000	-17.557
2811.2000	-17.953
2811.6000	-10.058
2812.0000	-6.453
2812.4000	-6.786
2812.8000	-8.021
2813.2000	-12.589
2813.6000	-18.228
2814.0000	-19.190
2814.4000	-19.117
2814.8000	-19.023
2815.2000	-18.816
2815.6000	-18.594
2816.0000	-18.363
2816.4000	-18.221
2816.8000	-9.620
2817.2000	-7.510
2817.6000	-7.381
2818.0000	-8.382
2818.4000	-14.731
2818.8000	-18.549
2819.2000	-19.282
2819.6000	-19.765
2820.0000	-20.236
2820.4000	-20.711
2820.8000	-21.169
2821.2000	-21.683
2821.6000	-22.645
2822.0000	-10.062
2822.4000	-9.142
2822.8000	-9.128
2823.2000	-9.643
2823.6000	-18.460
2824.0000	-26.437
2824.4000	-28.596
2824.8000	-29.007
2825.2000	-29.314
2825.6000	-29.700
2826.0000	-29.991
2826.4000	-30.174
2826.8000	-17.512
2827.2000	-14.546
2827.6000	-10.182
2828.0000	-10.345
2828.4000	-13.352
2828.8000	-21.643
2829.2000	-27.620
2829.6000	-27.406
2830.0000	-27.263
2830.4000	-27.149
2830.8000	-27.031
2831.2000	-26.890
2831.6000	-26.933
2832.0000	-27.031
2832.4000	-16.590
2832.8000	-12.246
2833.2000	-11.475
2833.6000	-11.572
2834.0000	-19.728
2834.4000	-29.350
2834.8000	-30.678
2835.2000	-32.084
2835.6000	-33.684
2836.0000	-34.784
2836.4000	-35.433
2836.8000	-35.882
2837.2000	-21.625
2837.6000	-15.657
2838.0000	-12.495
2838.4000	-12.232
2838.8000	-14.238
2839.2000	-31.403
2839.6000	-34.294
2840.0000	-34.144
2840.4000	-34.018
2840.8000	-33.844
2841.2000	-33.826
2841.6000	-33.929
2842.0000	-34.053
2842.4000	-20.759
2842.8000	-16.083
2843.2000	-12.689
2843.6000	-14.346
2844.0000	-18.207
2844.4000	-31.486
2844.8000	-37.014
2845.2000	-37.917
2845.6000	-38.530
2846.0000	-38.969
2846.4000	-39.124
2846.8000	-38.977
2847.2000	-38.860
2847.6000	-22.921
2848.0000	-15.990
2848.4000	-13.458
2848.8000	-14.986
2849.2000	-18.825
2849.6000	-37.368
2850.0000	-39.101
2850.4000	-39.486
2850.8000	-39.849
2851.2000	-40.275
2851.6000	-40.824
2852.0000	-41.306
2852.4000	-42.108
2852.8000	-22.275
2853.2000	-15.495
2853.6000	-12.507
2854.0000	-15.281
2854.4000	-15.941
2854.8000	-39.968
2855.2000	-42.662
2855.6000	-42.609
2856.0000	-42.410
2856.4000	-42.344
2856.8000	-42.331
2857.2000	-42.432
2857.6000	-42.485
2858.0000	-21.254
2858.4000	-15.575
2858.8000	-14.902
2859.2000	-16.120
2859.6000	-20.686
2860.0000	-41.679
2860.4000	-43.904
2860.8000	-44.401
2861.2000	-44.759
2861.6000	-44.889
2862.0000	-45.092
2862.4000	-45.240
2862.8000	-45.515
2863.2000	-24.138
2863.6000	-17.516
2864.0000	-13.854
2864.4000	-15.543
2864.8000	-22.911
2865.2000	-46.552
2865.6000	-48.635
2866.0000	-49.428
2866.4000	-49.612
2866.8000	-50.131
2867.2000	-50.720
2867.6000	-50.440
2868.0000	-50.947
2868.4000	-20.132
2868.8000	-13.653
2869.2000	-13.740
2869.6000	-15.626
2870.0000	-23.210
2870.4000	-51.487
2870.8000	-52.563
2871.2000	-52.611
2871.6000	-52.922
2872.0000	-53.151
2872.4000	-53.552
2872.8000	-53.773
2873.2000	-54.276
2873.6000	-18.460
2874.0000	-13.993
2874.4000	-13.433
2874.8000	-15.858
2875.2000	-46.412
2875.6000	-55.030
2876.0000	-55.423
2876.4000	-55.317
2876.8000	-56.156
2877.2000	-56.358
2877.6000	-57.714
2878.0000	-57.126
2878.4000	-23.824
2878.8000	-18.201
2879.2000	-13.852
2879.6000	-12.499
2880.0000	-17.496
2880.4000	-39.997
2880.8000	-57.577
2881.2000	-57.302
2881.6000	-58.953
2882.0000	-58.779
2882.4000	-59.405
2882.8000	-59.952
2883.2000	-59.305
2883.6000	-21.151
2884.0000	-14.954
2884.4000	-11.757
2884.8000	-12.669
2885.2000	-18.559
2885.6000	-57.978
2886.0000	-59.082
2886.4000	-59.351
2886.8000	-60.764
2887.2000	-62.175
2887.6000	-66.879
2888.0000	-58.128
2888.4000	-59.204
2888.8000	-22.222
2889.2000	-15.652
2889.6000	-12.781
2890.0000	-11.829
2890.4000	-15.372
2890.8000	-68.536
2891.2000	-63.528
2891.6000	-210.000
2892.0000	-60.158
2892.4000	-67.007
2892.8000	-67.666
2893.2000	-78.253
2893.6000	-210.000
2894.0000	-19.437
2894.4000	-14.826
2894.8000	-11.967
2895.2000	-13.360
2895.6000	-23.848
2896.0000	-210.000
2896.4000	-65.084
2896.8000	-63.291
2897.2000	-210.000
2897.6000	-210.000
2898.0000	-61.661
2898.4000	-66.266
2898.8000	-210.000
2899.2000	-21.042
2899.6000	-15.467
2900.0000	-11.411
2900.4000	-14.317
2900.8000	-41.184
2901.2000	-69.764
2901.6000	-67.923
2902.0000	-64.336
2902.4000	-210.000
2902.8000	-210.000
2903.2000	-77.195
2903.6000	-65.888
2904.0000	-63.775
2904.4000	-17.396
2904.8000	-14.388
2905.2000	-12.792
2905.6000	-13.091
2906.0000	-26.394
2906.4000	-62.078
2906.8000	-64.740
2907.2000	-210.000
2907.6000	-62.100
2908.0000	-210.000
2908.4000	-210.000
2908.8000	-67.910
2909.2000	-22.566
2909.6000	-16.525
2910.0000	-13.963
2910.4000	-12.434
2910.8000	-15.873
2911.2000	-210.000
2911.6000	-65.016
2912.0000	-60.098
2912.4000	-70.995
2912.8000	-210.000
2913.2000	-210.000
2913.6000	-72.922
2914.0000	-210.000
2914.4000	-210.000
2914.8000	-19.345
2915.2000	-15.385
2915.6000	-14.178
2916.0000	-24.287
2916.4000	-69.350
2916.8000	-63.328
2917.2000	-67.357
2917.6000	-210.000
2918.0000	-68.927
2918.4000	-63.652
2918.8000	-71.168
2919.2000	-210.000
2919.6000	-22.919
2920.0000	-17.744
2920.4000	-14.420
2920.8000	-13.803
2921.2000	-19.106
2921.6000	-68.424
2922.0000	-66.145
2922.4000	-64.626
2922.8000	-63.301
2923.2000	-210.000
2923.6000	-71.608
2924.0000	-61.210
2924.4000	-65.749
2924.8000	-19.804
2925.2000	-16.518
2925.6000	-14.839
2926.0000	-16.328
2926.4000	-24.987
2926.8000	-65.847
2927.2000	-210.000
2927.6000	-210.000
2928.0000	-62.518
2928.4000	-210.000
2928.8000	-61.912
2929.2000	-62.650
2929.6000	-66.071
2930.0000	-18.418
2930.4000	-15.357
2930.8000	-16.689
2931.2000	-19.568
2931.6000	-210.000
2932.0000	-68.585
2932.4000	-62.665
2932.8000	-210.000
2933.2000	-69.598
2933.6000	-61.791
2934.0000	-210.000
2934.4000	-67.263
2934.8000	-67.593
2935.2000	-20.818
2935.6000	-16.254
2936.0000	-14.130
2936.4000	-16.722
2936.8000	-50.723
2937.2000	-66.831
2937.6000	-66.412
2938.0000	-210.000
2938.4000	-210.000
2938.8000	-210.000
2939.2000	-210.000
2939.6000	-69.268
2940.0000	-22.956
2940.4000	-17.956
2940.8000	-15.906
2941.2000	-15.386
2941.6000	-19.570
2942.0000	-210.000
2942.4000	-63.952
2942.8000	-210.000
2943.2000	-210.000
2943.6000	-210.000
2944.0000	-65.456
2944.4000	-65.160
2944.8000	-210.000
2945.2000	-20.867
2945.6000	-15.967
2946.0000	-16.164
2946.4000	-17.300
2946.8000	-25.717
2947.2000	-70.813
2947.6000	-210.000
2948.0000	-63.007
2948.4000	-60.878
2948.8000	-210.000
2949.2000	-210.000
2949.6000	-71.000
2950.0000	-62.107
2950.4000	-23.408
2950.8000	-18.430
2951.2000	-13.996
2951.6000	-15.530
2952.0000	-22.711
2952.4000	-210.000
2952.8000	-210.000
2953.2000	-210.000
2953.6000	-68.039
2954.0000	-210.000
2954.4000	-210.000
2954.8000	-210.000
2955.2000	-65.721
2955.6000	-20.344
2956.0000	-14.640
2956.4000	-14.182
2956.8000	-17.271
2957.2000	-35.545
2957.6000	-210.000
2958.0000	-73.203
2958.4000	-63.213
2958.8000	-210.000
2959.2000	-68.573
2959.6000	-61.896
2960.0000	-62.714
2960.4000	-20.284
2960.8000	-14.554
2961.2000	-12.635
2961.6000	-13.797
2962.0000	-18.790
2962.4000	-210.000
2962.8000	-65.286
2963.2000	-210.000
2963.6000	-60.665
2964.0000	-65.480
2964.4000	-68.998
2964.8000	-210.000
2965.2000	-210.000
2965.6000	-210.000
2966.0000	-16.311
2966.4000	-12.339
2966.8000	-14.368
2967.2000	-23.841
2967.6000	-71.924
2968.0000	-67.546
2968.4000	-210.000
2968.8000	-63.485
2969.2000	-64.533
2969.6000	-210.000
2970.0000	-64.396
2970.4000	-62.708
2970.8000	-21.725
2971.2000	-15.796
2971.6000	-11.364
2972.0000	-12.735
2972.4000	-21.363
2972.8000	-210.000
2973.2000	-62.870
2973.6000	-210.000
2974.0000	-210.000
2974.4000	-210.000
2974.8000	-210.000
2975.2000	-66.546
2975.6000	-210.000
2976.0000	-17.795
2976.4000	-12.302
2976.8000	-11.298
2977.2000	-13.220
2977.6000	-25.006
2978.0000	-64.437
2978.4000	-210.000
2978.8000	-64.580
2979.2000	-63.007
2979.6000	-210.000
2980.0000	-69.645
2980.4000	-65.849
2980.8000	-210.000
2981.2000	-17.384
2981.6000	-12.018
2982.0000	-11.737
2982.4000	-16.768
2982.8000	-210.000
2983.2000	-66.815
2983.6000	-62.013
2984.0000	-210.000
2984.4000	-67.515
2984.8000	-210.000
2985.2000	-66.234
2985.6000	-62.402
[truncated: 5,536 more rows]
