# Supplementary material for: Femtosecond tunable solitons up to 4.8 µm using soliton self-frequency shift in an InF3 fiber
Source: Sci Rep. 2022 Sep 23;12:15898. doi: 10.1038/s41598-022-19658-8 (PMC9508244; doi:10.1038/s41598-022-19658-8)
Supplement: Supplementary file 1 — Supplementary Information. [file 41598_2022_19658_MOESM1_ESM.zip › Raw data/Fig4_70W_QCW/2.50A.CSV]

75CSV
// AQ6376 OPTICAL SPECTRUM ANALYZER //
35
CTRWL	3850.000000
SPAN	3300.000000
START WL	2200.000000
STOP WL	5500.000000
WLFREQ	0
REFL	-11.4
LSCL	7.1
RESLN	2.000
AVG	1
SMPLAUTO	1
SMPL	8251
SMPLINTVL	0.4000
HI1_CHOP
MEAS
LSUNT	0
NMSKH	OFF
RESCOR	0
SMOOTH	0
MEASWL	0
SWPSPD	1
MODELNAME	AQ6376
CHGPT	0
RESCAL0_0	10243
RESCAL0_1	0
RESCAL0_2	0
RESCAL1_0	10243
RESCAL1_1	0
RESCAL1_2	0
RESPARM	10243
FREQPARM	10243
WNUMPARM	10243
[TRACE DATA]
2200.0000	-60.169
2200.4000	-210.000
2200.8000	-210.000
2201.2000	-210.000
2201.6000	-55.388
2202.0000	-210.000
2202.4000	-57.229
2202.8000	-210.000
2203.2000	-62.627
2203.6000	-60.755
2204.0000	-59.821
2204.4000	-63.400
2204.8000	-50.605
2205.2000	-210.000
2205.6000	-49.287
2206.0000	-52.287
2206.4000	-55.514
2206.8000	-210.000
2207.2000	-63.986
2207.6000	-59.027
2208.0000	-62.655
2208.4000	-71.324
2208.8000	-59.565
2209.2000	-210.000
2209.6000	-210.000
2210.0000	-210.000
2210.4000	-51.620
2210.8000	-54.492
2211.2000	-49.409
2211.6000	-210.000
2212.0000	-210.000
2212.4000	-65.142
2212.8000	-210.000
2213.2000	-210.000
2213.6000	-56.030
2214.0000	-59.141
2214.4000	-210.000
2214.8000	-65.987
2215.2000	-210.000
2215.6000	-55.106
2216.0000	-63.643
2216.4000	-210.000
2216.8000	-210.000
2217.2000	-210.000
2217.6000	-210.000
2218.0000	-53.211
2218.4000	-210.000
2218.8000	-210.000
2219.2000	-64.311
2219.6000	-210.000
2220.0000	-210.000
2220.4000	-210.000
2220.8000	-50.011
2221.2000	-54.027
2221.6000	-59.813
2222.0000	-210.000
2222.4000	-210.000
2222.8000	-62.701
2223.2000	-210.000
2223.6000	-210.000
2224.0000	-210.000
2224.4000	-210.000
2224.8000	-56.782
2225.2000	-210.000
2225.6000	-55.062
2226.0000	-210.000
2226.4000	-54.054
2226.8000	-53.938
2227.2000	-48.537
2227.6000	-65.221
2228.0000	-210.000
2228.4000	-210.000
2228.8000	-210.000
2229.2000	-58.160
2229.6000	-56.234
2230.0000	-61.086
2230.4000	-210.000
2230.8000	-210.000
2231.2000	-210.000
2231.6000	-55.097
2232.0000	-58.227
2232.4000	-210.000
2232.8000	-210.000
2233.2000	-210.000
2233.6000	-55.967
2234.0000	-67.653
2234.4000	-210.000
2234.8000	-210.000
2235.2000	-210.000
2235.6000	-210.000
2236.0000	-61.380
2236.4000	-210.000
2236.8000	-210.000
2237.2000	-210.000
2237.6000	-60.298
2238.0000	-62.529
2238.4000	-210.000
2238.8000	-61.548
2239.2000	-56.864
2239.6000	-210.000
2240.0000	-60.353
2240.4000	-210.000
2240.8000	-210.000
2241.2000	-64.919
2241.6000	-64.474
2242.0000	-53.306
2242.4000	-49.521
2242.8000	-210.000
2243.2000	-54.069
2243.6000	-47.876
2244.0000	-210.000
2244.4000	-210.000
2244.8000	-58.403
2245.2000	-210.000
2245.6000	-60.066
2246.0000	-62.982
2246.4000	-59.063
2246.8000	-210.000
2247.2000	-57.980
2247.6000	-210.000
2248.0000	-53.478
2248.4000	-210.000
2248.8000	-56.228
2249.2000	-210.000
2249.6000	-56.204
2250.0000	-210.000
2250.4000	-58.576
2250.8000	-67.516
2251.2000	-210.000
2251.6000	-60.921
2252.0000	-60.425
2252.4000	-210.000
2252.8000	-210.000
2253.2000	-61.380
2253.6000	-210.000
2254.0000	-59.669
2254.4000	-210.000
2254.8000	-210.000
2255.2000	-210.000
2255.6000	-64.309
2256.0000	-210.000
2256.4000	-210.000
2256.8000	-210.000
2257.2000	-61.570
2257.6000	-57.487
2258.0000	-64.560
2258.4000	-52.441
2258.8000	-67.481
2259.2000	-210.000
2259.6000	-48.870
2260.0000	-210.000
2260.4000	-210.000
2260.8000	-210.000
2261.2000	-210.000
2261.6000	-64.917
2262.0000	-210.000
2262.4000	-210.000
2262.8000	-56.688
2263.2000	-210.000
2263.6000	-210.000
2264.0000	-60.310
2264.4000	-59.893
2264.8000	-52.908
2265.2000	-210.000
2265.6000	-54.677
2266.0000	-210.000
2266.4000	-210.000
2266.8000	-210.000
2267.2000	-210.000
2267.6000	-57.821
2268.0000	-64.365
2268.4000	-56.360
2268.8000	-210.000
2269.2000	-57.368
2269.6000	-210.000
2270.0000	-62.068
2270.4000	-210.000
2270.8000	-210.000
2271.2000	-210.000
2271.6000	-210.000
2272.0000	-210.000
2272.4000	-59.933
2272.8000	-70.492
2273.2000	-64.841
2273.6000	-210.000
2274.0000	-210.000
2274.4000	-210.000
2274.8000	-210.000
2275.2000	-210.000
2275.6000	-49.875
2276.0000	-57.386
2276.4000	-63.657
2276.8000	-210.000
2277.2000	-210.000
2277.6000	-61.446
2278.0000	-210.000
2278.4000	-210.000
2278.8000	-210.000
2279.2000	-68.024
2279.6000	-55.439
2280.0000	-51.917
2280.4000	-55.641
2280.8000	-53.677
2281.2000	-210.000
2281.6000	-210.000
2282.0000	-210.000
2282.4000	-210.000
2282.8000	-210.000
2283.2000	-210.000
2283.6000	-68.120
2284.0000	-210.000
2284.4000	-62.389
2284.8000	-210.000
2285.2000	-210.000
2285.6000	-56.462
2286.0000	-69.890
2286.4000	-210.000
2286.8000	-210.000
2287.2000	-210.000
2287.6000	-67.537
2288.0000	-60.914
2288.4000	-63.026
2288.8000	-210.000
2289.2000	-210.000
2289.6000	-58.294
2290.0000	-210.000
2290.4000	-210.000
2290.8000	-210.000
2291.2000	-67.361
2291.6000	-210.000
2292.0000	-210.000
2292.4000	-60.557
2292.8000	-210.000
2293.2000	-210.000
2293.6000	-210.000
2294.0000	-210.000
2294.4000	-61.141
2294.8000	-210.000
2295.2000	-59.258
2295.6000	-210.000
2296.0000	-51.871
2296.4000	-54.431
2296.8000	-210.000
2297.2000	-51.210
2297.6000	-210.000
2298.0000	-71.244
2298.4000	-61.036
2298.8000	-56.410
2299.2000	-210.000
2299.6000	-60.917
2300.0000	-210.000
2300.4000	-210.000
2300.8000	-60.409
2301.2000	-210.000
2301.6000	-55.008
2302.0000	-210.000
2302.4000	-65.462
2302.8000	-210.000
2303.2000	-210.000
2303.6000	-62.580
2304.0000	-210.000
2304.4000	-210.000
2304.8000	-65.873
2305.2000	-210.000
2305.6000	-210.000
2306.0000	-210.000
2306.4000	-210.000
2306.8000	-60.454
2307.2000	-62.203
2307.6000	-55.802
2308.0000	-210.000
2308.4000	-210.000
2308.8000	-60.676
2309.2000	-210.000
2309.6000	-65.105
2310.0000	-57.521
2310.4000	-57.426
2310.8000	-63.052
2311.2000	-210.000
2311.6000	-59.366
2312.0000	-53.799
2312.4000	-60.246
2312.8000	-59.962
2313.2000	-49.638
2313.6000	-210.000
2314.0000	-63.608
2314.4000	-60.104
2314.8000	-60.792
2315.2000	-59.029
2315.6000	-60.189
2316.0000	-59.301
2316.4000	-210.000
2316.8000	-210.000
2317.2000	-210.000
2317.6000	-60.718
2318.0000	-55.243
2318.4000	-57.392
2318.8000	-210.000
2319.2000	-210.000
2319.6000	-68.539
2320.0000	-210.000
2320.4000	-210.000
2320.8000	-59.467
2321.2000	-210.000
2321.6000	-210.000
2322.0000	-210.000
2322.4000	-210.000
2322.8000	-58.613
2323.2000	-82.694
2323.6000	-58.398
2324.0000	-210.000
2324.4000	-210.000
2324.8000	-210.000
2325.2000	-210.000
2325.6000	-210.000
2326.0000	-210.000
2326.4000	-66.308
2326.8000	-210.000
2327.2000	-210.000
2327.6000	-210.000
2328.0000	-210.000
2328.4000	-55.234
2328.8000	-66.358
2329.2000	-50.950
2329.6000	-56.157
2330.0000	-59.137
2330.4000	-210.000
2330.8000	-210.000
2331.2000	-210.000
2331.6000	-62.988
2332.0000	-210.000
2332.4000	-59.494
2332.8000	-58.315
2333.2000	-54.833
2333.6000	-52.055
2334.0000	-57.161
2334.4000	-55.566
2334.8000	-210.000
2335.2000	-210.000
2335.6000	-57.089
2336.0000	-56.448
2336.4000	-67.407
2336.8000	-210.000
2337.2000	-210.000
2337.6000	-210.000
2338.0000	-210.000
2338.4000	-210.000
2338.8000	-59.231
2339.2000	-57.266
2339.6000	-57.148
2340.0000	-56.911
2340.4000	-210.000
2340.8000	-63.218
2341.2000	-60.064
2341.6000	-58.739
2342.0000	-210.000
2342.4000	-210.000
2342.8000	-210.000
2343.2000	-210.000
2343.6000	-210.000
2344.0000	-210.000
2344.4000	-55.634
2344.8000	-210.000
2345.2000	-52.458
2345.6000	-57.646
2346.0000	-210.000
2346.4000	-210.000
2346.8000	-210.000
2347.2000	-210.000
2347.6000	-210.000
2348.0000	-210.000
2348.4000	-71.248
2348.8000	-210.000
2349.2000	-58.015
2349.6000	-55.807
2350.0000	-210.000
2350.4000	-52.623
2350.8000	-72.736
2351.2000	-56.591
2351.6000	-55.716
2352.0000	-58.795
2352.4000	-210.000
2352.8000	-210.000
2353.2000	-210.000
2353.6000	-61.739
2354.0000	-67.431
2354.4000	-77.239
2354.8000	-210.000
2355.2000	-55.209
2355.6000	-56.475
2356.0000	-59.538
2356.4000	-210.000
2356.8000	-61.817
2357.2000	-210.000
2357.6000	-210.000
2358.0000	-210.000
2358.4000	-65.049
2358.8000	-57.743
2359.2000	-63.742
2359.6000	-65.778
2360.0000	-210.000
2360.4000	-56.764
2360.8000	-210.000
2361.2000	-210.000
2361.6000	-210.000
2362.0000	-58.861
2362.4000	-210.000
2362.8000	-210.000
2363.2000	-210.000
2363.6000	-210.000
2364.0000	-64.976
2364.4000	-210.000
2364.8000	-57.672
2365.2000	-58.607
2365.6000	-56.085
2366.0000	-56.290
2366.4000	-58.155
2366.8000	-50.940
2367.2000	-210.000
2367.6000	-65.570
2368.0000	-210.000
2368.4000	-210.000
2368.8000	-62.310
2369.2000	-60.035
2369.6000	-59.239
2370.0000	-64.891
2370.4000	-62.936
2370.8000	-51.626
2371.2000	-54.012
2371.6000	-55.864
2372.0000	-59.577
2372.4000	-210.000
2372.8000	-67.813
2373.2000	-210.000
2373.6000	-58.475
2374.0000	-57.825
2374.4000	-55.966
2374.8000	-66.748
2375.2000	-58.869
2375.6000	-58.616
2376.0000	-210.000
2376.4000	-55.014
2376.8000	-210.000
2377.2000	-210.000
2377.6000	-210.000
2378.0000	-210.000
2378.4000	-66.970
2378.8000	-70.768
2379.2000	-210.000
2379.6000	-62.697
2380.0000	-66.679
2380.4000	-210.000
2380.8000	-210.000
2381.2000	-210.000
2381.6000	-64.583
2382.0000	-58.040
2382.4000	-63.482
2382.8000	-50.672
2383.2000	-210.000
2383.6000	-58.424
2384.0000	-57.948
2384.4000	-60.988
2384.8000	-210.000
2385.2000	-57.795
2385.6000	-210.000
2386.0000	-210.000
2386.4000	-210.000
2386.8000	-52.220
2387.2000	-55.908
2387.6000	-56.179
2388.0000	-55.408
2388.4000	-210.000
2388.8000	-210.000
2389.2000	-210.000
2389.6000	-83.482
2390.0000	-210.000
2390.4000	-62.193
2390.8000	-210.000
2391.2000	-70.032
2391.6000	-210.000
2392.0000	-210.000
2392.4000	-54.981
2392.8000	-62.825
2393.2000	-65.069
2393.6000	-63.094
2394.0000	-68.092
2394.4000	-59.268
2394.8000	-210.000
2395.2000	-210.000
2395.6000	-210.000
2396.0000	-59.449
2396.4000	-62.028
2396.8000	-55.157
2397.2000	-64.611
2397.6000	-56.127
2398.0000	-56.267
2398.4000	-55.266
2398.8000	-50.987
2399.2000	-70.118
2399.6000	-210.000
2400.0000	-60.904
2400.4000	-210.000
2400.8000	-210.000
2401.2000	-210.000
2401.6000	-210.000
2402.0000	-210.000
2402.4000	-210.000
2402.8000	-53.564
2403.2000	-54.751
2403.6000	-55.858
2404.0000	-52.887
2404.4000	-210.000
2404.8000	-210.000
2405.2000	-58.811
2405.6000	-210.000
2406.0000	-59.883
2406.4000	-210.000
2406.8000	-210.000
2407.2000	-210.000
2407.6000	-62.215
2408.0000	-210.000
2408.4000	-53.926
2408.8000	-54.977
2409.2000	-210.000
2409.6000	-210.000
2410.0000	-210.000
2410.4000	-210.000
2410.8000	-210.000
2411.2000	-72.371
2411.6000	-58.047
2412.0000	-61.674
2412.4000	-210.000
2412.8000	-210.000
2413.2000	-210.000
2413.6000	-54.358
2414.0000	-56.205
2414.4000	-57.774
2414.8000	-51.941
2415.2000	-210.000
2415.6000	-62.495
2416.0000	-210.000
2416.4000	-210.000
2416.8000	-210.000
2417.2000	-210.000
2417.6000	-64.523
2418.0000	-210.000
2418.4000	-210.000
2418.8000	-55.956
2419.2000	-54.912
2419.6000	-54.981
2420.0000	-52.236
2420.4000	-210.000
2420.8000	-71.354
2421.2000	-60.960
2421.6000	-65.658
2422.0000	-210.000
2422.4000	-62.057
2422.8000	-210.000
2423.2000	-210.000
2423.6000	-210.000
2424.0000	-51.911
2424.4000	-53.887
2424.8000	-55.973
2425.2000	-78.976
2425.6000	-210.000
2426.0000	-60.390
2426.4000	-57.333
2426.8000	-210.000
2427.2000	-210.000
2427.6000	-210.000
2428.0000	-63.165
2428.4000	-62.099
2428.8000	-63.185
2429.2000	-210.000
2429.6000	-54.405
2430.0000	-54.136
2430.4000	-61.728
2430.8000	-210.000
2431.2000	-65.850
2431.6000	-210.000
2432.0000	-58.989
2432.4000	-61.741
2432.8000	-210.000
2433.2000	-210.000
2433.6000	-210.000
2434.0000	-210.000
2434.4000	-210.000
2434.8000	-54.816
2435.2000	-54.297
2435.6000	-55.671
2436.0000	-50.901
2436.4000	-210.000
2436.8000	-210.000
2437.2000	-69.206
2437.6000	-210.000
2438.0000	-70.766
2438.4000	-210.000
2438.8000	-210.000
2439.2000	-210.000
2439.6000	-73.408
2440.0000	-51.250
2440.4000	-53.096
2440.8000	-54.858
2441.2000	-55.045
2441.6000	-210.000
2442.0000	-210.000
2442.4000	-210.000
2442.8000	-64.521
2443.2000	-59.756
2443.6000	-210.000
2444.0000	-210.000
2444.4000	-210.000
2444.8000	-210.000
2445.2000	-210.000
2445.6000	-52.977
2446.0000	-53.066
2446.4000	-57.070
2446.8000	-210.000
2447.2000	-210.000
2447.6000	-210.000
2448.0000	-210.000
2448.4000	-210.000
2448.8000	-210.000
2449.2000	-64.507
2449.6000	-210.000
2450.0000	-60.208
2450.4000	-210.000
2450.8000	-52.095
2451.2000	-52.427
2451.6000	-50.733
2452.0000	-58.409
2452.4000	-58.848
2452.8000	-210.000
2453.2000	-210.000
2453.6000	-210.000
2454.0000	-62.867
2454.4000	-210.000
2454.8000	-71.869
2455.2000	-62.589
2455.6000	-70.358
2456.0000	-49.920
2456.4000	-50.107
2456.8000	-51.018
2457.2000	-51.206
2457.6000	-210.000
2458.0000	-210.000
2458.4000	-210.000
2458.8000	-59.065
2459.2000	-210.000
2459.6000	-210.000
2460.0000	-210.000
2460.4000	-210.000
2460.8000	-68.554
2461.2000	-48.938
2461.6000	-50.776
2462.0000	-50.012
2462.4000	-51.784
2462.8000	-210.000
2463.2000	-210.000
2463.6000	-60.195
2464.0000	-210.000
2464.4000	-66.977
2464.8000	-210.000
2465.2000	-67.755
2465.6000	-61.166
2466.0000	-59.830
2466.4000	-210.000
2466.8000	-49.434
2467.2000	-49.325
2467.6000	-48.740
2468.0000	-58.027
2468.4000	-210.000
2468.8000	-210.000
2469.2000	-210.000
2469.6000	-210.000
2470.0000	-210.000
2470.4000	-76.074
2470.8000	-210.000
2471.2000	-210.000
2471.6000	-54.524
2472.0000	-49.759
2472.4000	-49.542
2472.8000	-48.661
2473.2000	-56.967
2473.6000	-62.962
2474.0000	-210.000
2474.4000	-63.990
2474.8000	-210.000
2475.2000	-63.800
2475.6000	-68.005
2476.0000	-210.000
2476.4000	-58.124
2476.8000	-51.709
2477.2000	-48.613
2477.6000	-49.772
2478.0000	-49.391
2478.4000	-210.000
2478.8000	-210.000
2479.2000	-63.106
2479.6000	-58.279
2480.0000	-69.746
2480.4000	-64.901
2480.8000	-61.217
2481.2000	-67.337
2481.6000	-72.656
2482.0000	-67.027
2482.4000	-210.000
2482.8000	-48.570
2483.2000	-49.730
2483.6000	-49.563
2484.0000	-63.789
2484.4000	-210.000
2484.8000	-61.848
2485.2000	-66.812
2485.6000	-210.000
2486.0000	-210.000
2486.4000	-60.869
2486.8000	-210.000
2487.2000	-60.127
2487.6000	-55.153
2488.0000	-48.012
2488.4000	-48.328
2488.8000	-47.425
2489.2000	-54.510
2489.6000	-210.000
2490.0000	-66.440
2490.4000	-210.000
2490.8000	-59.864
2491.2000	-59.323
2491.6000	-60.677
2492.0000	-57.496
2492.4000	-64.456
2492.8000	-50.652
2493.2000	-45.882
2493.6000	-46.755
2494.0000	-46.604
2494.4000	-58.956
2494.8000	-60.513
2495.2000	-62.179
2495.6000	-58.609
2496.0000	-71.028
2496.4000	-210.000
2496.8000	-210.000
2497.2000	-210.000
2497.6000	-58.372
2498.0000	-210.000
2498.4000	-49.754
2498.8000	-46.066
2499.2000	-45.970
2499.6000	-50.880
2500.0000	-210.000
2500.4000	-210.000
2500.8000	-210.000
2501.2000	-62.174
2501.6000	-59.807
2502.0000	-210.000
2502.4000	-64.332
2502.8000	-210.000
2503.2000	-210.000
2503.6000	-47.768
2504.0000	-45.330
2504.4000	-45.489
2504.8000	-46.207
2505.2000	-210.000
2505.6000	-210.000
2506.0000	-210.000
2506.4000	-210.000
2506.8000	-210.000
2507.2000	-61.689
2507.6000	-210.000
2508.0000	-210.000
2508.4000	-210.000
2508.8000	-45.036
2509.2000	-45.417
2509.6000	-45.270
2510.0000	-45.675
2510.4000	-210.000
2510.8000	-61.003
2511.2000	-210.000
2511.6000	-210.000
2512.0000	-210.000
2512.4000	-210.000
2512.8000	-210.000
2513.2000	-210.000
2513.6000	-210.000
2514.0000	-45.273
2514.4000	-46.129
2514.8000	-45.602
2515.2000	-47.346
2515.6000	-210.000
2516.0000	-68.063
2516.4000	-210.000
2516.8000	-210.000
2517.2000	-210.000
2517.6000	-68.400
2518.0000	-210.000
2518.4000	-60.117
2518.8000	-59.106
2519.2000	-210.000
2519.6000	-48.510
2520.0000	-46.616
2520.4000	-45.928
2520.8000	-46.343
2521.2000	-210.000
2521.6000	-68.436
2522.0000	-59.365
2522.4000	-210.000
2522.8000	-62.635
2523.2000	-210.000
2523.6000	-210.000
2524.0000	-210.000
2524.4000	-210.000
2524.8000	-45.576
2525.2000	-47.210
2525.6000	-47.997
2526.0000	-47.294
2526.4000	-210.000
2526.8000	-62.510
2527.2000	-210.000
2527.6000	-210.000
2528.0000	-210.000
2528.4000	-210.000
2528.8000	-60.296
2529.2000	-210.000
2529.6000	-61.061
2530.0000	-43.977
2530.4000	-47.575
2530.8000	-47.734
2531.2000	-48.869
2531.6000	-210.000
2532.0000	-210.000
2532.4000	-210.000
2532.8000	-210.000
2533.2000	-210.000
2533.6000	-63.001
2534.0000	-81.672
2534.4000	-210.000
2534.8000	-78.868
2535.2000	-58.636
2535.6000	-46.558
2536.0000	-46.670
2536.4000	-45.881
2536.8000	-52.259
2537.2000	-210.000
2537.6000	-210.000
2538.0000	-67.893
2538.4000	-210.000
2538.8000	-210.000
2539.2000	-59.581
2539.6000	-210.000
2540.0000	-68.183
2540.4000	-50.330
2540.8000	-44.938
2541.2000	-45.759
2541.6000	-45.042
2542.0000	-51.669
2542.4000	-210.000
2542.8000	-210.000
2543.2000	-210.000
2543.6000	-61.995
2544.0000	-210.000
2544.4000	-210.000
2544.8000	-210.000
2545.2000	-210.000
2545.6000	-45.627
2546.0000	-42.980
2546.4000	-45.530
2546.8000	-45.724
2547.2000	-61.464
2547.6000	-210.000
2548.0000	-66.589
2548.4000	-59.314
2548.8000	-75.538
2549.2000	-62.303
2549.6000	-58.328
2550.0000	-210.000
2550.4000	-210.000
2550.8000	-210.000
2551.2000	-48.222
2551.6000	-44.764
2552.0000	-45.077
2552.4000	-48.928
2552.8000	-210.000
2553.2000	-210.000
2553.6000	-57.745
2554.0000	-63.427
2554.4000	-210.000
2554.8000	-210.000
2555.2000	-210.000
2555.6000	-210.000
2556.0000	-61.738
2556.4000	-44.622
2556.8000	-43.330
2557.2000	-43.941
2557.6000	-43.398
2558.0000	-210.000
2558.4000	-210.000
2558.8000	-210.000
2559.2000	-60.954
2559.6000	-210.000
2560.0000	-68.209
2560.4000	-210.000
2560.8000	-66.079
2561.2000	-59.461
2561.6000	-40.772
2562.0000	-43.814
2562.4000	-43.821
2562.8000	-45.286
2563.2000	-210.000
2563.6000	-60.950
2564.0000	-210.000
2564.4000	-210.000
2564.8000	-64.233
2565.2000	-210.000
2565.6000	-210.000
2566.0000	-63.901
2566.4000	-210.000
2566.8000	-42.029
2567.2000	-42.889
2567.6000	-42.583
2568.0000	-43.563
2568.4000	-210.000
2568.8000	-210.000
2569.2000	-210.000
2569.6000	-65.963
2570.0000	-210.000
2570.4000	-210.000
2570.8000	-62.741
2571.2000	-210.000
2571.6000	-61.754
2572.0000	-50.390
2572.4000	-42.704
2572.8000	-41.465
2573.2000	-41.125
2573.6000	-47.893
2574.0000	-210.000
2574.4000	-60.966
2574.8000	-210.000
2575.2000	-62.766
2575.6000	-210.000
2576.0000	-58.713
2576.4000	-71.804
2576.8000	-61.017
2577.2000	-43.806
2577.6000	-39.815
2578.0000	-41.066
2578.4000	-41.049
2578.8000	-50.009
2579.2000	-210.000
2579.6000	-60.983
2580.0000	-61.488
2580.4000	-210.000
2580.8000	-67.169
2581.2000	-210.000
2581.6000	-210.000
2582.0000	-210.000
2582.4000	-43.910
2582.8000	-40.120
2583.2000	-41.143
2583.6000	-41.022
2584.0000	-49.850
2584.4000	-67.171
2584.8000	-64.074
2585.2000	-210.000
2585.6000	-63.867
2586.0000	-210.000
2586.4000	-62.773
2586.8000	-210.000
2587.2000	-66.214
2587.6000	-210.000
2588.0000	-42.378
2588.4000	-40.227
2588.8000	-40.640
2589.2000	-41.194
2589.6000	-210.000
2590.0000	-210.000
2590.4000	-71.503
2590.8000	-60.796
2591.2000	-60.714
2591.6000	-66.921
2592.0000	-210.000
2592.4000	-64.940
2592.8000	-210.000
2593.2000	-40.477
2593.6000	-39.751
2594.0000	-39.975
2594.4000	-40.538
2594.8000	-210.000
2595.2000	-210.000
2595.6000	-62.864
2596.0000	-60.635
2596.4000	-58.320
2596.8000	-58.330
2597.2000	-210.000
2597.6000	-210.000
2598.0000	-64.713
2598.4000	-38.526
2598.8000	-39.051
2599.2000	-39.528
2599.6000	-40.871
2600.0000	-210.000
2600.4000	-210.000
2600.8000	-210.000
2601.2000	-210.000
2601.6000	-210.000
2602.0000	-87.501
2602.4000	-210.000
2602.8000	-210.000
2603.2000	-210.000
2603.6000	-49.891
2604.0000	-38.919
2604.4000	-39.007
2604.8000	-39.650
2605.2000	-49.095
2605.6000	-210.000
2606.0000	-210.000
2606.4000	-58.981
2606.8000	-210.000
2607.2000	-210.000
2607.6000	-64.339
2608.0000	-65.368
2608.4000	-61.539
2608.8000	-45.363
2609.2000	-38.857
2609.6000	-38.483
2610.0000	-37.904
2610.4000	-44.898
2610.8000	-210.000
2611.2000	-63.646
2611.6000	-210.000
2612.0000	-210.000
2612.4000	-210.000
2612.8000	-60.893
2613.2000	-210.000
2613.6000	-64.818
2614.0000	-42.297
2614.4000	-37.778
2614.8000	-38.489
2615.2000	-38.555
2615.6000	-47.046
2616.0000	-210.000
2616.4000	-210.000
2616.8000	-210.000
2617.2000	-210.000
2617.6000	-60.053
2618.0000	-59.303
2618.4000	-210.000
2618.8000	-210.000
2619.2000	-44.735
2619.6000	-38.932
2620.0000	-37.882
2620.4000	-37.649
2620.8000	-43.386
2621.2000	-210.000
2621.6000	-210.000
2622.0000	-210.000
2622.4000	-66.359
2622.8000	-65.187
2623.2000	-210.000
2623.6000	-60.523
2624.0000	-65.138
2624.4000	-210.000
2624.8000	-39.703
2625.2000	-37.447
2625.6000	-37.522
2626.0000	-38.101
2626.4000	-210.000
2626.8000	-210.000
2627.2000	-210.000
2627.6000	-210.000
2628.0000	-61.060
2628.4000	-210.000
2628.8000	-210.000
2629.2000	-210.000
2629.6000	-210.000
2630.0000	-38.396
2630.4000	-37.485
2630.8000	-37.165
2631.2000	-38.682
2631.6000	-210.000
2632.0000	-210.000
2632.4000	-210.000
2632.8000	-63.103
2633.2000	-79.069
2633.6000	-210.000
2634.0000	-60.745
2634.4000	-210.000
2634.8000	-210.000
2635.2000	-38.780
2635.6000	-36.712
2636.0000	-37.480
2636.4000	-38.462
2636.8000	-210.000
2637.2000	-210.000
2637.6000	-69.102
2638.0000	-66.306
2638.4000	-210.000
2638.8000	-65.531
2639.2000	-62.261
2639.6000	-61.673
2640.0000	-210.000
2640.4000	-42.487
2640.8000	-36.865
2641.2000	-36.645
2641.6000	-36.282
2642.0000	-43.818
2642.4000	-210.000
2642.8000	-210.000
2643.2000	-210.000
2643.6000	-210.000
2644.0000	-64.543
2644.4000	-63.231
2644.8000	-68.438
2645.2000	-59.858
2645.6000	-43.022
2646.0000	-35.568
2646.4000	-34.928
2646.8000	-34.430
2647.2000	-43.162
2647.6000	-210.000
2648.0000	-210.000
2648.4000	-210.000
2648.8000	-210.000
2649.2000	-66.275
2649.6000	-210.000
2650.0000	-67.309
2650.4000	-63.763
2650.8000	-37.536
2651.2000	-34.680
2651.6000	-33.921
2652.0000	-35.461
2652.4000	-210.000
2652.8000	-210.000
2653.2000	-210.000
2653.6000	-210.000
2654.0000	-210.000
2654.4000	-62.402
2654.8000	-210.000
2655.2000	-210.000
2655.6000	-69.421
2656.0000	-41.538
2656.4000	-34.836
2656.8000	-33.899
2657.2000	-34.361
2657.6000	-46.047
2658.0000	-210.000
2658.4000	-61.791
2658.8000	-57.735
2659.2000	-61.925
2659.6000	-63.299
2660.0000	-210.000
2660.4000	-210.000
2660.8000	-210.000
2661.2000	-42.215
2661.6000	-34.804
2662.0000	-33.528
2662.4000	-32.931
2662.8000	-42.152
2663.2000	-210.000
2663.6000	-210.000
2664.0000	-210.000
2664.4000	-210.000
2664.8000	-210.000
2665.2000	-73.145
2665.6000	-210.000
2666.0000	-210.000
2666.4000	-42.297
2666.8000	-34.307
2667.2000	-34.685
2667.6000	-34.539
2668.0000	-42.615
2668.4000	-210.000
2668.8000	-69.263
2669.2000	-210.000
2669.6000	-210.000
2670.0000	-210.000
2670.4000	-60.621
2670.8000	-64.394
2671.2000	-78.373
2671.6000	-210.000
2672.0000	-36.555
2672.4000	-35.588
2672.8000	-35.342
2673.2000	-38.441
2673.6000	-210.000
2674.0000	-210.000
2674.4000	-210.000
2674.8000	-62.051
2675.2000	-210.000
2675.6000	-210.000
2676.0000	-64.473
2676.4000	-65.905
2676.8000	-62.609
2677.2000	-36.096
2677.6000	-34.311
2678.0000	-32.612
2678.4000	-34.517
2678.8000	-210.000
2679.2000	-210.000
2679.6000	-68.869
2680.0000	-65.154
2680.4000	-64.554
2680.8000	-210.000
2681.2000	-60.918
2681.6000	-210.000
2682.0000	-62.896
2682.4000	-33.201
2682.8000	-32.158
2683.2000	-32.063
2683.6000	-40.359
2684.0000	-210.000
2684.4000	-210.000
2684.8000	-61.469
2685.2000	-69.264
2685.6000	-210.000
2686.0000	-63.948
2686.4000	-70.065
2686.8000	-69.194
2687.2000	-39.662
2687.6000	-32.766
2688.0000	-32.832
2688.4000	-30.953
2688.8000	-33.046
2689.2000	-210.000
2689.6000	-210.000
2690.0000	-76.044
2690.4000	-64.913
2690.8000	-61.979
2691.2000	-67.028
2691.6000	-65.801
2692.0000	-78.664
2692.4000	-210.000
2692.8000	-32.602
2693.2000	-30.462
2693.6000	-29.168
2694.0000	-31.779
2694.4000	-210.000
2694.8000	-210.000
2695.2000	-65.361
2695.6000	-65.269
2696.0000	-62.339
2696.4000	-56.855
2696.8000	-66.659
2697.2000	-62.116
2697.6000	-210.000
2698.0000	-32.141
2698.4000	-30.494
2698.8000	-30.457
2699.2000	-32.478
2699.6000	-210.000
2700.0000	-210.000
2700.4000	-210.000
2700.8000	-61.068
2701.2000	-60.080
2701.6000	-61.769
2702.0000	-63.471
2702.4000	-60.548
2702.8000	-60.148
2703.2000	-31.031
2703.6000	-29.810
2704.0000	-28.559
2704.4000	-27.261
2704.8000	-210.000
2705.2000	-210.000
2705.6000	-69.789
2706.0000	-58.849
2706.4000	-62.649
2706.8000	-61.740
2707.2000	-59.034
2707.6000	-210.000
2708.0000	-210.000
2708.4000	-28.320
2708.8000	-27.071
2709.2000	-27.375
2709.6000	-30.410
2710.0000	-210.000
2710.4000	-210.000
2710.8000	-58.223
2711.2000	-57.629
2711.6000	-56.600
2712.0000	-58.095
2712.4000	-58.161
2712.8000	-57.478
2713.2000	-55.980
2713.6000	-26.551
2714.0000	-23.942
2714.4000	-25.506
2714.8000	-27.415
2715.2000	-210.000
2715.6000	-210.000
2716.0000	-54.693
2716.4000	-55.424
2716.8000	-54.633
2717.2000	-54.424
2717.6000	-55.203
2718.0000	-55.408
2718.4000	-54.874
2718.8000	-26.123
2719.2000	-24.056
2719.6000	-21.974
2720.0000	-20.351
2720.4000	-36.518
2720.8000	-49.941
2721.2000	-51.817
2721.6000	-51.158
2722.0000	-50.336
2722.4000	-49.763
2722.8000	-49.217
2723.2000	-48.297
2723.6000	-47.842
2724.0000	-31.258
2724.4000	-25.239
2724.8000	-22.113
2725.2000	-21.395
2725.6000	-31.380
2726.0000	-42.147
2726.4000	-45.128
2726.8000	-45.109
2727.2000	-44.819
2727.6000	-44.540
2728.0000	-44.240
2728.4000	-44.168
2728.8000	-44.111
2729.2000	-21.823
2729.6000	-20.669
2730.0000	-18.550
2730.4000	-20.253
2730.8000	-34.590
2731.2000	-43.478
2731.6000	-44.736
2732.0000	-44.652
2732.4000	-44.502
2732.8000	-44.376
2733.2000	-44.267
2733.6000	-44.256
2734.0000	-44.180
2734.4000	-20.655
2734.8000	-19.683
2735.2000	-20.262
2735.6000	-21.826
2736.0000	-33.196
2736.4000	-42.796
2736.8000	-44.157
2737.2000	-43.784
2737.6000	-43.523
2738.0000	-43.382
2738.4000	-43.175
2738.8000	-43.107
2739.2000	-42.799
2739.6000	-22.364
2740.0000	-21.173
2740.4000	-20.579
2740.8000	-19.278
2741.2000	-27.630
2741.6000	-39.950
2742.0000	-41.088
2742.4000	-40.769
2742.8000	-40.464
2743.2000	-40.070
2743.6000	-39.452
2744.0000	-38.449
2744.4000	-37.807
2744.8000	-24.369
2745.2000	-19.006
2745.6000	-17.137
2746.0000	-19.126
2746.4000	-29.664
2746.8000	-34.021
2747.2000	-33.490
2747.6000	-33.027
2748.0000	-32.768
2748.4000	-32.685
2748.8000	-32.670
2749.2000	-32.748
2749.6000	-32.844
2750.0000	-16.854
2750.4000	-15.116
2750.8000	-15.397
2751.2000	-16.580
2751.6000	-28.057
2752.0000	-34.645
2752.4000	-33.867
2752.8000	-33.577
2753.2000	-33.381
2753.6000	-33.017
2754.0000	-32.364
2754.4000	-31.447
2754.8000	-30.916
2755.2000	-16.079
2755.6000	-15.523
2756.0000	-15.700
2756.4000	-16.217
2756.8000	-23.179
2757.2000	-27.922
2757.6000	-28.013
2758.0000	-27.786
2758.4000	-27.537
2758.8000	-27.225
2759.2000	-26.879
2759.6000	-26.424
2760.0000	-26.235
2760.4000	-18.861
2760.8000	-14.185
2761.2000	-11.343
2761.6000	-14.502
2762.0000	-25.183
2762.4000	-24.759
2762.8000	-24.805
2763.2000	-24.210
2763.6000	-23.572
2764.0000	-22.975
2764.4000	-22.545
2764.8000	-22.021
2765.2000	-18.050
2765.6000	-12.806
2766.0000	-8.909
2766.4000	-8.591
2766.8000	-9.656
2767.2000	-18.088
2767.6000	-19.125
2768.0000	-18.942
2768.4000	-18.679
2768.8000	-18.527
2769.2000	-18.496
2769.6000	-18.593
2770.0000	-18.861
2770.4000	-19.003
2770.8000	-8.242
2771.2000	-6.662
2771.6000	-7.929
2772.0000	-7.899
2772.4000	-16.486
2772.8000	-21.220
2773.2000	-22.949
2773.6000	-23.706
2774.0000	-24.657
2774.4000	-25.439
2774.8000	-25.808
2775.2000	-25.862
2775.6000	-24.722
2776.0000	-8.584
2776.4000	-6.480
2776.8000	-5.507
2777.2000	-9.637
2777.6000	-16.500
2778.0000	-20.968
2778.4000	-23.223
2778.8000	-22.972
2779.2000	-22.413
2779.6000	-21.816
2780.0000	-21.355
2780.4000	-20.840
2780.8000	-20.662
2781.2000	-5.692
2781.6000	-4.501
2782.0000	-4.079
2782.4000	-5.403
2782.8000	-13.419
2783.2000	-16.894
2783.6000	-17.846
2784.0000	-17.222
2784.4000	-16.338
2784.8000	-15.507
2785.2000	-14.761
2785.6000	-14.139
2786.0000	-13.490
2786.4000	-4.300
2786.8000	-3.567
2787.2000	-3.625
2787.6000	-4.593
2788.0000	-11.250
2788.4000	-13.087
2788.8000	-10.796
2789.2000	-10.327
2789.6000	-10.122
2790.0000	-9.991
2790.4000	-9.875
2790.8000	-9.790
2791.2000	-6.180
2791.6000	-3.348
2792.0000	-3.773
2792.4000	-3.959
2792.8000	-7.781
2793.2000	-10.497
2793.6000	-9.447
2794.0000	-9.784
2794.4000	-9.870
2794.8000	-9.978
2795.2000	-10.113
2795.6000	-10.358
2796.0000	-10.489
2796.4000	-10.662
2796.8000	-4.838
2797.2000	-3.579
2797.6000	-3.039
2798.0000	-5.314
2798.4000	-10.903
2798.8000	-11.626
2799.2000	-12.358
2799.6000	-12.559
2800.0000	-12.673
2800.4000	-12.753
2800.8000	-12.846
2801.2000	-12.995
2801.6000	-9.206
2802.0000	-3.805
2802.4000	-3.596
2802.8000	-3.868
2803.2000	-7.910
2803.6000	-12.925
2804.0000	-14.793
2804.4000	-15.461
2804.8000	-15.833
2805.2000	-16.401
2805.6000	-16.894
2806.0000	-17.286
2806.4000	-17.568
2806.8000	-15.183
2807.2000	-7.094
2807.6000	-6.781
2808.0000	-6.711
2808.4000	-9.921
2808.8000	-13.620
2809.2000	-16.388
2809.6000	-16.873
2810.0000	-17.049
2810.4000	-17.293
2810.8000	-17.596
2811.2000	-17.955
2811.6000	-18.353
2812.0000	-18.845
2812.4000	-8.912
2812.8000	-7.922
2813.2000	-7.630
2813.6000	-10.706
2814.0000	-17.389
2814.4000	-19.025
2814.8000	-19.098
2815.2000	-18.926
2815.6000	-18.696
2816.0000	-18.514
2816.4000	-18.337
2816.8000	-18.228
2817.2000	-11.612
2817.6000	-8.446
2818.0000	-7.628
2818.4000	-7.342
2818.8000	-11.116
2819.2000	-17.657
2819.6000	-19.803
2820.0000	-20.342
2820.4000	-20.807
2820.8000	-21.261
2821.2000	-21.796
2821.6000	-22.436
2822.0000	-23.676
2822.4000	-14.283
2822.8000	-10.979
2823.2000	-9.910
2823.6000	-8.782
2824.0000	-12.999
2824.4000	-23.063
2824.8000	-28.665
2825.2000	-29.244
2825.6000	-29.662
2826.0000	-30.059
2826.4000	-30.205
2826.8000	-30.163
2827.2000	-20.784
2827.6000	-15.877
2828.0000	-10.534
2828.4000	-9.447
2828.8000	-10.618
2829.2000	-15.992
2829.6000	-26.010
2830.0000	-27.306
2830.4000	-27.342
2830.8000	-27.178
2831.2000	-27.150
2831.6000	-27.270
2832.0000	-27.363
2832.4000	-27.716
2832.8000	-19.904
2833.2000	-14.307
2833.6000	-10.668
2834.0000	-10.505
2834.4000	-13.845
2834.8000	-28.201
2835.2000	-31.895
2835.6000	-33.730
2836.0000	-34.745
2836.4000	-35.412
2836.8000	-35.752
2837.2000	-36.002
2837.6000	-36.197
2838.0000	-16.682
2838.4000	-11.668
2838.8000	-11.625
2839.2000	-11.679
2839.6000	-20.005
2840.0000	-33.167
2840.4000	-34.030
2840.8000	-34.088
2841.2000	-34.167
2841.6000	-34.208
2842.0000	-34.386
2842.4000	-34.414
2842.8000	-34.651
2843.2000	-16.944
2843.6000	-12.315
2844.0000	-11.402
2844.4000	-12.252
2844.8000	-21.822
2845.2000	-36.108
2845.6000	-38.504
2846.0000	-38.994
2846.4000	-39.003
2846.8000	-38.975
2847.2000	-38.873
2847.6000	-38.780
2848.0000	-38.674
2848.4000	-17.188
2848.8000	-12.088
2849.2000	-10.761
2849.6000	-12.559
2850.0000	-21.553
2850.4000	-39.074
2850.8000	-39.887
2851.2000	-40.519
2851.6000	-40.917
2852.0000	-41.436
2852.4000	-41.929
2852.8000	-42.604
2853.2000	-42.993
2853.6000	-17.077
2854.0000	-11.862
2854.4000	-11.028
2854.8000	-11.556
2855.2000	-21.624
2855.6000	-42.326
2856.0000	-42.340
2856.4000	-42.264
2856.8000	-42.250
2857.2000	-42.274
2857.6000	-42.281
2858.0000	-42.505
2858.4000	-21.069
2858.8000	-14.552
2859.2000	-11.553
2859.6000	-10.811
2860.0000	-15.296
2860.4000	-34.650
2860.8000	-42.727
2861.2000	-43.692
2861.6000	-43.933
2862.0000	-44.193
2862.4000	-44.416
2862.8000	-44.698
2863.2000	-45.061
2863.6000	-45.504
2864.0000	-18.952
2864.4000	-12.343
2864.8000	-11.462
2865.2000	-19.467
2865.6000	-41.553
2866.0000	-47.750
2866.4000	-48.970
2866.8000	-49.672
2867.2000	-50.172
2867.6000	-50.402
2868.0000	-50.709
2868.4000	-50.659
2868.8000	-22.436
2869.2000	-16.382
2869.6000	-11.921
2870.0000	-11.209
2870.4000	-14.890
2870.8000	-44.365
2871.2000	-52.747
2871.6000	-53.100
2872.0000	-54.044
2872.4000	-54.462
2872.8000	-54.578
2873.2000	-54.763
2873.6000	-54.879
2874.0000	-23.424
2874.4000	-13.970
2874.8000	-11.641
2875.2000	-12.180
2875.6000	-21.203
2876.0000	-54.586
2876.4000	-56.277
2876.8000	-56.338
2877.2000	-57.263
2877.6000	-57.417
2878.0000	-57.660
2878.4000	-57.067
2878.8000	-57.239
2879.2000	-23.994
2879.6000	-17.105
2880.0000	-12.283
2880.4000	-12.496
2880.8000	-22.715
2881.2000	-56.888
2881.6000	-58.544
2882.0000	-59.823
2882.4000	-58.320
2882.8000	-60.609
2883.2000	-58.564
2883.6000	-59.875
2884.0000	-59.192
2884.4000	-19.150
2884.8000	-14.350
2885.2000	-11.487
2885.6000	-12.949
2886.0000	-25.536
2886.4000	-59.298
2886.8000	-60.114
2887.2000	-62.859
2887.6000	-61.215
2888.0000	-59.909
2888.4000	-59.406
2888.8000	-61.691
2889.2000	-62.306
2889.6000	-20.644
2890.0000	-15.211
2890.4000	-12.045
2890.8000	-12.605
2891.2000	-24.262
2891.6000	-65.095
2892.0000	-62.204
2892.4000	-68.509
2892.8000	-210.000
2893.2000	-68.543
2893.6000	-67.812
2894.0000	-60.134
2894.4000	-21.804
2894.8000	-17.532
2895.2000	-13.891
2895.6000	-11.115
2896.0000	-15.838
2896.4000	-52.404
2896.8000	-210.000
2897.2000	-210.000
2897.6000	-210.000
2898.0000	-210.000
2898.4000	-65.908
2898.8000	-63.031
2899.2000	-61.912
2899.6000	-66.279
2900.0000	-20.980
2900.4000	-11.994
2900.8000	-11.936
2901.2000	-20.478
2901.6000	-61.899
2902.0000	-210.000
2902.4000	-210.000
2902.8000	-210.000
2903.2000	-70.897
2903.6000	-66.383
2904.0000	-63.780
2904.4000	-64.008
2904.8000	-25.625
2905.2000	-20.269
2905.6000	-13.319
2906.0000	-12.311
2906.4000	-16.035
2906.8000	-210.000
2907.2000	-65.517
2907.6000	-69.402
2908.0000	-63.514
2908.4000	-65.973
2908.8000	-210.000
2909.2000	-210.000
2909.6000	-210.000
2910.0000	-23.363
2910.4000	-17.352
2910.8000	-12.757
2911.2000	-12.770
2911.6000	-24.452
2912.0000	-78.674
2912.4000	-66.586
2912.8000	-210.000
2913.2000	-210.000
2913.6000	-66.488
2914.0000	-67.192
2914.4000	-64.903
2914.8000	-210.000
2915.2000	-25.638
2915.6000	-17.671
2916.0000	-12.780
2916.4000	-15.620
2916.8000	-46.104
2917.2000	-66.466
2917.6000	-210.000
2918.0000	-210.000
2918.4000	-210.000
2918.8000	-61.560
2919.2000	-66.345
2919.6000	-210.000
2920.0000	-210.000
2920.4000	-20.287
2920.8000	-16.204
2921.2000	-12.234
2921.6000	-13.816
2922.0000	-28.757
2922.4000	-73.203
2922.8000	-210.000
2923.2000	-210.000
2923.6000	-210.000
2924.0000	-210.000
2924.4000	-210.000
2924.8000	-210.000
2925.2000	-24.065
2925.6000	-18.200
2926.0000	-13.376
2926.4000	-12.833
2926.8000	-17.388
2927.2000	-210.000
2927.6000	-62.064
2928.0000	-210.000
2928.4000	-62.354
2928.8000	-64.673
2929.2000	-210.000
2929.6000	-61.902
2930.0000	-69.581
2930.4000	-210.000
2930.8000	-19.721
2931.2000	-12.708
2931.6000	-13.791
2932.0000	-23.664
2932.4000	-64.025
2932.8000	-210.000
2933.2000	-210.000
2933.6000	-68.776
2934.0000	-210.000
2934.4000	-210.000
2934.8000	-60.530
2935.2000	-54.823
2935.6000	-22.439
2936.0000	-18.025
2936.4000	-13.050
2936.8000	-14.174
2937.2000	-18.057
2937.6000	-210.000
2938.0000	-210.000
2938.4000	-66.100
2938.8000	-210.000
2939.2000	-210.000
2939.6000	-210.000
2940.0000	-210.000
2940.4000	-210.000
2940.8000	-21.492
2941.2000	-15.952
2941.6000	-12.578
2942.0000	-12.842
2942.4000	-25.461
2942.8000	-68.914
2943.2000	-62.560
2943.6000	-210.000
2944.0000	-210.000
2944.4000	-210.000
2944.8000	-67.765
2945.2000	-62.351
2945.6000	-23.898
2946.0000	-18.372
2946.4000	-12.292
2946.8000	-12.649
2947.2000	-18.330
2947.6000	-63.671
2948.0000	-62.011
2948.4000	-65.943
2948.8000	-65.645
2949.2000	-210.000
2949.6000	-210.000
2950.0000	-210.000
2950.4000	-63.491
2950.8000	-74.507
2951.2000	-19.682
2951.6000	-14.557
2952.0000	-13.123
2952.4000	-17.649
2952.8000	-210.000
2953.2000	-67.155
2953.6000	-60.973
2954.0000	-63.528
2954.4000	-210.000
2954.8000	-210.000
2955.2000	-210.000
2955.6000	-210.000
2956.0000	-24.756
2956.4000	-19.697
2956.8000	-13.928
2957.2000	-14.330
2957.6000	-17.560
2958.0000	-210.000
2958.4000	-66.681
2958.8000	-210.000
2959.2000	-210.000
2959.6000	-210.000
2960.0000	-210.000
2960.4000	-210.000
2960.8000	-210.000
2961.2000	-21.000
2961.6000	-16.114
2962.0000	-13.997
2962.4000	-17.070
2962.8000	-25.597
2963.2000	-210.000
2963.6000	-67.034
2964.0000	-210.000
2964.4000	-210.000
2964.8000	-64.318
2965.2000	-210.000
2965.6000	-63.023
2966.0000	-63.988
2966.4000	-24.689
2966.8000	-15.748
2967.2000	-16.357
2967.6000	-18.630
2968.0000	-210.000
2968.4000	-210.000
2968.8000	-69.092
2969.2000	-69.832
2969.6000	-67.517
2970.0000	-61.355
2970.4000	-63.438
2970.8000	-210.000
2971.2000	-210.000
2971.6000	-21.728
2972.0000	-17.348
2972.4000	-16.487
2972.8000	-19.742
2973.2000	-210.000
2973.6000	-210.000
2974.0000	-73.922
2974.4000	-66.186
2974.8000	-210.000
2975.2000	-210.000
2975.6000	-210.000
2976.0000	-83.591
2976.4000	-23.568
2976.8000	-17.822
2977.2000	-14.753
2977.6000	-15.378
2978.0000	-18.277
2978.4000	-210.000
2978.8000	-68.697
2979.2000	-61.016
2979.6000	-210.000
2980.0000	-74.263
2980.4000	-210.000
2980.8000	-62.722
2981.2000	-71.034
2981.6000	-24.398
2982.0000	-17.337
2982.4000	-14.911
2982.8000	-18.747
2983.2000	-25.284
2983.6000	-210.000
2984.0000	-73.275
2984.4000	-210.000
2984.8000	-210.000
2985.2000	-66.065
2985.6000	-210.000
[truncated: 6,286 more rows]
