# Supplementary material for: Femtosecond tunable solitons up to 4.8 µm using soliton self-frequency shift in an InF3 fiber
Source: Sci Rep. 2022 Sep 23;12:15898. doi: 10.1038/s41598-022-19658-8 (PMC9508244; doi:10.1038/s41598-022-19658-8)
Supplement: Supplementary file 1 — Supplementary Information. [file 41598_2022_19658_MOESM1_ESM.zip › Raw data/Fig4_70W_QCW/2.75A.CSV]

75CSV
// AQ6376 OPTICAL SPECTRUM ANALYZER //
35
CTRWL	3850.000000
SPAN	3300.000000
START WL	2200.000000
STOP WL	5500.000000
WLFREQ	0
REFL	-11.4
LSCL	7.1
RESLN	2.000
AVG	1
SMPLAUTO	1
SMPL	8251
SMPLINTVL	0.4000
HI1_CHOP
MEAS
LSUNT	0
NMSKH	OFF
RESCOR	0
SMOOTH	0
MEASWL	0
SWPSPD	1
MODELNAME	AQ6376
CHGPT	0
RESCAL0_0	10243
RESCAL0_1	0
RESCAL0_2	0
RESCAL1_0	10243
RESCAL1_1	0
RESCAL1_2	0
RESPARM	10243
FREQPARM	10243
WNUMPARM	10243
[TRACE DATA]
2200.0000	-45.255
2200.4000	-210.000
2200.8000	-56.252
2201.2000	-60.841
2201.6000	-58.755
2202.0000	-57.084
2202.4000	-61.537
2202.8000	-73.942
2203.2000	-210.000
2203.6000	-210.000
2204.0000	-210.000
2204.4000	-50.397
2204.8000	-210.000
2205.2000	-49.398
2205.6000	-210.000
2206.0000	-210.000
2206.4000	-61.014
2206.8000	-74.356
2207.2000	-210.000
2207.6000	-210.000
2208.0000	-210.000
2208.4000	-60.128
2208.8000	-60.984
2209.2000	-210.000
2209.6000	-50.734
2210.0000	-51.358
2210.4000	-59.720
2210.8000	-210.000
2211.2000	-210.000
2211.6000	-210.000
2212.0000	-210.000
2212.4000	-210.000
2212.8000	-210.000
2213.2000	-210.000
2213.6000	-62.558
2214.0000	-66.655
2214.4000	-210.000
2214.8000	-48.275
2215.2000	-49.789
2215.6000	-50.671
2216.0000	-45.284
2216.4000	-210.000
2216.8000	-210.000
2217.2000	-64.899
2217.6000	-56.088
2218.0000	-65.041
2218.4000	-58.852
2218.8000	-58.964
2219.2000	-59.569
2219.6000	-74.161
2220.0000	-210.000
2220.4000	-210.000
2220.8000	-210.000
2221.2000	-48.680
2221.6000	-210.000
2222.0000	-210.000
2222.4000	-210.000
2222.8000	-60.007
2223.2000	-210.000
2223.6000	-59.756
2224.0000	-210.000
2224.4000	-210.000
2224.8000	-56.558
2225.2000	-65.957
2225.6000	-210.000
2226.0000	-52.758
2226.4000	-210.000
2226.8000	-210.000
2227.2000	-210.000
2227.6000	-210.000
2228.0000	-210.000
2228.4000	-56.714
2228.8000	-69.539
2229.2000	-55.253
2229.6000	-58.215
2230.0000	-57.732
2230.4000	-59.922
2230.8000	-62.901
2231.2000	-48.476
2231.6000	-59.612
2232.0000	-50.104
2232.4000	-53.460
2232.8000	-210.000
2233.2000	-60.023
2233.6000	-210.000
2234.0000	-62.240
2234.4000	-210.000
2234.8000	-210.000
2235.2000	-210.000
2235.6000	-210.000
2236.0000	-210.000
2236.4000	-210.000
2236.8000	-51.148
2237.2000	-210.000
2237.6000	-47.309
2238.0000	-210.000
2238.4000	-210.000
2238.8000	-59.758
2239.2000	-69.439
2239.6000	-60.696
2240.0000	-210.000
2240.4000	-60.414
2240.8000	-58.006
2241.2000	-68.148
2241.6000	-210.000
2242.0000	-50.396
2242.4000	-210.000
2242.8000	-55.707
2243.2000	-210.000
2243.6000	-210.000
2244.0000	-62.188
2244.4000	-210.000
2244.8000	-59.163
2245.2000	-210.000
2245.6000	-61.524
2246.0000	-56.891
2246.4000	-210.000
2246.8000	-210.000
2247.2000	-52.082
2247.6000	-53.243
2248.0000	-54.090
2248.4000	-210.000
2248.8000	-210.000
2249.2000	-56.033
2249.6000	-62.683
2250.0000	-57.211
2250.4000	-61.775
2250.8000	-210.000
2251.2000	-210.000
2251.6000	-61.197
2252.0000	-210.000
2252.4000	-210.000
2252.8000	-52.594
2253.2000	-51.331
2253.6000	-49.916
2254.0000	-55.777
2254.4000	-210.000
2254.8000	-210.000
2255.2000	-56.940
2255.6000	-210.000
2256.0000	-210.000
2256.4000	-210.000
2256.8000	-210.000
2257.2000	-64.273
2257.6000	-210.000
2258.0000	-56.136
2258.4000	-210.000
2258.8000	-56.242
2259.2000	-210.000
2259.6000	-210.000
2260.0000	-210.000
2260.4000	-63.005
2260.8000	-60.369
2261.2000	-59.400
2261.6000	-58.798
2262.0000	-64.107
2262.4000	-210.000
2262.8000	-210.000
2263.2000	-210.000
2263.6000	-50.228
2264.0000	-53.539
2264.4000	-60.989
2264.8000	-210.000
2265.2000	-210.000
2265.6000	-210.000
2266.0000	-59.167
2266.4000	-210.000
2266.8000	-63.643
2267.2000	-60.567
2267.6000	-55.326
2268.0000	-56.253
2268.4000	-210.000
2268.8000	-210.000
2269.2000	-55.117
2269.6000	-49.538
2270.0000	-53.265
2270.4000	-210.000
2270.8000	-58.362
2271.2000	-210.000
2271.6000	-210.000
2272.0000	-210.000
2272.4000	-210.000
2272.8000	-58.282
2273.2000	-70.620
2273.6000	-56.353
2274.0000	-210.000
2274.4000	-50.986
2274.8000	-210.000
2275.2000	-49.840
2275.6000	-210.000
2276.0000	-210.000
2276.4000	-210.000
2276.8000	-56.412
2277.2000	-58.532
2277.6000	-64.177
2278.0000	-210.000
2278.4000	-210.000
2278.8000	-210.000
2279.2000	-210.000
2279.6000	-50.414
2280.0000	-58.956
2280.4000	-210.000
2280.8000	-210.000
2281.2000	-59.496
2281.6000	-62.993
2282.0000	-59.710
2282.4000	-210.000
2282.8000	-65.736
2283.2000	-55.094
2283.6000	-71.747
2284.0000	-63.870
2284.4000	-210.000
2284.8000	-210.000
2285.2000	-60.959
2285.6000	-62.977
2286.0000	-48.073
2286.4000	-210.000
2286.8000	-210.000
2287.2000	-63.316
2287.6000	-63.967
2288.0000	-64.284
2288.4000	-58.412
2288.8000	-57.051
2289.2000	-210.000
2289.6000	-210.000
2290.0000	-210.000
2290.4000	-51.351
2290.8000	-59.040
2291.2000	-49.187
2291.6000	-210.000
2292.0000	-210.000
2292.4000	-210.000
2292.8000	-66.392
2293.2000	-60.603
2293.6000	-210.000
2294.0000	-210.000
2294.4000	-59.455
2294.8000	-60.053
2295.2000	-210.000
2295.6000	-51.932
2296.0000	-57.542
2296.4000	-54.425
2296.8000	-210.000
2297.2000	-210.000
2297.6000	-60.046
2298.0000	-61.434
2298.4000	-57.879
2298.8000	-58.168
2299.2000	-210.000
2299.6000	-59.147
2300.0000	-210.000
2300.4000	-210.000
2300.8000	-53.122
2301.2000	-54.356
2301.6000	-210.000
2302.0000	-48.536
2302.4000	-210.000
2302.8000	-60.689
2303.2000	-210.000
2303.6000	-210.000
2304.0000	-210.000
2304.4000	-61.892
2304.8000	-210.000
2305.2000	-210.000
2305.6000	-210.000
2306.0000	-210.000
2306.4000	-58.143
2306.8000	-55.970
2307.2000	-51.327
2307.6000	-55.973
2308.0000	-210.000
2308.4000	-210.000
2308.8000	-210.000
2309.2000	-60.569
2309.6000	-57.703
2310.0000	-66.706
2310.4000	-62.219
2310.8000	-210.000
2311.2000	-210.000
2311.6000	-50.759
2312.0000	-56.098
2312.4000	-55.979
2312.8000	-210.000
2313.2000	-210.000
2313.6000	-63.055
2314.0000	-57.530
2314.4000	-210.000
2314.8000	-68.446
2315.2000	-66.212
2315.6000	-62.564
2316.0000	-59.716
2316.4000	-59.803
2316.8000	-210.000
2317.2000	-52.478
2317.6000	-210.000
2318.0000	-210.000
2318.4000	-210.000
2318.8000	-210.000
2319.2000	-210.000
2319.6000	-210.000
2320.0000	-210.000
2320.4000	-60.624
2320.8000	-60.620
2321.2000	-210.000
2321.6000	-210.000
2322.0000	-210.000
2322.4000	-60.641
2322.8000	-54.354
2323.2000	-49.747
2323.6000	-53.367
2324.0000	-210.000
2324.4000	-57.397
2324.8000	-210.000
2325.2000	-61.811
2325.6000	-210.000
2326.0000	-210.000
2326.4000	-210.000
2326.8000	-210.000
2327.2000	-210.000
2327.6000	-210.000
2328.0000	-52.043
2328.4000	-62.144
2328.8000	-53.852
2329.2000	-210.000
2329.6000	-210.000
2330.0000	-61.807
2330.4000	-67.390
2330.8000	-55.345
2331.2000	-72.502
2331.6000	-58.548
2332.0000	-57.863
2332.4000	-66.972
2332.8000	-210.000
2333.2000	-50.812
2333.6000	-55.125
2334.0000	-210.000
2334.4000	-210.000
2334.8000	-68.792
2335.2000	-61.387
2335.6000	-60.268
2336.0000	-57.132
2336.4000	-59.953
2336.8000	-65.768
2337.2000	-58.882
2337.6000	-59.695
2338.0000	-60.122
2338.4000	-50.890
2338.8000	-63.712
2339.2000	-52.827
2339.6000	-54.975
2340.0000	-210.000
2340.4000	-210.000
2340.8000	-210.000
2341.2000	-58.257
2341.6000	-65.238
2342.0000	-210.000
2342.4000	-210.000
2342.8000	-70.874
2343.2000	-210.000
2343.6000	-210.000
2344.0000	-52.174
2344.4000	-210.000
2344.8000	-51.030
2345.2000	-210.000
2345.6000	-63.011
2346.0000	-57.883
2346.4000	-62.784
2346.8000	-63.359
2347.2000	-63.704
2347.6000	-210.000
2348.0000	-62.895
2348.4000	-210.000
2348.8000	-210.000
2349.2000	-51.142
2349.6000	-55.073
2350.0000	-210.000
2350.4000	-210.000
2350.8000	-210.000
2351.2000	-57.670
2351.6000	-63.686
2352.0000	-210.000
2352.4000	-68.946
2352.8000	-210.000
2353.2000	-210.000
2353.6000	-210.000
2354.0000	-210.000
2354.4000	-52.941
2354.8000	-58.475
2355.2000	-54.609
2355.6000	-48.983
2356.0000	-210.000
2356.4000	-210.000
2356.8000	-210.000
2357.2000	-62.178
2357.6000	-63.026
2358.0000	-210.000
2358.4000	-60.997
2358.8000	-75.229
2359.2000	-67.410
2359.6000	-210.000
2360.0000	-53.587
2360.4000	-210.000
2360.8000	-50.015
2361.2000	-210.000
2361.6000	-58.519
2362.0000	-60.249
2362.4000	-57.017
2362.8000	-210.000
2363.2000	-210.000
2363.6000	-61.611
2364.0000	-61.437
2364.4000	-70.126
2364.8000	-210.000
2365.2000	-51.648
2365.6000	-55.458
2366.0000	-55.196
2366.4000	-210.000
2366.8000	-210.000
2367.2000	-210.000
2367.6000	-210.000
2368.0000	-58.630
2368.4000	-53.880
2368.8000	-210.000
2369.2000	-60.362
2369.6000	-210.000
2370.0000	-210.000
2370.4000	-52.782
2370.8000	-59.300
2371.2000	-56.993
2371.6000	-210.000
2372.0000	-210.000
2372.4000	-210.000
2372.8000	-210.000
2373.2000	-210.000
2373.6000	-210.000
2374.0000	-210.000
2374.4000	-67.802
2374.8000	-66.033
2375.2000	-210.000
2375.6000	-210.000
2376.0000	-53.254
2376.4000	-55.286
2376.8000	-48.456
2377.2000	-210.000
2377.6000	-210.000
2378.0000	-210.000
2378.4000	-210.000
2378.8000	-70.618
2379.2000	-57.864
2379.6000	-64.519
2380.0000	-59.471
2380.4000	-61.447
2380.8000	-210.000
2381.2000	-53.343
2381.6000	-210.000
2382.0000	-54.364
2382.4000	-210.000
2382.8000	-210.000
2383.2000	-59.914
2383.6000	-210.000
2384.0000	-210.000
2384.4000	-71.894
2384.8000	-210.000
2385.2000	-63.201
2385.6000	-210.000
2386.0000	-210.000
2386.4000	-54.592
2386.8000	-56.761
2387.2000	-61.667
2387.6000	-210.000
2388.0000	-210.000
2388.4000	-61.616
2388.8000	-210.000
2389.2000	-210.000
2389.6000	-74.892
2390.0000	-69.414
2390.4000	-59.828
2390.8000	-210.000
2391.2000	-210.000
2391.6000	-210.000
2392.0000	-53.615
2392.4000	-54.843
2392.8000	-49.218
2393.2000	-210.000
2393.6000	-210.000
2394.0000	-210.000
2394.4000	-73.517
2394.8000	-210.000
2395.2000	-62.606
2395.6000	-210.000
2396.0000	-210.000
2396.4000	-210.000
2396.8000	-210.000
2397.2000	-54.237
2397.6000	-59.674
2398.0000	-52.138
2398.4000	-210.000
2398.8000	-210.000
2399.2000	-69.195
2399.6000	-62.429
2400.0000	-63.734
2400.4000	-66.878
2400.8000	-62.412
2401.2000	-57.355
2401.6000	-58.337
2402.0000	-210.000
2402.4000	-52.640
2402.8000	-66.750
2403.2000	-210.000
2403.6000	-210.000
2404.0000	-210.000
2404.4000	-70.641
2404.8000	-210.000
2405.2000	-61.363
2405.6000	-58.371
2406.0000	-58.921
2406.4000	-67.462
2406.8000	-74.763
2407.2000	-210.000
2407.6000	-53.920
2408.0000	-54.102
2408.4000	-56.173
2408.8000	-51.375
2409.2000	-210.000
2409.6000	-210.000
2410.0000	-210.000
2410.4000	-210.000
2410.8000	-210.000
2411.2000	-76.265
2411.6000	-210.000
2412.0000	-210.000
2412.4000	-210.000
2412.8000	-210.000
2413.2000	-53.983
2413.6000	-55.460
2414.0000	-50.544
2414.4000	-210.000
2414.8000	-68.462
2415.2000	-210.000
2415.6000	-57.843
2416.0000	-62.537
2416.4000	-59.573
2416.8000	-210.000
2417.2000	-210.000
2417.6000	-58.904
2418.0000	-210.000
2418.4000	-53.625
2418.8000	-60.245
2419.2000	-55.538
2419.6000	-210.000
2420.0000	-64.350
2420.4000	-61.895
2420.8000	-210.000
2421.2000	-67.861
2421.6000	-59.618
2422.0000	-210.000
2422.4000	-210.000
2422.8000	-60.966
2423.2000	-210.000
2423.6000	-55.329
2424.0000	-54.290
2424.4000	-56.142
2424.8000	-51.695
2425.2000	-210.000
2425.6000	-210.000
2426.0000	-64.502
2426.4000	-60.852
2426.8000	-210.000
2427.2000	-210.000
2427.6000	-59.234
2428.0000	-62.059
2428.4000	-210.000
2428.8000	-210.000
2429.2000	-54.431
2429.6000	-54.433
2430.0000	-50.084
2430.4000	-210.000
2430.8000	-210.000
2431.2000	-210.000
2431.6000	-210.000
2432.0000	-210.000
2432.4000	-210.000
2432.8000	-210.000
2433.2000	-59.088
2433.6000	-210.000
2434.0000	-210.000
2434.4000	-53.376
2434.8000	-55.158
2435.2000	-53.851
2435.6000	-210.000
2436.0000	-210.000
2436.4000	-210.000
2436.8000	-75.190
2437.2000	-210.000
2437.6000	-210.000
2438.0000	-210.000
2438.4000	-63.843
2438.8000	-210.000
2439.2000	-210.000
2439.6000	-53.985
2440.0000	-52.854
2440.4000	-54.099
2440.8000	-52.192
2441.2000	-210.000
2441.6000	-210.000
2442.0000	-210.000
2442.4000	-66.103
2442.8000	-67.662
2443.2000	-210.000
2443.6000	-210.000
2444.0000	-63.520
2444.4000	-210.000
2444.8000	-54.178
2445.2000	-51.827
2445.6000	-54.133
2446.0000	-50.561
2446.4000	-210.000
2446.8000	-210.000
2447.2000	-72.215
2447.6000	-57.525
2448.0000	-67.360
2448.4000	-63.131
2448.8000	-210.000
2449.2000	-61.971
2449.6000	-210.000
2450.0000	-51.028
2450.4000	-52.632
2450.8000	-53.448
2451.2000	-52.430
2451.6000	-210.000
2452.0000	-210.000
2452.4000	-72.136
2452.8000	-210.000
2453.2000	-210.000
2453.6000	-65.677
2454.0000	-210.000
2454.4000	-210.000
2454.8000	-59.085
2455.2000	-210.000
2455.6000	-54.145
2456.0000	-52.382
2456.4000	-53.361
2456.8000	-210.000
2457.2000	-210.000
2457.6000	-210.000
2458.0000	-210.000
2458.4000	-210.000
2458.8000	-210.000
2459.2000	-210.000
2459.6000	-210.000
2460.0000	-210.000
2460.4000	-210.000
2460.8000	-53.018
2461.2000	-51.784
2461.6000	-53.257
2462.0000	-50.221
2462.4000	-210.000
2462.8000	-210.000
2463.2000	-67.021
2463.6000	-61.828
2464.0000	-59.027
2464.4000	-60.985
2464.8000	-210.000
2465.2000	-210.000
2465.6000	-210.000
2466.0000	-49.936
2466.4000	-52.703
2466.8000	-54.427
2467.2000	-51.456
2467.6000	-210.000
2468.0000	-210.000
2468.4000	-210.000
2468.8000	-210.000
2469.2000	-68.455
2469.6000	-210.000
2470.0000	-60.445
2470.4000	-67.489
2470.8000	-59.760
2471.2000	-210.000
2471.6000	-51.399
2472.0000	-52.452
2472.4000	-54.737
2472.8000	-210.000
2473.2000	-210.000
2473.6000	-65.741
2474.0000	-60.988
2474.4000	-65.235
2474.8000	-210.000
2475.2000	-62.157
2475.6000	-210.000
2476.0000	-67.540
2476.4000	-210.000
2476.8000	-50.627
2477.2000	-50.825
2477.6000	-49.028
2478.0000	-53.384
2478.4000	-210.000
2478.8000	-67.848
2479.2000	-67.904
2479.6000	-210.000
2480.0000	-210.000
2480.4000	-70.504
2480.8000	-210.000
2481.2000	-68.593
2481.6000	-60.526
2482.0000	-50.026
2482.4000	-51.384
2482.8000	-50.295
2483.2000	-49.578
2483.6000	-210.000
2484.0000	-210.000
2484.4000	-210.000
2484.8000	-210.000
2485.2000	-61.934
2485.6000	-210.000
2486.0000	-60.177
2486.4000	-210.000
2486.8000	-61.245
2487.2000	-48.694
2487.6000	-50.277
2488.0000	-51.464
2488.4000	-52.834
2488.8000	-210.000
2489.2000	-210.000
2489.6000	-210.000
2490.0000	-210.000
2490.4000	-60.460
2490.8000	-60.943
2491.2000	-210.000
2491.6000	-59.291
2492.0000	-66.523
2492.4000	-210.000
2492.8000	-50.327
2493.2000	-51.258
2493.6000	-49.413
2494.0000	-53.585
2494.4000	-210.000
2494.8000	-210.000
2495.2000	-210.000
2495.6000	-210.000
2496.0000	-210.000
2496.4000	-210.000
2496.8000	-210.000
2497.2000	-210.000
2497.6000	-53.613
2498.0000	-48.799
2498.4000	-49.436
2498.8000	-47.469
2499.2000	-53.981
2499.6000	-210.000
2500.0000	-210.000
2500.4000	-210.000
2500.8000	-210.000
2501.2000	-210.000
2501.6000	-62.889
2502.0000	-210.000
2502.4000	-64.712
2502.8000	-50.567
2503.2000	-47.090
2503.6000	-48.686
2504.0000	-47.934
2504.4000	-84.877
2504.8000	-210.000
2505.2000	-210.000
2505.6000	-210.000
2506.0000	-210.000
2506.4000	-62.221
2506.8000	-210.000
2507.2000	-210.000
2507.6000	-210.000
2508.0000	-210.000
2508.4000	-50.071
2508.8000	-47.361
2509.2000	-47.167
2509.6000	-48.065
2510.0000	-210.000
2510.4000	-66.535
2510.8000	-63.062
2511.2000	-60.912
2511.6000	-64.536
2512.0000	-210.000
2512.4000	-210.000
2512.8000	-60.425
2513.2000	-210.000
2513.6000	-46.698
2514.0000	-47.542
2514.4000	-47.457
2514.8000	-46.221
2515.2000	-210.000
2515.6000	-210.000
2516.0000	-210.000
2516.4000	-210.000
2516.8000	-210.000
2517.2000	-210.000
2517.6000	-210.000
2518.0000	-66.154
2518.4000	-210.000
2518.8000	-49.571
2519.2000	-46.096
2519.6000	-47.149
2520.0000	-46.228
2520.4000	-60.630
2520.8000	-210.000
2521.2000	-65.035
2521.6000	-61.309
2522.0000	-61.286
2522.4000	-63.499
2522.8000	-78.106
2523.2000	-61.648
2523.6000	-210.000
2524.0000	-210.000
2524.4000	-51.891
2524.8000	-46.778
2525.2000	-47.252
2525.6000	-58.744
2526.0000	-210.000
2526.4000	-64.079
2526.8000	-210.000
2527.2000	-210.000
2527.6000	-63.161
2528.0000	-59.532
2528.4000	-60.084
2528.8000	-58.357
2529.2000	-210.000
2529.6000	-46.414
2530.0000	-46.745
2530.4000	-46.042
2530.8000	-44.977
2531.2000	-210.000
2531.6000	-61.183
2532.0000	-64.537
2532.4000	-210.000
2532.8000	-61.787
2533.2000	-61.358
2533.6000	-60.872
2534.0000	-66.341
2534.4000	-210.000
2534.8000	-44.574
2535.2000	-46.131
2535.6000	-45.932
2536.0000	-45.222
2536.4000	-210.000
2536.8000	-210.000
2537.2000	-210.000
2537.6000	-210.000
2538.0000	-210.000
2538.4000	-62.750
2538.8000	-59.650
2539.2000	-61.925
2539.6000	-210.000
2540.0000	-44.163
2540.4000	-46.059
2540.8000	-47.563
2541.2000	-47.006
2541.6000	-210.000
2542.0000	-60.293
2542.4000	-82.209
2542.8000	-67.257
2543.2000	-58.194
2543.6000	-58.470
2544.0000	-210.000
2544.4000	-210.000
2544.8000	-210.000
2545.2000	-57.970
2545.6000	-44.757
2546.0000	-45.636
2546.4000	-43.775
2546.8000	-50.096
2547.2000	-210.000
2547.6000	-210.000
2548.0000	-61.455
2548.4000	-210.000
2548.8000	-62.629
2549.2000	-70.420
2549.6000	-210.000
2550.0000	-210.000
2550.4000	-49.434
2550.8000	-44.716
2551.2000	-45.191
2551.6000	-44.182
2552.0000	-51.447
2552.4000	-210.000
2552.8000	-66.733
2553.2000	-210.000
2553.6000	-59.220
2554.0000	-61.853
2554.4000	-63.422
2554.8000	-210.000
2555.2000	-210.000
2555.6000	-46.069
2556.0000	-42.747
2556.4000	-44.276
2556.8000	-43.968
2557.2000	-54.639
2557.6000	-210.000
2558.0000	-62.631
2558.4000	-58.854
2558.8000	-210.000
2559.2000	-210.000
2559.6000	-61.872
2560.0000	-210.000
2560.4000	-210.000
2560.8000	-210.000
2561.2000	-44.905
2561.6000	-42.523
2562.0000	-42.825
2562.4000	-43.685
2562.8000	-210.000
2563.2000	-210.000
2563.6000	-210.000
2564.0000	-210.000
2564.4000	-210.000
2564.8000	-210.000
2565.2000	-210.000
2565.6000	-64.821
2566.0000	-210.000
2566.4000	-43.591
2566.8000	-41.927
2567.2000	-41.797
2567.6000	-41.713
2568.0000	-210.000
2568.4000	-210.000
2568.8000	-210.000
2569.2000	-63.782
2569.6000	-61.912
2570.0000	-58.623
2570.4000	-63.095
2570.8000	-67.521
2571.2000	-82.985
2571.6000	-40.960
2572.0000	-41.358
2572.4000	-41.192
2572.8000	-42.097
2573.2000	-210.000
2573.6000	-210.000
2574.0000	-210.000
2574.4000	-210.000
2574.8000	-210.000
2575.2000	-63.842
2575.6000	-210.000
2576.0000	-210.000
2576.4000	-63.594
2576.8000	-210.000
2577.2000	-40.053
2577.6000	-39.663
2578.0000	-40.770
2578.4000	-210.000
2578.8000	-210.000
2579.2000	-210.000
2579.6000	-210.000
2580.0000	-210.000
2580.4000	-59.987
2580.8000	-59.611
2581.2000	-59.447
2581.6000	-210.000
2582.0000	-47.617
2582.4000	-38.775
2582.8000	-39.180
2583.2000	-37.318
2583.6000	-45.803
2584.0000	-210.000
2584.4000	-210.000
2584.8000	-210.000
2585.2000	-66.642
2585.6000	-210.000
2586.0000	-210.000
2586.4000	-210.000
2586.8000	-66.121
2587.2000	-43.658
2587.6000	-38.830
2588.0000	-38.453
2588.4000	-38.165
2588.8000	-45.818
2589.2000	-210.000
2589.6000	-210.000
2590.0000	-210.000
2590.4000	-210.000
2590.8000	-210.000
2591.2000	-210.000
2591.6000	-62.067
2592.0000	-210.000
2592.4000	-44.908
2592.8000	-39.020
2593.2000	-39.159
2593.6000	-37.965
2594.0000	-45.550
2594.4000	-210.000
2594.8000	-67.464
2595.2000	-67.998
2595.6000	-58.889
2596.0000	-60.029
2596.4000	-59.778
2596.8000	-210.000
2597.2000	-60.038
2597.6000	-210.000
2598.0000	-38.866
2598.4000	-37.426
2598.8000	-37.348
2599.2000	-38.864
2599.6000	-210.000
2600.0000	-210.000
2600.4000	-61.671
2600.8000	-210.000
2601.2000	-62.673
2601.6000	-210.000
2602.0000	-210.000
2602.4000	-64.960
2602.8000	-59.268
2603.2000	-38.675
2603.6000	-36.677
2604.0000	-36.479
2604.4000	-37.245
2604.8000	-210.000
2605.2000	-210.000
2605.6000	-210.000
2606.0000	-210.000
2606.4000	-66.739
2606.8000	-210.000
2607.2000	-61.448
2607.6000	-62.992
2608.0000	-210.000
2608.4000	-39.067
2608.8000	-36.062
2609.2000	-36.521
2609.6000	-35.138
2610.0000	-210.000
2610.4000	-210.000
2610.8000	-64.084
2611.2000	-210.000
2611.6000	-65.702
2612.0000	-210.000
2612.4000	-210.000
2612.8000	-210.000
2613.2000	-210.000
2613.6000	-43.082
2614.0000	-35.053
2614.4000	-35.390
2614.8000	-34.928
2615.2000	-47.340
2615.6000	-210.000
2616.0000	-210.000
2616.4000	-62.517
2616.8000	-210.000
2617.2000	-63.453
2617.6000	-62.507
2618.0000	-62.644
2618.4000	-210.000
2618.8000	-43.111
2619.2000	-36.556
2619.6000	-36.465
2620.0000	-36.166
2620.4000	-42.884
2620.8000	-210.000
2621.2000	-69.090
2621.6000	-66.313
2622.0000	-66.730
2622.4000	-65.184
2622.8000	-210.000
2623.2000	-63.454
2623.6000	-210.000
2624.0000	-43.446
2624.4000	-35.170
2624.8000	-35.061
2625.2000	-33.963
2625.6000	-40.356
2626.0000	-210.000
2626.4000	-69.361
2626.8000	-60.255
2627.2000	-210.000
2627.6000	-61.581
2628.0000	-210.000
2628.4000	-210.000
2628.8000	-210.000
2629.2000	-210.000
2629.6000	-36.129
2630.0000	-34.469
2630.4000	-34.998
2630.8000	-39.248
2631.2000	-210.000
2631.6000	-64.721
2632.0000	-59.882
2632.4000	-64.092
2632.8000	-210.000
2633.2000	-60.715
2633.6000	-56.888
2634.0000	-58.152
2634.4000	-210.000
2634.8000	-35.876
2635.2000	-34.344
2635.6000	-34.141
2636.0000	-35.665
2636.4000	-210.000
2636.8000	-210.000
2637.2000	-66.673
2637.6000	-61.764
2638.0000	-210.000
2638.4000	-64.079
2638.8000	-56.299
2639.2000	-210.000
2639.6000	-210.000
2640.0000	-35.761
2640.4000	-32.486
2640.8000	-31.903
2641.2000	-35.160
2641.6000	-210.000
2642.0000	-210.000
2642.4000	-210.000
2642.8000	-210.000
2643.2000	-210.000
2643.6000	-210.000
2644.0000	-57.252
2644.4000	-71.392
2644.8000	-210.000
2645.2000	-36.275
2645.6000	-32.900
2646.0000	-33.546
2646.4000	-34.335
2646.8000	-210.000
2647.2000	-210.000
2647.6000	-210.000
2648.0000	-210.000
2648.4000	-61.999
2648.8000	-60.352
2649.2000	-210.000
2649.6000	-210.000
2650.0000	-210.000
2650.4000	-33.621
2650.8000	-32.980
2651.2000	-32.297
2651.6000	-35.356
2652.0000	-210.000
2652.4000	-210.000
2652.8000	-60.014
2653.2000	-74.624
2653.6000	-67.160
2654.0000	-210.000
2654.4000	-210.000
2654.8000	-62.422
2655.2000	-210.000
2655.6000	-35.597
2656.0000	-32.690
2656.4000	-33.574
2656.8000	-33.322
2657.2000	-210.000
2657.6000	-210.000
2658.0000	-210.000
2658.4000	-63.114
2658.8000	-210.000
2659.2000	-210.000
2659.6000	-210.000
2660.0000	-70.465
2660.4000	-210.000
2660.8000	-36.935
2661.2000	-31.329
2661.6000	-32.980
2662.0000	-32.161
2662.4000	-210.000
2662.8000	-210.000
2663.2000	-210.000
2663.6000	-65.122
2664.0000	-65.597
2664.4000	-71.562
2664.8000	-210.000
2665.2000	-210.000
2665.6000	-210.000
2666.0000	-39.118
2666.4000	-31.594
2666.8000	-31.795
2667.2000	-32.708
2667.6000	-44.871
2668.0000	-210.000
2668.4000	-66.464
2668.8000	-65.119
2669.2000	-70.833
2669.6000	-210.000
2670.0000	-80.620
2670.4000	-62.964
2670.8000	-65.882
2671.2000	-38.822
2671.6000	-30.600
2672.0000	-31.643
2672.4000	-30.174
2672.8000	-36.591
2673.2000	-210.000
2673.6000	-210.000
2674.0000	-62.761
2674.4000	-70.689
2674.8000	-210.000
2675.2000	-68.291
2675.6000	-70.006
2676.0000	-210.000
2676.4000	-40.893
2676.8000	-30.919
2677.2000	-29.514
2677.6000	-28.913
2678.0000	-35.832
2678.4000	-210.000
2678.8000	-210.000
2679.2000	-64.917
2679.6000	-210.000
2680.0000	-210.000
2680.4000	-210.000
2680.8000	-210.000
2681.2000	-210.000
2681.6000	-210.000
2682.0000	-31.180
2682.4000	-28.720
2682.8000	-31.039
2683.2000	-48.579
2683.6000	-210.000
2684.0000	-67.891
2684.4000	-210.000
2684.8000	-210.000
2685.2000	-210.000
2685.6000	-210.000
2686.0000	-210.000
2686.4000	-210.000
2686.8000	-36.847
2687.2000	-27.696
2687.6000	-27.106
2688.0000	-27.252
2688.4000	-37.110
2688.8000	-210.000
2689.2000	-210.000
2689.6000	-210.000
2690.0000	-210.000
2690.4000	-63.715
2690.8000	-210.000
2691.2000	-210.000
2691.6000	-64.924
2692.0000	-37.522
2692.4000	-27.294
2692.8000	-25.933
2693.2000	-25.203
2693.6000	-32.837
2694.0000	-210.000
2694.4000	-210.000
2694.8000	-210.000
2695.2000	-210.000
2695.6000	-66.017
2696.0000	-67.074
2696.4000	-63.652
2696.8000	-63.796
2697.2000	-39.663
2697.6000	-25.360
2698.0000	-24.967
2698.4000	-25.060
2698.8000	-30.313
2699.2000	-210.000
2699.6000	-210.000
2700.0000	-76.439
2700.4000	-63.912
2700.8000	-61.123
2701.2000	-63.007
2701.6000	-62.884
2702.0000	-61.255
2702.4000	-210.000
2702.8000	-25.678
2703.2000	-25.847
2703.6000	-26.121
2704.0000	-27.787
2704.4000	-210.000
2704.8000	-210.000
2705.2000	-210.000
2705.6000	-63.432
2706.0000	-60.258
2706.4000	-59.840
2706.8000	-59.948
2707.2000	-60.280
2707.6000	-30.015
2708.0000	-25.741
2708.4000	-25.448
2708.8000	-25.206
2709.2000	-31.727
2709.6000	-58.407
2710.0000	-59.614
2710.4000	-58.814
2710.8000	-57.944
2711.2000	-58.320
2711.6000	-58.643
2712.0000	-56.986
2712.4000	-57.907
2712.8000	-34.474
2713.2000	-22.556
2713.6000	-21.103
2714.0000	-20.794
2714.4000	-26.256
2714.8000	-52.625
2715.2000	-56.838
2715.6000	-56.413
2716.0000	-56.002
2716.4000	-55.735
2716.8000	-54.961
2717.2000	-54.775
2717.6000	-55.691
2718.0000	-63.059
2718.4000	-23.792
2718.8000	-22.560
2719.2000	-22.618
2719.6000	-25.328
2720.0000	-44.840
2720.4000	-52.661
2720.8000	-53.205
2721.2000	-52.510
2721.6000	-51.365
2722.0000	-50.604
2722.4000	-49.866
2722.8000	-49.253
2723.2000	-48.785
2723.6000	-22.000
2724.0000	-20.734
2724.4000	-20.227
2724.8000	-20.970
2725.2000	-37.251
2725.6000	-44.346
2726.0000	-45.798
2726.4000	-45.695
2726.8000	-45.318
2727.2000	-45.113
2727.6000	-44.808
2728.0000	-44.652
2728.4000	-24.176
2728.8000	-19.330
2729.2000	-17.916
2729.6000	-17.787
2730.0000	-22.655
2730.4000	-36.806
2730.8000	-44.373
2731.2000	-44.730
2731.6000	-44.783
2732.0000	-44.709
2732.4000	-44.502
2732.8000	-44.395
2733.2000	-44.366
2733.6000	-210.000
2734.0000	-21.409
2734.4000	-20.497
2734.8000	-20.131
2735.2000	-22.633
2735.6000	-35.592
2736.0000	-44.456
2736.4000	-44.668
2736.8000	-44.186
2737.2000	-43.841
2737.6000	-43.693
2738.0000	-43.496
2738.4000	-43.478
2738.8000	-43.314
2739.2000	-17.117
2739.6000	-16.308
2740.0000	-16.343
2740.4000	-17.205
2740.8000	-32.692
2741.2000	-41.225
2741.6000	-41.544
2742.0000	-41.176
2742.4000	-40.868
2742.8000	-40.631
2743.2000	-40.172
2743.6000	-39.371
2744.0000	-38.797
2744.4000	-13.755
2744.8000	-12.965
2745.2000	-12.861
2745.6000	-19.356
2746.0000	-33.776
2746.4000	-34.608
2746.8000	-34.013
2747.2000	-33.475
2747.6000	-33.095
2748.0000	-32.944
2748.4000	-32.847
2748.8000	-32.919
2749.2000	-22.750
2749.6000	-17.971
2750.0000	-15.867
2750.4000	-15.066
2750.8000	-18.348
2751.2000	-31.823
2751.6000	-34.474
2752.0000	-33.957
2752.4000	-33.704
2752.8000	-33.573
2753.2000	-33.420
2753.6000	-33.047
2754.0000	-32.261
2754.4000	-31.684
2754.8000	-16.282
2755.2000	-14.582
2755.6000	-13.815
2756.0000	-15.851
2756.4000	-26.349
2756.8000	-28.644
2757.2000	-28.330
2757.6000	-27.983
2758.0000	-27.788
2758.4000	-27.615
2758.8000	-27.406
2759.2000	-26.987
2759.6000	-26.657
2760.0000	-16.825
2760.4000	-11.521
2760.8000	-10.389
2761.2000	-12.514
2761.6000	-25.093
2762.0000	-25.368
2762.4000	-25.415
2762.8000	-24.923
2763.2000	-24.238
2763.6000	-23.529
2764.0000	-22.925
2764.4000	-22.322
2764.8000	-17.343
2765.2000	-12.180
2765.6000	-8.134
2766.0000	-7.976
2766.4000	-11.443
2766.8000	-20.149
2767.2000	-19.467
2767.6000	-19.260
2768.0000	-18.890
2768.4000	-18.631
2768.8000	-18.534
2769.2000	-18.530
2769.6000	-18.709
2770.0000	-18.823
2770.4000	-7.669
2770.8000	-6.412
2771.2000	-6.230
2771.6000	-9.949
2772.0000	-18.236
2772.4000	-21.649
2772.8000	-22.263
2773.2000	-22.819
2773.6000	-23.625
2774.0000	-24.515
2774.4000	-25.199
2774.8000	-25.470
2775.2000	-11.835
2775.6000	-6.490
2776.0000	-5.489
2776.4000	-5.009
2776.8000	-10.319
2777.2000	-17.283
2777.6000	-22.313
2778.0000	-23.638
2778.4000	-23.301
2778.8000	-22.823
2779.2000	-22.211
2779.6000	-21.549
2780.0000	-21.156
2780.4000	-9.002
2780.8000	-4.853
2781.2000	-4.107
2781.6000	-4.232
2782.0000	-8.889
2782.4000	-14.303
2782.8000	-17.636
2783.2000	-18.275
2783.6000	-17.905
2784.0000	-17.230
2784.4000	-16.379
2784.8000	-15.570
2785.2000	-14.866
2785.6000	-14.101
2786.0000	-4.588
2786.4000	-3.784
2786.8000	-4.038
2787.2000	-6.294
2787.6000	-11.237
2788.0000	-12.759
2788.4000	-11.212
2788.8000	-10.677
2789.2000	-10.334
2789.6000	-10.141
2790.0000	-9.988
2790.4000	-9.892
2790.8000	-6.365
2791.2000	-3.613
2791.6000	-3.565
2792.0000	-3.018
2792.4000	-8.167
2792.8000	-10.284
2793.2000	-9.509
2793.6000	-9.755
2794.0000	-9.829
2794.4000	-9.900
2794.8000	-9.965
2795.2000	-10.099
2795.6000	-10.279
2796.0000	-8.961
2796.4000	-3.555
2796.8000	-3.519
2797.2000	-3.612
2797.6000	-8.187
2798.0000	-11.083
2798.4000	-11.682
2798.8000	-12.210
2799.2000	-12.410
2799.6000	-12.570
2800.0000	-12.666
2800.4000	-12.755
2800.8000	-12.863
2801.2000	-8.836
2801.6000	-3.196
2802.0000	-3.234
2802.4000	-4.224
2802.8000	-11.572
2803.2000	-14.053
2803.6000	-14.405
2804.0000	-14.768
2804.4000	-15.415
2804.8000	-15.870
2805.2000	-16.434
2805.6000	-16.914
2806.0000	-17.323
2806.4000	-10.973
2806.8000	-5.036
2807.2000	-5.059
2807.6000	-5.477
2808.0000	-10.644
2808.4000	-14.714
2808.8000	-16.651
2809.2000	-16.899
2809.6000	-16.958
2810.0000	-17.093
2810.4000	-17.322
2810.8000	-17.633
2811.2000	-17.987
2811.6000	-6.838
2812.0000	-6.303
2812.4000	-6.123
2812.8000	-6.168
2813.2000	-10.351
2813.6000	-17.198
2814.0000	-19.290
2814.4000	-19.288
2814.8000	-19.197
2815.2000	-19.006
2815.6000	-18.809
2816.0000	-18.581
2816.4000	-18.366
2816.8000	-7.771
2817.2000	-6.188
2817.6000	-6.528
2818.0000	-6.901
2818.4000	-13.681
2818.8000	-18.327
2819.2000	-19.515
2819.6000	-20.066
2820.0000	-20.533
2820.4000	-20.910
2820.8000	-21.340
2821.2000	-21.888
2821.6000	-22.799
2822.0000	-11.961
2822.4000	-8.229
2822.8000	-8.241
2823.2000	-8.442
2823.6000	-12.549
2824.0000	-24.079
2824.4000	-28.366
2824.8000	-28.983
2825.2000	-29.355
2825.6000	-29.761
2826.0000	-30.119
2826.4000	-30.364
2826.8000	-17.686
2827.2000	-12.948
2827.6000	-8.920
2828.0000	-9.807
2828.4000	-9.439
2828.8000	-18.794
2829.2000	-27.281
2829.6000	-27.815
2830.0000	-27.633
2830.4000	-27.482
2830.8000	-27.432
2831.2000	-27.339
2831.6000	-27.356
2832.0000	-18.486
2832.4000	-13.555
2832.8000	-9.059
2833.2000	-9.816
2833.6000	-10.156
2834.0000	-19.520
2834.4000	-28.725
2834.8000	-30.756
2835.2000	-32.264
2835.6000	-33.793
2836.0000	-34.849
2836.4000	-35.516
2836.8000	-35.952
2837.2000	-36.176
2837.6000	-14.990
2838.0000	-11.106
2838.4000	-10.543
2838.8000	-12.576
2839.2000	-21.847
2839.6000	-34.275
2840.0000	-34.465
2840.4000	-34.382
2840.8000	-34.283
2841.2000	-34.207
2841.6000	-34.375
2842.0000	-34.539
2842.4000	-34.660
2842.8000	-15.961
2843.2000	-11.101
2843.6000	-10.383
2844.0000	-9.912
2844.4000	-19.383
2844.8000	-36.538
2845.2000	-37.975
2845.6000	-38.666
2846.0000	-39.070
2846.4000	-39.176
2846.8000	-39.111
2847.2000	-39.004
2847.6000	-19.295
2848.0000	-13.320
2848.4000	-10.815
2848.8000	-10.846
2849.2000	-14.030
2849.6000	-33.259
2850.0000	-39.331
2850.4000	-39.737
2850.8000	-40.197
2851.2000	-40.582
2851.6000	-41.107
2852.0000	-41.609
2852.4000	-42.376
2852.8000	-21.107
2853.2000	-14.090
2853.6000	-10.453
2854.0000	-11.072
2854.4000	-14.419
2854.8000	-28.750
2855.2000	-42.565
2855.6000	-42.603
2856.0000	-42.519
2856.4000	-42.402
2856.8000	-42.418
2857.2000	-42.406
2857.6000	-42.422
2858.0000	-19.995
2858.4000	-14.402
2858.8000	-10.636
2859.2000	-11.283
2859.6000	-15.137
2860.0000	-38.471
2860.4000	-43.147
2860.8000	-43.840
2861.2000	-43.987
2861.6000	-44.132
2862.0000	-44.293
2862.4000	-44.587
2862.8000	-44.974
2863.2000	-20.048
2863.6000	-14.433
2864.0000	-11.124
2864.4000	-11.120
2864.8000	-15.921
2865.2000	-43.562
2865.6000	-47.747
2866.0000	-48.681
2866.4000	-49.321
2866.8000	-49.967
2867.2000	-50.330
2867.6000	-50.724
2868.0000	-50.803
2868.4000	-17.122
2868.8000	-11.666
2869.2000	-11.160
2869.6000	-12.479
2870.0000	-23.807
2870.4000	-48.274
2870.8000	-52.626
2871.2000	-53.231
2871.6000	-53.551
2872.0000	-54.015
2872.4000	-54.359
2872.8000	-54.565
2873.2000	-54.880
2873.6000	-21.193
2874.0000	-13.335
2874.4000	-11.389
2874.8000	-13.629
2875.2000	-27.248
2875.6000	-55.274
2876.0000	-56.592
2876.4000	-55.717
2876.8000	-56.018
2877.2000	-57.810
2877.6000	-57.334
2878.0000	-58.129
2878.4000	-58.527
2878.8000	-17.644
2879.2000	-12.844
2879.6000	-11.858
2880.0000	-12.033
2880.4000	-21.762
2880.8000	-58.456
2881.2000	-58.866
2881.6000	-58.869
2882.0000	-59.294
2882.4000	-59.920
2882.8000	-60.667
2883.2000	-60.029
2883.6000	-21.198
2884.0000	-15.212
2884.4000	-12.222
2884.8000	-11.651
2885.2000	-16.145
2885.6000	-51.901
2886.0000	-60.109
2886.4000	-64.755
2886.8000	-63.480
2887.2000	-60.351
2887.6000	-210.000
2888.0000	-65.864
2888.4000	-64.496
2888.8000	-210.000
2889.2000	-18.575
2889.6000	-13.462
2890.0000	-13.482
2890.4000	-15.831
2890.8000	-37.742
2891.2000	-62.068
2891.6000	-63.463
2892.0000	-65.733
2892.4000	-210.000
2892.8000	-210.000
2893.2000	-61.593
2893.6000	-65.455
2894.0000	-24.412
2894.4000	-17.073
2894.8000	-13.761
2895.2000	-14.077
2895.6000	-18.272
2896.0000	-210.000
2896.4000	-210.000
2896.8000	-210.000
2897.2000	-69.834
2897.6000	-64.137
2898.0000	-71.623
2898.4000	-70.786
2898.8000	-63.262
2899.2000	-22.542
2899.6000	-17.031
2900.0000	-13.453
2900.4000	-14.335
2900.8000	-22.796
2901.2000	-210.000
2901.6000	-210.000
2902.0000	-65.993
2902.4000	-65.630
2902.8000	-210.000
2903.2000	-210.000
2903.6000	-61.671
2904.0000	-60.806
2904.4000	-24.135
2904.8000	-17.903
2905.2000	-13.544
2905.6000	-15.077
2906.0000	-24.722
2906.4000	-64.165
2906.8000	-64.214
2907.2000	-67.941
2907.6000	-210.000
2908.0000	-67.808
2908.4000	-210.000
2908.8000	-63.537
2909.2000	-210.000
2909.6000	-20.795
2910.0000	-15.878
2910.4000	-14.912
2910.8000	-16.712
2911.2000	-31.873
2911.6000	-72.260
2912.0000	-210.000
2912.4000	-210.000
2912.8000	-64.448
2913.2000	-210.000
2913.6000	-210.000
2914.0000	-63.487
2914.4000	-61.556
2914.8000	-21.176
2915.2000	-16.927
2915.6000	-14.981
2916.0000	-18.441
2916.4000	-210.000
2916.8000	-210.000
2917.2000	-210.000
2917.6000	-210.000
2918.0000	-61.411
2918.4000	-68.087
2918.8000	-64.210
2919.2000	-210.000
2919.6000	-24.720
2920.0000	-19.339
2920.4000	-15.634
2920.8000	-15.448
2921.2000	-19.889
2921.6000	-210.000
2922.0000	-70.055
2922.4000	-210.000
2922.8000	-65.705
2923.2000	-210.000
2923.6000	-61.887
2924.0000	-210.000
2924.4000	-210.000
2924.8000	-21.373
2925.2000	-17.318
2925.6000	-16.224
2926.0000	-16.619
2926.4000	-23.445
2926.8000	-65.091
2927.2000	-210.000
2927.6000	-71.341
2928.0000	-210.000
2928.4000	-67.403
2928.8000	-67.862
2929.2000	-66.862
2929.6000	-65.907
2930.0000	-26.017
2930.4000	-20.340
2930.8000	-15.292
2931.2000	-16.877
2931.6000	-26.123
2932.0000	-210.000
2932.4000	-210.000
2932.8000	-210.000
2933.2000	-210.000
2933.6000	-75.504
2934.0000	-68.428
2934.4000	-70.355
2934.8000	-210.000
2935.2000	-21.450
2935.6000	-16.854
2936.0000	-14.000
2936.4000	-15.338
2936.8000	-25.974
2937.2000	-210.000
2937.6000	-210.000
2938.0000	-210.000
2938.4000	-210.000
2938.8000	-63.009
2939.2000	-210.000
2939.6000	-210.000
2940.0000	-210.000
2940.4000	-21.477
2940.8000	-15.604
2941.2000	-14.237
2941.6000	-18.656
2942.0000	-59.266
2942.4000	-65.070
2942.8000	-61.245
2943.2000	-210.000
2943.6000	-60.169
2944.0000	-65.447
2944.4000	-210.000
2944.8000	-210.000
2945.2000	-24.036
2945.6000	-17.249
2946.0000	-13.446
2946.4000	-14.179
2946.8000	-22.166
2947.2000	-67.824
2947.6000	-210.000
2948.0000	-210.000
2948.4000	-62.477
2948.8000	-63.715
2949.2000	-210.000
2949.6000	-210.000
2950.0000	-210.000
2950.4000	-23.298
2950.8000	-17.900
2951.2000	-14.003
2951.6000	-13.127
2952.0000	-19.143
2952.4000	-62.333
2952.8000	-210.000
2953.2000	-210.000
2953.6000	-210.000
2954.0000	-210.000
2954.4000	-68.694
2954.8000	-61.930
2955.2000	-64.964
2955.6000	-23.803
2956.0000	-17.499
2956.4000	-12.357
2956.8000	-13.501
2957.2000	-25.321
2957.6000	-210.000
2958.0000	-210.000
2958.4000	-65.164
2958.8000	-63.737
2959.2000	-210.000
2959.6000	-210.000
2960.0000	-210.000
2960.4000	-210.000
2960.8000	-19.050
2961.2000	-14.283
2961.6000	-11.492
2962.0000	-14.424
2962.4000	-50.433
2962.8000	-210.000
2963.2000	-64.565
2963.6000	-210.000
2964.0000	-66.534
2964.4000	-210.000
2964.8000	-62.837
2965.2000	-210.000
2965.6000	-210.000
2966.0000	-18.001
2966.4000	-12.207
2966.8000	-12.051
2967.2000	-16.455
2967.6000	-210.000
2968.0000	-63.146
2968.4000	-210.000
2968.8000	-66.420
2969.2000	-70.310
2969.6000	-210.000
2970.0000	-210.000
2970.4000	-76.888
2970.8000	-20.428
2971.2000	-15.076
2971.6000	-11.727
2972.0000	-11.281
2972.4000	-17.878
2972.8000	-67.455
2973.2000	-210.000
2973.6000	-62.852
2974.0000	-210.000
2974.4000	-210.000
2974.8000	-210.000
2975.2000	-210.000
2975.6000	-210.000
2976.0000	-21.488
2976.4000	-15.414
2976.8000	-11.692
2977.2000	-12.251
2977.6000	-20.137
2978.0000	-210.000
2978.4000	-210.000
2978.8000	-65.200
2979.2000	-210.000
2979.6000	-210.000
2980.0000	-210.000
2980.4000	-210.000
2980.8000	-210.000
2981.2000	-17.601
2981.6000	-12.628
2982.0000	-11.402
2982.4000	-12.232
2982.8000	-24.894
2983.2000	-210.000
2983.6000	-210.000
2984.0000	-210.000
2984.4000	-68.322
2984.8000	-210.000
2985.2000	-210.000
2985.6000	-210.000
[truncated: 6,286 more rows]
