# Supplementary material for: Femtosecond tunable solitons up to 4.8 µm using soliton self-frequency shift in an InF3 fiber
Source: Sci Rep. 2022 Sep 23;12:15898. doi: 10.1038/s41598-022-19658-8 (PMC9508244; doi:10.1038/s41598-022-19658-8)
Supplement: Supplementary file 1 — Supplementary Information. [file 41598_2022_19658_MOESM1_ESM.zip › Raw data/Fig4_70W_QCW/3.00A.CSV]

75CSV
// AQ6376 OPTICAL SPECTRUM ANALYZER //
35
CTRWL	3850.000000
SPAN	3300.000000
START WL	2200.000000
STOP WL	5500.000000
WLFREQ	0
REFL	-11.4
LSCL	7.1
RESLN	2.000
AVG	1
SMPLAUTO	1
SMPL	8251
SMPLINTVL	0.4000
HI1_CHOP
MEAS
LSUNT	0
NMSKH	OFF
RESCOR	0
SMOOTH	0
MEASWL	0
SWPSPD	1
MODELNAME	AQ6376
CHGPT	0
RESCAL0_0	10243
RESCAL0_1	0
RESCAL0_2	0
RESCAL1_0	10243
RESCAL1_1	0
RESCAL1_2	0
RESPARM	10243
FREQPARM	10243
WNUMPARM	10243
[TRACE DATA]
2200.0000	-65.195
2200.4000	-88.421
2200.8000	-210.000
2201.2000	-210.000
2201.6000	-50.689
2202.0000	-49.973
2202.4000	-51.683
2202.8000	-49.030
2203.2000	-210.000
2203.6000	-69.170
2204.0000	-57.896
2204.4000	-55.162
2204.8000	-210.000
2205.2000	-210.000
2205.6000	-210.000
2206.0000	-210.000
2206.4000	-60.046
2206.8000	-210.000
2207.2000	-52.917
2207.6000	-210.000
2208.0000	-51.781
2208.4000	-210.000
2208.8000	-210.000
2209.2000	-59.257
2209.6000	-54.949
2210.0000	-210.000
2210.4000	-210.000
2210.8000	-210.000
2211.2000	-210.000
2211.6000	-210.000
2212.0000	-210.000
2212.4000	-46.408
2212.8000	-210.000
2213.2000	-210.000
2213.6000	-46.784
2214.0000	-210.000
2214.4000	-58.063
2214.8000	-210.000
2215.2000	-210.000
2215.6000	-210.000
2216.0000	-61.084
2216.4000	-63.181
2216.8000	-63.506
2217.2000	-210.000
2217.6000	-210.000
2218.0000	-210.000
2218.4000	-51.122
2218.8000	-47.046
2219.2000	-210.000
2219.6000	-210.000
2220.0000	-59.675
2220.4000	-210.000
2220.8000	-210.000
2221.2000	-210.000
2221.6000	-210.000
2222.0000	-60.892
2222.4000	-210.000
2222.8000	-210.000
2223.2000	-58.198
2223.6000	-51.966
2224.0000	-51.718
2224.4000	-210.000
2224.8000	-210.000
2225.2000	-57.144
2225.6000	-55.979
2226.0000	-210.000
2226.4000	-210.000
2226.8000	-210.000
2227.2000	-210.000
2227.6000	-55.790
2228.0000	-210.000
2228.4000	-51.837
2228.8000	-49.537
2229.2000	-210.000
2229.6000	-53.068
2230.0000	-54.845
2230.4000	-210.000
2230.8000	-77.676
2231.2000	-57.498
2231.6000	-59.282
2232.0000	-210.000
2232.4000	-210.000
2232.8000	-210.000
2233.2000	-59.934
2233.6000	-210.000
2234.0000	-210.000
2234.4000	-54.967
2234.8000	-210.000
2235.2000	-47.660
2235.6000	-210.000
2236.0000	-210.000
2236.4000	-210.000
2236.8000	-210.000
2237.2000	-59.289
2237.6000	-61.306
2238.0000	-59.911
2238.4000	-57.842
2238.8000	-63.430
2239.2000	-210.000
2239.6000	-49.473
2240.0000	-52.817
2240.4000	-52.559
2240.8000	-210.000
2241.2000	-210.000
2241.6000	-60.764
2242.0000	-210.000
2242.4000	-210.000
2242.8000	-210.000
2243.2000	-210.000
2243.6000	-210.000
2244.0000	-59.287
2244.4000	-210.000
2244.8000	-48.758
2245.2000	-57.179
2245.6000	-210.000
2246.0000	-48.309
2246.4000	-210.000
2246.8000	-210.000
2247.2000	-54.955
2247.6000	-64.717
2248.0000	-56.262
2248.4000	-57.399
2248.8000	-57.761
2249.2000	-210.000
2249.6000	-61.348
2250.0000	-46.604
2250.4000	-55.246
2250.8000	-61.151
2251.2000	-46.045
2251.6000	-210.000
2252.0000	-210.000
2252.4000	-63.501
2252.8000	-210.000
2253.2000	-210.000
2253.6000	-63.408
2254.0000	-57.950
2254.4000	-58.951
2254.8000	-58.923
2255.2000	-210.000
2255.6000	-210.000
2256.0000	-210.000
2256.4000	-56.064
2256.8000	-210.000
2257.2000	-210.000
2257.6000	-60.588
2258.0000	-59.852
2258.4000	-56.282
2258.8000	-67.858
2259.2000	-210.000
2259.6000	-58.453
2260.0000	-62.986
2260.4000	-210.000
2260.8000	-51.075
2261.2000	-54.495
2261.6000	-54.246
2262.0000	-210.000
2262.4000	-210.000
2262.8000	-210.000
2263.2000	-69.033
2263.6000	-210.000
2264.0000	-210.000
2264.4000	-210.000
2264.8000	-210.000
2265.2000	-210.000
2265.6000	-63.384
2266.0000	-52.294
2266.4000	-50.090
2266.8000	-53.192
2267.2000	-46.881
2267.6000	-53.252
2268.0000	-210.000
2268.4000	-64.823
2268.8000	-210.000
2269.2000	-57.588
2269.6000	-61.694
2270.0000	-210.000
2270.4000	-59.697
2270.8000	-210.000
2271.2000	-210.000
2271.6000	-210.000
2272.0000	-53.691
2272.4000	-210.000
2272.8000	-51.377
2273.2000	-210.000
2273.6000	-210.000
2274.0000	-210.000
2274.4000	-210.000
2274.8000	-69.711
2275.2000	-60.366
2275.6000	-57.762
2276.0000	-210.000
2276.4000	-210.000
2276.8000	-210.000
2277.2000	-50.509
2277.6000	-57.453
2278.0000	-210.000
2278.4000	-210.000
2278.8000	-60.155
2279.2000	-58.062
2279.6000	-65.348
2280.0000	-64.099
2280.4000	-210.000
2280.8000	-210.000
2281.2000	-210.000
2281.6000	-210.000
2282.0000	-52.972
2282.4000	-49.596
2282.8000	-210.000
2283.2000	-56.335
2283.6000	-46.128
2284.0000	-210.000
2284.4000	-64.943
2284.8000	-57.222
2285.2000	-210.000
2285.6000	-62.308
2286.0000	-210.000
2286.4000	-60.970
2286.8000	-57.913
2287.2000	-58.950
2287.6000	-210.000
2288.0000	-49.852
2288.4000	-52.417
2288.8000	-47.395
2289.2000	-210.000
2289.6000	-65.377
2290.0000	-210.000
2290.4000	-210.000
2290.8000	-56.208
2291.2000	-210.000
2291.6000	-69.297
2292.0000	-62.401
2292.4000	-210.000
2292.8000	-210.000
2293.2000	-50.245
2293.6000	-52.936
2294.0000	-210.000
2294.4000	-210.000
2294.8000	-210.000
2295.2000	-210.000
2295.6000	-56.958
2296.0000	-65.515
2296.4000	-210.000
2296.8000	-210.000
2297.2000	-64.223
2297.6000	-60.795
2298.0000	-210.000
2298.4000	-50.574
2298.8000	-56.141
2299.2000	-210.000
2299.6000	-47.033
2300.0000	-210.000
2300.4000	-210.000
2300.8000	-56.454
2301.2000	-210.000
2301.6000	-210.000
2302.0000	-62.084
2302.4000	-210.000
2302.8000	-210.000
2303.2000	-57.614
2303.6000	-210.000
2304.0000	-52.941
2304.4000	-210.000
2304.8000	-49.050
2305.2000	-55.240
2305.6000	-210.000
2306.0000	-55.660
2306.4000	-210.000
2306.8000	-210.000
2307.2000	-210.000
2307.6000	-210.000
2308.0000	-210.000
2308.4000	-210.000
2308.8000	-210.000
2309.2000	-59.729
2309.6000	-53.683
2310.0000	-52.345
2310.4000	-210.000
2310.8000	-210.000
2311.2000	-210.000
2311.6000	-210.000
2312.0000	-61.923
2312.4000	-61.998
2312.8000	-62.291
2313.2000	-210.000
2313.6000	-76.896
2314.0000	-210.000
2314.4000	-50.797
2314.8000	-53.592
2315.2000	-57.902
2315.6000	-210.000
2316.0000	-210.000
2316.4000	-210.000
2316.8000	-61.546
2317.2000	-210.000
2317.6000	-57.975
2318.0000	-210.000
2318.4000	-210.000
2318.8000	-57.712
2319.2000	-58.716
2319.6000	-210.000
2320.0000	-67.733
2320.4000	-56.904
2320.8000	-48.439
2321.2000	-54.320
2321.6000	-66.663
2322.0000	-210.000
2322.4000	-210.000
2322.8000	-210.000
2323.2000	-60.149
2323.6000	-58.149
2324.0000	-210.000
2324.4000	-63.811
2324.8000	-210.000
2325.2000	-210.000
2325.6000	-210.000
2326.0000	-50.488
2326.4000	-210.000
2326.8000	-210.000
2327.2000	-210.000
2327.6000	-210.000
2328.0000	-210.000
2328.4000	-210.000
2328.8000	-210.000
2329.2000	-210.000
2329.6000	-210.000
2330.0000	-59.001
2330.4000	-210.000
2330.8000	-50.777
2331.2000	-210.000
2331.6000	-210.000
2332.0000	-210.000
2332.4000	-210.000
2332.8000	-72.216
2333.2000	-210.000
2333.6000	-60.492
2334.0000	-210.000
2334.4000	-210.000
2334.8000	-61.361
2335.2000	-210.000
2335.6000	-54.948
2336.0000	-49.323
2336.4000	-53.577
2336.8000	-48.476
2337.2000	-54.456
2337.6000	-210.000
2338.0000	-64.016
2338.4000	-69.133
2338.8000	-59.806
2339.2000	-61.454
2339.6000	-72.477
2340.0000	-60.155
2340.4000	-58.306
2340.8000	-59.143
2341.2000	-210.000
2341.6000	-52.763
2342.0000	-55.389
2342.4000	-48.212
2342.8000	-210.000
2343.2000	-59.798
2343.6000	-210.000
2344.0000	-210.000
2344.4000	-210.000
2344.8000	-210.000
2345.2000	-62.883
2345.6000	-60.392
2346.0000	-210.000
2346.4000	-210.000
2346.8000	-51.018
2347.2000	-55.449
2347.6000	-210.000
2348.0000	-210.000
2348.4000	-210.000
2348.8000	-57.856
2349.2000	-58.980
2349.6000	-210.000
2350.0000	-58.963
2350.4000	-210.000
2350.8000	-210.000
2351.2000	-56.351
2351.6000	-65.917
2352.0000	-50.793
2352.4000	-54.972
2352.8000	-49.551
2353.2000	-48.341
2353.6000	-210.000
2354.0000	-210.000
2354.4000	-210.000
2354.8000	-54.216
2355.2000	-210.000
2355.6000	-58.411
2356.0000	-60.117
2356.4000	-210.000
2356.8000	-58.700
2357.2000	-210.000
2357.6000	-52.889
2358.0000	-55.279
2358.4000	-47.779
2358.8000	-210.000
2359.2000	-210.000
2359.6000	-210.000
2360.0000	-58.091
2360.4000	-58.560
2360.8000	-210.000
2361.2000	-210.000
2361.6000	-210.000
2362.0000	-58.988
2362.4000	-210.000
2362.8000	-52.842
2363.2000	-64.463
2363.6000	-59.290
2364.0000	-210.000
2364.4000	-210.000
2364.8000	-210.000
2365.2000	-62.499
2365.6000	-59.928
2366.0000	-210.000
2366.4000	-210.000
2366.8000	-66.964
2367.2000	-60.532
2367.6000	-210.000
2368.0000	-51.697
2368.4000	-53.520
2368.8000	-66.196
2369.2000	-48.923
2369.6000	-210.000
2370.0000	-64.787
2370.4000	-210.000
2370.8000	-60.474
2371.2000	-210.000
2371.6000	-62.327
2372.0000	-210.000
2372.4000	-210.000
2372.8000	-59.101
2373.2000	-210.000
2373.6000	-53.012
2374.0000	-58.823
2374.4000	-47.386
2374.8000	-210.000
2375.2000	-210.000
2375.6000	-210.000
2376.0000	-210.000
2376.4000	-210.000
2376.8000	-210.000
2377.2000	-60.038
2377.6000	-73.221
2378.0000	-210.000
2378.4000	-210.000
2378.8000	-53.107
2379.2000	-210.000
2379.6000	-51.842
2380.0000	-210.000
2380.4000	-210.000
2380.8000	-210.000
2381.2000	-57.799
2381.6000	-62.488
2382.0000	-210.000
2382.4000	-210.000
2382.8000	-68.406
2383.2000	-210.000
2383.6000	-210.000
2384.0000	-55.163
2384.4000	-56.781
2384.8000	-56.928
2385.2000	-210.000
2385.6000	-210.000
2386.0000	-210.000
2386.4000	-210.000
2386.8000	-58.418
2387.2000	-58.101
2387.6000	-210.000
2388.0000	-210.000
2388.4000	-61.518
2388.8000	-210.000
2389.2000	-210.000
2389.6000	-53.052
2390.0000	-55.093
2390.4000	-47.247
2390.8000	-210.000
2391.2000	-62.090
2391.6000	-61.308
2392.0000	-58.209
2392.4000	-210.000
2392.8000	-210.000
2393.2000	-60.032
2393.6000	-210.000
2394.0000	-61.337
2394.4000	-210.000
2394.8000	-53.783
2395.2000	-57.466
2395.6000	-49.896
2396.0000	-210.000
2396.4000	-210.000
2396.8000	-65.790
2397.2000	-65.721
2397.6000	-56.541
2398.0000	-59.972
2398.4000	-58.160
2398.8000	-67.511
2399.2000	-210.000
2399.6000	-210.000
2400.0000	-55.331
2400.4000	-61.315
2400.8000	-54.437
2401.2000	-210.000
2401.6000	-210.000
2402.0000	-210.000
2402.4000	-62.275
2402.8000	-210.000
2403.2000	-210.000
2403.6000	-210.000
2404.0000	-210.000
2404.4000	-210.000
2404.8000	-210.000
2405.2000	-50.982
2405.6000	-53.484
2406.0000	-54.001
2406.4000	-47.944
2406.8000	-210.000
2407.2000	-210.000
2407.6000	-210.000
2408.0000	-71.116
2408.4000	-62.329
2408.8000	-210.000
2409.2000	-64.126
2409.6000	-58.947
2410.0000	-63.169
2410.4000	-210.000
2410.8000	-51.167
2411.2000	-53.988
2411.6000	-48.819
2412.0000	-210.000
2412.4000	-62.781
2412.8000	-210.000
2413.2000	-210.000
2413.6000	-64.572
2414.0000	-210.000
2414.4000	-75.393
2414.8000	-210.000
2415.2000	-210.000
2415.6000	-210.000
2416.0000	-55.256
2416.4000	-56.306
2416.8000	-52.689
2417.2000	-210.000
2417.6000	-210.000
2418.0000	-62.711
2418.4000	-57.838
2418.8000	-210.000
2419.2000	-58.809
2419.6000	-210.000
2420.0000	-60.384
2420.4000	-60.632
2420.8000	-210.000
2421.2000	-51.667
2421.6000	-54.332
2422.0000	-58.258
2422.4000	-49.446
2422.8000	-210.000
2423.2000	-210.000
2423.6000	-65.814
2424.0000	-65.486
2424.4000	-61.439
2424.8000	-62.328
2425.2000	-62.061
2425.6000	-59.449
2426.0000	-210.000
2426.4000	-210.000
2426.8000	-51.568
2427.2000	-55.190
2427.6000	-48.110
2428.0000	-210.000
2428.4000	-210.000
2428.8000	-63.187
2429.2000	-58.430
2429.6000	-210.000
2430.0000	-59.729
2430.4000	-210.000
2430.8000	-210.000
2431.2000	-210.000
2431.6000	-210.000
2432.0000	-52.597
2432.4000	-55.747
2432.8000	-50.160
2433.2000	-210.000
2433.6000	-210.000
2434.0000	-210.000
2434.4000	-210.000
2434.8000	-210.000
2435.2000	-61.887
2435.6000	-210.000
2436.0000	-210.000
2436.4000	-60.946
2436.8000	-210.000
2437.2000	-51.541
2437.6000	-52.829
2438.0000	-53.559
2438.4000	-210.000
2438.8000	-210.000
2439.2000	-210.000
2439.6000	-65.101
2440.0000	-61.630
2440.4000	-63.200
2440.8000	-63.431
2441.2000	-61.647
2441.6000	-78.137
2442.0000	-210.000
2442.4000	-50.351
2442.8000	-52.650
2443.2000	-53.591
2443.6000	-47.772
2444.0000	-210.000
2444.4000	-210.000
2444.8000	-63.693
2445.2000	-72.672
2445.6000	-62.126
2446.0000	-60.942
2446.4000	-65.912
2446.8000	-61.892
2447.2000	-59.596
2447.6000	-210.000
2448.0000	-50.321
2448.4000	-50.998
2448.8000	-48.889
2449.2000	-210.000
2449.6000	-210.000
2450.0000	-63.449
2450.4000	-60.304
2450.8000	-63.087
2451.2000	-210.000
2451.6000	-59.428
2452.0000	-210.000
2452.4000	-210.000
2452.8000	-210.000
2453.2000	-48.702
2453.6000	-50.778
2454.0000	-53.746
2454.4000	-210.000
2454.8000	-210.000
2455.2000	-210.000
2455.6000	-210.000
2456.0000	-60.307
2456.4000	-60.226
2456.8000	-60.690
2457.2000	-210.000
2457.6000	-67.410
2458.0000	-210.000
2458.4000	-50.246
2458.8000	-50.414
2459.2000	-49.813
2459.6000	-47.183
2460.0000	-210.000
2460.4000	-210.000
2460.8000	-62.384
2461.2000	-210.000
2461.6000	-62.024
2462.0000	-65.229
2462.4000	-210.000
2462.8000	-59.890
2463.2000	-59.493
2463.6000	-210.000
2464.0000	-51.174
2464.4000	-51.738
2464.8000	-47.917
2465.2000	-210.000
2465.6000	-210.000
2466.0000	-210.000
2466.4000	-59.736
2466.8000	-68.452
2467.2000	-210.000
2467.6000	-210.000
2468.0000	-62.338
2468.4000	-59.627
2468.8000	-210.000
2469.2000	-49.392
2469.6000	-51.951
2470.0000	-56.929
2470.4000	-210.000
2470.8000	-210.000
2471.2000	-210.000
2471.6000	-210.000
2472.0000	-58.059
2472.4000	-210.000
2472.8000	-210.000
2473.2000	-210.000
2473.6000	-210.000
2474.0000	-59.394
2474.4000	-49.609
2474.8000	-51.469
2475.2000	-49.226
2475.6000	-56.149
2476.0000	-210.000
2476.4000	-210.000
2476.8000	-210.000
2477.2000	-63.067
2477.6000	-62.960
2478.0000	-210.000
2478.4000	-67.823
2478.8000	-210.000
2479.2000	-58.122
2479.6000	-50.258
2480.0000	-51.014
2480.4000	-51.962
2480.8000	-51.132
2481.2000	-210.000
2481.6000	-61.798
2482.0000	-67.112
2482.4000	-61.291
2482.8000	-210.000
2483.2000	-210.000
2483.6000	-73.952
2484.0000	-210.000
2484.4000	-210.000
2484.8000	-210.000
2485.2000	-49.538
2485.6000	-50.539
2486.0000	-51.446
2486.4000	-210.000
2486.8000	-210.000
2487.2000	-210.000
2487.6000	-61.527
2488.0000	-210.000
2488.4000	-60.951
2488.8000	-59.802
2489.2000	-210.000
2489.6000	-210.000
2490.0000	-62.139
2490.4000	-47.985
2490.8000	-49.814
2491.2000	-47.501
2491.6000	-55.286
2492.0000	-210.000
2492.4000	-210.000
2492.8000	-62.346
2493.2000	-210.000
2493.6000	-210.000
2494.0000	-210.000
2494.4000	-210.000
2494.8000	-210.000
2495.2000	-56.109
2495.6000	-47.473
2496.0000	-47.329
2496.4000	-46.611
2496.8000	-54.522
2497.2000	-210.000
2497.6000	-210.000
2498.0000	-73.666
2498.4000	-66.261
2498.8000	-210.000
2499.2000	-58.818
2499.6000	-210.000
2500.0000	-210.000
2500.4000	-52.846
2500.8000	-47.134
2501.2000	-48.462
2501.6000	-47.170
2502.0000	-60.817
2502.4000	-210.000
2502.8000	-210.000
2503.2000	-66.294
2503.6000	-59.765
2504.0000	-62.238
2504.4000	-210.000
2504.8000	-210.000
2505.2000	-62.507
2505.6000	-210.000
2506.0000	-48.447
2506.4000	-48.072
2506.8000	-48.222
2507.2000	-47.020
2507.6000	-210.000
2508.0000	-210.000
2508.4000	-66.657
2508.8000	-65.690
2509.2000	-58.606
2509.6000	-210.000
2510.0000	-67.205
2510.4000	-210.000
2510.8000	-210.000
2511.2000	-46.934
2511.6000	-45.726
2512.0000	-46.224
2512.4000	-45.782
2512.8000	-210.000
2513.2000	-210.000
2513.6000	-64.779
2514.0000	-58.714
2514.4000	-210.000
2514.8000	-210.000
2515.2000	-64.579
2515.6000	-66.962
2516.0000	-210.000
2516.4000	-51.340
2516.8000	-46.057
2517.2000	-47.426
2517.6000	-46.347
2518.0000	-60.146
2518.4000	-210.000
2518.8000	-210.000
2519.2000	-210.000
2519.6000	-210.000
2520.0000	-60.557
2520.4000	-210.000
2520.8000	-59.004
2521.2000	-60.285
2521.6000	-210.000
2522.0000	-47.394
2522.4000	-45.555
2522.8000	-45.608
2523.2000	-210.000
2523.6000	-210.000
2524.0000	-61.809
2524.4000	-60.168
2524.8000	-65.096
2525.2000	-210.000
2525.6000	-210.000
2526.0000	-210.000
2526.4000	-61.729
2526.8000	-210.000
2527.2000	-45.482
2527.6000	-44.460
2528.0000	-44.369
2528.4000	-44.229
2528.8000	-210.000
2529.2000	-210.000
2529.6000	-210.000
2530.0000	-64.567
2530.4000	-62.059
2530.8000	-210.000
2531.2000	-65.617
2531.6000	-210.000
2532.0000	-59.174
2532.4000	-45.510
2532.8000	-44.670
2533.2000	-44.949
2533.6000	-45.332
2534.0000	-210.000
2534.4000	-210.000
2534.8000	-59.509
2535.2000	-62.514
2535.6000	-73.184
2536.0000	-210.000
2536.4000	-210.000
2536.8000	-59.400
2537.2000	-60.443
2537.6000	-44.655
2538.0000	-44.035
2538.4000	-44.009
2538.8000	-45.881
2539.2000	-210.000
2539.6000	-210.000
2540.0000	-67.647
2540.4000	-210.000
2540.8000	-61.436
2541.2000	-64.707
2541.6000	-62.715
2542.0000	-59.342
2542.4000	-58.096
2542.8000	-49.638
2543.2000	-43.363
2543.6000	-44.434
2544.0000	-43.396
2544.4000	-48.902
2544.8000	-210.000
2545.2000	-210.000
2545.6000	-210.000
2546.0000	-210.000
2546.4000	-210.000
2546.8000	-59.388
2547.2000	-64.290
2547.6000	-210.000
2548.0000	-49.099
2548.4000	-44.387
2548.8000	-45.233
2549.2000	-44.740
2549.6000	-52.223
2550.0000	-210.000
2550.4000	-60.451
2550.8000	-61.508
2551.2000	-60.364
2551.6000	-60.268
2552.0000	-210.000
2552.4000	-60.683
2552.8000	-64.064
2553.2000	-47.128
2553.6000	-42.809
2554.0000	-43.456
2554.4000	-44.155
2554.8000	-52.506
2555.2000	-210.000
2555.6000	-210.000
2556.0000	-210.000
2556.4000	-60.664
2556.8000	-210.000
2557.2000	-59.592
2557.6000	-59.889
2558.0000	-61.064
2558.4000	-210.000
2558.8000	-43.702
2559.2000	-42.612
2559.6000	-43.512
2560.0000	-43.306
2560.4000	-210.000
2560.8000	-210.000
2561.2000	-65.437
2561.6000	-65.024
2562.0000	-210.000
2562.4000	-210.000
2562.8000	-60.379
2563.2000	-210.000
2563.6000	-210.000
2564.0000	-43.002
2564.4000	-43.360
2564.8000	-44.903
2565.2000	-43.104
2565.6000	-210.000
2566.0000	-210.000
2566.4000	-210.000
2566.8000	-210.000
2567.2000	-210.000
2567.6000	-59.295
2568.0000	-59.677
2568.4000	-210.000
2568.8000	-60.347
2569.2000	-41.564
2569.6000	-41.584
2570.0000	-43.469
2570.4000	-44.652
2570.8000	-210.000
2571.2000	-210.000
2571.6000	-210.000
2572.0000	-210.000
2572.4000	-210.000
2572.8000	-74.537
2573.2000	-210.000
2573.6000	-210.000
2574.0000	-59.959
2574.4000	-210.000
2574.8000	-42.425
2575.2000	-43.527
2575.6000	-43.176
2576.0000	-53.149
2576.4000	-210.000
2576.8000	-69.571
2577.2000	-65.931
2577.6000	-60.480
2578.0000	-210.000
2578.4000	-210.000
2578.8000	-60.490
2579.2000	-64.460
2579.6000	-46.319
2580.0000	-41.035
2580.4000	-41.517
2580.8000	-40.704
2581.2000	-46.105
2581.6000	-210.000
2582.0000	-210.000
2582.4000	-210.000
2582.8000	-210.000
2583.2000	-64.879
2583.6000	-210.000
2584.0000	-210.000
2584.4000	-210.000
2584.8000	-44.569
2585.2000	-39.429
2585.6000	-39.317
2586.0000	-38.440
2586.4000	-46.863
2586.8000	-210.000
2587.2000	-210.000
2587.6000	-72.572
2588.0000	-210.000
2588.4000	-210.000
2588.8000	-210.000
2589.2000	-66.540
2589.6000	-68.760
2590.0000	-45.608
2590.4000	-38.971
2590.8000	-38.238
2591.2000	-38.808
2591.6000	-46.212
2592.0000	-210.000
2592.4000	-210.000
2592.8000	-210.000
2593.2000	-210.000
2593.6000	-210.000
2594.0000	-66.787
2594.4000	-61.671
2594.8000	-63.845
2595.2000	-210.000
2595.6000	-38.808
2596.0000	-38.798
2596.4000	-39.373
2596.8000	-39.505
2597.2000	-210.000
2597.6000	-210.000
2598.0000	-210.000
2598.4000	-70.673
2598.8000	-210.000
2599.2000	-210.000
2599.6000	-210.000
2600.0000	-67.516
2600.4000	-210.000
2600.8000	-38.021
2601.2000	-36.488
2601.6000	-36.563
2602.0000	-38.604
2602.4000	-210.000
2602.8000	-64.354
2603.2000	-60.595
2603.6000	-75.423
2604.0000	-210.000
2604.4000	-69.019
2604.8000	-210.000
2605.2000	-210.000
2605.6000	-62.153
2606.0000	-39.465
2606.4000	-37.731
2606.8000	-38.071
2607.2000	-40.043
2607.6000	-210.000
2608.0000	-65.082
2608.4000	-63.946
2608.8000	-65.412
2609.2000	-210.000
2609.6000	-210.000
2610.0000	-65.524
2610.4000	-66.494
2610.8000	-210.000
2611.2000	-42.620
2611.6000	-35.332
2612.0000	-36.494
2612.4000	-36.087
2612.8000	-45.243
2613.2000	-210.000
2613.6000	-210.000
2614.0000	-64.555
2614.4000	-65.757
2614.8000	-62.515
2615.2000	-60.820
2615.6000	-210.000
2616.0000	-210.000
2616.4000	-41.207
2616.8000	-35.261
2617.2000	-35.526
2617.6000	-36.156
2618.0000	-43.188
2618.4000	-210.000
2618.8000	-210.000
2619.2000	-210.000
2619.6000	-67.481
2620.0000	-210.000
2620.4000	-65.880
2620.8000	-210.000
2621.2000	-210.000
2621.6000	-43.501
2622.0000	-36.059
2622.4000	-35.593
2622.8000	-35.026
2623.2000	-43.325
2623.6000	-210.000
2624.0000	-210.000
2624.4000	-62.914
2624.8000	-210.000
2625.2000	-210.000
2625.6000	-210.000
2626.0000	-210.000
2626.4000	-210.000
2626.8000	-210.000
2627.2000	-36.781
2627.6000	-34.392
2628.0000	-34.644
2628.4000	-37.941
2628.8000	-210.000
2629.2000	-210.000
2629.6000	-61.773
2630.0000	-67.866
2630.4000	-210.000
2630.8000	-62.015
2631.2000	-210.000
2631.6000	-65.312
2632.0000	-71.644
2632.4000	-33.352
2632.8000	-34.278
2633.2000	-34.873
2633.6000	-37.243
2634.0000	-210.000
2634.4000	-210.000
2634.8000	-210.000
2635.2000	-210.000
2635.6000	-62.759
2636.0000	-63.317
2636.4000	-210.000
2636.8000	-210.000
2637.2000	-57.992
2637.6000	-36.110
2638.0000	-34.344
2638.4000	-33.815
2638.8000	-35.000
2639.2000	-210.000
2639.6000	-210.000
2640.0000	-210.000
2640.4000	-73.418
2640.8000	-210.000
2641.2000	-67.651
2641.6000	-210.000
2642.0000	-210.000
2642.4000	-210.000
2642.8000	-35.816
2643.2000	-30.680
2643.6000	-31.367
2644.0000	-32.379
2644.4000	-210.000
2644.8000	-210.000
2645.2000	-210.000
2645.6000	-210.000
2646.0000	-61.317
2646.4000	-210.000
2646.8000	-210.000
2647.2000	-71.273
2647.6000	-210.000
2648.0000	-36.823
2648.4000	-31.425
2648.8000	-31.665
2649.2000	-34.503
2649.6000	-210.000
2650.0000	-210.000
2650.4000	-210.000
2650.8000	-210.000
2651.2000	-210.000
2651.6000	-67.404
2652.0000	-210.000
2652.4000	-62.910
2652.8000	-210.000
2653.2000	-33.641
2653.6000	-31.422
2654.0000	-31.599
2654.4000	-33.055
2654.8000	-210.000
2655.2000	-210.000
2655.6000	-210.000
2656.0000	-69.410
2656.4000	-210.000
2656.8000	-210.000
2657.2000	-66.370
2657.6000	-74.364
2658.0000	-210.000
2658.4000	-35.723
2658.8000	-31.266
2659.2000	-32.376
2659.6000	-33.561
2660.0000	-210.000
2660.4000	-210.000
2660.8000	-210.000
2661.2000	-210.000
2661.6000	-210.000
2662.0000	-66.646
2662.4000	-68.540
2662.8000	-62.513
2663.2000	-59.901
2663.6000	-37.390
2664.0000	-32.937
2664.4000	-32.963
2664.8000	-33.793
2665.2000	-43.527
2665.6000	-210.000
2666.0000	-210.000
2666.4000	-210.000
2666.8000	-62.936
2667.2000	-210.000
2667.6000	-83.218
2668.0000	-210.000
2668.4000	-210.000
2668.8000	-36.796
2669.2000	-32.887
2669.6000	-33.414
2670.0000	-31.613
2670.4000	-39.448
2670.8000	-210.000
2671.2000	-210.000
2671.6000	-210.000
2672.0000	-68.239
2672.4000	-60.691
2672.8000	-58.158
2673.2000	-60.224
2673.6000	-210.000
2674.0000	-40.877
2674.4000	-31.556
2674.8000	-31.186
2675.2000	-31.625
2675.6000	-38.408
2676.0000	-210.000
2676.4000	-210.000
2676.8000	-210.000
2677.2000	-66.508
2677.6000	-78.573
2678.0000	-68.757
2678.4000	-66.198
2678.8000	-66.931
2679.2000	-210.000
2679.6000	-31.240
2680.0000	-31.711
2680.4000	-32.094
2680.8000	-35.602
2681.2000	-210.000
2681.6000	-210.000
2682.0000	-210.000
2682.4000	-67.665
2682.8000	-210.000
2683.2000	-62.927
2683.6000	-61.879
2684.0000	-65.546
2684.4000	-33.723
2684.8000	-30.793
2685.2000	-31.714
2685.6000	-30.409
2686.0000	-38.202
2686.4000	-210.000
2686.8000	-210.000
2687.2000	-210.000
2687.6000	-210.000
2688.0000	-62.811
2688.4000	-72.370
2688.8000	-76.567
2689.2000	-61.373
2689.6000	-36.566
2690.0000	-27.619
2690.4000	-26.999
2690.8000	-27.506
2691.2000	-34.812
2691.6000	-210.000
2692.0000	-210.000
2692.4000	-210.000
2692.8000	-65.435
2693.2000	-63.719
2693.6000	-70.548
2694.0000	-75.298
2694.4000	-210.000
2694.8000	-40.986
2695.2000	-26.225
2695.6000	-25.355
2696.0000	-27.055
2696.4000	-31.623
2696.8000	-210.000
2697.2000	-210.000
2697.6000	-210.000
2698.0000	-60.457
2698.4000	-210.000
2698.8000	-72.049
2699.2000	-63.409
2699.6000	-66.170
2700.0000	-210.000
2700.4000	-25.343
2700.8000	-25.242
2701.2000	-27.319
2701.6000	-29.667
2702.0000	-55.006
2702.4000	-77.881
2702.8000	-74.095
2703.2000	-59.714
2703.6000	-67.878
2704.0000	-61.629
2704.4000	-61.201
2704.8000	-69.103
2705.2000	-59.133
2705.6000	-26.383
2706.0000	-25.382
2706.4000	-24.833
2706.8000	-31.115
2707.2000	-210.000
2707.6000	-210.000
2708.0000	-61.280
2708.4000	-59.247
2708.8000	-60.909
2709.2000	-60.414
2709.6000	-60.128
2710.0000	-57.706
2710.4000	-35.090
2710.8000	-26.094
2711.2000	-25.577
2711.6000	-26.227
2712.0000	-30.402
2712.4000	-210.000
2712.8000	-210.000
2713.2000	-57.310
2713.6000	-55.003
2714.0000	-55.264
2714.4000	-54.571
2714.8000	-54.307
2715.2000	-54.500
2715.6000	-57.400
2716.0000	-27.379
2716.4000	-25.582
2716.8000	-25.202
2717.2000	-27.029
2717.6000	-47.136
2718.0000	-53.659
2718.4000	-55.268
2718.8000	-54.891
2719.2000	-55.564
2719.6000	-55.251
2720.0000	-54.569
2720.4000	-52.672
2720.8000	-52.067
2721.2000	-21.561
2721.6000	-20.577
2722.0000	-20.270
2722.4000	-21.605
2722.8000	-37.447
2723.2000	-46.418
2723.6000	-47.876
2724.0000	-47.460
2724.4000	-46.865
2724.8000	-46.369
2725.2000	-45.761
2725.6000	-45.354
2726.0000	-45.139
2726.4000	-20.468
2726.8000	-19.294
2727.2000	-19.436
2727.6000	-24.970
2728.0000	-37.593
2728.4000	-43.654
2728.8000	-44.235
2729.2000	-44.094
2729.6000	-44.038
2730.0000	-44.141
2730.4000	-44.144
2730.8000	-44.220
2731.2000	-44.333
2731.6000	-18.851
2732.0000	-18.260
2732.4000	-18.700
2732.8000	-22.347
2733.2000	-34.311
2733.6000	-44.386
2734.0000	-44.841
2734.4000	-44.448
2734.8000	-44.255
2735.2000	-44.122
2735.6000	-44.094
2736.0000	-43.887
2736.4000	-43.910
2736.8000	-18.092
2737.2000	-17.112
2737.6000	-16.683
2738.0000	-18.150
2738.4000	-33.476
2738.8000	-41.847
2739.2000	-42.834
2739.6000	-42.522
2740.0000	-42.236
2740.4000	-41.740
2740.8000	-41.559
2741.2000	-41.052
2741.6000	-40.918
2742.0000	-17.257
2742.4000	-15.707
2742.8000	-15.057
2743.2000	-16.153
2743.6000	-28.766
2744.0000	-37.820
2744.4000	-38.029
2744.8000	-37.048
2745.2000	-35.797
2745.6000	-34.870
2746.0000	-34.335
2746.4000	-33.847
2746.8000	-21.974
2747.2000	-17.174
2747.6000	-13.743
2748.0000	-11.753
2748.4000	-17.534
2748.8000	-30.864
2749.2000	-33.386
2749.6000	-33.031
2750.0000	-32.957
2750.4000	-33.057
2750.8000	-33.198
2751.2000	-33.336
2751.6000	-33.414
2752.0000	-33.504
2752.4000	-15.422
2752.8000	-12.898
2753.2000	-12.394
2753.6000	-13.822
2754.0000	-27.665
2754.4000	-32.394
2754.8000	-31.320
2755.2000	-30.422
2755.6000	-29.746
2756.0000	-29.133
2756.4000	-28.608
2756.8000	-28.172
2757.2000	-27.947
2757.6000	-18.079
2758.0000	-12.658
2758.4000	-11.717
2758.8000	-12.198
2759.2000	-23.262
2759.6000	-26.144
2760.0000	-26.302
2760.4000	-25.984
2760.8000	-25.820
2761.2000	-25.716
2761.6000	-25.565
2762.0000	-25.372
2762.4000	-18.903
2762.8000	-13.538
2763.2000	-9.303
2763.6000	-8.918
2764.0000	-12.547
2764.4000	-22.255
2764.8000	-21.552
2765.2000	-21.642
2765.6000	-21.257
2766.0000	-20.846
2766.4000	-20.445
2766.8000	-20.034
2767.2000	-19.421
2767.6000	-19.079
2768.0000	-9.548
2768.4000	-8.537
2768.8000	-8.518
2769.2000	-10.549
2769.6000	-17.459
2770.0000	-19.356
2770.4000	-19.282
2770.8000	-19.405
2771.2000	-19.656
2771.6000	-20.075
2772.0000	-20.650
2772.4000	-21.428
2772.8000	-21.980
2773.2000	-7.822
2773.6000	-6.698
2774.0000	-6.932
2774.4000	-8.084
2774.8000	-16.903
2775.2000	-21.521
2775.6000	-25.083
2776.0000	-25.590
2776.4000	-25.520
2776.8000	-25.240
2777.2000	-24.820
2777.6000	-24.299
2778.0000	-17.710
2778.4000	-6.483
2778.8000	-5.487
2779.2000	-5.662
2779.6000	-9.735
2780.0000	-14.782
2780.4000	-19.123
2780.8000	-20.343
2781.2000	-20.280
2781.6000	-19.964
2782.0000	-19.552
2782.4000	-19.133
2782.8000	-18.608
2783.2000	-18.347
2783.6000	-4.001
2784.0000	-2.996
2784.4000	-2.864
2784.8000	-5.882
2785.2000	-11.753
2785.6000	-15.060
2786.0000	-13.731
2786.4000	-12.968
2786.8000	-12.450
2787.2000	-11.948
2787.6000	-11.459
2788.0000	-11.130
2788.4000	-10.878
2788.8000	-4.216
2789.2000	-3.706
2789.6000	-4.270
2790.0000	-8.135
2790.4000	-10.163
2790.8000	-9.934
2791.2000	-9.749
2791.6000	-9.699
2792.0000	-9.671
2792.4000	-9.668
2792.8000	-9.677
2793.2000	-9.716
2793.6000	-6.257
2794.0000	-3.615
2794.4000	-3.418
2794.8000	-3.581
2795.2000	-7.658
2795.6000	-9.750
2796.0000	-10.101
2796.4000	-10.726
2796.8000	-11.043
2797.2000	-11.316
2797.6000	-11.616
2798.0000	-11.850
2798.4000	-12.087
2798.8000	-12.252
2799.2000	-3.607
2799.6000	-2.572
2800.0000	-2.677
2800.4000	-6.579
2800.8000	-11.817
2801.2000	-12.923
2801.6000	-13.115
2802.0000	-13.252
2802.4000	-13.435
2802.8000	-13.680
2803.2000	-13.967
2803.6000	-14.286
2804.0000	-8.509
2804.4000	-3.873
2804.8000	-4.463
2805.2000	-4.880
2805.6000	-9.037
2806.0000	-14.375
2806.4000	-17.441
2806.8000	-17.659
2807.2000	-17.640
2807.6000	-17.446
2808.0000	-17.239
2808.4000	-17.054
2808.8000	-16.939
2809.2000	-10.004
2809.6000	-6.366
2810.0000	-5.697
2810.4000	-5.471
2810.8000	-9.454
2811.2000	-15.421
2811.6000	-17.963
2812.0000	-18.572
2812.4000	-18.976
2812.8000	-19.255
2813.2000	-19.328
2813.6000	-19.338
2814.0000	-19.292
2814.4000	-6.602
2814.8000	-5.483
2815.2000	-5.232
2815.6000	-6.318
2816.0000	-12.840
2816.4000	-16.962
2816.8000	-17.947
2817.2000	-18.013
2817.6000	-18.146
2818.0000	-18.327
2818.4000	-18.653
2818.8000	-19.044
2819.2000	-19.648
2819.6000	-9.882
2820.0000	-6.096
2820.4000	-5.866
2820.8000	-6.166
2821.2000	-11.323
2821.6000	-20.364
2822.0000	-22.918
2822.4000	-24.140
2822.8000	-25.388
2823.2000	-26.573
2823.6000	-27.479
2824.0000	-28.083
2824.4000	-28.527
2824.8000	-11.428
2825.2000	-6.708
2825.6000	-6.817
2826.0000	-7.758
2826.4000	-19.057
2826.8000	-28.253
2827.2000	-29.801
2827.6000	-29.690
2828.0000	-29.412
2828.4000	-28.935
2828.8000	-28.519
2829.2000	-28.120
2829.6000	-16.569
2830.0000	-12.044
2830.4000	-7.526
2830.8000	-7.544
2831.2000	-8.323
2831.6000	-18.412
2832.0000	-26.176
2832.4000	-27.242
2832.8000	-27.656
2833.2000	-28.288
2833.6000	-28.712
2834.0000	-29.239
2834.4000	-29.862
2834.8000	-30.905
2835.2000	-17.756
2835.6000	-10.522
2836.0000	-8.586
2836.4000	-11.007
2836.8000	-20.891
2837.2000	-34.964
2837.6000	-36.016
2838.0000	-35.979
2838.4000	-35.725
2838.8000	-35.419
2839.2000	-35.014
2839.6000	-34.630
2840.0000	-34.372
2840.4000	-15.342
2840.8000	-10.250
2841.2000	-9.092
2841.6000	-9.732
2842.0000	-19.152
2842.4000	-33.647
2842.8000	-34.621
2843.2000	-34.922
2843.6000	-35.426
2844.0000	-35.867
2844.4000	-36.495
2844.8000	-37.377
2845.2000	-37.830
2845.6000	-16.172
2846.0000	-10.819
2846.4000	-9.168
2846.8000	-13.618
2847.2000	-32.551
2847.6000	-38.308
2848.0000	-38.446
2848.4000	-38.593
2848.8000	-38.734
2849.2000	-38.731
2849.6000	-39.054
2850.0000	-39.261
2850.4000	-21.758
2850.8000	-14.988
2851.2000	-10.851
2851.6000	-10.241
2852.0000	-13.769
2852.4000	-27.419
2852.8000	-42.112
2853.2000	-42.885
2853.6000	-43.288
2854.0000	-43.391
2854.4000	-43.187
2854.8000	-42.912
2855.2000	-42.672
2855.6000	-23.362
2856.0000	-15.748
2856.4000	-11.728
2856.8000	-10.263
2857.2000	-13.805
2857.6000	-38.620
2858.0000	-42.244
2858.4000	-42.618
2858.8000	-42.847
2859.2000	-42.988
2859.6000	-43.192
2860.0000	-43.435
2860.4000	-43.802
2860.8000	-22.084
2861.2000	-16.480
2861.6000	-13.077
2862.0000	-11.514
2862.4000	-14.455
2862.8000	-35.967
2863.2000	-44.032
2863.6000	-45.446
2864.0000	-45.973
2864.4000	-46.411
2864.8000	-47.200
2865.2000	-47.823
2865.6000	-48.157
2866.0000	-18.558
2866.4000	-13.682
2866.8000	-12.193
2867.2000	-12.927
2867.6000	-22.859
2868.0000	-44.838
2868.4000	-50.502
2868.8000	-51.144
2869.2000	-51.307
2869.6000	-51.550
2870.0000	-51.829
2870.4000	-52.148
2870.8000	-52.792
2871.2000	-22.283
2871.6000	-16.383
2872.0000	-13.452
2872.4000	-12.937
2872.8000	-17.403
2873.2000	-49.370
2873.6000	-54.412
2874.0000	-54.257
2874.4000	-54.439
2874.8000	-55.236
2875.2000	-55.200
2875.6000	-55.373
2876.0000	-55.925
2876.4000	-19.696
2876.8000	-15.526
2877.2000	-14.158
2877.6000	-13.909
2878.0000	-21.233
2878.4000	-57.263
2878.8000	-59.692
2879.2000	-58.241
2879.6000	-57.930
2880.0000	-57.394
2880.4000	-57.119
2880.8000	-58.937
2881.2000	-59.546
2881.6000	-19.423
2882.0000	-14.486
2882.4000	-13.617
2882.8000	-17.187
2883.2000	-43.771
2883.6000	-62.151
2884.0000	-58.778
2884.4000	-59.560
2884.8000	-59.493
2885.2000	-60.024
2885.6000	-60.705
2886.0000	-59.160
2886.4000	-210.000
2886.8000	-20.485
2887.2000	-14.722
2887.6000	-14.636
2888.0000	-16.558
2888.4000	-32.906
2888.8000	-61.303
2889.2000	-61.710
2889.6000	-60.162
2890.0000	-62.800
2890.4000	-65.750
2890.8000	-59.765
2891.2000	-62.697
2891.6000	-24.606
2892.0000	-18.288
2892.4000	-15.295
2892.8000	-15.005
2893.2000	-17.277
2893.6000	-210.000
2894.0000	-61.956
2894.4000	-67.760
2894.8000	-72.884
2895.2000	-70.511
2895.6000	-74.169
2896.0000	-210.000
2896.4000	-210.000
2896.8000	-23.076
2897.2000	-17.527
2897.6000	-14.510
2898.0000	-14.752
2898.4000	-17.220
2898.8000	-210.000
2899.2000	-62.896
2899.6000	-210.000
2900.0000	-80.943
2900.4000	-66.055
2900.8000	-62.270
2901.2000	-210.000
2901.6000	-64.650
2902.0000	-23.332
2902.4000	-17.728
2902.8000	-14.036
2903.2000	-16.096
2903.6000	-23.407
2904.0000	-210.000
2904.4000	-210.000
2904.8000	-73.302
2905.2000	-63.820
2905.6000	-210.000
2906.0000	-210.000
2906.4000	-62.259
2906.8000	-63.758
2907.2000	-24.159
2907.6000	-16.062
2908.0000	-15.011
2908.4000	-16.264
2908.8000	-30.043
2909.2000	-66.649
2909.6000	-78.226
2910.0000	-210.000
2910.4000	-210.000
2910.8000	-210.000
2911.2000	-68.467
2911.6000	-62.315
2912.0000	-63.304
2912.4000	-20.304
2912.8000	-16.101
2913.2000	-15.080
2913.6000	-16.970
2914.0000	-24.380
2914.4000	-210.000
2914.8000	-210.000
2915.2000	-64.161
2915.6000	-210.000
2916.0000	-66.757
2916.4000	-79.815
2916.8000	-210.000
2917.2000	-24.331
2917.6000	-18.394
2918.0000	-15.592
2918.4000	-16.003
2918.8000	-20.674
2919.2000	-210.000
2919.6000	-68.692
2920.0000	-210.000
2920.4000	-210.000
2920.8000	-210.000
2921.2000	-210.000
2921.6000	-64.175
2922.0000	-62.341
2922.4000	-210.000
2922.8000	-20.629
2923.2000	-16.222
2923.6000	-16.447
2924.0000	-22.218
2924.4000	-64.991
2924.8000	-210.000
2925.2000	-64.907
2925.6000	-76.060
2926.0000	-64.868
2926.4000	-64.924
2926.8000	-64.872
2927.2000	-65.522
2927.6000	-24.289
2928.0000	-17.419
2928.4000	-15.383
2928.8000	-15.535
2929.2000	-19.512
2929.6000	-210.000
2930.0000	-62.959
2930.4000	-210.000
2930.8000	-62.890
2931.2000	-69.751
2931.6000	-210.000
2932.0000	-69.506
2932.4000	-210.000
2932.8000	-21.309
2933.2000	-16.599
2933.6000	-16.293
2934.0000	-16.943
2934.4000	-26.284
2934.8000	-210.000
2935.2000	-210.000
2935.6000	-210.000
2936.0000	-65.286
2936.4000	-63.376
2936.8000	-210.000
2937.2000	-67.023
2937.6000	-210.000
2938.0000	-23.345
2938.4000	-15.821
2938.8000	-15.970
2939.2000	-17.892
2939.6000	-53.803
2940.0000	-70.991
2940.4000	-70.624
2940.8000	-210.000
2941.2000	-210.000
2941.6000	-210.000
2942.0000	-63.272
2942.4000	-210.000
2942.8000	-210.000
2943.2000	-19.416
2943.6000	-14.071
2944.0000	-15.911
2944.4000	-16.877
2944.8000	-29.140
2945.2000	-66.063
2945.6000	-62.325
2946.0000	-210.000
2946.4000	-72.632
2946.8000	-68.193
2947.2000	-71.582
2947.6000	-64.127
2948.0000	-23.824
2948.4000	-17.297
2948.8000	-14.849
2949.2000	-16.305
2949.6000	-19.819
2950.0000	-210.000
2950.4000	-63.421
2950.8000	-210.000
2951.2000	-210.000
2951.6000	-67.879
2952.0000	-64.916
2952.4000	-210.000
2952.8000	-65.096
2953.2000	-24.091
2953.6000	-18.141
2954.0000	-15.346
2954.4000	-16.856
2954.8000	-23.348
2955.2000	-210.000
2955.6000	-210.000
2956.0000	-69.290
2956.4000	-63.160
2956.8000	-210.000
2957.2000	-65.814
2957.6000	-210.000
2958.0000	-210.000
2958.4000	-23.062
2958.8000	-16.482
2959.2000	-15.475
2959.6000	-17.031
2960.0000	-45.259
2960.4000	-210.000
2960.8000	-70.735
2961.2000	-210.000
2961.6000	-61.621
2962.0000	-70.325
2962.4000	-210.000
2962.8000	-66.846
2963.2000	-62.376
2963.6000	-20.011
2964.0000	-14.223
2964.4000	-15.798
2964.8000	-16.415
2965.2000	-24.442
2965.6000	-210.000
2966.0000	-72.269
2966.4000	-210.000
2966.8000	-210.000
2967.2000	-210.000
2967.6000	-210.000
2968.0000	-210.000
2968.4000	-22.340
2968.8000	-16.816
2969.2000	-14.512
2969.6000	-15.523
2970.0000	-20.154
2970.4000	-210.000
2970.8000	-210.000
2971.2000	-64.207
2971.6000	-65.458
2972.0000	-210.000
2972.4000	-67.572
2972.8000	-65.935
2973.2000	-87.045
2973.6000	-22.997
2974.0000	-16.110
2974.4000	-13.603
2974.8000	-15.393
2975.2000	-21.149
2975.6000	-61.035
2976.0000	-64.701
2976.4000	-79.640
2976.8000	-210.000
2977.2000	-62.213
2977.6000	-210.000
2978.0000	-70.949
2978.4000	-210.000
2978.8000	-21.744
2979.2000	-13.455
2979.6000	-14.466
2980.0000	-15.650
2980.4000	-24.824
2980.8000	-62.876
2981.2000	-210.000
2981.6000	-67.299
2982.0000	-63.638
2982.4000	-66.028
2982.8000	-70.195
2983.2000	-61.141
2983.6000	-63.202
2984.0000	-18.493
2984.4000	-13.864
2984.8000	-13.893
2985.2000	-16.740
2985.6000	-210.000
[truncated: 6,286 more rows]
