# Supplementary material for: Femtosecond tunable solitons up to 4.8 µm using soliton self-frequency shift in an InF3 fiber
Source: Sci Rep. 2022 Sep 23;12:15898. doi: 10.1038/s41598-022-19658-8 (PMC9508244; doi:10.1038/s41598-022-19658-8)
Supplement: Supplementary file 1 — Supplementary Information. [file 41598_2022_19658_MOESM1_ESM.zip › Raw data/Fig4_70W_QCW/3.25A.CSV]

75CSV
// AQ6376 OPTICAL SPECTRUM ANALYZER //
35
CTRWL	3850.000000
SPAN	3300.000000
START WL	2200.000000
STOP WL	5500.000000
WLFREQ	0
REFL	-11.4
LSCL	7.1
RESLN	2.000
AVG	1
SMPLAUTO	1
SMPL	8251
SMPLINTVL	0.4000
HI1_CHOP
MEAS
LSUNT	0
NMSKH	OFF
RESCOR	0
SMOOTH	0
MEASWL	0
SWPSPD	1
MODELNAME	AQ6376
CHGPT	0
RESCAL0_0	10243
RESCAL0_1	0
RESCAL0_2	0
RESCAL1_0	10243
RESCAL1_1	0
RESCAL1_2	0
RESPARM	10243
FREQPARM	10243
WNUMPARM	10243
[TRACE DATA]
2200.0000	-210.000
2200.4000	-210.000
2200.8000	-210.000
2201.2000	-210.000
2201.6000	-45.343
2202.0000	-49.016
2202.4000	-62.053
2202.8000	-57.474
2203.2000	-56.623
2203.6000	-210.000
2204.0000	-59.875
2204.4000	-210.000
2204.8000	-210.000
2205.2000	-210.000
2205.6000	-60.343
2206.0000	-57.401
2206.4000	-58.993
2206.8000	-210.000
2207.2000	-210.000
2207.6000	-210.000
2208.0000	-210.000
2208.4000	-210.000
2208.8000	-210.000
2209.2000	-210.000
2209.6000	-210.000
2210.0000	-210.000
2210.4000	-55.788
2210.8000	-62.011
2211.2000	-61.900
2211.6000	-58.281
2212.0000	-62.899
2212.4000	-210.000
2212.8000	-51.734
2213.2000	-60.639
2213.6000	-210.000
2214.0000	-56.503
2214.4000	-210.000
2214.8000	-210.000
2215.2000	-63.297
2215.6000	-210.000
2216.0000	-210.000
2216.4000	-210.000
2216.8000	-58.756
2217.2000	-210.000
2217.6000	-53.615
2218.0000	-45.836
2218.4000	-50.332
2218.8000	-68.809
2219.2000	-46.270
2219.6000	-210.000
2220.0000	-210.000
2220.4000	-210.000
2220.8000	-210.000
2221.2000	-61.469
2221.6000	-210.000
2222.0000	-57.866
2222.4000	-210.000
2222.8000	-60.026
2223.2000	-210.000
2223.6000	-210.000
2224.0000	-210.000
2224.4000	-47.374
2224.8000	-210.000
2225.2000	-210.000
2225.6000	-58.006
2226.0000	-64.588
2226.4000	-210.000
2226.8000	-210.000
2227.2000	-58.070
2227.6000	-54.769
2228.0000	-210.000
2228.4000	-210.000
2228.8000	-210.000
2229.2000	-210.000
2229.6000	-49.945
2230.0000	-210.000
2230.4000	-210.000
2230.8000	-210.000
2231.2000	-210.000
2231.6000	-210.000
2232.0000	-210.000
2232.4000	-56.388
2232.8000	-53.898
2233.2000	-210.000
2233.6000	-52.636
2234.0000	-45.753
2234.4000	-60.521
2234.8000	-58.340
2235.2000	-50.424
2235.6000	-57.742
2236.0000	-210.000
2236.4000	-210.000
2236.8000	-210.000
2237.2000	-72.246
2237.6000	-210.000
2238.0000	-210.000
2238.4000	-58.713
2238.8000	-58.895
2239.2000	-210.000
2239.6000	-210.000
2240.0000	-210.000
2240.4000	-50.566
2240.8000	-56.838
2241.2000	-210.000
2241.6000	-210.000
2242.0000	-210.000
2242.4000	-210.000
2242.8000	-210.000
2243.2000	-66.548
2243.6000	-210.000
2244.0000	-210.000
2244.4000	-210.000
2244.8000	-210.000
2245.2000	-65.235
2245.6000	-59.633
2246.0000	-210.000
2246.4000	-210.000
2246.8000	-210.000
2247.2000	-63.764
2247.6000	-210.000
2248.0000	-61.398
2248.4000	-61.723
2248.8000	-63.543
2249.2000	-210.000
2249.6000	-210.000
2250.0000	-210.000
2250.4000	-48.895
2250.8000	-54.049
2251.2000	-57.314
2251.6000	-60.950
2252.0000	-210.000
2252.4000	-210.000
2252.8000	-210.000
2253.2000	-210.000
2253.6000	-210.000
2254.0000	-210.000
2254.4000	-210.000
2254.8000	-210.000
2255.2000	-57.960
2255.6000	-46.296
2256.0000	-52.806
2256.4000	-58.195
2256.8000	-47.927
2257.2000	-210.000
2257.6000	-210.000
2258.0000	-59.295
2258.4000	-210.000
2258.8000	-60.432
2259.2000	-58.694
2259.6000	-58.488
2260.0000	-62.925
2260.4000	-210.000
2260.8000	-210.000
2261.2000	-52.329
2261.6000	-58.889
2262.0000	-52.125
2262.4000	-210.000
2262.8000	-210.000
2263.2000	-210.000
2263.6000	-63.401
2264.0000	-210.000
2264.4000	-60.519
2264.8000	-56.460
2265.2000	-57.055
2265.6000	-210.000
2266.0000	-210.000
2266.4000	-55.161
2266.8000	-57.764
2267.2000	-210.000
2267.6000	-50.640
2268.0000	-210.000
2268.4000	-55.695
2268.8000	-210.000
2269.2000	-210.000
2269.6000	-57.453
2270.0000	-210.000
2270.4000	-65.505
2270.8000	-210.000
2271.2000	-55.928
2271.6000	-46.378
2272.0000	-79.155
2272.4000	-54.710
2272.8000	-50.823
2273.2000	-56.217
2273.6000	-210.000
2274.0000	-59.738
2274.4000	-58.195
2274.8000	-59.380
2275.2000	-63.140
2275.6000	-210.000
2276.0000	-55.144
2276.4000	-56.758
2276.8000	-210.000
2277.2000	-210.000
2277.6000	-55.748
2278.0000	-49.729
2278.4000	-210.000
2278.8000	-210.000
2279.2000	-210.000
2279.6000	-210.000
2280.0000	-56.238
2280.4000	-55.916
2280.8000	-61.073
2281.2000	-210.000
2281.6000	-210.000
2282.0000	-210.000
2282.4000	-210.000
2282.8000	-62.023
2283.2000	-210.000
2283.6000	-210.000
2284.0000	-210.000
2284.4000	-210.000
2284.8000	-210.000
2285.2000	-75.770
2285.6000	-210.000
2286.0000	-210.000
2286.4000	-210.000
2286.8000	-210.000
2287.2000	-55.953
2287.6000	-47.504
2288.0000	-48.905
2288.4000	-53.190
2288.8000	-49.803
2289.2000	-56.400
2289.6000	-74.072
2290.0000	-59.895
2290.4000	-210.000
2290.8000	-210.000
2291.2000	-64.451
2291.6000	-62.117
2292.0000	-62.129
2292.4000	-57.733
2292.8000	-210.000
2293.2000	-210.000
2293.6000	-56.370
2294.0000	-210.000
2294.4000	-49.040
2294.8000	-210.000
2295.2000	-210.000
2295.6000	-210.000
2296.0000	-66.137
2296.4000	-210.000
2296.8000	-60.109
2297.2000	-210.000
2297.6000	-56.235
2298.0000	-210.000
2298.4000	-210.000
2298.8000	-50.448
2299.2000	-210.000
2299.6000	-210.000
2300.0000	-210.000
2300.4000	-210.000
2300.8000	-210.000
2301.2000	-210.000
2301.6000	-56.449
2302.0000	-59.563
2302.4000	-61.432
2302.8000	-210.000
2303.2000	-210.000
2303.6000	-46.841
2304.0000	-48.539
2304.4000	-210.000
2304.8000	-59.957
2305.2000	-49.111
2305.6000	-210.000
2306.0000	-59.280
2306.4000	-57.939
2306.8000	-93.854
2307.2000	-56.456
2307.6000	-210.000
2308.0000	-210.000
2308.4000	-210.000
2308.8000	-210.000
2309.2000	-210.000
2309.6000	-54.008
2310.0000	-210.000
2310.4000	-49.601
2310.8000	-210.000
2311.2000	-210.000
2311.6000	-210.000
2312.0000	-63.488
2312.4000	-210.000
2312.8000	-210.000
2313.2000	-210.000
2313.6000	-210.000
2314.0000	-210.000
2314.4000	-210.000
2314.8000	-51.419
2315.2000	-61.282
2315.6000	-49.194
2316.0000	-210.000
2316.4000	-210.000
2316.8000	-210.000
2317.2000	-59.581
2317.6000	-62.568
2318.0000	-210.000
2318.4000	-210.000
2318.8000	-68.597
2319.2000	-57.075
2319.6000	-210.000
2320.0000	-49.679
2320.4000	-58.779
2320.8000	-53.382
2321.2000	-48.043
2321.6000	-210.000
2322.0000	-210.000
2322.4000	-67.954
2322.8000	-210.000
2323.2000	-69.930
2323.6000	-56.616
2324.0000	-57.891
2324.4000	-70.291
2324.8000	-60.004
2325.2000	-47.312
2325.6000	-210.000
2326.0000	-210.000
2326.4000	-47.668
2326.8000	-210.000
2327.2000	-210.000
2327.6000	-210.000
2328.0000	-210.000
2328.4000	-59.488
2328.8000	-73.657
2329.2000	-60.443
2329.6000	-57.077
2330.0000	-61.786
2330.4000	-210.000
2330.8000	-210.000
2331.2000	-210.000
2331.6000	-49.741
2332.0000	-210.000
2332.4000	-210.000
2332.8000	-63.684
2333.2000	-62.675
2333.6000	-57.847
2334.0000	-58.234
2334.4000	-210.000
2334.8000	-67.930
2335.2000	-210.000
2335.6000	-210.000
2336.0000	-55.574
2336.4000	-52.359
2336.8000	-50.182
2337.2000	-210.000
2337.6000	-210.000
2338.0000	-85.607
2338.4000	-66.495
2338.8000	-210.000
2339.2000	-210.000
2339.6000	-61.483
2340.0000	-210.000
2340.4000	-210.000
2340.8000	-66.864
2341.2000	-53.613
2341.6000	-50.067
2342.0000	-49.500
2342.4000	-48.956
2342.8000	-53.644
2343.2000	-210.000
2343.6000	-57.638
2344.0000	-210.000
2344.4000	-58.386
2344.8000	-210.000
2345.2000	-210.000
2345.6000	-210.000
2346.0000	-79.104
2346.4000	-210.000
2346.8000	-210.000
2347.2000	-210.000
2347.6000	-210.000
2348.0000	-210.000
2348.4000	-210.000
2348.8000	-57.739
2349.2000	-58.261
2349.6000	-210.000
2350.0000	-210.000
2350.4000	-61.494
2350.8000	-210.000
2351.2000	-210.000
2351.6000	-210.000
2352.0000	-210.000
2352.4000	-54.018
2352.8000	-51.302
2353.2000	-210.000
2353.6000	-210.000
2354.0000	-210.000
2354.4000	-56.642
2354.8000	-63.857
2355.2000	-62.668
2355.6000	-210.000
2356.0000	-210.000
2356.4000	-210.000
2356.8000	-61.102
2357.2000	-54.570
2357.6000	-48.970
2358.0000	-58.981
2358.4000	-49.144
2358.8000	-57.537
2359.2000	-210.000
2359.6000	-210.000
2360.0000	-210.000
2360.4000	-210.000
2360.8000	-59.383
2361.2000	-210.000
2361.6000	-59.452
2362.0000	-58.131
2362.4000	-210.000
2362.8000	-210.000
2363.2000	-56.847
2363.6000	-52.506
2364.0000	-57.556
2364.4000	-210.000
2364.8000	-210.000
2365.2000	-210.000
2365.6000	-210.000
2366.0000	-210.000
2366.4000	-70.106
2366.8000	-62.623
2367.2000	-58.797
2367.6000	-210.000
2368.0000	-210.000
2368.4000	-52.994
2368.8000	-57.471
2369.2000	-60.435
2369.6000	-210.000
2370.0000	-210.000
2370.4000	-65.293
2370.8000	-60.718
2371.2000	-210.000
2371.6000	-210.000
2372.0000	-58.322
2372.4000	-64.427
2372.8000	-61.660
2373.2000	-210.000
2373.6000	-49.805
2374.0000	-210.000
2374.4000	-52.747
2374.8000	-63.280
2375.2000	-210.000
2375.6000	-210.000
2376.0000	-65.666
2376.4000	-210.000
2376.8000	-61.993
2377.2000	-65.561
2377.6000	-65.243
2378.0000	-64.515
2378.4000	-210.000
2378.8000	-210.000
2379.2000	-51.947
2379.6000	-51.378
2380.0000	-56.520
2380.4000	-210.000
2380.8000	-58.945
2381.2000	-62.655
2381.6000	-210.000
2382.0000	-210.000
2382.4000	-67.493
2382.8000	-210.000
2383.2000	-60.182
2383.6000	-61.036
2384.0000	-210.000
2384.4000	-53.226
2384.8000	-59.906
2385.2000	-54.771
2385.6000	-210.000
2386.0000	-63.331
2386.4000	-210.000
2386.8000	-60.427
2387.2000	-210.000
2387.6000	-210.000
2388.0000	-210.000
2388.4000	-60.938
2388.8000	-210.000
2389.2000	-210.000
2389.6000	-50.880
2390.0000	-64.222
2390.4000	-58.510
2390.8000	-210.000
2391.2000	-210.000
2391.6000	-58.688
2392.0000	-61.390
2392.4000	-61.839
2392.8000	-59.688
2393.2000	-68.298
2393.6000	-62.624
2394.0000	-210.000
2394.4000	-49.706
2394.8000	-49.275
2395.2000	-56.914
2395.6000	-54.001
2396.0000	-54.477
2396.4000	-210.000
2396.8000	-60.073
2397.2000	-69.400
2397.6000	-210.000
2398.0000	-210.000
2398.4000	-56.309
2398.8000	-210.000
2399.2000	-64.076
2399.6000	-210.000
2400.0000	-210.000
2400.4000	-55.867
2400.8000	-51.994
2401.2000	-50.780
2401.6000	-210.000
2402.0000	-210.000
2402.4000	-58.158
2402.8000	-62.540
2403.2000	-60.575
2403.6000	-210.000
2404.0000	-80.056
2404.4000	-63.161
2404.8000	-210.000
2405.2000	-210.000
2405.6000	-54.306
2406.0000	-63.245
2406.4000	-51.262
2406.8000	-210.000
2407.2000	-63.474
2407.6000	-58.542
2408.0000	-57.799
2408.4000	-69.148
2408.8000	-59.838
2409.2000	-210.000
2409.6000	-210.000
2410.0000	-59.314
2410.4000	-49.788
2410.8000	-49.348
2411.2000	-53.032
2411.6000	-48.864
2412.0000	-56.763
2412.4000	-210.000
2412.8000	-210.000
2413.2000	-61.176
2413.6000	-60.003
2414.0000	-59.013
2414.4000	-58.460
2414.8000	-210.000
2415.2000	-210.000
2415.6000	-73.900
2416.0000	-210.000
2416.4000	-59.302
2416.8000	-52.903
2417.2000	-50.545
2417.6000	-210.000
2418.0000	-210.000
2418.4000	-62.181
2418.8000	-210.000
2419.2000	-210.000
2419.6000	-210.000
2420.0000	-210.000
2420.4000	-210.000
2420.8000	-210.000
2421.2000	-210.000
2421.6000	-52.218
2422.0000	-51.320
2422.4000	-210.000
2422.8000	-210.000
2423.2000	-210.000
2423.6000	-210.000
2424.0000	-65.380
2424.4000	-210.000
2424.8000	-61.509
2425.2000	-210.000
2425.6000	-68.115
2426.0000	-210.000
2426.4000	-60.317
2426.8000	-48.981
2427.2000	-54.053
2427.6000	-47.780
2428.0000	-59.615
2428.4000	-210.000
2428.8000	-61.044
2429.2000	-210.000
2429.6000	-68.294
2430.0000	-59.889
2430.4000	-210.000
2430.8000	-210.000
2431.2000	-210.000
2431.6000	-210.000
2432.0000	-210.000
2432.4000	-52.800
2432.8000	-210.000
2433.2000	-50.203
2433.6000	-210.000
2434.0000	-210.000
2434.4000	-60.919
2434.8000	-60.376
2435.2000	-58.718
2435.6000	-210.000
2436.0000	-210.000
2436.4000	-210.000
2436.8000	-75.957
2437.2000	-210.000
2437.6000	-50.236
2438.0000	-58.240
2438.4000	-55.593
2438.8000	-210.000
2439.2000	-210.000
2439.6000	-210.000
2440.0000	-67.031
2440.4000	-74.762
2440.8000	-59.760
2441.2000	-210.000
2441.6000	-67.734
2442.0000	-210.000
2442.4000	-210.000
2442.8000	-48.417
2443.2000	-59.259
2443.6000	-48.570
2444.0000	-57.881
2444.4000	-210.000
2444.8000	-64.134
2445.2000	-210.000
2445.6000	-210.000
2446.0000	-62.243
2446.4000	-210.000
2446.8000	-210.000
2447.2000	-62.802
2447.6000	-54.638
2448.0000	-48.927
2448.4000	-56.045
2448.8000	-55.613
2449.2000	-54.594
2449.6000	-210.000
2450.0000	-210.000
2450.4000	-210.000
2450.8000	-59.811
2451.2000	-58.598
2451.6000	-67.092
2452.0000	-59.644
2452.4000	-60.229
2452.8000	-210.000
2453.2000	-52.673
2453.6000	-55.284
2454.0000	-49.465
2454.4000	-59.384
2454.8000	-210.000
2455.2000	-210.000
2455.6000	-60.341
2456.0000	-210.000
2456.4000	-210.000
2456.8000	-210.000
2457.2000	-59.870
2457.6000	-59.799
2458.0000	-62.221
2458.4000	-210.000
2458.8000	-49.530
2459.2000	-50.431
2459.6000	-49.747
2460.0000	-64.415
2460.4000	-65.750
2460.8000	-210.000
2461.2000	-210.000
2461.6000	-60.696
2462.0000	-60.081
2462.4000	-210.000
2462.8000	-210.000
2463.2000	-210.000
2463.6000	-49.784
2464.0000	-47.702
2464.4000	-47.748
2464.8000	-46.253
2465.2000	-52.967
2465.6000	-210.000
2466.0000	-210.000
2466.4000	-210.000
2466.8000	-210.000
2467.2000	-210.000
2467.6000	-62.210
2468.0000	-210.000
2468.4000	-65.761
2468.8000	-210.000
2469.2000	-49.809
2469.6000	-48.738
2470.0000	-45.847
2470.4000	-53.851
2470.8000	-210.000
2471.2000	-210.000
2471.6000	-63.094
2472.0000	-72.335
2472.4000	-60.659
2472.8000	-72.087
2473.2000	-59.285
2473.6000	-59.273
2474.0000	-210.000
2474.4000	-47.837
2474.8000	-47.567
2475.2000	-46.615
2475.6000	-48.393
2476.0000	-210.000
2476.4000	-210.000
2476.8000	-210.000
2477.2000	-210.000
2477.6000	-64.892
2478.0000	-210.000
2478.4000	-61.084
2478.8000	-61.523
2479.2000	-210.000
2479.6000	-46.673
2480.0000	-46.824
2480.4000	-46.120
2480.8000	-46.197
2481.2000	-210.000
2481.6000	-210.000
2482.0000	-210.000
2482.4000	-59.444
2482.8000	-210.000
2483.2000	-61.511
2483.6000	-58.937
2484.0000	-59.084
2484.4000	-58.938
2484.8000	-56.932
2485.2000	-45.375
2485.6000	-44.156
2486.0000	-43.961
2486.4000	-52.012
2486.8000	-210.000
2487.2000	-62.424
2487.6000	-67.142
2488.0000	-60.168
2488.4000	-210.000
2488.8000	-210.000
2489.2000	-210.000
2489.6000	-62.966
2490.0000	-210.000
2490.4000	-45.123
2490.8000	-44.234
2491.2000	-44.326
2491.6000	-49.335
2492.0000	-210.000
2492.4000	-210.000
2492.8000	-72.385
2493.2000	-59.368
2493.6000	-80.034
2494.0000	-58.926
2494.4000	-60.205
2494.8000	-210.000
2495.2000	-210.000
2495.6000	-44.739
2496.0000	-44.845
2496.4000	-43.153
2496.8000	-44.502
2497.2000	-210.000
2497.6000	-65.421
2498.0000	-58.549
2498.4000	-62.375
2498.8000	-210.000
2499.2000	-64.008
2499.6000	-210.000
2500.0000	-66.542
2500.4000	-58.744
2500.8000	-46.809
2501.2000	-43.312
2501.6000	-43.105
2502.0000	-43.264
2502.4000	-210.000
2502.8000	-62.303
2503.2000	-210.000
2503.6000	-62.158
2504.0000	-60.307
2504.4000	-210.000
2504.8000	-62.101
2505.2000	-210.000
2505.6000	-59.993
2506.0000	-50.005
2506.4000	-42.093
2506.8000	-42.374
2507.2000	-42.785
2507.6000	-210.000
2508.0000	-210.000
2508.4000	-61.751
2508.8000	-62.755
2509.2000	-68.527
2509.6000	-58.834
2510.0000	-64.587
2510.4000	-61.713
2510.8000	-210.000
2511.2000	-52.466
2511.6000	-43.259
2512.0000	-44.240
2512.4000	-41.351
2512.8000	-52.421
2513.2000	-210.000
2513.6000	-69.802
2514.0000	-210.000
2514.4000	-210.000
2514.8000	-210.000
2515.2000	-210.000
2515.6000	-210.000
2516.0000	-210.000
2516.4000	-55.697
2516.8000	-46.058
2517.2000	-44.381
2517.6000	-42.143
2518.0000	-41.365
2518.4000	-210.000
2518.8000	-63.666
2519.2000	-210.000
2519.6000	-210.000
2520.0000	-210.000
2520.4000	-210.000
2520.8000	-210.000
2521.2000	-61.770
2521.6000	-62.042
2522.0000	-44.935
2522.4000	-40.826
2522.8000	-40.575
2523.2000	-41.404
2523.6000	-210.000
2524.0000	-210.000
2524.4000	-210.000
2524.8000	-210.000
2525.2000	-210.000
2525.6000	-64.634
2526.0000	-66.289
2526.4000	-210.000
2526.8000	-210.000
2527.2000	-50.323
2527.6000	-41.427
2528.0000	-41.320
2528.4000	-39.962
2528.8000	-54.478
2529.2000	-210.000
2529.6000	-210.000
2530.0000	-57.389
2530.4000	-61.133
2530.8000	-210.000
2531.2000	-210.000
2531.6000	-210.000
2532.0000	-210.000
2532.4000	-50.246
2532.8000	-42.306
2533.2000	-40.918
2533.6000	-39.735
2534.0000	-45.179
2534.4000	-210.000
2534.8000	-60.127
2535.2000	-65.853
2535.6000	-210.000
2536.0000	-210.000
2536.4000	-210.000
2536.8000	-210.000
2537.2000	-62.991
2537.6000	-50.270
2538.0000	-40.662
2538.4000	-38.929
2538.8000	-39.036
2539.2000	-44.948
2539.6000	-210.000
2540.0000	-210.000
2540.4000	-210.000
2540.8000	-65.299
2541.2000	-64.230
2541.6000	-66.730
2542.0000	-65.318
2542.4000	-66.784
2542.8000	-210.000
2543.2000	-40.393
2543.6000	-37.224
2544.0000	-38.014
2544.4000	-45.967
2544.8000	-210.000
2545.2000	-210.000
2545.6000	-61.165
2546.0000	-61.823
2546.4000	-61.489
2546.8000	-210.000
2547.2000	-210.000
2547.6000	-210.000
2548.0000	-210.000
2548.4000	-41.428
2548.8000	-38.261
2549.2000	-37.903
2549.6000	-39.466
2550.0000	-210.000
2550.4000	-210.000
2550.8000	-210.000
2551.2000	-210.000
2551.6000	-210.000
2552.0000	-210.000
2552.4000	-62.631
2552.8000	-63.146
2553.2000	-69.881
2553.6000	-41.234
2554.0000	-37.554
2554.4000	-37.786
2554.8000	-36.972
2555.2000	-210.000
2555.6000	-210.000
2556.0000	-210.000
2556.4000	-210.000
2556.8000	-210.000
2557.2000	-210.000
2557.6000	-210.000
2558.0000	-73.743
2558.4000	-62.999
2558.8000	-41.852
2559.2000	-37.146
2559.6000	-35.922
2560.0000	-37.096
2560.4000	-210.000
2560.8000	-210.000
2561.2000	-62.489
2561.6000	-60.100
2562.0000	-62.109
2562.4000	-210.000
2562.8000	-210.000
2563.2000	-210.000
2563.6000	-60.333
2564.0000	-45.181
2564.4000	-37.297
2564.8000	-35.624
2565.2000	-36.162
2565.6000	-46.509
2566.0000	-210.000
2566.4000	-210.000
2566.8000	-210.000
2567.2000	-210.000
2567.6000	-64.638
2568.0000	-210.000
2568.4000	-59.580
2568.8000	-60.775
2569.2000	-45.642
2569.6000	-37.805
2570.0000	-36.316
2570.4000	-35.991
2570.8000	-42.848
2571.2000	-210.000
2571.6000	-210.000
2572.0000	-210.000
2572.4000	-210.000
2572.8000	-210.000
2573.2000	-210.000
2573.6000	-210.000
2574.0000	-210.000
2574.4000	-46.642
2574.8000	-37.028
2575.2000	-34.652
2575.6000	-35.077
2576.0000	-41.962
2576.4000	-210.000
2576.8000	-210.000
2577.2000	-210.000
2577.6000	-62.379
2578.0000	-63.595
2578.4000	-63.899
2578.8000	-64.652
2579.2000	-210.000
2579.6000	-210.000
2580.0000	-36.394
2580.4000	-34.839
2580.8000	-35.235
2581.2000	-39.073
2581.6000	-210.000
2582.0000	-210.000
2582.4000	-210.000
2582.8000	-210.000
2583.2000	-63.617
2583.6000	-61.113
2584.0000	-210.000
2584.4000	-66.224
2584.8000	-53.136
2585.2000	-37.849
2585.6000	-36.167
2586.0000	-34.825
2586.4000	-36.086
2586.8000	-210.000
2587.2000	-210.000
2587.6000	-59.747
2588.0000	-60.691
2588.4000	-210.000
2588.8000	-210.000
2589.2000	-65.538
2589.6000	-67.554
2590.0000	-210.000
2590.4000	-37.976
2590.8000	-34.432
2591.2000	-33.583
2591.6000	-35.455
2592.0000	-210.000
2592.4000	-210.000
2592.8000	-210.000
2593.2000	-65.152
2593.6000	-65.833
2594.0000	-58.048
2594.4000	-61.072
2594.8000	-210.000
2595.2000	-210.000
2595.6000	-41.279
2596.0000	-33.473
2596.4000	-32.670
2596.8000	-34.197
2597.2000	-49.062
2597.6000	-210.000
2598.0000	-63.117
2598.4000	-60.563
2598.8000	-59.664
2599.2000	-210.000
2599.6000	-210.000
2600.0000	-63.797
2600.4000	-68.540
2600.8000	-40.513
2601.2000	-33.315
2601.6000	-34.461
2602.0000	-34.504
2602.4000	-42.278
2602.8000	-210.000
2603.2000	-210.000
2603.6000	-210.000
2604.0000	-66.163
2604.4000	-61.804
2604.8000	-61.552
2605.2000	-62.444
2605.6000	-210.000
2606.0000	-43.191
2606.4000	-36.369
2606.8000	-34.233
2607.2000	-32.415
2607.6000	-37.858
2608.0000	-210.000
2608.4000	-210.000
2608.8000	-210.000
2609.2000	-210.000
2609.6000	-71.275
2610.0000	-62.298
2610.4000	-62.012
2610.8000	-210.000
2611.2000	-47.424
2611.6000	-34.566
2612.0000	-31.515
2612.4000	-31.642
2612.8000	-38.942
2613.2000	-210.000
2613.6000	-210.000
2614.0000	-67.665
2614.4000	-210.000
2614.8000	-63.031
2615.2000	-62.899
2615.6000	-210.000
2616.0000	-68.006
2616.4000	-50.806
2616.8000	-34.910
2617.2000	-32.136
2617.6000	-31.092
2618.0000	-35.291
2618.4000	-210.000
2618.8000	-210.000
2619.2000	-210.000
2619.6000	-210.000
2620.0000	-210.000
2620.4000	-210.000
2620.8000	-210.000
2621.2000	-65.071
2621.6000	-52.830
2622.0000	-35.314
2622.4000	-33.835
2622.8000	-33.010
2623.2000	-34.653
2623.6000	-210.000
2624.0000	-210.000
2624.4000	-210.000
2624.8000	-210.000
2625.2000	-65.668
2625.6000	-210.000
2626.0000	-210.000
2626.4000	-62.306
2626.8000	-61.833
2627.2000	-38.607
2627.6000	-34.888
2628.0000	-33.204
2628.4000	-33.245
2628.8000	-210.000
2629.2000	-210.000
2629.6000	-210.000
2630.0000	-210.000
2630.4000	-61.907
2630.8000	-68.793
2631.2000	-210.000
2631.6000	-60.476
2632.0000	-62.566
2632.4000	-37.683
2632.8000	-31.800
2633.2000	-30.653
2633.6000	-30.334
2634.0000	-45.140
2634.4000	-210.000
2634.8000	-210.000
2635.2000	-77.585
2635.6000	-210.000
2636.0000	-69.285
2636.4000	-58.278
2636.8000	-70.710
2637.2000	-210.000
2637.6000	-38.101
2638.0000	-32.782
2638.4000	-30.574
2638.8000	-29.646
2639.2000	-37.899
2639.6000	-210.000
2640.0000	-210.000
2640.4000	-66.540
2640.8000	-210.000
2641.2000	-63.085
2641.6000	-61.469
2642.0000	-66.264
2642.4000	-67.928
2642.8000	-41.407
2643.2000	-34.817
2643.6000	-32.606
2644.0000	-32.327
2644.4000	-38.796
2644.8000	-210.000
2645.2000	-210.000
2645.6000	-210.000
2646.0000	-210.000
2646.4000	-61.212
2646.8000	-66.151
2647.2000	-60.991
2647.6000	-59.908
2648.0000	-53.332
2648.4000	-31.977
2648.8000	-32.919
2649.2000	-33.296
2649.6000	-44.713
2650.0000	-210.000
2650.4000	-210.000
2650.8000	-210.000
2651.2000	-210.000
2651.6000	-61.949
2652.0000	-68.312
2652.4000	-60.151
2652.8000	-64.584
2653.2000	-37.594
2653.6000	-28.419
2654.0000	-30.795
2654.4000	-31.993
2654.8000	-41.344
2655.2000	-210.000
2655.6000	-210.000
2656.0000	-210.000
2656.4000	-210.000
2656.8000	-65.932
2657.2000	-62.593
2657.6000	-210.000
2658.0000	-65.998
2658.4000	-39.982
2658.8000	-32.330
2659.2000	-32.488
2659.6000	-31.086
2660.0000	-36.802
2660.4000	-210.000
2660.8000	-210.000
2661.2000	-210.000
2661.6000	-210.000
2662.0000	-68.417
2662.4000	-63.689
2662.8000	-210.000
2663.2000	-62.435
2663.6000	-47.115
2664.0000	-32.499
2664.4000	-31.282
2664.8000	-30.896
2665.2000	-33.431
2665.6000	-210.000
2666.0000	-210.000
2666.4000	-210.000
2666.8000	-64.338
2667.2000	-210.000
2667.6000	-63.291
2668.0000	-67.964
2668.4000	-70.508
2668.8000	-49.726
2669.2000	-31.162
2669.6000	-29.749
2670.0000	-28.401
2670.4000	-31.420
2670.8000	-210.000
2671.2000	-210.000
2671.6000	-71.161
2672.0000	-210.000
2672.4000	-66.924
2672.8000	-66.914
2673.2000	-210.000
2673.6000	-210.000
2674.0000	-49.853
2674.4000	-30.861
2674.8000	-28.173
2675.2000	-28.120
2675.6000	-29.586
2676.0000	-210.000
2676.4000	-210.000
2676.8000	-210.000
2677.2000	-210.000
2677.6000	-210.000
2678.0000	-69.869
2678.4000	-69.108
2678.8000	-66.318
2679.2000	-69.961
2679.6000	-30.702
2680.0000	-25.370
2680.4000	-25.473
2680.8000	-26.932
2681.2000	-210.000
2681.6000	-210.000
2682.0000	-210.000
2682.4000	-210.000
2682.8000	-210.000
2683.2000	-210.000
2683.6000	-63.405
2684.0000	-68.858
2684.4000	-47.568
2684.8000	-24.076
2685.2000	-23.336
2685.6000	-24.094
2686.0000	-30.367
2686.4000	-63.764
2686.8000	-69.910
2687.2000	-59.666
2687.6000	-64.631
2688.0000	-210.000
2688.4000	-210.000
2688.8000	-62.509
2689.2000	-59.348
2689.6000	-49.165
2690.0000	-25.128
2690.4000	-21.896
2690.8000	-20.959
2691.2000	-22.698
2691.6000	-59.533
2692.0000	-65.580
2692.4000	-64.494
2692.8000	-65.890
2693.2000	-61.315
2693.6000	-66.131
2694.0000	-210.000
2694.4000	-210.000
2694.8000	-210.000
2695.2000	-26.332
2695.6000	-22.550
2696.0000	-21.048
2696.4000	-22.824
2696.8000	-43.794
2697.2000	-210.000
2697.6000	-62.595
2698.0000	-60.773
2698.4000	-62.496
2698.8000	-60.918
2699.2000	-61.581
2699.6000	-63.502
2700.0000	-210.000
2700.4000	-31.074
2700.8000	-26.090
2701.2000	-25.733
2701.6000	-26.795
2702.0000	-40.481
2702.4000	-210.000
2702.8000	-210.000
2703.2000	-210.000
2703.6000	-210.000
2704.0000	-61.362
2704.4000	-60.045
2704.8000	-60.037
2705.2000	-62.266
2705.6000	-29.962
2706.0000	-26.518
2706.4000	-26.509
2706.8000	-26.815
2707.2000	-34.603
2707.6000	-60.081
2708.0000	-64.841
2708.4000	-58.308
2708.8000	-60.502
2709.2000	-60.769
2709.6000	-59.512
2710.0000	-58.760
2710.4000	-58.977
2710.8000	-21.653
2711.2000	-20.449
2711.6000	-20.153
2712.0000	-21.245
2712.4000	-39.105
2712.8000	-56.269
2713.2000	-57.336
2713.6000	-55.409
2714.0000	-55.819
2714.4000	-55.522
2714.8000	-54.495
2715.2000	-54.385
2715.6000	-54.477
2716.0000	-25.053
2716.4000	-20.539
2716.8000	-18.683
2717.2000	-20.052
2717.6000	-33.904
2718.0000	-52.326
2718.4000	-55.826
2718.8000	-55.210
2719.2000	-54.620
2719.6000	-54.634
2720.0000	-53.916
2720.4000	-53.401
2720.8000	-53.040
2721.2000	-22.205
2721.6000	-19.584
2722.0000	-17.002
2722.4000	-15.191
2722.8000	-21.641
2723.2000	-44.978
2723.6000	-48.520
2724.0000	-47.930
2724.4000	-47.478
2724.8000	-47.138
2725.2000	-46.478
2725.6000	-46.070
2726.0000	-45.832
2726.4000	-21.876
2726.8000	-18.073
2727.2000	-14.717
2727.6000	-14.693
2728.0000	-34.039
2728.4000	-42.744
2728.8000	-44.697
2729.2000	-44.590
2729.6000	-44.545
2730.0000	-44.556
2730.4000	-44.458
2730.8000	-44.506
2731.2000	-44.613
2731.6000	-17.935
2732.0000	-15.424
2732.4000	-13.376
2732.8000	-15.763
2733.2000	-28.978
2733.6000	-42.316
2734.0000	-45.159
2734.4000	-44.660
2734.8000	-44.376
2735.2000	-44.181
2735.6000	-44.185
2736.0000	-44.034
2736.4000	-44.040
2736.8000	-19.100
2737.2000	-13.940
2737.6000	-12.553
2738.0000	-14.063
2738.4000	-22.970
2738.8000	-40.779
2739.2000	-42.923
2739.6000	-42.732
2740.0000	-42.375
2740.4000	-42.021
2740.8000	-41.761
2741.2000	-41.491
2741.6000	-41.278
2742.0000	-18.675
2742.4000	-14.057
2742.8000	-12.242
2743.2000	-12.234
2743.6000	-17.654
2744.0000	-37.247
2744.4000	-38.395
2744.8000	-37.469
2745.2000	-36.154
2745.6000	-35.255
2746.0000	-34.723
2746.4000	-34.079
2746.8000	-33.665
2747.2000	-18.719
2747.6000	-13.330
2748.0000	-12.660
2748.4000	-14.055
2748.8000	-25.788
2749.2000	-33.239
2749.6000	-33.114
2750.0000	-33.073
2750.4000	-33.186
2750.8000	-33.329
2751.2000	-33.441
2751.6000	-33.476
2752.0000	-33.497
2752.4000	-17.249
2752.8000	-13.171
2753.2000	-12.361
2753.6000	-12.614
2754.0000	-22.422
2754.4000	-32.051
2754.8000	-31.643
2755.2000	-30.665
2755.6000	-29.914
2756.0000	-29.298
2756.4000	-28.770
2756.8000	-28.284
2757.2000	-28.068
2757.6000	-16.886
2758.0000	-11.375
2758.4000	-11.599
2758.8000	-11.682
2759.2000	-16.613
2759.6000	-26.128
2760.0000	-26.574
2760.4000	-26.448
2760.8000	-26.254
2761.2000	-26.199
2761.6000	-26.132
2762.0000	-25.981
2762.4000	-25.783
2762.8000	-14.561
2763.2000	-10.362
2763.6000	-9.375
2764.0000	-9.924
2764.4000	-18.943
2764.8000	-21.819
2765.2000	-22.118
2765.6000	-21.839
2766.0000	-21.384
2766.4000	-20.955
2766.8000	-20.466
2767.2000	-19.792
2767.6000	-19.389
2768.0000	-9.075
2768.4000	-8.260
2768.8000	-8.197
2769.2000	-8.617
2769.6000	-15.525
2770.0000	-18.850
2770.4000	-19.382
2770.8000	-19.412
2771.2000	-19.629
2771.6000	-19.975
2772.0000	-20.534
2772.4000	-21.310
2772.8000	-21.870
2773.2000	-7.917
2773.6000	-6.590
2774.0000	-6.812
2774.4000	-6.878
2774.8000	-12.463
2775.2000	-21.129
2775.6000	-25.943
2776.0000	-27.132
2776.4000	-27.079
2776.8000	-26.864
2777.2000	-26.298
2777.6000	-25.721
2778.0000	-25.076
2778.4000	-8.852
2778.8000	-4.817
2779.2000	-5.208
2779.6000	-6.088
2780.0000	-13.991
2780.4000	-17.873
2780.8000	-21.078
2781.2000	-21.223
2781.6000	-20.939
2782.0000	-20.503
2782.4000	-19.847
2782.8000	-19.256
2783.2000	-7.202
2783.6000	-4.237
2784.0000	-3.413
2784.4000	-3.534
2784.8000	-4.412
2785.2000	-10.977
2785.6000	-14.549
2786.0000	-13.591
2786.4000	-12.713
2786.8000	-12.121
2787.2000	-11.620
2787.6000	-11.198
2788.0000	-10.881
2788.4000	-10.613
2788.8000	-5.469
2789.2000	-3.018
2789.6000	-2.684
2790.0000	-5.702
2790.4000	-10.399
2790.8000	-10.200
2791.2000	-9.772
2791.6000	-9.775
2792.0000	-9.778
2792.4000	-9.810
2792.8000	-9.849
2793.2000	-9.972
2793.6000	-10.042
2794.0000	-4.231
2794.4000	-2.692
2794.8000	-2.969
2795.2000	-4.089
2795.6000	-12.207
2796.0000	-9.928
2796.4000	-10.972
2796.8000	-11.288
2797.2000	-11.569
2797.6000	-11.844
2798.0000	-12.079
2798.4000	-12.312
2798.8000	-12.486
2799.2000	-5.121
2799.6000	-2.847
2800.0000	-2.718
2800.4000	-3.440
2800.8000	-10.688
2801.2000	-12.642
2801.6000	-13.113
2802.0000	-13.229
2802.4000	-13.380
2802.8000	-13.603
2803.2000	-13.935
2803.6000	-14.173
2804.0000	-14.108
2804.4000	-4.670
2804.8000	-4.384
2805.2000	-5.085
2805.6000	-8.673
2806.0000	-12.451
2806.4000	-17.266
2806.8000	-17.728
2807.2000	-17.798
2807.6000	-17.676
2808.0000	-17.493
2808.4000	-17.299
2808.8000	-17.183
2809.2000	-6.445
2809.6000	-6.067
2810.0000	-5.282
2810.4000	-5.556
2810.8000	-7.066
2811.2000	-15.224
2811.6000	-17.719
2812.0000	-18.591
2812.4000	-19.017
2812.8000	-19.300
2813.2000	-19.448
2813.6000	-19.493
2814.0000	-19.415
2814.4000	-9.933
2814.8000	-6.053
2815.2000	-5.703
2815.6000	-5.951
2816.0000	-9.775
2816.4000	-15.691
2816.8000	-17.961
2817.2000	-18.206
2817.6000	-18.350
2818.0000	-18.518
2818.4000	-18.708
2818.8000	-19.148
2819.2000	-19.622
2819.6000	-10.283
2820.0000	-6.231
2820.4000	-5.681
2820.8000	-5.970
2821.2000	-9.699
2821.6000	-17.284
2822.0000	-22.719
2822.4000	-24.183
2822.8000	-25.374
2823.2000	-26.592
2823.6000	-27.579
2824.0000	-28.276
2824.4000	-28.792
2824.8000	-12.972
2825.2000	-6.728
2825.6000	-6.672
2826.0000	-6.957
2826.4000	-12.245
2826.8000	-25.212
2827.2000	-29.864
2827.6000	-29.899
2828.0000	-29.644
2828.4000	-29.233
2828.8000	-28.755
2829.2000	-28.273
2829.6000	-27.841
2830.0000	-17.095
2830.4000	-10.959
2830.8000	-7.363
2831.2000	-7.507
2831.6000	-12.604
2832.0000	-23.960
2832.4000	-27.369
2832.8000	-27.875
2833.2000	-28.404
2833.6000	-28.837
2834.0000	-29.348
2834.4000	-30.005
2834.8000	-30.750
2835.2000	-13.362
2835.6000	-9.673
2836.0000	-7.653
2836.4000	-8.648
2836.8000	-18.770
2837.2000	-33.461
2837.6000	-36.086
2838.0000	-36.170
2838.4000	-36.102
2838.8000	-35.703
2839.2000	-35.265
2839.6000	-34.853
2840.0000	-34.512
2840.4000	-14.225
2840.8000	-9.245
2841.2000	-8.763
2841.6000	-9.043
2842.0000	-13.621
2842.4000	-32.121
2842.8000	-34.601
2843.2000	-35.092
2843.6000	-35.495
2844.0000	-35.993
2844.4000	-36.706
2844.8000	-37.398
2845.2000	-38.241
2845.6000	-14.765
2846.0000	-9.639
2846.4000	-8.412
2846.8000	-9.829
2847.2000	-19.378
2847.6000	-37.861
2848.0000	-38.709
2848.4000	-38.749
2848.8000	-38.977
2849.2000	-39.051
2849.6000	-39.262
2850.0000	-39.500
2850.4000	-39.664
2850.8000	-15.492
2851.2000	-10.452
2851.6000	-9.386
2852.0000	-10.321
2852.4000	-23.811
2852.8000	-40.539
2853.2000	-43.090
2853.6000	-43.553
2854.0000	-43.638
2854.4000	-43.483
2854.8000	-43.199
2855.2000	-42.971
2855.6000	-20.991
2856.0000	-13.531
2856.4000	-10.709
2856.8000	-10.514
2857.2000	-12.030
2857.6000	-25.258
2858.0000	-42.094
2858.4000	-42.812
2858.8000	-43.188
2859.2000	-43.472
2859.6000	-43.694
2860.0000	-43.901
2860.4000	-44.316
2860.8000	-20.175
2861.2000	-14.309
2861.6000	-11.485
2862.0000	-11.178
2862.4000	-10.809
2862.8000	-19.986
2863.2000	-43.101
2863.6000	-45.920
2864.0000	-46.611
2864.4000	-47.223
2864.8000	-47.866
2865.2000	-48.478
2865.6000	-49.106
2866.0000	-22.398
2866.4000	-16.557
2866.8000	-12.997
2867.2000	-11.936
2867.6000	-14.370
2868.0000	-39.541
2868.4000	-50.435
2868.8000	-51.240
2869.2000	-51.852
2869.6000	-51.689
2870.0000	-51.963
2870.4000	-52.127
2870.8000	-52.250
2871.2000	-22.086
2871.6000	-16.296
2872.0000	-13.977
2872.4000	-13.731
2872.8000	-14.952
2873.2000	-32.651
2873.6000	-54.023
2874.0000	-54.303
2874.4000	-54.554
2874.8000	-54.406
2875.2000	-55.042
2875.6000	-56.034
2876.0000	-55.471
2876.4000	-18.159
2876.8000	-14.705
2877.2000	-14.848
2877.6000	-12.155
2878.0000	-15.559
2878.4000	-56.049
2878.8000	-57.985
2879.2000	-58.570
2879.6000	-58.226
2880.0000	-58.691
2880.4000	-58.088
2880.8000	-58.369
2881.2000	-59.972
2881.6000	-25.035
2882.0000	-18.966
2882.4000	-16.319
2882.8000	-14.785
2883.2000	-21.891
2883.6000	-58.883
2884.0000	-59.125
2884.4000	-61.146
2884.8000	-60.447
2885.2000	-59.342
2885.6000	-58.724
2886.0000	-60.018
2886.4000	-58.708
2886.8000	-22.360
2887.2000	-16.628
2887.6000	-16.699
2888.0000	-15.198
2888.4000	-25.465
2888.8000	-62.264
2889.2000	-64.099
2889.6000	-61.714
2890.0000	-59.488
2890.4000	-60.625
2890.8000	-61.056
2891.2000	-58.623
2891.6000	-24.601
2892.0000	-18.495
2892.4000	-16.673
2892.8000	-15.136
2893.2000	-15.923
2893.6000	-31.974
2894.0000	-210.000
2894.4000	-210.000
2894.8000	-70.458
2895.2000	-67.447
2895.6000	-64.339
2896.0000	-210.000
2896.4000	-62.582
2896.8000	-64.193
2897.2000	-22.856
2897.6000	-16.896
2898.0000	-15.356
2898.4000	-15.796
2898.8000	-22.758
2899.2000	-62.788
2899.6000	-68.102
2900.0000	-64.220
2900.4000	-63.280
2900.8000	-63.993
2901.2000	-60.419
2901.6000	-61.038
2902.0000	-23.260
2902.4000	-18.681
2902.8000	-16.136
2903.2000	-15.640
2903.6000	-19.011
2904.0000	-62.681
2904.4000	-64.262
2904.8000	-64.632
2905.2000	-210.000
2905.6000	-70.685
2906.0000	-210.000
2906.4000	-61.139
2906.8000	-65.031
2907.2000	-25.922
2907.6000	-19.620
2908.0000	-18.079
2908.4000	-15.319
2908.8000	-21.290
2909.2000	-210.000
2909.6000	-210.000
2910.0000	-210.000
2910.4000	-67.047
2910.8000	-78.602
2911.2000	-210.000
2911.6000	-69.078
2912.0000	-210.000
2912.4000	-19.876
2912.8000	-19.011
2913.2000	-18.789
2913.6000	-17.886
2914.0000	-19.823
2914.4000	-210.000
2914.8000	-67.340
2915.2000	-73.337
2915.6000	-71.395
2916.0000	-65.847
2916.4000	-210.000
2916.8000	-210.000
2917.2000	-210.000
2917.6000	-21.627
2918.0000	-19.548
2918.4000	-19.889
2918.8000	-17.324
2919.2000	-25.109
2919.6000	-210.000
2920.0000	-210.000
2920.4000	-71.810
2920.8000	-65.331
2921.2000	-64.258
2921.6000	-71.236
2922.0000	-210.000
2922.4000	-210.000
2922.8000	-22.571
2923.2000	-19.549
2923.6000	-19.216
2924.0000	-19.624
2924.4000	-52.860
2924.8000	-70.800
2925.2000	-65.353
2925.6000	-210.000
2926.0000	-83.130
2926.4000	-72.477
2926.8000	-210.000
2927.2000	-210.000
2927.6000	-24.306
2928.0000	-20.139
2928.4000	-18.952
2928.8000	-19.283
2929.2000	-20.075
2929.6000	-35.746
2930.0000	-210.000
2930.4000	-210.000
2930.8000	-210.000
2931.2000	-210.000
2931.6000	-210.000
2932.0000	-64.510
2932.4000	-67.893
2932.8000	-25.828
2933.2000	-20.842
2933.6000	-19.586
2934.0000	-18.876
2934.4000	-20.428
2934.8000	-210.000
2935.2000	-210.000
2935.6000	-67.133
2936.0000	-210.000
2936.4000	-210.000
2936.8000	-210.000
2937.2000	-210.000
2937.6000	-210.000
2938.0000	-23.674
2938.4000	-19.452
2938.8000	-18.116
2939.2000	-18.680
2939.6000	-27.393
2940.0000	-69.847
2940.4000	-210.000
2940.8000	-66.459
2941.2000	-210.000
2941.6000	-62.881
2942.0000	-67.621
2942.4000	-210.000
2942.8000	-210.000
2943.2000	-20.390
2943.6000	-19.430
2944.0000	-18.714
2944.4000	-16.794
2944.8000	-21.008
2945.2000	-210.000
2945.6000	-210.000
2946.0000	-69.505
2946.4000	-210.000
2946.8000	-86.132
2947.2000	-67.241
2947.6000	-210.000
2948.0000	-210.000
2948.4000	-20.622
2948.8000	-19.493
2949.2000	-16.153
2949.6000	-17.682
2950.0000	-26.655
2950.4000	-61.776
2950.8000	-210.000
2951.2000	-65.066
2951.6000	-210.000
2952.0000	-210.000
2952.4000	-210.000
2952.8000	-210.000
2953.2000	-24.502
2953.6000	-20.501
2954.0000	-19.882
2954.4000	-17.974
2954.8000	-20.576
2955.2000	-210.000
2955.6000	-67.060
2956.0000	-210.000
2956.4000	-61.997
2956.8000	-210.000
2957.2000	-210.000
2957.6000	-67.150
2958.0000	-210.000
2958.4000	-25.849
2958.8000	-21.263
2959.2000	-19.756
2959.6000	-18.336
2960.0000	-24.281
2960.4000	-210.000
2960.8000	-69.625
2961.2000	-210.000
2961.6000	-66.240
2962.0000	-68.292
2962.4000	-210.000
2962.8000	-64.094
2963.2000	-63.969
2963.6000	-19.502
2964.0000	-19.158
2964.4000	-19.226
2964.8000	-19.094
2965.2000	-22.407
2965.6000	-210.000
2966.0000	-210.000
2966.4000	-210.000
2966.8000	-210.000
2967.2000	-66.374
2967.6000	-73.929
2968.0000	-70.442
2968.4000	-210.000
2968.8000	-21.721
2969.2000	-19.899
2969.6000	-18.327
2970.0000	-18.945
2970.4000	-24.918
2970.8000	-210.000
2971.2000	-210.000
2971.6000	-210.000
2972.0000	-60.285
2972.4000	-210.000
2972.8000	-210.000
2973.2000	-210.000
2973.6000	-25.308
2974.0000	-20.540
2974.4000	-19.449
2974.8000	-18.449
2975.2000	-19.810
2975.6000	-210.000
2976.0000	-210.000
2976.4000	-66.014
2976.8000	-210.000
2977.2000	-61.894
2977.6000	-70.838
2978.0000	-210.000
2978.4000	-61.879
2978.8000	-21.977
2979.2000	-18.426
2979.6000	-18.867
2980.0000	-18.291
2980.4000	-24.054
2980.8000	-210.000
2981.2000	-210.000
2981.6000	-66.940
2982.0000	-61.983
2982.4000	-66.741
2982.8000	-65.187
2983.2000	-210.000
2983.6000	-210.000
2984.0000	-24.331
2984.4000	-19.705
2984.8000	-18.096
2985.2000	-18.448
2985.6000	-24.701
[truncated: 6,286 more rows]
