# Supplementary material for: Femtosecond tunable solitons up to 4.8 µm using soliton self-frequency shift in an InF3 fiber
Source: Sci Rep. 2022 Sep 23;12:15898. doi: 10.1038/s41598-022-19658-8 (PMC9508244; doi:10.1038/s41598-022-19658-8)
Supplement: Supplementary file 1 — Supplementary Information. [file 41598_2022_19658_MOESM1_ESM.zip › Raw data/Fig4_70W_QCW/3.50A.CSV]

75CSV
// AQ6376 OPTICAL SPECTRUM ANALYZER //
35
CTRWL	3850.000000
SPAN	3300.000000
START WL	2200.000000
STOP WL	5500.000000
WLFREQ	0
REFL	-11.4
LSCL	7.1
RESLN	2.000
AVG	1
SMPLAUTO	1
SMPL	8251
SMPLINTVL	0.4000
HI1_CHOP
MEAS
LSUNT	0
NMSKH	OFF
RESCOR	0
SMOOTH	0
MEASWL	0
SWPSPD	1
MODELNAME	AQ6376
CHGPT	0
RESCAL0_0	10243
RESCAL0_1	0
RESCAL0_2	0
RESCAL1_0	10243
RESCAL1_1	0
RESCAL1_2	0
RESPARM	10243
FREQPARM	10243
WNUMPARM	10243
[TRACE DATA]
2200.0000	-210.000
2200.4000	-210.000
2200.8000	-54.204
2201.2000	-55.870
2201.6000	-210.000
2202.0000	-210.000
2202.4000	-210.000
2202.8000	-210.000
2203.2000	-210.000
2203.6000	-210.000
2204.0000	-210.000
2204.4000	-210.000
2204.8000	-57.359
2205.2000	-210.000
2205.6000	-210.000
2206.0000	-60.134
2206.4000	-210.000
2206.8000	-210.000
2207.2000	-210.000
2207.6000	-59.417
2208.0000	-56.274
2208.4000	-59.051
2208.8000	-67.883
2209.2000	-56.969
2209.6000	-210.000
2210.0000	-210.000
2210.4000	-58.845
2210.8000	-53.395
2211.2000	-49.647
2211.6000	-210.000
2212.0000	-50.905
2212.4000	-53.790
2212.8000	-210.000
2213.2000	-210.000
2213.6000	-210.000
2214.0000	-210.000
2214.4000	-56.406
2214.8000	-56.967
2215.2000	-59.769
2215.6000	-210.000
2216.0000	-49.644
2216.4000	-45.401
2216.8000	-52.623
2217.2000	-52.258
2217.6000	-48.368
2218.0000	-210.000
2218.4000	-210.000
2218.8000	-55.802
2219.2000	-58.349
2219.6000	-57.937
2220.0000	-210.000
2220.4000	-210.000
2220.8000	-210.000
2221.2000	-55.971
2221.6000	-210.000
2222.0000	-63.349
2222.4000	-210.000
2222.8000	-210.000
2223.2000	-210.000
2223.6000	-210.000
2224.0000	-73.077
2224.4000	-57.221
2224.8000	-61.980
2225.2000	-210.000
2225.6000	-210.000
2226.0000	-61.537
2226.4000	-210.000
2226.8000	-210.000
2227.2000	-48.759
2227.6000	-210.000
2228.0000	-54.031
2228.4000	-47.540
2228.8000	-210.000
2229.2000	-210.000
2229.6000	-210.000
2230.0000	-210.000
2230.4000	-62.005
2230.8000	-61.906
2231.2000	-210.000
2231.6000	-56.036
2232.0000	-56.403
2232.4000	-46.126
2232.8000	-56.884
2233.2000	-210.000
2233.6000	-50.912
2234.0000	-210.000
2234.4000	-58.202
2234.8000	-62.889
2235.2000	-210.000
2235.6000	-210.000
2236.0000	-58.719
2236.4000	-56.397
2236.8000	-210.000
2237.2000	-57.755
2237.6000	-210.000
2238.0000	-210.000
2238.4000	-52.260
2238.8000	-63.008
2239.2000	-210.000
2239.6000	-210.000
2240.0000	-210.000
2240.4000	-210.000
2240.8000	-62.934
2241.2000	-210.000
2241.6000	-210.000
2242.0000	-210.000
2242.4000	-210.000
2242.8000	-210.000
2243.2000	-210.000
2243.6000	-53.931
2244.0000	-53.994
2244.4000	-49.499
2244.8000	-55.303
2245.2000	-210.000
2245.6000	-210.000
2246.0000	-210.000
2246.4000	-60.464
2246.8000	-57.633
2247.2000	-55.123
2247.6000	-56.116
2248.0000	-58.377
2248.4000	-51.041
2248.8000	-48.160
2249.2000	-52.136
2249.6000	-48.067
2250.0000	-53.342
2250.4000	-210.000
2250.8000	-60.530
2251.2000	-210.000
2251.6000	-210.000
2252.0000	-63.580
2252.4000	-210.000
2252.8000	-210.000
2253.2000	-62.535
2253.6000	-210.000
2254.0000	-210.000
2254.4000	-50.385
2254.8000	-210.000
2255.2000	-50.330
2255.6000	-210.000
2256.0000	-210.000
2256.4000	-210.000
2256.8000	-55.433
2257.2000	-55.914
2257.6000	-210.000
2258.0000	-210.000
2258.4000	-210.000
2258.8000	-59.921
2259.2000	-210.000
2259.6000	-57.717
2260.0000	-210.000
2260.4000	-210.000
2260.8000	-210.000
2261.2000	-210.000
2261.6000	-56.807
2262.0000	-54.101
2262.4000	-54.176
2262.8000	-54.720
2263.2000	-58.286
2263.6000	-210.000
2264.0000	-210.000
2264.4000	-210.000
2264.8000	-47.116
2265.2000	-57.809
2265.6000	-50.286
2266.0000	-48.002
2266.4000	-210.000
2266.8000	-210.000
2267.2000	-55.652
2267.6000	-61.966
2268.0000	-210.000
2268.4000	-60.025
2268.8000	-210.000
2269.2000	-210.000
2269.6000	-59.220
2270.0000	-210.000
2270.4000	-53.264
2270.8000	-51.881
2271.2000	-49.021
2271.6000	-210.000
2272.0000	-210.000
2272.4000	-210.000
2272.8000	-59.111
2273.2000	-210.000
2273.6000	-63.707
2274.0000	-210.000
2274.4000	-70.627
2274.8000	-63.634
2275.2000	-210.000
2275.6000	-210.000
2276.0000	-210.000
2276.4000	-210.000
2276.8000	-210.000
2277.2000	-210.000
2277.6000	-210.000
2278.0000	-63.414
2278.4000	-210.000
2278.8000	-58.056
2279.2000	-58.795
2279.6000	-63.983
2280.0000	-80.407
2280.4000	-210.000
2280.8000	-48.016
2281.2000	-52.074
2281.6000	-210.000
2282.0000	-47.755
2282.4000	-210.000
2282.8000	-210.000
2283.2000	-210.000
2283.6000	-58.470
2284.0000	-210.000
2284.4000	-210.000
2284.8000	-210.000
2285.2000	-210.000
2285.6000	-68.902
2286.0000	-51.213
2286.4000	-48.059
2286.8000	-55.038
2287.2000	-49.185
2287.6000	-210.000
2288.0000	-210.000
2288.4000	-210.000
2288.8000	-210.000
2289.2000	-210.000
2289.6000	-57.564
2290.0000	-76.772
2290.4000	-63.682
2290.8000	-61.666
2291.2000	-210.000
2291.6000	-210.000
2292.0000	-51.417
2292.4000	-56.167
2292.8000	-210.000
2293.2000	-210.000
2293.6000	-210.000
2294.0000	-67.824
2294.4000	-59.504
2294.8000	-60.354
2295.2000	-210.000
2295.6000	-57.923
2296.0000	-57.889
2296.4000	-60.945
2296.8000	-210.000
2297.2000	-51.561
2297.6000	-210.000
2298.0000	-61.067
2298.4000	-56.052
2298.8000	-210.000
2299.2000	-210.000
2299.6000	-62.031
2300.0000	-210.000
2300.4000	-61.002
2300.8000	-66.548
2301.2000	-210.000
2301.6000	-62.492
2302.0000	-51.119
2302.4000	-47.853
2302.8000	-52.176
2303.2000	-51.658
2303.6000	-54.346
2304.0000	-210.000
2304.4000	-210.000
2304.8000	-63.193
2305.2000	-67.353
2305.6000	-59.885
2306.0000	-59.413
2306.4000	-210.000
2306.8000	-210.000
2307.2000	-62.457
2307.6000	-210.000
2308.0000	-51.481
2308.4000	-56.112
2308.8000	-52.489
2309.2000	-210.000
2309.6000	-210.000
2310.0000	-210.000
2310.4000	-58.768
2310.8000	-57.678
2311.2000	-59.887
2311.6000	-210.000
2312.0000	-210.000
2312.4000	-56.209
2312.8000	-210.000
2313.2000	-63.268
2313.6000	-58.274
2314.0000	-49.884
2314.4000	-57.776
2314.8000	-210.000
2315.2000	-210.000
2315.6000	-210.000
2316.0000	-57.579
2316.4000	-59.173
2316.8000	-210.000
2317.2000	-210.000
2317.6000	-210.000
2318.0000	-210.000
2318.4000	-49.449
2318.8000	-51.690
2319.2000	-210.000
2319.6000	-47.240
2320.0000	-210.000
2320.4000	-60.727
2320.8000	-210.000
2321.2000	-60.802
2321.6000	-60.831
2322.0000	-60.857
2322.4000	-65.588
2322.8000	-210.000
2323.2000	-61.413
2323.6000	-210.000
2324.0000	-51.562
2324.4000	-55.010
2324.8000	-50.966
2325.2000	-210.000
2325.6000	-210.000
2326.0000	-210.000
2326.4000	-57.103
2326.8000	-210.000
2327.2000	-210.000
2327.6000	-67.225
2328.0000	-210.000
2328.4000	-60.363
2328.8000	-210.000
2329.2000	-210.000
2329.6000	-52.716
2330.0000	-54.479
2330.4000	-210.000
2330.8000	-210.000
2331.2000	-210.000
2331.6000	-60.013
2332.0000	-60.843
2332.4000	-57.296
2332.8000	-210.000
2333.2000	-210.000
2333.6000	-210.000
2334.0000	-210.000
2334.4000	-50.480
2334.8000	-210.000
2335.2000	-57.570
2335.6000	-49.412
2336.0000	-210.000
2336.4000	-210.000
2336.8000	-210.000
2337.2000	-59.544
2337.6000	-60.029
2338.0000	-59.648
2338.4000	-62.682
2338.8000	-65.646
2339.2000	-210.000
2339.6000	-46.999
2340.0000	-50.611
2340.4000	-51.704
2340.8000	-50.014
2341.2000	-210.000
2341.6000	-210.000
2342.0000	-67.245
2342.4000	-59.677
2342.8000	-59.845
2343.2000	-60.157
2343.6000	-61.488
2344.0000	-57.609
2344.4000	-57.338
2344.8000	-210.000
2345.2000	-210.000
2345.6000	-52.030
2346.0000	-210.000
2346.4000	-210.000
2346.8000	-210.000
2347.2000	-210.000
2347.6000	-64.803
2348.0000	-70.595
2348.4000	-63.012
2348.8000	-57.707
2349.2000	-58.196
2349.6000	-60.699
2350.0000	-210.000
2350.4000	-52.336
2350.8000	-54.584
2351.2000	-210.000
2351.6000	-49.662
2352.0000	-210.000
2352.4000	-210.000
2352.8000	-66.927
2353.2000	-210.000
2353.6000	-210.000
2354.0000	-210.000
2354.4000	-210.000
2354.8000	-210.000
2355.2000	-64.908
2355.6000	-50.808
2356.0000	-48.956
2356.4000	-59.223
2356.8000	-51.749
2357.2000	-61.937
2357.6000	-210.000
2358.0000	-210.000
2358.4000	-210.000
2358.8000	-210.000
2359.2000	-210.000
2359.6000	-63.563
2360.0000	-58.519
2360.4000	-59.016
2360.8000	-210.000
2361.2000	-210.000
2361.6000	-53.326
2362.0000	-54.312
2362.4000	-210.000
2362.8000	-210.000
2363.2000	-210.000
2363.6000	-63.403
2364.0000	-210.000
2364.4000	-62.625
2364.8000	-210.000
2365.2000	-63.331
2365.6000	-60.990
2366.0000	-210.000
2366.4000	-210.000
2366.8000	-70.234
2367.2000	-63.643
2367.6000	-51.197
2368.0000	-58.476
2368.4000	-210.000
2368.8000	-63.350
2369.2000	-66.277
2369.6000	-58.490
2370.0000	-57.832
2370.4000	-60.921
2370.8000	-210.000
2371.2000	-210.000
2371.6000	-51.884
2372.0000	-48.805
2372.4000	-56.724
2372.8000	-51.315
2373.2000	-57.126
2373.6000	-210.000
2374.0000	-68.450
2374.4000	-210.000
2374.8000	-210.000
2375.2000	-59.991
2375.6000	-210.000
2376.0000	-210.000
2376.4000	-62.474
2376.8000	-210.000
2377.2000	-210.000
2377.6000	-53.841
2378.0000	-51.347
2378.4000	-210.000
2378.8000	-210.000
2379.2000	-67.279
2379.6000	-210.000
2380.0000	-210.000
2380.4000	-61.179
2380.8000	-65.583
2381.2000	-210.000
2381.6000	-57.920
2382.0000	-59.575
2382.4000	-210.000
2382.8000	-51.452
2383.2000	-56.077
2383.6000	-210.000
2384.0000	-210.000
2384.4000	-210.000
2384.8000	-210.000
2385.2000	-210.000
2385.6000	-63.354
2386.0000	-72.688
2386.4000	-61.621
2386.8000	-57.329
2387.2000	-58.725
2387.6000	-57.869
2388.0000	-49.367
2388.4000	-210.000
2388.8000	-49.735
2389.2000	-57.234
2389.6000	-210.000
2390.0000	-64.659
2390.4000	-210.000
2390.8000	-210.000
2391.2000	-210.000
2391.6000	-58.020
2392.0000	-59.369
2392.4000	-210.000
2392.8000	-210.000
2393.2000	-56.798
2393.6000	-52.380
2394.0000	-49.791
2394.4000	-210.000
2394.8000	-210.000
2395.2000	-210.000
2395.6000	-58.567
2396.0000	-210.000
2396.4000	-210.000
2396.8000	-73.882
2397.2000	-210.000
2397.6000	-210.000
2398.0000	-65.582
2398.4000	-210.000
2398.8000	-51.901
2399.2000	-53.922
2399.6000	-210.000
2400.0000	-210.000
2400.4000	-210.000
2400.8000	-210.000
2401.2000	-210.000
2401.6000	-61.330
2402.0000	-60.965
2402.4000	-210.000
2402.8000	-59.708
2403.2000	-210.000
2403.6000	-71.943
2404.0000	-50.465
2404.4000	-210.000
2404.8000	-49.982
2405.2000	-55.085
2405.6000	-210.000
2406.0000	-210.000
2406.4000	-66.838
2406.8000	-70.158
2407.2000	-210.000
2407.6000	-210.000
2408.0000	-65.666
2408.4000	-210.000
2408.8000	-52.583
2409.2000	-47.956
2409.6000	-52.261
2410.0000	-49.325
2410.4000	-70.170
2410.8000	-210.000
2411.2000	-210.000
2411.6000	-210.000
2412.0000	-62.101
2412.4000	-71.101
2412.8000	-210.000
2413.2000	-59.698
2413.6000	-64.383
2414.0000	-210.000
2414.4000	-210.000
2414.8000	-49.970
2415.2000	-53.402
2415.6000	-57.720
2416.0000	-210.000
2416.4000	-210.000
2416.8000	-62.750
2417.2000	-210.000
2417.6000	-210.000
2418.0000	-210.000
2418.4000	-210.000
2418.8000	-210.000
2419.2000	-210.000
2419.6000	-210.000
2420.0000	-51.438
2420.4000	-210.000
2420.8000	-50.259
2421.2000	-56.519
2421.6000	-210.000
2422.0000	-210.000
2422.4000	-210.000
2422.8000	-65.832
2423.2000	-58.322
2423.6000	-61.245
2424.0000	-72.511
2424.4000	-61.908
2424.8000	-53.654
2425.2000	-49.150
2425.6000	-59.876
2426.0000	-48.912
2426.4000	-56.364
2426.8000	-210.000
2427.2000	-57.980
2427.6000	-61.425
2428.0000	-210.000
2428.4000	-59.394
2428.8000	-58.835
2429.2000	-63.518
2429.6000	-62.009
2430.0000	-210.000
2430.4000	-56.089
2430.8000	-51.085
2431.2000	-50.736
2431.6000	-210.000
2432.0000	-210.000
2432.4000	-210.000
2432.8000	-210.000
2433.2000	-64.549
2433.6000	-67.710
2434.0000	-58.919
2434.4000	-210.000
2434.8000	-64.309
2435.2000	-210.000
2435.6000	-210.000
2436.0000	-49.797
2436.4000	-51.645
2436.8000	-65.118
2437.2000	-210.000
2437.6000	-210.000
2438.0000	-59.549
2438.4000	-59.835
2438.8000	-64.021
2439.2000	-57.832
2439.6000	-58.638
2440.0000	-61.177
2440.4000	-59.273
2440.8000	-54.588
2441.2000	-48.667
2441.6000	-51.180
2442.0000	-48.097
2442.4000	-53.693
2442.8000	-210.000
2443.2000	-210.000
2443.6000	-210.000
2444.0000	-64.338
2444.4000	-210.000
2444.8000	-210.000
2445.2000	-210.000
2445.6000	-210.000
2446.0000	-210.000
2446.4000	-51.355
2446.8000	-50.273
2447.2000	-48.536
2447.6000	-69.235
2448.0000	-210.000
2448.4000	-210.000
2448.8000	-210.000
2449.2000	-65.468
2449.6000	-73.822
2450.0000	-210.000
2450.4000	-210.000
2450.8000	-58.760
2451.2000	-210.000
2451.6000	-51.174
2452.0000	-48.986
2452.4000	-51.052
2452.8000	-210.000
2453.2000	-210.000
2453.6000	-210.000
2454.0000	-210.000
2454.4000	-210.000
2454.8000	-210.000
2455.2000	-63.248
2455.6000	-58.742
2456.0000	-210.000
2456.4000	-62.265
2456.8000	-54.842
2457.2000	-46.967
2457.6000	-48.042
2458.0000	-47.033
2458.4000	-53.641
2458.8000	-210.000
2459.2000	-210.000
2459.6000	-210.000
2460.0000	-59.048
2460.4000	-67.437
2460.8000	-210.000
2461.2000	-61.176
2461.6000	-57.996
2462.0000	-51.669
2462.4000	-45.281
2462.8000	-48.258
2463.2000	-45.549
2463.6000	-56.089
2464.0000	-210.000
2464.4000	-210.000
2464.8000	-210.000
2465.2000	-210.000
2465.6000	-210.000
2466.0000	-61.806
2466.4000	-62.502
2466.8000	-62.350
2467.2000	-210.000
2467.6000	-46.936
2468.0000	-45.118
2468.4000	-46.137
2468.8000	-64.287
2469.2000	-210.000
2469.6000	-210.000
2470.0000	-210.000
2470.4000	-210.000
2470.8000	-61.329
2471.2000	-65.182
2471.6000	-210.000
2472.0000	-62.695
2472.4000	-210.000
2472.8000	-45.762
2473.2000	-44.504
2473.6000	-44.607
2474.0000	-46.535
2474.4000	-210.000
2474.8000	-59.692
2475.2000	-210.000
2475.6000	-68.141
2476.0000	-65.085
2476.4000	-210.000
2476.8000	-210.000
2477.2000	-210.000
2477.6000	-210.000
2478.0000	-45.362
2478.4000	-44.541
2478.8000	-44.892
2479.2000	-44.579
2479.6000	-210.000
2480.0000	-210.000
2480.4000	-210.000
2480.8000	-210.000
2481.2000	-210.000
2481.6000	-210.000
2482.0000	-210.000
2482.4000	-210.000
2482.8000	-210.000
2483.2000	-210.000
2483.6000	-45.149
2484.0000	-44.405
2484.4000	-43.671
2484.8000	-52.168
2485.2000	-210.000
2485.6000	-210.000
2486.0000	-75.314
2486.4000	-63.057
2486.8000	-210.000
2487.2000	-62.836
2487.6000	-210.000
2488.0000	-210.000
2488.4000	-210.000
2488.8000	-45.372
2489.2000	-44.737
2489.6000	-44.048
2490.0000	-46.591
2490.4000	-210.000
2490.8000	-63.171
2491.2000	-210.000
2491.6000	-210.000
2492.0000	-210.000
2492.4000	-59.232
2492.8000	-210.000
2493.2000	-210.000
2493.6000	-210.000
2494.0000	-44.332
2494.4000	-43.944
2494.8000	-43.820
2495.2000	-43.835
2495.6000	-210.000
2496.0000	-210.000
2496.4000	-210.000
2496.8000	-210.000
2497.2000	-70.498
2497.6000	-64.310
2498.0000	-61.905
2498.4000	-66.824
2498.8000	-60.847
2499.2000	-210.000
2499.6000	-41.908
2500.0000	-43.360
2500.4000	-43.870
2500.8000	-210.000
2501.2000	-210.000
2501.6000	-63.739
2502.0000	-210.000
2502.4000	-210.000
2502.8000	-68.992
2503.2000	-210.000
2503.6000	-210.000
2504.0000	-64.268
2504.4000	-57.406
2504.8000	-42.019
2505.2000	-42.099
2505.6000	-43.871
2506.0000	-210.000
2506.4000	-210.000
2506.8000	-210.000
2507.2000	-66.738
2507.6000	-210.000
2508.0000	-210.000
2508.4000	-210.000
2508.8000	-62.488
2509.2000	-62.973
2509.6000	-48.168
2510.0000	-41.360
2510.4000	-41.012
2510.8000	-42.198
2511.2000	-50.230
2511.6000	-210.000
2512.0000	-210.000
2512.4000	-61.228
2512.8000	-59.171
2513.2000	-210.000
2513.6000	-65.823
2514.0000	-60.915
2514.4000	-63.801
2514.8000	-50.987
2515.2000	-40.869
2515.6000	-42.914
2516.0000	-43.658
2516.4000	-43.721
2516.8000	-210.000
2517.2000	-210.000
2517.6000	-210.000
2518.0000	-68.505
2518.4000	-210.000
2518.8000	-210.000
2519.2000	-64.289
2519.6000	-60.507
2520.0000	-210.000
2520.4000	-51.450
2520.8000	-41.813
2521.2000	-43.168
2521.6000	-44.740
2522.0000	-210.000
2522.4000	-210.000
2522.8000	-61.906
2523.2000	-62.547
2523.6000	-59.310
2524.0000	-75.502
2524.4000	-210.000
2524.8000	-210.000
2525.2000	-210.000
2525.6000	-47.849
2526.0000	-41.105
2526.4000	-40.870
2526.8000	-40.825
2527.2000	-50.274
2527.6000	-210.000
2528.0000	-63.697
2528.4000	-210.000
2528.8000	-210.000
2529.2000	-210.000
2529.6000	-210.000
2530.0000	-64.073
2530.4000	-75.235
2530.8000	-47.072
2531.2000	-40.597
2531.6000	-42.019
2532.0000	-41.754
2532.4000	-49.323
2532.8000	-210.000
2533.2000	-210.000
2533.6000	-210.000
2534.0000	-76.684
2534.4000	-63.795
2534.8000	-210.000
2535.2000	-210.000
2535.6000	-210.000
2536.0000	-210.000
2536.4000	-42.106
2536.8000	-41.949
2537.2000	-42.631
2537.6000	-52.960
2538.0000	-210.000
2538.4000	-64.587
2538.8000	-65.286
2539.2000	-61.445
2539.6000	-59.607
2540.0000	-60.491
2540.4000	-210.000
2540.8000	-210.000
2541.2000	-210.000
2541.6000	-41.649
2542.0000	-40.908
2542.4000	-41.222
2542.8000	-42.681
2543.2000	-210.000
2543.6000	-210.000
2544.0000	-210.000
2544.4000	-210.000
2544.8000	-60.698
2545.2000	-210.000
2545.6000	-210.000
2546.0000	-210.000
2546.4000	-210.000
2546.8000	-40.248
2547.2000	-39.791
2547.6000	-40.181
2548.0000	-40.884
2548.4000	-210.000
2548.8000	-210.000
2549.2000	-210.000
2549.6000	-210.000
2550.0000	-70.660
2550.4000	-210.000
2550.8000	-66.603
2551.2000	-210.000
2551.6000	-63.993
2552.0000	-43.003
2552.4000	-40.388
2552.8000	-40.033
2553.2000	-44.086
2553.6000	-210.000
2554.0000	-65.904
2554.4000	-65.037
2554.8000	-62.457
2555.2000	-210.000
2555.6000	-210.000
2556.0000	-67.495
2556.4000	-210.000
2556.8000	-63.529
2557.2000	-46.705
2557.6000	-39.692
2558.0000	-41.045
2558.4000	-40.507
2558.8000	-50.272
2559.2000	-210.000
2559.6000	-59.664
2560.0000	-60.565
2560.4000	-57.145
2560.8000	-58.461
2561.2000	-58.722
2561.6000	-65.367
2562.0000	-210.000
2562.4000	-43.485
2562.8000	-37.918
2563.2000	-38.531
2563.6000	-38.299
2564.0000	-46.613
2564.4000	-210.000
2564.8000	-210.000
2565.2000	-61.316
2565.6000	-62.591
2566.0000	-62.835
2566.4000	-210.000
2566.8000	-210.000
2567.2000	-59.208
2567.6000	-45.331
2568.0000	-38.576
2568.4000	-39.258
2568.8000	-37.665
2569.2000	-45.609
2569.6000	-210.000
2570.0000	-210.000
2570.4000	-210.000
2570.8000	-61.056
2571.2000	-210.000
2571.6000	-68.056
2572.0000	-67.056
2572.4000	-61.346
2572.8000	-210.000
2573.2000	-38.506
2573.6000	-38.330
2574.0000	-38.874
2574.4000	-44.863
2574.8000	-210.000
2575.2000	-210.000
2575.6000	-60.211
2576.0000	-63.598
2576.4000	-210.000
2576.8000	-210.000
2577.2000	-210.000
2577.6000	-67.048
2578.0000	-210.000
2578.4000	-37.199
2578.8000	-38.568
2579.2000	-38.353
2579.6000	-39.263
2580.0000	-210.000
2580.4000	-210.000
2580.8000	-210.000
2581.2000	-62.222
2581.6000	-210.000
2582.0000	-210.000
2582.4000	-210.000
2582.8000	-63.842
2583.2000	-74.200
2583.6000	-37.399
2584.0000	-35.556
2584.4000	-35.381
2584.8000	-36.894
2585.2000	-210.000
2585.6000	-210.000
2586.0000	-63.944
2586.4000	-60.479
2586.8000	-64.560
2587.2000	-210.000
2587.6000	-74.711
2588.0000	-210.000
2588.4000	-68.391
2588.8000	-39.336
2589.2000	-34.301
2589.6000	-33.439
2590.0000	-36.412
2590.4000	-210.000
2590.8000	-210.000
2591.2000	-62.848
2591.6000	-59.228
2592.0000	-210.000
2592.4000	-210.000
2592.8000	-210.000
2593.2000	-210.000
2593.6000	-58.540
2594.0000	-40.006
2594.4000	-34.293
2594.8000	-34.427
2595.2000	-34.099
2595.6000	-45.561
2596.0000	-210.000
2596.4000	-55.459
2596.8000	-59.804
2597.2000	-210.000
2597.6000	-70.246
2598.0000	-66.422
2598.4000	-69.050
2598.8000	-210.000
2599.2000	-40.567
2599.6000	-33.482
2600.0000	-33.028
2600.4000	-33.517
2600.8000	-39.573
2601.2000	-210.000
2601.6000	-210.000
2602.0000	-58.380
2602.4000	-60.507
2602.8000	-62.591
2603.2000	-61.773
2603.6000	-65.182
2604.0000	-60.611
2604.4000	-44.495
2604.8000	-33.866
2605.2000	-35.522
2605.6000	-32.676
2606.0000	-38.961
2606.4000	-210.000
2606.8000	-210.000
2607.2000	-63.197
2607.6000	-210.000
2608.0000	-210.000
2608.4000	-210.000
2608.8000	-210.000
2609.2000	-210.000
2609.6000	-210.000
2610.0000	-33.223
2610.4000	-32.635
2610.8000	-31.380
2611.2000	-36.081
2611.6000	-210.000
2612.0000	-210.000
2612.4000	-210.000
2612.8000	-210.000
2613.2000	-210.000
2613.6000	-210.000
2614.0000	-210.000
2614.4000	-59.228
2614.8000	-66.351
2615.2000	-31.888
2615.6000	-31.543
2616.0000	-32.225
2616.4000	-33.999
2616.8000	-210.000
2617.2000	-210.000
2617.6000	-210.000
2618.0000	-210.000
2618.4000	-210.000
2618.8000	-63.469
2619.2000	-210.000
2619.6000	-210.000
2620.0000	-210.000
2620.4000	-34.637
2620.8000	-30.309
2621.2000	-29.682
2621.6000	-35.995
2622.0000	-210.000
2622.4000	-210.000
2622.8000	-63.673
2623.2000	-63.245
2623.6000	-77.367
2624.0000	-210.000
2624.4000	-210.000
2624.8000	-60.692
2625.2000	-64.367
2625.6000	-34.873
2626.0000	-28.895
2626.4000	-28.577
2626.8000	-34.570
2627.2000	-49.468
2627.6000	-210.000
2628.0000	-62.947
2628.4000	-210.000
2628.8000	-210.000
2629.2000	-60.464
2629.6000	-210.000
2630.0000	-210.000
2630.4000	-64.793
2630.8000	-35.961
2631.2000	-30.041
2631.6000	-28.388
2632.0000	-28.965
2632.4000	-42.847
2632.8000	-210.000
2633.2000	-210.000
2633.6000	-210.000
2634.0000	-64.371
2634.4000	-210.000
2634.8000	-62.187
2635.2000	-210.000
2635.6000	-210.000
2636.0000	-38.381
2636.4000	-28.808
2636.8000	-27.649
2637.2000	-28.767
2637.6000	-38.668
2638.0000	-210.000
2638.4000	-210.000
2638.8000	-72.700
2639.2000	-210.000
2639.6000	-210.000
2640.0000	-75.641
2640.4000	-62.959
2640.8000	-210.000
2641.2000	-45.823
2641.6000	-29.778
2642.0000	-28.897
2642.4000	-28.343
2642.8000	-34.307
2643.2000	-210.000
2643.6000	-210.000
2644.0000	-68.119
2644.4000	-62.832
2644.8000	-210.000
2645.2000	-67.499
2645.6000	-62.264
2646.0000	-210.000
2646.4000	-210.000
2646.8000	-28.849
2647.2000	-27.597
2647.6000	-27.908
2648.0000	-30.656
2648.4000	-210.000
2648.8000	-210.000
2649.2000	-67.433
2649.6000	-63.385
2650.0000	-210.000
2650.4000	-69.798
2650.8000	-59.792
2651.2000	-60.199
2651.6000	-35.501
2652.0000	-28.412
2652.4000	-28.020
2652.8000	-28.154
2653.2000	-35.120
2653.6000	-210.000
2654.0000	-210.000
2654.4000	-69.936
2654.8000	-210.000
2655.2000	-83.046
2655.6000	-69.356
2656.0000	-64.305
2656.4000	-210.000
2656.8000	-41.907
2657.2000	-30.624
2657.6000	-30.190
2658.0000	-27.948
2658.4000	-36.061
2658.8000	-210.000
2659.2000	-210.000
2659.6000	-62.377
2660.0000	-210.000
2660.4000	-210.000
2660.8000	-79.604
2661.2000	-69.767
2661.6000	-66.119
2662.0000	-210.000
2662.4000	-28.969
2662.8000	-29.922
2663.2000	-28.234
2663.6000	-35.127
2664.0000	-210.000
2664.4000	-210.000
2664.8000	-210.000
2665.2000	-210.000
2665.6000	-210.000
2666.0000	-61.845
2666.4000	-61.170
2666.8000	-60.530
2667.2000	-210.000
2667.6000	-30.212
2668.0000	-31.084
2668.4000	-28.784
2668.8000	-33.054
2669.2000	-210.000
2669.6000	-210.000
2670.0000	-65.109
2670.4000	-61.647
2670.8000	-65.980
2671.2000	-210.000
2671.6000	-210.000
2672.0000	-63.003
2672.4000	-72.443
2672.8000	-31.473
2673.2000	-30.551
2673.6000	-28.025
2674.0000	-33.931
2674.4000	-210.000
2674.8000	-210.000
2675.2000	-210.000
2675.6000	-210.000
2676.0000	-210.000
2676.4000	-210.000
2676.8000	-210.000
2677.2000	-210.000
2677.6000	-210.000
2678.0000	-34.297
2678.4000	-29.030
2678.8000	-27.654
2679.2000	-30.038
2679.6000	-49.210
2680.0000	-210.000
2680.4000	-210.000
2680.8000	-210.000
2681.2000	-210.000
2681.6000	-63.940
2682.0000	-61.153
2682.4000	-210.000
2682.8000	-210.000
2683.2000	-28.798
2683.6000	-28.635
2684.0000	-28.591
2684.4000	-31.307
2684.8000	-210.000
2685.2000	-210.000
2685.6000	-210.000
2686.0000	-67.293
2686.4000	-63.202
2686.8000	-210.000
2687.2000	-210.000
2687.6000	-210.000
2688.0000	-210.000
2688.4000	-28.203
2688.8000	-26.455
2689.2000	-27.118
2689.6000	-30.373
2690.0000	-210.000
2690.4000	-210.000
2690.8000	-210.000
2691.2000	-210.000
2691.6000	-210.000
2692.0000	-210.000
2692.4000	-76.639
2692.8000	-62.405
2693.2000	-210.000
2693.6000	-32.408
2694.0000	-23.693
2694.4000	-27.069
2694.8000	-30.477
2695.2000	-39.990
2695.6000	-64.908
2696.0000	-67.697
2696.4000	-78.205
2696.8000	-69.792
2697.2000	-210.000
2697.6000	-210.000
2698.0000	-66.551
2698.4000	-210.000
2698.8000	-31.594
2699.2000	-21.763
2699.6000	-22.317
2700.0000	-26.033
2700.4000	-33.976
2700.8000	-64.079
2701.2000	-61.767
2701.6000	-65.034
2702.0000	-59.713
2702.4000	-63.993
2702.8000	-61.166
2703.2000	-59.257
2703.6000	-61.260
2704.0000	-31.811
2704.4000	-24.289
2704.8000	-23.480
2705.2000	-22.731
2705.6000	-27.824
2706.0000	-58.858
2706.4000	-59.590
2706.8000	-59.650
2707.2000	-58.933
2707.6000	-59.699
2708.0000	-210.000
2708.4000	-61.345
2708.8000	-59.275
2709.2000	-21.122
2709.6000	-21.168
2710.0000	-19.293
2710.4000	-20.414
2710.8000	-37.381
2711.2000	-58.219
2711.6000	-57.473
2712.0000	-57.016
2712.4000	-56.858
2712.8000	-55.190
2713.2000	-67.584
2713.6000	-55.595
2714.0000	-55.648
2714.4000	-22.875
2714.8000	-19.369
2715.2000	-18.132
2715.6000	-17.462
2716.0000	-27.105
2716.4000	-53.480
2716.8000	-55.023
2717.2000	-55.869
2717.6000	-55.633
2718.0000	-56.111
2718.4000	-54.694
2718.8000	-55.413
2719.2000	-54.858
2719.6000	-19.563
2720.0000	-16.520
2720.4000	-19.050
2720.8000	-16.575
2721.2000	-22.247
2721.6000	-46.375
2722.0000	-51.398
2722.4000	-50.983
2722.8000	-50.307
2723.2000	-49.473
2723.6000	-48.654
2724.0000	-47.979
2724.4000	-47.555
2724.8000	-21.880
2725.2000	-18.361
2725.6000	-18.232
2726.0000	-16.019
2726.4000	-21.738
2726.8000	-39.021
2727.2000	-45.490
2727.6000	-45.515
2728.0000	-45.100
2728.4000	-45.064
2728.8000	-44.872
2729.2000	-44.793
2729.6000	-44.775
2730.0000	-19.292
2730.4000	-15.237
2730.8000	-15.279
2731.2000	-15.515
2731.6000	-27.940
2732.0000	-41.748
2732.4000	-45.480
2732.8000	-44.941
2733.2000	-44.655
2733.6000	-44.404
2734.0000	-44.180
2734.4000	-44.021
2734.8000	-43.987
2735.2000	-19.828
2735.6000	-15.455
2736.0000	-15.215
2736.4000	-15.340
2736.8000	-21.308
2737.2000	-40.568
2737.6000	-43.887
2738.0000	-43.703
2738.4000	-43.466
2738.8000	-43.118
2739.2000	-42.892
2739.6000	-42.539
2740.0000	-42.330
2740.4000	-20.616
2740.8000	-15.484
2741.2000	-13.740
2741.6000	-13.064
2742.0000	-17.938
2742.4000	-37.905
2742.8000	-40.691
2743.2000	-40.500
2743.6000	-39.810
2744.0000	-39.030
2744.4000	-38.076
2744.8000	-37.081
2745.2000	-35.918
2745.6000	-17.509
2746.0000	-14.891
2746.4000	-13.300
2746.8000	-14.543
2747.2000	-24.769
2747.6000	-33.244
2748.0000	-33.263
2748.4000	-32.841
2748.8000	-32.660
2749.2000	-32.569
2749.6000	-32.651
2750.0000	-32.794
2750.4000	-32.921
2750.8000	-19.411
2751.2000	-15.559
2751.6000	-15.186
2752.0000	-14.536
2752.4000	-20.498
2752.8000	-33.649
2753.2000	-33.926
2753.6000	-33.330
2754.0000	-32.597
2754.4000	-31.798
2754.8000	-31.018
2755.2000	-30.094
2755.6000	-29.628
2756.0000	-21.601
2756.4000	-16.303
2756.8000	-13.803
2757.2000	-13.349
2757.6000	-17.400
2758.0000	-26.960
2758.4000	-27.785
2758.8000	-27.483
2759.2000	-27.163
2759.6000	-26.838
2760.0000	-26.578
2760.4000	-26.410
2760.8000	-26.265
2761.2000	-20.138
2761.6000	-12.124
2762.0000	-10.284
2762.4000	-11.199
2762.8000	-19.184
2763.2000	-24.025
2763.6000	-24.089
2764.0000	-23.799
2764.4000	-23.406
2764.8000	-23.032
2765.2000	-22.568
2765.6000	-22.069
2766.0000	-21.545
2766.4000	-14.279
2766.8000	-8.698
2767.2000	-8.307
2767.6000	-8.496
2768.0000	-14.599
2768.4000	-18.737
2768.8000	-18.815
2769.2000	-18.643
2769.6000	-18.643
2770.0000	-18.768
2770.4000	-18.950
2770.8000	-19.240
2771.2000	-19.463
2771.6000	-11.583
2772.0000	-8.046
2772.4000	-6.941
2772.8000	-6.945
2773.2000	-11.528
2773.6000	-20.663
2774.0000	-24.860
2774.4000	-26.270
2774.8000	-27.172
2775.2000	-27.565
2775.6000	-27.669
2776.0000	-27.652
2776.4000	-27.547
2776.8000	-9.651
2777.2000	-5.906
2777.6000	-5.759
2778.0000	-7.355
2778.4000	-14.148
2778.8000	-19.056
2779.2000	-23.191
2779.6000	-22.861
2780.0000	-22.516
2780.4000	-22.279
2780.8000	-22.130
2781.2000	-21.878
2781.6000	-21.619
2782.0000	-7.906
2782.4000	-3.817
2782.8000	-3.549
2783.2000	-4.381
2783.6000	-10.304
2784.0000	-15.336
2784.4000	-16.204
2784.8000	-14.988
2785.2000	-14.088
2785.6000	-13.307
2786.0000	-12.684
2786.4000	-12.106
2786.8000	-6.281
2787.2000	-3.783
2787.6000	-2.809
2788.0000	-2.854
2788.4000	-2.717
2788.8000	-8.053
2789.2000	-10.863
2789.6000	-9.823
2790.0000	-9.734
2790.4000	-9.747
2790.8000	-9.796
2791.2000	-9.850
2791.6000	-9.903
2792.0000	-9.959
2792.4000	-4.597
2792.8000	-2.585
2793.2000	-2.628
2793.6000	-3.781
2794.0000	-10.672
2794.4000	-9.692
2794.8000	-10.581
2795.2000	-10.914
2795.6000	-11.010
2796.0000	-11.206
2796.4000	-11.382
2796.8000	-11.573
2797.2000	-11.799
2797.6000	-7.152
2798.0000	-2.758
2798.4000	-2.793
2798.8000	-3.546
2799.2000	-10.989
2799.6000	-11.996
2800.0000	-12.855
2800.4000	-12.940
2800.8000	-12.981
2801.2000	-13.058
2801.6000	-13.152
2802.0000	-13.247
2802.4000	-13.397
2802.8000	-3.707
2803.2000	-2.782
2803.6000	-3.129
2804.0000	-5.408
2804.4000	-13.197
2804.8000	-15.029
2805.2000	-16.074
2805.6000	-16.530
2806.0000	-17.103
2806.4000	-17.528
2806.8000	-17.794
2807.2000	-17.853
2807.6000	-17.691
2808.0000	-7.306
2808.4000	-5.408
2808.8000	-5.697
2809.2000	-6.664
2809.6000	-13.420
2810.0000	-16.309
2810.4000	-17.306
2810.8000	-17.630
2811.2000	-17.975
2811.6000	-18.346
2812.0000	-18.747
2812.4000	-19.094
2812.8000	-10.403
2813.2000	-7.325
2813.6000	-6.168
2814.0000	-6.467
2814.4000	-9.651
2814.8000	-15.148
2815.2000	-18.719
2815.6000	-18.802
2816.0000	-18.652
2816.4000	-18.458
2816.8000	-18.374
2817.2000	-18.365
2817.6000	-18.499
2818.0000	-18.620
2818.4000	-7.343
2818.8000	-6.214
2819.2000	-5.972
2819.6000	-8.218
2820.0000	-15.604
2820.4000	-20.390
2820.8000	-21.252
2821.2000	-21.859
2821.6000	-22.563
2822.0000	-23.395
2822.4000	-24.440
2822.8000	-26.068
2823.2000	-19.120
2823.6000	-8.862
2824.0000	-7.176
2824.4000	-7.234
2824.8000	-11.806
2825.2000	-24.109
2825.6000	-29.430
2826.0000	-30.042
2826.4000	-30.259
2826.8000	-30.342
2827.2000	-30.221
2827.6000	-30.000
2828.0000	-29.595
2828.4000	-12.339
2828.8000	-10.087
2829.2000	-7.398
2829.6000	-7.399
2830.0000	-11.957
2830.4000	-22.560
2830.8000	-26.982
2831.2000	-27.268
2831.6000	-27.277
2832.0000	-27.308
2832.4000	-27.560
2832.8000	-27.917
2833.2000	-28.415
2833.6000	-29.073
2834.0000	-12.978
2834.4000	-7.971
2834.8000	-6.932
2835.2000	-11.507
2835.6000	-31.296
2836.0000	-34.596
2836.4000	-35.618
2836.8000	-36.082
2837.2000	-36.267
2837.6000	-36.329
2838.0000	-36.308
2838.4000	-35.920
2838.8000	-16.651
2839.2000	-11.000
2839.6000	-7.201
2840.0000	-7.384
2840.4000	-11.969
2840.8000	-31.474
2841.2000	-33.917
2841.6000	-33.988
2842.0000	-34.207
2842.4000	-34.441
2842.8000	-34.784
2843.2000	-35.047
2843.6000	-35.386
2844.0000	-17.242
2844.4000	-10.955
2844.8000	-7.683
2845.2000	-7.735
2845.6000	-14.304
2846.0000	-37.863
2846.4000	-39.277
2846.8000	-39.423
2847.2000	-39.322
2847.6000	-39.096
2848.0000	-39.015
2848.4000	-38.986
2848.8000	-39.025
2849.2000	-14.637
2849.6000	-8.319
2850.0000	-7.468
2850.4000	-8.778
2850.8000	-19.206
2851.2000	-38.782
2851.6000	-40.923
2852.0000	-41.535
2852.4000	-42.215
2852.8000	-42.754
2853.2000	-43.348
2853.6000	-43.667
2854.0000	-43.840
2854.4000	-17.947
2854.8000	-11.372
2855.2000	-8.165
2855.6000	-9.760
2856.0000	-20.863
2856.4000	-42.034
2856.8000	-42.636
2857.2000	-42.829
2857.6000	-42.962
2858.0000	-43.075
2858.4000	-43.199
2858.8000	-43.511
2859.2000	-43.704
2859.6000	-16.319
2860.0000	-9.546
2860.4000	-8.728
2860.8000	-9.708
2861.2000	-20.097
2861.6000	-42.348
2862.0000	-45.022
2862.4000	-45.688
2862.8000	-45.952
2863.2000	-46.252
2863.6000	-46.620
2864.0000	-47.513
2864.4000	-47.994
2864.8000	-14.651
2865.2000	-9.297
2865.6000	-9.563
2866.0000	-14.107
2866.4000	-34.796
2866.8000	-49.267
2867.2000	-51.057
2867.6000	-51.409
2868.0000	-51.408
2868.4000	-52.489
2868.8000	-51.879
2869.2000	-51.648
2869.6000	-52.609
2870.0000	-16.825
2870.4000	-10.492
2870.8000	-9.929
2871.2000	-12.664
2871.6000	-25.569
2872.0000	-53.684
2872.4000	-54.246
2872.8000	-54.624
2873.2000	-55.163
2873.6000	-54.991
2874.0000	-55.075
2874.4000	-54.234
2874.8000	-20.414
2875.2000	-14.363
2875.6000	-10.554
2876.0000	-10.638
2876.4000	-14.787
2876.8000	-49.557
2877.2000	-56.328
2877.6000	-56.170
2878.0000	-57.637
2878.4000	-58.018
2878.8000	-63.591
2879.2000	-56.344
2879.6000	-57.587
2880.0000	-21.492
2880.4000	-15.443
2880.8000	-11.276
2881.2000	-11.182
2881.6000	-16.276
2882.0000	-42.822
2882.4000	-60.388
2882.8000	-59.081
2883.2000	-59.824
2883.6000	-62.446
2884.0000	-60.465
2884.4000	-59.296
2884.8000	-60.352
2885.2000	-21.508
2885.6000	-15.044
2886.0000	-10.959
2886.4000	-11.639
2886.8000	-19.655
2887.2000	-62.935
2887.6000	-61.513
2888.0000	-210.000
2888.4000	-210.000
2888.8000	-65.748
2889.2000	-61.444
2889.6000	-67.625
2890.0000	-63.715
2890.4000	-21.776
2890.8000	-15.587
2891.2000	-11.968
2891.6000	-12.221
2892.0000	-23.459
2892.4000	-210.000
2892.8000	-62.160
2893.2000	-63.619
2893.6000	-68.264
2894.0000	-63.807
2894.4000	-210.000
2894.8000	-60.388
2895.2000	-57.521
2895.6000	-19.027
2896.0000	-14.520
2896.4000	-13.156
2896.8000	-14.903
2897.2000	-22.627
2897.6000	-66.880
2898.0000	-60.074
2898.4000	-62.542
2898.8000	-63.655
2899.2000	-210.000
2899.6000	-67.231
2900.0000	-60.489
2900.4000	-22.693
2900.8000	-16.751
2901.2000	-13.948
2901.6000	-15.368
2902.0000	-18.374
2902.4000	-48.282
2902.8000	-73.704
2903.2000	-210.000
2903.6000	-210.000
2904.0000	-66.493
2904.4000	-60.794
2904.8000	-61.688
2905.2000	-210.000
2905.6000	-210.000
2906.0000	-20.124
2906.4000	-15.548
2906.8000	-16.891
2907.2000	-18.817
2907.6000	-31.570
2908.0000	-210.000
2908.4000	-210.000
2908.8000	-210.000
2909.2000	-210.000
2909.6000	-71.434
2910.0000	-210.000
2910.4000	-63.724
2910.8000	-23.727
2911.2000	-18.913
2911.6000	-16.555
2912.0000	-17.857
2912.4000	-18.820
2912.8000	-210.000
2913.2000	-210.000
2913.6000	-62.222
2914.0000	-210.000
2914.4000	-65.175
2914.8000	-210.000
2915.2000	-60.915
2915.6000	-87.954
2916.0000	-21.676
2916.4000	-17.202
2916.8000	-17.244
2917.2000	-20.240
2917.6000	-29.049
2918.0000	-64.566
2918.4000	-71.100
2918.8000	-68.739
2919.2000	-210.000
2919.6000	-77.586
2920.0000	-63.264
2920.4000	-62.390
2920.8000	-64.123
2921.2000	-26.169
2921.6000	-19.203
2922.0000	-16.605
2922.4000	-18.813
2922.8000	-23.758
2923.2000	-61.957
2923.6000	-68.607
2924.0000	-63.156
2924.4000	-63.613
2924.8000	-63.631
2925.2000	-63.887
2925.6000	-60.401
2926.0000	-60.352
2926.4000	-22.165
2926.8000	-19.058
2927.2000	-19.305
2927.6000	-19.622
2928.0000	-25.632
2928.4000	-60.075
2928.8000	-210.000
2929.2000	-210.000
2929.6000	-59.676
2930.0000	-61.655
2930.4000	-62.699
2930.8000	-59.946
2931.2000	-25.018
2931.6000	-20.727
2932.0000	-20.328
2932.4000	-20.416
2932.8000	-21.644
2933.2000	-210.000
2933.6000	-61.158
2934.0000	-69.661
2934.4000	-210.000
2934.8000	-61.728
2935.2000	-210.000
2935.6000	-63.786
2936.0000	-210.000
2936.4000	-210.000
2936.8000	-20.982
2937.2000	-20.701
2937.6000	-21.552
2938.0000	-21.909
2938.4000	-210.000
2938.8000	-210.000
2939.2000	-210.000
2939.6000	-210.000
2940.0000	-210.000
2940.4000	-210.000
2940.8000	-59.432
2941.2000	-210.000
2941.6000	-26.150
2942.0000	-19.683
2942.4000	-19.437
2942.8000	-20.749
2943.2000	-24.168
2943.6000	-210.000
2944.0000	-210.000
2944.4000	-210.000
2944.8000	-66.998
2945.2000	-210.000
2945.6000	-210.000
2946.0000	-210.000
2946.4000	-61.739
2946.8000	-24.907
2947.2000	-21.740
2947.6000	-20.933
2948.0000	-21.659
2948.4000	-26.497
2948.8000	-63.072
2949.2000	-210.000
2949.6000	-58.965
2950.0000	-67.798
2950.4000	-210.000
2950.8000	-210.000
2951.2000	-210.000
2951.6000	-62.828
2952.0000	-23.550
2952.4000	-20.325
2952.8000	-20.670
2953.2000	-20.060
2953.6000	-210.000
2954.0000	-210.000
2954.4000	-210.000
2954.8000	-64.604
2955.2000	-70.345
2955.6000	-63.837
2956.0000	-65.467
2956.4000	-71.931
2956.8000	-210.000
2957.2000	-26.771
2957.6000	-20.276
2958.0000	-19.518
2958.4000	-20.098
2958.8000	-46.856
2959.2000	-210.000
2959.6000	-210.000
2960.0000	-210.000
2960.4000	-210.000
2960.8000	-210.000
2961.2000	-73.169
2961.6000	-63.019
2962.0000	-24.223
2962.4000	-19.986
2962.8000	-20.457
2963.2000	-21.191
2963.6000	-20.822
2964.0000	-210.000
2964.4000	-210.000
2964.8000	-68.047
2965.2000	-65.974
2965.6000	-58.316
2966.0000	-67.682
2966.4000	-210.000
2966.8000	-210.000
2967.2000	-20.128
2967.6000	-19.413
2968.0000	-20.605
2968.4000	-21.318
2968.8000	-27.377
2969.2000	-210.000
2969.6000	-210.000
2970.0000	-210.000
2970.4000	-210.000
2970.8000	-210.000
2971.2000	-67.124
2971.6000	-66.743
2972.0000	-66.990
2972.4000	-24.747
2972.8000	-18.680
2973.2000	-22.384
2973.6000	-20.226
2974.0000	-210.000
2974.4000	-62.703
2974.8000	-210.000
2975.2000	-210.000
2975.6000	-71.990
2976.0000	-210.000
2976.4000	-73.463
2976.8000	-70.076
2977.2000	-60.706
2977.6000	-23.878
2978.0000	-20.922
2978.4000	-20.909
2978.8000	-20.803
2979.2000	-59.656
2979.6000	-62.280
2980.0000	-63.352
2980.4000	-210.000
2980.8000	-65.118
2981.2000	-63.115
2981.6000	-60.225
2982.0000	-82.619
2982.4000	-23.648
2982.8000	-19.811
2983.2000	-21.348
2983.6000	-22.334
2984.0000	-21.354
2984.4000	-46.548
2984.8000	-60.343
2985.2000	-210.000
2985.6000	-210.000
[truncated: 6,286 more rows]
