# Supplementary material for: Femtosecond tunable solitons up to 4.8 µm using soliton self-frequency shift in an InF3 fiber
Source: Sci Rep. 2022 Sep 23;12:15898. doi: 10.1038/s41598-022-19658-8 (PMC9508244; doi:10.1038/s41598-022-19658-8)
Supplement: Supplementary file 1 — Supplementary Information. [file 41598_2022_19658_MOESM1_ESM.zip › Raw data/Fig4_70W_QCW/3.75A.CSV]

75CSV
// AQ6376 OPTICAL SPECTRUM ANALYZER //
35
CTRWL	3850.000000
SPAN	3300.000000
START WL	2200.000000
STOP WL	5500.000000
WLFREQ	0
REFL	-11.4
LSCL	7.1
RESLN	2.000
AVG	1
SMPLAUTO	1
SMPL	8251
SMPLINTVL	0.4000
HI1_CHOP
MEAS
LSUNT	0
NMSKH	OFF
RESCOR	0
SMOOTH	0
MEASWL	0
SWPSPD	1
MODELNAME	AQ6376
CHGPT	0
RESCAL0_0	10243
RESCAL0_1	0
RESCAL0_2	0
RESCAL1_0	10243
RESCAL1_1	0
RESCAL1_2	0
RESPARM	10243
FREQPARM	10243
WNUMPARM	10243
[TRACE DATA]
2200.0000	-210.000
2200.4000	-210.000
2200.8000	-210.000
2201.2000	-210.000
2201.6000	-210.000
2202.0000	-61.629
2202.4000	-210.000
2202.8000	-51.751
2203.2000	-210.000
2203.6000	-48.994
2204.0000	-55.110
2204.4000	-210.000
2204.8000	-61.127
2205.2000	-210.000
2205.6000	-62.947
2206.0000	-210.000
2206.4000	-59.946
2206.8000	-210.000
2207.2000	-210.000
2207.6000	-60.617
2208.0000	-47.053
2208.4000	-52.717
2208.8000	-55.480
2209.2000	-47.201
2209.6000	-210.000
2210.0000	-210.000
2210.4000	-210.000
2210.8000	-210.000
2211.2000	-210.000
2211.6000	-56.313
2212.0000	-61.925
2212.4000	-68.670
2212.8000	-56.937
2213.2000	-210.000
2213.6000	-57.593
2214.0000	-210.000
2214.4000	-210.000
2214.8000	-210.000
2215.2000	-210.000
2215.6000	-210.000
2216.0000	-56.590
2216.4000	-63.517
2216.8000	-58.181
2217.2000	-57.819
2217.6000	-67.369
2218.0000	-65.516
2218.4000	-210.000
2218.8000	-210.000
2219.2000	-54.165
2219.6000	-59.515
2220.0000	-50.093
2220.4000	-210.000
2220.8000	-61.578
2221.2000	-210.000
2221.6000	-65.823
2222.0000	-63.452
2222.4000	-71.991
2222.8000	-57.806
2223.2000	-210.000
2223.6000	-210.000
2224.0000	-47.179
2224.4000	-55.091
2224.8000	-54.809
2225.2000	-46.378
2225.6000	-53.018
2226.0000	-210.000
2226.4000	-57.501
2226.8000	-61.950
2227.2000	-57.608
2227.6000	-210.000
2228.0000	-210.000
2228.4000	-63.702
2228.8000	-59.470
2229.2000	-48.796
2229.6000	-48.488
2230.0000	-52.390
2230.4000	-53.896
2230.8000	-210.000
2231.2000	-210.000
2231.6000	-54.958
2232.0000	-69.063
2232.4000	-210.000
2232.8000	-56.295
2233.2000	-210.000
2233.6000	-210.000
2234.0000	-210.000
2234.4000	-210.000
2234.8000	-210.000
2235.2000	-53.693
2235.6000	-52.662
2236.0000	-210.000
2236.4000	-210.000
2236.8000	-58.838
2237.2000	-61.369
2237.6000	-58.817
2238.0000	-210.000
2238.4000	-61.557
2238.8000	-210.000
2239.2000	-210.000
2239.6000	-64.910
2240.0000	-58.843
2240.4000	-48.669
2240.8000	-58.678
2241.2000	-53.311
2241.6000	-54.177
2242.0000	-210.000
2242.4000	-210.000
2242.8000	-61.562
2243.2000	-62.249
2243.6000	-210.000
2244.0000	-210.000
2244.4000	-61.048
2244.8000	-59.087
2245.2000	-210.000
2245.6000	-46.304
2246.0000	-54.646
2246.4000	-56.934
2246.8000	-49.549
2247.2000	-210.000
2247.6000	-62.616
2248.0000	-60.394
2248.4000	-66.319
2248.8000	-58.593
2249.2000	-66.432
2249.6000	-56.216
2250.0000	-66.839
2250.4000	-83.456
2250.8000	-210.000
2251.2000	-52.116
2251.6000	-210.000
2252.0000	-210.000
2252.4000	-210.000
2252.8000	-210.000
2253.2000	-210.000
2253.6000	-210.000
2254.0000	-210.000
2254.4000	-210.000
2254.8000	-58.601
2255.2000	-57.792
2255.6000	-61.847
2256.0000	-210.000
2256.4000	-56.756
2256.8000	-210.000
2257.2000	-210.000
2257.6000	-49.266
2258.0000	-210.000
2258.4000	-56.766
2258.8000	-210.000
2259.2000	-210.000
2259.6000	-61.916
2260.0000	-61.991
2260.4000	-57.692
2260.8000	-56.297
2261.2000	-210.000
2261.6000	-47.295
2262.0000	-61.727
2262.4000	-52.183
2262.8000	-47.384
2263.2000	-65.085
2263.6000	-210.000
2264.0000	-210.000
2264.4000	-58.777
2264.8000	-210.000
2265.2000	-210.000
2265.6000	-57.886
2266.0000	-210.000
2266.4000	-59.845
2266.8000	-210.000
2267.2000	-210.000
2267.6000	-54.184
2268.0000	-50.681
2268.4000	-210.000
2268.8000	-210.000
2269.2000	-62.260
2269.6000	-210.000
2270.0000	-58.173
2270.4000	-61.520
2270.8000	-63.288
2271.2000	-66.163
2271.6000	-58.999
2272.0000	-210.000
2272.4000	-210.000
2272.8000	-50.660
2273.2000	-210.000
2273.6000	-60.369
2274.0000	-56.779
2274.4000	-68.758
2274.8000	-65.648
2275.2000	-63.539
2275.6000	-210.000
2276.0000	-59.471
2276.4000	-210.000
2276.8000	-210.000
2277.2000	-57.739
2277.6000	-51.200
2278.0000	-49.981
2278.4000	-60.456
2278.8000	-48.792
2279.2000	-53.272
2279.6000	-68.398
2280.0000	-55.810
2280.4000	-61.170
2280.8000	-210.000
2281.2000	-210.000
2281.6000	-70.156
2282.0000	-210.000
2282.4000	-210.000
2282.8000	-210.000
2283.2000	-210.000
2283.6000	-54.084
2284.0000	-210.000
2284.4000	-53.971
2284.8000	-210.000
2285.2000	-210.000
2285.6000	-59.826
2286.0000	-210.000
2286.4000	-210.000
2286.8000	-59.785
2287.2000	-61.092
2287.6000	-64.395
2288.0000	-210.000
2288.4000	-210.000
2288.8000	-54.082
2289.2000	-210.000
2289.6000	-210.000
2290.0000	-210.000
2290.4000	-62.313
2290.8000	-64.986
2291.2000	-210.000
2291.6000	-210.000
2292.0000	-67.954
2292.4000	-210.000
2292.8000	-210.000
2293.2000	-210.000
2293.6000	-210.000
2294.0000	-47.423
2294.4000	-61.941
2294.8000	-57.077
2295.2000	-49.231
2295.6000	-210.000
2296.0000	-210.000
2296.4000	-59.966
2296.8000	-61.154
2297.2000	-210.000
2297.6000	-210.000
2298.0000	-210.000
2298.4000	-210.000
2298.8000	-57.837
2299.2000	-46.509
2299.6000	-59.945
2300.0000	-210.000
2300.4000	-54.243
2300.8000	-210.000
2301.2000	-210.000
2301.6000	-57.008
2302.0000	-65.139
2302.4000	-210.000
2302.8000	-210.000
2303.2000	-210.000
2303.6000	-210.000
2304.0000	-59.019
2304.4000	-210.000
2304.8000	-210.000
2305.2000	-57.936
2305.6000	-210.000
2306.0000	-210.000
2306.4000	-210.000
2306.8000	-56.982
2307.2000	-60.410
2307.6000	-61.832
2308.0000	-210.000
2308.4000	-64.284
2308.8000	-210.000
2309.2000	-59.241
2309.6000	-210.000
2310.0000	-49.453
2310.4000	-52.583
2310.8000	-53.058
2311.2000	-48.798
2311.6000	-210.000
2312.0000	-62.071
2312.4000	-210.000
2312.8000	-210.000
2313.2000	-210.000
2313.6000	-210.000
2314.0000	-60.735
2314.4000	-57.280
2314.8000	-58.986
2315.2000	-46.746
2315.6000	-62.874
2316.0000	-53.642
2316.4000	-50.450
2316.8000	-72.406
2317.2000	-210.000
2317.6000	-210.000
2318.0000	-210.000
2318.4000	-57.220
2318.8000	-57.410
2319.2000	-210.000
2319.6000	-210.000
2320.0000	-66.697
2320.4000	-210.000
2320.8000	-210.000
2321.2000	-53.611
2321.6000	-210.000
2322.0000	-210.000
2322.4000	-210.000
2322.8000	-210.000
2323.2000	-210.000
2323.6000	-64.368
2324.0000	-64.018
2324.4000	-210.000
2324.8000	-65.127
2325.2000	-57.804
2325.6000	-210.000
2326.0000	-52.296
2326.4000	-210.000
2326.8000	-56.104
2327.2000	-49.969
2327.6000	-210.000
2328.0000	-210.000
2328.4000	-210.000
2328.8000	-59.414
2329.2000	-60.782
2329.6000	-62.910
2330.0000	-64.176
2330.4000	-61.336
2330.8000	-66.419
2331.2000	-50.781
2331.6000	-48.531
2332.0000	-55.449
2332.4000	-49.722
2332.8000	-57.618
2333.2000	-210.000
2333.6000	-60.052
2334.0000	-210.000
2334.4000	-58.893
2334.8000	-57.852
2335.2000	-210.000
2335.6000	-210.000
2336.0000	-75.823
2336.4000	-210.000
2336.8000	-210.000
2337.2000	-50.782
2337.6000	-52.325
2338.0000	-210.000
2338.4000	-210.000
2338.8000	-65.539
2339.2000	-57.042
2339.6000	-70.411
2340.0000	-210.000
2340.4000	-65.346
2340.8000	-58.875
2341.2000	-57.315
2341.6000	-62.295
2342.0000	-210.000
2342.4000	-49.624
2342.8000	-50.402
2343.2000	-53.862
2343.6000	-61.285
2344.0000	-60.800
2344.4000	-210.000
2344.8000	-59.172
2345.2000	-65.944
2345.6000	-58.060
2346.0000	-57.485
2346.4000	-58.683
2346.8000	-58.840
2347.2000	-51.694
2347.6000	-48.121
2348.0000	-210.000
2348.4000	-50.276
2348.8000	-51.660
2349.2000	-210.000
2349.6000	-62.608
2350.0000	-62.224
2350.4000	-61.174
2350.8000	-210.000
2351.2000	-64.812
2351.6000	-65.377
2352.0000	-210.000
2352.4000	-210.000
2352.8000	-210.000
2353.2000	-57.207
2353.6000	-210.000
2354.0000	-49.254
2354.4000	-210.000
2354.8000	-62.542
2355.2000	-210.000
2355.6000	-57.901
2356.0000	-63.982
2356.4000	-210.000
2356.8000	-210.000
2357.2000	-61.039
2357.6000	-62.165
2358.0000	-210.000
2358.4000	-49.312
2358.8000	-56.523
2359.2000	-210.000
2359.6000	-210.000
2360.0000	-210.000
2360.4000	-65.902
2360.8000	-210.000
2361.2000	-57.793
2361.6000	-75.508
2362.0000	-210.000
2362.4000	-63.144
2362.8000	-210.000
2363.2000	-55.188
2363.6000	-47.034
2364.0000	-54.891
2364.4000	-50.076
2364.8000	-51.720
2365.2000	-210.000
2365.6000	-210.000
2366.0000	-59.295
2366.4000	-59.090
2366.8000	-59.355
2367.2000	-59.192
2367.6000	-210.000
2368.0000	-210.000
2368.4000	-210.000
2368.8000	-46.900
2369.2000	-48.738
2369.6000	-54.502
2370.0000	-47.044
2370.4000	-210.000
2370.8000	-210.000
2371.2000	-210.000
2371.6000	-210.000
2372.0000	-62.712
2372.4000	-210.000
2372.8000	-64.975
2373.2000	-61.466
2373.6000	-65.440
2374.0000	-210.000
2374.4000	-47.469
2374.8000	-210.000
2375.2000	-210.000
2375.6000	-210.000
2376.0000	-210.000
2376.4000	-210.000
2376.8000	-210.000
2377.2000	-64.764
2377.6000	-60.487
2378.0000	-210.000
2378.4000	-68.761
2378.8000	-210.000
2379.2000	-210.000
2379.6000	-46.692
2380.0000	-65.507
2380.4000	-51.606
2380.8000	-54.181
2381.2000	-210.000
2381.6000	-210.000
2382.0000	-68.564
2382.4000	-60.483
2382.8000	-58.179
2383.2000	-61.079
2383.6000	-210.000
2384.0000	-210.000
2384.4000	-210.000
2384.8000	-46.928
2385.2000	-50.634
2385.6000	-51.588
2386.0000	-45.795
2386.4000	-210.000
2386.8000	-210.000
2387.2000	-57.568
2387.6000	-210.000
2388.0000	-68.779
2388.4000	-210.000
2388.8000	-210.000
2389.2000	-210.000
2389.6000	-210.000
2390.0000	-210.000
2390.4000	-47.254
2390.8000	-60.817
2391.2000	-50.132
2391.6000	-210.000
2392.0000	-210.000
2392.4000	-63.922
2392.8000	-210.000
2393.2000	-59.323
2393.6000	-210.000
2394.0000	-63.756
2394.4000	-61.228
2394.8000	-61.399
2395.2000	-210.000
2395.6000	-44.831
2396.0000	-52.440
2396.4000	-59.261
2396.8000	-51.551
2397.2000	-210.000
2397.6000	-68.059
2398.0000	-60.716
2398.4000	-62.774
2398.8000	-210.000
2399.2000	-210.000
2399.6000	-65.056
2400.0000	-60.595
2400.4000	-65.120
2400.8000	-45.313
2401.2000	-45.750
2401.6000	-50.469
2402.0000	-45.771
2402.4000	-210.000
2402.8000	-210.000
2403.2000	-65.452
2403.6000	-210.000
2404.0000	-210.000
2404.4000	-210.000
2404.8000	-210.000
2405.2000	-210.000
2405.6000	-210.000
2406.0000	-210.000
2406.4000	-43.047
2406.8000	-51.375
2407.2000	-46.671
2407.6000	-210.000
2408.0000	-210.000
2408.4000	-210.000
2408.8000	-210.000
2409.2000	-210.000
2409.6000	-210.000
2410.0000	-210.000
2410.4000	-66.015
2410.8000	-59.439
2411.2000	-210.000
2411.6000	-43.767
2412.0000	-52.358
2412.4000	-210.000
2412.8000	-210.000
2413.2000	-210.000
2413.6000	-67.234
2414.0000	-210.000
2414.4000	-210.000
2414.8000	-210.000
2415.2000	-210.000
2415.6000	-210.000
2416.0000	-210.000
2416.4000	-210.000
2416.8000	-43.976
2417.2000	-46.570
2417.6000	-48.332
2418.0000	-46.510
2418.4000	-210.000
2418.8000	-68.304
2419.2000	-210.000
2419.6000	-59.204
2420.0000	-210.000
2420.4000	-62.287
2420.8000	-60.223
2421.2000	-62.255
2421.6000	-65.707
2422.0000	-45.953
2422.4000	-46.302
2422.8000	-51.709
2423.2000	-46.952
2423.6000	-210.000
2424.0000	-210.000
2424.4000	-66.144
2424.8000	-61.564
2425.2000	-210.000
2425.6000	-210.000
2426.0000	-65.892
2426.4000	-64.028
2426.8000	-62.086
2427.2000	-210.000
2427.6000	-43.271
2428.0000	-50.947
2428.4000	-53.885
2428.8000	-210.000
2429.2000	-210.000
2429.6000	-210.000
2430.0000	-210.000
2430.4000	-60.874
2430.8000	-66.707
2431.2000	-57.938
2431.6000	-210.000
2432.0000	-66.057
2432.4000	-48.183
2432.8000	-40.767
2433.2000	-44.670
2433.6000	-50.083
2434.0000	-48.152
2434.4000	-210.000
2434.8000	-61.453
2435.2000	-59.722
2435.6000	-63.106
2436.0000	-210.000
2436.4000	-59.111
2436.8000	-59.050
2437.2000	-210.000
2437.6000	-210.000
2438.0000	-43.156
2438.4000	-41.426
2438.8000	-50.197
2439.2000	-47.843
2439.6000	-210.000
2440.0000	-210.000
2440.4000	-210.000
2440.8000	-58.825
2441.2000	-210.000
2441.6000	-210.000
2442.0000	-62.239
2442.4000	-59.068
2442.8000	-59.964
2443.2000	-48.894
2443.6000	-40.508
2444.0000	-50.297
2444.4000	-50.992
2444.8000	-210.000
2445.2000	-210.000
2445.6000	-210.000
2446.0000	-210.000
2446.4000	-210.000
2446.8000	-210.000
2447.2000	-61.977
2447.6000	-58.784
2448.0000	-65.116
2448.4000	-46.354
2448.8000	-39.966
2449.2000	-48.950
2449.6000	-48.181
2450.0000	-59.354
2450.4000	-210.000
2450.8000	-70.804
2451.2000	-210.000
2451.6000	-67.652
2452.0000	-210.000
2452.4000	-61.246
2452.8000	-60.403
2453.2000	-60.841
2453.6000	-47.160
2454.0000	-39.310
2454.4000	-45.209
2454.8000	-48.523
2455.2000	-45.279
2455.6000	-210.000
2456.0000	-210.000
2456.4000	-58.546
2456.8000	-210.000
2457.2000	-210.000
2457.6000	-210.000
2458.0000	-66.166
2458.4000	-58.439
2458.8000	-210.000
2459.2000	-52.027
2459.6000	-41.282
2460.0000	-46.266
2460.4000	-46.544
2460.8000	-210.000
2461.2000	-210.000
2461.6000	-66.524
2462.0000	-210.000
2462.4000	-64.516
2462.8000	-210.000
2463.2000	-63.436
2463.6000	-210.000
2464.0000	-210.000
2464.4000	-47.311
2464.8000	-41.227
2465.2000	-45.531
2465.6000	-50.443
2466.0000	-210.000
2466.4000	-210.000
2466.8000	-210.000
2467.2000	-58.138
2467.6000	-210.000
2468.0000	-59.800
2468.4000	-60.916
2468.8000	-60.637
2469.2000	-67.541
2469.6000	-45.171
2470.0000	-39.872
2470.4000	-43.343
2470.8000	-44.046
2471.2000	-53.318
2471.6000	-210.000
2472.0000	-210.000
2472.4000	-210.000
2472.8000	-210.000
2473.2000	-61.283
2473.6000	-210.000
2474.0000	-210.000
2474.4000	-210.000
2474.8000	-49.009
2475.2000	-38.441
2475.6000	-41.452
2476.0000	-42.633
2476.4000	-49.471
2476.8000	-210.000
2477.2000	-210.000
2477.6000	-60.320
2478.0000	-210.000
2478.4000	-210.000
2478.8000	-65.032
2479.2000	-210.000
2479.6000	-210.000
2480.0000	-67.211
2480.4000	-44.835
2480.8000	-38.536
2481.2000	-43.295
2481.6000	-45.286
2482.0000	-210.000
2482.4000	-210.000
2482.8000	-210.000
2483.2000	-210.000
2483.6000	-59.952
2484.0000	-62.222
2484.4000	-64.737
2484.8000	-61.420
2485.2000	-60.618
2485.6000	-43.423
2486.0000	-36.771
2486.4000	-41.634
2486.8000	-42.342
2487.2000	-51.571
2487.6000	-210.000
2488.0000	-60.717
2488.4000	-68.676
2488.8000	-67.315
2489.2000	-210.000
2489.6000	-60.366
2490.0000	-210.000
2490.4000	-210.000
2490.8000	-46.035
2491.2000	-38.827
2491.6000	-40.685
2492.0000	-40.745
2492.4000	-48.150
2492.8000	-210.000
2493.2000	-210.000
2493.6000	-71.761
2494.0000	-64.652
2494.4000	-210.000
2494.8000	-210.000
2495.2000	-210.000
2495.6000	-64.060
2496.0000	-210.000
2496.4000	-38.213
2496.8000	-40.581
2497.2000	-40.888
2497.6000	-49.965
2498.0000	-210.000
2498.4000	-210.000
2498.8000	-210.000
2499.2000	-210.000
2499.6000	-210.000
2500.0000	-72.707
2500.4000	-210.000
2500.8000	-60.393
2501.2000	-210.000
2501.6000	-37.112
2502.0000	-40.017
2502.4000	-40.569
2502.8000	-43.406
2503.2000	-210.000
2503.6000	-66.457
2504.0000	-68.597
2504.4000	-68.713
2504.8000	-210.000
2505.2000	-210.000
2505.6000	-210.000
2506.0000	-60.542
2506.4000	-210.000
2506.8000	-39.051
2507.2000	-39.210
2507.6000	-39.782
2508.0000	-40.515
2508.4000	-210.000
2508.8000	-210.000
2509.2000	-61.377
2509.6000	-63.539
2510.0000	-66.903
2510.4000	-78.386
2510.8000	-73.385
2511.2000	-62.668
2511.6000	-59.670
2512.0000	-43.971
2512.4000	-37.086
2512.8000	-39.927
2513.2000	-41.098
2513.6000	-210.000
2514.0000	-210.000
2514.4000	-210.000
2514.8000	-210.000
2515.2000	-66.849
2515.6000	-210.000
2516.0000	-72.518
2516.4000	-60.419
2516.8000	-61.064
2517.2000	-210.000
2517.6000	-36.997
2518.0000	-35.634
2518.4000	-38.949
2518.8000	-43.764
2519.2000	-210.000
2519.6000	-78.869
2520.0000	-210.000
2520.4000	-210.000
2520.8000	-58.769
2521.2000	-210.000
2521.6000	-59.867
2522.0000	-57.556
2522.4000	-210.000
2522.8000	-36.513
2523.2000	-33.560
2523.6000	-39.466
2524.0000	-40.414
2524.4000	-210.000
2524.8000	-210.000
2525.2000	-210.000
2525.6000	-210.000
2526.0000	-210.000
2526.4000	-210.000
2526.8000	-72.624
2527.2000	-210.000
2527.6000	-210.000
2528.0000	-36.919
2528.4000	-30.840
2528.8000	-35.942
2529.2000	-39.530
2529.6000	-210.000
2530.0000	-210.000
2530.4000	-210.000
2530.8000	-61.832
2531.2000	-63.280
2531.6000	-62.191
2532.0000	-59.223
2532.4000	-58.607
2532.8000	-210.000
2533.2000	-37.667
2533.6000	-30.370
2534.0000	-33.217
2534.4000	-39.353
2534.8000	-210.000
2535.2000	-210.000
2535.6000	-210.000
2536.0000	-210.000
2536.4000	-63.885
2536.8000	-62.004
2537.2000	-68.665
2537.6000	-210.000
2538.0000	-68.395
2538.4000	-37.909
2538.8000	-30.367
2539.2000	-33.806
2539.6000	-36.749
2540.0000	-46.322
2540.4000	-210.000
2540.8000	-210.000
2541.2000	-65.233
2541.6000	-63.678
2542.0000	-62.051
2542.4000	-210.000
2542.8000	-63.099
2543.2000	-58.410
2543.6000	-42.948
2544.0000	-32.317
2544.4000	-32.705
2544.8000	-36.113
2545.2000	-44.627
2545.6000	-210.000
2546.0000	-210.000
2546.4000	-210.000
2546.8000	-210.000
2547.2000	-210.000
2547.6000	-210.000
2548.0000	-66.783
2548.4000	-59.310
2548.8000	-210.000
2549.2000	-31.861
2549.6000	-31.364
2550.0000	-34.838
2550.4000	-43.176
2550.8000	-210.000
2551.2000	-71.525
2551.6000	-210.000
2552.0000	-210.000
2552.4000	-210.000
2552.8000	-210.000
2553.2000	-68.122
2553.6000	-63.496
2554.0000	-210.000
2554.4000	-33.364
2554.8000	-33.103
2555.2000	-33.854
2555.6000	-38.021
2556.0000	-210.000
2556.4000	-210.000
2556.8000	-210.000
2557.2000	-210.000
2557.6000	-63.024
2558.0000	-210.000
2558.4000	-66.136
2558.8000	-210.000
2559.2000	-70.195
2559.6000	-35.923
2560.0000	-34.709
2560.4000	-33.578
2560.8000	-36.578
2561.2000	-210.000
2561.6000	-210.000
2562.0000	-210.000
2562.4000	-210.000
2562.8000	-210.000
2563.2000	-61.537
2563.6000	-60.416
2564.0000	-59.880
2564.4000	-73.114
2564.8000	-38.178
2565.2000	-34.252
2565.6000	-32.826
2566.0000	-36.374
2566.4000	-210.000
2566.8000	-210.000
2567.2000	-67.662
2567.6000	-60.669
2568.0000	-63.950
2568.4000	-61.335
2568.8000	-210.000
2569.2000	-210.000
2569.6000	-210.000
2570.0000	-37.198
2570.4000	-32.578
2570.8000	-31.651
2571.2000	-34.904
2571.6000	-50.057
2572.0000	-210.000
2572.4000	-210.000
2572.8000	-60.854
2573.2000	-68.133
2573.6000	-210.000
2574.0000	-60.395
2574.4000	-210.000
2574.8000	-58.587
2575.2000	-37.284
2575.6000	-30.503
2576.0000	-30.751
2576.4000	-32.857
2576.8000	-42.860
2577.2000	-210.000
2577.6000	-210.000
2578.0000	-210.000
2578.4000	-70.070
2578.8000	-210.000
2579.2000	-68.632
2579.6000	-210.000
2580.0000	-62.144
2580.4000	-43.093
2580.8000	-28.860
2581.2000	-27.919
2581.6000	-32.951
2582.0000	-46.116
2582.4000	-210.000
2582.8000	-210.000
2583.2000	-59.514
2583.6000	-59.867
2584.0000	-210.000
2584.4000	-210.000
2584.8000	-63.792
2585.2000	-63.136
2585.6000	-210.000
2586.0000	-29.009
2586.4000	-26.708
2586.8000	-32.442
2587.2000	-41.333
2587.6000	-210.000
2588.0000	-210.000
2588.4000	-62.637
2588.8000	-63.644
2589.2000	-62.377
2589.6000	-210.000
2590.0000	-64.672
2590.4000	-210.000
2590.8000	-210.000
2591.2000	-28.582
2591.6000	-26.918
2592.0000	-31.491
2592.4000	-35.029
2592.8000	-210.000
2593.2000	-210.000
2593.6000	-62.839
2594.0000	-210.000
2594.4000	-210.000
2594.8000	-210.000
2595.2000	-210.000
2595.6000	-76.493
2596.0000	-210.000
2596.4000	-30.540
2596.8000	-25.770
2597.2000	-29.875
2597.6000	-34.943
2598.0000	-210.000
2598.4000	-210.000
2598.8000	-210.000
2599.2000	-86.965
2599.6000	-210.000
2600.0000	-62.118
2600.4000	-210.000
2600.8000	-59.064
2601.2000	-210.000
2601.6000	-31.693
2602.0000	-26.209
2602.4000	-29.102
2602.8000	-34.611
2603.2000	-210.000
2603.6000	-210.000
2604.0000	-65.295
2604.4000	-66.778
2604.8000	-62.073
2605.2000	-71.222
2605.6000	-210.000
2606.0000	-61.201
2606.4000	-57.953
2606.8000	-33.719
2607.2000	-26.851
2607.6000	-29.532
2608.0000	-33.181
2608.4000	-41.884
2608.8000	-210.000
2609.2000	-210.000
2609.6000	-210.000
2610.0000	-210.000
2610.4000	-210.000
2610.8000	-210.000
2611.2000	-210.000
2611.6000	-210.000
2612.0000	-36.820
2612.4000	-28.104
2612.8000	-27.828
2613.2000	-30.599
2613.6000	-39.994
2614.0000	-210.000
2614.4000	-210.000
2614.8000	-210.000
2615.2000	-210.000
2615.6000	-210.000
2616.0000	-210.000
2616.4000	-210.000
2616.8000	-210.000
2617.2000	-43.570
2617.6000	-27.261
2618.0000	-28.514
2618.4000	-29.453
2618.8000	-40.958
2619.2000	-210.000
2619.6000	-210.000
2620.0000	-65.037
2620.4000	-210.000
2620.8000	-210.000
2621.2000	-210.000
2621.6000	-60.157
2622.0000	-59.870
2622.4000	-210.000
2622.8000	-28.077
2623.2000	-30.497
2623.6000	-29.759
2624.0000	-35.983
2624.4000	-210.000
2624.8000	-210.000
2625.2000	-210.000
2625.6000	-210.000
2626.0000	-210.000
2626.4000	-210.000
2626.8000	-210.000
2627.2000	-63.604
2627.6000	-210.000
2628.0000	-30.332
2628.4000	-29.434
2628.8000	-28.894
2629.2000	-31.973
2629.6000	-210.000
2630.0000	-210.000
2630.4000	-210.000
2630.8000	-66.775
2631.2000	-67.584
2631.6000	-65.558
2632.0000	-210.000
2632.4000	-64.551
2632.8000	-210.000
2633.2000	-32.180
2633.6000	-28.315
2634.0000	-28.630
2634.4000	-31.280
2634.8000	-210.000
2635.2000	-210.000
2635.6000	-210.000
2636.0000	-210.000
2636.4000	-61.928
2636.8000	-63.568
2637.2000	-60.265
2637.6000	-67.692
2638.0000	-64.546
2638.4000	-33.459
2638.8000	-28.113
2639.2000	-28.605
2639.6000	-29.758
2640.0000	-210.000
2640.4000	-210.000
2640.8000	-210.000
2641.2000	-210.000
2641.6000	-210.000
2642.0000	-66.971
2642.4000	-210.000
2642.8000	-210.000
2643.2000	-210.000
2643.6000	-33.657
2644.0000	-26.575
2644.4000	-27.883
2644.8000	-28.074
2645.2000	-37.351
2645.6000	-210.000
2646.0000	-210.000
2646.4000	-78.982
2646.8000	-210.000
2647.2000	-63.909
2647.6000	-60.922
2648.0000	-210.000
2648.4000	-210.000
2648.8000	-29.075
2649.2000	-25.257
2649.6000	-28.267
2650.0000	-29.629
2650.4000	-210.000
2650.8000	-210.000
2651.2000	-210.000
2651.6000	-67.019
2652.0000	-210.000
2652.4000	-210.000
2652.8000	-210.000
2653.2000	-58.612
2653.6000	-210.000
2654.0000	-29.454
2654.4000	-24.172
2654.8000	-28.462
2655.2000	-28.544
2655.6000	-210.000
2656.0000	-210.000
2656.4000	-210.000
2656.8000	-210.000
2657.2000	-61.266
2657.6000	-65.412
2658.0000	-60.568
2658.4000	-62.588
2658.8000	-60.314
2659.2000	-27.987
2659.6000	-24.231
2660.0000	-26.834
2660.4000	-26.447
2660.8000	-34.958
2661.2000	-59.005
2661.6000	-69.789
2662.0000	-61.354
2662.4000	-61.814
2662.8000	-210.000
2663.2000	-63.416
2663.6000	-64.065
2664.0000	-66.095
2664.4000	-35.978
2664.8000	-22.841
2665.2000	-25.655
2665.6000	-26.968
2666.0000	-32.257
2666.4000	-61.826
2666.8000	-60.658
2667.2000	-74.881
2667.6000	-210.000
2668.0000	-69.595
2668.4000	-64.804
2668.8000	-59.059
2669.2000	-210.000
2669.6000	-41.170
2670.0000	-22.228
2670.4000	-24.831
2670.8000	-27.217
2671.2000	-31.739
2671.6000	-210.000
2672.0000	-59.559
2672.4000	-69.502
2672.8000	-210.000
2673.2000	-210.000
2673.6000	-63.190
2674.0000	-65.852
2674.4000	-64.664
2674.8000	-210.000
2675.2000	-20.543
2675.6000	-23.619
2676.0000	-26.809
2676.4000	-30.022
2676.8000	-62.421
2677.2000	-65.734
2677.6000	-56.285
2678.0000	-59.044
2678.4000	-58.144
2678.8000	-59.753
2679.2000	-63.770
2679.6000	-61.921
2680.0000	-66.845
2680.4000	-22.000
2680.8000	-22.210
2681.2000	-26.021
2681.6000	-27.229
2682.0000	-57.422
2682.4000	-63.839
2682.8000	-210.000
2683.2000	-210.000
2683.6000	-60.451
2684.0000	-60.819
2684.4000	-59.614
2684.8000	-64.941
2685.2000	-35.814
2685.6000	-23.845
2686.0000	-24.314
2686.4000	-24.157
2686.8000	-30.635
2687.2000	-210.000
2687.6000	-210.000
2688.0000	-210.000
2688.4000	-210.000
2688.8000	-62.788
2689.2000	-65.555
2689.6000	-62.145
2690.0000	-59.843
2690.4000	-210.000
2690.8000	-20.887
2691.2000	-21.841
2691.6000	-23.553
2692.0000	-28.193
2692.4000	-62.574
2692.8000	-60.687
2693.2000	-62.664
2693.6000	-59.253
2694.0000	-210.000
2694.4000	-74.359
2694.8000	-210.000
2695.2000	-210.000
2695.6000	-61.284
2696.0000	-24.204
2696.4000	-23.235
2696.8000	-22.990
2697.2000	-25.133
2697.6000	-57.951
2698.0000	-210.000
2698.4000	-80.388
2698.8000	-77.034
2699.2000	-210.000
2699.6000	-210.000
2700.0000	-65.031
2700.4000	-60.716
2700.8000	-62.300
2701.2000	-21.651
2701.6000	-21.888
2702.0000	-22.716
2702.4000	-24.702
2702.8000	-42.343
2703.2000	-60.410
2703.6000	-60.926
2704.0000	-71.017
2704.4000	-62.648
2704.8000	-65.068
2705.2000	-61.290
2705.6000	-59.613
2706.0000	-60.265
2706.4000	-26.882
2706.8000	-21.599
2707.2000	-22.568
2707.6000	-27.938
2708.0000	-54.447
2708.4000	-59.171
2708.8000	-59.641
2709.2000	-63.424
2709.6000	-57.588
2710.0000	-62.352
2710.4000	-59.749
2710.8000	-62.222
2711.2000	-210.000
2711.6000	-22.335
2712.0000	-21.709
2712.4000	-24.021
2712.8000	-25.645
2713.2000	-47.797
2713.6000	-65.054
2714.0000	-55.987
2714.4000	-56.134
2714.8000	-58.601
2715.2000	-55.099
2715.6000	-55.100
2716.0000	-55.113
2716.4000	-55.825
2716.8000	-22.321
2717.2000	-21.728
2717.6000	-22.146
2718.0000	-23.886
2718.4000	-37.505
2718.8000	-52.959
2719.2000	-56.880
2719.6000	-54.301
2720.0000	-54.583
2720.4000	-53.784
2720.8000	-52.388
2721.2000	-52.040
2721.6000	-51.231
2722.0000	-22.088
2722.4000	-20.557
2722.8000	-20.126
2723.2000	-21.118
2723.6000	-31.967
2724.0000	-44.587
2724.4000	-47.314
2724.8000	-46.881
2725.2000	-46.378
2725.6000	-46.089
2726.0000	-45.775
2726.4000	-45.704
2726.8000	-45.414
2727.2000	-24.356
2727.6000	-20.139
2728.0000	-19.448
2728.4000	-21.910
2728.8000	-35.814
2729.2000	-43.432
2729.6000	-44.517
2730.0000	-44.623
2730.4000	-44.553
2730.8000	-44.486
2731.2000	-44.610
2731.6000	-44.605
2732.0000	-44.535
2732.4000	-19.865
2732.8000	-17.936
2733.2000	-18.903
2733.6000	-19.457
2734.0000	-33.931
2734.4000	-43.607
2734.8000	-44.891
2735.2000	-44.661
2735.6000	-44.378
2736.0000	-44.297
2736.4000	-44.176
2736.8000	-43.855
2737.2000	-43.799
2737.6000	-17.388
2738.0000	-15.738
2738.4000	-16.074
2738.8000	-17.843
2739.2000	-28.106
2739.6000	-41.210
2740.0000	-42.709
2740.4000	-42.402
2740.8000	-42.181
2741.2000	-41.926
2741.6000	-41.487
2742.0000	-41.149
2742.4000	-40.912
2742.8000	-19.319
2743.2000	-15.396
2743.6000	-15.771
2744.0000	-16.607
2744.4000	-23.824
2744.8000	-36.605
2745.2000	-36.269
2745.6000	-35.454
2746.0000	-34.782
2746.4000	-34.244
2746.8000	-33.822
2747.2000	-33.338
2747.6000	-33.096
2748.0000	-20.341
2748.4000	-15.289
2748.8000	-14.346
2749.2000	-15.554
2749.6000	-28.481
2750.0000	-33.803
2750.4000	-33.627
2750.8000	-33.590
2751.2000	-33.633
2751.6000	-33.714
2752.0000	-33.631
2752.4000	-33.610
2752.8000	-33.543
2753.2000	-16.211
2753.6000	-13.506
2754.0000	-14.370
2754.4000	-14.981
2754.8000	-24.095
2755.2000	-30.880
2755.6000	-30.247
2756.0000	-29.482
2756.4000	-28.944
2756.8000	-28.547
2757.2000	-28.263
2757.6000	-28.047
2758.0000	-27.885
2758.4000	-16.966
2758.8000	-12.577
2759.2000	-11.085
2759.6000	-11.893
2760.0000	-21.029
2760.4000	-26.187
2760.8000	-26.533
2761.2000	-26.570
2761.6000	-26.446
2762.0000	-26.358
2762.4000	-26.089
2762.8000	-25.412
2763.2000	-24.899
2763.6000	-15.275
2764.0000	-9.874
2764.4000	-9.148
2764.8000	-10.495
2765.2000	-19.725
2765.6000	-21.040
2766.0000	-21.369
2766.4000	-21.041
2766.8000	-20.572
2767.2000	-20.009
2767.6000	-19.462
2768.0000	-18.948
2768.4000	-18.774
2768.8000	-9.257
2769.2000	-8.071
2769.6000	-8.047
2770.0000	-8.478
2770.4000	-16.532
2770.8000	-19.710
2771.2000	-19.949
2771.6000	-20.152
2772.0000	-20.642
2772.4000	-21.275
2772.8000	-21.882
2773.2000	-22.997
2773.6000	-23.848
2774.0000	-8.539
2774.4000	-7.292
2774.8000	-7.592
2775.2000	-7.620
2775.6000	-16.681
2776.0000	-23.998
2776.4000	-26.738
2776.8000	-26.853
2777.2000	-26.305
2777.6000	-25.605
2778.0000	-24.991
2778.4000	-24.409
2778.8000	-23.832
2779.2000	-9.540
2779.6000	-5.465
2780.0000	-4.691
2780.4000	-6.733
2780.8000	-14.839
2781.2000	-18.549
2781.6000	-20.529
2782.0000	-20.381
2782.4000	-19.806
2782.8000	-19.240
2783.2000	-18.714
2783.6000	-17.831
2784.0000	-17.169
2784.4000	-4.362
2784.8000	-3.126
2785.2000	-2.808
2785.6000	-3.678
2786.0000	-11.496
2786.4000	-14.271
2786.8000	-12.385
2787.2000	-11.642
2787.6000	-11.189
2788.0000	-10.875
2788.4000	-10.526
2788.8000	-10.260
2789.2000	-8.533
2789.6000	-3.566
2790.0000	-3.025
2790.4000	-2.771
2790.8000	-7.468
2791.2000	-12.078
2791.6000	-9.729
2792.0000	-9.773
2792.4000	-9.822
2792.8000	-9.855
2793.2000	-9.943
2793.6000	-10.033
2794.0000	-10.145
2794.4000	-10.241
2794.8000	-3.259
2795.2000	-2.611
2795.6000	-2.900
2796.0000	-6.070
2796.4000	-11.410
2796.8000	-10.536
2797.2000	-11.433
2797.6000	-11.796
2798.0000	-12.026
2798.4000	-12.242
2798.8000	-12.455
2799.2000	-12.585
2799.6000	-12.733
2800.0000	-2.665
2800.4000	-1.503
2800.8000	-1.417
2801.2000	-4.061
2801.6000	-12.391
2802.0000	-13.216
2802.4000	-13.408
2802.8000	-13.621
2803.2000	-13.906
2803.6000	-14.223
2804.0000	-14.708
2804.4000	-15.213
2804.8000	-11.080
2805.2000	-4.434
2805.6000	-4.024
2806.0000	-4.081
2806.4000	-8.351
2806.8000	-13.854
2807.2000	-17.457
2807.6000	-17.652
2808.0000	-17.518
2808.4000	-17.343
2808.8000	-17.210
2809.2000	-17.145
2809.6000	-17.121
2810.0000	-17.180
2810.4000	-7.106
2810.8000	-5.392
2811.2000	-5.290
2811.6000	-8.777
2812.0000	-14.995
2812.4000	-18.783
2812.8000	-19.323
2813.2000	-19.507
2813.6000	-19.582
2814.0000	-19.550
2814.4000	-19.467
2814.8000	-19.269
2815.2000	-10.061
2815.6000	-6.227
2816.0000	-5.979
2816.4000	-6.183
2816.8000	-10.285
2817.2000	-16.761
2817.6000	-18.310
2818.0000	-18.577
2818.4000	-18.873
2818.8000	-19.284
2819.2000	-19.661
2819.6000	-20.186
2820.0000	-20.675
2820.4000	-10.653
2820.8000	-6.843
2821.2000	-7.364
2821.6000	-7.777
2822.0000	-12.291
2822.4000	-20.483
2822.8000	-25.206
2823.2000	-26.734
2823.6000	-27.865
2824.0000	-28.527
2824.4000	-28.969
2824.8000	-29.282
2825.2000	-29.585
2825.6000	-14.676
2826.0000	-8.456
2826.4000	-8.902
2826.8000	-9.839
2827.2000	-16.183
2827.6000	-27.277
2828.0000	-29.665
2828.4000	-29.366
2828.8000	-28.889
2829.2000	-28.480
2829.6000	-28.003
2830.0000	-27.816
2830.4000	-27.706
2830.8000	-17.888
2831.2000	-11.768
2831.6000	-8.993
2832.0000	-9.312
2832.4000	-13.013
2832.8000	-26.361
2833.2000	-28.533
2833.6000	-29.135
2834.0000	-29.592
2834.4000	-30.221
2834.8000	-31.117
2835.2000	-32.525
2835.6000	-34.033
2836.0000	-17.457
2836.4000	-9.519
2836.8000	-9.338
2837.2000	-9.985
2837.6000	-20.298
2838.0000	-35.080
2838.4000	-36.203
2838.8000	-35.962
2839.2000	-35.522
2839.6000	-35.172
2840.0000	-34.948
2840.4000	-34.736
2840.8000	-34.648
2841.2000	-14.545
2841.6000	-9.945
2842.0000	-9.861
2842.4000	-10.762
2842.8000	-21.593
2843.2000	-34.263
2843.6000	-35.875
2844.0000	-36.355
2844.4000	-37.094
2844.8000	-37.696
2845.2000	-38.396
2845.6000	-39.091
2846.0000	-39.555
2846.4000	-14.942
2846.8000	-10.387
2847.2000	-9.531
2847.6000	-11.478
2848.0000	-21.569
2848.4000	-38.653
2848.8000	-39.133
2849.2000	-39.402
2849.6000	-39.607
2850.0000	-39.824
2850.4000	-40.174
2850.8000	-40.513
2851.2000	-40.838
2851.6000	-15.362
2852.0000	-10.732
2852.4000	-9.854
2852.8000	-10.327
2853.2000	-20.088
2853.6000	-42.779
2854.0000	-43.901
2854.4000	-43.768
2854.8000	-43.479
2855.2000	-43.187
2855.6000	-43.016
2856.0000	-42.911
2856.4000	-18.999
2856.8000	-12.547
2857.2000	-9.401
2857.6000	-9.649
2858.0000	-14.627
2858.4000	-35.472
2858.8000	-42.925
2859.2000	-43.716
2859.6000	-43.974
2860.0000	-44.165
2860.4000	-44.398
2860.8000	-44.541
2861.2000	-44.701
2861.6000	-45.195
2862.0000	-15.348
2862.4000	-10.699
2862.8000	-9.690
2863.2000	-12.968
2863.6000	-29.773
2864.0000	-44.889
2864.4000	-47.226
2864.8000	-48.094
2865.2000	-48.555
2865.6000	-49.635
2866.0000	-50.004
2866.4000	-50.519
2866.8000	-18.035
2867.2000	-12.560
2867.6000	-9.173
2868.0000	-9.803
2868.4000	-14.070
2868.8000	-43.314
2869.2000	-51.853
2869.6000	-52.441
2870.0000	-52.893
2870.4000	-53.043
2870.8000	-53.271
2871.2000	-53.387
2871.6000	-54.227
2872.0000	-18.513
2872.4000	-12.163
2872.8000	-8.817
2873.2000	-9.314
2873.6000	-13.784
2874.0000	-45.095
2874.4000	-55.604
2874.8000	-56.030
2875.2000	-55.713
2875.6000	-56.419
2876.0000	-56.382
2876.4000	-57.002
2876.8000	-57.368
2877.2000	-15.625
2877.6000	-9.739
2878.0000	-9.008
2878.4000	-10.404
2878.8000	-22.275
2879.2000	-56.898
2879.6000	-58.462
2880.0000	-58.500
2880.4000	-59.354
2880.8000	-58.654
2881.2000	-58.673
2881.6000	-60.347
2882.0000	-60.138
2882.4000	-18.652
2882.8000	-10.990
2883.2000	-8.936
2883.6000	-10.905
2884.0000	-25.745
2884.4000	-210.000
2884.8000	-210.000
2885.2000	-210.000
2885.6000	-63.872
2886.0000	-62.074
2886.4000	-61.915
2886.8000	-60.231
2887.2000	-60.094
2887.6000	-15.077
2888.0000	-9.436
2888.4000	-9.225
2888.8000	-11.093
2889.2000	-22.579
2889.6000	-62.176
2890.0000	-62.063
2890.4000	-59.843
2890.8000	-77.237
2891.2000	-61.189
2891.6000	-61.743
2892.0000	-63.018
2892.4000	-19.172
2892.8000	-12.640
2893.2000	-8.888
2893.6000	-9.021
2894.0000	-14.266
2894.4000	-52.686
2894.8000	-66.967
2895.2000	-210.000
2895.6000	-63.228
2896.0000	-60.382
2896.4000	-62.984
2896.8000	-63.192
2897.2000	-62.454
2897.6000	-210.000
2898.0000	-15.364
2898.4000	-10.424
2898.8000	-10.083
2899.2000	-13.295
2899.6000	-36.162
2900.0000	-70.621
2900.4000	-64.818
2900.8000	-210.000
2901.2000	-210.000
2901.6000	-68.538
2902.0000	-210.000
2902.4000	-67.851
2902.8000	-19.270
2903.2000	-13.251
2903.6000	-9.286
2904.0000	-10.090
2904.4000	-15.187
2904.8000	-210.000
2905.2000	-63.926
2905.6000	-210.000
2906.0000	-63.145
2906.4000	-62.905
2906.8000	-210.000
2907.2000	-210.000
2907.6000	-72.637
2908.0000	-17.038
2908.4000	-10.774
2908.8000	-9.517
2909.2000	-11.568
2909.6000	-24.111
2910.0000	-210.000
2910.4000	-72.426
2910.8000	-67.309
2911.2000	-67.136
2911.6000	-210.000
2912.0000	-210.000
2912.4000	-65.054
2912.8000	-66.372
2913.2000	-19.611
2913.6000	-13.628
2914.0000	-10.091
2914.4000	-11.594
2914.8000	-21.212
2915.2000	-66.514
2915.6000	-74.450
2916.0000	-61.833
2916.4000	-61.835
2916.8000	-78.524
2917.2000	-63.554
2917.6000	-64.017
2918.0000	-64.458
2918.4000	-15.997
2918.8000	-11.581
2919.2000	-10.175
2919.6000	-12.548
2920.0000	-29.500
2920.4000	-65.646
2920.8000	-63.856
2921.2000	-62.856
2921.6000	-62.984
2922.0000	-68.685
2922.4000	-65.429
2922.8000	-210.000
2923.2000	-22.422
2923.6000	-12.796
2924.0000	-10.278
2924.4000	-11.167
2924.8000	-16.870
2925.2000	-210.000
2925.6000	-77.526
2926.0000	-71.299
2926.4000	-210.000
2926.8000	-210.000
2927.2000	-210.000
2927.6000	-210.000
2928.0000	-69.012
2928.4000	-20.571
2928.8000	-14.396
2929.2000	-10.835
2929.6000	-10.774
2930.0000	-16.202
2930.4000	-210.000
2930.8000	-210.000
2931.2000	-66.495
2931.6000	-68.966
2932.0000	-75.161
2932.4000	-210.000
2932.8000	-210.000
2933.2000	-210.000
2933.6000	-20.116
2934.0000	-14.793
2934.4000	-11.421
2934.8000	-11.490
2935.2000	-18.334
2935.6000	-72.826
2936.0000	-210.000
2936.4000	-61.676
2936.8000	-77.011
2937.2000	-62.000
2937.6000	-210.000
2938.0000	-210.000
2938.4000	-210.000
2938.8000	-18.278
2939.2000	-12.111
2939.6000	-11.453
2940.0000	-12.775
2940.4000	-25.840
2940.8000	-210.000
2941.2000	-65.815
2941.6000	-210.000
2942.0000	-65.674
2942.4000	-69.093
2942.8000	-62.990
2943.2000	-65.515
2943.6000	-210.000
2944.0000	-19.870
2944.4000	-12.629
2944.8000	-11.511
2945.2000	-14.088
2945.6000	-210.000
2946.0000	-210.000
2946.4000	-75.295
2946.8000	-210.000
2947.2000	-210.000
2947.6000	-65.102
2948.0000	-67.452
2948.4000	-210.000
2948.8000	-210.000
2949.2000	-18.584
2949.6000	-12.609
2950.0000	-11.682
2950.4000	-13.606
2950.8000	-58.127
2951.2000	-63.942
2951.6000	-63.519
2952.0000	-63.798
2952.4000	-210.000
2952.8000	-210.000
2953.2000	-65.864
2953.6000	-210.000
2954.0000	-23.161
2954.4000	-16.800
2954.8000	-12.024
2955.2000	-11.113
2955.6000	-16.003
2956.0000	-210.000
2956.4000	-64.880
2956.8000	-210.000
2957.2000	-210.000
2957.6000	-210.000
2958.0000	-210.000
2958.4000	-210.000
2958.8000	-62.048
2959.2000	-23.284
2959.6000	-13.875
2960.0000	-11.805
2960.4000	-12.480
2960.8000	-25.575
2961.2000	-210.000
2961.6000	-210.000
2962.0000	-210.000
2962.4000	-210.000
2962.8000	-73.067
2963.2000	-60.758
2963.6000	-58.609
2964.0000	-60.178
2964.4000	-23.943
2964.8000	-15.962
2965.2000	-11.553
2965.6000	-13.308
2966.0000	-55.043
2966.4000	-63.339
2966.8000	-210.000
2967.2000	-67.179
2967.6000	-210.000
2968.0000	-210.000
2968.4000	-210.000
2968.8000	-63.234
2969.2000	-210.000
2969.6000	-21.265
2970.0000	-14.746
2970.4000	-11.869
2970.8000	-12.652
2971.2000	-33.731
2971.6000	-210.000
2972.0000	-210.000
2972.4000	-210.000
2972.8000	-210.000
2973.2000	-210.000
2973.6000	-210.000
2974.0000	-70.540
2974.4000	-25.844
2974.8000	-18.588
2975.2000	-12.361
2975.6000	-11.507
2976.0000	-16.007
2976.4000	-210.000
2976.8000	-210.000
2977.2000	-210.000
2977.6000	-66.048
2978.0000	-68.032
2978.4000	-210.000
2978.8000	-210.000
2979.2000	-210.000
2979.6000	-25.868
2980.0000	-16.291
2980.4000	-12.057
2980.8000	-12.643
2981.2000	-24.427
2981.6000	-210.000
2982.0000	-70.900
2982.4000	-76.847
2982.8000	-210.000
2983.2000	-210.000
2983.6000	-210.000
2984.0000	-210.000
2984.4000	-210.000
2984.8000	-26.097
2985.2000	-15.160
2985.6000	-11.871
[truncated: 6,286 more rows]
