# Supplementary material for: Femtosecond tunable solitons up to 4.8 µm using soliton self-frequency shift in an InF3 fiber
Source: Sci Rep. 2022 Sep 23;12:15898. doi: 10.1038/s41598-022-19658-8 (PMC9508244; doi:10.1038/s41598-022-19658-8)
Supplement: Supplementary file 1 — Supplementary Information. [file 41598_2022_19658_MOESM1_ESM.zip › Raw data/Fig4_70W_QCW/4.00A.CSV]

75CSV
// AQ6376 OPTICAL SPECTRUM ANALYZER //
35
CTRWL	3850.000000
SPAN	3300.000000
START WL	2200.000000
STOP WL	5500.000000
WLFREQ	0
REFL	-11.4
LSCL	7.1
RESLN	2.000
AVG	1
SMPLAUTO	1
SMPL	8251
SMPLINTVL	0.4000
HI1_CHOP
MEAS
LSUNT	0
NMSKH	OFF
RESCOR	0
SMOOTH	0
MEASWL	0
SWPSPD	1
MODELNAME	AQ6376
CHGPT	0
RESCAL0_0	10243
RESCAL0_1	0
RESCAL0_2	0
RESCAL1_0	10243
RESCAL1_1	0
RESCAL1_2	0
RESPARM	10243
FREQPARM	10243
WNUMPARM	10243
[TRACE DATA]
2200.0000	-210.000
2200.4000	-210.000
2200.8000	-210.000
2201.2000	-59.608
2201.6000	-68.844
2202.0000	-49.581
2202.4000	-210.000
2202.8000	-210.000
2203.2000	-210.000
2203.6000	-210.000
2204.0000	-57.159
2204.4000	-67.635
2204.8000	-55.009
2205.2000	-64.809
2205.6000	-54.205
2206.0000	-46.587
2206.4000	-59.318
2206.8000	-61.429
2207.2000	-48.145
2207.6000	-210.000
2208.0000	-57.099
2208.4000	-210.000
2208.8000	-210.000
2209.2000	-210.000
2209.6000	-56.777
2210.0000	-210.000
2210.4000	-210.000
2210.8000	-210.000
2211.2000	-210.000
2211.6000	-210.000
2212.0000	-53.963
2212.4000	-210.000
2212.8000	-210.000
2213.2000	-210.000
2213.6000	-59.562
2214.0000	-210.000
2214.4000	-70.473
2214.8000	-210.000
2215.2000	-62.750
2215.6000	-210.000
2216.0000	-210.000
2216.4000	-210.000
2216.8000	-210.000
2217.2000	-51.295
2217.6000	-58.794
2218.0000	-51.012
2218.4000	-63.210
2218.8000	-210.000
2219.2000	-57.767
2219.6000	-56.307
2220.0000	-58.168
2220.4000	-62.302
2220.8000	-210.000
2221.2000	-59.875
2221.6000	-210.000
2222.0000	-47.215
2222.4000	-50.005
2222.8000	-55.088
2223.2000	-48.513
2223.6000	-53.560
2224.0000	-58.110
2224.4000	-57.677
2224.8000	-58.385
2225.2000	-55.379
2225.6000	-54.528
2226.0000	-210.000
2226.4000	-64.942
2226.8000	-62.651
2227.2000	-210.000
2227.6000	-210.000
2228.0000	-57.161
2228.4000	-210.000
2228.8000	-50.513
2229.2000	-210.000
2229.6000	-210.000
2230.0000	-210.000
2230.4000	-62.782
2230.8000	-59.115
2231.2000	-210.000
2231.6000	-57.720
2232.0000	-56.745
2232.4000	-61.657
2232.8000	-210.000
2233.2000	-50.949
2233.6000	-58.985
2234.0000	-55.226
2234.4000	-54.895
2234.8000	-67.613
2235.2000	-58.867
2235.6000	-210.000
2236.0000	-65.343
2236.4000	-210.000
2236.8000	-210.000
2237.2000	-67.374
2237.6000	-67.774
2238.0000	-51.164
2238.4000	-46.203
2238.8000	-65.651
2239.2000	-56.002
2239.6000	-48.607
2240.0000	-210.000
2240.4000	-70.460
2240.8000	-210.000
2241.2000	-61.452
2241.6000	-57.038
2242.0000	-58.421
2242.4000	-210.000
2242.8000	-58.006
2243.2000	-210.000
2243.6000	-210.000
2244.0000	-210.000
2244.4000	-56.619
2244.8000	-50.232
2245.2000	-210.000
2245.6000	-210.000
2246.0000	-210.000
2246.4000	-58.561
2246.8000	-56.306
2247.2000	-210.000
2247.6000	-60.413
2248.0000	-210.000
2248.4000	-210.000
2248.8000	-210.000
2249.2000	-210.000
2249.6000	-58.634
2250.0000	-210.000
2250.4000	-210.000
2250.8000	-210.000
2251.2000	-210.000
2251.6000	-57.323
2252.0000	-210.000
2252.4000	-210.000
2252.8000	-210.000
2253.2000	-210.000
2253.6000	-210.000
2254.0000	-61.549
2254.4000	-210.000
2254.8000	-52.315
2255.2000	-61.361
2255.6000	-50.076
2256.0000	-59.537
2256.4000	-210.000
2256.8000	-210.000
2257.2000	-210.000
2257.6000	-210.000
2258.0000	-59.389
2258.4000	-66.729
2258.8000	-210.000
2259.2000	-58.725
2259.6000	-50.578
2260.0000	-50.071
2260.4000	-62.677
2260.8000	-50.267
2261.2000	-73.282
2261.6000	-210.000
2262.0000	-210.000
2262.4000	-64.781
2262.8000	-64.157
2263.2000	-210.000
2263.6000	-210.000
2264.0000	-210.000
2264.4000	-210.000
2264.8000	-210.000
2265.2000	-210.000
2265.6000	-55.107
2266.0000	-66.202
2266.4000	-210.000
2266.8000	-210.000
2267.2000	-210.000
2267.6000	-62.088
2268.0000	-210.000
2268.4000	-58.700
2268.8000	-57.067
2269.2000	-57.391
2269.6000	-210.000
2270.0000	-210.000
2270.4000	-210.000
2270.8000	-51.289
2271.2000	-54.716
2271.6000	-53.005
2272.0000	-210.000
2272.4000	-210.000
2272.8000	-210.000
2273.2000	-59.670
2273.6000	-210.000
2274.0000	-57.318
2274.4000	-56.114
2274.8000	-55.736
2275.2000	-210.000
2275.6000	-210.000
2276.0000	-47.302
2276.4000	-54.845
2276.8000	-55.450
2277.2000	-48.592
2277.6000	-210.000
2278.0000	-210.000
2278.4000	-58.179
2278.8000	-62.424
2279.2000	-61.880
2279.6000	-210.000
2280.0000	-63.386
2280.4000	-210.000
2280.8000	-66.609
2281.2000	-210.000
2281.6000	-61.497
2282.0000	-53.402
2282.4000	-210.000
2282.8000	-210.000
2283.2000	-210.000
2283.6000	-210.000
2284.0000	-210.000
2284.4000	-60.069
2284.8000	-72.278
2285.2000	-58.538
2285.6000	-210.000
2286.0000	-210.000
2286.4000	-210.000
2286.8000	-210.000
2287.2000	-56.816
2287.6000	-64.658
2288.0000	-51.840
2288.4000	-210.000
2288.8000	-58.919
2289.2000	-60.510
2289.6000	-60.882
2290.0000	-58.322
2290.4000	-210.000
2290.8000	-210.000
2291.2000	-68.263
2291.6000	-52.914
2292.0000	-47.805
2292.4000	-210.000
2292.8000	-210.000
2293.2000	-49.317
2293.6000	-210.000
2294.0000	-210.000
2294.4000	-210.000
2294.8000	-210.000
2295.2000	-55.711
2295.6000	-65.344
2296.0000	-56.324
2296.4000	-63.550
2296.8000	-210.000
2297.2000	-210.000
2297.6000	-210.000
2298.0000	-62.068
2298.4000	-52.336
2298.8000	-210.000
2299.2000	-210.000
2299.6000	-210.000
2300.0000	-210.000
2300.4000	-210.000
2300.8000	-62.464
2301.2000	-210.000
2301.6000	-210.000
2302.0000	-59.120
2302.4000	-210.000
2302.8000	-210.000
2303.2000	-52.363
2303.6000	-59.170
2304.0000	-210.000
2304.4000	-210.000
2304.8000	-65.154
2305.2000	-210.000
2305.6000	-210.000
2306.0000	-210.000
2306.4000	-58.800
2306.8000	-210.000
2307.2000	-210.000
2307.6000	-210.000
2308.0000	-46.827
2308.4000	-52.310
2308.8000	-55.347
2309.2000	-51.789
2309.6000	-60.474
2310.0000	-210.000
2310.4000	-58.759
2310.8000	-57.984
2311.2000	-210.000
2311.6000	-210.000
2312.0000	-64.134
2312.4000	-64.783
2312.8000	-210.000
2313.2000	-52.415
2313.6000	-49.212
2314.0000	-210.000
2314.4000	-49.667
2314.8000	-210.000
2315.2000	-210.000
2315.6000	-210.000
2316.0000	-210.000
2316.4000	-63.905
2316.8000	-59.853
2317.2000	-60.194
2317.6000	-62.502
2318.0000	-58.302
2318.4000	-65.179
2318.8000	-210.000
2319.2000	-54.072
2319.6000	-210.000
2320.0000	-210.000
2320.4000	-210.000
2320.8000	-210.000
2321.2000	-210.000
2321.6000	-210.000
2322.0000	-210.000
2322.4000	-57.742
2322.8000	-210.000
2323.2000	-210.000
2323.6000	-210.000
2324.0000	-210.000
2324.4000	-51.176
2324.8000	-52.618
2325.2000	-51.416
2325.6000	-58.435
2326.0000	-72.953
2326.4000	-210.000
2326.8000	-67.392
2327.2000	-71.549
2327.6000	-210.000
2328.0000	-59.473
2328.4000	-210.000
2328.8000	-62.888
2329.2000	-60.009
2329.6000	-47.701
2330.0000	-56.129
2330.4000	-57.137
2330.8000	-48.565
2331.2000	-210.000
2331.6000	-65.423
2332.0000	-210.000
2332.4000	-58.353
2332.8000	-210.000
2333.2000	-210.000
2333.6000	-210.000
2334.0000	-210.000
2334.4000	-62.306
2334.8000	-210.000
2335.2000	-55.493
2335.6000	-53.570
2336.0000	-210.000
2336.4000	-210.000
2336.8000	-60.495
2337.2000	-71.120
2337.6000	-58.332
2338.0000	-210.000
2338.4000	-58.074
2338.8000	-210.000
2339.2000	-61.895
2339.6000	-62.713
2340.0000	-210.000
2340.4000	-210.000
2340.8000	-56.386
2341.2000	-63.152
2341.6000	-52.875
2342.0000	-210.000
2342.4000	-64.000
2342.8000	-210.000
2343.2000	-63.676
2343.6000	-63.109
2344.0000	-210.000
2344.4000	-210.000
2344.8000	-210.000
2345.2000	-58.320
2345.6000	-47.892
2346.0000	-55.742
2346.4000	-68.450
2346.8000	-48.692
2347.2000	-210.000
2347.6000	-210.000
2348.0000	-210.000
2348.4000	-69.141
2348.8000	-210.000
2349.2000	-59.504
2349.6000	-61.163
2350.0000	-64.794
2350.4000	-70.063
2350.8000	-210.000
2351.2000	-52.092
2351.6000	-53.590
2352.0000	-49.394
2352.4000	-210.000
2352.8000	-210.000
2353.2000	-210.000
2353.6000	-210.000
2354.0000	-59.027
2354.4000	-57.960
2354.8000	-56.926
2355.2000	-210.000
2355.6000	-60.733
2356.0000	-210.000
2356.4000	-210.000
2356.8000	-53.298
2357.2000	-53.546
2357.6000	-53.345
2358.0000	-210.000
2358.4000	-210.000
2358.8000	-57.575
2359.2000	-210.000
2359.6000	-210.000
2360.0000	-59.891
2360.4000	-210.000
2360.8000	-58.888
2361.2000	-53.269
2361.6000	-47.562
2362.0000	-53.736
2362.4000	-54.670
2362.8000	-48.357
2363.2000	-210.000
2363.6000	-210.000
2364.0000	-210.000
2364.4000	-58.052
2364.8000	-65.116
2365.2000	-57.979
2365.6000	-60.736
2366.0000	-62.873
2366.4000	-210.000
2366.8000	-48.843
2367.2000	-49.017
2367.6000	-53.678
2368.0000	-49.698
2368.4000	-210.000
2368.8000	-210.000
2369.2000	-210.000
2369.6000	-210.000
2370.0000	-210.000
2370.4000	-56.777
2370.8000	-210.000
2371.2000	-62.504
2371.6000	-210.000
2372.0000	-210.000
2372.4000	-210.000
2372.8000	-51.619
2373.2000	-56.300
2373.6000	-210.000
2374.0000	-210.000
2374.4000	-210.000
2374.8000	-210.000
2375.2000	-210.000
2375.6000	-62.675
2376.0000	-59.361
2376.4000	-210.000
2376.8000	-210.000
2377.2000	-210.000
2377.6000	-53.110
2378.0000	-49.988
2378.4000	-51.930
2378.8000	-49.227
2379.2000	-210.000
2379.6000	-210.000
2380.0000	-61.207
2380.4000	-58.083
2380.8000	-210.000
2381.2000	-210.000
2381.6000	-210.000
2382.0000	-65.148
2382.4000	-210.000
2382.8000	-50.685
2383.2000	-48.187
2383.6000	-51.233
2384.0000	-48.722
2384.4000	-54.642
2384.8000	-210.000
2385.2000	-210.000
2385.6000	-210.000
2386.0000	-210.000
2386.4000	-60.109
2386.8000	-62.912
2387.2000	-60.261
2387.6000	-210.000
2388.0000	-210.000
2388.4000	-57.496
2388.8000	-51.060
2389.2000	-50.121
2389.6000	-210.000
2390.0000	-210.000
2390.4000	-62.983
2390.8000	-210.000
2391.2000	-210.000
2391.6000	-210.000
2392.0000	-64.053
2392.4000	-62.557
2392.8000	-210.000
2393.2000	-210.000
2393.6000	-51.997
2394.0000	-49.251
2394.4000	-49.864
2394.8000	-49.853
2395.2000	-210.000
2395.6000	-56.084
2396.0000	-63.450
2396.4000	-210.000
2396.8000	-72.400
2397.2000	-64.844
2397.6000	-210.000
2398.0000	-58.430
2398.4000	-57.590
2398.8000	-49.217
2399.2000	-47.127
2399.6000	-49.732
2400.0000	-47.621
2400.4000	-56.822
2400.8000	-210.000
2401.2000	-210.000
2401.6000	-210.000
2402.0000	-210.000
2402.4000	-210.000
2402.8000	-210.000
2403.2000	-210.000
2403.6000	-210.000
2404.0000	-210.000
2404.4000	-53.094
2404.8000	-48.115
2405.2000	-48.041
2405.6000	-210.000
2406.0000	-210.000
2406.4000	-57.025
2406.8000	-210.000
2407.2000	-210.000
2407.6000	-210.000
2408.0000	-210.000
2408.4000	-62.917
2408.8000	-65.858
2409.2000	-210.000
2409.6000	-50.760
2410.0000	-47.991
2410.4000	-48.717
2410.8000	-51.417
2411.2000	-210.000
2411.6000	-210.000
2412.0000	-68.033
2412.4000	-210.000
2412.8000	-210.000
2413.2000	-210.000
2413.6000	-60.470
2414.0000	-74.468
2414.4000	-210.000
2414.8000	-47.813
2415.2000	-46.117
2415.6000	-47.127
2416.0000	-46.252
2416.4000	-53.523
2416.8000	-210.000
2417.2000	-63.469
2417.6000	-63.075
2418.0000	-57.901
2418.4000	-210.000
2418.8000	-210.000
2419.2000	-70.934
2419.6000	-210.000
2420.0000	-210.000
2420.4000	-50.683
2420.8000	-46.813
2421.2000	-46.496
2421.6000	-55.237
2422.0000	-210.000
2422.4000	-210.000
2422.8000	-66.561
2423.2000	-210.000
2423.6000	-210.000
2424.0000	-210.000
2424.4000	-210.000
2424.8000	-210.000
2425.2000	-210.000
2425.6000	-48.839
2426.0000	-45.941
2426.4000	-45.929
2426.8000	-210.000
2427.2000	-210.000
2427.6000	-210.000
2428.0000	-76.909
2428.4000	-58.731
2428.8000	-61.844
2429.2000	-62.942
2429.6000	-210.000
2430.0000	-210.000
2430.4000	-50.996
2430.8000	-44.518
2431.2000	-45.771
2431.6000	-45.806
2432.0000	-46.378
2432.4000	-210.000
2432.8000	-210.000
2433.2000	-67.314
2433.6000	-67.663
2434.0000	-210.000
2434.4000	-62.299
2434.8000	-62.473
2435.2000	-210.000
2435.6000	-65.493
2436.0000	-49.718
2436.4000	-44.636
2436.8000	-44.799
2437.2000	-44.567
2437.6000	-52.933
2438.0000	-210.000
2438.4000	-210.000
2438.8000	-61.578
2439.2000	-210.000
2439.6000	-210.000
2440.0000	-63.955
2440.4000	-61.694
2440.8000	-63.405
2441.2000	-210.000
2441.6000	-47.172
2442.0000	-44.456
2442.4000	-44.215
2442.8000	-72.818
2443.2000	-210.000
2443.6000	-210.000
2444.0000	-210.000
2444.4000	-62.464
2444.8000	-75.520
2445.2000	-210.000
2445.6000	-62.959
2446.0000	-66.130
2446.4000	-210.000
2446.8000	-45.432
2447.2000	-43.383
2447.6000	-43.432
2448.0000	-46.007
2448.4000	-210.000
2448.8000	-210.000
2449.2000	-65.407
2449.6000	-64.049
2450.0000	-210.000
2450.4000	-67.920
2450.8000	-210.000
2451.2000	-66.802
2451.6000	-58.755
2452.0000	-43.370
2452.4000	-43.291
2452.8000	-43.245
2453.2000	-43.997
2453.6000	-210.000
2454.0000	-210.000
2454.4000	-210.000
2454.8000	-64.185
2455.2000	-210.000
2455.6000	-210.000
2456.0000	-210.000
2456.4000	-210.000
2456.8000	-57.279
2457.2000	-210.000
2457.6000	-44.536
2458.0000	-42.687
2458.4000	-43.001
2458.8000	-54.108
2459.2000	-210.000
2459.6000	-210.000
2460.0000	-210.000
2460.4000	-210.000
2460.8000	-210.000
2461.2000	-210.000
2461.6000	-61.210
2462.0000	-210.000
2462.4000	-210.000
2462.8000	-44.053
2463.2000	-41.602
2463.6000	-42.292
2464.0000	-46.081
2464.4000	-210.000
2464.8000	-210.000
2465.2000	-63.395
2465.6000	-210.000
2466.0000	-210.000
2466.4000	-71.340
2466.8000	-210.000
2467.2000	-210.000
2467.6000	-57.291
2468.0000	-41.852
2468.4000	-41.856
2468.8000	-42.139
2469.2000	-43.001
2469.6000	-210.000
2470.0000	-210.000
2470.4000	-210.000
2470.8000	-60.896
2471.2000	-63.531
2471.6000	-60.167
2472.0000	-210.000
2472.4000	-58.241
2472.8000	-61.797
2473.2000	-210.000
2473.6000	-41.179
2474.0000	-41.233
2474.4000	-42.507
2474.8000	-210.000
2475.2000	-210.000
2475.6000	-210.000
2476.0000	-68.736
2476.4000	-210.000
2476.8000	-66.740
2477.2000	-210.000
2477.6000	-61.309
2478.0000	-210.000
2478.4000	-56.169
2478.8000	-40.659
2479.2000	-40.506
2479.6000	-41.807
2480.0000	-63.761
2480.4000	-210.000
2480.8000	-210.000
2481.2000	-210.000
2481.6000	-63.351
2482.0000	-59.652
2482.4000	-210.000
2482.8000	-210.000
2483.2000	-66.919
2483.6000	-52.667
2484.0000	-39.773
2484.4000	-40.110
2484.8000	-40.282
2485.2000	-42.130
2485.6000	-210.000
2486.0000	-210.000
2486.4000	-210.000
2486.8000	-62.534
2487.2000	-210.000
2487.6000	-59.383
2488.0000	-63.678
2488.4000	-59.093
2488.8000	-56.668
2489.2000	-41.254
2489.6000	-39.703
2490.0000	-39.897
2490.4000	-40.806
2490.8000	-210.000
2491.2000	-210.000
2491.6000	-210.000
2492.0000	-69.293
2492.4000	-61.322
2492.8000	-210.000
2493.2000	-210.000
2493.6000	-69.359
2494.0000	-67.973
2494.4000	-46.025
2494.8000	-39.349
2495.2000	-39.099
2495.6000	-41.135
2496.0000	-210.000
2496.4000	-69.547
2496.8000	-210.000
2497.2000	-62.543
2497.6000	-62.560
2498.0000	-60.237
2498.4000	-65.514
2498.8000	-61.065
2499.2000	-58.617
2499.6000	-41.635
2500.0000	-38.039
2500.4000	-38.410
2500.8000	-39.344
2501.2000	-48.292
2501.6000	-210.000
2502.0000	-61.832
2502.4000	-210.000
2502.8000	-60.710
2503.2000	-210.000
2503.6000	-63.781
2504.0000	-67.452
2504.4000	-65.327
2504.8000	-43.849
2505.2000	-37.669
2505.6000	-37.936
2506.0000	-37.972
2506.4000	-45.190
2506.8000	-210.000
2507.2000	-61.739
2507.6000	-210.000
2508.0000	-64.023
2508.4000	-210.000
2508.8000	-210.000
2509.2000	-67.619
2509.6000	-210.000
2510.0000	-210.000
2510.4000	-38.284
2510.8000	-37.747
2511.2000	-37.862
2511.6000	-45.055
2512.0000	-210.000
2512.4000	-210.000
2512.8000	-210.000
2513.2000	-210.000
2513.6000	-210.000
2514.0000	-63.976
2514.4000	-210.000
2514.8000	-210.000
2515.2000	-51.517
2515.6000	-38.285
2516.0000	-37.294
2516.4000	-37.617
2516.8000	-38.440
2517.2000	-49.170
2517.6000	-210.000
2518.0000	-210.000
2518.4000	-70.481
2518.8000	-63.391
2519.2000	-210.000
2519.6000	-210.000
2520.0000	-210.000
2520.4000	-210.000
2520.8000	-41.797
2521.2000	-36.680
2521.6000	-37.451
2522.0000	-37.271
2522.4000	-44.437
2522.8000	-210.000
2523.2000	-210.000
2523.6000	-61.639
2524.0000	-65.000
2524.4000	-61.496
2524.8000	-58.662
2525.2000	-63.926
2525.6000	-64.373
2526.0000	-49.306
2526.4000	-36.890
2526.8000	-36.990
2527.2000	-36.806
2527.6000	-44.346
2528.0000	-210.000
2528.4000	-210.000
2528.8000	-62.532
2529.2000	-67.093
2529.6000	-61.030
2530.0000	-210.000
2530.4000	-210.000
2530.8000	-210.000
2531.2000	-210.000
2531.6000	-36.701
2532.0000	-36.903
2532.4000	-36.977
2532.8000	-41.833
2533.2000	-210.000
2533.6000	-210.000
2534.0000	-210.000
2534.4000	-60.061
2534.8000	-210.000
2535.2000	-210.000
2535.6000	-210.000
2536.0000	-210.000
2536.4000	-51.694
2536.8000	-35.261
2537.2000	-36.230
2537.6000	-36.069
2538.0000	-37.799
2538.4000	-210.000
2538.8000	-210.000
2539.2000	-210.000
2539.6000	-210.000
2540.0000	-60.358
2540.4000	-210.000
2540.8000	-62.772
2541.2000	-67.433
2541.6000	-210.000
2542.0000	-36.016
2542.4000	-35.221
2542.8000	-35.303
2543.2000	-36.855
2543.6000	-210.000
2544.0000	-210.000
2544.4000	-66.544
2544.8000	-210.000
2545.2000	-210.000
2545.6000	-62.499
2546.0000	-210.000
2546.4000	-69.776
2546.8000	-58.704
2547.2000	-38.231
2547.6000	-34.571
2548.0000	-34.799
2548.4000	-36.670
2548.8000	-210.000
2549.2000	-210.000
2549.6000	-65.346
2550.0000	-210.000
2550.4000	-66.034
2550.8000	-63.554
2551.2000	-210.000
2551.6000	-210.000
2552.0000	-61.789
2552.4000	-37.613
2552.8000	-34.168
2553.2000	-34.724
2553.6000	-34.860
2554.0000	-43.845
2554.4000	-210.000
2554.8000	-210.000
2555.2000	-210.000
2555.6000	-210.000
2556.0000	-65.946
2556.4000	-68.131
2556.8000	-57.959
2557.2000	-64.685
2557.6000	-40.936
2558.0000	-33.589
2558.4000	-34.248
2558.8000	-34.498
2559.2000	-42.697
2559.6000	-210.000
2560.0000	-210.000
2560.4000	-210.000
2560.8000	-72.666
2561.2000	-75.011
2561.6000	-210.000
2562.0000	-60.532
2562.4000	-61.677
2562.8000	-51.127
2563.2000	-33.761
2563.6000	-33.997
2564.0000	-34.088
2564.4000	-43.341
2564.8000	-210.000
2565.2000	-210.000
2565.6000	-58.038
2566.0000	-62.602
2566.4000	-65.210
2566.8000	-58.172
2567.2000	-210.000
2567.6000	-210.000
2568.0000	-47.209
2568.4000	-33.340
2568.8000	-33.420
2569.2000	-33.543
2569.6000	-37.205
2570.0000	-210.000
2570.4000	-210.000
2570.8000	-65.053
2571.2000	-59.429
2571.6000	-210.000
2572.0000	-64.811
2572.4000	-210.000
2572.8000	-210.000
2573.2000	-54.292
2573.6000	-33.483
2574.0000	-32.568
2574.4000	-32.691
2574.8000	-34.968
2575.2000	-210.000
2575.6000	-210.000
2576.0000	-210.000
2576.4000	-67.017
2576.8000	-63.451
2577.2000	-67.661
2577.6000	-64.434
2578.0000	-210.000
2578.4000	-210.000
2578.8000	-36.573
2579.2000	-32.374
2579.6000	-32.209
2580.0000	-34.257
2580.4000	-210.000
2580.8000	-210.000
2581.2000	-64.744
2581.6000	-67.537
2582.0000	-61.576
2582.4000	-62.522
2582.8000	-62.310
2583.2000	-85.426
2583.6000	-59.372
2584.0000	-36.090
2584.4000	-32.050
2584.8000	-32.000
2585.2000	-33.488
2585.6000	-47.029
2586.0000	-210.000
2586.4000	-210.000
2586.8000	-210.000
2587.2000	-59.619
2587.6000	-210.000
2588.0000	-210.000
2588.4000	-210.000
2588.8000	-210.000
2589.2000	-35.810
2589.6000	-31.222
2590.0000	-31.896
2590.4000	-32.421
2590.8000	-40.791
2591.2000	-210.000
2591.6000	-210.000
2592.0000	-69.705
2592.4000	-58.954
2592.8000	-63.471
2593.2000	-61.547
2593.6000	-57.709
2594.0000	-210.000
2594.4000	-39.712
2594.8000	-31.973
2595.2000	-32.424
2595.6000	-32.202
2596.0000	-40.203
2596.4000	-210.000
2596.8000	-210.000
2597.2000	-210.000
2597.6000	-210.000
2598.0000	-60.699
2598.4000	-65.018
2598.8000	-210.000
2599.2000	-59.061
2599.6000	-46.348
2600.0000	-32.170
2600.4000	-31.853
2600.8000	-32.052
2601.2000	-36.631
2601.6000	-210.000
2602.0000	-210.000
2602.4000	-62.040
2602.8000	-210.000
2603.2000	-71.771
2603.6000	-210.000
2604.0000	-210.000
2604.4000	-68.051
2604.8000	-46.057
2605.2000	-31.610
2605.6000	-31.782
2606.0000	-32.198
2606.4000	-34.042
2606.8000	-210.000
2607.2000	-210.000
2607.6000	-62.660
2608.0000	-210.000
2608.4000	-210.000
2608.8000	-210.000
2609.2000	-210.000
2609.6000	-210.000
2610.0000	-65.195
2610.4000	-32.243
2610.8000	-31.680
2611.2000	-31.611
2611.6000	-34.233
2612.0000	-210.000
2612.4000	-210.000
2612.8000	-210.000
2613.2000	-210.000
2613.6000	-68.706
2614.0000	-210.000
2614.4000	-59.549
2614.8000	-69.926
2615.2000	-65.552
2615.6000	-36.696
2616.0000	-31.577
2616.4000	-31.884
2616.8000	-33.096
2617.2000	-51.910
2617.6000	-210.000
2618.0000	-61.991
2618.4000	-61.421
2618.8000	-210.000
2619.2000	-60.423
2619.6000	-65.935
2620.0000	-210.000
2620.4000	-210.000
2620.8000	-34.951
2621.2000	-30.979
2621.6000	-31.375
2622.0000	-31.588
2622.4000	-42.034
2622.8000	-210.000
2623.2000	-210.000
2623.6000	-210.000
2624.0000	-210.000
2624.4000	-63.581
2624.8000	-210.000
2625.2000	-210.000
2625.6000	-210.000
2626.0000	-35.951
2626.4000	-30.687
2626.8000	-31.067
2627.2000	-30.725
2627.6000	-40.258
2628.0000	-210.000
2628.4000	-210.000
2628.8000	-60.486
2629.2000	-210.000
2629.6000	-73.170
2630.0000	-210.000
2630.4000	-60.624
2630.8000	-210.000
2631.2000	-43.833
2631.6000	-31.336
2632.0000	-30.007
2632.4000	-31.130
2632.8000	-38.785
2633.2000	-210.000
2633.6000	-210.000
2634.0000	-210.000
2634.4000	-210.000
2634.8000	-65.139
2635.2000	-63.628
2635.6000	-69.493
2636.0000	-60.265
2636.4000	-44.522
2636.8000	-30.915
2637.2000	-29.834
2637.6000	-30.040
2638.0000	-33.020
2638.4000	-210.000
2638.8000	-210.000
2639.2000	-210.000
2639.6000	-210.000
2640.0000	-210.000
2640.4000	-68.760
2640.8000	-61.058
2641.2000	-69.555
2641.6000	-48.638
2642.0000	-29.931
2642.4000	-28.475
2642.8000	-29.663
2643.2000	-30.691
2643.6000	-210.000
2644.0000	-210.000
2644.4000	-210.000
2644.8000	-210.000
2645.2000	-210.000
2645.6000	-210.000
2646.0000	-64.860
2646.4000	-210.000
2646.8000	-210.000
2647.2000	-32.412
2647.6000	-29.062
2648.0000	-29.498
2648.4000	-33.876
2648.8000	-210.000
2649.2000	-210.000
2649.6000	-210.000
2650.0000	-70.302
2650.4000	-210.000
2650.8000	-66.543
2651.2000	-64.692
2651.6000	-210.000
2652.0000	-46.485
2652.4000	-29.776
2652.8000	-29.599
2653.2000	-28.338
2653.6000	-36.006
2654.0000	-210.000
2654.4000	-210.000
2654.8000	-210.000
2655.2000	-210.000
2655.6000	-210.000
2656.0000	-61.408
2656.4000	-210.000
2656.8000	-210.000
2657.2000	-46.292
2657.6000	-28.056
2658.0000	-26.875
2658.4000	-27.979
2658.8000	-30.622
2659.2000	-210.000
2659.6000	-210.000
2660.0000	-210.000
2660.4000	-210.000
2660.8000	-61.996
2661.2000	-210.000
2661.6000	-62.426
2662.0000	-64.141
2662.4000	-75.178
2662.8000	-28.888
2663.2000	-25.787
2663.6000	-26.703
2664.0000	-28.658
2664.4000	-210.000
2664.8000	-210.000
2665.2000	-210.000
2665.6000	-69.442
2666.0000	-210.000
2666.4000	-210.000
2666.8000	-71.204
2667.2000	-210.000
2667.6000	-72.323
2668.0000	-31.757
2668.4000	-26.552
2668.8000	-26.564
2669.2000	-27.966
2669.6000	-210.000
2670.0000	-210.000
2670.4000	-210.000
2670.8000	-210.000
2671.2000	-67.555
2671.6000	-62.312
2672.0000	-210.000
2672.4000	-210.000
2672.8000	-210.000
2673.2000	-31.761
2673.6000	-25.481
2674.0000	-26.385
2674.4000	-27.615
2674.8000	-36.722
2675.2000	-210.000
2675.6000	-210.000
2676.0000	-210.000
2676.4000	-62.739
2676.8000	-210.000
2677.2000	-210.000
2677.6000	-210.000
2678.0000	-61.019
2678.4000	-30.113
2678.8000	-25.652
2679.2000	-24.724
2679.6000	-25.149
2680.0000	-30.501
2680.4000	-63.948
2680.8000	-210.000
2681.2000	-210.000
2681.6000	-210.000
2682.0000	-66.325
2682.4000	-68.019
2682.8000	-61.094
2683.2000	-210.000
2683.6000	-29.202
2684.0000	-22.296
2684.4000	-22.797
2684.8000	-24.261
2685.2000	-210.000
2685.6000	-210.000
2686.0000	-210.000
2686.4000	-210.000
2686.8000	-74.054
2687.2000	-61.972
2687.6000	-60.656
2688.0000	-62.719
2688.4000	-64.098
2688.8000	-29.066
2689.2000	-23.613
2689.6000	-24.507
2690.0000	-22.337
2690.4000	-31.723
2690.8000	-61.113
2691.2000	-63.370
2691.6000	-210.000
2692.0000	-62.867
2692.4000	-210.000
2692.8000	-210.000
2693.2000	-70.993
2693.6000	-210.000
2694.0000	-28.415
2694.4000	-23.682
2694.8000	-22.602
2695.2000	-21.971
2695.6000	-27.770
2696.0000	-62.853
2696.4000	-63.156
2696.8000	-65.155
2697.2000	-66.040
2697.6000	-64.218
2698.0000	-210.000
2698.4000	-66.293
2698.8000	-68.317
2699.2000	-28.139
2699.6000	-24.128
2700.0000	-23.414
2700.4000	-22.595
2700.8000	-27.138
2701.2000	-61.659
2701.6000	-64.712
2702.0000	-62.673
2702.4000	-210.000
2702.8000	-63.169
2703.2000	-210.000
2703.6000	-61.970
2704.0000	-61.880
2704.4000	-39.195
2704.8000	-24.895
2705.2000	-24.874
2705.6000	-24.275
2706.0000	-28.749
2706.4000	-210.000
2706.8000	-210.000
2707.2000	-59.424
2707.6000	-62.428
2708.0000	-59.368
2708.4000	-59.134
2708.8000	-59.346
2709.2000	-59.391
2709.6000	-26.952
2710.0000	-23.669
2710.4000	-22.974
2710.8000	-23.416
2711.2000	-30.182
2711.6000	-57.145
2712.0000	-60.097
2712.4000	-57.881
2712.8000	-58.409
2713.2000	-56.959
2713.6000	-55.666
2714.0000	-55.897
2714.4000	-55.699
2714.8000	-26.046
2715.2000	-22.223
2715.6000	-22.534
2716.0000	-21.121
2716.4000	-25.147
2716.8000	-51.680
2717.2000	-56.814
2717.6000	-56.669
2718.0000	-55.704
2718.4000	-54.727
2718.8000	-55.605
2719.2000	-57.581
2719.6000	-56.602
2720.0000	-25.099
2720.4000	-20.585
2720.8000	-19.923
2721.2000	-20.173
2721.6000	-24.895
2722.0000	-41.999
2722.4000	-49.447
2722.8000	-49.954
2723.2000	-49.160
2723.6000	-48.583
2724.0000	-47.849
2724.4000	-47.239
2724.8000	-46.874
2725.2000	-23.907
2725.6000	-19.692
2726.0000	-17.740
2726.4000	-18.876
2726.8000	-18.914
2727.2000	-37.953
2727.6000	-44.764
2728.0000	-44.875
2728.4000	-44.660
2728.8000	-44.511
2729.2000	-44.409
2729.6000	-44.377
2730.0000	-44.437
2730.4000	-23.517
2730.8000	-18.530
2731.2000	-17.503
2731.6000	-17.151
2732.0000	-22.141
2732.4000	-37.925
2732.8000	-45.236
2733.2000	-44.966
2733.6000	-44.635
2734.0000	-44.396
2734.4000	-44.332
2734.8000	-44.232
2735.2000	-44.223
2735.6000	-21.169
2736.0000	-16.719
2736.4000	-15.687
2736.8000	-15.248
2737.2000	-19.548
2737.6000	-36.033
2738.0000	-43.175
2738.4000	-43.394
2738.8000	-43.273
2739.2000	-43.046
2739.6000	-42.737
2740.0000	-42.428
2740.4000	-41.981
2740.8000	-18.203
2741.2000	-13.922
2741.6000	-13.554
2742.0000	-12.902
2742.4000	-16.742
2742.8000	-31.539
2743.2000	-39.893
2743.6000	-39.894
2744.0000	-39.108
2744.4000	-38.208
2744.8000	-36.999
2745.2000	-35.660
2745.6000	-34.980
2746.0000	-20.132
2746.4000	-14.308
2746.8000	-13.707
2747.2000	-13.836
2747.6000	-18.940
2748.0000	-32.930
2748.4000	-33.473
2748.8000	-33.051
2749.2000	-32.891
2749.6000	-32.862
2750.0000	-32.988
2750.4000	-33.143
2750.8000	-33.386
2751.2000	-18.967
2751.6000	-14.777
2752.0000	-13.725
2752.4000	-12.719
2752.8000	-15.663
2753.2000	-32.230
2753.6000	-33.952
2754.0000	-32.889
2754.4000	-32.016
2754.8000	-31.194
2755.2000	-30.509
2755.6000	-29.841
2756.0000	-29.107
2756.4000	-19.104
2756.8000	-14.391
2757.2000	-11.906
2757.6000	-11.418
2758.0000	-14.408
2758.4000	-26.011
2758.8000	-27.391
2759.2000	-27.290
2759.6000	-26.881
2760.0000	-26.474
2760.4000	-26.235
2760.8000	-26.111
2761.2000	-26.047
2761.6000	-16.485
2762.0000	-11.271
2762.4000	-10.696
2762.8000	-9.598
2763.2000	-13.820
2763.6000	-22.698
2764.0000	-23.029
2764.4000	-23.044
2764.8000	-22.672
2765.2000	-22.198
2765.6000	-21.730
2766.0000	-21.295
2766.4000	-20.864
2766.8000	-13.219
2767.2000	-8.630
2767.6000	-8.568
2768.0000	-7.997
2768.4000	-10.569
2768.8000	-18.626
2769.2000	-18.978
2769.6000	-18.840
2770.0000	-18.912
2770.4000	-19.074
2770.8000	-19.305
2771.2000	-19.600
2771.6000	-20.171
2772.0000	-10.768
2772.4000	-6.974
2772.8000	-6.057
2773.2000	-6.011
2773.6000	-9.473
2774.0000	-19.847
2774.4000	-24.151
2774.8000	-26.376
2775.2000	-26.861
2775.6000	-26.964
2776.0000	-26.897
2776.4000	-26.914
2776.8000	-26.746
2777.2000	-11.319
2777.6000	-5.356
2778.0000	-5.482
2778.4000	-5.545
2778.8000	-10.445
2779.2000	-17.810
2779.6000	-21.588
2780.0000	-21.986
2780.4000	-21.693
2780.8000	-21.483
2781.2000	-21.205
2781.6000	-20.869
2782.0000	-20.142
2782.4000	-8.867
2782.8000	-4.681
2783.2000	-3.411
2783.6000	-3.140
2784.0000	-7.313
2784.4000	-14.586
2784.8000	-15.757
2785.2000	-14.624
2785.6000	-13.800
2786.0000	-13.141
2786.4000	-12.646
2786.8000	-12.079
2787.2000	-11.606
2787.6000	-10.641
2788.0000	-3.250
2788.4000	-2.235
2788.8000	-3.029
2789.2000	-10.585
2789.6000	-11.781
2790.0000	-10.011
2790.4000	-9.831
2790.8000	-9.786
2791.2000	-9.759
2791.6000	-9.765
2792.0000	-9.778
2792.4000	-9.795
2792.8000	-5.833
2793.2000	-1.852
2793.6000	-1.979
2794.0000	-2.420
2794.4000	-8.465
2794.8000	-10.130
2795.2000	-10.093
2795.6000	-10.606
2796.0000	-10.821
2796.4000	-11.071
2796.8000	-11.217
2797.2000	-11.482
2797.6000	-11.781
2798.0000	-7.285
2798.4000	-2.135
2798.8000	-2.003
2799.2000	-1.784
2799.6000	-6.345
2800.0000	-12.060
2800.4000	-12.649
2800.8000	-12.893
2801.2000	-13.022
2801.6000	-13.146
2802.0000	-13.262
2802.4000	-13.465
2802.8000	-13.681
2803.2000	-5.720
2803.6000	-2.063
2804.0000	-2.340
2804.4000	-3.948
2804.8000	-13.897
2805.2000	-16.204
2805.6000	-16.763
2806.0000	-17.175
2806.4000	-17.541
2806.8000	-17.740
2807.2000	-17.750
2807.6000	-17.615
2808.0000	-8.295
2808.4000	-5.419
2808.8000	-4.614
2809.2000	-4.618
2809.6000	-5.046
2810.0000	-11.277
2810.4000	-16.138
2810.8000	-17.405
2811.2000	-17.876
2811.6000	-18.291
2812.0000	-18.705
2812.4000	-19.121
2812.8000	-19.365
2813.2000	-19.523
2813.6000	-7.742
2814.0000	-6.005
2814.4000	-6.164
2814.8000	-7.213
2815.2000	-14.930
2815.6000	-18.072
2816.0000	-18.570
2816.4000	-18.510
2816.8000	-18.395
2817.2000	-18.374
2817.6000	-18.435
2818.0000	-18.518
2818.4000	-19.017
2818.8000	-7.337
2819.2000	-6.147
2819.6000	-6.180
2820.0000	-7.908
2820.4000	-15.088
2820.8000	-20.171
2821.2000	-21.732
2821.6000	-22.405
2822.0000	-23.278
2822.4000	-24.352
2822.8000	-25.569
2823.2000	-26.698
2823.6000	-27.671
2824.0000	-13.564
2824.4000	-8.189
2824.8000	-7.973
2825.2000	-10.638
2825.6000	-18.920
2826.0000	-29.195
2826.4000	-30.268
2826.8000	-30.426
2827.2000	-30.372
2827.6000	-30.128
2828.0000	-29.813
2828.4000	-29.320
2828.8000	-13.980
2829.2000	-11.833
2829.6000	-8.795
2830.0000	-8.348
2830.4000	-9.179
2830.8000	-18.626
2831.2000	-26.855
2831.6000	-27.411
2832.0000	-27.604
2832.4000	-27.768
2832.8000	-28.156
2833.2000	-28.645
2833.6000	-29.070
2834.0000	-29.795
2834.4000	-14.301
2834.8000	-8.649
2835.2000	-7.804
2835.6000	-12.749
2836.0000	-27.762
2836.4000	-35.204
2836.8000	-36.010
2837.2000	-36.329
2837.6000	-36.537
2838.0000	-36.461
2838.4000	-36.191
2838.8000	-35.861
2839.2000	-17.709
2839.6000	-11.448
2840.0000	-8.301
2840.4000	-7.991
2840.8000	-12.399
2841.2000	-24.276
2841.6000	-34.246
2842.0000	-34.550
2842.4000	-34.778
2842.8000	-34.974
2843.2000	-35.334
2843.6000	-35.768
2844.0000	-36.497
2844.4000	-18.658
2844.8000	-11.936
2845.2000	-8.244
2845.6000	-8.199
2846.0000	-13.089
2846.4000	-35.984
2846.8000	-39.118
2847.2000	-39.192
2847.6000	-39.108
2848.0000	-39.026
2848.4000	-39.035
2848.8000	-39.104
2849.2000	-39.374
2849.6000	-15.908
2850.0000	-8.965
2850.4000	-8.068
2850.8000	-8.027
2851.2000	-12.515
2851.6000	-36.845
2852.0000	-41.710
2852.4000	-42.219
2852.8000	-42.882
2853.2000	-43.328
2853.6000	-43.722
2854.0000	-43.783
2854.4000	-43.495
2854.8000	-17.632
2855.2000	-10.095
2855.6000	-7.886
2856.0000	-9.396
2856.4000	-23.030
2856.8000	-40.658
2857.2000	-42.591
2857.6000	-42.768
2858.0000	-42.836
2858.4000	-43.086
2858.8000	-43.316
2859.2000	-43.637
2859.6000	-43.749
2860.0000	-14.981
2860.4000	-8.681
2860.8000	-7.842
2861.2000	-8.829
2861.6000	-15.366
2862.0000	-39.756
2862.4000	-44.462
2862.8000	-45.347
2863.2000	-45.921
2863.6000	-46.354
2864.0000	-46.689
2864.4000	-47.176
2864.8000	-21.011
2865.2000	-12.357
2865.6000	-8.263
2866.0000	-8.206
2866.4000	-9.061
2866.8000	-20.232
2867.2000	-46.846
2867.6000	-50.836
2868.0000	-51.062
2868.4000	-51.382
2868.8000	-51.887
2869.2000	-52.014
2869.6000	-52.175
2870.0000	-52.229
2870.4000	-14.602
2870.8000	-9.568
2871.2000	-8.480
2871.6000	-8.825
2872.0000	-24.356
2872.4000	-51.864
2872.8000	-54.166
2873.2000	-54.921
2873.6000	-54.935
2874.0000	-55.601
2874.4000	-55.691
2874.8000	-55.301
2875.2000	-18.354
2875.6000	-12.213
2876.0000	-8.684
2876.4000	-8.667
2876.8000	-12.489
2877.2000	-33.999
2877.6000	-56.111
2878.0000	-57.088
2878.4000	-58.494
2878.8000	-57.899
2879.2000	-58.481
2879.6000	-58.913
2880.0000	-60.351
2880.4000	-19.409
2880.8000	-12.788
2881.2000	-8.779
2881.6000	-8.942
2882.0000	-10.315
2882.4000	-23.427
2882.8000	-58.532
2883.2000	-61.483
2883.6000	-59.658
2884.0000	-60.248
2884.4000	-60.521
2884.8000	-65.004
2885.2000	-61.032
2885.6000	-18.878
2886.0000	-12.803
2886.4000	-9.507
2886.8000	-9.445
2887.2000	-14.295
2887.6000	-58.725
2888.0000	-65.568
2888.4000	-65.478
2888.8000	-62.172
2889.2000	-63.852
2889.6000	-63.095
2890.0000	-61.588
2890.4000	-58.009
2890.8000	-19.382
2891.2000	-11.646
2891.6000	-9.692
2892.0000	-10.957
2892.4000	-23.490
2892.8000	-60.808
2893.2000	-62.340
2893.6000	-210.000
2894.0000	-210.000
2894.4000	-61.701
2894.8000	-210.000
2895.2000	-72.160
2895.6000	-210.000
2896.0000	-15.840
2896.4000	-11.282
2896.8000	-9.930
2897.2000	-10.219
2897.6000	-16.796
2898.0000	-61.816
2898.4000	-62.968
2898.8000	-210.000
2899.2000	-210.000
2899.6000	-64.921
2900.0000	-61.602
2900.4000	-210.000
2900.8000	-66.289
2901.2000	-15.776
2901.6000	-10.882
2902.0000	-10.076
2902.4000	-11.723
2902.8000	-23.364
2903.2000	-63.099
2903.6000	-67.071
2904.0000	-70.959
2904.4000	-210.000
2904.8000	-68.210
2905.2000	-210.000
2905.6000	-65.504
2906.0000	-210.000
2906.4000	-16.243
2906.8000	-10.833
2907.2000	-9.823
2907.6000	-12.687
2908.0000	-56.918
2908.4000	-69.736
2908.8000	-210.000
2909.2000	-210.000
2909.6000	-63.304
2910.0000	-210.000
2910.4000	-64.749
2910.8000	-62.679
2911.2000	-20.129
2911.6000	-14.038
2912.0000	-11.147
2912.4000	-10.200
2912.8000	-13.887
2913.2000	-38.570
2913.6000	-62.769
2914.0000	-210.000
2914.4000	-61.674
2914.8000	-65.287
2915.2000	-210.000
2915.6000	-65.831
2916.0000	-64.046
2916.4000	-17.670
2916.8000	-11.474
2917.2000	-10.679
2917.6000	-11.968
2918.0000	-17.687
2918.4000	-210.000
2918.8000	-210.000
2919.2000	-66.629
2919.6000	-210.000
2920.0000	-210.000
2920.4000	-210.000
2920.8000	-63.444
2921.2000	-210.000
2921.6000	-20.030
2922.0000	-14.305
2922.4000	-11.346
2922.8000	-10.829
2923.2000	-17.793
2923.6000	-65.916
2924.0000	-210.000
2924.4000	-210.000
2924.8000	-72.764
2925.2000	-64.072
2925.6000	-69.461
2926.0000	-60.553
2926.4000	-62.078
2926.8000	-17.787
2927.2000	-12.047
2927.6000	-10.469
2928.0000	-12.553
2928.4000	-22.544
2928.8000	-63.606
2929.2000	-68.230
2929.6000	-66.417
2930.0000	-210.000
2930.4000	-65.627
2930.8000	-210.000
2931.2000	-71.188
2931.6000	-21.155
2932.0000	-15.132
2932.4000	-12.269
2932.8000	-11.392
2933.2000	-15.247
2933.6000	-31.794
2934.0000	-210.000
2934.4000	-210.000
2934.8000	-73.770
2935.2000	-210.000
2935.6000	-68.496
2936.0000	-63.802
2936.4000	-210.000
2936.8000	-65.472
2937.2000	-17.101
2937.6000	-12.395
2938.0000	-11.570
2938.4000	-16.804
2938.8000	-47.847
2939.2000	-66.663
2939.6000	-210.000
2940.0000	-78.402
2940.4000	-63.587
2940.8000	-210.000
2941.2000	-81.046
2941.6000	-210.000
2942.0000	-21.155
2942.4000	-14.677
2942.8000	-11.242
2943.2000	-11.046
2943.6000	-15.609
2944.0000	-59.351
2944.4000	-210.000
2944.8000	-210.000
2945.2000	-70.119
2945.6000	-66.304
2946.0000	-210.000
2946.4000	-66.917
2946.8000	-210.000
2947.2000	-17.604
2947.6000	-13.034
2948.0000	-10.907
2948.4000	-12.694
2948.8000	-22.002
2949.2000	-210.000
2949.6000	-67.490
2950.0000	-210.000
2950.4000	-210.000
2950.8000	-210.000
2951.2000	-210.000
2951.6000	-210.000
2952.0000	-210.000
2952.4000	-18.278
2952.8000	-13.029
2953.2000	-11.145
2953.6000	-13.582
2954.0000	-25.181
2954.4000	-69.853
2954.8000	-64.413
2955.2000	-64.928
2955.6000	-210.000
2956.0000	-65.072
2956.4000	-210.000
2956.8000	-210.000
2957.2000	-210.000
2957.6000	-18.464
2958.0000	-13.425
2958.4000	-11.591
2958.8000	-13.350
2959.2000	-28.535
2959.6000	-210.000
2960.0000	-210.000
2960.4000	-210.000
2960.8000	-210.000
2961.2000	-65.907
2961.6000	-210.000
2962.0000	-210.000
2962.4000	-21.924
2962.8000	-16.029
2963.2000	-12.394
2963.6000	-12.136
2964.0000	-15.082
2964.4000	-58.616
2964.8000	-210.000
2965.2000	-210.000
2965.6000	-210.000
2966.0000	-210.000
2966.4000	-210.000
2966.8000	-210.000
2967.2000	-210.000
2967.6000	-19.498
2968.0000	-13.637
2968.4000	-12.839
2968.8000	-13.223
2969.2000	-17.963
2969.6000	-69.784
2970.0000	-210.000
2970.4000	-71.523
2970.8000	-61.606
2971.2000	-65.937
2971.6000	-73.823
2972.0000	-210.000
2972.4000	-63.354
2972.8000	-19.027
2973.2000	-13.056
2973.6000	-12.386
2974.0000	-13.261
2974.4000	-24.867
2974.8000	-68.195
2975.2000	-210.000
2975.6000	-210.000
2976.0000	-210.000
2976.4000	-210.000
2976.8000	-62.275
2977.2000	-74.096
2977.6000	-210.000
2978.0000	-19.225
2978.4000	-14.016
2978.8000	-12.909
2979.2000	-16.091
2979.6000	-210.000
2980.0000	-58.175
2980.4000	-65.460
2980.8000	-210.000
2981.2000	-210.000
2981.6000	-65.330
2982.0000	-210.000
2982.4000	-210.000
2982.8000	-23.283
2983.2000	-16.785
2983.6000	-12.660
2984.0000	-13.648
2984.4000	-18.319
2984.8000	-36.402
2985.2000	-210.000
2985.6000	-74.223
[truncated: 6,286 more rows]
