# Supplementary material for: Femtosecond tunable solitons up to 4.8 µm using soliton self-frequency shift in an InF3 fiber
Source: Sci Rep. 2022 Sep 23;12:15898. doi: 10.1038/s41598-022-19658-8 (PMC9508244; doi:10.1038/s41598-022-19658-8)
Supplement: Supplementary file 1 — Supplementary Information. [file 41598_2022_19658_MOESM1_ESM.zip › Raw data/Fig4_70W_QCW/4.50A.CSV]

75CSV
// AQ6376 OPTICAL SPECTRUM ANALYZER //
35
CTRWL	3850.000000
SPAN	3300.000000
START WL	2200.000000
STOP WL	5500.000000
WLFREQ	0
REFL	-11.4
LSCL	7.1
RESLN	2.000
AVG	1
SMPLAUTO	1
SMPL	8251
SMPLINTVL	0.4000
HI1_CHOP
MEAS
LSUNT	0
NMSKH	OFF
RESCOR	0
SMOOTH	0
MEASWL	0
SWPSPD	1
MODELNAME	AQ6376
CHGPT	0
RESCAL0_0	10243
RESCAL0_1	0
RESCAL0_2	0
RESCAL1_0	10243
RESCAL1_1	0
RESCAL1_2	0
RESPARM	10243
FREQPARM	10243
WNUMPARM	10243
[TRACE DATA]
2200.0000	-51.618
2200.4000	-50.081
2200.8000	-210.000
2201.2000	-210.000
2201.6000	-60.463
2202.0000	-56.992
2202.4000	-210.000
2202.8000	-210.000
2203.2000	-210.000
2203.6000	-61.054
2204.0000	-210.000
2204.4000	-50.575
2204.8000	-49.660
2205.2000	-47.361
2205.6000	-53.191
2206.0000	-210.000
2206.4000	-60.236
2206.8000	-210.000
2207.2000	-210.000
2207.6000	-210.000
2208.0000	-58.047
2208.4000	-60.737
2208.8000	-61.213
2209.2000	-61.880
2209.6000	-210.000
2210.0000	-52.193
2210.4000	-59.493
2210.8000	-49.893
2211.2000	-210.000
2211.6000	-210.000
2212.0000	-210.000
2212.4000	-210.000
2212.8000	-210.000
2213.2000	-210.000
2213.6000	-210.000
2214.0000	-210.000
2214.4000	-210.000
2214.8000	-210.000
2215.2000	-50.693
2215.6000	-210.000
2216.0000	-210.000
2216.4000	-210.000
2216.8000	-210.000
2217.2000	-210.000
2217.6000	-210.000
2218.0000	-63.679
2218.4000	-58.377
2218.8000	-210.000
2219.2000	-63.052
2219.6000	-210.000
2220.0000	-210.000
2220.4000	-52.408
2220.8000	-56.554
2221.2000	-51.090
2221.6000	-46.944
2222.0000	-210.000
2222.4000	-210.000
2222.8000	-210.000
2223.2000	-73.202
2223.6000	-210.000
2224.0000	-210.000
2224.4000	-210.000
2224.8000	-210.000
2225.2000	-65.049
2225.6000	-50.627
2226.0000	-48.757
2226.4000	-52.304
2226.8000	-48.380
2227.2000	-210.000
2227.6000	-210.000
2228.0000	-210.000
2228.4000	-210.000
2228.8000	-210.000
2229.2000	-57.883
2229.6000	-58.468
2230.0000	-74.251
2230.4000	-210.000
2230.8000	-210.000
2231.2000	-210.000
2231.6000	-210.000
2232.0000	-210.000
2232.4000	-210.000
2232.8000	-210.000
2233.2000	-58.609
2233.6000	-210.000
2234.0000	-210.000
2234.4000	-69.057
2234.8000	-210.000
2235.2000	-210.000
2235.6000	-210.000
2236.0000	-210.000
2236.4000	-210.000
2236.8000	-49.668
2237.2000	-210.000
2237.6000	-51.125
2238.0000	-57.445
2238.4000	-210.000
2238.8000	-210.000
2239.2000	-210.000
2239.6000	-210.000
2240.0000	-57.763
2240.4000	-71.352
2240.8000	-210.000
2241.2000	-210.000
2241.6000	-51.075
2242.0000	-48.999
2242.4000	-56.816
2242.8000	-48.258
2243.2000	-48.856
2243.6000	-210.000
2244.0000	-210.000
2244.4000	-210.000
2244.8000	-210.000
2245.2000	-210.000
2245.6000	-55.840
2246.0000	-57.628
2246.4000	-210.000
2246.8000	-58.698
2247.2000	-210.000
2247.6000	-51.718
2248.0000	-54.387
2248.4000	-52.560
2248.8000	-210.000
2249.2000	-210.000
2249.6000	-210.000
2250.0000	-210.000
2250.4000	-210.000
2250.8000	-210.000
2251.2000	-57.978
2251.6000	-210.000
2252.0000	-60.696
2252.4000	-210.000
2252.8000	-48.191
2253.2000	-54.142
2253.6000	-210.000
2254.0000	-49.479
2254.4000	-210.000
2254.8000	-60.532
2255.2000	-210.000
2255.6000	-59.910
2256.0000	-61.924
2256.4000	-62.187
2256.8000	-210.000
2257.2000	-62.904
2257.6000	-54.893
2258.0000	-48.894
2258.4000	-61.043
2258.8000	-53.592
2259.2000	-47.462
2259.6000	-210.000
2260.0000	-62.787
2260.4000	-55.951
2260.8000	-210.000
2261.2000	-56.364
2261.6000	-56.646
2262.0000	-60.072
2262.4000	-210.000
2262.8000	-210.000
2263.2000	-210.000
2263.6000	-210.000
2264.0000	-55.853
2264.4000	-49.494
2264.8000	-210.000
2265.2000	-210.000
2265.6000	-210.000
2266.0000	-58.255
2266.4000	-64.531
2266.8000	-210.000
2267.2000	-210.000
2267.6000	-210.000
2268.0000	-57.985
2268.4000	-210.000
2268.8000	-210.000
2269.2000	-51.801
2269.6000	-210.000
2270.0000	-210.000
2270.4000	-210.000
2270.8000	-210.000
2271.2000	-60.921
2271.6000	-210.000
2272.0000	-65.250
2272.4000	-210.000
2272.8000	-210.000
2273.2000	-210.000
2273.6000	-210.000
2274.0000	-210.000
2274.4000	-49.427
2274.8000	-210.000
2275.2000	-50.190
2275.6000	-57.884
2276.0000	-210.000
2276.4000	-67.150
2276.8000	-210.000
2277.2000	-210.000
2277.6000	-210.000
2278.0000	-56.320
2278.4000	-62.224
2278.8000	-210.000
2279.2000	-50.549
2279.6000	-48.898
2280.0000	-54.935
2280.4000	-50.152
2280.8000	-210.000
2281.2000	-210.000
2281.6000	-210.000
2282.0000	-210.000
2282.4000	-55.254
2282.8000	-60.599
2283.2000	-210.000
2283.6000	-210.000
2284.0000	-210.000
2284.4000	-210.000
2284.8000	-210.000
2285.2000	-52.522
2285.6000	-55.413
2286.0000	-210.000
2286.4000	-210.000
2286.8000	-62.634
2287.2000	-210.000
2287.6000	-210.000
2288.0000	-57.476
2288.4000	-56.220
2288.8000	-60.690
2289.2000	-61.813
2289.6000	-57.090
2290.0000	-210.000
2290.4000	-50.171
2290.8000	-61.033
2291.2000	-51.488
2291.6000	-56.078
2292.0000	-210.000
2292.4000	-58.332
2292.8000	-58.197
2293.2000	-56.835
2293.6000	-210.000
2294.0000	-61.547
2294.4000	-58.711
2294.8000	-210.000
2295.2000	-210.000
2295.6000	-49.000
2296.0000	-210.000
2296.4000	-210.000
2296.8000	-48.558
2297.2000	-210.000
2297.6000	-210.000
2298.0000	-210.000
2298.4000	-61.220
2298.8000	-62.163
2299.2000	-210.000
2299.6000	-210.000
2300.0000	-63.881
2300.4000	-210.000
2300.8000	-210.000
2301.2000	-52.664
2301.6000	-53.060
2302.0000	-55.318
2302.4000	-210.000
2302.8000	-210.000
2303.2000	-62.597
2303.6000	-58.515
2304.0000	-60.009
2304.4000	-60.666
2304.8000	-63.163
2305.2000	-210.000
2305.6000	-61.502
2306.0000	-210.000
2306.4000	-210.000
2306.8000	-54.133
2307.2000	-63.853
2307.6000	-49.215
2308.0000	-210.000
2308.4000	-66.382
2308.8000	-57.404
2309.2000	-210.000
2309.6000	-61.084
2310.0000	-60.748
2310.4000	-65.021
2310.8000	-210.000
2311.2000	-59.553
2311.6000	-48.592
2312.0000	-52.868
2312.4000	-52.771
2312.8000	-47.696
2313.2000	-210.000
2313.6000	-210.000
2314.0000	-210.000
2314.4000	-210.000
2314.8000	-210.000
2315.2000	-60.323
2315.6000	-56.046
2316.0000	-57.786
2316.4000	-56.925
2316.8000	-210.000
2317.2000	-210.000
2317.6000	-58.105
2318.0000	-52.295
2318.4000	-210.000
2318.8000	-210.000
2319.2000	-68.817
2319.6000	-210.000
2320.0000	-61.047
2320.4000	-210.000
2320.8000	-210.000
2321.2000	-58.185
2321.6000	-210.000
2322.0000	-210.000
2322.4000	-210.000
2322.8000	-53.458
2323.2000	-55.504
2323.6000	-50.924
2324.0000	-210.000
2324.4000	-210.000
2324.8000	-210.000
2325.2000	-210.000
2325.6000	-59.000
2326.0000	-62.188
2326.4000	-210.000
2326.8000	-210.000
2327.2000	-210.000
2327.6000	-53.490
2328.0000	-50.053
2328.4000	-55.927
2328.8000	-50.586
2329.2000	-56.674
2329.6000	-210.000
2330.0000	-210.000
2330.4000	-59.342
2330.8000	-60.390
2331.2000	-210.000
2331.6000	-210.000
2332.0000	-210.000
2332.4000	-210.000
2332.8000	-210.000
2333.2000	-64.063
2333.6000	-56.580
2334.0000	-49.508
2334.4000	-210.000
2334.8000	-210.000
2335.2000	-210.000
2335.6000	-210.000
2336.0000	-74.375
2336.4000	-210.000
2336.8000	-210.000
2337.2000	-62.741
2337.6000	-59.967
2338.0000	-210.000
2338.4000	-210.000
2338.8000	-53.857
2339.2000	-52.377
2339.6000	-210.000
2340.0000	-210.000
2340.4000	-210.000
2340.8000	-63.044
2341.2000	-60.760
2341.6000	-62.406
2342.0000	-61.636
2342.4000	-210.000
2342.8000	-210.000
2343.2000	-61.574
2343.6000	-210.000
2344.0000	-49.481
2344.4000	-57.586
2344.8000	-51.863
2345.2000	-57.272
2345.6000	-62.796
2346.0000	-70.810
2346.4000	-55.646
2346.8000	-210.000
2347.2000	-58.541
2347.6000	-69.247
2348.0000	-60.799
2348.4000	-210.000
2348.8000	-52.087
2349.2000	-48.837
2349.6000	-52.174
2350.0000	-51.249
2350.4000	-210.000
2350.8000	-210.000
2351.2000	-58.358
2351.6000	-61.511
2352.0000	-58.188
2352.4000	-210.000
2352.8000	-63.953
2353.2000	-59.213
2353.6000	-210.000
2354.0000	-210.000
2354.4000	-210.000
2354.8000	-51.383
2355.2000	-50.683
2355.6000	-55.494
2356.0000	-210.000
2356.4000	-210.000
2356.8000	-210.000
2357.2000	-58.053
2357.6000	-63.993
2358.0000	-210.000
2358.4000	-60.591
2358.8000	-210.000
2359.2000	-58.062
2359.6000	-210.000
2360.0000	-49.234
2360.4000	-52.151
2360.8000	-49.735
2361.2000	-63.088
2361.6000	-210.000
2362.0000	-56.774
2362.4000	-65.431
2362.8000	-210.000
2363.2000	-210.000
2363.6000	-210.000
2364.0000	-64.381
2364.4000	-210.000
2364.8000	-51.631
2365.2000	-48.205
2365.6000	-49.774
2366.0000	-49.095
2366.4000	-59.763
2366.8000	-210.000
2367.2000	-210.000
2367.6000	-210.000
2368.0000	-61.755
2368.4000	-210.000
2368.8000	-58.206
2369.2000	-210.000
2369.6000	-210.000
2370.0000	-210.000
2370.4000	-210.000
2370.8000	-50.935
2371.2000	-51.362
2371.6000	-53.654
2372.0000	-210.000
2372.4000	-61.397
2372.8000	-64.073
2373.2000	-210.000
2373.6000	-210.000
2374.0000	-210.000
2374.4000	-210.000
2374.8000	-65.080
2375.2000	-210.000
2375.6000	-210.000
2376.0000	-49.126
2376.4000	-50.492
2376.8000	-50.220
2377.2000	-210.000
2377.6000	-210.000
2378.0000	-210.000
2378.4000	-210.000
2378.8000	-69.697
2379.2000	-210.000
2379.6000	-210.000
2380.0000	-210.000
2380.4000	-62.794
2380.8000	-52.616
2381.2000	-48.117
2381.6000	-50.022
2382.0000	-51.359
2382.4000	-47.707
2382.8000	-210.000
2383.2000	-210.000
2383.6000	-90.942
2384.0000	-210.000
2384.4000	-59.135
2384.8000	-74.408
2385.2000	-210.000
2385.6000	-210.000
2386.0000	-63.964
2386.4000	-210.000
2386.8000	-49.032
2387.2000	-49.652
2387.6000	-49.249
2388.0000	-210.000
2388.4000	-210.000
2388.8000	-210.000
2389.2000	-210.000
2389.6000	-67.976
2390.0000	-57.886
2390.4000	-210.000
2390.8000	-210.000
2391.2000	-210.000
2391.6000	-210.000
2392.0000	-48.273
2392.4000	-49.314
2392.8000	-54.790
2393.2000	-210.000
2393.6000	-70.591
2394.0000	-210.000
2394.4000	-210.000
2394.8000	-210.000
2395.2000	-210.000
2395.6000	-210.000
2396.0000	-210.000
2396.4000	-210.000
2396.8000	-210.000
2397.2000	-48.650
2397.6000	-49.303
2398.0000	-48.737
2398.4000	-48.114
2398.8000	-210.000
2399.2000	-210.000
2399.6000	-64.298
2400.0000	-64.318
2400.4000	-210.000
2400.8000	-210.000
2401.2000	-59.751
2401.6000	-210.000
2402.0000	-64.277
2402.4000	-47.155
2402.8000	-48.281
2403.2000	-48.969
2403.6000	-48.371
2404.0000	-210.000
2404.4000	-70.572
2404.8000	-210.000
2405.2000	-210.000
2405.6000	-58.005
2406.0000	-60.943
2406.4000	-60.740
2406.8000	-58.700
2407.2000	-64.413
2407.6000	-210.000
2408.0000	-47.464
2408.4000	-47.395
2408.8000	-50.361
2409.2000	-210.000
2409.6000	-210.000
2410.0000	-210.000
2410.4000	-57.509
2410.8000	-210.000
2411.2000	-210.000
2411.6000	-67.686
2412.0000	-210.000
2412.4000	-61.483
2412.8000	-210.000
2413.2000	-46.849
2413.6000	-47.472
2414.0000	-47.141
2414.4000	-49.418
2414.8000	-210.000
2415.2000	-210.000
2415.6000	-210.000
2416.0000	-61.338
2416.4000	-56.613
2416.8000	-63.387
2417.2000	-210.000
2417.6000	-210.000
2418.0000	-210.000
2418.4000	-46.793
2418.8000	-47.640
2419.2000	-47.734
2419.6000	-46.967
2420.0000	-210.000
2420.4000	-210.000
2420.8000	-60.162
2421.2000	-210.000
2421.6000	-59.394
2422.0000	-64.849
2422.4000	-210.000
2422.8000	-63.971
2423.2000	-63.453
2423.6000	-210.000
2424.0000	-47.886
2424.4000	-46.036
2424.8000	-49.135
2425.2000	-210.000
2425.6000	-210.000
2426.0000	-61.979
2426.4000	-56.022
2426.8000	-62.935
2427.2000	-210.000
2427.6000	-60.951
2428.0000	-210.000
2428.4000	-59.611
2428.8000	-210.000
2429.2000	-45.619
2429.6000	-45.252
2430.0000	-46.857
2430.4000	-61.249
2430.8000	-210.000
2431.2000	-210.000
2431.6000	-58.622
2432.0000	-210.000
2432.4000	-68.090
2432.8000	-64.115
2433.2000	-210.000
2433.6000	-210.000
2434.0000	-210.000
2434.4000	-45.396
2434.8000	-45.486
2435.2000	-45.829
2435.6000	-46.596
2436.0000	-210.000
2436.4000	-210.000
2436.8000	-210.000
2437.2000	-66.041
2437.6000	-68.074
2438.0000	-58.229
2438.4000	-210.000
2438.8000	-210.000
2439.2000	-210.000
2439.6000	-210.000
2440.0000	-47.224
2440.4000	-44.858
2440.8000	-47.507
2441.2000	-210.000
2441.6000	-210.000
2442.0000	-59.675
2442.4000	-59.572
2442.8000	-210.000
2443.2000	-210.000
2443.6000	-210.000
2444.0000	-58.902
2444.4000	-62.370
2444.8000	-210.000
2445.2000	-43.654
2445.6000	-43.442
2446.0000	-45.363
2446.4000	-65.740
2446.8000	-210.000
2447.2000	-210.000
2447.6000	-210.000
2448.0000	-61.417
2448.4000	-210.000
2448.8000	-210.000
2449.2000	-210.000
2449.6000	-210.000
2450.0000	-51.295
2450.4000	-43.004
2450.8000	-43.814
2451.2000	-44.620
2451.6000	-52.447
2452.0000	-210.000
2452.4000	-62.771
2452.8000	-210.000
2453.2000	-210.000
2453.6000	-210.000
2454.0000	-210.000
2454.4000	-210.000
2454.8000	-210.000
2455.2000	-61.910
2455.6000	-44.804
2456.0000	-43.641
2456.4000	-44.158
2456.8000	-45.913
2457.2000	-210.000
2457.6000	-210.000
2458.0000	-61.017
2458.4000	-68.153
2458.8000	-210.000
2459.2000	-59.749
2459.6000	-210.000
2460.0000	-60.110
2460.4000	-210.000
2460.8000	-210.000
2461.2000	-42.073
2461.6000	-41.105
2462.0000	-45.794
2462.4000	-210.000
2462.8000	-210.000
2463.2000	-59.815
2463.6000	-59.039
2464.0000	-59.079
2464.4000	-61.965
2464.8000	-70.185
2465.2000	-210.000
2465.6000	-210.000
2466.0000	-50.992
2466.4000	-41.254
2466.8000	-40.819
2467.2000	-43.358
2467.6000	-52.630
2468.0000	-210.000
2468.4000	-210.000
2468.8000	-210.000
2469.2000	-210.000
2469.6000	-62.783
2470.0000	-58.768
2470.4000	-210.000
2470.8000	-210.000
2471.2000	-47.032
2471.6000	-41.331
2472.0000	-40.143
2472.4000	-42.455
2472.8000	-51.083
2473.2000	-210.000
2473.6000	-210.000
2474.0000	-210.000
2474.4000	-210.000
2474.8000	-210.000
2475.2000	-64.097
2475.6000	-66.753
2476.0000	-66.360
2476.4000	-210.000
2476.8000	-43.064
2477.2000	-39.202
2477.6000	-41.356
2478.0000	-55.709
2478.4000	-210.000
2478.8000	-210.000
2479.2000	-65.774
2479.6000	-66.322
2480.0000	-210.000
2480.4000	-210.000
2480.8000	-210.000
2481.2000	-60.291
2481.6000	-65.647
2482.0000	-50.881
2482.4000	-39.656
2482.8000	-39.315
2483.2000	-42.445
2483.6000	-53.181
2484.0000	-210.000
2484.4000	-210.000
2484.8000	-64.233
2485.2000	-210.000
2485.6000	-210.000
2486.0000	-210.000
2486.4000	-65.868
2486.8000	-62.628
2487.2000	-45.494
2487.6000	-39.042
2488.0000	-38.887
2488.4000	-41.520
2488.8000	-50.328
2489.2000	-210.000
2489.6000	-78.243
2490.0000	-210.000
2490.4000	-71.483
2490.8000	-62.970
2491.2000	-210.000
2491.6000	-60.991
2492.0000	-61.891
2492.4000	-210.000
2492.8000	-42.205
2493.2000	-38.688
2493.6000	-40.587
2494.0000	-50.163
2494.4000	-210.000
2494.8000	-63.125
2495.2000	-210.000
2495.6000	-210.000
2496.0000	-67.685
2496.4000	-64.960
2496.8000	-210.000
2497.2000	-210.000
2497.6000	-210.000
2498.0000	-40.911
2498.4000	-38.570
2498.8000	-40.623
2499.2000	-44.741
2499.6000	-210.000
2500.0000	-210.000
2500.4000	-210.000
2500.8000	-69.257
2501.2000	-210.000
2501.6000	-63.821
2502.0000	-64.212
2502.4000	-60.345
2502.8000	-210.000
2503.2000	-39.553
2503.6000	-37.861
2504.0000	-41.313
2504.4000	-41.624
2504.8000	-210.000
2505.2000	-210.000
2505.6000	-210.000
2506.0000	-210.000
2506.4000	-64.422
2506.8000	-210.000
2507.2000	-210.000
2507.6000	-63.050
2508.0000	-210.000
2508.4000	-40.220
2508.8000	-39.324
2509.2000	-38.423
2509.6000	-41.070
2510.0000	-210.000
2510.4000	-210.000
2510.8000	-62.232
2511.2000	-210.000
2511.6000	-66.767
2512.0000	-65.766
2512.4000	-210.000
2512.8000	-61.985
2513.2000	-64.611
2513.6000	-44.857
2514.0000	-37.835
2514.4000	-37.766
2514.8000	-39.793
2515.2000	-46.666
2515.6000	-210.000
2516.0000	-210.000
2516.4000	-58.422
2516.8000	-58.209
2517.2000	-60.826
2517.6000	-210.000
2518.0000	-76.031
2518.4000	-210.000
2518.8000	-210.000
2519.2000	-39.062
2519.6000	-37.547
2520.0000	-39.619
2520.4000	-39.904
2520.8000	-210.000
2521.2000	-210.000
2521.6000	-210.000
2522.0000	-61.363
2522.4000	-210.000
2522.8000	-210.000
2523.2000	-63.343
2523.6000	-62.935
2524.0000	-210.000
2524.4000	-38.144
2524.8000	-36.493
2525.2000	-37.676
2525.6000	-39.293
2526.0000	-210.000
2526.4000	-210.000
2526.8000	-66.465
2527.2000	-210.000
2527.6000	-210.000
2528.0000	-64.740
2528.4000	-210.000
2528.8000	-59.884
2529.2000	-59.111
2529.6000	-41.241
2530.0000	-36.600
2530.4000	-36.846
2530.8000	-38.910
2531.2000	-210.000
2531.6000	-210.000
2532.0000	-210.000
2532.4000	-62.841
2532.8000	-210.000
2533.2000	-210.000
2533.6000	-210.000
2534.0000	-210.000
2534.4000	-210.000
2534.8000	-42.196
2535.2000	-35.929
2535.6000	-37.173
2536.0000	-37.424
2536.4000	-45.957
2536.8000	-210.000
2537.2000	-62.752
2537.6000	-88.696
2538.0000	-210.000
2538.4000	-66.107
2538.8000	-62.865
2539.2000	-210.000
2539.6000	-60.336
2540.0000	-41.467
2540.4000	-34.562
2540.8000	-35.135
2541.2000	-36.822
2541.6000	-43.070
2542.0000	-210.000
2542.4000	-210.000
2542.8000	-210.000
2543.2000	-76.334
2543.6000	-210.000
2544.0000	-58.008
2544.4000	-62.984
2544.8000	-60.406
2545.2000	-210.000
2545.6000	-35.824
2546.0000	-34.637
2546.4000	-36.493
2546.8000	-42.985
2547.2000	-210.000
2547.6000	-210.000
2548.0000	-210.000
2548.4000	-210.000
2548.8000	-210.000
2549.2000	-58.700
2549.6000	-65.349
2550.0000	-68.860
2550.4000	-210.000
2550.8000	-36.165
2551.2000	-34.891
2551.6000	-37.041
2552.0000	-39.294
2552.4000	-210.000
2552.8000	-210.000
2553.2000	-62.834
2553.6000	-210.000
2554.0000	-210.000
2554.4000	-210.000
2554.8000	-210.000
2555.2000	-63.593
2555.6000	-57.776
2556.0000	-35.366
2556.4000	-33.527
2556.8000	-35.788
2557.2000	-36.135
2557.6000	-210.000
2558.0000	-210.000
2558.4000	-63.586
2558.8000	-63.156
2559.2000	-210.000
2559.6000	-210.000
2560.0000	-210.000
2560.4000	-210.000
2560.8000	-61.943
2561.2000	-35.844
2561.6000	-33.412
2562.0000	-34.790
2562.4000	-36.296
2562.8000	-210.000
2563.2000	-210.000
2563.6000	-210.000
2564.0000	-60.756
2564.4000	-210.000
2564.8000	-210.000
2565.2000	-210.000
2565.6000	-210.000
2566.0000	-70.783
2566.4000	-39.273
2566.8000	-33.941
2567.2000	-35.297
2567.6000	-36.025
2568.0000	-55.357
2568.4000	-210.000
2568.8000	-210.000
2569.2000	-210.000
2569.6000	-64.931
2570.0000	-210.000
2570.4000	-210.000
2570.8000	-60.839
2571.2000	-60.313
2571.6000	-40.629
2572.0000	-33.888
2572.4000	-33.424
2572.8000	-35.507
2573.2000	-42.985
2573.6000	-210.000
2574.0000	-210.000
2574.4000	-69.582
2574.8000	-210.000
2575.2000	-210.000
2575.6000	-69.388
2576.0000	-65.903
2576.4000	-210.000
2576.8000	-40.713
2577.2000	-33.234
2577.6000	-33.775
2578.0000	-34.948
2578.4000	-42.177
2578.8000	-210.000
2579.2000	-210.000
2579.6000	-66.926
2580.0000	-61.364
2580.4000	-66.525
2580.8000	-85.274
2581.2000	-66.939
2581.6000	-69.043
2582.0000	-210.000
2582.4000	-34.241
2582.8000	-33.705
2583.2000	-34.373
2583.6000	-39.454
2584.0000	-210.000
2584.4000	-210.000
2584.8000	-210.000
2585.2000	-62.232
2585.6000	-59.318
2586.0000	-61.986
2586.4000	-210.000
2586.8000	-62.429
2587.2000	-210.000
2587.6000	-34.485
2588.0000	-33.284
2588.4000	-33.597
2588.8000	-36.051
2589.2000	-210.000
2589.6000	-210.000
2590.0000	-210.000
2590.4000	-210.000
2590.8000	-210.000
2591.2000	-210.000
2591.6000	-210.000
2592.0000	-210.000
2592.4000	-210.000
2592.8000	-34.580
2593.2000	-33.772
2593.6000	-33.283
2594.0000	-35.434
2594.4000	-210.000
2594.8000	-210.000
2595.2000	-210.000
2595.6000	-210.000
2596.0000	-58.830
2596.4000	-210.000
2596.8000	-210.000
2597.2000	-68.115
2597.6000	-210.000
2598.0000	-36.610
2598.4000	-32.772
2598.8000	-32.877
2599.2000	-34.843
2599.6000	-210.000
2600.0000	-210.000
2600.4000	-62.815
2600.8000	-69.824
2601.2000	-210.000
2601.6000	-210.000
2602.0000	-210.000
2602.4000	-59.783
2602.8000	-210.000
2603.2000	-39.586
2603.6000	-32.465
2604.0000	-32.604
2604.4000	-33.795
2604.8000	-44.306
2605.2000	-210.000
2605.6000	-210.000
2606.0000	-210.000
2606.4000	-210.000
2606.8000	-210.000
2607.2000	-210.000
2607.6000	-210.000
2608.0000	-67.786
2608.4000	-37.967
2608.8000	-32.331
2609.2000	-33.718
2609.6000	-33.864
2610.0000	-41.462
2610.4000	-210.000
2610.8000	-210.000
2611.2000	-210.000
2611.6000	-210.000
2612.0000	-63.192
2612.4000	-210.000
2612.8000	-210.000
2613.2000	-63.988
2613.6000	-39.251
2614.0000	-33.658
2614.4000	-31.753
2614.8000	-32.690
2615.2000	-42.256
2615.6000	-210.000
2616.0000	-210.000
2616.4000	-74.109
2616.8000	-61.995
2617.2000	-210.000
2617.6000	-65.079
2618.0000	-210.000
2618.4000	-67.704
2618.8000	-210.000
2619.2000	-33.807
2619.6000	-31.705
2620.0000	-34.388
2620.4000	-37.310
2620.8000	-210.000
2621.2000	-210.000
2621.6000	-70.794
2622.0000	-67.260
2622.4000	-210.000
2622.8000	-210.000
2623.2000	-63.618
2623.6000	-75.370
2624.0000	-210.000
2624.4000	-33.479
2624.8000	-33.537
2625.2000	-33.278
2625.6000	-36.040
2626.0000	-210.000
2626.4000	-210.000
2626.8000	-210.000
2627.2000	-210.000
2627.6000	-60.986
2628.0000	-65.119
2628.4000	-66.895
2628.8000	-210.000
2629.2000	-64.570
2629.6000	-33.514
2630.0000	-32.767
2630.4000	-34.229
2630.8000	-37.586
2631.2000	-210.000
2631.6000	-210.000
2632.0000	-210.000
2632.4000	-210.000
2632.8000	-64.235
2633.2000	-61.569
2633.6000	-60.383
2634.0000	-62.957
2634.4000	-210.000
2634.8000	-40.305
2635.2000	-32.749
2635.6000	-33.245
2636.0000	-36.325
2636.4000	-45.129
2636.8000	-210.000
2637.2000	-210.000
2637.6000	-210.000
2638.0000	-210.000
2638.4000	-73.407
2638.8000	-65.879
2639.2000	-57.861
2639.6000	-210.000
2640.0000	-36.592
2640.4000	-30.644
2640.8000	-31.506
2641.2000	-34.467
2641.6000	-42.014
2642.0000	-210.000
2642.4000	-210.000
2642.8000	-66.638
2643.2000	-210.000
2643.6000	-210.000
2644.0000	-210.000
2644.4000	-210.000
2644.8000	-68.840
2645.2000	-35.818
2645.6000	-30.183
2646.0000	-30.571
2646.4000	-33.323
2646.8000	-41.923
2647.2000	-210.000
2647.6000	-59.821
2648.0000	-67.661
2648.4000	-210.000
2648.8000	-62.865
2649.2000	-60.283
2649.6000	-63.910
2650.0000	-62.606
2650.4000	-35.107
2650.8000	-30.173
2651.2000	-30.397
2651.6000	-33.820
2652.0000	-49.385
2652.4000	-210.000
2652.8000	-210.000
2653.2000	-210.000
2653.6000	-66.241
2654.0000	-85.360
2654.4000	-61.671
2654.8000	-210.000
2655.2000	-67.698
2655.6000	-35.912
2656.0000	-29.185
2656.4000	-30.013
2656.8000	-31.869
2657.2000	-41.727
2657.6000	-210.000
2658.0000	-210.000
2658.4000	-210.000
2658.8000	-62.331
2659.2000	-210.000
2659.6000	-210.000
2660.0000	-210.000
2660.4000	-68.099
2660.8000	-34.296
2661.2000	-29.269
2661.6000	-29.943
2662.0000	-32.476
2662.4000	-41.735
2662.8000	-210.000
2663.2000	-210.000
2663.6000	-210.000
2664.0000	-78.429
2664.4000	-210.000
2664.8000	-62.579
2665.2000	-210.000
2665.6000	-62.945
2666.0000	-37.478
2666.4000	-29.656
2666.8000	-27.786
2667.2000	-30.977
2667.6000	-40.843
2668.0000	-210.000
2668.4000	-210.000
2668.8000	-210.000
2669.2000	-63.830
2669.6000	-63.237
2670.0000	-210.000
2670.4000	-210.000
2670.8000	-210.000
2671.2000	-210.000
2671.6000	-27.715
2672.0000	-25.449
2672.4000	-28.326
2672.8000	-33.549
2673.2000	-210.000
2673.6000	-210.000
2674.0000	-71.987
2674.4000	-210.000
2674.8000	-210.000
2675.2000	-210.000
2675.6000	-210.000
2676.0000	-60.518
2676.4000	-210.000
2676.8000	-27.691
2677.2000	-26.688
2677.6000	-24.494
2678.0000	-28.604
2678.4000	-210.000
2678.8000	-210.000
2679.2000	-210.000
2679.6000	-64.634
2680.0000	-210.000
2680.4000	-62.721
2680.8000	-210.000
2681.2000	-74.571
2681.6000	-56.728
2682.0000	-28.694
2682.4000	-23.718
2682.8000	-25.384
2683.2000	-33.586
2683.6000	-64.560
2684.0000	-210.000
2684.4000	-210.000
2684.8000	-61.820
2685.2000	-60.950
2685.6000	-210.000
2686.0000	-95.552
2686.4000	-210.000
2686.8000	-210.000
2687.2000	-23.300
2687.6000	-21.597
2688.0000	-24.751
2688.4000	-30.873
2688.8000	-60.868
2689.2000	-64.288
2689.6000	-63.165
2690.0000	-61.963
2690.4000	-210.000
2690.8000	-78.109
2691.2000	-66.791
2691.6000	-67.202
2692.0000	-210.000
2692.4000	-24.924
2692.8000	-22.406
2693.2000	-25.660
2693.6000	-27.486
2694.0000	-53.563
2694.4000	-210.000
2694.8000	-210.000
2695.2000	-59.208
2695.6000	-61.157
2696.0000	-210.000
2696.4000	-67.677
2696.8000	-210.000
2697.2000	-65.742
2697.6000	-25.788
2698.0000	-24.171
2698.4000	-25.433
2698.8000	-28.954
2699.2000	-44.400
2699.6000	-63.357
2700.0000	-210.000
2700.4000	-210.000
2700.8000	-61.171
2701.2000	-60.258
2701.6000	-62.100
2702.0000	-65.190
2702.4000	-61.899
2702.8000	-27.624
2703.2000	-23.366
2703.6000	-23.866
2704.0000	-26.592
2704.4000	-43.905
2704.8000	-210.000
2705.2000	-210.000
2705.6000	-59.689
2706.0000	-62.031
2706.4000	-59.669
2706.8000	-56.805
2707.2000	-58.061
2707.6000	-210.000
2708.0000	-26.323
2708.4000	-25.254
2708.8000	-23.837
2709.2000	-25.828
2709.6000	-50.901
2710.0000	-58.384
2710.4000	-61.642
2710.8000	-62.136
2711.2000	-57.116
2711.6000	-56.588
2712.0000	-56.689
2712.4000	-56.533
2712.8000	-55.980
2713.2000	-23.757
2713.6000	-22.356
2714.0000	-22.561
2714.4000	-24.790
2714.8000	-39.610
2715.2000	-54.592
2715.6000	-55.499
2716.0000	-56.372
2716.4000	-55.423
2716.8000	-54.861
2717.2000	-54.835
2717.6000	-55.289
2718.0000	-56.435
2718.4000	-21.968
2718.8000	-20.567
2719.2000	-20.076
2719.6000	-22.088
2720.0000	-33.816
2720.4000	-49.684
2720.8000	-52.459
2721.2000	-51.688
2721.6000	-51.380
2722.0000	-50.565
2722.4000	-49.772
2722.8000	-48.660
2723.2000	-48.401
2723.6000	-21.962
2724.0000	-17.550
2724.4000	-17.074
2724.8000	-21.168
2725.2000	-28.986
2725.6000	-41.903
2726.0000	-45.929
2726.4000	-45.895
2726.8000	-45.526
2727.2000	-45.145
2727.6000	-45.025
2728.0000	-44.986
2728.4000	-44.786
2728.8000	-17.146
2729.2000	-15.363
2729.6000	-16.511
2730.0000	-19.809
2730.4000	-35.169
2730.8000	-43.747
2731.2000	-45.480
2731.6000	-45.241
2732.0000	-45.125
2732.4000	-44.957
2732.8000	-44.839
2733.2000	-44.775
2733.6000	-44.675
2734.0000	-21.950
2734.4000	-14.377
2734.8000	-14.422
2735.2000	-17.886
2735.6000	-29.608
2736.0000	-42.556
2736.4000	-44.245
2736.8000	-43.916
2737.2000	-43.734
2737.6000	-43.750
2738.0000	-43.571
2738.4000	-43.175
2738.8000	-42.899
2739.2000	-20.706
2739.6000	-16.157
2740.0000	-15.218
2740.4000	-16.406
2740.8000	-25.659
2741.2000	-40.080
2741.6000	-41.147
2742.0000	-40.869
2742.4000	-40.555
2742.8000	-40.006
2743.2000	-39.369
2743.6000	-38.323
2744.0000	-37.661
2744.4000	-17.981
2744.8000	-13.477
2745.2000	-13.694
2745.6000	-14.738
2746.0000	-29.402
2746.4000	-34.317
2746.8000	-33.734
2747.2000	-33.292
2747.6000	-33.034
2748.0000	-32.966
2748.4000	-32.817
2748.8000	-32.739
2749.2000	-32.829
2749.6000	-19.083
2750.0000	-13.711
2750.4000	-13.679
2750.8000	-13.976
2751.2000	-26.254
2751.6000	-35.089
2752.0000	-34.448
2752.4000	-34.189
2752.8000	-33.742
2753.2000	-33.096
2753.6000	-32.368
2754.0000	-31.470
2754.4000	-31.008
2754.8000	-19.401
2755.2000	-13.151
2755.6000	-11.393
2756.0000	-11.304
2756.4000	-22.321
2756.8000	-28.305
2757.2000	-28.320
2757.6000	-28.004
2758.0000	-27.662
2758.4000	-27.246
2758.8000	-26.984
2759.2000	-26.762
2759.6000	-26.731
2760.0000	-18.960
2760.4000	-13.333
2760.8000	-9.636
2761.2000	-10.663
2761.6000	-23.121
2762.0000	-24.904
2762.4000	-24.952
2762.8000	-24.499
2763.2000	-24.100
2763.6000	-23.793
2764.0000	-23.491
2764.4000	-23.032
2764.8000	-16.012
2765.2000	-11.778
2765.6000	-7.218
2766.0000	-6.734
2766.4000	-7.400
2766.8000	-17.560
2767.2000	-19.509
2767.6000	-19.401
2768.0000	-19.261
2768.4000	-19.167
2768.8000	-19.125
2769.2000	-19.095
2769.6000	-19.212
2770.0000	-19.319
2770.4000	-7.745
2770.8000	-6.549
2771.2000	-6.586
2771.6000	-7.728
2772.0000	-16.115
2772.4000	-21.476
2772.8000	-24.149
2773.2000	-25.399
2773.6000	-26.604
2774.0000	-27.301
2774.4000	-27.513
2774.8000	-27.517
2775.2000	-27.402
2775.6000	-11.591
2776.0000	-5.933
2776.4000	-6.096
2776.8000	-8.607
2777.2000	-17.300
2777.6000	-21.472
2778.0000	-24.411
2778.4000	-24.068
2778.8000	-23.475
2779.2000	-22.923
2779.6000	-22.533
2780.0000	-22.142
2780.4000	-21.831
2780.8000	-5.812
2781.2000	-4.648
2781.6000	-4.348
2782.0000	-5.142
2782.4000	-14.188
2782.8000	-17.107
2783.2000	-17.925
2783.6000	-16.992
2784.0000	-16.040
2784.4000	-15.263
2784.8000	-14.506
2785.2000	-13.667
2785.6000	-13.193
2786.0000	-3.924
2786.4000	-3.351
2786.8000	-3.233
2787.2000	-3.809
2787.6000	-12.384
2788.0000	-12.847
2788.4000	-10.665
2788.8000	-10.289
2789.2000	-10.171
2789.6000	-10.156
2790.0000	-10.138
2790.4000	-10.130
2790.8000	-10.133
2791.2000	-3.288
2791.6000	-2.677
2792.0000	-2.516
2792.4000	-6.097
2792.8000	-10.262
2793.2000	-9.935
2793.6000	-10.515
2794.0000	-10.714
2794.4000	-10.883
2794.8000	-10.972
2795.2000	-11.180
2795.6000	-11.453
2796.0000	-11.630
2796.4000	-3.517
2796.8000	-2.372
2797.2000	-2.452
2797.6000	-3.710
2798.0000	-12.411
2798.4000	-12.136
2798.8000	-12.952
2799.2000	-13.161
2799.6000	-13.302
2800.0000	-13.418
2800.4000	-13.516
2800.8000	-13.590
2801.2000	-6.843
2801.6000	-1.798
2802.0000	-2.055
2802.4000	-1.977
2802.8000	-6.620
2803.2000	-13.747
2803.6000	-15.045
2804.0000	-15.432
2804.4000	-16.093
2804.8000	-16.713
2805.2000	-17.399
2805.6000	-17.891
2806.0000	-18.293
2806.4000	-4.647
2806.8000	-4.363
2807.2000	-4.329
2807.6000	-3.866
2808.0000	-7.988
2808.4000	-14.064
2808.8000	-16.733
2809.2000	-17.288
2809.6000	-17.410
2810.0000	-17.602
2810.4000	-17.896
2810.8000	-18.219
2811.2000	-18.633
2811.6000	-19.255
2812.0000	-6.461
2812.4000	-5.193
2812.8000	-4.527
2813.2000	-6.261
2813.6000	-16.169
2814.0000	-19.600
2814.4000	-19.533
2814.8000	-19.220
2815.2000	-18.860
2815.6000	-18.630
2816.0000	-18.440
2816.4000	-18.334
2816.8000	-8.915
2817.2000	-5.179
2817.6000	-4.928
2818.0000	-4.491
2818.4000	-9.346
2818.8000	-17.253
2819.2000	-20.045
2819.6000	-20.575
2820.0000	-21.066
2820.4000	-21.568
2820.8000	-22.297
2821.2000	-23.262
2821.6000	-210.000
2822.0000	-23.371
2822.4000	-6.102
2822.8000	-6.073
2823.2000	-5.908
2823.6000	-10.490
2824.0000	-20.074
2824.4000	-28.553
2824.8000	-29.799
2825.2000	-30.297
2825.6000	-30.645
2826.0000	-30.699
2826.4000	-30.647
2826.8000	-30.462
2827.2000	-16.422
2827.6000	-10.211
2828.0000	-6.742
2828.4000	-7.365
2828.8000	-12.880
2829.2000	-25.548
2829.6000	-27.656
2830.0000	-27.718
2830.4000	-27.572
2830.8000	-27.557
2831.2000	-27.604
2831.6000	-27.641
2832.0000	-28.016
2832.4000	-16.582
2832.8000	-10.772
2833.2000	-7.365
2833.6000	-7.336
2834.0000	-12.234
2834.4000	-27.732
2834.8000	-32.667
2835.2000	-34.416
2835.6000	-35.432
2836.0000	-35.984
2836.4000	-36.291
2836.8000	-36.569
2837.2000	-36.608
2837.6000	-14.285
2838.0000	-8.600
2838.4000	-7.822
2838.8000	-8.716
2839.2000	-21.527
2839.6000	-33.097
2840.0000	-34.402
2840.4000	-34.362
2840.8000	-34.263
2841.2000	-34.285
2841.6000	-34.402
2842.0000	-34.544
2842.4000	-34.866
2842.8000	-16.991
2843.2000	-10.829
2843.6000	-7.635
2844.0000	-8.553
2844.4000	-15.394
2844.8000	-36.144
2845.2000	-39.005
2845.6000	-39.453
2846.0000	-39.494
2846.4000	-39.443
2846.8000	-39.209
2847.2000	-39.149
2847.6000	-39.120
2848.0000	-13.740
2848.4000	-8.730
2848.8000	-8.043
2849.2000	-9.323
2849.6000	-19.657
2850.0000	-39.034
2850.4000	-40.109
2850.8000	-40.740
2851.2000	-41.283
2851.6000	-41.956
2852.0000	-42.675
2852.4000	-43.445
2852.8000	-43.831
2853.2000	-14.651
2853.6000	-8.422
2854.0000	-7.759
2854.4000	-9.130
2854.8000	-23.112
2855.2000	-41.784
2855.6000	-42.666
2856.0000	-42.567
2856.4000	-42.494
2856.8000	-42.622
2857.2000	-42.660
2857.6000	-42.911
2858.0000	-18.243
2858.4000	-11.428
2858.8000	-7.384
2859.2000	-7.827
2859.6000	-11.889
2860.0000	-29.459
2860.4000	-42.995
2860.8000	-44.437
2861.2000	-44.702
2861.6000	-44.998
2862.0000	-45.165
2862.4000	-45.460
2862.8000	-45.895
2863.2000	-46.245
2863.6000	-13.762
2864.0000	-7.956
2864.4000	-7.609
2864.8000	-10.640
2865.2000	-41.026
2865.6000	-48.707
2866.0000	-50.166
2866.4000	-50.900
2866.8000	-51.081
2867.2000	-51.160
2867.6000	-51.010
2868.0000	-51.363
2868.4000	-17.479
2868.8000	-11.005
2869.2000	-7.213
2869.6000	-7.980
2870.0000	-12.751
2870.4000	-41.709
2870.8000	-53.414
2871.2000	-53.783
2871.6000	-54.362
2872.0000	-54.154
2872.4000	-54.837
2872.8000	-54.769
2873.2000	-54.115
2873.6000	-17.953
2874.0000	-9.703
2874.4000	-7.694
2874.8000	-9.214
2875.2000	-22.740
2875.6000	-54.680
2876.0000	-56.458
2876.4000	-56.784
2876.8000	-58.124
2877.2000	-57.251
2877.6000	-58.115
2878.0000	-58.271
2878.4000	-59.138
2878.8000	-17.371
2879.2000	-11.095
2879.6000	-7.794
2880.0000	-8.504
2880.4000	-15.030
2880.8000	-57.179
2881.2000	-58.027
2881.6000	-62.637
2882.0000	-62.407
2882.4000	-60.269
2882.8000	-59.659
2883.2000	-58.824
2883.6000	-59.223
2884.0000	-13.871
2884.4000	-8.536
2884.8000	-7.498
2885.2000	-8.956
2885.6000	-22.517
2886.0000	-59.615
2886.4000	-64.453
2886.8000	-60.807
2887.2000	-61.868
2887.6000	-67.644
2888.0000	-63.863
2888.4000	-67.401
2888.8000	-66.515
2889.2000	-15.519
2889.6000	-9.123
2890.0000	-7.999
2890.4000	-9.128
2890.8000	-25.652
2891.2000	-61.143
2891.6000	-62.509
2892.0000	-65.312
2892.4000	-66.100
2892.8000	-60.985
2893.2000	-210.000
2893.6000	-62.075
2894.0000	-210.000
2894.4000	-14.997
2894.8000	-9.759
2895.2000	-8.475
2895.6000	-11.403
2896.0000	-35.970
2896.4000	-63.772
2896.8000	-67.220
2897.2000	-61.710
2897.6000	-74.535
2898.0000	-65.256
2898.4000	-64.531
2898.8000	-63.094
2899.2000	-210.000
2899.6000	-15.062
2900.0000	-9.427
2900.4000	-8.178
2900.8000	-13.526
2901.2000	-210.000
2901.6000	-210.000
2902.0000	-67.252
2902.4000	-210.000
2902.8000	-210.000
2903.2000	-63.051
2903.6000	-210.000
2904.0000	-210.000
2904.4000	-19.962
2904.8000	-13.059
2905.2000	-9.181
2905.6000	-8.487
2906.0000	-13.505
2906.4000	-58.299
2906.8000	-67.075
2907.2000	-210.000
2907.6000	-210.000
2908.0000	-75.678
2908.4000	-67.777
2908.8000	-72.671
2909.2000	-210.000
2909.6000	-19.301
2910.0000	-13.182
2910.4000	-9.504
2910.8000	-9.958
2911.2000	-21.080
2911.6000	-210.000
2912.0000	-70.540
2912.4000	-61.795
2912.8000	-70.847
2913.2000	-63.572
2913.6000	-210.000
2914.0000	-210.000
2914.4000	-210.000
2914.8000	-19.488
2915.2000	-13.293
2915.6000	-9.586
2916.0000	-10.822
2916.4000	-30.563
2916.8000	-61.565
2917.2000	-66.485
2917.6000	-64.017
2918.0000	-64.105
2918.4000	-65.251
2918.8000	-210.000
2919.2000	-62.187
2919.6000	-69.174
2920.0000	-17.184
2920.4000	-10.313
2920.8000	-10.005
2921.2000	-10.895
2921.6000	-25.139
2922.0000	-62.892
2922.4000	-62.720
2922.8000	-62.348
2923.2000	-63.186
2923.6000	-210.000
2924.0000	-210.000
2924.4000	-210.000
2924.8000	-21.712
2925.2000	-14.419
2925.6000	-10.379
2926.0000	-10.608
2926.4000	-15.792
2926.8000	-59.527
2927.2000	-210.000
2927.6000	-210.000
2928.0000	-210.000
2928.4000	-210.000
2928.8000	-210.000
2929.2000	-210.000
2929.6000	-210.000
2930.0000	-210.000
2930.4000	-16.607
2930.8000	-10.936
2931.2000	-11.071
2931.6000	-17.206
2932.0000	-81.323
2932.4000	-210.000
2932.8000	-66.549
2933.2000	-74.414
2933.6000	-210.000
2934.0000	-210.000
2934.4000	-210.000
2934.8000	-63.993
2935.2000	-20.349
2935.6000	-13.778
2936.0000	-10.720
2936.4000	-11.338
2936.8000	-16.144
2937.2000	-210.000
2937.6000	-66.996
2938.0000	-72.330
2938.4000	-71.677
2938.8000	-63.091
2939.2000	-66.207
2939.6000	-61.915
2940.0000	-61.113
2940.4000	-17.602
2940.8000	-11.958
2941.2000	-10.902
2941.6000	-12.143
2942.0000	-27.447
2942.4000	-69.245
2942.8000	-210.000
2943.2000	-210.000
2943.6000	-210.000
2944.0000	-210.000
2944.4000	-67.378
2944.8000	-210.000
2945.2000	-210.000
2945.6000	-16.822
2946.0000	-11.954
2946.4000	-11.899
2946.8000	-14.574
2947.2000	-54.107
2947.6000	-60.209
2948.0000	-210.000
2948.4000	-210.000
2948.8000	-65.705
2949.2000	-210.000
2949.6000	-210.000
2950.0000	-210.000
2950.4000	-72.355
2950.8000	-17.148
2951.2000	-11.614
2951.6000	-11.925
2952.0000	-14.894
2952.4000	-210.000
2952.8000	-73.719
2953.2000	-210.000
2953.6000	-210.000
2954.0000	-210.000
2954.4000	-210.000
2954.8000	-62.739
2955.2000	-63.524
2955.6000	-22.506
2956.0000	-15.423
2956.4000	-11.843
2956.8000	-13.053
2957.2000	-17.304
2957.6000	-210.000
2958.0000	-65.250
2958.4000	-72.556
2958.8000	-210.000
2959.2000	-68.548
2959.6000	-68.907
2960.0000	-210.000
2960.4000	-210.000
2960.8000	-21.151
2961.2000	-14.422
2961.6000	-11.369
2962.0000	-13.761
2962.4000	-22.537
2962.8000	-64.703
2963.2000	-210.000
2963.6000	-210.000
2964.0000	-68.435
2964.4000	-67.771
2964.8000	-64.062
2965.2000	-210.000
2965.6000	-210.000
2966.0000	-18.074
2966.4000	-12.915
2966.8000	-12.717
2967.2000	-14.185
2967.6000	-40.544
2968.0000	-72.541
2968.4000	-63.640
2968.8000	-210.000
2969.2000	-68.416
2969.6000	-210.000
2970.0000	-210.000
2970.4000	-210.000
2970.8000	-67.333
2971.2000	-19.187
2971.6000	-12.945
2972.0000	-13.212
2972.4000	-16.732
2972.8000	-56.851
2973.2000	-210.000
2973.6000	-62.225
2974.0000	-210.000
2974.4000	-210.000
2974.8000	-64.189
2975.2000	-210.000
2975.6000	-210.000
2976.0000	-20.928
2976.4000	-15.158
2976.8000	-12.189
2977.2000	-13.159
2977.6000	-19.003
2978.0000	-210.000
2978.4000	-62.018
2978.8000	-60.878
2979.2000	-68.502
2979.6000	-210.000
2980.0000	-62.791
2980.4000	-210.000
2980.8000	-210.000
2981.2000	-22.050
2981.6000	-16.650
2982.0000	-12.772
2982.4000	-14.322
2982.8000	-20.923
2983.2000	-210.000
2983.6000	-210.000
2984.0000	-68.073
2984.4000	-210.000
2984.8000	-210.000
2985.2000	-64.684
2985.6000	-63.497
[truncated: 6,286 more rows]
