# Supplementary material for: Femtosecond tunable solitons up to 4.8 µm using soliton self-frequency shift in an InF3 fiber
Source: Sci Rep. 2022 Sep 23;12:15898. doi: 10.1038/s41598-022-19658-8 (PMC9508244; doi:10.1038/s41598-022-19658-8)
Supplement: Supplementary file 1 — Supplementary Information. [file 41598_2022_19658_MOESM1_ESM.zip › Raw data/Fig4_70W_QCW/5.00A.CSV]

75CSV
// AQ6376 OPTICAL SPECTRUM ANALYZER //
35
CTRWL	3850.000000
SPAN	3300.000000
START WL	2200.000000
STOP WL	5500.000000
WLFREQ	0
REFL	-11.4
LSCL	7.1
RESLN	2.000
AVG	1
SMPLAUTO	1
SMPL	8251
SMPLINTVL	0.4000
HI1_CHOP
MEAS
LSUNT	0
NMSKH	OFF
RESCOR	0
SMOOTH	0
MEASWL	0
SWPSPD	1
MODELNAME	AQ6376
CHGPT	0
RESCAL0_0	10243
RESCAL0_1	0
RESCAL0_2	0
RESCAL1_0	10243
RESCAL1_1	0
RESCAL1_2	0
RESPARM	10243
FREQPARM	10243
WNUMPARM	10243
[TRACE DATA]
2200.0000	-57.146
2200.4000	-46.968
2200.8000	-47.363
2201.2000	-55.285
2201.6000	-210.000
2202.0000	-210.000
2202.4000	-210.000
2202.8000	-57.660
2203.2000	-58.346
2203.6000	-57.629
2204.0000	-57.443
2204.4000	-210.000
2204.8000	-210.000
2205.2000	-53.235
2205.6000	-210.000
2206.0000	-210.000
2206.4000	-210.000
2206.8000	-210.000
2207.2000	-210.000
2207.6000	-56.765
2208.0000	-210.000
2208.4000	-210.000
2208.8000	-210.000
2209.2000	-210.000
2209.6000	-58.796
2210.0000	-210.000
2210.4000	-49.005
2210.8000	-60.046
2211.2000	-49.030
2211.6000	-54.547
2212.0000	-210.000
2212.4000	-65.396
2212.8000	-210.000
2213.2000	-210.000
2213.6000	-62.884
2214.0000	-62.461
2214.4000	-59.428
2214.8000	-210.000
2215.2000	-52.165
2215.6000	-46.805
2216.0000	-54.889
2216.4000	-210.000
2216.8000	-46.660
2217.2000	-210.000
2217.6000	-210.000
2218.0000	-71.158
2218.4000	-67.418
2218.8000	-210.000
2219.2000	-57.565
2219.6000	-68.613
2220.0000	-210.000
2220.4000	-210.000
2220.8000	-210.000
2221.2000	-48.854
2221.6000	-51.253
2222.0000	-54.172
2222.4000	-210.000
2222.8000	-210.000
2223.2000	-210.000
2223.6000	-59.794
2224.0000	-57.431
2224.4000	-60.342
2224.8000	-210.000
2225.2000	-210.000
2225.6000	-210.000
2226.0000	-210.000
2226.4000	-210.000
2226.8000	-52.715
2227.2000	-53.284
2227.6000	-46.679
2228.0000	-210.000
2228.4000	-210.000
2228.8000	-60.227
2229.2000	-210.000
2229.6000	-210.000
2230.0000	-66.979
2230.4000	-210.000
2230.8000	-210.000
2231.2000	-60.472
2231.6000	-47.877
2232.0000	-52.157
2232.4000	-53.061
2232.8000	-44.932
2233.2000	-210.000
2233.6000	-210.000
2234.0000	-210.000
2234.4000	-210.000
2234.8000	-210.000
2235.2000	-61.852
2235.6000	-82.440
2236.0000	-71.478
2236.4000	-58.592
2236.8000	-210.000
2237.2000	-210.000
2237.6000	-51.500
2238.0000	-50.904
2238.4000	-210.000
2238.8000	-210.000
2239.2000	-210.000
2239.6000	-56.051
2240.0000	-210.000
2240.4000	-210.000
2240.8000	-60.823
2241.2000	-210.000
2241.6000	-59.779
2242.0000	-210.000
2242.4000	-210.000
2242.8000	-210.000
2243.2000	-210.000
2243.6000	-210.000
2244.0000	-210.000
2244.4000	-210.000
2244.8000	-60.293
2245.2000	-210.000
2245.6000	-62.387
2246.0000	-57.307
2246.4000	-57.288
2246.8000	-61.399
2247.2000	-210.000
2247.6000	-210.000
2248.0000	-48.848
2248.4000	-51.839
2248.8000	-47.132
2249.2000	-53.871
2249.6000	-210.000
2250.0000	-210.000
2250.4000	-56.411
2250.8000	-210.000
2251.2000	-62.486
2251.6000	-210.000
2252.0000	-58.136
2252.4000	-58.469
2252.8000	-60.434
2253.2000	-210.000
2253.6000	-50.096
2254.0000	-55.021
2254.4000	-47.783
2254.8000	-210.000
2255.2000	-210.000
2255.6000	-210.000
2256.0000	-54.962
2256.4000	-57.561
2256.8000	-56.939
2257.2000	-62.253
2257.6000	-210.000
2258.0000	-210.000
2258.4000	-210.000
2258.8000	-59.748
2259.2000	-61.268
2259.6000	-210.000
2260.0000	-210.000
2260.4000	-67.448
2260.8000	-210.000
2261.2000	-73.996
2261.6000	-59.567
2262.0000	-210.000
2262.4000	-57.255
2262.8000	-60.420
2263.2000	-210.000
2263.6000	-210.000
2264.0000	-51.446
2264.4000	-52.413
2264.8000	-54.644
2265.2000	-46.719
2265.6000	-210.000
2266.0000	-70.216
2266.4000	-210.000
2266.8000	-210.000
2267.2000	-210.000
2267.6000	-210.000
2268.0000	-62.757
2268.4000	-58.666
2268.8000	-55.915
2269.2000	-46.789
2269.6000	-48.462
2270.0000	-51.625
2270.4000	-45.742
2270.8000	-210.000
2271.2000	-210.000
2271.6000	-57.018
2272.0000	-210.000
2272.4000	-210.000
2272.8000	-57.942
2273.2000	-210.000
2273.6000	-210.000
2274.0000	-210.000
2274.4000	-210.000
2274.8000	-210.000
2275.2000	-57.031
2275.6000	-62.111
2276.0000	-210.000
2276.4000	-210.000
2276.8000	-210.000
2277.2000	-210.000
2277.6000	-210.000
2278.0000	-210.000
2278.4000	-62.270
2278.8000	-210.000
2279.2000	-210.000
2279.6000	-210.000
2280.0000	-65.318
2280.4000	-210.000
2280.8000	-210.000
2281.2000	-47.074
2281.6000	-210.000
2282.0000	-210.000
2282.4000	-210.000
2282.8000	-210.000
2283.2000	-62.919
2283.6000	-210.000
2284.0000	-60.524
2284.4000	-64.554
2284.8000	-210.000
2285.2000	-52.187
2285.6000	-48.065
2286.0000	-52.507
2286.4000	-51.581
2286.8000	-57.648
2287.2000	-210.000
2287.6000	-55.524
2288.0000	-55.033
2288.4000	-210.000
2288.8000	-58.921
2289.2000	-210.000
2289.6000	-57.061
2290.0000	-65.437
2290.4000	-210.000
2290.8000	-210.000
2291.2000	-50.145
2291.6000	-48.316
2292.0000	-210.000
2292.4000	-210.000
2292.8000	-60.764
2293.2000	-61.030
2293.6000	-210.000
2294.0000	-69.633
2294.4000	-210.000
2294.8000	-60.734
2295.2000	-210.000
2295.6000	-210.000
2296.0000	-210.000
2296.4000	-52.610
2296.8000	-59.411
2297.2000	-210.000
2297.6000	-210.000
2298.0000	-68.673
2298.4000	-210.000
2298.8000	-210.000
2299.2000	-62.769
2299.6000	-210.000
2300.0000	-210.000
2300.4000	-57.791
2300.8000	-210.000
2301.2000	-57.237
2301.6000	-49.088
2302.0000	-59.382
2302.4000	-49.913
2302.8000	-52.989
2303.2000	-210.000
2303.6000	-57.437
2304.0000	-210.000
2304.4000	-210.000
2304.8000	-210.000
2305.2000	-210.000
2305.6000	-210.000
2306.0000	-210.000
2306.4000	-62.790
2306.8000	-210.000
2307.2000	-51.535
2307.6000	-210.000
2308.0000	-49.018
2308.4000	-210.000
2308.8000	-210.000
2309.2000	-210.000
2309.6000	-72.923
2310.0000	-60.159
2310.4000	-210.000
2310.8000	-58.100
2311.2000	-210.000
2311.6000	-210.000
2312.0000	-210.000
2312.4000	-210.000
2312.8000	-49.560
2313.2000	-54.067
2313.6000	-210.000
2314.0000	-210.000
2314.4000	-210.000
2314.8000	-210.000
2315.2000	-210.000
2315.6000	-210.000
2316.0000	-210.000
2316.4000	-210.000
2316.8000	-210.000
2317.2000	-210.000
2317.6000	-56.962
2318.0000	-54.444
2318.4000	-52.991
2318.8000	-46.949
2319.2000	-210.000
2319.6000	-210.000
2320.0000	-210.000
2320.4000	-210.000
2320.8000	-72.309
2321.2000	-210.000
2321.6000	-60.916
2322.0000	-73.273
2322.4000	-210.000
2322.8000	-48.305
2323.2000	-50.534
2323.6000	-210.000
2324.0000	-48.162
2324.4000	-210.000
2324.8000	-210.000
2325.2000	-66.815
2325.6000	-210.000
2326.0000	-61.440
2326.4000	-64.561
2326.8000	-59.079
2327.2000	-210.000
2327.6000	-210.000
2328.0000	-210.000
2328.4000	-210.000
2328.8000	-50.662
2329.2000	-51.661
2329.6000	-210.000
2330.0000	-210.000
2330.4000	-65.879
2330.8000	-63.229
2331.2000	-58.214
2331.6000	-61.717
2332.0000	-210.000
2332.4000	-60.171
2332.8000	-210.000
2333.2000	-210.000
2333.6000	-210.000
2334.0000	-51.501
2334.4000	-52.793
2334.8000	-47.106
2335.2000	-210.000
2335.6000	-210.000
2336.0000	-210.000
2336.4000	-62.370
2336.8000	-68.069
2337.2000	-66.559
2337.6000	-66.750
2338.0000	-59.273
2338.4000	-210.000
2338.8000	-48.663
2339.2000	-51.139
2339.6000	-52.168
2340.0000	-45.431
2340.4000	-56.899
2340.8000	-210.000
2341.2000	-210.000
2341.6000	-60.705
2342.0000	-67.335
2342.4000	-210.000
2342.8000	-62.068
2343.2000	-60.022
2343.6000	-60.630
2344.0000	-210.000
2344.4000	-210.000
2344.8000	-50.169
2345.2000	-50.774
2345.6000	-210.000
2346.0000	-210.000
2346.4000	-210.000
2346.8000	-210.000
2347.2000	-210.000
2347.6000	-210.000
2348.0000	-60.946
2348.4000	-58.748
2348.8000	-59.094
2349.2000	-210.000
2349.6000	-210.000
2350.0000	-52.589
2350.4000	-51.387
2350.8000	-210.000
2351.2000	-210.000
2351.6000	-62.537
2352.0000	-57.958
2352.4000	-74.475
2352.8000	-66.254
2353.2000	-210.000
2353.6000	-58.596
2354.0000	-62.486
2354.4000	-210.000
2354.8000	-53.357
2355.2000	-48.811
2355.6000	-50.699
2356.0000	-48.640
2356.4000	-56.076
2356.8000	-210.000
2357.2000	-210.000
2357.6000	-210.000
2358.0000	-210.000
2358.4000	-64.614
2358.8000	-210.000
2359.2000	-210.000
2359.6000	-64.795
2360.0000	-210.000
2360.4000	-52.777
2360.8000	-49.829
2361.2000	-48.003
2361.6000	-210.000
2362.0000	-210.000
2362.4000	-210.000
2362.8000	-210.000
2363.2000	-210.000
2363.6000	-210.000
2364.0000	-210.000
2364.4000	-64.812
2364.8000	-210.000
2365.2000	-210.000
2365.6000	-210.000
2366.0000	-52.406
2366.4000	-49.506
2366.8000	-210.000
2367.2000	-210.000
2367.6000	-210.000
2368.0000	-210.000
2368.4000	-210.000
2368.8000	-62.217
2369.2000	-58.389
2369.6000	-58.014
2370.0000	-59.384
2370.4000	-63.648
2370.8000	-210.000
2371.2000	-52.685
2371.6000	-48.361
2372.0000	-47.918
2372.4000	-52.725
2372.8000	-210.000
2373.2000	-210.000
2373.6000	-62.485
2374.0000	-210.000
2374.4000	-210.000
2374.8000	-210.000
2375.2000	-210.000
2375.6000	-58.240
2376.0000	-51.899
2376.4000	-46.729
2376.8000	-47.230
2377.2000	-47.809
2377.6000	-66.956
2378.0000	-210.000
2378.4000	-210.000
2378.8000	-210.000
2379.2000	-210.000
2379.6000	-210.000
2380.0000	-58.771
2380.4000	-61.031
2380.8000	-210.000
2381.2000	-210.000
2381.6000	-210.000
2382.0000	-48.068
2382.4000	-49.781
2382.8000	-55.225
2383.2000	-210.000
2383.6000	-210.000
2384.0000	-210.000
2384.4000	-58.258
2384.8000	-210.000
2385.2000	-210.000
2385.6000	-210.000
2386.0000	-62.799
2386.4000	-210.000
2386.8000	-210.000
2387.2000	-49.506
2387.6000	-47.656
2388.0000	-46.400
2388.4000	-53.460
2388.8000	-60.840
2389.2000	-210.000
2389.6000	-65.707
2390.0000	-57.989
2390.4000	-210.000
2390.8000	-64.534
2391.2000	-61.416
2391.6000	-210.000
2392.0000	-52.757
2392.4000	-46.691
2392.8000	-47.624
2393.2000	-47.138
2393.6000	-55.870
2394.0000	-210.000
2394.4000	-62.982
2394.8000	-210.000
2395.2000	-210.000
2395.6000	-210.000
2396.0000	-65.414
2396.4000	-210.000
2396.8000	-61.764
2397.2000	-59.993
2397.6000	-210.000
2398.0000	-47.860
2398.4000	-47.584
2398.8000	-49.409
2399.2000	-210.000
2399.6000	-210.000
2400.0000	-69.218
2400.4000	-66.424
2400.8000	-64.647
2401.2000	-67.644
2401.6000	-63.673
2402.0000	-76.222
2402.4000	-69.743
2402.8000	-210.000
2403.2000	-48.928
2403.6000	-47.485
2404.0000	-45.743
2404.4000	-53.719
2404.8000	-210.000
2405.2000	-210.000
2405.6000	-64.712
2406.0000	-210.000
2406.4000	-58.654
2406.8000	-210.000
2407.2000	-210.000
2407.6000	-210.000
2408.0000	-52.142
2408.4000	-46.968
2408.8000	-46.913
2409.2000	-45.794
2409.6000	-52.919
2410.0000	-210.000
2410.4000	-210.000
2410.8000	-210.000
2411.2000	-210.000
2411.6000	-210.000
2412.0000	-210.000
2412.4000	-67.841
2412.8000	-56.332
2413.2000	-210.000
2413.6000	-50.929
2414.0000	-46.906
2414.4000	-46.565
2414.8000	-46.444
2415.2000	-210.000
2415.6000	-210.000
2416.0000	-210.000
2416.4000	-210.000
2416.8000	-61.594
2417.2000	-64.813
2417.6000	-58.393
2418.0000	-210.000
2418.4000	-65.532
2418.8000	-210.000
2419.2000	-48.051
2419.6000	-45.920
2420.0000	-48.590
2420.4000	-210.000
2420.8000	-210.000
2421.2000	-59.429
2421.6000	-210.000
2422.0000	-210.000
2422.4000	-210.000
2422.8000	-56.634
2423.2000	-210.000
2423.6000	-210.000
2424.0000	-55.060
2424.4000	-46.759
2424.8000	-46.034
2425.2000	-45.365
2425.6000	-52.984
2426.0000	-210.000
2426.4000	-64.708
2426.8000	-210.000
2427.2000	-66.340
2427.6000	-210.000
2428.0000	-210.000
2428.4000	-210.000
2428.8000	-210.000
2429.2000	-51.405
2429.6000	-45.794
2430.0000	-46.759
2430.4000	-45.311
2430.8000	-55.596
2431.2000	-210.000
2431.6000	-210.000
2432.0000	-210.000
2432.4000	-210.000
2432.8000	-60.956
2433.2000	-58.167
2433.6000	-70.571
2434.0000	-210.000
2434.4000	-73.647
2434.8000	-210.000
2435.2000	-46.204
2435.6000	-43.806
2436.0000	-45.169
2436.4000	-210.000
2436.8000	-210.000
2437.2000	-210.000
2437.6000	-210.000
2438.0000	-210.000
2438.4000	-63.821
2438.8000	-60.040
2439.2000	-210.000
2439.6000	-58.793
2440.0000	-210.000
2440.4000	-46.797
2440.8000	-45.321
2441.2000	-45.264
2441.6000	-53.011
2442.0000	-210.000
2442.4000	-210.000
2442.8000	-60.888
2443.2000	-59.966
2443.6000	-210.000
2444.0000	-69.195
2444.4000	-62.643
2444.8000	-210.000
2445.2000	-49.947
2445.6000	-45.563
2446.0000	-45.146
2446.4000	-44.630
2446.8000	-52.402
2447.2000	-210.000
2447.6000	-60.437
2448.0000	-210.000
2448.4000	-210.000
2448.8000	-210.000
2449.2000	-210.000
2449.6000	-65.695
2450.0000	-71.435
2450.4000	-210.000
2450.8000	-51.035
2451.2000	-45.983
2451.6000	-45.372
2452.0000	-210.000
2452.4000	-210.000
2452.8000	-68.711
2453.2000	-59.978
2453.6000	-210.000
2454.0000	-210.000
2454.4000	-210.000
2454.8000	-210.000
2455.2000	-210.000
2455.6000	-61.658
2456.0000	-210.000
2456.4000	-45.613
2456.8000	-44.141
2457.2000	-44.725
2457.6000	-52.075
2458.0000	-210.000
2458.4000	-210.000
2458.8000	-210.000
2459.2000	-210.000
2459.6000	-61.768
2460.0000	-59.425
2460.4000	-61.729
2460.8000	-210.000
2461.2000	-49.233
2461.6000	-44.708
2462.0000	-44.762
2462.4000	-44.451
2462.8000	-52.944
2463.2000	-210.000
2463.6000	-210.000
2464.0000	-64.274
2464.4000	-210.000
2464.8000	-210.000
2465.2000	-210.000
2465.6000	-60.561
2466.0000	-210.000
2466.4000	-210.000
2466.8000	-48.932
2467.2000	-43.915
2467.6000	-43.238
2468.0000	-55.221
2468.4000	-210.000
2468.8000	-64.004
2469.2000	-210.000
2469.6000	-61.010
2470.0000	-56.830
2470.4000	-72.327
2470.8000	-210.000
2471.2000	-61.789
2471.6000	-210.000
2472.0000	-47.243
2472.4000	-44.686
2472.8000	-43.697
2473.2000	-47.358
2473.6000	-210.000
2474.0000	-210.000
2474.4000	-61.812
2474.8000	-210.000
2475.2000	-210.000
2475.6000	-210.000
2476.0000	-210.000
2476.4000	-65.384
2476.8000	-210.000
2477.2000	-43.958
2477.6000	-42.358
2478.0000	-43.011
2478.4000	-43.076
2478.8000	-210.000
2479.2000	-210.000
2479.6000	-58.467
2480.0000	-58.300
2480.4000	-210.000
2480.8000	-210.000
2481.2000	-59.473
2481.6000	-60.859
2482.0000	-210.000
2482.4000	-47.729
2482.8000	-42.475
2483.2000	-43.155
2483.6000	-42.682
2484.0000	-51.998
2484.4000	-210.000
2484.8000	-63.145
2485.2000	-210.000
2485.6000	-72.046
2486.0000	-210.000
2486.4000	-59.402
2486.8000	-210.000
2487.2000	-59.949
2487.6000	-210.000
2488.0000	-43.353
2488.4000	-40.025
2488.8000	-38.919
2489.2000	-46.241
2489.6000	-210.000
2490.0000	-210.000
2490.4000	-210.000
2490.8000	-60.209
2491.2000	-65.480
2491.6000	-210.000
2492.0000	-210.000
2492.4000	-210.000
2492.8000	-210.000
2493.2000	-42.348
2493.6000	-40.014
2494.0000	-39.802
2494.4000	-41.674
2494.8000	-210.000
2495.2000	-68.249
2495.6000	-62.237
2496.0000	-70.742
2496.4000	-210.000
2496.8000	-69.573
2497.2000	-62.328
2497.6000	-58.118
2498.0000	-61.014
2498.4000	-41.094
2498.8000	-39.173
2499.2000	-39.350
2499.6000	-40.322
2500.0000	-210.000
2500.4000	-210.000
2500.8000	-210.000
2501.2000	-210.000
2501.6000	-210.000
2502.0000	-210.000
2502.4000	-63.130
2502.8000	-70.152
2503.2000	-210.000
2503.6000	-53.444
2504.0000	-38.236
2504.4000	-37.619
2504.8000	-39.190
2505.2000	-210.000
2505.6000	-210.000
2506.0000	-66.130
2506.4000	-79.022
2506.8000	-210.000
2507.2000	-62.026
2507.6000	-210.000
2508.0000	-210.000
2508.4000	-65.271
2508.8000	-47.593
2509.2000	-38.311
2509.6000	-37.760
2510.0000	-37.901
2510.4000	-49.335
2510.8000	-210.000
2511.2000	-210.000
2511.6000	-210.000
2512.0000	-210.000
2512.4000	-210.000
2512.8000	-63.742
2513.2000	-60.437
2513.6000	-210.000
2514.0000	-43.901
2514.4000	-36.725
2514.8000	-37.124
2515.2000	-37.449
2515.6000	-41.668
2516.0000	-210.000
2516.4000	-210.000
2516.8000	-61.671
2517.2000	-210.000
2517.6000	-210.000
2518.0000	-61.609
2518.4000	-62.486
2518.8000	-210.000
2519.2000	-210.000
2519.6000	-38.984
2520.0000	-35.871
2520.4000	-36.130
2520.8000	-36.532
2521.2000	-210.000
2521.6000	-210.000
2522.0000	-210.000
2522.4000	-210.000
2522.8000	-210.000
2523.2000	-210.000
2523.6000	-210.000
2524.0000	-62.160
2524.4000	-210.000
2524.8000	-43.180
2525.2000	-35.918
2525.6000	-35.781
2526.0000	-34.620
2526.4000	-54.329
2526.8000	-210.000
2527.2000	-210.000
2527.6000	-210.000
2528.0000	-210.000
2528.4000	-65.451
2528.8000	-62.465
2529.2000	-210.000
2529.6000	-66.749
2530.0000	-43.014
2530.4000	-35.490
2530.8000	-36.465
2531.2000	-36.853
2531.6000	-44.174
2532.0000	-210.000
2532.4000	-210.000
2532.8000	-64.692
2533.2000	-210.000
2533.6000	-72.063
2534.0000	-210.000
2534.4000	-210.000
2534.8000	-210.000
2535.2000	-43.317
2535.6000	-35.116
2536.0000	-35.056
2536.4000	-35.810
2536.8000	-44.104
2537.2000	-210.000
2537.6000	-210.000
2538.0000	-210.000
2538.4000	-210.000
2538.8000	-210.000
2539.2000	-60.431
2539.6000	-62.674
2540.0000	-210.000
2540.4000	-210.000
2540.8000	-35.471
2541.2000	-34.446
2541.6000	-33.973
2542.0000	-39.537
2542.4000	-210.000
2542.8000	-210.000
2543.2000	-210.000
2543.6000	-60.208
2544.0000	-64.802
2544.4000	-210.000
2544.8000	-210.000
2545.2000	-64.292
2545.6000	-210.000
2546.0000	-35.767
2546.4000	-34.604
2546.8000	-35.178
2547.2000	-36.208
2547.6000	-210.000
2548.0000	-210.000
2548.4000	-210.000
2548.8000	-210.000
2549.2000	-210.000
2549.6000	-61.034
2550.0000	-210.000
2550.4000	-210.000
2550.8000	-210.000
2551.2000	-36.368
2551.6000	-33.927
2552.0000	-33.219
2552.4000	-34.851
2552.8000	-210.000
2553.2000	-210.000
2553.6000	-210.000
2554.0000	-66.995
2554.4000	-210.000
2554.8000	-210.000
2555.2000	-210.000
2555.6000	-210.000
2556.0000	-66.081
2556.4000	-41.659
2556.8000	-33.435
2557.2000	-33.089
2557.6000	-34.078
2558.0000	-210.000
2558.4000	-210.000
2558.8000	-210.000
2559.2000	-210.000
2559.6000	-210.000
2560.0000	-60.948
2560.4000	-65.741
2560.8000	-210.000
2561.2000	-61.487
2561.6000	-40.158
2562.0000	-33.402
2562.4000	-32.648
2562.8000	-32.894
2563.2000	-41.641
2563.6000	-210.000
2564.0000	-73.126
2564.4000	-63.480
2564.8000	-66.612
2565.2000	-210.000
2565.6000	-59.669
2566.0000	-61.204
2566.4000	-210.000
2566.8000	-40.451
2567.2000	-34.056
2567.6000	-33.048
2568.0000	-32.829
2568.4000	-41.315
2568.8000	-210.000
2569.2000	-210.000
2569.6000	-71.130
2570.0000	-210.000
2570.4000	-210.000
2570.8000	-210.000
2571.2000	-80.327
2571.6000	-59.531
2572.0000	-42.675
2572.4000	-34.402
2572.8000	-32.873
2573.2000	-33.073
2573.6000	-41.061
2574.0000	-210.000
2574.4000	-210.000
2574.8000	-210.000
2575.2000	-210.000
2575.6000	-210.000
2576.0000	-67.300
2576.4000	-64.601
2576.8000	-210.000
2577.2000	-210.000
2577.6000	-35.992
2578.0000	-32.851
2578.4000	-32.863
2578.8000	-36.330
2579.2000	-210.000
2579.6000	-210.000
2580.0000	-210.000
2580.4000	-63.790
2580.8000	-210.000
2581.2000	-210.000
2581.6000	-60.673
2582.0000	-210.000
2582.4000	-66.229
2582.8000	-35.465
2583.2000	-33.501
2583.6000	-33.222
2584.0000	-34.789
2584.4000	-210.000
2584.8000	-210.000
2585.2000	-210.000
2585.6000	-62.538
2586.0000	-210.000
2586.4000	-58.555
2586.8000	-60.112
2587.2000	-210.000
2587.6000	-85.126
2588.0000	-35.745
2588.4000	-33.440
2588.8000	-33.515
2589.2000	-35.332
2589.6000	-210.000
2590.0000	-210.000
2590.4000	-210.000
2590.8000	-59.770
2591.2000	-210.000
2591.6000	-210.000
2592.0000	-210.000
2592.4000	-210.000
2592.8000	-210.000
2593.2000	-40.452
2593.6000	-34.193
2594.0000	-34.495
2594.4000	-34.615
2594.8000	-49.957
2595.2000	-210.000
2595.6000	-63.473
2596.0000	-210.000
2596.4000	-210.000
2596.8000	-61.416
2597.2000	-210.000
2597.6000	-72.756
2598.0000	-210.000
2598.4000	-39.854
2598.8000	-34.298
2599.2000	-34.097
2599.6000	-34.216
2600.0000	-42.410
2600.4000	-210.000
2600.8000	-210.000
2601.2000	-67.389
2601.6000	-64.299
2602.0000	-210.000
2602.4000	-210.000
2602.8000	-210.000
2603.2000	-61.512
2603.6000	-39.887
2604.0000	-34.361
2604.4000	-34.179
2604.8000	-33.764
2605.2000	-43.343
2605.6000	-210.000
2606.0000	-210.000
2606.4000	-210.000
2606.8000	-60.255
2607.2000	-61.357
2607.6000	-210.000
2608.0000	-210.000
2608.4000	-58.588
2608.8000	-210.000
2609.2000	-35.282
2609.6000	-34.197
2610.0000	-33.531
2610.4000	-37.952
2610.8000	-210.000
2611.2000	-210.000
2611.6000	-61.186
2612.0000	-62.121
2612.4000	-68.440
2612.8000	-69.800
2613.2000	-210.000
2613.6000	-60.697
2614.0000	-210.000
2614.4000	-35.262
2614.8000	-32.914
2615.2000	-32.802
2615.6000	-34.230
2616.0000	-210.000
2616.4000	-210.000
2616.8000	-69.496
2617.2000	-210.000
2617.6000	-210.000
2618.0000	-65.217
2618.4000	-60.973
2618.8000	-70.311
2619.2000	-210.000
2619.6000	-34.343
2620.0000	-32.468
2620.4000	-32.388
2620.8000	-33.493
2621.2000	-210.000
2621.6000	-210.000
2622.0000	-210.000
2622.4000	-210.000
2622.8000	-65.550
2623.2000	-210.000
2623.6000	-63.230
2624.0000	-210.000
2624.4000	-61.160
2624.8000	-35.284
2625.2000	-33.387
2625.6000	-32.414
2626.0000	-33.391
2626.4000	-210.000
2626.8000	-210.000
2627.2000	-210.000
2627.6000	-210.000
2628.0000	-210.000
2628.4000	-210.000
2628.8000	-64.019
2629.2000	-210.000
2629.6000	-210.000
2630.0000	-41.549
2630.4000	-32.681
2630.8000	-30.959
2631.2000	-31.811
2631.6000	-46.218
2632.0000	-210.000
2632.4000	-80.188
2632.8000	-210.000
2633.2000	-210.000
2633.6000	-62.020
2634.0000	-64.326
2634.4000	-66.197
2634.8000	-83.141
2635.2000	-37.569
2635.6000	-31.793
2636.0000	-33.789
2636.4000	-33.216
2636.8000	-40.968
2637.2000	-210.000
2637.6000	-210.000
2638.0000	-63.120
2638.4000	-210.000
2638.8000	-210.000
2639.2000	-58.798
2639.6000	-63.205
2640.0000	-69.525
2640.4000	-38.230
2640.8000	-32.215
2641.2000	-31.508
2641.6000	-30.413
2642.0000	-37.026
2642.4000	-210.000
2642.8000	-210.000
2643.2000	-210.000
2643.6000	-210.000
2644.0000	-57.663
2644.4000	-210.000
2644.8000	-68.590
2645.2000	-63.822
2645.6000	-210.000
2646.0000	-34.273
2646.4000	-31.327
2646.8000	-31.869
2647.2000	-35.350
2647.6000	-210.000
2648.0000	-210.000
2648.4000	-68.309
2648.8000	-210.000
2649.2000	-64.524
2649.6000	-210.000
2650.0000	-210.000
2650.4000	-210.000
2650.8000	-36.420
2651.2000	-31.400
2651.6000	-32.447
2652.0000	-31.503
2652.4000	-39.065
2652.8000	-210.000
2653.2000	-210.000
2653.6000	-63.349
2654.0000	-69.308
2654.4000	-67.765
2654.8000	-210.000
2655.2000	-70.713
2655.6000	-61.235
2656.0000	-36.130
2656.4000	-31.025
2656.8000	-29.646
2657.2000	-30.709
2657.6000	-38.954
2658.0000	-210.000
2658.4000	-210.000
2658.8000	-210.000
2659.2000	-61.256
2659.6000	-210.000
2660.0000	-210.000
2660.4000	-210.000
2660.8000	-65.528
2661.2000	-210.000
2661.6000	-31.992
2662.0000	-30.919
2662.4000	-32.831
2662.8000	-36.703
2663.2000	-210.000
2663.6000	-210.000
2664.0000	-210.000
2664.4000	-62.386
2664.8000	-210.000
2665.2000	-210.000
2665.6000	-210.000
2666.0000	-61.473
2666.4000	-210.000
2666.8000	-31.088
2667.2000	-30.658
2667.6000	-30.163
2668.0000	-32.089
2668.4000	-210.000
2668.8000	-210.000
2669.2000	-60.196
2669.6000	-61.435
2670.0000	-210.000
2670.4000	-63.960
2670.8000	-60.525
2671.2000	-62.172
2671.6000	-210.000
2672.0000	-29.485
2672.4000	-29.356
2672.8000	-29.337
2673.2000	-31.234
2673.6000	-210.000
2674.0000	-210.000
2674.4000	-210.000
2674.8000	-210.000
2675.2000	-60.784
2675.6000	-63.661
2676.0000	-63.800
2676.4000	-210.000
2676.8000	-63.514
2677.2000	-32.277
2677.6000	-29.399
2678.0000	-30.471
2678.4000	-31.327
2678.8000	-54.299
2679.2000	-210.000
2679.6000	-71.598
2680.0000	-62.762
2680.4000	-210.000
2680.8000	-62.406
2681.2000	-59.514
2681.6000	-58.641
2682.0000	-62.732
2682.4000	-31.082
2682.8000	-28.792
2683.2000	-28.581
2683.6000	-30.699
2684.0000	-210.000
2684.4000	-210.000
2684.8000	-70.802
2685.2000	-210.000
2685.6000	-59.650
2686.0000	-62.070
2686.4000	-210.000
2686.8000	-62.595
2687.2000	-61.508
2687.6000	-27.917
2688.0000	-28.895
2688.4000	-27.952
2688.8000	-29.663
2689.2000	-210.000
2689.6000	-210.000
2690.0000	-69.261
2690.4000	-62.762
2690.8000	-63.405
2691.2000	-76.797
2691.6000	-210.000
2692.0000	-210.000
2692.4000	-66.122
2692.8000	-27.495
2693.2000	-26.002
2693.6000	-26.707
2694.0000	-28.141
2694.4000	-210.000
2694.8000	-210.000
2695.2000	-210.000
2695.6000	-68.950
2696.0000	-70.216
2696.4000	-62.133
2696.8000	-75.194
2697.2000	-62.083
2697.6000	-72.824
2698.0000	-31.258
2698.4000	-25.200
2698.8000	-24.766
2699.2000	-25.376
2699.6000	-39.340
2700.0000	-210.000
2700.4000	-210.000
2700.8000	-65.748
2701.2000	-66.215
2701.6000	-63.753
2702.0000	-60.672
2702.4000	-62.661
2702.8000	-59.078
2703.2000	-29.279
2703.6000	-25.179
2704.0000	-25.163
2704.4000	-25.204
2704.8000	-31.592
2705.2000	-61.140
2705.6000	-67.241
2706.0000	-210.000
2706.4000	-66.244
2706.8000	-59.432
2707.2000	-59.548
2707.6000	-58.992
2708.0000	-60.862
2708.4000	-23.812
2708.8000	-22.188
2709.2000	-23.726
2709.6000	-24.617
2710.0000	-38.466
2710.4000	-59.113
2710.8000	-59.907
2711.2000	-57.912
2711.6000	-58.207
2712.0000	-56.776
2712.4000	-56.051
2712.8000	-55.809
2713.2000	-56.295
2713.6000	-27.074
2714.0000	-22.303
2714.4000	-21.044
2714.8000	-22.690
2715.2000	-33.051
2715.6000	-53.299
2716.0000	-55.231
2716.4000	-55.332
2716.8000	-55.316
2717.2000	-54.543
2717.6000	-55.234
2718.0000	-54.872
2718.4000	-55.275
2718.8000	-25.606
2719.2000	-21.142
2719.6000	-20.330
2720.0000	-20.559
2720.4000	-27.709
2720.8000	-46.857
2721.2000	-51.284
2721.6000	-51.169
2722.0000	-50.245
2722.4000	-49.291
2722.8000	-48.847
2723.2000	-48.002
2723.6000	-47.621
2724.0000	-24.213
2724.4000	-19.899
2724.8000	-19.854
2725.2000	-19.800
2725.6000	-24.290
2726.0000	-39.506
2726.4000	-45.081
2726.8000	-45.331
2727.2000	-45.008
2727.6000	-44.758
2728.0000	-44.769
2728.4000	-44.744
2728.8000	-44.710
2729.2000	-19.327
2729.6000	-18.213
2730.0000	-18.258
2730.4000	-19.455
2730.8000	-28.595
2731.2000	-41.560
2731.6000	-45.393
2732.0000	-45.159
2732.4000	-45.002
2732.8000	-44.869
2733.2000	-44.703
2733.6000	-44.688
2734.0000	-44.580
2734.4000	-21.955
2734.8000	-17.756
2735.2000	-17.158
2735.6000	-17.228
2736.0000	-24.006
2736.4000	-40.783
2736.8000	-44.208
2737.2000	-44.201
2737.6000	-43.883
2738.0000	-43.822
2738.4000	-43.584
2738.8000	-43.161
2739.2000	-43.055
2739.6000	-19.567
2740.0000	-15.147
2740.4000	-13.844
2740.8000	-13.688
2741.2000	-18.872
2741.6000	-38.478
2742.0000	-41.170
2742.4000	-41.001
2742.8000	-40.404
2743.2000	-39.597
2743.6000	-38.708
2744.0000	-37.620
2744.4000	-36.973
2744.8000	-21.359
2745.2000	-14.200
2745.6000	-12.346
2746.0000	-13.516
2746.4000	-25.605
2746.8000	-33.868
2747.2000	-33.811
2747.6000	-33.436
2748.0000	-33.177
2748.4000	-33.123
2748.8000	-33.113
2749.2000	-33.082
2749.6000	-33.278
2750.0000	-19.958
2750.4000	-14.471
2750.8000	-11.129
2751.2000	-12.021
2751.6000	-21.088
2752.0000	-34.133
2752.4000	-34.484
2752.8000	-33.929
2753.2000	-33.200
2753.6000	-32.452
2754.0000	-31.710
2754.4000	-30.880
2754.8000	-30.473
2755.2000	-21.799
2755.6000	-15.562
2756.0000	-11.651
2756.4000	-11.625
2756.8000	-16.680
2757.2000	-27.729
2757.6000	-28.403
2758.0000	-27.953
2758.4000	-27.487
2758.8000	-27.175
2759.2000	-26.998
2759.6000	-26.913
2760.0000	-26.946
2760.4000	-18.937
2760.8000	-13.085
2761.2000	-9.419
2761.6000	-9.961
2762.0000	-20.092
2762.4000	-24.557
2762.8000	-24.767
2763.2000	-24.592
2763.6000	-24.242
2764.0000	-23.921
2764.4000	-23.443
2764.8000	-22.893
2765.2000	-22.193
2765.6000	-12.940
2766.0000	-8.114
2766.4000	-6.706
2766.8000	-7.321
2767.2000	-15.542
2767.6000	-19.393
2768.0000	-19.428
2768.4000	-19.315
2768.8000	-19.211
2769.2000	-19.201
2769.6000	-19.167
2770.0000	-19.324
2770.4000	-19.466
2770.8000	-10.346
2771.2000	-6.661
2771.6000	-6.383
2772.0000	-6.585
2772.4000	-11.783
2772.8000	-21.191
2773.2000	-25.157
2773.6000	-26.611
2774.0000	-27.520
2774.4000	-27.838
2774.8000	-27.877
2775.2000	-27.788
2775.6000	-27.704
2776.0000	-9.295
2776.4000	-5.532
2776.8000	-5.519
2777.2000	-6.562
2777.6000	-14.732
2778.0000	-19.346
2778.4000	-23.820
2778.8000	-23.642
2779.2000	-23.159
2779.6000	-22.732
2780.0000	-22.444
2780.4000	-21.973
2780.8000	-21.612
2781.2000	-4.648
2781.6000	-3.722
2782.0000	-4.078
2782.4000	-4.630
2782.8000	-11.365
2783.2000	-15.782
2783.6000	-17.119
2784.0000	-16.178
2784.4000	-15.291
2784.8000	-14.522
2785.2000	-13.864
2785.6000	-13.262
2786.0000	-12.477
2786.4000	-6.348
2786.8000	-2.921
2787.2000	-2.427
2787.6000	-2.665
2788.0000	-7.328
2788.4000	-11.654
2788.8000	-10.435
2789.2000	-10.241
2789.6000	-10.197
2790.0000	-10.190
2790.4000	-10.173
2790.8000	-10.171
2791.2000	-5.748
2791.6000	-2.592
2792.0000	-2.060
2792.4000	-2.116
2792.8000	-3.292
2793.2000	-10.475
2793.6000	-9.945
2794.0000	-10.599
2794.4000	-10.839
2794.8000	-11.050
2795.2000	-11.306
2795.6000	-11.500
2796.0000	-11.696
2796.4000	-11.903
2796.8000	-4.828
2797.2000	-2.194
2797.6000	-1.803
2798.0000	-2.609
2798.4000	-10.658
2798.8000	-12.118
2799.2000	-13.165
2799.6000	-13.365
2800.0000	-13.464
2800.4000	-13.552
2800.8000	-13.629
2801.2000	-13.702
2801.6000	-13.773
2802.0000	-2.687
2802.4000	-1.766
2802.8000	-2.146
2803.2000	-4.568
2803.6000	-13.324
2804.0000	-15.673
2804.4000	-15.939
2804.8000	-16.577
2805.2000	-17.158
2805.6000	-17.718
2806.0000	-18.169
2806.4000	-18.423
2806.8000	-18.420
2807.2000	-4.918
2807.6000	-3.846
2808.0000	-4.173
2808.4000	-5.415
2808.8000	-14.346
2809.2000	-16.524
2809.6000	-17.463
2810.0000	-17.696
2810.4000	-17.959
2810.8000	-18.271
2811.2000	-18.639
2811.6000	-19.035
2812.0000	-19.590
2812.4000	-5.596
2812.8000	-4.456
2813.2000	-4.842
2813.6000	-7.178
2814.0000	-15.825
2814.4000	-19.420
2814.8000	-19.390
2815.2000	-19.042
2815.6000	-18.732
2816.0000	-18.552
2816.4000	-18.506
2816.8000	-18.770
2817.2000	-18.964
2817.6000	-5.639
2818.0000	-4.756
2818.4000	-4.861
2818.8000	-7.933
2819.2000	-15.770
2819.6000	-20.402
2820.0000	-21.191
2820.4000	-21.686
2820.8000	-22.366
2821.2000	-23.311
2821.6000	-24.453
2822.0000	-25.697
2822.4000	-26.890
2822.8000	-9.499
2823.2000	-6.046
2823.6000	-6.451
2824.0000	-7.270
2824.4000	-20.665
2824.8000	-29.592
2825.2000	-30.368
2825.6000	-30.664
2826.0000	-30.847
2826.4000	-30.747
2826.8000	-30.576
2827.2000	-30.151
2827.6000	-15.695
2828.0000	-9.896
2828.4000	-6.827
2828.8000	-7.045
2829.2000	-12.030
2829.6000	-23.462
2830.0000	-27.575
2830.4000	-27.633
2830.8000	-27.666
2831.2000	-27.774
2831.6000	-27.919
2832.0000	-27.992
2832.4000	-28.525
2832.8000	-16.376
2833.2000	-10.644
2833.6000	-7.584
2834.0000	-7.668
2834.4000	-11.705
2834.8000	-21.684
2835.2000	-34.124
2835.6000	-35.642
2836.0000	-36.138
2836.4000	-36.514
2836.8000	-36.803
2837.2000	-36.852
2837.6000	-36.510
2838.0000	-17.133
2838.4000	-11.288
2838.8000	-8.182
2839.2000	-8.231
2839.6000	-12.337
2840.0000	-32.108
2840.4000	-34.438
2840.8000	-34.501
2841.2000	-34.475
2841.6000	-34.544
2842.0000	-34.598
2842.4000	-34.967
2842.8000	-35.677
2843.2000	-17.669
2843.6000	-11.807
2844.0000	-8.686
2844.4000	-8.791
2844.8000	-13.109
2845.2000	-34.302
2845.6000	-39.482
2846.0000	-39.851
2846.4000	-39.832
2846.8000	-39.738
2847.2000	-39.570
2847.6000	-39.470
2848.0000	-39.430
2848.4000	-14.499
2848.8000	-9.785
2849.2000	-9.181
2849.6000	-10.336
2850.0000	-21.406
2850.4000	-38.777
2850.8000	-40.602
2851.2000	-41.451
2851.6000	-42.243
2852.0000	-42.927
2852.4000	-43.524
2852.8000	-44.003
2853.2000	-44.333
2853.6000	-18.832
2854.0000	-12.415
2854.4000	-9.635
2854.8000	-10.049
2855.2000	-16.843
2855.6000	-42.537
2856.0000	-42.965
2856.4000	-42.979
2856.8000	-42.978
2857.2000	-43.080
2857.6000	-43.318
2858.0000	-43.770
2858.4000	-43.983
2858.8000	-15.422
2859.2000	-10.852
2859.6000	-9.575
2860.0000	-10.393
2860.4000	-20.347
2860.8000	-42.857
2861.2000	-45.301
2861.6000	-45.811
2862.0000	-46.122
2862.4000	-46.337
2862.8000	-46.559
2863.2000	-46.977
2863.6000	-47.254
2864.0000	-15.071
2864.4000	-10.702
2864.8000	-10.113
2865.2000	-15.489
2865.6000	-35.956
2866.0000	-49.417
2866.4000	-51.431
2866.8000	-52.101
2867.2000	-52.130
2867.6000	-51.909
2868.0000	-51.815
2868.4000	-51.995
2868.8000	-55.737
2869.2000	-16.533
2869.6000	-10.537
2870.0000	-10.309
2870.4000	-12.226
2870.8000	-26.842
2871.2000	-53.760
2871.6000	-55.172
2872.0000	-55.203
2872.4000	-55.482
2872.8000	-54.761
2873.2000	-54.722
2873.6000	-54.627
2874.0000	-21.424
2874.4000	-13.635
2874.8000	-10.359
2875.2000	-10.247
2875.6000	-14.251
2876.0000	-50.627
2876.4000	-57.200
2876.8000	-58.719
2877.2000	-58.366
2877.6000	-57.558
2878.0000	-57.335
2878.4000	-58.089
2878.8000	-58.407
2879.2000	-19.619
2879.6000	-13.701
2880.0000	-10.385
2880.4000	-10.140
2880.8000	-14.653
2881.2000	-45.962
2881.6000	-60.078
2882.0000	-60.388
2882.4000	-59.994
2882.8000	-60.163
2883.2000	-59.991
2883.6000	-61.485
2884.0000	-59.346
2884.4000	-15.191
2884.8000	-11.210
2885.2000	-10.414
2885.6000	-11.722
2886.0000	-20.859
2886.4000	-60.048
2886.8000	-210.000
2887.2000	-210.000
2887.6000	-210.000
2888.0000	-62.175
2888.4000	-73.402
2888.8000	-66.021
2889.2000	-61.105
2889.6000	-20.809
2890.0000	-13.973
2890.4000	-10.371
2890.8000	-9.680
2891.2000	-17.030
2891.6000	-210.000
2892.0000	-62.474
2892.4000	-210.000
2892.8000	-61.423
2893.2000	-62.307
2893.6000	-60.408
2894.0000	-63.675
2894.4000	-69.163
2894.8000	-16.444
2895.2000	-11.484
2895.6000	-11.060
2896.0000	-11.202
2896.4000	-23.068
2896.8000	-61.594
2897.2000	-63.664
2897.6000	-67.765
2898.0000	-65.211
2898.4000	-69.154
2898.8000	-210.000
2899.2000	-210.000
2899.6000	-68.187
2900.0000	-14.903
2900.4000	-10.324
2900.8000	-10.374
2901.2000	-15.742
2901.6000	-50.350
2902.0000	-70.121
2902.4000	-210.000
2902.8000	-63.658
2903.2000	-65.887
2903.6000	-210.000
2904.0000	-210.000
2904.4000	-65.552
2904.8000	-210.000
2905.2000	-16.711
2905.6000	-11.220
2906.0000	-10.544
2906.4000	-11.670
2906.8000	-31.441
2907.2000	-210.000
2907.6000	-61.999
2908.0000	-67.072
2908.4000	-210.000
2908.8000	-59.158
2909.2000	-210.000
2909.6000	-210.000
2910.0000	-20.031
2910.4000	-13.889
2910.8000	-10.936
2911.2000	-11.141
2911.6000	-15.348
2912.0000	-210.000
2912.4000	-65.654
2912.8000	-67.112
2913.2000	-61.122
2913.6000	-60.174
2914.0000	-60.510
2914.4000	-69.049
2914.8000	-66.337
2915.2000	-20.802
2915.6000	-13.578
2916.0000	-11.277
2916.4000	-13.124
2916.8000	-26.400
2917.2000	-76.429
2917.6000	-62.260
2918.0000	-69.844
2918.4000	-210.000
2918.8000	-71.478
2919.2000	-67.969
2919.6000	-68.026
2920.0000	-69.541
2920.4000	-21.165
2920.8000	-14.019
2921.2000	-11.002
2921.6000	-12.102
2922.0000	-18.383
2922.4000	-210.000
2922.8000	-62.313
2923.2000	-69.192
2923.6000	-210.000
2924.0000	-71.859
2924.4000	-210.000
2924.8000	-210.000
2925.2000	-210.000
2925.6000	-17.464
2926.0000	-12.338
2926.4000	-12.451
2926.8000	-12.551
2927.2000	-26.718
2927.6000	-210.000
2928.0000	-62.648
2928.4000	-65.739
2928.8000	-210.000
2929.2000	-62.530
2929.6000	-68.102
2930.0000	-63.668
2930.4000	-60.756
2930.8000	-16.046
2931.2000	-11.265
2931.6000	-11.843
2932.0000	-17.170
2932.4000	-210.000
2932.8000	-63.195
2933.2000	-210.000
2933.6000	-65.159
2934.0000	-63.617
2934.4000	-64.096
2934.8000	-210.000
2935.2000	-210.000
2935.6000	-210.000
2936.0000	-17.610
2936.4000	-11.857
2936.8000	-12.358
2937.2000	-15.907
2937.6000	-56.681
2938.0000	-63.423
2938.4000	-210.000
2938.8000	-210.000
2939.2000	-210.000
2939.6000	-67.646
2940.0000	-60.437
2940.4000	-61.531
2940.8000	-20.864
2941.2000	-15.149
2941.6000	-12.460
2942.0000	-12.083
2942.4000	-17.011
2942.8000	-65.066
2943.2000	-62.054
2943.6000	-71.866
2944.0000	-210.000
2944.4000	-63.925
2944.8000	-210.000
2945.2000	-210.000
2945.6000	-210.000
2946.0000	-16.930
2946.4000	-12.825
2946.8000	-12.594
2947.2000	-12.939
2947.6000	-26.433
2948.0000	-76.713
2948.4000	-210.000
2948.8000	-210.000
2949.2000	-210.000
2949.6000	-62.852
2950.0000	-63.032
2950.4000	-65.972
2950.8000	-69.731
2951.2000	-17.233
2951.6000	-12.622
2952.0000	-12.289
2952.4000	-14.641
2952.8000	-210.000
2953.2000	-210.000
2953.6000	-67.247
2954.0000	-210.000
2954.4000	-210.000
2954.8000	-210.000
2955.2000	-210.000
2955.6000	-210.000
2956.0000	-210.000
2956.4000	-17.268
2956.8000	-12.844
2957.2000	-12.998
2957.6000	-14.710
2958.0000	-49.781
2958.4000	-210.000
2958.8000	-210.000
2959.2000	-210.000
2959.6000	-210.000
2960.0000	-66.791
2960.4000	-64.153
2960.8000	-210.000
2961.2000	-20.426
2961.6000	-14.908
2962.0000	-12.449
2962.4000	-12.612
2962.8000	-17.033
2963.2000	-210.000
2963.6000	-62.064
2964.0000	-210.000
2964.4000	-210.000
2964.8000	-210.000
2965.2000	-68.590
2965.6000	-59.562
2966.0000	-58.348
2966.4000	-16.933
2966.8000	-13.293
2967.2000	-12.466
2967.6000	-13.447
2968.0000	-25.689
2968.4000	-72.990
2968.8000	-57.547
2969.2000	-59.934
2969.6000	-61.813
2970.0000	-69.018
2970.4000	-210.000
2970.8000	-210.000
2971.2000	-210.000
2971.6000	-20.427
2972.0000	-15.172
2972.4000	-12.820
2972.8000	-15.060
2973.2000	-55.994
2973.6000	-210.000
2974.0000	-66.705
2974.4000	-67.877
2974.8000	-66.081
2975.2000	-210.000
2975.6000	-210.000
2976.0000	-62.502
2976.4000	-210.000
2976.8000	-17.162
2977.2000	-13.209
2977.6000	-12.672
2978.0000	-14.404
2978.4000	-25.858
2978.8000	-65.928
2979.2000	-210.000
2979.6000	-78.769
2980.0000	-64.995
2980.4000	-76.810
2980.8000	-210.000
2981.2000	-56.274
2981.6000	-20.879
2982.0000	-15.635
2982.4000	-12.731
2982.8000	-12.397
2983.2000	-16.815
2983.6000	-210.000
2984.0000	-210.000
2984.4000	-210.000
2984.8000	-67.569
2985.2000	-210.000
2985.6000	-210.000
[truncated: 6,286 more rows]
