# Supplementary material for: Femtosecond tunable solitons up to 4.8 µm using soliton self-frequency shift in an InF3 fiber
Source: Sci Rep. 2022 Sep 23;12:15898. doi: 10.1038/s41598-022-19658-8 (PMC9508244; doi:10.1038/s41598-022-19658-8)
Supplement: Supplementary file 1 — Supplementary Information. [file 41598_2022_19658_MOESM1_ESM.zip › Raw data/Fig4_70W_QCW/5.50A.CSV]

75CSV
// AQ6376 OPTICAL SPECTRUM ANALYZER //
35
CTRWL	3850.000000
SPAN	3300.000000
START WL	2200.000000
STOP WL	5500.000000
WLFREQ	0
REFL	-11.4
LSCL	7.1
RESLN	2.000
AVG	1
SMPLAUTO	1
SMPL	8251
SMPLINTVL	0.4000
HI1_CHOP
MEAS
LSUNT	0
NMSKH	OFF
RESCOR	0
SMOOTH	0
MEASWL	0
SWPSPD	1
MODELNAME	AQ6376
CHGPT	0
RESCAL0_0	10243
RESCAL0_1	0
RESCAL0_2	0
RESCAL1_0	10243
RESCAL1_1	0
RESCAL1_2	0
RESPARM	10243
FREQPARM	10243
WNUMPARM	10243
[TRACE DATA]
2200.0000	-46.776
2200.4000	-61.241
2200.8000	-67.731
2201.2000	-57.796
2201.6000	-58.824
2202.0000	-59.036
2202.4000	-58.817
2202.8000	-72.624
2203.2000	-210.000
2203.6000	-210.000
2204.0000	-50.843
2204.4000	-210.000
2204.8000	-49.696
2205.2000	-45.840
2205.6000	-210.000
2206.0000	-57.165
2206.4000	-55.251
2206.8000	-210.000
2207.2000	-210.000
2207.6000	-210.000
2208.0000	-210.000
2208.4000	-210.000
2208.8000	-210.000
2209.2000	-48.381
2209.6000	-46.415
2210.0000	-49.287
2210.4000	-46.922
2210.8000	-210.000
2211.2000	-210.000
2211.6000	-78.137
2212.0000	-58.305
2212.4000	-71.782
2212.8000	-55.475
2213.2000	-68.531
2213.6000	-210.000
2214.0000	-210.000
2214.4000	-210.000
2214.8000	-210.000
2215.2000	-50.667
2215.6000	-210.000
2216.0000	-210.000
2216.4000	-210.000
2216.8000	-210.000
2217.2000	-210.000
2217.6000	-56.131
2218.0000	-210.000
2218.4000	-210.000
2218.8000	-210.000
2219.2000	-210.000
2219.6000	-210.000
2220.0000	-210.000
2220.4000	-53.795
2220.8000	-54.205
2221.2000	-49.400
2221.6000	-53.481
2222.0000	-210.000
2222.4000	-210.000
2222.8000	-64.825
2223.2000	-61.267
2223.6000	-73.120
2224.0000	-58.138
2224.4000	-60.215
2224.8000	-210.000
2225.2000	-210.000
2225.6000	-46.655
2226.0000	-49.695
2226.4000	-210.000
2226.8000	-46.201
2227.2000	-210.000
2227.6000	-68.084
2228.0000	-210.000
2228.4000	-210.000
2228.8000	-210.000
2229.2000	-55.684
2229.6000	-210.000
2230.0000	-210.000
2230.4000	-57.946
2230.8000	-210.000
2231.2000	-47.635
2231.6000	-49.998
2232.0000	-51.679
2232.4000	-210.000
2232.8000	-57.388
2233.2000	-68.586
2233.6000	-64.824
2234.0000	-56.430
2234.4000	-61.729
2234.8000	-67.220
2235.2000	-61.286
2235.6000	-210.000
2236.0000	-210.000
2236.4000	-53.282
2236.8000	-210.000
2237.2000	-50.274
2237.6000	-47.417
2238.0000	-210.000
2238.4000	-63.893
2238.8000	-58.201
2239.2000	-210.000
2239.6000	-78.777
2240.0000	-210.000
2240.4000	-56.784
2240.8000	-69.347
2241.2000	-210.000
2241.6000	-48.524
2242.0000	-210.000
2242.4000	-210.000
2242.8000	-46.158
2243.2000	-210.000
2243.6000	-210.000
2244.0000	-210.000
2244.4000	-210.000
2244.8000	-62.901
2245.2000	-210.000
2245.6000	-210.000
2246.0000	-59.998
2246.4000	-63.458
2246.8000	-210.000
2247.2000	-210.000
2247.6000	-52.587
2248.0000	-49.993
2248.4000	-210.000
2248.8000	-210.000
2249.2000	-210.000
2249.6000	-61.634
2250.0000	-210.000
2250.4000	-61.708
2250.8000	-66.375
2251.2000	-210.000
2251.6000	-210.000
2252.0000	-210.000
2252.4000	-210.000
2252.8000	-49.005
2253.2000	-210.000
2253.6000	-210.000
2254.0000	-210.000
2254.4000	-210.000
2254.8000	-210.000
2255.2000	-210.000
2255.6000	-66.441
2256.0000	-210.000
2256.4000	-69.716
2256.8000	-210.000
2257.2000	-56.937
2257.6000	-210.000
2258.0000	-49.040
2258.4000	-210.000
2258.8000	-50.385
2259.2000	-52.844
2259.6000	-210.000
2260.0000	-58.045
2260.4000	-210.000
2260.8000	-210.000
2261.2000	-210.000
2261.6000	-210.000
2262.0000	-210.000
2262.4000	-57.493
2262.8000	-210.000
2263.2000	-45.746
2263.6000	-49.229
2264.0000	-54.907
2264.4000	-47.458
2264.8000	-210.000
2265.2000	-58.739
2265.6000	-61.127
2266.0000	-210.000
2266.4000	-210.000
2266.8000	-210.000
2267.2000	-61.758
2267.6000	-61.089
2268.0000	-55.181
2268.4000	-210.000
2268.8000	-48.898
2269.2000	-57.070
2269.6000	-54.609
2270.0000	-210.000
2270.4000	-210.000
2270.8000	-210.000
2271.2000	-210.000
2271.6000	-210.000
2272.0000	-210.000
2272.4000	-210.000
2272.8000	-210.000
2273.2000	-210.000
2273.6000	-210.000
2274.0000	-49.610
2274.4000	-210.000
2274.8000	-210.000
2275.2000	-47.996
2275.6000	-210.000
2276.0000	-210.000
2276.4000	-210.000
2276.8000	-60.144
2277.2000	-60.383
2277.6000	-210.000
2278.0000	-65.694
2278.4000	-57.672
2278.8000	-210.000
2279.2000	-47.377
2279.6000	-49.517
2280.0000	-50.315
2280.4000	-46.468
2280.8000	-210.000
2281.2000	-210.000
2281.6000	-210.000
2282.0000	-72.122
2282.4000	-210.000
2282.8000	-65.789
2283.2000	-210.000
2283.6000	-210.000
2284.0000	-210.000
2284.4000	-210.000
2284.8000	-210.000
2285.2000	-49.462
2285.6000	-50.249
2286.0000	-210.000
2286.4000	-210.000
2286.8000	-210.000
2287.2000	-73.408
2287.6000	-210.000
2288.0000	-60.335
2288.4000	-57.924
2288.8000	-210.000
2289.2000	-210.000
2289.6000	-210.000
2290.0000	-56.263
2290.4000	-210.000
2290.8000	-210.000
2291.2000	-48.736
2291.6000	-210.000
2292.0000	-210.000
2292.4000	-60.377
2292.8000	-61.143
2293.2000	-210.000
2293.6000	-210.000
2294.0000	-60.982
2294.4000	-210.000
2294.8000	-61.809
2295.2000	-51.400
2295.6000	-48.406
2296.0000	-57.915
2296.4000	-49.224
2296.8000	-52.409
2297.2000	-210.000
2297.6000	-210.000
2298.0000	-210.000
2298.4000	-57.613
2298.8000	-61.015
2299.2000	-62.068
2299.6000	-59.555
2300.0000	-210.000
2300.4000	-210.000
2300.8000	-210.000
2301.2000	-49.363
2301.6000	-46.701
2302.0000	-210.000
2302.4000	-210.000
2302.8000	-210.000
2303.2000	-210.000
2303.6000	-210.000
2304.0000	-210.000
2304.4000	-56.694
2304.8000	-210.000
2305.2000	-60.286
2305.6000	-62.925
2306.0000	-210.000
2306.4000	-48.762
2306.8000	-52.589
2307.2000	-210.000
2307.6000	-210.000
2308.0000	-210.000
2308.4000	-210.000
2308.8000	-61.096
2309.2000	-210.000
2309.6000	-56.410
2310.0000	-210.000
2310.4000	-61.891
2310.8000	-57.395
2311.2000	-210.000
2311.6000	-49.315
2312.0000	-210.000
2312.4000	-51.179
2312.8000	-53.041
2313.2000	-210.000
2313.6000	-59.071
2314.0000	-210.000
2314.4000	-63.367
2314.8000	-210.000
2315.2000	-65.895
2315.6000	-210.000
2316.0000	-58.077
2316.4000	-64.425
2316.8000	-46.132
2317.2000	-51.709
2317.6000	-51.743
2318.0000	-47.486
2318.4000	-210.000
2318.8000	-210.000
2319.2000	-58.227
2319.6000	-58.542
2320.0000	-210.000
2320.4000	-77.021
2320.8000	-210.000
2321.2000	-67.232
2321.6000	-59.532
2322.0000	-210.000
2322.4000	-48.381
2322.8000	-52.497
2323.2000	-210.000
2323.6000	-210.000
2324.0000	-210.000
2324.4000	-210.000
2324.8000	-210.000
2325.2000	-210.000
2325.6000	-210.000
2326.0000	-59.832
2326.4000	-210.000
2326.8000	-210.000
2327.2000	-210.000
2327.6000	-47.682
2328.0000	-49.901
2328.4000	-55.103
2328.8000	-46.895
2329.2000	-210.000
2329.6000	-210.000
2330.0000	-210.000
2330.4000	-57.349
2330.8000	-60.228
2331.2000	-210.000
2331.6000	-62.528
2332.0000	-210.000
2332.4000	-210.000
2332.8000	-47.060
2333.2000	-51.282
2333.6000	-210.000
2334.0000	-46.688
2334.4000	-210.000
2334.8000	-60.981
2335.2000	-61.876
2335.6000	-210.000
2336.0000	-65.861
2336.4000	-210.000
2336.8000	-210.000
2337.2000	-210.000
2337.6000	-210.000
2338.0000	-210.000
2338.4000	-49.710
2338.8000	-210.000
2339.2000	-65.424
2339.6000	-210.000
2340.0000	-210.000
2340.4000	-210.000
2340.8000	-210.000
2341.2000	-60.871
2341.6000	-60.039
2342.0000	-64.873
2342.4000	-210.000
2342.8000	-66.783
2343.2000	-210.000
2343.6000	-54.981
2344.0000	-49.795
2344.4000	-210.000
2344.8000	-47.342
2345.2000	-210.000
2345.6000	-61.389
2346.0000	-210.000
2346.4000	-60.062
2346.8000	-65.169
2347.2000	-62.352
2347.6000	-210.000
2348.0000	-210.000
2348.4000	-59.206
2348.8000	-47.866
2349.2000	-51.349
2349.6000	-210.000
2350.0000	-46.217
2350.4000	-210.000
2350.8000	-61.192
2351.2000	-60.321
2351.6000	-210.000
2352.0000	-60.938
2352.4000	-210.000
2352.8000	-58.745
2353.2000	-58.048
2353.6000	-58.293
2354.0000	-210.000
2354.4000	-210.000
2354.8000	-53.985
2355.2000	-55.022
2355.6000	-210.000
2356.0000	-210.000
2356.4000	-210.000
2356.8000	-210.000
2357.2000	-60.985
2357.6000	-58.920
2358.0000	-64.478
2358.4000	-210.000
2358.8000	-210.000
2359.2000	-210.000
2359.6000	-210.000
2360.0000	-49.289
2360.4000	-56.609
2360.8000	-210.000
2361.2000	-210.000
2361.6000	-210.000
2362.0000	-210.000
2362.4000	-65.986
2362.8000	-210.000
2363.2000	-210.000
2363.6000	-210.000
2364.0000	-210.000
2364.4000	-210.000
2364.8000	-48.406
2365.2000	-54.328
2365.6000	-210.000
2366.0000	-46.519
2366.4000	-210.000
2366.8000	-210.000
2367.2000	-210.000
2367.6000	-210.000
2368.0000	-210.000
2368.4000	-57.636
2368.8000	-210.000
2369.2000	-210.000
2369.6000	-63.143
2370.0000	-49.359
2370.4000	-46.582
2370.8000	-51.377
2371.2000	-48.124
2371.6000	-210.000
2372.0000	-210.000
2372.4000	-210.000
2372.8000	-210.000
2373.2000	-210.000
2373.6000	-210.000
2374.0000	-58.695
2374.4000	-60.880
2374.8000	-59.612
2375.2000	-210.000
2375.6000	-58.882
2376.0000	-49.006
2376.4000	-51.167
2376.8000	-210.000
2377.2000	-210.000
2377.6000	-210.000
2378.0000	-210.000
2378.4000	-210.000
2378.8000	-64.807
2379.2000	-210.000
2379.6000	-210.000
2380.0000	-65.537
2380.4000	-210.000
2380.8000	-48.803
2381.2000	-55.226
2381.6000	-210.000
2382.0000	-47.429
2382.4000	-53.496
2382.8000	-210.000
2383.2000	-210.000
2383.6000	-210.000
2384.0000	-210.000
2384.4000	-210.000
2384.8000	-58.609
2385.2000	-210.000
2385.6000	-59.882
2386.0000	-49.916
2386.4000	-46.779
2386.8000	-51.729
2387.2000	-48.532
2387.6000	-60.110
2388.0000	-210.000
2388.4000	-63.440
2388.8000	-210.000
2389.2000	-210.000
2389.6000	-60.923
2390.0000	-210.000
2390.4000	-210.000
2390.8000	-59.318
2391.2000	-210.000
2391.6000	-62.737
2392.0000	-50.432
2392.4000	-52.580
2392.8000	-210.000
2393.2000	-210.000
2393.6000	-69.304
2394.0000	-210.000
2394.4000	-72.128
2394.8000	-210.000
2395.2000	-63.133
2395.6000	-57.856
2396.0000	-210.000
2396.4000	-210.000
2396.8000	-210.000
2397.2000	-49.314
2397.6000	-52.392
2398.0000	-47.382
2398.4000	-55.245
2398.8000	-210.000
2399.2000	-64.299
2399.6000	-59.479
2400.0000	-59.784
2400.4000	-64.461
2400.8000	-210.000
2401.2000	-210.000
2401.6000	-59.488
2402.0000	-50.147
2402.4000	-47.175
2402.8000	-55.989
2403.2000	-47.514
2403.6000	-56.109
2404.0000	-210.000
2404.4000	-68.342
2404.8000	-63.410
2405.2000	-66.213
2405.6000	-70.509
2406.0000	-210.000
2406.4000	-210.000
2406.8000	-210.000
2407.2000	-210.000
2407.6000	-55.487
2408.0000	-49.083
2408.4000	-49.615
2408.8000	-210.000
2409.2000	-210.000
2409.6000	-59.202
2410.0000	-60.545
2410.4000	-60.719
2410.8000	-65.189
2411.2000	-58.740
2411.6000	-60.671
2412.0000	-210.000
2412.4000	-210.000
2412.8000	-51.784
2413.2000	-48.921
2413.6000	-49.133
2414.0000	-48.069
2414.4000	-210.000
2414.8000	-210.000
2415.2000	-210.000
2415.6000	-210.000
2416.0000	-210.000
2416.4000	-60.290
2416.8000	-77.225
2417.2000	-67.246
2417.6000	-210.000
2418.0000	-51.252
2418.4000	-46.626
2418.8000	-210.000
2419.2000	-46.712
2419.6000	-52.288
2420.0000	-210.000
2420.4000	-210.000
2420.8000	-210.000
2421.2000	-59.818
2421.6000	-210.000
2422.0000	-58.971
2422.4000	-63.400
2422.8000	-210.000
2423.2000	-49.614
2423.6000	-45.830
2424.0000	-48.605
2424.4000	-47.811
2424.8000	-210.000
2425.2000	-210.000
2425.6000	-63.349
2426.0000	-61.484
2426.4000	-62.224
2426.8000	-59.043
2427.2000	-210.000
2427.6000	-210.000
2428.0000	-68.779
2428.4000	-210.000
2428.8000	-50.928
2429.2000	-47.762
2429.6000	-48.890
2430.0000	-210.000
2430.4000	-210.000
2430.8000	-63.103
2431.2000	-71.677
2431.6000	-210.000
2432.0000	-210.000
2432.4000	-210.000
2432.8000	-73.996
2433.2000	-210.000
2433.6000	-60.098
2434.0000	-56.110
2434.4000	-47.272
2434.8000	-49.148
2435.2000	-46.187
2435.6000	-52.466
2436.0000	-210.000
2436.4000	-210.000
2436.8000	-61.760
2437.2000	-60.814
2437.6000	-62.630
2438.0000	-210.000
2438.4000	-210.000
2438.8000	-60.364
2439.2000	-49.561
2439.6000	-45.863
2440.0000	-49.439
2440.4000	-46.233
2440.8000	-65.394
2441.2000	-210.000
2441.6000	-210.000
2442.0000	-210.000
2442.4000	-210.000
2442.8000	-63.597
2443.2000	-210.000
2443.6000	-210.000
2444.0000	-56.314
2444.4000	-210.000
2444.8000	-51.511
2445.2000	-46.322
2445.6000	-47.809
2446.0000	-210.000
2446.4000	-210.000
2446.8000	-210.000
2447.2000	-70.026
2447.6000	-210.000
2448.0000	-58.430
2448.4000	-210.000
2448.8000	-210.000
2449.2000	-70.537
2449.6000	-210.000
2450.0000	-47.627
2450.4000	-47.413
2450.8000	-47.897
2451.2000	-46.083
2451.6000	-210.000
2452.0000	-210.000
2452.4000	-210.000
2452.8000	-210.000
2453.2000	-66.534
2453.6000	-64.668
2454.0000	-63.320
2454.4000	-60.616
2454.8000	-58.475
2455.2000	-49.132
2455.6000	-44.574
2456.0000	-47.221
2456.4000	-45.486
2456.8000	-54.420
2457.2000	-210.000
2457.6000	-67.354
2458.0000	-210.000
2458.4000	-210.000
2458.8000	-61.988
2459.2000	-63.876
2459.6000	-58.513
2460.0000	-210.000
2460.4000	-210.000
2460.8000	-51.788
2461.2000	-46.110
2461.6000	-45.696
2462.0000	-210.000
2462.4000	-210.000
2462.8000	-210.000
2463.2000	-60.533
2463.6000	-210.000
2464.0000	-59.183
2464.4000	-210.000
2464.8000	-58.346
2465.2000	-64.305
2465.6000	-210.000
2466.0000	-46.918
2466.4000	-44.760
2466.8000	-45.307
2467.2000	-46.533
2467.6000	-210.000
2468.0000	-210.000
2468.4000	-59.226
2468.8000	-210.000
2469.2000	-68.952
2469.6000	-66.936
2470.0000	-210.000
2470.4000	-210.000
2470.8000	-70.861
2471.2000	-44.190
2471.6000	-44.898
2472.0000	-45.019
2472.4000	-44.168
2472.8000	-210.000
2473.2000	-210.000
2473.6000	-210.000
2474.0000	-59.582
2474.4000	-63.380
2474.8000	-71.086
2475.2000	-210.000
2475.6000	-60.729
2476.0000	-58.215
2476.4000	-43.483
2476.8000	-43.544
2477.2000	-44.721
2477.6000	-45.435
2478.0000	-210.000
2478.4000	-210.000
2478.8000	-210.000
2479.2000	-62.492
2479.6000	-59.142
2480.0000	-210.000
2480.4000	-210.000
2480.8000	-210.000
2481.2000	-210.000
2481.6000	-210.000
2482.0000	-47.126
2482.4000	-44.420
2482.8000	-44.362
2483.2000	-47.051
2483.6000	-210.000
2484.0000	-210.000
2484.4000	-61.710
2484.8000	-68.109
2485.2000	-62.376
2485.6000	-78.428
2486.0000	-210.000
2486.4000	-210.000
2486.8000	-210.000
2487.2000	-44.174
2487.6000	-44.344
2488.0000	-44.428
2488.4000	-44.016
2488.8000	-210.000
2489.2000	-210.000
2489.6000	-210.000
2490.0000	-59.340
2490.4000	-59.801
2490.8000	-210.000
2491.2000	-61.173
2491.6000	-79.487
2492.0000	-210.000
2492.4000	-41.883
2492.8000	-42.677
2493.2000	-42.873
2493.6000	-43.884
2494.0000	-210.000
2494.4000	-72.127
2494.8000	-63.536
2495.2000	-210.000
2495.6000	-65.725
2496.0000	-61.990
2496.4000	-63.571
2496.8000	-210.000
2497.2000	-63.332
2497.6000	-210.000
2498.0000	-41.373
2498.4000	-42.404
2498.8000	-44.539
2499.2000	-210.000
2499.6000	-210.000
2500.0000	-210.000
2500.4000	-210.000
2500.8000	-66.229
2501.2000	-66.419
2501.6000	-210.000
2502.0000	-63.046
2502.4000	-210.000
2502.8000	-49.388
2503.2000	-41.711
2503.6000	-40.999
2504.0000	-40.477
2504.4000	-48.810
2504.8000	-210.000
2505.2000	-61.995
2505.6000	-65.586
2506.0000	-210.000
2506.4000	-210.000
2506.8000	-210.000
2507.2000	-210.000
2507.6000	-210.000
2508.0000	-44.077
2508.4000	-39.430
2508.8000	-39.790
2509.2000	-40.523
2509.6000	-48.718
2510.0000	-210.000
2510.4000	-61.114
2510.8000	-210.000
2511.2000	-64.401
2511.6000	-70.226
2512.0000	-210.000
2512.4000	-62.604
2512.8000	-64.613
2513.2000	-210.000
2513.6000	-44.790
2514.0000	-41.164
2514.4000	-40.744
2514.8000	-44.947
2515.2000	-210.000
2515.6000	-210.000
2516.0000	-210.000
2516.4000	-210.000
2516.8000	-58.272
2517.2000	-63.477
2517.6000	-210.000
2518.0000	-210.000
2518.4000	-63.481
2518.8000	-49.679
2519.2000	-40.088
2519.6000	-39.702
2520.0000	-40.521
2520.4000	-50.336
2520.8000	-210.000
2521.2000	-66.030
2521.6000	-210.000
2522.0000	-62.421
2522.4000	-67.074
2522.8000	-210.000
2523.2000	-210.000
2523.6000	-64.193
2524.0000	-43.162
2524.4000	-39.719
2524.8000	-40.447
2525.2000	-39.638
2525.6000	-47.228
2526.0000	-210.000
2526.4000	-210.000
2526.8000	-59.773
2527.2000	-70.242
2527.6000	-75.396
2528.0000	-63.722
2528.4000	-59.512
2528.8000	-59.509
2529.2000	-43.476
2529.6000	-39.136
2530.0000	-39.225
2530.4000	-39.831
2530.8000	-49.348
2531.2000	-210.000
2531.6000	-63.203
2532.0000	-71.385
2532.4000	-66.549
2532.8000	-210.000
2533.2000	-61.455
2533.6000	-210.000
2534.0000	-62.989
2534.4000	-210.000
2534.8000	-40.547
2535.2000	-38.729
2535.6000	-39.164
2536.0000	-42.186
2536.4000	-210.000
2536.8000	-210.000
2537.2000	-67.347
2537.6000	-65.191
2538.0000	-61.768
2538.4000	-210.000
2538.8000	-210.000
2539.2000	-61.746
2539.6000	-60.588
2540.0000	-38.747
2540.4000	-38.286
2540.8000	-37.764
2541.2000	-39.938
2541.6000	-210.000
2542.0000	-210.000
2542.4000	-62.247
2542.8000	-77.749
2543.2000	-61.530
2543.6000	-210.000
2544.0000	-67.640
2544.4000	-210.000
2544.8000	-210.000
2545.2000	-37.487
2545.6000	-38.270
2546.0000	-37.735
2546.4000	-39.351
2546.8000	-210.000
2547.2000	-63.627
2547.6000	-60.300
2548.0000	-210.000
2548.4000	-58.778
2548.8000	-210.000
2549.2000	-70.772
2549.6000	-210.000
2550.0000	-69.482
2550.4000	-47.596
2550.8000	-37.173
2551.2000	-37.033
2551.6000	-38.656
2552.0000	-210.000
2552.4000	-210.000
2552.8000	-210.000
2553.2000	-210.000
2553.6000	-210.000
2554.0000	-60.028
2554.4000	-58.949
2554.8000	-63.844
2555.2000	-60.946
2555.6000	-43.589
2556.0000	-37.249
2556.4000	-36.054
2556.8000	-36.151
2557.2000	-45.365
2557.6000	-210.000
2558.0000	-210.000
2558.4000	-210.000
2558.8000	-210.000
2559.2000	-210.000
2559.6000	-72.339
2560.0000	-210.000
2560.4000	-210.000
2560.8000	-40.736
2561.2000	-35.712
2561.6000	-34.850
2562.0000	-36.616
2562.4000	-44.361
2562.8000	-210.000
2563.2000	-210.000
2563.6000	-60.320
2564.0000	-210.000
2564.4000	-210.000
2564.8000	-61.051
2565.2000	-210.000
2565.6000	-63.888
2566.0000	-210.000
2566.4000	-37.498
2566.8000	-34.698
2567.2000	-36.106
2567.6000	-43.720
2568.0000	-210.000
2568.4000	-210.000
2568.8000	-210.000
2569.2000	-64.291
2569.6000	-62.160
2570.0000	-67.304
2570.4000	-60.058
2570.8000	-210.000
2571.2000	-210.000
2571.6000	-37.987
2572.0000	-35.357
2572.4000	-34.913
2572.8000	-38.538
2573.2000	-210.000
2573.6000	-210.000
2574.0000	-61.473
2574.4000	-64.615
2574.8000	-210.000
2575.2000	-62.129
2575.6000	-210.000
2576.0000	-58.306
2576.4000	-210.000
2576.8000	-35.979
2577.2000	-35.904
2577.6000	-35.281
2578.0000	-37.580
2578.4000	-210.000
2578.8000	-210.000
2579.2000	-72.979
2579.6000	-63.419
2580.0000	-210.000
2580.4000	-210.000
2580.8000	-210.000
2581.2000	-210.000
2581.6000	-60.971
2582.0000	-36.513
2582.4000	-35.519
2582.8000	-34.838
2583.2000	-37.149
2583.6000	-210.000
2584.0000	-210.000
2584.4000	-210.000
2584.8000	-73.870
2585.2000	-210.000
2585.6000	-61.244
2586.0000	-210.000
2586.4000	-210.000
2586.8000	-210.000
2587.2000	-43.071
2587.6000	-34.739
2588.0000	-34.393
2588.4000	-36.473
2588.8000	-45.232
2589.2000	-210.000
2589.6000	-210.000
2590.0000	-210.000
2590.4000	-210.000
2590.8000	-61.525
2591.2000	-66.764
2591.6000	-66.718
2592.0000	-60.977
2592.4000	-41.093
2592.8000	-35.112
2593.2000	-34.463
2593.6000	-35.899
2594.0000	-44.177
2594.4000	-210.000
2594.8000	-210.000
2595.2000	-210.000
2595.6000	-210.000
2596.0000	-210.000
2596.4000	-59.546
2596.8000	-62.331
2597.2000	-210.000
2597.6000	-40.374
2598.0000	-34.223
2598.4000	-34.823
2598.8000	-35.430
2599.2000	-44.902
2599.6000	-210.000
2600.0000	-210.000
2600.4000	-210.000
2600.8000	-210.000
2601.2000	-60.689
2601.6000	-61.881
2602.0000	-59.959
2602.4000	-210.000
2602.8000	-210.000
2603.2000	-36.177
2603.6000	-34.770
2604.0000	-35.347
2604.4000	-38.634
2604.8000	-210.000
2605.2000	-210.000
2605.6000	-69.539
2606.0000	-210.000
2606.4000	-210.000
2606.8000	-210.000
2607.2000	-69.503
2607.6000	-64.996
2608.0000	-210.000
2608.4000	-35.770
2608.8000	-34.383
2609.2000	-34.319
2609.6000	-36.090
2610.0000	-210.000
2610.4000	-210.000
2610.8000	-62.471
2611.2000	-59.559
2611.6000	-57.717
2612.0000	-63.066
2612.4000	-210.000
2612.8000	-210.000
2613.2000	-210.000
2613.6000	-34.516
2614.0000	-33.933
2614.4000	-33.164
2614.8000	-36.889
2615.2000	-210.000
2615.6000	-210.000
2616.0000	-70.934
2616.4000	-61.973
2616.8000	-210.000
2617.2000	-62.067
2617.6000	-210.000
2618.0000	-62.198
2618.4000	-210.000
2618.8000	-210.000
2619.2000	-33.685
2619.6000	-33.790
2620.0000	-35.899
2620.4000	-49.740
2620.8000	-210.000
2621.2000	-210.000
2621.6000	-210.000
2622.0000	-210.000
2622.4000	-66.929
2622.8000	-75.639
2623.2000	-66.591
2623.6000	-64.174
2624.0000	-38.697
2624.4000	-33.169
2624.8000	-32.861
2625.2000	-34.507
2625.6000	-43.499
2626.0000	-210.000
2626.4000	-210.000
2626.8000	-66.156
2627.2000	-60.632
2627.6000	-210.000
2628.0000	-63.753
2628.4000	-64.339
2628.8000	-210.000
2629.2000	-38.729
2629.6000	-33.190
2630.0000	-32.684
2630.4000	-33.432
2630.8000	-40.694
2631.2000	-210.000
2631.6000	-210.000
2632.0000	-62.582
2632.4000	-74.199
2632.8000	-210.000
2633.2000	-62.325
2633.6000	-60.298
2634.0000	-67.999
2634.4000	-39.825
2634.8000	-33.182
2635.2000	-32.016
2635.6000	-32.646
2636.0000	-39.315
2636.4000	-210.000
2636.8000	-210.000
2637.2000	-60.595
2637.6000	-63.389
2638.0000	-68.881
2638.4000	-210.000
2638.8000	-210.000
2639.2000	-210.000
2639.6000	-210.000
2640.0000	-32.847
2640.4000	-31.315
2640.8000	-32.360
2641.2000	-35.729
2641.6000	-210.000
2642.0000	-210.000
2642.4000	-62.365
2642.8000	-67.409
2643.2000	-210.000
2643.6000	-68.593
2644.0000	-60.319
2644.4000	-63.115
2644.8000	-66.063
2645.2000	-32.308
2645.6000	-31.689
2646.0000	-32.877
2646.4000	-35.954
2646.8000	-210.000
2647.2000	-210.000
2647.6000	-210.000
2648.0000	-210.000
2648.4000	-69.834
2648.8000	-64.566
2649.2000	-210.000
2649.6000	-210.000
2650.0000	-36.857
2650.4000	-31.587
2650.8000	-32.158
2651.2000	-33.169
2651.6000	-40.493
2652.0000	-210.000
2652.4000	-210.000
2652.8000	-210.000
2653.2000	-210.000
2653.6000	-71.493
2654.0000	-63.169
2654.4000	-210.000
2654.8000	-61.178
2655.2000	-210.000
2655.6000	-31.664
2656.0000	-30.265
2656.4000	-30.879
2656.8000	-35.206
2657.2000	-210.000
2657.6000	-210.000
2658.0000	-210.000
2658.4000	-210.000
2658.8000	-61.826
2659.2000	-210.000
2659.6000	-210.000
2660.0000	-66.667
2660.4000	-210.000
2660.8000	-30.540
2661.2000	-30.484
2661.6000	-31.041
2662.0000	-32.521
2662.4000	-210.000
2662.8000	-210.000
2663.2000	-66.206
2663.6000	-210.000
2664.0000	-210.000
2664.4000	-71.577
2664.8000	-64.821
2665.2000	-61.513
2665.6000	-210.000
2666.0000	-31.261
2666.4000	-31.156
2666.8000	-30.968
2667.2000	-32.338
2667.6000	-210.000
2668.0000	-210.000
2668.4000	-74.299
2668.8000	-71.425
2669.2000	-210.000
2669.6000	-210.000
2670.0000	-210.000
2670.4000	-210.000
2670.8000	-210.000
2671.2000	-40.063
2671.6000	-29.491
2672.0000	-28.662
2672.4000	-29.332
2672.8000	-210.000
2673.2000	-210.000
2673.6000	-210.000
2674.0000	-66.477
2674.4000	-70.285
2674.8000	-63.916
2675.2000	-68.928
2675.6000	-210.000
2676.0000	-66.839
2676.4000	-35.678
2676.8000	-28.840
2677.2000	-27.578
2677.6000	-28.222
2678.0000	-36.430
2678.4000	-210.000
2678.8000	-210.000
2679.2000	-73.995
2679.6000	-61.977
2680.0000	-210.000
2680.4000	-210.000
2680.8000	-62.329
2681.2000	-67.630
2681.6000	-32.410
2682.0000	-27.879
2682.4000	-27.843
2682.8000	-29.429
2683.2000	-210.000
2683.6000	-210.000
2684.0000	-210.000
2684.4000	-66.615
2684.8000	-210.000
2685.2000	-210.000
2685.6000	-210.000
2686.0000	-70.108
2686.4000	-69.683
2686.8000	-29.353
2687.2000	-27.876
2687.6000	-27.998
2688.0000	-28.052
2688.4000	-40.927
2688.8000	-69.808
2689.2000	-210.000
2689.6000	-65.568
2690.0000	-61.845
2690.4000	-63.495
2690.8000	-60.256
2691.2000	-68.640
2691.6000	-64.983
2692.0000	-31.341
2692.4000	-26.113
2692.8000	-26.241
2693.2000	-25.987
2693.6000	-34.678
2694.0000	-210.000
2694.4000	-210.000
2694.8000	-67.715
2695.2000	-210.000
2695.6000	-210.000
2696.0000	-62.930
2696.4000	-61.826
2696.8000	-210.000
2697.2000	-33.183
2697.6000	-27.083
2698.0000	-24.634
2698.4000	-23.898
2698.8000	-28.825
2699.2000	-210.000
2699.6000	-61.436
2700.0000	-210.000
2700.4000	-210.000
2700.8000	-67.845
2701.2000	-210.000
2701.6000	-66.044
2702.0000	-60.942
2702.4000	-30.183
2702.8000	-25.326
2703.2000	-23.598
2703.6000	-22.510
2704.0000	-28.630
2704.4000	-60.577
2704.8000	-60.220
2705.2000	-60.879
2705.6000	-60.642
2706.0000	-62.938
2706.4000	-59.532
2706.8000	-64.423
2707.2000	-75.827
2707.6000	-30.672
2708.0000	-23.899
2708.4000	-22.358
2708.8000	-22.337
2709.2000	-32.419
2709.6000	-60.252
2710.0000	-60.594
2710.4000	-60.824
2710.8000	-59.927
2711.2000	-58.653
2711.6000	-210.000
2712.0000	-57.269
2712.4000	-56.989
2712.8000	-27.095
2713.2000	-22.616
2713.6000	-21.166
2714.0000	-21.055
2714.4000	-27.279
2714.8000	-54.110
2715.2000	-57.214
2715.6000	-56.065
2716.0000	-55.684
2716.4000	-55.454
2716.8000	-55.641
2717.2000	-56.332
2717.6000	-55.583
2718.0000	-26.814
2718.4000	-22.564
2718.8000	-21.253
2719.2000	-20.824
2719.6000	-26.293
2720.0000	-45.642
2720.4000	-52.584
2720.8000	-52.484
2721.2000	-51.865
2721.6000	-51.191
2722.0000	-50.276
2722.4000	-49.230
2722.8000	-48.685
2723.2000	-22.548
2723.6000	-18.754
2724.0000	-18.680
2724.4000	-17.139
2724.8000	-22.197
2725.2000	-38.510
2725.6000	-44.912
2726.0000	-45.984
2726.4000	-45.774
2726.8000	-45.372
2727.2000	-45.000
2727.6000	-44.966
2728.0000	-44.904
2728.4000	-20.109
2728.8000	-16.444
2729.2000	-17.340
2729.6000	-18.013
2730.0000	-23.333
2730.4000	-39.790
2730.8000	-45.237
2731.2000	-45.151
2731.6000	-44.991
2732.0000	-44.887
2732.4000	-44.747
2732.8000	-44.703
2733.2000	-44.733
2733.6000	-24.084
2734.0000	-19.386
2734.4000	-16.663
2734.8000	-15.869
2735.2000	-20.406
2735.6000	-39.066
2736.0000	-45.158
2736.4000	-44.857
2736.8000	-44.708
2737.2000	-44.468
2737.6000	-44.380
2738.0000	-44.250
2738.4000	-44.075
2738.8000	-23.626
2739.2000	-17.774
2739.6000	-14.441
2740.0000	-13.743
2740.4000	-18.524
2740.8000	-33.635
2741.2000	-41.877
2741.6000	-41.956
2742.0000	-41.585
2742.4000	-41.260
2742.8000	-40.574
2743.2000	-39.707
2743.6000	-38.633
2744.0000	-38.061
2744.4000	-14.546
2744.8000	-12.059
2745.2000	-12.532
2745.6000	-20.240
2746.0000	-34.491
2746.4000	-34.843
2746.8000	-34.247
2747.2000	-33.871
2747.6000	-33.702
2748.0000	-33.613
2748.4000	-33.526
2748.8000	-33.527
2749.2000	-22.511
2749.6000	-16.416
2750.0000	-13.128
2750.4000	-12.481
2750.8000	-18.006
2751.2000	-34.420
2751.6000	-34.876
2752.0000	-34.482
2752.4000	-34.238
2752.8000	-33.793
2753.2000	-33.096
2753.6000	-32.418
2754.0000	-31.578
2754.4000	-22.404
2754.8000	-15.810
2755.2000	-11.902
2755.6000	-11.134
2756.0000	-15.846
2756.4000	-28.158
2756.8000	-29.088
2757.2000	-28.875
2757.6000	-28.570
2758.0000	-28.230
2758.4000	-27.843
2758.8000	-27.534
2759.2000	-27.242
2759.6000	-27.164
2760.0000	-16.939
2760.4000	-12.003
2760.8000	-10.446
2761.2000	-14.809
2761.6000	-25.195
2762.0000	-25.518
2762.4000	-25.195
2762.8000	-24.574
2763.2000	-24.147
2763.6000	-23.792
2764.0000	-23.511
2764.4000	-22.911
2764.8000	-17.517
2765.2000	-12.365
2765.6000	-8.895
2766.0000	-8.501
2766.4000	-12.808
2766.8000	-19.589
2767.2000	-19.625
2767.6000	-19.489
2768.0000	-19.315
2768.4000	-19.235
2768.8000	-19.228
2769.2000	-19.239
2769.6000	-19.287
2770.0000	-11.331
2770.4000	-7.607
2770.8000	-6.980
2771.2000	-7.112
2771.6000	-11.086
2772.0000	-19.446
2772.4000	-23.082
2772.8000	-23.969
2773.2000	-25.140
2773.6000	-26.249
2774.0000	-26.954
2774.4000	-27.204
2774.8000	-27.221
2775.2000	-210.000
2775.6000	-6.916
2776.0000	-5.937
2776.4000	-6.848
2776.8000	-14.575
2777.2000	-18.702
2777.6000	-23.625
2778.0000	-24.169
2778.4000	-23.757
2778.8000	-23.201
2779.2000	-22.705
2779.6000	-22.165
2780.0000	-21.889
2780.4000	-9.355
2780.8000	-5.169
2781.2000	-4.077
2781.6000	-4.338
2782.0000	-9.033
2782.4000	-15.691
2782.8000	-18.241
2783.2000	-17.995
2783.6000	-17.176
2784.0000	-16.381
2784.4000	-15.655
2784.8000	-15.046
2785.2000	-14.302
2785.6000	-6.722
2786.0000	-3.120
2786.4000	-2.698
2786.8000	-2.448
2787.2000	-7.054
2787.6000	-14.480
2788.0000	-12.074
2788.4000	-10.991
2788.8000	-10.615
2789.2000	-10.493
2789.6000	-10.391
2790.0000	-10.285
2790.4000	-10.200
2790.8000	-4.880
2791.2000	-2.309
2791.6000	-1.917
2792.0000	-2.862
2792.4000	-11.077
2792.8000	-10.337
2793.2000	-9.969
2793.6000	-10.152
2794.0000	-10.278
2794.4000	-10.387
2794.8000	-10.531
2795.2000	-10.691
2795.6000	-10.912
2796.0000	-5.732
2796.4000	-2.333
2796.8000	-1.638
2797.2000	-1.693
2797.6000	-7.596
2798.0000	-11.750
2798.4000	-12.346
2798.8000	-12.761
2799.2000	-13.003
2799.6000	-13.171
2800.0000	-13.320
2800.4000	-13.477
2800.8000	-13.623
2801.2000	-5.821
2801.6000	-1.929
2802.0000	-1.585
2802.4000	-2.672
2802.8000	-11.738
2803.2000	-14.847
2803.6000	-15.254
2804.0000	-15.863
2804.4000	-16.502
2804.8000	-17.113
2805.2000	-17.650
2805.6000	-18.094
2806.0000	-7.481
2806.4000	-4.555
2806.8000	-3.652
2807.2000	-3.457
2807.6000	-4.338
2808.0000	-12.548
2808.4000	-15.601
2808.8000	-17.136
2809.2000	-17.334
2809.6000	-17.465
2810.0000	-17.690
2810.4000	-17.989
2810.8000	-18.397
2811.2000	-18.972
2811.6000	-8.953
2812.0000	-4.991
2812.4000	-3.987
2812.8000	-3.853
2813.2000	-10.516
2813.6000	-18.426
2814.0000	-19.976
2814.4000	-19.754
2814.8000	-19.477
2815.2000	-19.163
2815.6000	-18.889
2816.0000	-18.804
2816.4000	-18.818
2816.8000	-5.419
2817.2000	-4.260
2817.6000	-4.168
2818.0000	-5.098
2818.4000	-15.509
2818.8000	-19.683
2819.2000	-20.621
2819.6000	-20.941
2820.0000	-21.293
2820.4000	-21.862
2820.8000	-22.570
2821.2000	-23.538
2821.6000	-8.211
2822.0000	-7.069
2822.4000	-5.320
2822.8000	-4.958
2823.2000	-5.830
2823.6000	-17.500
2824.0000	-25.901
2824.4000	-29.214
2824.8000	-30.047
2825.2000	-30.558
2825.6000	-30.918
2826.0000	-31.055
2826.4000	-30.986
2826.8000	-10.811
2827.2000	-8.622
2827.6000	-5.651
2828.0000	-5.012
2828.4000	-8.952
2828.8000	-19.557
2829.2000	-28.083
2829.6000	-28.391
2830.0000	-28.281
2830.4000	-28.110
2830.8000	-28.042
2831.2000	-28.032
2831.6000	-28.284
2832.0000	-28.461
2832.4000	-11.450
2832.8000	-6.585
2833.2000	-5.627
2833.6000	-6.902
2834.0000	-19.607
2834.4000	-31.258
2834.8000	-33.298
2835.2000	-34.668
2835.6000	-35.708
2836.0000	-36.212
2836.4000	-36.566
2836.8000	-36.963
2837.2000	-15.450
2837.6000	-9.508
2838.0000	-6.139
2838.4000	-5.752
2838.8000	-11.168
2839.2000	-29.614
2839.6000	-35.029
2840.0000	-35.224
2840.4000	-35.148
2840.8000	-35.073
2841.2000	-35.169
2841.6000	-35.165
2842.0000	-35.113
2842.4000	-15.802
2842.8000	-9.417
2843.2000	-6.374
2843.6000	-6.742
2844.0000	-11.723
2844.4000	-25.509
2844.8000	-38.625
2845.2000	-39.522
2845.6000	-39.868
2846.0000	-39.871
2846.4000	-39.789
2846.8000	-39.677
2847.2000	-39.647
2847.6000	-16.401
2848.0000	-10.124
2848.4000	-7.149
2848.8000	-7.598
2849.2000	-12.099
2849.6000	-37.473
2850.0000	-40.301
2850.4000	-40.803
2850.8000	-41.442
2851.2000	-42.014
2851.6000	-42.603
2852.0000	-43.112
2852.4000	-43.923
2852.8000	-17.269
2853.2000	-11.240
2853.6000	-7.577
2854.0000	-7.584
2854.4000	-12.207
2854.8000	-38.088
2855.2000	-43.242
2855.6000	-43.144
2856.0000	-42.998
2856.4000	-43.016
2856.8000	-43.159
2857.2000	-43.143
2857.6000	-43.214
2858.0000	-14.562
2858.4000	-8.447
2858.8000	-8.178
2859.2000	-9.716
2859.6000	-22.721
2860.0000	-41.020
2860.4000	-44.299
2860.8000	-44.842
2861.2000	-45.180
2861.6000	-45.396
2862.0000	-45.488
2862.4000	-45.934
2862.8000	-46.186
2863.2000	-18.174
2863.6000	-11.946
2864.0000	-8.938
2864.4000	-10.181
2864.8000	-17.772
2865.2000	-46.461
2865.6000	-50.082
2866.0000	-50.981
2866.4000	-51.329
2866.8000	-51.561
2867.2000	-51.953
2867.6000	-52.220
2868.0000	-52.290
2868.4000	-15.525
2868.8000	-10.306
2869.2000	-10.216
2869.6000	-10.813
2870.0000	-21.291
2870.4000	-51.802
2870.8000	-53.822
2871.2000	-54.751
2871.6000	-55.267
2872.0000	-55.725
2872.4000	-55.416
2872.8000	-55.866
2873.2000	-55.980
2873.6000	-16.496
2874.0000	-10.982
2874.4000	-11.062
2874.8000	-15.496
2875.2000	-42.308
2875.6000	-56.918
2876.0000	-57.138
2876.4000	-57.536
2876.8000	-57.610
2877.2000	-59.272
2877.6000	-58.078
2878.0000	-58.823
2878.4000	-210.000
2878.8000	-16.057
2879.2000	-11.526
2879.6000	-11.109
2880.0000	-13.814
2880.4000	-31.523
2880.8000	-60.054
2881.2000	-60.243
2881.6000	-63.546
2882.0000	-62.031
2882.4000	-60.745
2882.8000	-59.590
2883.2000	-58.882
2883.6000	-19.762
2884.0000	-13.571
2884.4000	-10.780
2884.8000	-11.573
2885.2000	-15.524
2885.6000	-59.965
2886.0000	-62.328
2886.4000	-60.385
2886.8000	-68.752
2887.2000	-63.905
2887.6000	-61.031
2888.0000	-64.743
2888.4000	-60.426
2888.8000	-20.754
2889.2000	-14.604
2889.6000	-11.538
2890.0000	-12.124
2890.4000	-16.355
2890.8000	-55.593
2891.2000	-73.392
2891.6000	-210.000
2892.0000	-210.000
2892.4000	-63.853
2892.8000	-65.138
2893.2000	-210.000
2893.6000	-210.000
2894.0000	-17.357
2894.4000	-12.613
2894.8000	-13.202
2895.2000	-14.141
2895.6000	-22.953
2896.0000	-69.180
2896.4000	-62.652
2896.8000	-66.511
2897.2000	-210.000
2897.6000	-62.241
2898.0000	-63.662
2898.4000	-64.209
2898.8000	-64.702
2899.2000	-21.146
2899.6000	-15.252
2900.0000	-13.212
2900.4000	-13.696
2900.8000	-27.945
2901.2000	-66.463
2901.6000	-210.000
2902.0000	-210.000
2902.4000	-210.000
2902.8000	-210.000
2903.2000	-72.337
2903.6000	-210.000
2904.0000	-66.258
2904.4000	-17.761
2904.8000	-13.658
2905.2000	-12.557
2905.6000	-13.596
2906.0000	-24.131
2906.4000	-59.778
2906.8000	-210.000
2907.2000	-66.079
2907.6000	-61.852
2908.0000	-63.091
2908.4000	-64.737
2908.8000	-67.894
2909.2000	-21.501
2909.6000	-15.323
2910.0000	-12.941
2910.4000	-12.934
2910.8000	-17.844
2911.2000	-54.784
2911.6000	-69.281
2912.0000	-71.816
2912.4000	-210.000
2912.8000	-210.000
2913.2000	-210.000
2913.6000	-210.000
2914.0000	-63.022
2914.4000	-210.000
2914.8000	-18.341
2915.2000	-13.137
2915.6000	-13.118
2916.0000	-18.714
2916.4000	-210.000
2916.8000	-66.504
2917.2000	-64.938
2917.6000	-71.416
2918.0000	-72.016
2918.4000	-210.000
2918.8000	-210.000
2919.2000	-210.000
2919.6000	-21.180
2920.0000	-15.437
2920.4000	-13.374
2920.8000	-12.892
2921.2000	-16.469
2921.6000	-210.000
2922.0000	-64.218
2922.4000	-64.271
2922.8000	-62.964
2923.2000	-210.000
2923.6000	-210.000
2924.0000	-210.000
2924.4000	-210.000
2924.8000	-17.948
2925.2000	-13.246
2925.6000	-12.466
2926.0000	-12.814
2926.4000	-26.796
2926.8000	-69.750
2927.2000	-64.189
2927.6000	-67.041
2928.0000	-71.833
2928.4000	-67.374
2928.8000	-210.000
2929.2000	-63.105
2929.6000	-62.471
2930.0000	-21.864
2930.4000	-15.685
2930.8000	-12.241
2931.2000	-14.681
2931.6000	-49.897
2932.0000	-210.000
2932.4000	-210.000
2932.8000	-210.000
2933.2000	-210.000
2933.6000	-210.000
2934.0000	-79.409
2934.4000	-61.647
2934.8000	-71.375
2935.2000	-17.588
2935.6000	-13.034
2936.0000	-11.211
2936.4000	-12.669
2936.8000	-28.544
2937.2000	-210.000
2937.6000	-67.225
2938.0000	-210.000
2938.4000	-66.954
2938.8000	-210.000
2939.2000	-210.000
2939.6000	-210.000
2940.0000	-21.062
2940.4000	-15.288
2940.8000	-12.077
2941.2000	-11.850
2941.6000	-16.264
2942.0000	-210.000
2942.4000	-64.711
2942.8000	-210.000
2943.2000	-210.000
2943.6000	-210.000
2944.0000	-210.000
2944.4000	-210.000
2944.8000	-61.560
2945.2000	-20.396
2945.6000	-13.410
2946.0000	-11.414
2946.4000	-12.320
2946.8000	-23.352
2947.2000	-210.000
2947.6000	-62.734
2948.0000	-71.107
2948.4000	-68.253
2948.8000	-210.000
2949.2000	-64.700
2949.6000	-68.307
2950.0000	-210.000
2950.4000	-20.355
2950.8000	-14.369
2951.2000	-11.606
2951.6000	-11.594
2952.0000	-18.904
2952.4000	-67.809
2952.8000	-81.850
2953.2000	-210.000
2953.6000	-210.000
2954.0000	-66.486
2954.4000	-63.745
2954.8000	-70.901
2955.2000	-66.776
2955.6000	-17.114
2956.0000	-12.183
2956.4000	-11.652
2956.8000	-12.115
2957.2000	-26.042
2957.6000	-210.000
2958.0000	-68.984
2958.4000	-210.000
2958.8000	-210.000
2959.2000	-210.000
2959.6000	-74.199
2960.0000	-64.409
2960.4000	-20.364
2960.8000	-14.590
2961.2000	-11.714
2961.6000	-11.204
2962.0000	-16.754
2962.4000	-55.295
2962.8000	-64.117
2963.2000	-210.000
2963.6000	-210.000
2964.0000	-210.000
2964.4000	-210.000
2964.8000	-210.000
2965.2000	-63.784
2965.6000	-21.791
2966.0000	-13.133
2966.4000	-11.265
2966.8000	-11.537
2967.2000	-18.346
2967.6000	-210.000
2968.0000	-68.440
2968.4000	-64.109
2968.8000	-210.000
2969.2000	-210.000
2969.6000	-66.577
2970.0000	-210.000
2970.4000	-210.000
2970.8000	-20.010
2971.2000	-14.283
2971.6000	-11.036
2972.0000	-11.067
2972.4000	-17.406
2972.8000	-210.000
2973.2000	-56.875
2973.6000	-68.836
2974.0000	-62.820
2974.4000	-59.335
2974.8000	-65.623
2975.2000	-210.000
2975.6000	-210.000
2976.0000	-16.535
2976.4000	-11.899
2976.8000	-11.123
2977.2000	-11.333
2977.6000	-25.758
2978.0000	-70.391
2978.4000	-62.922
2978.8000	-72.682
2979.2000	-210.000
2979.6000	-210.000
2980.0000	-69.761
2980.4000	-210.000
2980.8000	-210.000
2981.2000	-17.246
2981.6000	-11.620
2982.0000	-10.556
2982.4000	-13.676
2982.8000	-210.000
2983.2000	-62.566
2983.6000	-210.000
2984.0000	-210.000
2984.4000	-210.000
2984.8000	-210.000
2985.2000	-80.575
2985.6000	-210.000
[truncated: 6,286 more rows]
