# Supplementary material for: Femtosecond tunable solitons up to 4.8 µm using soliton self-frequency shift in an InF3 fiber
Source: Sci Rep. 2022 Sep 23;12:15898. doi: 10.1038/s41598-022-19658-8 (PMC9508244; doi:10.1038/s41598-022-19658-8)
Supplement: Supplementary file 1 — Supplementary Information. [file 41598_2022_19658_MOESM1_ESM.zip › Raw data/Fig4_70W_QCW/5.75A.CSV]

75CSV
// AQ6376 OPTICAL SPECTRUM ANALYZER //
35
CTRWL	3850.000000
SPAN	3300.000000
START WL	2200.000000
STOP WL	5500.000000
WLFREQ	0
REFL	-11.4
LSCL	7.1
RESLN	2.000
AVG	1
SMPLAUTO	1
SMPL	8251
SMPLINTVL	0.4000
HI1_CHOP
MEAS
LSUNT	0
NMSKH	OFF
RESCOR	0
SMOOTH	0
MEASWL	0
SWPSPD	1
MODELNAME	AQ6376
CHGPT	0
RESCAL0_0	10243
RESCAL0_1	0
RESCAL0_2	0
RESCAL1_0	10243
RESCAL1_1	0
RESCAL1_2	0
RESPARM	10243
FREQPARM	10243
WNUMPARM	10243
[TRACE DATA]
2200.0000	-210.000
2200.4000	-210.000
2200.8000	-56.540
2201.2000	-210.000
2201.6000	-210.000
2202.0000	-210.000
2202.4000	-66.972
2202.8000	-44.557
2203.2000	-210.000
2203.6000	-210.000
2204.0000	-63.267
2204.4000	-57.018
2204.8000	-58.781
2205.2000	-210.000
2205.6000	-210.000
2206.0000	-210.000
2206.4000	-210.000
2206.8000	-46.737
2207.2000	-50.074
2207.6000	-55.101
2208.0000	-46.023
2208.4000	-50.634
2208.8000	-210.000
2209.2000	-210.000
2209.6000	-210.000
2210.0000	-210.000
2210.4000	-55.860
2210.8000	-55.779
2211.2000	-210.000
2211.6000	-63.993
2212.0000	-210.000
2212.4000	-210.000
2212.8000	-51.151
2213.2000	-49.716
2213.6000	-210.000
2214.0000	-210.000
2214.4000	-210.000
2214.8000	-58.741
2215.2000	-60.088
2215.6000	-210.000
2216.0000	-64.324
2216.4000	-210.000
2216.8000	-60.186
2217.2000	-59.876
2217.6000	-210.000
2218.0000	-49.042
2218.4000	-210.000
2218.8000	-210.000
2219.2000	-210.000
2219.6000	-60.450
2220.0000	-64.630
2220.4000	-64.639
2220.8000	-58.076
2221.2000	-55.943
2221.6000	-210.000
2222.0000	-210.000
2222.4000	-210.000
2222.8000	-59.351
2223.2000	-46.702
2223.6000	-51.402
2224.0000	-47.012
2224.4000	-51.971
2224.8000	-210.000
2225.2000	-67.179
2225.6000	-63.003
2226.0000	-59.903
2226.4000	-58.779
2226.8000	-210.000
2227.2000	-210.000
2227.6000	-210.000
2228.0000	-210.000
2228.4000	-210.000
2228.8000	-51.504
2229.2000	-55.248
2229.6000	-47.106
2230.0000	-210.000
2230.4000	-210.000
2230.8000	-57.561
2231.2000	-210.000
2231.6000	-210.000
2232.0000	-60.593
2232.4000	-210.000
2232.8000	-60.631
2233.2000	-65.547
2233.6000	-210.000
2234.0000	-48.808
2234.4000	-52.296
2234.8000	-210.000
2235.2000	-210.000
2235.6000	-210.000
2236.0000	-61.894
2236.4000	-62.901
2236.8000	-60.516
2237.2000	-210.000
2237.6000	-210.000
2238.0000	-58.028
2238.4000	-60.643
2238.8000	-210.000
2239.2000	-47.840
2239.6000	-50.484
2240.0000	-53.377
2240.4000	-44.989
2240.8000	-210.000
2241.2000	-210.000
2241.6000	-57.012
2242.0000	-210.000
2242.4000	-210.000
2242.8000	-210.000
2243.2000	-62.705
2243.6000	-56.958
2244.0000	-55.043
2244.4000	-49.121
2244.8000	-47.064
2245.2000	-51.883
2245.6000	-48.398
2246.0000	-55.930
2246.4000	-210.000
2246.8000	-210.000
2247.2000	-210.000
2247.6000	-60.051
2248.0000	-62.829
2248.4000	-210.000
2248.8000	-210.000
2249.2000	-60.106
2249.6000	-210.000
2250.0000	-210.000
2250.4000	-54.691
2250.8000	-69.650
2251.2000	-210.000
2251.6000	-210.000
2252.0000	-57.259
2252.4000	-210.000
2252.8000	-54.633
2253.2000	-61.096
2253.6000	-61.919
2254.0000	-210.000
2254.4000	-210.000
2254.8000	-66.953
2255.2000	-210.000
2255.6000	-48.416
2256.0000	-61.312
2256.4000	-49.287
2256.8000	-52.388
2257.2000	-210.000
2257.6000	-58.030
2258.0000	-57.760
2258.4000	-210.000
2258.8000	-58.518
2259.2000	-76.431
2259.6000	-59.655
2260.0000	-61.308
2260.4000	-50.662
2260.8000	-48.177
2261.2000	-54.421
2261.6000	-47.042
2262.0000	-53.348
2262.4000	-210.000
2262.8000	-210.000
2263.2000	-60.133
2263.6000	-210.000
2264.0000	-210.000
2264.4000	-210.000
2264.8000	-69.528
2265.2000	-65.865
2265.6000	-210.000
2266.0000	-210.000
2266.4000	-52.110
2266.8000	-55.345
2267.2000	-50.863
2267.6000	-210.000
2268.0000	-210.000
2268.4000	-59.667
2268.8000	-210.000
2269.2000	-60.090
2269.6000	-60.300
2270.0000	-210.000
2270.4000	-210.000
2270.8000	-69.698
2271.2000	-210.000
2271.6000	-49.063
2272.0000	-56.160
2272.4000	-56.761
2272.8000	-47.765
2273.2000	-210.000
2273.6000	-210.000
2274.0000	-210.000
2274.4000	-210.000
2274.8000	-61.094
2275.2000	-57.366
2275.6000	-59.970
2276.0000	-70.571
2276.4000	-210.000
2276.8000	-47.964
2277.2000	-55.663
2277.6000	-210.000
2278.0000	-45.110
2278.4000	-210.000
2278.8000	-210.000
2279.2000	-59.732
2279.6000	-210.000
2280.0000	-210.000
2280.4000	-61.288
2280.8000	-210.000
2281.2000	-210.000
2281.6000	-210.000
2282.0000	-210.000
2282.4000	-51.331
2282.8000	-53.940
2283.2000	-51.241
2283.6000	-210.000
2284.0000	-210.000
2284.4000	-67.303
2284.8000	-210.000
2285.2000	-210.000
2285.6000	-210.000
2286.0000	-57.048
2286.4000	-210.000
2286.8000	-210.000
2287.2000	-210.000
2287.6000	-67.186
2288.0000	-52.150
2288.4000	-51.398
2288.8000	-210.000
2289.2000	-210.000
2289.6000	-64.625
2290.0000	-58.463
2290.4000	-59.383
2290.8000	-210.000
2291.2000	-210.000
2291.6000	-210.000
2292.0000	-63.976
2292.4000	-210.000
2292.8000	-48.973
2293.2000	-51.508
2293.6000	-52.781
2294.0000	-49.705
2294.4000	-52.906
2294.8000	-210.000
2295.2000	-210.000
2295.6000	-210.000
2296.0000	-210.000
2296.4000	-65.868
2296.8000	-56.079
2297.2000	-210.000
2297.6000	-58.446
2298.0000	-210.000
2298.4000	-210.000
2298.8000	-53.547
2299.2000	-48.305
2299.6000	-210.000
2300.0000	-210.000
2300.4000	-57.338
2300.8000	-210.000
2301.2000	-65.806
2301.6000	-62.358
2302.0000	-210.000
2302.4000	-210.000
2302.8000	-58.964
2303.2000	-210.000
2303.6000	-210.000
2304.0000	-54.112
2304.4000	-56.014
2304.8000	-63.107
2305.2000	-210.000
2305.6000	-210.000
2306.0000	-210.000
2306.4000	-59.976
2306.8000	-59.483
2307.2000	-61.365
2307.6000	-60.518
2308.0000	-210.000
2308.4000	-210.000
2308.8000	-210.000
2309.2000	-47.604
2309.6000	-64.420
2310.0000	-47.835
2310.4000	-52.780
2310.8000	-210.000
2311.2000	-210.000
2311.6000	-210.000
2312.0000	-65.255
2312.4000	-56.706
2312.8000	-61.170
2313.2000	-210.000
2313.6000	-210.000
2314.0000	-51.421
2314.4000	-47.648
2314.8000	-52.401
2315.2000	-47.293
2315.6000	-47.331
2316.0000	-210.000
2316.4000	-66.091
2316.8000	-57.940
2317.2000	-210.000
2317.6000	-210.000
2318.0000	-210.000
2318.4000	-210.000
2318.8000	-210.000
2319.2000	-210.000
2319.6000	-210.000
2320.0000	-56.345
2320.4000	-50.758
2320.8000	-50.391
2321.2000	-210.000
2321.6000	-210.000
2322.0000	-61.036
2322.4000	-210.000
2322.8000	-210.000
2323.2000	-66.016
2323.6000	-57.109
2324.0000	-59.304
2324.4000	-63.335
2324.8000	-210.000
2325.2000	-48.702
2325.6000	-53.924
2326.0000	-47.159
2326.4000	-55.005
2326.8000	-210.000
2327.2000	-210.000
2327.6000	-59.123
2328.0000	-210.000
2328.4000	-210.000
2328.8000	-210.000
2329.2000	-210.000
2329.6000	-210.000
2330.0000	-210.000
2330.4000	-48.366
2330.8000	-50.961
2331.2000	-56.153
2331.6000	-46.247
2332.0000	-210.000
2332.4000	-210.000
2332.8000	-56.553
2333.2000	-60.253
2333.6000	-210.000
2334.0000	-210.000
2334.4000	-210.000
2334.8000	-210.000
2335.2000	-77.891
2335.6000	-210.000
2336.0000	-51.077
2336.4000	-48.063
2336.8000	-48.556
2337.2000	-210.000
2337.6000	-62.722
2338.0000	-57.921
2338.4000	-82.322
2338.8000	-72.298
2339.2000	-210.000
2339.6000	-210.000
2340.0000	-210.000
2340.4000	-59.931
2340.8000	-210.000
2341.2000	-57.051
2341.6000	-50.573
2342.0000	-48.300
2342.4000	-210.000
2342.8000	-210.000
2343.2000	-210.000
2343.6000	-210.000
2344.0000	-210.000
2344.4000	-210.000
2344.8000	-75.308
2345.2000	-210.000
2345.6000	-68.829
2346.0000	-210.000
2346.4000	-49.233
2346.8000	-49.937
2347.2000	-60.063
2347.6000	-45.592
2348.0000	-210.000
2348.4000	-210.000
2348.8000	-67.242
2349.2000	-210.000
2349.6000	-67.934
2350.0000	-61.078
2350.4000	-210.000
2350.8000	-210.000
2351.2000	-210.000
2351.6000	-210.000
2352.0000	-51.746
2352.4000	-48.288
2352.8000	-48.067
2353.2000	-210.000
2353.6000	-210.000
2354.0000	-55.488
2354.4000	-61.987
2354.8000	-210.000
2355.2000	-210.000
2355.6000	-59.070
2356.0000	-210.000
2356.4000	-58.468
2356.8000	-210.000
2357.2000	-74.841
2357.6000	-49.654
2358.0000	-48.567
2358.4000	-210.000
2358.8000	-210.000
2359.2000	-62.253
2359.6000	-59.931
2360.0000	-60.326
2360.4000	-60.854
2360.8000	-60.158
2361.2000	-62.633
2361.6000	-210.000
2362.0000	-210.000
2362.4000	-50.015
2362.8000	-49.331
2363.2000	-48.131
2363.6000	-46.005
2364.0000	-210.000
2364.4000	-210.000
2364.8000	-210.000
2365.2000	-210.000
2365.6000	-210.000
2366.0000	-59.673
2366.4000	-64.753
2366.8000	-57.424
2367.2000	-62.590
2367.6000	-51.120
2368.0000	-47.799
2368.4000	-50.103
2368.8000	-46.059
2369.2000	-56.599
2369.6000	-210.000
2370.0000	-66.601
2370.4000	-74.152
2370.8000	-74.932
2371.2000	-60.604
2371.6000	-210.000
2372.0000	-60.237
2372.4000	-210.000
2372.8000	-210.000
2373.2000	-210.000
2373.6000	-48.929
2374.0000	-47.807
2374.4000	-210.000
2374.8000	-210.000
2375.2000	-62.827
2375.6000	-66.133
2376.0000	-70.238
2376.4000	-68.385
2376.8000	-210.000
2377.2000	-59.632
2377.6000	-60.194
2378.0000	-210.000
2378.4000	-51.638
2378.8000	-48.802
2379.2000	-47.435
2379.6000	-45.771
2380.0000	-210.000
2380.4000	-210.000
2380.8000	-66.798
2381.2000	-210.000
2381.6000	-210.000
2382.0000	-63.395
2382.4000	-210.000
2382.8000	-59.287
2383.2000	-58.883
2383.6000	-50.907
2384.0000	-47.179
2384.4000	-49.247
2384.8000	-45.778
2385.2000	-51.736
2385.6000	-210.000
2386.0000	-63.489
2386.4000	-65.588
2386.8000	-210.000
2387.2000	-59.587
2387.6000	-59.574
2388.0000	-210.000
2388.4000	-210.000
2388.8000	-210.000
2389.2000	-56.760
2389.6000	-49.856
2390.0000	-46.334
2390.4000	-210.000
2390.8000	-210.000
2391.2000	-210.000
2391.6000	-210.000
2392.0000	-62.442
2392.4000	-210.000
2392.8000	-210.000
2393.2000	-71.995
2393.6000	-210.000
2394.0000	-210.000
2394.4000	-53.573
2394.8000	-48.426
2395.2000	-47.178
2395.6000	-47.438
2396.0000	-210.000
2396.4000	-210.000
2396.8000	-63.070
2397.2000	-210.000
2397.6000	-60.287
2398.0000	-57.154
2398.4000	-58.357
2398.8000	-74.672
2399.2000	-210.000
2399.6000	-50.820
2400.0000	-47.518
2400.4000	-48.560
2400.8000	-44.471
2401.2000	-49.950
2401.6000	-210.000
2402.0000	-61.465
2402.4000	-210.000
2402.8000	-210.000
2403.2000	-210.000
2403.6000	-210.000
2404.0000	-69.774
2404.4000	-58.224
2404.8000	-210.000
2405.2000	-52.648
2405.6000	-48.494
2406.0000	-45.660
2406.4000	-54.090
2406.8000	-210.000
2407.2000	-65.239
2407.6000	-210.000
2408.0000	-59.474
2408.4000	-56.996
2408.8000	-74.723
2409.2000	-75.523
2409.6000	-210.000
2410.0000	-210.000
2410.4000	-53.143
2410.8000	-48.169
2411.2000	-46.105
2411.6000	-210.000
2412.0000	-210.000
2412.4000	-210.000
2412.8000	-60.134
2413.2000	-62.971
2413.6000	-210.000
2414.0000	-58.481
2414.4000	-67.915
2414.8000	-73.324
2415.2000	-59.509
2415.6000	-210.000
2416.0000	-47.632
2416.4000	-47.079
2416.8000	-44.212
2417.2000	-49.446
2417.6000	-210.000
2418.0000	-210.000
2418.4000	-61.372
2418.8000	-210.000
2419.2000	-210.000
2419.6000	-210.000
2420.0000	-58.310
2420.4000	-62.032
2420.8000	-51.279
2421.2000	-46.458
2421.6000	-47.428
2422.0000	-44.765
2422.4000	-50.815
2422.8000	-210.000
2423.2000	-210.000
2423.6000	-210.000
2424.0000	-210.000
2424.4000	-61.396
2424.8000	-210.000
2425.2000	-210.000
2425.6000	-69.716
2426.0000	-210.000
2426.4000	-51.287
2426.8000	-47.250
2427.2000	-45.909
2427.6000	-210.000
2428.0000	-210.000
2428.4000	-59.338
2428.8000	-210.000
2429.2000	-210.000
2429.6000	-210.000
2430.0000	-210.000
2430.4000	-210.000
2430.8000	-210.000
2431.2000	-210.000
2431.6000	-49.837
2432.0000	-47.008
2432.4000	-45.691
2432.8000	-42.703
2433.2000	-49.748
2433.6000	-210.000
2434.0000	-62.645
2434.4000	-210.000
2434.8000	-61.297
2435.2000	-71.698
2435.6000	-67.012
2436.0000	-72.633
2436.4000	-66.047
2436.8000	-51.399
2437.2000	-46.302
2437.6000	-46.882
2438.0000	-43.531
2438.4000	-49.240
2438.8000	-210.000
2439.2000	-210.000
2439.6000	-210.000
2440.0000	-210.000
2440.4000	-210.000
2440.8000	-210.000
2441.2000	-72.424
2441.6000	-210.000
2442.0000	-210.000
2442.4000	-50.440
2442.8000	-46.059
2443.2000	-45.064
2443.6000	-59.369
2444.0000	-210.000
2444.4000	-210.000
2444.8000	-70.372
2445.2000	-67.338
2445.6000	-210.000
2446.0000	-65.012
2446.4000	-70.485
2446.8000	-65.378
2447.2000	-210.000
2447.6000	-48.892
2448.0000	-45.685
2448.4000	-43.697
2448.8000	-44.408
2449.2000	-210.000
2449.6000	-210.000
2450.0000	-210.000
2450.4000	-210.000
2450.8000	-210.000
2451.2000	-58.631
2451.6000	-63.510
2452.0000	-77.002
2452.4000	-66.005
2452.8000	-45.920
2453.2000	-45.283
2453.6000	-44.082
2454.0000	-41.980
2454.4000	-210.000
2454.8000	-210.000
2455.2000	-210.000
2455.6000	-210.000
2456.0000	-61.260
2456.4000	-62.723
2456.8000	-210.000
2457.2000	-210.000
2457.6000	-210.000
2458.0000	-210.000
2458.4000	-49.051
2458.8000	-45.126
2459.2000	-43.684
2459.6000	-52.892
2460.0000	-210.000
2460.4000	-210.000
2460.8000	-59.102
2461.2000	-210.000
2461.6000	-210.000
2462.0000	-210.000
2462.4000	-70.889
2462.8000	-210.000
2463.2000	-210.000
2463.6000	-47.085
2464.0000	-44.736
2464.4000	-43.007
2464.8000	-46.067
2465.2000	-210.000
2465.6000	-210.000
2466.0000	-65.934
2466.4000	-210.000
2466.8000	-65.494
2467.2000	-210.000
2467.6000	-210.000
2468.0000	-58.823
2468.4000	-210.000
2468.8000	-45.127
2469.2000	-44.361
2469.6000	-42.492
2470.0000	-41.009
2470.4000	-210.000
2470.8000	-210.000
2471.2000	-63.584
2471.6000	-210.000
2472.0000	-210.000
2472.4000	-210.000
2472.8000	-210.000
2473.2000	-210.000
2473.6000	-210.000
2474.0000	-43.783
2474.4000	-44.404
2474.8000	-43.237
2475.2000	-42.650
2475.6000	-210.000
2476.0000	-64.768
2476.4000	-210.000
2476.8000	-210.000
2477.2000	-210.000
2477.6000	-63.795
2478.0000	-210.000
2478.4000	-86.648
2478.8000	-65.047
2479.2000	-210.000
2479.6000	-43.694
2480.0000	-43.072
2480.4000	-42.529
2480.8000	-53.515
2481.2000	-210.000
2481.6000	-210.000
2482.0000	-75.493
2482.4000	-59.880
2482.8000	-62.390
2483.2000	-210.000
2483.6000	-210.000
2484.0000	-64.281
2484.4000	-210.000
2484.8000	-45.303
2485.2000	-43.459
2485.6000	-40.519
2486.0000	-40.649
2486.4000	-210.000
2486.8000	-210.000
2487.2000	-61.870
2487.6000	-60.598
2488.0000	-59.991
2488.4000	-210.000
2488.8000	-210.000
2489.2000	-210.000
2489.6000	-210.000
2490.0000	-42.703
2490.4000	-42.392
2490.8000	-41.071
2491.2000	-41.016
2491.6000	-210.000
2492.0000	-210.000
2492.4000	-210.000
2492.8000	-60.420
2493.2000	-64.478
2493.6000	-210.000
2494.0000	-210.000
2494.4000	-210.000
2494.8000	-210.000
2495.2000	-210.000
2495.6000	-40.951
2496.0000	-40.763
2496.4000	-41.436
2496.8000	-210.000
2497.2000	-210.000
2497.6000	-210.000
2498.0000	-64.829
2498.4000	-60.870
2498.8000	-210.000
2499.2000	-210.000
2499.6000	-210.000
2500.0000	-210.000
2500.4000	-52.859
2500.8000	-40.919
2501.2000	-40.294
2501.6000	-37.651
2502.0000	-47.904
2502.4000	-210.000
2502.8000	-62.902
2503.2000	-67.500
2503.6000	-210.000
2504.0000	-62.947
2504.4000	-210.000
2504.8000	-210.000
2505.2000	-59.510
2505.6000	-44.588
2506.0000	-38.805
2506.4000	-38.713
2506.8000	-37.206
2507.2000	-44.859
2507.6000	-210.000
2508.0000	-210.000
2508.4000	-210.000
2508.8000	-59.437
2509.2000	-210.000
2509.6000	-210.000
2510.0000	-60.635
2510.4000	-210.000
2510.8000	-45.006
2511.2000	-39.529
2511.6000	-37.705
2512.0000	-38.928
2512.4000	-45.053
2512.8000	-210.000
2513.2000	-210.000
2513.6000	-62.080
2514.0000	-210.000
2514.4000	-210.000
2514.8000	-61.033
2515.2000	-59.153
2515.6000	-59.967
2516.0000	-210.000
2516.4000	-57.717
2516.8000	-38.928
2517.2000	-39.013
2517.6000	-37.738
2518.0000	-59.792
2518.4000	-210.000
2518.8000	-210.000
2519.2000	-61.677
2519.6000	-210.000
2520.0000	-210.000
2520.4000	-75.815
2520.8000	-64.230
2521.2000	-210.000
2521.6000	-45.612
2522.0000	-37.660
2522.4000	-38.047
2522.8000	-36.063
2523.2000	-43.766
2523.6000	-210.000
2524.0000	-210.000
2524.4000	-210.000
2524.8000	-60.721
2525.2000	-64.949
2525.6000	-210.000
2526.0000	-210.000
2526.4000	-62.445
2526.8000	-43.433
2527.2000	-38.055
2527.6000	-37.015
2528.0000	-36.209
2528.4000	-43.372
2528.8000	-210.000
2529.2000	-210.000
2529.6000	-62.304
2530.0000	-63.434
2530.4000	-210.000
2530.8000	-210.000
2531.2000	-210.000
2531.6000	-210.000
2532.0000	-210.000
2532.4000	-39.793
2532.8000	-37.562
2533.2000	-36.150
2533.6000	-41.410
2534.0000	-210.000
2534.4000	-210.000
2534.8000	-61.574
2535.2000	-210.000
2535.6000	-60.971
2536.0000	-210.000
2536.4000	-210.000
2536.8000	-210.000
2537.2000	-210.000
2537.6000	-39.565
2538.0000	-37.166
2538.4000	-35.517
2538.8000	-36.667
2539.2000	-210.000
2539.6000	-210.000
2540.0000	-66.337
2540.4000	-210.000
2540.8000	-210.000
2541.2000	-210.000
2541.6000	-66.007
2542.0000	-64.099
2542.4000	-68.536
2542.8000	-37.406
2543.2000	-36.161
2543.6000	-36.808
2544.0000	-37.462
2544.4000	-210.000
2544.8000	-210.000
2545.2000	-64.949
2545.6000	-61.561
2546.0000	-68.495
2546.4000	-58.699
2546.8000	-210.000
2547.2000	-210.000
2547.6000	-210.000
2548.0000	-210.000
2548.4000	-35.899
2548.8000	-36.911
2549.2000	-38.897
2549.6000	-210.000
2550.0000	-210.000
2550.4000	-210.000
2550.8000	-210.000
2551.2000	-210.000
2551.6000	-62.162
2552.0000	-210.000
2552.4000	-210.000
2552.8000	-210.000
2553.2000	-43.896
2553.6000	-35.998
2554.0000	-36.846
2554.4000	-35.996
2554.8000	-47.003
2555.2000	-210.000
2555.6000	-210.000
2556.0000	-210.000
2556.4000	-60.007
2556.8000	-60.273
2557.2000	-61.958
2557.6000	-210.000
2558.0000	-70.696
2558.4000	-40.828
2558.8000	-35.898
2559.2000	-37.490
2559.6000	-36.241
2560.0000	-45.403
2560.4000	-210.000
2560.8000	-210.000
2561.2000	-70.510
2561.6000	-63.029
2562.0000	-60.944
2562.4000	-59.344
2562.8000	-67.163
2563.2000	-210.000
2563.6000	-42.099
2564.0000	-36.529
2564.4000	-37.308
2564.8000	-37.125
2565.2000	-45.048
2565.6000	-210.000
2566.0000	-62.741
2566.4000	-60.066
2566.8000	-210.000
2567.2000	-56.907
2567.6000	-210.000
2568.0000	-210.000
2568.4000	-210.000
2568.8000	-210.000
2569.2000	-37.709
2569.6000	-36.933
2570.0000	-37.019
2570.4000	-39.364
2570.8000	-210.000
2571.2000	-210.000
2571.6000	-210.000
2572.0000	-210.000
2572.4000	-69.214
2572.8000	-210.000
2573.2000	-61.942
2573.6000	-62.201
2574.0000	-210.000
2574.4000	-36.747
2574.8000	-36.873
2575.2000	-36.344
2575.6000	-37.009
2576.0000	-210.000
2576.4000	-210.000
2576.8000	-210.000
2577.2000	-210.000
2577.6000	-210.000
2578.0000	-210.000
2578.4000	-68.031
2578.8000	-210.000
2579.2000	-59.663
2579.6000	-36.549
2580.0000	-35.989
2580.4000	-36.472
2580.8000	-36.971
2581.2000	-210.000
2581.6000	-210.000
2582.0000	-210.000
2582.4000	-62.242
2582.8000	-63.001
2583.2000	-58.889
2583.6000	-68.335
2584.0000	-210.000
2584.4000	-64.335
2584.8000	-44.345
2585.2000	-35.300
2585.6000	-35.379
2586.0000	-35.558
2586.4000	-50.730
2586.8000	-210.000
2587.2000	-210.000
2587.6000	-210.000
2588.0000	-62.658
2588.4000	-68.477
2588.8000	-210.000
2589.2000	-61.796
2589.6000	-210.000
2590.0000	-42.114
2590.4000	-35.686
2590.8000	-35.343
2591.2000	-35.644
2591.6000	-41.833
2592.0000	-210.000
2592.4000	-210.000
2592.8000	-66.300
2593.2000	-210.000
2593.6000	-66.855
2594.0000	-58.664
2594.4000	-210.000
2594.8000	-210.000
2595.2000	-40.004
2595.6000	-34.767
2596.0000	-35.469
2596.4000	-35.351
2596.8000	-42.285
2597.2000	-210.000
2597.6000	-210.000
2598.0000	-69.564
2598.4000	-210.000
2598.8000	-61.089
2599.2000	-79.949
2599.6000	-66.294
2600.0000	-62.618
2600.4000	-210.000
2600.8000	-38.696
2601.2000	-35.796
2601.6000	-35.461
2602.0000	-38.319
2602.4000	-210.000
2602.8000	-210.000
2603.2000	-210.000
2603.6000	-63.030
2604.0000	-62.340
2604.4000	-61.372
2604.8000	-61.351
2605.2000	-210.000
2605.6000	-210.000
2606.0000	-36.113
2606.4000	-36.206
2606.8000	-36.547
2607.2000	-36.577
2607.6000	-210.000
2608.0000	-210.000
2608.4000	-210.000
2608.8000	-210.000
2609.2000	-61.393
2609.6000	-59.431
2610.0000	-210.000
2610.4000	-61.489
2610.8000	-57.938
2611.2000	-35.229
2611.6000	-34.872
2612.0000	-36.353
2612.4000	-36.900
2612.8000	-210.000
2613.2000	-210.000
2613.6000	-65.674
2614.0000	-65.875
2614.4000	-210.000
2614.8000	-81.292
2615.2000	-210.000
2615.6000	-65.445
2616.0000	-63.485
2616.4000	-36.576
2616.8000	-35.894
2617.2000	-36.559
2617.6000	-36.127
2618.0000	-210.000
2618.4000	-210.000
2618.8000	-210.000
2619.2000	-210.000
2619.6000	-62.462
2620.0000	-63.500
2620.4000	-210.000
2620.8000	-210.000
2621.2000	-63.455
2621.6000	-41.366
2622.0000	-35.311
2622.4000	-35.363
2622.8000	-34.928
2623.2000	-43.580
2623.6000	-210.000
2624.0000	-210.000
2624.4000	-210.000
2624.8000	-210.000
2625.2000	-210.000
2625.6000	-210.000
2626.0000	-69.923
2626.4000	-70.762
2626.8000	-39.398
2627.2000	-34.366
2627.6000	-34.386
2628.0000	-35.018
2628.4000	-42.570
2628.8000	-210.000
2629.2000	-210.000
2629.6000	-210.000
2630.0000	-210.000
2630.4000	-75.930
2630.8000	-61.801
2631.2000	-210.000
2631.6000	-210.000
2632.0000	-39.009
2632.4000	-32.748
2632.8000	-33.274
2633.2000	-33.754
2633.6000	-40.647
2634.0000	-210.000
2634.4000	-210.000
2634.8000	-62.880
2635.2000	-63.703
2635.6000	-61.131
2636.0000	-63.457
2636.4000	-210.000
2636.8000	-210.000
2637.2000	-210.000
2637.6000	-34.496
2638.0000	-33.760
2638.4000	-33.094
2638.8000	-36.247
2639.2000	-210.000
2639.6000	-210.000
2640.0000	-59.938
2640.4000	-63.088
2640.8000	-210.000
2641.2000	-71.789
2641.6000	-70.964
2642.0000	-73.524
2642.4000	-210.000
2642.8000	-33.109
2643.2000	-32.103
2643.6000	-31.532
2644.0000	-32.940
2644.4000	-210.000
2644.8000	-210.000
2645.2000	-210.000
2645.6000	-60.388
2646.0000	-210.000
2646.4000	-210.000
2646.8000	-210.000
2647.2000	-210.000
2647.6000	-210.000
2648.0000	-31.991
2648.4000	-30.878
2648.8000	-31.625
2649.2000	-39.423
2649.6000	-210.000
2650.0000	-210.000
2650.4000	-210.000
2650.8000	-210.000
2651.2000	-210.000
2651.6000	-210.000
2652.0000	-210.000
2652.4000	-210.000
2652.8000	-210.000
2653.2000	-31.361
2653.6000	-30.218
2654.0000	-31.257
2654.4000	-36.832
2654.8000	-210.000
2655.2000	-210.000
2655.6000	-70.623
2656.0000	-210.000
2656.4000	-210.000
2656.8000	-210.000
2657.2000	-76.575
2657.6000	-210.000
2658.0000	-210.000
2658.4000	-31.744
2658.8000	-30.427
2659.2000	-30.119
2659.6000	-32.918
2660.0000	-210.000
2660.4000	-210.000
2660.8000	-69.624
2661.2000	-210.000
2661.6000	-210.000
2662.0000	-210.000
2662.4000	-210.000
2662.8000	-62.374
2663.2000	-69.326
2663.6000	-30.706
2664.0000	-29.155
2664.4000	-28.477
2664.8000	-30.014
2665.2000	-210.000
2665.6000	-210.000
2666.0000	-210.000
2666.4000	-210.000
2666.8000	-210.000
2667.2000	-62.096
2667.6000	-63.724
2668.0000	-61.726
2668.4000	-210.000
2668.8000	-31.036
2669.2000	-27.307
2669.6000	-28.285
2670.0000	-29.301
2670.4000	-210.000
2670.8000	-210.000
2671.2000	-210.000
2671.6000	-210.000
2672.0000	-210.000
2672.4000	-210.000
2672.8000	-72.430
2673.2000	-66.419
2673.6000	-61.982
2674.0000	-33.094
2674.4000	-27.129
2674.8000	-28.705
2675.2000	-29.335
2675.6000	-40.283
2676.0000	-210.000
2676.4000	-210.000
2676.8000	-210.000
2677.2000	-210.000
2677.6000	-64.662
2678.0000	-210.000
2678.4000	-210.000
2678.8000	-67.427
2679.2000	-33.556
2679.6000	-26.582
2680.0000	-27.039
2680.4000	-27.113
2680.8000	-36.793
2681.2000	-210.000
2681.6000	-210.000
2682.0000	-210.000
2682.4000	-210.000
2682.8000	-68.009
2683.2000	-210.000
2683.6000	-60.833
2684.0000	-65.745
2684.4000	-27.968
2684.8000	-26.925
2685.2000	-26.486
2685.6000	-27.013
2686.0000	-210.000
2686.4000	-210.000
2686.8000	-210.000
2687.2000	-72.175
2687.6000	-77.582
2688.0000	-62.747
2688.4000	-210.000
2688.8000	-210.000
2689.2000	-64.493
2689.6000	-33.375
2690.0000	-27.138
2690.4000	-26.058
2690.8000	-26.973
2691.2000	-41.044
2691.6000	-210.000
2692.0000	-210.000
2692.4000	-210.000
2692.8000	-210.000
2693.2000	-63.356
2693.6000	-210.000
2694.0000	-76.655
2694.4000	-210.000
2694.8000	-30.022
2695.2000	-25.933
2695.6000	-25.835
2696.0000	-24.787
2696.4000	-31.044
2696.8000	-210.000
2697.2000	-210.000
2697.6000	-210.000
2698.0000	-210.000
2698.4000	-61.006
2698.8000	-210.000
2699.2000	-59.231
2699.6000	-62.044
2700.0000	-29.515
2700.4000	-24.402
2700.8000	-24.099
2701.2000	-23.407
2701.6000	-29.207
2702.0000	-210.000
2702.4000	-210.000
2702.8000	-210.000
2703.2000	-70.127
2703.6000	-66.925
2704.0000	-210.000
2704.4000	-66.512
2704.8000	-64.498
2705.2000	-210.000
2705.6000	-23.475
2706.0000	-20.912
2706.4000	-20.363
2706.8000	-25.080
2707.2000	-56.226
2707.6000	-210.000
2708.0000	-64.984
2708.4000	-61.340
2708.8000	-58.749
2709.2000	-63.400
2709.6000	-57.726
2710.0000	-58.445
2710.4000	-23.910
2710.8000	-19.791
2711.2000	-19.558
2711.6000	-19.938
2712.0000	-26.838
2712.4000	-56.392
2712.8000	-57.608
2713.2000	-56.937
2713.6000	-56.691
2714.0000	-57.385
2714.4000	-55.965
2714.8000	-54.940
2715.2000	-55.358
2715.6000	-25.721
2716.0000	-20.680
2716.4000	-18.068
2716.8000	-18.151
2717.2000	-24.139
2717.6000	-50.338
2718.0000	-56.864
2718.4000	-56.333
2718.8000	-55.320
2719.2000	-55.705
2719.6000	-54.332
2720.0000	-52.935
2720.4000	-52.385
2720.8000	-24.372
2721.2000	-19.975
2721.6000	-16.923
2722.0000	-17.347
2722.4000	-22.426
2722.8000	-41.051
2723.2000	-48.426
2723.6000	-48.855
2724.0000	-48.478
2724.4000	-47.693
2724.8000	-47.059
2725.2000	-47.045
2725.6000	-46.924
2726.0000	-47.345
2726.4000	-19.367
2726.8000	-17.382
2727.2000	-16.892
2727.6000	-21.957
2728.0000	-40.548
2728.4000	-45.437
2728.8000	-45.405
2729.2000	-45.345
2729.6000	-45.331
2730.0000	-45.234
2730.4000	-45.270
2730.8000	-45.173
2731.2000	-21.626
2731.6000	-17.246
2732.0000	-16.133
2732.4000	-15.974
2732.8000	-21.843
2733.2000	-39.744
2733.6000	-45.671
2734.0000	-45.119
2734.4000	-44.683
2734.8000	-44.445
2735.2000	-44.346
2735.6000	-44.271
2736.0000	-44.129
2736.4000	-21.291
2736.8000	-16.730
2737.2000	-15.676
2737.6000	-15.326
2738.0000	-20.514
2738.4000	-35.854
2738.8000	-43.321
2739.2000	-43.334
2739.6000	-42.964
2740.0000	-42.798
2740.4000	-42.407
2740.8000	-42.142
2741.2000	-41.807
2741.6000	-41.871
2742.0000	-18.317
2742.4000	-14.414
2742.8000	-13.888
2743.2000	-16.966
2743.6000	-31.069
2744.0000	-38.189
2744.4000	-37.507
2744.8000	-36.650
2745.2000	-35.885
2745.6000	-35.116
2746.0000	-34.368
2746.4000	-33.965
2746.8000	-20.292
2747.2000	-14.821
2747.6000	-12.646
2748.0000	-13.058
2748.4000	-18.170
2748.8000	-33.311
2749.2000	-33.673
2749.6000	-33.562
2750.0000	-33.662
2750.4000	-33.798
2750.8000	-33.886
2751.2000	-33.933
2751.6000	-34.082
2752.0000	-20.706
2752.4000	-14.592
2752.8000	-11.122
2753.2000	-11.204
2753.6000	-16.657
2754.0000	-31.219
2754.4000	-31.748
2754.8000	-30.857
2755.2000	-30.192
2755.6000	-29.636
2756.0000	-29.160
2756.4000	-28.824
2756.8000	-28.455
2757.2000	-19.955
2757.6000	-14.014
2758.0000	-10.404
2758.4000	-10.214
2758.8000	-14.563
2759.2000	-25.967
2759.6000	-26.641
2760.0000	-26.933
2760.4000	-26.897
2760.8000	-26.746
2761.2000	-26.523
2761.6000	-25.971
2762.0000	-25.589
2762.4000	-17.363
2762.8000	-12.430
2763.2000	-9.384
2763.6000	-8.557
2764.0000	-13.668
2764.4000	-21.694
2764.8000	-22.090
2765.2000	-21.961
2765.6000	-21.507
2766.0000	-20.973
2766.4000	-20.450
2766.8000	-19.780
2767.2000	-19.467
2767.6000	-12.024
2768.0000	-8.315
2768.4000	-7.345
2768.8000	-7.021
2769.2000	-10.876
2769.6000	-18.981
2770.0000	-19.938
2770.4000	-19.830
2770.8000	-19.994
2771.2000	-20.375
2771.6000	-20.926
2772.0000	-21.686
2772.4000	-22.946
2772.8000	-10.703
2773.2000	-6.692
2773.6000	-6.615
2774.0000	-6.621
2774.4000	-10.783
2774.8000	-19.404
2775.2000	-24.352
2775.6000	-27.048
2776.0000	-27.057
2776.4000	-26.640
2776.8000	-26.169
2777.2000	-25.683
2777.6000	-25.299
2778.0000	-11.037
2778.4000	-8.542
2778.8000	-5.176
2779.2000	-4.977
2779.6000	-10.263
2780.0000	-17.274
2780.4000	-21.009
2780.8000	-21.415
2781.2000	-20.886
2781.6000	-20.236
2782.0000	-19.775
2782.4000	-19.384
2782.8000	-18.597
2783.2000	-7.270
2783.6000	-3.343
2784.0000	-2.881
2784.4000	-2.885
2784.8000	-7.276
2785.2000	-14.803
2785.6000	-14.038
2786.0000	-12.844
2786.4000	-12.212
2786.8000	-11.717
2787.2000	-11.370
2787.6000	-11.069
2788.0000	-10.760
2788.4000	-6.142
2788.8000	-2.266
2789.2000	-2.207
2789.6000	-3.257
2790.0000	-10.469
2790.4000	-10.458
2790.8000	-10.212
2791.2000	-10.238
2791.6000	-10.286
2792.0000	-10.331
2792.4000	-10.403
2792.8000	-10.472
2793.2000	-10.595
2793.6000	-5.510
2794.0000	-2.238
2794.4000	-1.646
2794.8000	-2.033
2795.2000	-8.589
2795.6000	-10.746
2796.0000	-11.390
2796.4000	-11.894
2796.8000	-12.165
2797.2000	-12.375
2797.6000	-12.562
2798.0000	-12.738
2798.4000	-12.967
2798.8000	-5.112
2799.2000	-1.388
2799.6000	-0.975
2800.0000	-1.000
2800.4000	-5.972
2800.8000	-12.767
2801.2000	-13.637
2801.6000	-13.768
2802.0000	-13.836
2802.4000	-13.977
2802.8000	-14.190
2803.2000	-14.554
2803.6000	-8.608
2804.0000	-4.473
2804.4000	-2.753
2804.8000	-3.040
2805.2000	-4.140
2805.6000	-12.619
2806.0000	-16.771
2806.4000	-18.396
2806.8000	-18.453
2807.2000	-18.349
2807.6000	-18.132
2808.0000	-17.916
2808.4000	-17.760
2808.8000	-17.601
2809.2000	-7.881
2809.6000	-4.068
2810.0000	-3.679
2810.4000	-4.504
2810.8000	-11.798
2811.2000	-17.668
2811.6000	-18.928
2812.0000	-19.428
2812.4000	-19.770
2812.8000	-20.035
2813.2000	-20.239
2813.6000	-20.223
2814.0000	-20.066
2814.4000	-5.415
2814.8000	-4.439
2815.2000	-4.550
2815.6000	-5.578
2816.0000	-15.125
2816.4000	-17.990
2816.8000	-18.454
2817.2000	-18.709
2817.6000	-19.059
2818.0000	-19.395
2818.4000	-19.790
2818.8000	-20.243
2819.2000	-20.498
2819.6000	-5.749
2820.0000	-4.740
2820.4000	-5.026
2820.8000	-6.258
2821.2000	-16.677
2821.6000	-23.248
2822.0000	-25.367
2822.4000	-26.747
2822.8000	-27.815
2823.2000	-28.505
2823.6000	-28.870
2824.0000	-29.129
2824.4000	-210.000
2824.8000	-6.628
2825.2000	-5.890
2825.6000	-6.083
2826.0000	-10.185
2826.4000	-19.920
2826.8000	-29.982
2827.2000	-30.218
2827.6000	-29.787
2828.0000	-29.331
2828.4000	-28.958
2828.8000	-28.603
2829.2000	-28.340
2829.6000	-28.092
2830.0000	-11.798
2830.4000	-6.854
2830.8000	-6.283
2831.2000	-7.739
2831.6000	-19.173
2832.0000	-27.544
2832.4000	-28.277
2832.8000	-28.824
2833.2000	-29.298
2833.6000	-29.934
2834.0000	-30.767
2834.4000	-31.877
2834.8000	-33.348
2835.2000	-11.058
2835.6000	-6.467
2836.0000	-6.418
2836.4000	-11.560
2836.8000	-29.888
2837.2000	-36.371
2837.6000	-36.595
2838.0000	-36.359
2838.4000	-36.016
2838.8000	-35.638
2839.2000	-35.223
2839.6000	-35.057
2840.0000	-15.990
2840.4000	-9.863
2840.8000	-6.538
2841.2000	-6.499
2841.6000	-11.673
2842.0000	-25.570
2842.4000	-34.888
2842.8000	-35.535
2843.2000	-36.107
2843.6000	-36.686
2844.0000	-37.441
2844.4000	-38.216
2844.8000	-38.940
2845.2000	-39.425
2845.6000	-11.394
2846.0000	-6.876
2846.4000	-7.076
2846.8000	-13.112
2847.2000	-36.678
2847.6000	-39.257
2848.0000	-39.381
2848.4000	-39.502
2848.8000	-39.606
2849.2000	-39.652
2849.6000	-39.837
2850.0000	-40.219
2850.4000	-16.387
2850.8000	-10.237
2851.2000	-7.053
2851.6000	-7.309
2852.0000	-11.780
2852.4000	-38.482
2852.8000	-43.889
2853.2000	-44.110
2853.6000	-44.052
2854.0000	-43.973
2854.4000	-43.702
2854.8000	-43.468
2855.2000	-43.326
2855.6000	-13.087
2856.0000	-8.148
2856.4000	-7.430
2856.8000	-8.547
2857.2000	-24.031
2857.6000	-40.978
2858.0000	-43.199
2858.4000	-43.680
2858.8000	-43.960
2859.2000	-44.251
2859.6000	-44.495
2860.0000	-44.727
2860.4000	-44.932
2860.8000	-17.257
2861.2000	-11.490
2861.6000	-8.255
2862.0000	-8.460
2862.4000	-16.667
2862.8000	-40.829
2863.2000	-45.891
2863.6000	-47.114
2864.0000	-47.709
2864.4000	-48.183
2864.8000	-49.001
2865.2000	-49.979
2865.6000	-50.818
2866.0000	-14.140
2866.4000	-9.168
2866.8000	-8.534
2867.2000	-9.994
2867.6000	-20.819
2868.0000	-49.226
2868.4000	-52.081
2868.8000	-51.816
2869.2000	-52.595
2869.6000	-53.223
2870.0000	-53.091
2870.4000	-53.391
2870.8000	-53.596
2871.2000	-14.850
2871.6000	-9.779
2872.0000	-8.956
2872.4000	-10.047
2872.8000	-23.349
2873.2000	-53.441
2873.6000	-54.853
2874.0000	-55.485
2874.4000	-55.522
2874.8000	-56.158
2875.2000	-56.405
2875.6000	-57.642
2876.0000	-18.935
2876.4000	-12.750
2876.8000	-9.147
2877.2000	-9.228
2877.6000	-13.366
2878.0000	-35.820
2878.4000	-58.609
2878.8000	-58.293
2879.2000	-58.685
2879.6000	-57.821
2880.0000	-58.993
2880.4000	-59.668
2880.8000	-58.738
2881.2000	-210.000
2881.6000	-15.328
2882.0000	-10.423
2882.4000	-9.731
2882.8000	-12.884
2883.2000	-62.845
2883.6000	-60.146
2884.0000	-62.519
2884.4000	-60.108
2884.8000	-59.293
2885.2000	-60.798
2885.6000	-210.000
2886.0000	-62.620
2886.4000	-19.441
2886.8000	-13.444
2887.2000	-10.184
2887.6000	-10.326
2888.0000	-14.667
2888.4000	-57.466
2888.8000	-65.699
2889.2000	-65.490
2889.6000	-67.488
2890.0000	-61.034
2890.4000	-66.017
2890.8000	-66.381
2891.2000	-63.874
2891.6000	-16.603
2892.0000	-10.854
2892.4000	-9.911
2892.8000	-11.583
2893.2000	-24.790
2893.6000	-60.113
2894.0000	-63.790
2894.4000	-62.080
2894.8000	-62.911
2895.2000	-70.614
2895.6000	-63.670
2896.0000	-63.834
2896.4000	-62.560
2896.8000	-20.873
2897.2000	-14.325
2897.6000	-10.557
2898.0000	-11.133
2898.4000	-17.441
2898.8000	-61.572
2899.2000	-63.353
2899.6000	-73.277
2900.0000	-210.000
2900.4000	-64.472
2900.8000	-79.116
2901.2000	-63.755
2901.6000	-66.526
2902.0000	-17.473
2902.4000	-11.543
2902.8000	-11.046
2903.2000	-12.710
2903.6000	-23.870
2904.0000	-210.000
2904.4000	-76.263
2904.8000	-62.243
2905.2000	-210.000
2905.6000	-210.000
2906.0000	-61.668
2906.4000	-210.000
2906.8000	-72.615
2907.2000	-17.976
2907.6000	-11.924
2908.0000	-11.487
2908.4000	-17.515
2908.8000	-210.000
2909.2000	-210.000
2909.6000	-64.562
2910.0000	-210.000
2910.4000	-210.000
2910.8000	-71.481
2911.2000	-62.931
2911.6000	-65.502
2912.0000	-210.000
2912.4000	-18.431
2912.8000	-12.634
2913.2000	-11.575
2913.6000	-13.984
2914.0000	-40.560
2914.4000	-61.668
2914.8000	-69.182
2915.2000	-75.772
2915.6000	-210.000
2916.0000	-62.366
2916.4000	-63.575
2916.8000	-210.000
2917.2000	-21.835
2917.6000	-15.388
2918.0000	-11.824
2918.4000	-10.797
2918.8000	-16.439
2919.2000	-210.000
2919.6000	-62.624
2920.0000	-210.000
2920.4000	-210.000
2920.8000	-65.567
2921.2000	-210.000
2921.6000	-210.000
2922.0000	-210.000
2922.4000	-21.291
2922.8000	-15.254
2923.2000	-11.857
2923.6000	-11.936
2924.0000	-25.526
2924.4000	-61.412
2924.8000	-210.000
2925.2000	-65.476
2925.6000	-210.000
2926.0000	-210.000
2926.4000	-210.000
2926.8000	-69.848
2927.2000	-64.438
2927.6000	-18.045
2928.0000	-12.500
2928.4000	-11.844
2928.8000	-13.106
2929.2000	-22.062
2929.6000	-210.000
2930.0000	-64.376
2930.4000	-66.193
2930.8000	-66.943
2931.2000	-78.004
2931.6000	-66.037
2932.0000	-60.523
2932.4000	-210.000
2932.8000	-18.451
2933.2000	-12.615
2933.6000	-11.397
2934.0000	-12.733
2934.4000	-34.417
2934.8000	-63.575
2935.2000	-61.354
2935.6000	-210.000
2936.0000	-210.000
2936.4000	-67.941
2936.8000	-70.661
2937.2000	-70.597
2937.6000	-64.850
2938.0000	-16.541
2938.4000	-11.734
2938.8000	-11.122
2939.2000	-15.096
2939.6000	-210.000
2940.0000	-210.000
2940.4000	-66.402
2940.8000	-210.000
2941.2000	-64.633
2941.6000	-61.795
2942.0000	-65.465
2942.4000	-210.000
2942.8000	-21.394
2943.2000	-14.664
2943.6000	-10.571
2944.0000	-10.776
2944.4000	-15.946
2944.8000	-58.132
2945.2000	-62.062
2945.6000	-63.977
2946.0000	-70.293
2946.4000	-61.153
2946.8000	-210.000
2947.2000	-63.044
2947.6000	-62.646
2948.0000	-21.181
2948.4000	-14.454
2948.8000	-10.612
2949.2000	-10.459
2949.6000	-17.287
2950.0000	-210.000
2950.4000	-210.000
2950.8000	-210.000
2951.2000	-64.695
2951.6000	-210.000
2952.0000	-61.886
2952.4000	-64.889
2952.8000	-63.343
2953.2000	-17.696
2953.6000	-11.717
2954.0000	-10.685
2954.4000	-11.918
2954.8000	-26.221
2955.2000	-66.913
2955.6000	-65.740
2956.0000	-210.000
2956.4000	-210.000
2956.8000	-210.000
2957.2000	-210.000
2957.6000	-64.241
2958.0000	-64.795
2958.4000	-17.730
2958.8000	-11.604
2959.2000	-10.843
2959.6000	-16.502
2960.0000	-210.000
2960.4000	-210.000
2960.8000	-66.450
2961.2000	-61.722
2961.6000	-62.145
2962.0000	-210.000
2962.4000	-71.196
2962.8000	-210.000
2963.2000	-210.000
2963.6000	-17.416
2964.0000	-11.472
2964.4000	-10.530
2964.8000	-13.400
2965.2000	-210.000
2965.6000	-210.000
2966.0000	-210.000
2966.4000	-210.000
2966.8000	-63.848
2967.2000	-70.210
2967.6000	-210.000
2968.0000	-65.856
2968.4000	-20.736
2968.8000	-14.288
2969.2000	-10.899
2969.6000	-11.418
2970.0000	-16.223
2970.4000	-210.000
2970.8000	-210.000
2971.2000	-210.000
2971.6000	-65.470
2972.0000	-65.606
2972.4000	-69.581
2972.8000	-62.073
2973.2000	-67.049
2973.6000	-17.468
2974.0000	-11.653
2974.4000	-11.103
2974.8000	-12.353
2975.2000	-25.432
2975.6000	-71.615
2976.0000	-67.067
2976.4000	-65.911
2976.8000	-63.559
2977.2000	-210.000
2977.6000	-64.877
2978.0000	-64.301
2978.4000	-66.127
2978.8000	-20.100
2979.2000	-11.976
2979.6000	-11.089
2980.0000	-14.754
2980.4000	-210.000
2980.8000	-210.000
2981.2000	-210.000
2981.6000	-71.088
2982.0000	-210.000
2982.4000	-210.000
2982.8000	-73.628
2983.2000	-60.921
2983.6000	-210.000
2984.0000	-16.525
2984.4000	-12.032
2984.8000	-11.621
2985.2000	-14.765
2985.6000	-210.000
[truncated: 6,286 more rows]
