# Supplementary material for: Femtosecond tunable solitons up to 4.8 µm using soliton self-frequency shift in an InF3 fiber
Source: Sci Rep. 2022 Sep 23;12:15898. doi: 10.1038/s41598-022-19658-8 (PMC9508244; doi:10.1038/s41598-022-19658-8)
Supplement: Supplementary file 1 — Supplementary Information. [file 41598_2022_19658_MOESM1_ESM.zip › Raw data/Fig4_70W_QCW/6.00A.CSV]

75CSV
// AQ6376 OPTICAL SPECTRUM ANALYZER //
35
CTRWL	3850.000000
SPAN	3300.000000
START WL	2200.000000
STOP WL	5500.000000
WLFREQ	0
REFL	-11.4
LSCL	7.1
RESLN	2.000
AVG	1
SMPLAUTO	1
SMPL	8251
SMPLINTVL	0.4000
HI1_CHOP
MEAS
LSUNT	0
NMSKH	OFF
RESCOR	0
SMOOTH	0
MEASWL	0
SWPSPD	1
MODELNAME	AQ6376
CHGPT	0
RESCAL0_0	10243
RESCAL0_1	0
RESCAL0_2	0
RESCAL1_0	10243
RESCAL1_1	0
RESCAL1_2	0
RESPARM	10243
FREQPARM	10243
WNUMPARM	10243
[TRACE DATA]
2200.0000	-210.000
2200.4000	-210.000
2200.8000	-210.000
2201.2000	-210.000
2201.6000	-62.205
2202.0000	-210.000
2202.4000	-210.000
2202.8000	-50.019
2203.2000	-62.949
2203.6000	-49.189
2204.0000	-210.000
2204.4000	-210.000
2204.8000	-55.889
2205.2000	-55.855
2205.6000	-210.000
2206.0000	-55.814
2206.4000	-57.923
2206.8000	-210.000
2207.2000	-210.000
2207.6000	-210.000
2208.0000	-210.000
2208.4000	-63.168
2208.8000	-55.379
2209.2000	-210.000
2209.6000	-210.000
2210.0000	-210.000
2210.4000	-210.000
2210.8000	-70.569
2211.2000	-63.039
2211.6000	-60.253
2212.0000	-59.046
2212.4000	-210.000
2212.8000	-210.000
2213.2000	-46.668
2213.6000	-50.662
2214.0000	-61.565
2214.4000	-45.484
2214.8000	-210.000
2215.2000	-210.000
2215.6000	-61.588
2216.0000	-61.755
2216.4000	-55.811
2216.8000	-58.122
2217.2000	-210.000
2217.6000	-60.256
2218.0000	-61.458
2218.4000	-48.640
2218.8000	-45.204
2219.2000	-63.555
2219.6000	-48.110
2220.0000	-210.000
2220.4000	-210.000
2220.8000	-60.142
2221.2000	-56.728
2221.6000	-58.166
2222.0000	-52.875
2222.4000	-62.001
2222.8000	-210.000
2223.2000	-210.000
2223.6000	-210.000
2224.0000	-210.000
2224.4000	-53.153
2224.8000	-210.000
2225.2000	-210.000
2225.6000	-210.000
2226.0000	-210.000
2226.4000	-210.000
2226.8000	-210.000
2227.2000	-210.000
2227.6000	-59.583
2228.0000	-210.000
2228.4000	-64.966
2228.8000	-210.000
2229.2000	-210.000
2229.6000	-47.057
2230.0000	-56.126
2230.4000	-51.252
2230.8000	-53.724
2231.2000	-210.000
2231.6000	-57.965
2232.0000	-60.375
2232.4000	-210.000
2232.8000	-210.000
2233.2000	-57.032
2233.6000	-56.118
2234.0000	-53.906
2234.4000	-57.839
2234.8000	-44.568
2235.2000	-49.499
2235.6000	-56.859
2236.0000	-47.037
2236.4000	-210.000
2236.8000	-210.000
2237.2000	-56.886
2237.6000	-63.397
2238.0000	-59.723
2238.4000	-65.252
2238.8000	-65.857
2239.2000	-210.000
2239.6000	-64.886
2240.0000	-210.000
2240.4000	-50.989
2240.8000	-210.000
2241.2000	-210.000
2241.6000	-210.000
2242.0000	-210.000
2242.4000	-210.000
2242.8000	-210.000
2243.2000	-210.000
2243.6000	-63.816
2244.0000	-60.263
2244.4000	-210.000
2244.8000	-210.000
2245.2000	-210.000
2245.6000	-58.125
2246.0000	-51.635
2246.4000	-51.053
2246.8000	-46.175
2247.2000	-210.000
2247.6000	-210.000
2248.0000	-210.000
2248.4000	-210.000
2248.8000	-58.495
2249.2000	-210.000
2249.6000	-68.722
2250.0000	-210.000
2250.4000	-210.000
2250.8000	-45.688
2251.2000	-49.609
2251.6000	-59.167
2252.0000	-46.603
2252.4000	-210.000
2252.8000	-210.000
2253.2000	-63.255
2253.6000	-210.000
2254.0000	-59.726
2254.4000	-210.000
2254.8000	-210.000
2255.2000	-58.886
2255.6000	-67.371
2256.0000	-210.000
2256.4000	-210.000
2256.8000	-210.000
2257.2000	-50.275
2257.6000	-210.000
2258.0000	-210.000
2258.4000	-62.139
2258.8000	-210.000
2259.2000	-210.000
2259.6000	-210.000
2260.0000	-210.000
2260.4000	-210.000
2260.8000	-210.000
2261.2000	-210.000
2261.6000	-210.000
2262.0000	-56.971
2262.4000	-210.000
2262.8000	-46.000
2263.2000	-61.775
2263.6000	-210.000
2264.0000	-63.901
2264.4000	-210.000
2264.8000	-210.000
2265.2000	-58.836
2265.6000	-210.000
2266.0000	-210.000
2266.4000	-210.000
2266.8000	-52.803
2267.2000	-46.279
2267.6000	-52.070
2268.0000	-46.681
2268.4000	-55.679
2268.8000	-210.000
2269.2000	-210.000
2269.6000	-210.000
2270.0000	-57.484
2270.4000	-62.231
2270.8000	-57.880
2271.2000	-77.811
2271.6000	-210.000
2272.0000	-210.000
2272.4000	-210.000
2272.8000	-48.536
2273.2000	-63.727
2273.6000	-49.406
2274.0000	-210.000
2274.4000	-63.384
2274.8000	-58.531
2275.2000	-57.059
2275.6000	-210.000
2276.0000	-210.000
2276.4000	-210.000
2276.8000	-210.000
2277.2000	-61.390
2277.6000	-210.000
2278.0000	-49.736
2278.4000	-210.000
2278.8000	-210.000
2279.2000	-210.000
2279.6000	-210.000
2280.0000	-210.000
2280.4000	-68.579
2280.8000	-57.829
2281.2000	-69.023
2281.6000	-55.838
2282.0000	-210.000
2282.4000	-210.000
2282.8000	-210.000
2283.2000	-46.028
2283.6000	-50.180
2284.0000	-50.483
2284.4000	-45.770
2284.8000	-210.000
2285.2000	-59.499
2285.6000	-210.000
2286.0000	-210.000
2286.4000	-210.000
2286.8000	-210.000
2287.2000	-210.000
2287.6000	-66.506
2288.0000	-80.148
2288.4000	-44.996
2288.8000	-49.604
2289.2000	-55.594
2289.6000	-47.467
2290.0000	-210.000
2290.4000	-210.000
2290.8000	-71.206
2291.2000	-59.159
2291.6000	-210.000
2292.0000	-210.000
2292.4000	-210.000
2292.8000	-210.000
2293.2000	-210.000
2293.6000	-210.000
2294.0000	-210.000
2294.4000	-54.315
2294.8000	-210.000
2295.2000	-210.000
2295.6000	-210.000
2296.0000	-62.617
2296.4000	-210.000
2296.8000	-65.206
2297.2000	-210.000
2297.6000	-65.445
2298.0000	-210.000
2298.4000	-210.000
2298.8000	-210.000
2299.2000	-52.307
2299.6000	-50.855
2300.0000	-52.309
2300.4000	-46.604
2300.8000	-210.000
2301.2000	-210.000
2301.6000	-60.228
2302.0000	-210.000
2302.4000	-210.000
2302.8000	-210.000
2303.2000	-64.043
2303.6000	-210.000
2304.0000	-63.341
2304.4000	-46.876
2304.8000	-45.963
2305.2000	-55.853
2305.6000	-46.844
2306.0000	-66.099
2306.4000	-210.000
2306.8000	-57.409
2307.2000	-210.000
2307.6000	-61.956
2308.0000	-210.000
2308.4000	-58.702
2308.8000	-210.000
2309.2000	-61.738
2309.6000	-210.000
2310.0000	-210.000
2310.4000	-51.469
2310.8000	-50.668
2311.2000	-210.000
2311.6000	-210.000
2312.0000	-210.000
2312.4000	-59.656
2312.8000	-210.000
2313.2000	-62.047
2313.6000	-210.000
2314.0000	-210.000
2314.4000	-210.000
2314.8000	-210.000
2315.2000	-210.000
2315.6000	-50.331
2316.0000	-59.073
2316.4000	-48.147
2316.8000	-58.692
2317.2000	-210.000
2317.6000	-210.000
2318.0000	-210.000
2318.4000	-58.079
2318.8000	-62.197
2319.2000	-210.000
2319.6000	-210.000
2320.0000	-59.076
2320.4000	-49.162
2320.8000	-46.197
2321.2000	-50.949
2321.6000	-47.251
2322.0000	-53.124
2322.4000	-210.000
2322.8000	-60.333
2323.2000	-210.000
2323.6000	-57.588
2324.0000	-210.000
2324.4000	-60.511
2324.8000	-55.233
2325.2000	-210.000
2325.6000	-210.000
2326.0000	-53.616
2326.4000	-48.743
2326.8000	-47.645
2327.2000	-210.000
2327.6000	-210.000
2328.0000	-62.040
2328.4000	-210.000
2328.8000	-210.000
2329.2000	-63.310
2329.6000	-210.000
2330.0000	-210.000
2330.4000	-210.000
2330.8000	-210.000
2331.2000	-210.000
2331.6000	-48.853
2332.0000	-52.286
2332.4000	-210.000
2332.8000	-210.000
2333.2000	-210.000
2333.6000	-210.000
2334.0000	-210.000
2334.4000	-62.157
2334.8000	-210.000
2335.2000	-62.015
2335.6000	-210.000
2336.0000	-61.932
2336.4000	-56.339
2336.8000	-46.355
2337.2000	-53.219
2337.6000	-45.910
2338.0000	-53.582
2338.4000	-210.000
2338.8000	-63.267
2339.2000	-210.000
2339.6000	-210.000
2340.0000	-210.000
2340.4000	-67.573
2340.8000	-210.000
2341.2000	-57.695
2341.6000	-64.490
2342.0000	-45.230
2342.4000	-47.312
2342.8000	-50.172
2343.2000	-48.514
2343.6000	-210.000
2344.0000	-210.000
2344.4000	-210.000
2344.8000	-210.000
2345.2000	-57.214
2345.6000	-64.877
2346.0000	-210.000
2346.4000	-65.475
2346.8000	-210.000
2347.2000	-210.000
2347.6000	-46.861
2348.0000	-49.695
2348.4000	-49.764
2348.8000	-210.000
2349.2000	-77.771
2349.6000	-70.866
2350.0000	-59.513
2350.4000	-210.000
2350.8000	-210.000
2351.2000	-210.000
2351.6000	-73.511
2352.0000	-65.512
2352.4000	-210.000
2352.8000	-46.447
2353.2000	-48.755
2353.6000	-51.099
2354.0000	-46.077
2354.4000	-210.000
2354.8000	-63.146
2355.2000	-58.188
2355.6000	-60.256
2356.0000	-210.000
2356.4000	-210.000
2356.8000	-71.224
2357.2000	-60.339
2357.6000	-210.000
2358.0000	-45.369
2358.4000	-47.246
2358.8000	-49.018
2359.2000	-46.871
2359.6000	-210.000
2360.0000	-210.000
2360.4000	-63.525
2360.8000	-69.325
2361.2000	-210.000
2361.6000	-210.000
2362.0000	-210.000
2362.4000	-210.000
2362.8000	-72.882
2363.2000	-210.000
2363.6000	-45.323
2364.0000	-48.001
2364.4000	-52.757
2364.8000	-210.000
2365.2000	-210.000
2365.6000	-61.761
2366.0000	-64.184
2366.4000	-58.931
2366.8000	-61.270
2367.2000	-67.491
2367.6000	-210.000
2368.0000	-210.000
2368.4000	-210.000
2368.8000	-48.384
2369.2000	-47.574
2369.6000	-46.836
2370.0000	-46.304
2370.4000	-210.000
2370.8000	-210.000
2371.2000	-57.309
2371.6000	-58.772
2372.0000	-61.790
2372.4000	-58.618
2372.8000	-57.922
2373.2000	-58.312
2373.6000	-67.787
2374.0000	-45.637
2374.4000	-46.685
2374.8000	-52.728
2375.2000	-45.847
2375.6000	-210.000
2376.0000	-210.000
2376.4000	-68.025
2376.8000	-59.056
2377.2000	-62.674
2377.6000	-210.000
2378.0000	-57.007
2378.4000	-210.000
2378.8000	-210.000
2379.2000	-210.000
2379.6000	-45.344
2380.0000	-49.351
2380.4000	-47.703
2380.8000	-210.000
2381.2000	-210.000
2381.6000	-210.000
2382.0000	-210.000
2382.4000	-210.000
2382.8000	-210.000
2383.2000	-210.000
2383.6000	-210.000
2384.0000	-210.000
2384.4000	-210.000
2384.8000	-47.883
2385.2000	-46.881
2385.6000	-45.494
2386.0000	-210.000
2386.4000	-210.000
2386.8000	-62.279
2387.2000	-210.000
2387.6000	-60.154
2388.0000	-65.800
2388.4000	-210.000
2388.8000	-210.000
2389.2000	-62.693
2389.6000	-210.000
2390.0000	-45.417
2390.4000	-46.749
2390.8000	-46.946
2391.2000	-45.165
2391.6000	-210.000
2392.0000	-210.000
2392.4000	-210.000
2392.8000	-210.000
2393.2000	-63.350
2393.6000	-61.509
2394.0000	-57.246
2394.4000	-68.021
2394.8000	-210.000
2395.2000	-44.877
2395.6000	-45.395
2396.0000	-49.412
2396.4000	-47.357
2396.8000	-210.000
2397.2000	-210.000
2397.6000	-66.044
2398.0000	-210.000
2398.4000	-59.465
2398.8000	-210.000
2399.2000	-210.000
2399.6000	-210.000
2400.0000	-210.000
2400.4000	-210.000
2400.8000	-46.503
2401.2000	-46.290
2401.6000	-46.324
2402.0000	-210.000
2402.4000	-210.000
2402.8000	-68.964
2403.2000	-68.386
2403.6000	-210.000
2404.0000	-68.240
2404.4000	-210.000
2404.8000	-59.594
2405.2000	-210.000
2405.6000	-210.000
2406.0000	-45.158
2406.4000	-45.502
2406.8000	-45.778
2407.2000	-45.356
2407.6000	-210.000
2408.0000	-210.000
2408.4000	-210.000
2408.8000	-61.462
2409.2000	-210.000
2409.6000	-210.000
2410.0000	-68.598
2410.4000	-67.184
2410.8000	-210.000
2411.2000	-45.002
2411.6000	-44.455
2412.0000	-47.512
2412.4000	-46.038
2412.8000	-210.000
2413.2000	-81.030
2413.6000	-210.000
2414.0000	-210.000
2414.4000	-60.560
2414.8000	-61.027
2415.2000	-62.012
2415.6000	-59.467
2416.0000	-58.713
2416.4000	-210.000
2416.8000	-46.752
2417.2000	-45.066
2417.6000	-46.092
2418.0000	-210.000
2418.4000	-210.000
2418.8000	-210.000
2419.2000	-66.442
2419.6000	-63.357
2420.0000	-210.000
2420.4000	-210.000
2420.8000	-61.576
2421.2000	-210.000
2421.6000	-210.000
2422.0000	-45.248
2422.4000	-46.509
2422.8000	-45.356
2423.2000	-46.166
2423.6000	-210.000
2424.0000	-210.000
2424.4000	-210.000
2424.8000	-72.182
2425.2000	-210.000
2425.6000	-210.000
2426.0000	-210.000
2426.4000	-210.000
2426.8000	-210.000
2427.2000	-44.313
2427.6000	-43.749
2428.0000	-46.665
2428.4000	-44.374
2428.8000	-210.000
2429.2000	-65.297
2429.6000	-210.000
2430.0000	-210.000
2430.4000	-210.000
2430.8000	-64.483
2431.2000	-96.069
2431.6000	-210.000
2432.0000	-59.945
2432.4000	-210.000
2432.8000	-42.602
2433.2000	-44.390
2433.6000	-44.505
2434.0000	-210.000
2434.4000	-210.000
2434.8000	-210.000
2435.2000	-67.927
2435.6000	-61.564
2436.0000	-60.946
2436.4000	-61.419
2436.8000	-210.000
2437.2000	-210.000
2437.6000	-210.000
2438.0000	-43.777
2438.4000	-45.670
2438.8000	-46.118
2439.2000	-47.234
2439.6000	-210.000
2440.0000	-210.000
2440.4000	-62.375
2440.8000	-62.320
2441.2000	-210.000
2441.6000	-210.000
2442.0000	-210.000
2442.4000	-62.225
2442.8000	-210.000
2443.2000	-43.469
2443.6000	-43.482
2444.0000	-46.422
2444.4000	-45.239
2444.8000	-210.000
2445.2000	-64.940
2445.6000	-210.000
2446.0000	-210.000
2446.4000	-62.926
2446.8000	-63.806
2447.2000	-210.000
2447.6000	-210.000
2448.0000	-65.161
2448.4000	-43.351
2448.8000	-42.749
2449.2000	-44.580
2449.6000	-44.826
2450.0000	-210.000
2450.4000	-210.000
2450.8000	-210.000
2451.2000	-60.633
2451.6000	-210.000
2452.0000	-63.512
2452.4000	-210.000
2452.8000	-63.257
2453.2000	-210.000
2453.6000	-210.000
2454.0000	-42.003
2454.4000	-44.883
2454.8000	-45.132
2455.2000	-210.000
2455.6000	-210.000
2456.0000	-210.000
2456.4000	-61.441
2456.8000	-210.000
2457.2000	-60.921
2457.6000	-210.000
2458.0000	-61.226
2458.4000	-210.000
2458.8000	-210.000
2459.2000	-42.453
2459.6000	-43.441
2460.0000	-45.995
2460.4000	-45.326
2460.8000	-210.000
2461.2000	-69.266
2461.6000	-210.000
2462.0000	-69.278
2462.4000	-210.000
2462.8000	-67.288
2463.2000	-58.747
2463.6000	-63.741
2464.0000	-62.305
2464.4000	-42.495
2464.8000	-41.737
2465.2000	-43.647
2465.6000	-44.951
2466.0000	-210.000
2466.4000	-210.000
2466.8000	-210.000
2467.2000	-210.000
2467.6000	-210.000
2468.0000	-64.207
2468.4000	-60.915
2468.8000	-70.662
2469.2000	-66.043
2469.6000	-50.981
2470.0000	-40.879
2470.4000	-44.374
2470.8000	-47.132
2471.2000	-210.000
2471.6000	-210.000
2472.0000	-72.476
2472.4000	-63.380
2472.8000	-210.000
2473.2000	-210.000
2473.6000	-210.000
2474.0000	-210.000
2474.4000	-69.567
2474.8000	-45.824
2475.2000	-40.727
2475.6000	-43.880
2476.0000	-44.401
2476.4000	-50.933
2476.8000	-210.000
2477.2000	-210.000
2477.6000	-210.000
2478.0000	-68.891
2478.4000	-61.599
2478.8000	-58.772
2479.2000	-210.000
2479.6000	-210.000
2480.0000	-46.226
2480.4000	-39.479
2480.8000	-41.021
2481.2000	-42.932
2481.6000	-42.485
2482.0000	-210.000
2482.4000	-64.558
2482.8000	-210.000
2483.2000	-60.803
2483.6000	-60.568
2484.0000	-72.590
2484.4000	-73.533
2484.8000	-210.000
2485.2000	-210.000
2485.6000	-50.705
2486.0000	-39.738
2486.4000	-43.018
2486.8000	-45.119
2487.2000	-210.000
2487.6000	-210.000
2488.0000	-61.468
2488.4000	-60.784
2488.8000	-62.151
2489.2000	-210.000
2489.6000	-74.065
2490.0000	-66.075
2490.4000	-67.970
2490.8000	-44.209
2491.2000	-39.336
2491.6000	-43.424
2492.0000	-43.831
2492.4000	-51.475
2492.8000	-210.000
2493.2000	-210.000
2493.6000	-59.138
2494.0000	-58.948
2494.4000	-210.000
2494.8000	-210.000
2495.2000	-210.000
2495.6000	-210.000
2496.0000	-44.043
2496.4000	-39.497
2496.8000	-41.291
2497.2000	-40.525
2497.6000	-48.024
2498.0000	-210.000
2498.4000	-210.000
2498.8000	-60.372
2499.2000	-65.368
2499.6000	-63.121
2500.0000	-210.000
2500.4000	-210.000
2500.8000	-69.270
2501.2000	-45.905
2501.6000	-38.473
2502.0000	-40.176
2502.4000	-41.060
2502.8000	-53.080
2503.2000	-210.000
2503.6000	-210.000
2504.0000	-60.397
2504.4000	-59.722
2504.8000	-210.000
2505.2000	-210.000
2505.6000	-210.000
2506.0000	-74.409
2506.4000	-210.000
2506.8000	-38.192
2507.2000	-39.648
2507.6000	-41.424
2508.0000	-45.216
2508.4000	-210.000
2508.8000	-210.000
2509.2000	-66.202
2509.6000	-58.905
2510.0000	-210.000
2510.4000	-210.000
2510.8000	-210.000
2511.2000	-60.724
2511.6000	-210.000
2512.0000	-37.972
2512.4000	-38.663
2512.8000	-40.420
2513.2000	-40.420
2513.6000	-210.000
2514.0000	-210.000
2514.4000	-59.934
2514.8000	-61.538
2515.2000	-61.444
2515.6000	-210.000
2516.0000	-210.000
2516.4000	-76.695
2516.8000	-210.000
2517.2000	-44.007
2517.6000	-36.743
2518.0000	-38.564
2518.4000	-38.355
2518.8000	-50.671
2519.2000	-210.000
2519.6000	-62.257
2520.0000	-210.000
2520.4000	-76.771
2520.8000	-210.000
2521.2000	-210.000
2521.6000	-63.393
2522.0000	-62.961
2522.4000	-210.000
2522.8000	-37.085
2523.2000	-37.338
2523.6000	-40.072
2524.0000	-43.748
2524.4000	-210.000
2524.8000	-210.000
2525.2000	-63.058
2525.6000	-63.162
2526.0000	-61.766
2526.4000	-72.385
2526.8000	-210.000
2527.2000	-210.000
2527.6000	-210.000
2528.0000	-37.231
2528.4000	-37.208
2528.8000	-39.511
2529.2000	-40.433
2529.6000	-210.000
2530.0000	-210.000
2530.4000	-210.000
2530.8000	-210.000
2531.2000	-68.596
2531.6000	-210.000
2532.0000	-62.179
2532.4000	-210.000
2532.8000	-210.000
2533.2000	-37.267
2533.6000	-36.992
2534.0000	-38.411
2534.4000	-39.297
2534.8000	-210.000
2535.2000	-210.000
2535.6000	-210.000
2536.0000	-60.760
2536.4000	-69.089
2536.8000	-62.219
2537.2000	-210.000
2537.6000	-60.009
2538.0000	-210.000
2538.4000	-210.000
2538.8000	-35.992
2539.2000	-37.692
2539.6000	-39.903
2540.0000	-210.000
2540.4000	-210.000
2540.8000	-210.000
2541.2000	-210.000
2541.6000	-210.000
2542.0000	-60.603
2542.4000	-61.397
2542.8000	-64.886
2543.2000	-63.535
2543.6000	-41.997
2544.0000	-36.102
2544.4000	-38.466
2544.8000	-39.624
2545.2000	-47.653
2545.6000	-210.000
2546.0000	-210.000
2546.4000	-210.000
2546.8000	-210.000
2547.2000	-59.601
2547.6000	-60.717
2548.0000	-210.000
2548.4000	-210.000
2548.8000	-41.380
2549.2000	-36.149
2549.6000	-39.201
2550.0000	-38.917
2550.4000	-46.365
2550.8000	-210.000
2551.2000	-62.871
2551.6000	-210.000
2552.0000	-57.669
2552.4000	-210.000
2552.8000	-59.655
2553.2000	-58.913
2553.6000	-61.131
2554.0000	-42.196
2554.4000	-35.823
2554.8000	-36.560
2555.2000	-39.766
2555.6000	-47.003
2556.0000	-210.000
2556.4000	-210.000
2556.8000	-57.976
2557.2000	-210.000
2557.6000	-210.000
2558.0000	-210.000
2558.4000	-210.000
2558.8000	-210.000
2559.2000	-210.000
2559.6000	-37.860
2560.0000	-37.152
2560.4000	-37.994
2560.8000	-40.700
2561.2000	-210.000
2561.6000	-87.381
2562.0000	-210.000
2562.4000	-210.000
2562.8000	-67.650
2563.2000	-65.098
2563.6000	-210.000
2564.0000	-60.080
2564.4000	-61.559
2564.8000	-36.943
2565.2000	-36.330
2565.6000	-37.864
2566.0000	-38.716
2566.4000	-210.000
2566.8000	-75.346
2567.2000	-74.510
2567.6000	-61.726
2568.0000	-210.000
2568.4000	-60.193
2568.8000	-63.745
2569.2000	-74.351
2569.6000	-210.000
2570.0000	-36.196
2570.4000	-35.413
2570.8000	-37.005
2571.2000	-38.831
2571.6000	-210.000
2572.0000	-210.000
2572.4000	-210.000
2572.8000	-62.695
2573.2000	-210.000
2573.6000	-210.000
2574.0000	-210.000
2574.4000	-69.994
2574.8000	-69.417
2575.2000	-41.550
2575.6000	-34.676
2576.0000	-36.942
2576.4000	-38.778
2576.8000	-51.204
2577.2000	-210.000
2577.6000	-210.000
2578.0000	-66.952
2578.4000	-64.279
2578.8000	-210.000
2579.2000	-210.000
2579.6000	-210.000
2580.0000	-210.000
2580.4000	-41.504
2580.8000	-35.294
2581.2000	-35.993
2581.6000	-36.696
2582.0000	-43.898
2582.4000	-210.000
2582.8000	-210.000
2583.2000	-210.000
2583.6000	-60.789
2584.0000	-59.327
2584.4000	-210.000
2584.8000	-210.000
2585.2000	-63.966
2585.6000	-40.271
2586.0000	-35.362
2586.4000	-36.616
2586.8000	-36.509
2587.2000	-43.797
2587.6000	-210.000
2588.0000	-63.189
2588.4000	-210.000
2588.8000	-58.389
2589.2000	-210.000
2589.6000	-210.000
2590.0000	-210.000
2590.4000	-210.000
2590.8000	-210.000
2591.2000	-37.467
2591.6000	-36.550
2592.0000	-36.164
2592.4000	-41.358
2592.8000	-210.000
2593.2000	-64.737
2593.6000	-210.000
2594.0000	-210.000
2594.4000	-210.000
2594.8000	-210.000
2595.2000	-210.000
2595.6000	-210.000
2596.0000	-210.000
2596.4000	-35.684
2596.8000	-34.800
2597.2000	-35.143
2597.6000	-37.519
2598.0000	-210.000
2598.4000	-210.000
2598.8000	-65.646
2599.2000	-59.447
2599.6000	-63.916
2600.0000	-210.000
2600.4000	-64.502
2600.8000	-65.701
2601.2000	-210.000
2601.6000	-35.704
2602.0000	-35.442
2602.4000	-36.362
2602.8000	-37.112
2603.2000	-210.000
2603.6000	-210.000
2604.0000	-60.110
2604.4000	-59.431
2604.8000	-60.637
2605.2000	-210.000
2605.6000	-210.000
2606.0000	-210.000
2606.4000	-73.152
2606.8000	-35.937
2607.2000	-34.930
2607.6000	-35.515
2608.0000	-37.221
2608.4000	-210.000
2608.8000	-210.000
2609.2000	-63.090
2609.6000	-72.891
2610.0000	-65.039
2610.4000	-210.000
2610.8000	-70.884
2611.2000	-58.833
2611.6000	-59.627
2612.0000	-41.685
2612.4000	-34.501
2612.8000	-35.318
2613.2000	-35.571
2613.6000	-43.843
2614.0000	-210.000
2614.4000	-210.000
2614.8000	-64.621
2615.2000	-67.918
2615.6000	-210.000
2616.0000	-62.548
2616.4000	-62.906
2616.8000	-210.000
2617.2000	-40.409
2617.6000	-33.941
2618.0000	-35.106
2618.4000	-35.050
2618.8000	-42.285
2619.2000	-210.000
2619.6000	-61.854
2620.0000	-210.000
2620.4000	-62.932
2620.8000	-210.000
2621.2000	-210.000
2621.6000	-210.000
2622.0000	-210.000
2622.4000	-39.448
2622.8000	-32.402
2623.2000	-34.249
2623.6000	-35.299
2624.0000	-42.873
2624.4000	-210.000
2624.8000	-210.000
2625.2000	-210.000
2625.6000	-210.000
2626.0000	-62.879
2626.4000	-210.000
2626.8000	-210.000
2627.2000	-83.416
2627.6000	-210.000
2628.0000	-33.360
2628.4000	-33.895
2628.8000	-35.445
2629.2000	-37.331
2629.6000	-210.000
2630.0000	-210.000
2630.4000	-62.529
2630.8000	-210.000
2631.2000	-210.000
2631.6000	-59.938
2632.0000	-210.000
2632.4000	-63.676
2632.8000	-210.000
2633.2000	-31.776
2633.6000	-31.931
2634.0000	-33.119
2634.4000	-35.196
2634.8000	-210.000
2635.2000	-210.000
2635.6000	-210.000
2636.0000	-61.410
2636.4000	-63.244
2636.8000	-210.000
2637.2000	-60.080
2637.6000	-210.000
2638.0000	-61.939
2638.4000	-31.791
2638.8000	-31.385
2639.2000	-33.197
2639.6000	-34.847
2640.0000	-210.000
2640.4000	-210.000
2640.8000	-210.000
2641.2000	-210.000
2641.6000	-210.000
2642.0000	-59.703
2642.4000	-58.865
2642.8000	-210.000
2643.2000	-61.658
2643.6000	-33.096
2644.0000	-29.601
2644.4000	-30.390
2644.8000	-32.427
2645.2000	-210.000
2645.6000	-210.000
2646.0000	-210.000
2646.4000	-210.000
2646.8000	-64.904
2647.2000	-62.057
2647.6000	-60.334
2648.0000	-61.623
2648.4000	-210.000
2648.8000	-29.527
2649.2000	-30.132
2649.6000	-30.583
2650.0000	-33.695
2650.4000	-210.000
2650.8000	-210.000
2651.2000	-210.000
2651.6000	-61.824
2652.0000	-66.972
2652.4000	-63.539
2652.8000	-64.998
2653.2000	-62.227
2653.6000	-210.000
2654.0000	-29.394
2654.4000	-28.486
2654.8000	-29.393
2655.2000	-30.957
2655.6000	-210.000
2656.0000	-210.000
2656.4000	-210.000
2656.8000	-210.000
2657.2000	-63.986
2657.6000	-64.734
2658.0000	-64.008
2658.4000	-59.879
2658.8000	-68.437
2659.2000	-31.183
2659.6000	-29.383
2660.0000	-30.421
2660.4000	-32.253
2660.8000	-210.000
2661.2000	-210.000
2661.6000	-210.000
2662.0000	-63.684
2662.4000	-210.000
2662.8000	-75.251
2663.2000	-62.591
2663.6000	-61.491
2664.0000	-67.991
2664.4000	-35.116
2664.8000	-29.328
2665.2000	-28.559
2665.6000	-28.903
2666.0000	-42.537
2666.4000	-210.000
2666.8000	-210.000
2667.2000	-210.000
2667.6000	-210.000
2668.0000	-210.000
2668.4000	-63.720
2668.8000	-210.000
2669.2000	-210.000
2669.6000	-33.719
2670.0000	-28.363
2670.4000	-27.955
2670.8000	-27.250
2671.2000	-35.357
2671.6000	-210.000
2672.0000	-210.000
2672.4000	-210.000
2672.8000	-210.000
2673.2000	-210.000
2673.6000	-62.829
2674.0000	-62.805
2674.4000	-62.338
2674.8000	-34.152
2675.2000	-28.388
2675.6000	-27.932
2676.0000	-27.441
2676.4000	-34.159
2676.8000	-210.000
2677.2000	-210.000
2677.6000	-63.119
2678.0000	-61.585
2678.4000	-63.004
2678.8000	-63.738
2679.2000	-75.287
2679.6000	-210.000
2680.0000	-210.000
2680.4000	-27.921
2680.8000	-27.975
2681.2000	-28.896
2681.6000	-32.609
2682.0000	-210.000
2682.4000	-210.000
2682.8000	-210.000
2683.2000	-210.000
2683.6000	-210.000
2684.0000	-65.270
2684.4000	-63.438
2684.8000	-62.482
2685.2000	-32.381
2685.6000	-25.013
2686.0000	-26.108
2686.4000	-26.831
2686.8000	-34.450
2687.2000	-210.000
2687.6000	-210.000
2688.0000	-210.000
2688.4000	-65.602
2688.8000	-60.342
2689.2000	-60.101
2689.6000	-60.052
2690.0000	-62.856
2690.4000	-31.208
2690.8000	-23.875
2691.2000	-26.053
2691.6000	-26.923
2692.0000	-34.914
2692.4000	-210.000
2692.8000	-210.000
2693.2000	-210.000
2693.6000	-66.580
2694.0000	-66.880
2694.4000	-210.000
2694.8000	-60.945
2695.2000	-84.913
2695.6000	-210.000
2696.0000	-24.677
2696.4000	-23.917
2696.8000	-27.242
2697.2000	-31.805
2697.6000	-210.000
2698.0000	-210.000
2698.4000	-210.000
2698.8000	-62.511
2699.2000	-62.931
2699.6000	-210.000
2700.0000	-64.986
2700.4000	-60.731
2700.8000	-210.000
2701.2000	-23.471
2701.6000	-23.739
2702.0000	-23.976
2702.4000	-25.418
2702.8000	-54.148
2703.2000	-61.722
2703.6000	-61.445
2704.0000	-58.218
2704.4000	-64.689
2704.8000	-63.754
2705.2000	-62.838
2705.6000	-62.604
2706.0000	-59.311
2706.4000	-23.253
2706.8000	-23.381
2707.2000	-20.821
2707.6000	-26.350
2708.0000	-61.529
2708.4000	-62.298
2708.8000	-66.324
2709.2000	-59.142
2709.6000	-58.235
2710.0000	-58.900
2710.4000	-58.435
2710.8000	-58.266
2711.2000	-25.503
2711.6000	-21.729
2712.0000	-22.622
2712.4000	-21.235
2712.8000	-26.090
2713.2000	-52.279
2713.6000	-56.775
2714.0000	-57.323
2714.4000	-55.896
2714.8000	-55.451
2715.2000	-55.930
2715.6000	-55.532
2716.0000	-54.981
2716.4000	-210.000
2716.8000	-22.392
2717.2000	-21.459
2717.6000	-21.404
2718.0000	-23.724
2718.4000	-44.794
2718.8000	-53.818
2719.2000	-56.021
2719.6000	-54.638
2720.0000	-53.652
2720.4000	-52.922
2720.8000	-52.226
2721.2000	-51.313
2721.6000	-51.112
2722.0000	-20.535
2722.4000	-20.232
2722.8000	-20.265
2723.2000	-21.372
2723.6000	-35.633
2724.0000	-45.471
2724.4000	-47.073
2724.8000	-46.743
2725.2000	-46.395
2725.6000	-46.157
2726.0000	-45.862
2726.4000	-45.535
2726.8000	-45.298
2727.2000	-18.325
2727.6000	-18.036
2728.0000	-17.756
2728.4000	-22.224
2728.8000	-36.831
2729.2000	-44.304
2729.6000	-45.039
2730.0000	-45.007
2730.4000	-44.971
2730.8000	-45.006
2731.2000	-45.001
2731.6000	-44.997
2732.0000	-45.566
2732.4000	-18.670
2732.8000	-16.641
2733.2000	-16.892
2733.6000	-20.193
2734.0000	-34.633
2734.4000	-44.892
2734.8000	-45.151
2735.2000	-44.706
2735.6000	-44.466
2736.0000	-44.228
2736.4000	-44.033
2736.8000	-43.740
2737.2000	-43.739
2737.6000	-16.647
2738.0000	-15.503
2738.4000	-15.544
2738.8000	-16.485
2739.2000	-32.443
2739.6000	-41.709
2740.0000	-42.439
2740.4000	-42.023
2740.8000	-41.740
2741.2000	-41.509
2741.6000	-41.252
2742.0000	-40.771
2742.4000	-40.568
2742.8000	-19.861
2743.2000	-14.658
2743.6000	-14.326
2744.0000	-15.179
2744.4000	-27.731
2744.8000	-36.204
2745.2000	-35.768
2745.6000	-35.103
2746.0000	-34.526
2746.4000	-33.934
2746.8000	-33.566
2747.2000	-33.033
2747.6000	-22.857
2748.0000	-17.397
2748.4000	-13.815
2748.8000	-13.564
2749.2000	-17.571
2749.6000	-30.423
2750.0000	-34.188
2750.4000	-33.883
2750.8000	-33.857
2751.2000	-33.911
2751.6000	-33.928
2752.0000	-34.093
2752.4000	-33.925
2752.8000	-33.694
2753.2000	-18.006
2753.6000	-12.072
2754.0000	-11.550
2754.4000	-13.027
2754.8000	-26.513
2755.2000	-30.523
2755.6000	-29.775
2756.0000	-29.178
2756.4000	-28.781
2756.8000	-28.422
2757.2000	-28.180
2757.6000	-27.847
2758.0000	-27.617
2758.4000	-15.183
2758.8000	-10.198
2759.2000	-9.637
2759.6000	-11.129
2760.0000	-22.450
2760.4000	-26.082
2760.8000	-26.487
2761.2000	-26.285
2761.6000	-25.846
2762.0000	-25.323
2762.4000	-24.721
2762.8000	-23.983
2763.2000	-17.667
2763.6000	-11.493
2764.0000	-8.209
2764.4000	-8.107
2764.8000	-11.644
2765.2000	-21.739
2765.6000	-20.882
2766.0000	-20.842
2766.4000	-20.365
2766.8000	-19.876
2767.2000	-19.483
2767.6000	-19.258
2768.0000	-19.192
2768.4000	-19.189
2768.8000	-8.444
2769.2000	-6.981
2769.6000	-6.653
2770.0000	-8.586
2770.4000	-17.994
2770.8000	-20.552
2771.2000	-20.763
2771.6000	-21.162
2772.0000	-21.860
2772.4000	-22.709
2772.8000	-23.724
2773.2000	-24.940
2773.6000	-26.027
2774.0000	-9.713
2774.4000	-5.790
2774.8000	-5.829
2775.2000	-6.439
2775.6000	-16.934
2776.0000	-23.909
2776.4000	-25.451
2776.8000	-25.184
2777.2000	-24.884
2777.6000	-24.593
2778.0000	-24.181
2778.4000	-23.624
2778.8000	-15.687
2779.2000	-5.580
2779.6000	-4.221
2780.0000	-4.053
2780.4000	-8.343
2780.8000	-14.805
2781.2000	-18.680
2781.6000	-19.551
2782.0000	-19.345
2782.4000	-19.081
2782.8000	-18.614
2783.2000	-17.916
2783.6000	-17.069
2784.0000	-16.025
2784.4000	-3.376
2784.8000	-2.408
2785.2000	-2.490
2785.6000	-4.946
2786.0000	-11.119
2786.4000	-13.991
2786.8000	-12.330
2787.2000	-11.779
2787.6000	-11.400
2788.0000	-11.089
2788.4000	-10.749
2788.8000	-10.505
2789.2000	-6.504
2789.6000	-1.749
2790.0000	-1.396
2790.4000	-1.345
2790.8000	-6.240
2791.2000	-10.810
2791.6000	-10.071
2792.0000	-10.146
2792.4000	-10.182
2792.8000	-10.228
2793.2000	-10.276
2793.6000	-10.377
2794.0000	-10.423
2794.4000	-4.952
2794.8000	-1.564
2795.2000	-0.939
2795.6000	-0.924
2796.0000	-5.802
2796.4000	-10.720
2796.8000	-11.333
2797.2000	-12.011
2797.6000	-12.319
2798.0000	-12.499
2798.4000	-12.717
2798.8000	-12.973
2799.2000	-13.116
2799.6000	-13.222
2800.0000	-2.155
2800.4000	-0.947
2800.8000	-1.065
2801.2000	-6.177
2801.6000	-13.132
2802.0000	-13.815
2802.4000	-13.986
2802.8000	-14.229
2803.2000	-14.580
2803.6000	-15.015
2804.0000	-15.580
2804.4000	-16.226
2804.8000	-8.302
2805.2000	-2.771
2805.6000	-2.842
2806.0000	-3.053
2806.4000	-8.608
2806.8000	-14.856
2807.2000	-17.805
2807.6000	-17.904
2808.0000	-17.719
2808.4000	-17.534
2808.8000	-17.432
2809.2000	-17.408
2809.6000	-17.532
2810.0000	-8.019
2810.4000	-4.144
2810.8000	-3.727
2811.2000	-3.913
2811.6000	-8.564
2812.0000	-16.446
2812.4000	-19.619
2812.8000	-19.973
2813.2000	-20.151
2813.6000	-20.220
2814.0000	-20.047
2814.4000	-19.766
2814.8000	-19.353
2815.2000	-5.469
2815.6000	-4.327
2816.0000	-4.280
2816.4000	-5.251
2816.8000	-13.125
2817.2000	-17.901
2817.6000	-18.972
2818.0000	-19.371
2818.4000	-19.845
2818.8000	-20.262
2819.2000	-20.561
2819.6000	-20.831
2820.0000	-21.375
2820.4000	-9.669
2820.8000	-5.816
2821.2000	-5.417
2821.6000	-5.603
2822.0000	-11.133
2822.4000	-23.421
2822.8000	-27.573
2823.2000	-28.464
2823.6000	-28.865
2824.0000	-29.052
2824.4000	-29.495
2824.8000	-30.033
2825.2000	-15.283
2825.6000	-10.548
2826.0000	-5.938
2826.4000	-5.840
2826.8000	-6.932
2827.2000	-19.859
2827.6000	-28.431
2828.0000	-29.183
2828.4000	-28.840
2828.8000	-28.577
2829.2000	-28.315
2829.6000	-28.167
2830.0000	-28.077
2830.4000	-27.884
2830.8000	-12.193
2831.2000	-7.164
2831.6000	-6.442
2832.0000	-7.517
2832.4000	-17.963
2832.8000	-27.568
2833.2000	-29.264
2833.6000	-30.046
2834.0000	-30.948
2834.4000	-32.000
2834.8000	-33.368
2835.2000	-34.906
2835.6000	-36.120
2836.0000	-12.318
2836.4000	-7.492
2836.8000	-6.900
2837.2000	-9.276
2837.6000	-20.362
2838.0000	-35.629
2838.4000	-35.942
2838.8000	-35.830
2839.2000	-35.451
2839.6000	-35.075
2840.0000	-35.040
2840.4000	-35.033
2840.8000	-34.937
2841.2000	-12.827
2841.6000	-8.015
2842.0000	-7.204
2842.4000	-7.641
2842.8000	-20.009
2843.2000	-35.551
2843.6000	-36.794
2844.0000	-37.517
2844.4000	-38.280
2844.8000	-38.850
2845.2000	-39.351
2845.6000	-39.802
2846.0000	-16.491
2846.4000	-10.366
2846.8000	-7.385
2847.2000	-7.245
2847.6000	-12.584
2848.0000	-31.416
2848.4000	-39.354
2848.8000	-39.585
2849.2000	-39.815
2849.6000	-39.905
2850.0000	-40.067
2850.4000	-40.607
2850.8000	-41.279
2851.2000	-15.609
2851.6000	-9.924
2852.0000	-7.335
2852.4000	-7.221
2852.8000	-10.809
2853.2000	-25.015
2853.6000	-43.862
2854.0000	-44.029
2854.4000	-43.834
2854.8000	-43.540
2855.2000	-43.293
2855.6000	-43.174
2856.0000	-43.061
2856.4000	-16.804
2856.8000	-10.973
2857.2000	-7.714
2857.6000	-7.435
2858.0000	-12.142
2858.4000	-38.667
2858.8000	-43.664
2859.2000	-44.236
2859.6000	-44.601
2860.0000	-44.854
2860.4000	-44.994
2860.8000	-45.055
2861.2000	-45.182
2861.6000	-16.999
2862.0000	-11.031
2862.4000	-7.969
2862.8000	-7.385
2863.2000	-12.313
2863.6000	-36.008
2864.0000	-46.139
2864.4000	-47.998
2864.8000	-48.825
2865.2000	-49.610
2865.6000	-50.436
2866.0000	-51.012
2866.4000	-51.310
2866.8000	-13.948
2867.2000	-9.083
2867.6000	-8.288
2868.0000	-8.754
2868.4000	-20.276
2868.8000	-46.662
2869.2000	-52.285
2869.6000	-52.403
2870.0000	-53.324
2870.4000	-53.593
2870.8000	-54.373
2871.2000	-54.817
2871.6000	-54.588
2872.0000	-18.397
2872.4000	-12.389
2872.8000	-8.960
2873.2000	-8.404
2873.6000	-13.944
2874.0000	-51.733
2874.4000	-55.474
2874.8000	-56.609
2875.2000	-56.277
2875.6000	-56.497
2876.0000	-56.423
2876.4000	-57.710
2876.8000	-58.613
2877.2000	-14.702
2877.6000	-9.508
2878.0000	-8.596
2878.4000	-9.488
2878.8000	-22.136
2879.2000	-56.694
2879.6000	-68.020
2880.0000	-60.418
2880.4000	-59.277
2880.8000	-58.603
2881.2000	-59.075
2881.6000	-58.891
2882.0000	-59.244
2882.4000	-14.515
2882.8000	-9.571
2883.2000	-8.808
2883.6000	-14.274
2884.0000	-39.661
2884.4000	-59.608
2884.8000	-65.686
2885.2000	-65.176
2885.6000	-210.000
2886.0000	-65.996
2886.4000	-64.229
2886.8000	-62.658
2887.2000	-210.000
2887.6000	-14.526
2888.0000	-10.416
2888.4000	-9.260
2888.8000	-11.525
2889.2000	-30.039
2889.6000	-61.621
2890.0000	-67.508
2890.4000	-63.078
2890.8000	-61.604
2891.2000	-61.907
2891.6000	-68.224
2892.0000	-66.193
2892.4000	-18.162
2892.8000	-12.627
2893.2000	-9.755
2893.6000	-9.302
2894.0000	-13.894
2894.4000	-210.000
2894.8000	-62.668
2895.2000	-66.648
2895.6000	-69.248
2896.0000	-61.347
2896.4000	-61.278
2896.8000	-64.642
2897.2000	-61.268
2897.6000	-18.942
2898.0000	-12.314
2898.4000	-9.560
2898.8000	-9.375
2899.2000	-13.953
2899.6000	-48.581
2900.0000	-63.915
2900.4000	-210.000
2900.8000	-65.986
2901.2000	-210.000
2901.6000	-67.734
2902.0000	-71.421
2902.4000	-61.839
2902.8000	-18.987
2903.2000	-13.394
2903.6000	-9.578
2904.0000	-9.779
2904.4000	-19.484
2904.8000	-210.000
2905.2000	-67.288
2905.6000	-63.219
2906.0000	-67.042
2906.4000	-65.166
2906.8000	-210.000
2907.2000	-60.009
2907.6000	-63.504
2908.0000	-15.599
2908.4000	-10.282
2908.8000	-9.677
2909.2000	-10.884
2909.6000	-24.918
2910.0000	-210.000
2910.4000	-65.399
2910.8000	-210.000
2911.2000	-210.000
2911.6000	-62.368
2912.0000	-210.000
2912.4000	-64.412
2912.8000	-69.935
2913.2000	-16.191
2913.6000	-10.531
2914.0000	-9.965
2914.4000	-10.366
2914.8000	-24.483
2915.2000	-75.010
2915.6000	-210.000
2916.0000	-210.000
2916.4000	-62.166
2916.8000	-64.666
2917.2000	-210.000
2917.6000	-63.309
2918.0000	-21.710
2918.4000	-13.981
2918.8000	-10.414
2919.2000	-10.816
2919.6000	-14.770
2920.0000	-51.600
2920.4000	-66.350
2920.8000	-71.243
2921.2000	-64.015
2921.6000	-210.000
2922.0000	-210.000
2922.4000	-210.000
2922.8000	-210.000
2923.2000	-21.284
2923.6000	-12.059
2924.0000	-9.698
2924.4000	-10.281
2924.8000	-16.408
2925.2000	-210.000
2925.6000	-210.000
2926.0000	-64.399
2926.4000	-60.841
2926.8000	-210.000
2927.2000	-63.714
2927.6000	-78.291
2928.0000	-62.189
2928.4000	-21.041
2928.8000	-13.975
2929.2000	-10.300
2929.6000	-10.248
2930.0000	-15.519
2930.4000	-210.000
2930.8000	-210.000
2931.2000	-73.006
2931.6000	-65.054
2932.0000	-84.027
2932.4000	-67.983
2932.8000	-65.312
2933.2000	-61.771
2933.6000	-17.748
2934.0000	-10.851
2934.4000	-10.725
2934.8000	-11.660
2935.2000	-27.048
2935.6000	-210.000
2936.0000	-61.879
2936.4000	-63.533
2936.8000	-210.000
2937.2000	-66.115
2937.6000	-65.481
2938.0000	-65.845
2938.4000	-210.000
2938.8000	-16.168
2939.2000	-11.270
2939.6000	-10.954
2940.0000	-13.058
2940.4000	-44.695
2940.8000	-210.000
2941.2000	-63.959
2941.6000	-64.771
2942.0000	-210.000
2942.4000	-210.000
2942.8000	-62.695
2943.2000	-64.110
2943.6000	-78.857
2944.0000	-16.377
2944.4000	-11.051
2944.8000	-10.744
2945.2000	-13.421
2945.6000	-210.000
2946.0000	-210.000
2946.4000	-210.000
2946.8000	-210.000
2947.2000	-61.254
2947.6000	-210.000
2948.0000	-63.539
2948.4000	-73.160
2948.8000	-20.543
2949.2000	-14.151
2949.6000	-10.524
2950.0000	-10.654
2950.4000	-15.876
2950.8000	-210.000
2951.2000	-210.000
2951.6000	-63.103
2952.0000	-65.484
2952.4000	-210.000
2952.8000	-210.000
2953.2000	-62.430
2953.6000	-68.911
2954.0000	-20.665
2954.4000	-14.225
2954.8000	-10.551
2955.2000	-11.774
2955.6000	-19.897
2956.0000	-64.612
2956.4000	-74.586
2956.8000	-62.791
2957.2000	-210.000
2957.6000	-72.119
2958.0000	-63.471
2958.4000	-210.000
2958.8000	-210.000
2959.2000	-19.778
2959.6000	-11.476
2960.0000	-10.678
2960.4000	-12.515
2960.8000	-28.132
2961.2000	-210.000
2961.6000	-64.618
2962.0000	-210.000
2962.4000	-210.000
2962.8000	-62.730
2963.2000	-210.000
2963.6000	-210.000
2964.0000	-210.000
2964.4000	-16.689
2964.8000	-11.779
2965.2000	-11.132
2965.6000	-13.332
2966.0000	-59.930
2966.4000	-63.199
2966.8000	-210.000
2967.2000	-62.270
2967.6000	-62.194
2968.0000	-210.000
2968.4000	-210.000
2968.8000	-62.929
2969.2000	-20.454
2969.6000	-14.468
2970.0000	-10.594
2970.4000	-10.991
2970.8000	-15.520
2971.2000	-210.000
2971.6000	-77.078
2972.0000	-210.000
2972.4000	-68.032
2972.8000	-210.000
2973.2000	-69.004
2973.6000	-210.000
2974.0000	-210.000
2974.4000	-20.391
2974.8000	-13.966
2975.2000	-10.583
2975.6000	-11.089
2976.0000	-16.731
2976.4000	-66.019
2976.8000	-65.019
2977.2000	-65.340
2977.6000	-210.000
2978.0000	-210.000
2978.4000	-210.000
2978.8000	-210.000
2979.2000	-69.328
2979.6000	-16.913
2980.0000	-11.595
2980.4000	-10.482
2980.8000	-11.998
2981.2000	-24.936
2981.6000	-210.000
2982.0000	-210.000
2982.4000	-210.000
2982.8000	-210.000
2983.2000	-74.866
2983.6000	-69.360
2984.0000	-210.000
2984.4000	-210.000
2984.8000	-16.710
2985.2000	-10.922
2985.6000	-10.336
[truncated: 6,286 more rows]
