# Supplementary material for: Femtosecond tunable solitons up to 4.8 µm using soliton self-frequency shift in an InF3 fiber
Source: Sci Rep. 2022 Sep 23;12:15898. doi: 10.1038/s41598-022-19658-8 (PMC9508244; doi:10.1038/s41598-022-19658-8)
Supplement: Supplementary file 1 — Supplementary Information. [file 41598_2022_19658_MOESM1_ESM.zip › Raw data/Fig4_70W_QCW/6.50A.CSV]

75CSV
// AQ6376 OPTICAL SPECTRUM ANALYZER //
35
CTRWL	3850.000000
SPAN	3300.000000
START WL	2200.000000
STOP WL	5500.000000
WLFREQ	0
REFL	-11.4
LSCL	7.1
RESLN	2.000
AVG	1
SMPLAUTO	1
SMPL	8251
SMPLINTVL	0.4000
HI1_CHOP
MEAS
LSUNT	0
NMSKH	OFF
RESCOR	0
SMOOTH	0
MEASWL	0
SWPSPD	1
MODELNAME	AQ6376
CHGPT	0
RESCAL0_0	10243
RESCAL0_1	0
RESCAL0_2	0
RESCAL1_0	10243
RESCAL1_1	0
RESCAL1_2	0
RESPARM	10243
FREQPARM	10243
WNUMPARM	10243
[TRACE DATA]
2200.0000	-45.582
2200.4000	-56.742
2200.8000	-57.336
2201.2000	-58.729
2201.6000	-210.000
2202.0000	-210.000
2202.4000	-210.000
2202.8000	-210.000
2203.2000	-210.000
2203.6000	-48.824
2204.0000	-47.097
2204.4000	-57.572
2204.8000	-48.823
2205.2000	-67.006
2205.6000	-210.000
2206.0000	-210.000
2206.4000	-63.353
2206.8000	-210.000
2207.2000	-58.495
2207.6000	-210.000
2208.0000	-210.000
2208.4000	-210.000
2208.8000	-210.000
2209.2000	-210.000
2209.6000	-49.374
2210.0000	-53.407
2210.4000	-210.000
2210.8000	-210.000
2211.2000	-210.000
2211.6000	-60.261
2212.0000	-62.470
2212.4000	-65.812
2212.8000	-210.000
2213.2000	-65.296
2213.6000	-60.826
2214.0000	-210.000
2214.4000	-210.000
2214.8000	-48.905
2215.2000	-54.175
2215.6000	-49.533
2216.0000	-59.969
2216.4000	-210.000
2216.8000	-210.000
2217.2000	-210.000
2217.6000	-210.000
2218.0000	-56.344
2218.4000	-57.299
2218.8000	-210.000
2219.2000	-58.718
2219.6000	-63.449
2220.0000	-45.521
2220.4000	-52.102
2220.8000	-57.556
2221.2000	-46.467
2221.6000	-210.000
2222.0000	-210.000
2222.4000	-210.000
2222.8000	-210.000
2223.2000	-210.000
2223.6000	-57.709
2224.0000	-210.000
2224.4000	-210.000
2224.8000	-58.164
2225.2000	-210.000
2225.6000	-210.000
2226.0000	-56.405
2226.4000	-210.000
2226.8000	-210.000
2227.2000	-210.000
2227.6000	-63.907
2228.0000	-57.755
2228.4000	-58.007
2228.8000	-61.744
2229.2000	-58.850
2229.6000	-210.000
2230.0000	-210.000
2230.4000	-210.000
2230.8000	-210.000
2231.2000	-51.097
2231.6000	-210.000
2232.0000	-47.727
2232.4000	-210.000
2232.8000	-57.394
2233.2000	-64.146
2233.6000	-210.000
2234.0000	-210.000
2234.4000	-210.000
2234.8000	-61.941
2235.2000	-210.000
2235.6000	-210.000
2236.0000	-46.872
2236.4000	-47.128
2236.8000	-51.197
2237.2000	-48.432
2237.6000	-53.871
2238.0000	-210.000
2238.4000	-61.843
2238.8000	-59.017
2239.2000	-59.142
2239.6000	-57.514
2240.0000	-210.000
2240.4000	-57.369
2240.8000	-67.230
2241.2000	-210.000
2241.6000	-210.000
2242.0000	-54.403
2242.4000	-210.000
2242.8000	-210.000
2243.2000	-210.000
2243.6000	-210.000
2244.0000	-210.000
2244.4000	-210.000
2244.8000	-210.000
2245.2000	-210.000
2245.6000	-210.000
2246.0000	-210.000
2246.4000	-210.000
2246.8000	-210.000
2247.2000	-47.684
2247.6000	-57.904
2248.0000	-49.669
2248.4000	-210.000
2248.8000	-64.677
2249.2000	-58.231
2249.6000	-61.443
2250.0000	-60.644
2250.4000	-58.910
2250.8000	-61.440
2251.2000	-210.000
2251.6000	-210.000
2252.0000	-45.275
2252.4000	-48.293
2252.8000	-52.409
2253.2000	-52.816
2253.6000	-45.954
2254.0000	-210.000
2254.4000	-210.000
2254.8000	-210.000
2255.2000	-210.000
2255.6000	-210.000
2256.0000	-63.756
2256.4000	-210.000
2256.8000	-210.000
2257.2000	-62.709
2257.6000	-210.000
2258.0000	-50.359
2258.4000	-52.713
2258.8000	-47.745
2259.2000	-210.000
2259.6000	-68.822
2260.0000	-62.503
2260.4000	-210.000
2260.8000	-58.997
2261.2000	-68.125
2261.6000	-72.850
2262.0000	-210.000
2262.4000	-210.000
2262.8000	-210.000
2263.2000	-210.000
2263.6000	-60.270
2264.0000	-57.110
2264.4000	-210.000
2264.8000	-210.000
2265.2000	-210.000
2265.6000	-59.654
2266.0000	-73.216
2266.4000	-65.842
2266.8000	-210.000
2267.2000	-60.265
2267.6000	-210.000
2268.0000	-48.684
2268.4000	-45.755
2268.8000	-76.295
2269.2000	-210.000
2269.6000	-47.290
2270.0000	-210.000
2270.4000	-59.725
2270.8000	-210.000
2271.2000	-55.866
2271.6000	-210.000
2272.0000	-57.240
2272.4000	-59.399
2272.8000	-210.000
2273.2000	-210.000
2273.6000	-50.144
2274.0000	-47.461
2274.4000	-50.349
2274.8000	-49.770
2275.2000	-61.296
2275.6000	-210.000
2276.0000	-210.000
2276.4000	-210.000
2276.8000	-210.000
2277.2000	-210.000
2277.6000	-210.000
2278.0000	-210.000
2278.4000	-66.902
2278.8000	-210.000
2279.2000	-210.000
2279.6000	-67.033
2280.0000	-210.000
2280.4000	-210.000
2280.8000	-210.000
2281.2000	-210.000
2281.6000	-210.000
2282.0000	-210.000
2282.4000	-210.000
2282.8000	-59.268
2283.2000	-60.264
2283.6000	-210.000
2284.0000	-210.000
2284.4000	-210.000
2284.8000	-49.217
2285.2000	-53.409
2285.6000	-51.409
2286.0000	-55.012
2286.4000	-210.000
2286.8000	-68.889
2287.2000	-210.000
2287.6000	-63.225
2288.0000	-210.000
2288.4000	-210.000
2288.8000	-210.000
2289.2000	-210.000
2289.6000	-48.164
2290.0000	-47.701
2290.4000	-52.801
2290.8000	-47.854
2291.2000	-56.740
2291.6000	-210.000
2292.0000	-63.134
2292.4000	-65.103
2292.8000	-210.000
2293.2000	-210.000
2293.6000	-60.598
2294.0000	-210.000
2294.4000	-59.942
2294.8000	-210.000
2295.2000	-210.000
2295.6000	-51.972
2296.0000	-56.891
2296.4000	-210.000
2296.8000	-210.000
2297.2000	-210.000
2297.6000	-210.000
2298.0000	-67.013
2298.4000	-72.789
2298.8000	-61.968
2299.2000	-62.196
2299.6000	-58.622
2300.0000	-210.000
2300.4000	-210.000
2300.8000	-50.207
2301.2000	-210.000
2301.6000	-59.045
2302.0000	-58.692
2302.4000	-210.000
2302.8000	-210.000
2303.2000	-210.000
2303.6000	-210.000
2304.0000	-58.295
2304.4000	-56.804
2304.8000	-210.000
2305.2000	-210.000
2305.6000	-50.637
2306.0000	-45.878
2306.4000	-53.869
2306.8000	-53.553
2307.2000	-46.870
2307.6000	-210.000
2308.0000	-210.000
2308.4000	-60.182
2308.8000	-58.302
2309.2000	-210.000
2309.6000	-210.000
2310.0000	-210.000
2310.4000	-61.644
2310.8000	-61.090
2311.2000	-210.000
2311.6000	-50.823
2312.0000	-53.260
2312.4000	-48.516
2312.8000	-210.000
2313.2000	-210.000
2313.6000	-60.110
2314.0000	-61.010
2314.4000	-75.805
2314.8000	-55.354
2315.2000	-69.603
2315.6000	-61.151
2316.0000	-72.692
2316.4000	-210.000
2316.8000	-210.000
2317.2000	-54.979
2317.6000	-56.059
2318.0000	-50.702
2318.4000	-210.000
2318.8000	-210.000
2319.2000	-210.000
2319.6000	-210.000
2320.0000	-210.000
2320.4000	-210.000
2320.8000	-210.000
2321.2000	-210.000
2321.6000	-49.636
2322.0000	-45.831
2322.4000	-53.079
2322.8000	-70.846
2323.2000	-46.534
2323.6000	-210.000
2324.0000	-210.000
2324.4000	-210.000
2324.8000	-59.773
2325.2000	-60.776
2325.6000	-60.296
2326.0000	-59.332
2326.4000	-67.738
2326.8000	-210.000
2327.2000	-47.073
2327.6000	-49.847
2328.0000	-52.307
2328.4000	-47.296
2328.8000	-210.000
2329.2000	-210.000
2329.6000	-210.000
2330.0000	-58.596
2330.4000	-210.000
2330.8000	-210.000
2331.2000	-58.152
2331.6000	-210.000
2332.0000	-210.000
2332.4000	-210.000
2332.8000	-210.000
2333.2000	-52.914
2333.6000	-210.000
2334.0000	-210.000
2334.4000	-210.000
2334.8000	-58.438
2335.2000	-72.168
2335.6000	-210.000
2336.0000	-63.749
2336.4000	-210.000
2336.8000	-210.000
2337.2000	-210.000
2337.6000	-210.000
2338.0000	-210.000
2338.4000	-52.792
2338.8000	-53.495
2339.2000	-47.678
2339.6000	-210.000
2340.0000	-210.000
2340.4000	-210.000
2340.8000	-210.000
2341.2000	-210.000
2341.6000	-63.726
2342.0000	-59.824
2342.4000	-210.000
2342.8000	-210.000
2343.2000	-50.649
2343.6000	-47.613
2344.0000	-51.876
2344.4000	-47.676
2344.8000	-53.338
2345.2000	-210.000
2345.6000	-59.598
2346.0000	-60.726
2346.4000	-56.719
2346.8000	-58.234
2347.2000	-60.878
2347.6000	-59.706
2348.0000	-210.000
2348.4000	-210.000
2348.8000	-210.000
2349.2000	-55.842
2349.6000	-64.610
2350.0000	-210.000
2350.4000	-210.000
2350.8000	-61.025
2351.2000	-70.477
2351.6000	-210.000
2352.0000	-58.235
2352.4000	-63.337
2352.8000	-60.000
2353.2000	-74.670
2353.6000	-64.298
2354.0000	-210.000
2354.4000	-50.736
2354.8000	-56.831
2355.2000	-51.251
2355.6000	-57.926
2356.0000	-210.000
2356.4000	-61.764
2356.8000	-61.478
2357.2000	-69.069
2357.6000	-59.327
2358.0000	-57.528
2358.4000	-60.306
2358.8000	-60.221
2359.2000	-47.856
2359.6000	-48.658
2360.0000	-49.694
2360.4000	-47.485
2360.8000	-51.945
2361.2000	-210.000
2361.6000	-210.000
2362.0000	-210.000
2362.4000	-210.000
2362.8000	-210.000
2363.2000	-63.342
2363.6000	-210.000
2364.0000	-65.075
2364.4000	-210.000
2364.8000	-210.000
2365.2000	-49.483
2365.6000	-53.142
2366.0000	-210.000
2366.4000	-210.000
2366.8000	-210.000
2367.2000	-210.000
2367.6000	-210.000
2368.0000	-210.000
2368.4000	-61.445
2368.8000	-210.000
2369.2000	-210.000
2369.6000	-210.000
2370.0000	-210.000
2370.4000	-49.785
2370.8000	-210.000
2371.2000	-57.850
2371.6000	-55.966
2372.0000	-56.582
2372.4000	-210.000
2372.8000	-57.965
2373.2000	-210.000
2373.6000	-61.871
2374.0000	-210.000
2374.4000	-210.000
2374.8000	-59.423
2375.2000	-46.557
2375.6000	-48.022
2376.0000	-48.841
2376.4000	-46.576
2376.8000	-53.778
2377.2000	-210.000
2377.6000	-59.798
2378.0000	-210.000
2378.4000	-65.144
2378.8000	-210.000
2379.2000	-210.000
2379.6000	-59.192
2380.0000	-68.713
2380.4000	-50.466
2380.8000	-47.738
2381.2000	-50.237
2381.6000	-49.194
2382.0000	-47.149
2382.4000	-210.000
2382.8000	-210.000
2383.2000	-210.000
2383.6000	-58.744
2384.0000	-61.358
2384.4000	-210.000
2384.8000	-67.076
2385.2000	-210.000
2385.6000	-60.754
2386.0000	-210.000
2386.4000	-49.410
2386.8000	-52.659
2387.2000	-50.989
2387.6000	-210.000
2388.0000	-67.395
2388.4000	-63.885
2388.8000	-210.000
2389.2000	-210.000
2389.6000	-63.638
2390.0000	-67.657
2390.4000	-71.548
2390.8000	-61.025
2391.2000	-45.768
2391.6000	-48.554
2392.0000	-51.566
2392.4000	-47.840
2392.8000	-56.410
2393.2000	-210.000
2393.6000	-210.000
2394.0000	-210.000
2394.4000	-65.638
2394.8000	-57.969
2395.2000	-210.000
2395.6000	-210.000
2396.0000	-210.000
2396.4000	-51.003
2396.8000	-46.440
2397.2000	-50.548
2397.6000	-49.882
2398.0000	-47.161
2398.4000	-210.000
2398.8000	-210.000
2399.2000	-210.000
2399.6000	-60.104
2400.0000	-60.215
2400.4000	-64.552
2400.8000	-76.211
2401.2000	-210.000
2401.6000	-210.000
2402.0000	-210.000
2402.4000	-49.168
2402.8000	-52.211
2403.2000	-50.813
2403.6000	-210.000
2404.0000	-64.319
2404.4000	-60.154
2404.8000	-61.224
2405.2000	-210.000
2405.6000	-210.000
2406.0000	-210.000
2406.4000	-210.000
2406.8000	-60.109
2407.2000	-210.000
2407.6000	-49.158
2408.0000	-52.229
2408.4000	-48.808
2408.8000	-54.509
2409.2000	-210.000
2409.6000	-62.188
2410.0000	-210.000
2410.4000	-65.715
2410.8000	-210.000
2411.2000	-210.000
2411.6000	-210.000
2412.0000	-59.663
2412.4000	-48.389
2412.8000	-47.564
2413.2000	-48.969
2413.6000	-46.063
2414.0000	-53.707
2414.4000	-210.000
2414.8000	-210.000
2415.2000	-210.000
2415.6000	-210.000
2416.0000	-62.443
2416.4000	-61.608
2416.8000	-54.495
2417.2000	-210.000
2417.6000	-66.585
2418.0000	-210.000
2418.4000	-48.683
2418.8000	-49.910
2419.2000	-49.135
2419.6000	-210.000
2420.0000	-210.000
2420.4000	-210.000
2420.8000	-210.000
2421.2000	-62.050
2421.6000	-210.000
2422.0000	-210.000
2422.4000	-210.000
2422.8000	-210.000
2423.2000	-210.000
2423.6000	-48.502
2424.0000	-50.535
2424.4000	-47.985
2424.8000	-67.104
2425.2000	-210.000
2425.6000	-65.161
2426.0000	-210.000
2426.4000	-210.000
2426.8000	-63.410
2427.2000	-210.000
2427.6000	-210.000
2428.0000	-210.000
2428.4000	-47.054
2428.8000	-47.392
2429.2000	-49.482
2429.6000	-46.073
2430.0000	-51.754
2430.4000	-210.000
2430.8000	-63.668
2431.2000	-210.000
2431.6000	-63.417
2432.0000	-210.000
2432.4000	-210.000
2432.8000	-210.000
2433.2000	-63.002
2433.6000	-62.704
2434.0000	-210.000
2434.4000	-48.817
2434.8000	-48.257
2435.2000	-47.172
2435.6000	-210.000
2436.0000	-210.000
2436.4000	-62.112
2436.8000	-210.000
2437.2000	-210.000
2437.6000	-210.000
2438.0000	-57.625
2438.4000	-61.316
2438.8000	-210.000
2439.2000	-210.000
2439.6000	-47.408
2440.0000	-48.062
2440.4000	-50.223
2440.8000	-210.000
2441.2000	-210.000
2441.6000	-62.303
2442.0000	-62.081
2442.4000	-210.000
2442.8000	-62.030
2443.2000	-210.000
2443.6000	-210.000
2444.0000	-210.000
2444.4000	-45.671
2444.8000	-47.033
2445.2000	-48.450
2445.6000	-46.569
2446.0000	-51.581
2446.4000	-210.000
2446.8000	-210.000
2447.2000	-64.905
2447.6000	-62.831
2448.0000	-210.000
2448.4000	-58.982
2448.8000	-61.514
2449.2000	-58.244
2449.6000	-49.282
2450.0000	-45.767
2450.4000	-46.965
2450.8000	-45.055
2451.2000	-55.028
2451.6000	-210.000
2452.0000	-210.000
2452.4000	-61.613
2452.8000	-210.000
2453.2000	-67.661
2453.6000	-59.982
2454.0000	-56.616
2454.4000	-60.041
2454.8000	-61.335
2455.2000	-210.000
2455.6000	-47.033
2456.0000	-48.316
2456.4000	-51.371
2456.8000	-210.000
2457.2000	-77.455
2457.6000	-210.000
2458.0000	-210.000
2458.4000	-60.339
2458.8000	-210.000
2459.2000	-70.306
2459.6000	-59.839
2460.0000	-210.000
2460.4000	-210.000
2460.8000	-45.758
2461.2000	-46.392
2461.6000	-44.991
2462.0000	-52.275
2462.4000	-61.421
2462.8000	-58.305
2463.2000	-73.170
2463.6000	-210.000
2464.0000	-210.000
2464.4000	-210.000
2464.8000	-210.000
2465.2000	-210.000
2465.6000	-48.162
2466.0000	-44.131
2466.4000	-45.521
2466.8000	-44.600
2467.2000	-52.804
2467.6000	-210.000
2468.0000	-61.767
2468.4000	-63.089
2468.8000	-64.307
2469.2000	-210.000
2469.6000	-67.237
2470.0000	-65.445
2470.4000	-66.957
2470.8000	-210.000
2471.2000	-48.605
2471.6000	-43.912
2472.0000	-44.477
2472.4000	-62.248
2472.8000	-210.000
2473.2000	-58.201
2473.6000	-66.353
2474.0000	-65.865
2474.4000	-210.000
2474.8000	-66.523
2475.2000	-58.143
2475.6000	-66.668
2476.0000	-210.000
2476.4000	-47.857
2476.8000	-44.913
2477.2000	-46.142
2477.6000	-46.739
2478.0000	-210.000
2478.4000	-210.000
2478.8000	-210.000
2479.2000	-67.056
2479.6000	-210.000
2480.0000	-60.534
2480.4000	-62.257
2480.8000	-58.584
2481.2000	-58.367
2481.6000	-45.853
2482.0000	-43.515
2482.4000	-44.456
2482.8000	-43.065
2483.2000	-50.453
2483.6000	-210.000
2484.0000	-73.484
2484.4000	-66.810
2484.8000	-210.000
2485.2000	-59.448
2485.6000	-210.000
2486.0000	-210.000
2486.4000	-59.923
2486.8000	-47.431
2487.2000	-43.255
2487.6000	-44.485
2488.0000	-44.857
2488.4000	-59.074
2488.8000	-210.000
2489.2000	-210.000
2489.6000	-64.043
2490.0000	-61.921
2490.4000	-210.000
2490.8000	-210.000
2491.2000	-210.000
2491.6000	-210.000
2492.0000	-210.000
2492.4000	-47.878
2492.8000	-43.651
2493.2000	-44.749
2493.6000	-45.965
2494.0000	-210.000
2494.4000	-210.000
2494.8000	-210.000
2495.2000	-69.212
2495.6000	-210.000
2496.0000	-60.855
2496.4000	-67.859
2496.8000	-66.681
2497.2000	-50.724
2497.6000	-42.896
2498.0000	-44.377
2498.4000	-44.742
2498.8000	-43.198
2499.2000	-210.000
2499.6000	-210.000
2500.0000	-210.000
2500.4000	-67.280
2500.8000	-57.910
2501.2000	-67.643
2501.6000	-61.562
2502.0000	-59.887
2502.4000	-210.000
2502.8000	-41.687
2503.2000	-42.420
2503.6000	-43.546
2504.0000	-44.626
2504.4000	-210.000
2504.8000	-210.000
2505.2000	-210.000
2505.6000	-210.000
2506.0000	-210.000
2506.4000	-210.000
2506.8000	-66.552
2507.2000	-59.427
2507.6000	-210.000
2508.0000	-210.000
2508.4000	-41.797
2508.8000	-43.660
2509.2000	-44.920
2509.6000	-68.691
2510.0000	-210.000
2510.4000	-62.728
2510.8000	-58.794
2511.2000	-210.000
2511.6000	-210.000
2512.0000	-61.258
2512.4000	-62.574
2512.8000	-210.000
2513.2000	-43.510
2513.6000	-41.300
2514.0000	-41.635
2514.4000	-41.920
2514.8000	-44.317
2515.2000	-210.000
2515.6000	-210.000
2516.0000	-210.000
2516.4000	-210.000
2516.8000	-66.625
2517.2000	-210.000
2517.6000	-210.000
2518.0000	-64.779
2518.4000	-210.000
2518.8000	-39.751
2519.2000	-41.305
2519.6000	-40.828
2520.0000	-40.455
2520.4000	-210.000
2520.8000	-210.000
2521.2000	-68.101
2521.6000	-62.900
2522.0000	-61.861
2522.4000	-210.000
2522.8000	-210.000
2523.2000	-210.000
2523.6000	-210.000
2524.0000	-210.000
2524.4000	-39.493
2524.8000	-38.816
2525.2000	-40.803
2525.6000	-210.000
2526.0000	-210.000
2526.4000	-60.065
2526.8000	-60.397
2527.2000	-73.549
2527.6000	-210.000
2528.0000	-210.000
2528.4000	-59.578
2528.8000	-210.000
2529.2000	-57.405
2529.6000	-39.600
2530.0000	-40.843
2530.4000	-40.463
2530.8000	-47.452
2531.2000	-210.000
2531.6000	-210.000
2532.0000	-210.000
2532.4000	-68.548
2532.8000	-63.870
2533.2000	-210.000
2533.6000	-62.693
2534.0000	-210.000
2534.4000	-42.018
2534.8000	-38.241
2535.2000	-38.761
2535.6000	-37.613
2536.0000	-45.229
2536.4000	-210.000
2536.8000	-61.243
2537.2000	-62.643
2537.6000	-58.918
2538.0000	-68.201
2538.4000	-66.768
2538.8000	-57.808
2539.2000	-60.907
2539.6000	-43.535
2540.0000	-38.663
2540.4000	-39.902
2540.8000	-41.143
2541.2000	-50.522
2541.6000	-210.000
2542.0000	-210.000
2542.4000	-61.542
2542.8000	-64.621
2543.2000	-65.669
2543.6000	-68.435
2544.0000	-57.959
2544.4000	-62.020
2544.8000	-210.000
2545.2000	-40.385
2545.6000	-38.787
2546.0000	-39.949
2546.4000	-41.607
2546.8000	-210.000
2547.2000	-210.000
2547.6000	-210.000
2548.0000	-70.973
2548.4000	-210.000
2548.8000	-210.000
2549.2000	-210.000
2549.6000	-65.676
2550.0000	-48.751
2550.4000	-38.069
2550.8000	-37.944
2551.2000	-38.498
2551.6000	-39.034
2552.0000	-210.000
2552.4000	-210.000
2552.8000	-210.000
2553.2000	-210.000
2553.6000	-65.481
2554.0000	-210.000
2554.4000	-210.000
2554.8000	-60.907
2555.2000	-210.000
2555.6000	-37.959
2556.0000	-37.894
2556.4000	-38.671
2556.8000	-39.951
2557.2000	-210.000
2557.6000	-210.000
2558.0000	-59.733
2558.4000	-63.561
2558.8000	-62.883
2559.2000	-210.000
2559.6000	-61.566
2560.0000	-58.089
2560.4000	-64.315
2560.8000	-49.068
2561.2000	-36.733
2561.6000	-37.173
2562.0000	-37.872
2562.4000	-53.826
2562.8000	-210.000
2563.2000	-66.185
2563.6000	-210.000
2564.0000	-210.000
2564.4000	-83.596
2564.8000	-210.000
2565.2000	-210.000
2565.6000	-63.269
2566.0000	-41.435
2566.4000	-36.320
2566.8000	-35.555
2567.2000	-35.281
2567.6000	-43.402
2568.0000	-210.000
2568.4000	-66.983
2568.8000	-66.131
2569.2000	-65.947
2569.6000	-63.423
2570.0000	-60.780
2570.4000	-66.565
2570.8000	-210.000
2571.2000	-41.118
2571.6000	-36.004
2572.0000	-36.564
2572.4000	-36.871
2572.8000	-44.040
2573.2000	-210.000
2573.6000	-66.315
2574.0000	-210.000
2574.4000	-62.222
2574.8000	-65.614
2575.2000	-210.000
2575.6000	-210.000
2576.0000	-62.067
2576.4000	-210.000
2576.8000	-38.353
2577.2000	-34.145
2577.6000	-34.000
2578.0000	-38.820
2578.4000	-210.000
2578.8000	-68.846
2579.2000	-59.510
2579.6000	-63.330
2580.0000	-210.000
2580.4000	-61.664
2580.8000	-63.286
2581.2000	-61.580
2581.6000	-210.000
2582.0000	-37.341
2582.4000	-34.637
2582.8000	-34.813
2583.2000	-36.844
2583.6000	-210.000
2584.0000	-210.000
2584.4000	-210.000
2584.8000	-210.000
2585.2000	-210.000
2585.6000	-63.824
2586.0000	-65.233
2586.4000	-210.000
2586.8000	-50.592
2587.2000	-35.889
2587.6000	-33.944
2588.0000	-34.759
2588.4000	-35.734
2588.8000	-210.000
2589.2000	-210.000
2589.6000	-66.205
2590.0000	-66.876
2590.4000	-210.000
2590.8000	-61.079
2591.2000	-210.000
2591.6000	-58.464
2592.0000	-210.000
2592.4000	-37.255
2592.8000	-34.128
2593.2000	-33.323
2593.6000	-34.735
2594.0000	-210.000
2594.4000	-210.000
2594.8000	-210.000
2595.2000	-60.431
2595.6000	-69.589
2596.0000	-210.000
2596.4000	-63.337
2596.8000	-210.000
2597.2000	-210.000
2597.6000	-42.009
2598.0000	-32.863
2598.4000	-30.574
2598.8000	-32.105
2599.2000	-43.845
2599.6000	-210.000
2600.0000	-210.000
2600.4000	-63.338
2600.8000	-61.930
2601.2000	-59.848
2601.6000	-60.471
2602.0000	-67.660
2602.4000	-210.000
2602.8000	-39.154
2603.2000	-33.921
2603.6000	-33.219
2604.0000	-33.425
2604.4000	-41.507
2604.8000	-210.000
2605.2000	-210.000
2605.6000	-70.946
2606.0000	-210.000
2606.4000	-60.796
2606.8000	-62.190
2607.2000	-210.000
2607.6000	-210.000
2608.0000	-40.285
2608.4000	-34.092
2608.8000	-32.032
2609.2000	-31.499
2609.6000	-41.806
2610.0000	-210.000
2610.4000	-210.000
2610.8000	-210.000
2611.2000	-61.172
2611.6000	-60.630
2612.0000	-64.590
2612.4000	-61.914
2612.8000	-65.871
2613.2000	-210.000
2613.6000	-35.009
2614.0000	-31.846
2614.4000	-32.144
2614.8000	-36.025
2615.2000	-210.000
2615.6000	-210.000
2616.0000	-74.023
2616.4000	-210.000
2616.8000	-210.000
2617.2000	-210.000
2617.6000	-61.139
2618.0000	-60.946
2618.4000	-47.776
2618.8000	-34.328
2619.2000	-33.503
2619.6000	-34.372
2620.0000	-35.220
2620.4000	-210.000
2620.8000	-210.000
2621.2000	-210.000
2621.6000	-67.882
2622.0000	-82.770
2622.4000	-210.000
2622.8000	-210.000
2623.2000	-210.000
2623.6000	-64.369
2624.0000	-33.937
2624.4000	-32.043
2624.8000	-33.600
2625.2000	-34.753
2625.6000	-210.000
2626.0000	-210.000
2626.4000	-210.000
2626.8000	-210.000
2627.2000	-64.200
2627.6000	-66.376
2628.0000	-58.791
2628.4000	-210.000
2628.8000	-210.000
2629.2000	-38.438
2629.6000	-31.714
2630.0000	-31.021
2630.4000	-33.132
2630.8000	-47.609
2631.2000	-210.000
2631.6000	-79.041
2632.0000	-210.000
2632.4000	-60.443
2632.8000	-63.678
2633.2000	-210.000
2633.6000	-210.000
2634.0000	-64.844
2634.4000	-37.021
2634.8000	-31.615
2635.2000	-31.313
2635.6000	-32.238
2636.0000	-40.977
2636.4000	-210.000
2636.8000	-210.000
2637.2000	-61.562
2637.6000	-210.000
2638.0000	-65.952
2638.4000	-59.833
2638.8000	-59.190
2639.2000	-60.024
2639.6000	-37.056
2640.0000	-31.349
2640.4000	-31.716
2640.8000	-31.560
2641.2000	-39.831
2641.6000	-210.000
2642.0000	-210.000
2642.4000	-59.669
2642.8000	-65.495
2643.2000	-60.483
2643.6000	-68.128
2644.0000	-210.000
2644.4000	-210.000
2644.8000	-40.229
2645.2000	-31.373
2645.6000	-28.443
2646.0000	-27.675
2646.4000	-34.993
2646.8000	-210.000
2647.2000	-210.000
2647.6000	-210.000
2648.0000	-65.241
2648.4000	-64.175
2648.8000	-210.000
2649.2000	-210.000
2649.6000	-58.309
2650.0000	-36.181
2650.4000	-31.407
2650.8000	-31.544
2651.2000	-31.899
2651.6000	-42.212
2652.0000	-210.000
2652.4000	-210.000
2652.8000	-210.000
2653.2000	-210.000
2653.6000	-61.470
2654.0000	-210.000
2654.4000	-210.000
2654.8000	-210.000
2655.2000	-33.653
2655.6000	-27.919
2656.0000	-28.548
2656.4000	-29.842
2656.8000	-36.476
2657.2000	-210.000
2657.6000	-210.000
2658.0000	-64.038
2658.4000	-63.177
2658.8000	-210.000
2659.2000	-69.719
2659.6000	-210.000
2660.0000	-60.426
2660.4000	-36.295
2660.8000	-30.348
2661.2000	-31.400
2661.6000	-31.778
2662.0000	-36.491
2662.4000	-210.000
2662.8000	-210.000
2663.2000	-210.000
2663.6000	-66.357
2664.0000	-62.722
2664.4000	-210.000
2664.8000	-64.656
2665.2000	-60.893
2665.6000	-46.818
2666.0000	-31.456
2666.4000	-29.259
2666.8000	-28.895
2667.2000	-33.062
2667.6000	-210.000
2668.0000	-210.000
2668.4000	-210.000
2668.8000	-210.000
2669.2000	-210.000
2669.6000	-210.000
2670.0000	-64.397
2670.4000	-210.000
2670.8000	-41.907
2671.2000	-30.615
2671.6000	-28.598
2672.0000	-28.876
2672.4000	-30.222
2672.8000	-210.000
2673.2000	-210.000
2673.6000	-210.000
2674.0000	-210.000
2674.4000	-79.944
2674.8000	-210.000
2675.2000	-210.000
2675.6000	-64.683
2676.0000	-62.917
2676.4000	-29.193
2676.8000	-28.644
2677.2000	-29.588
2677.6000	-29.864
2678.0000	-210.000
2678.4000	-210.000
2678.8000	-210.000
2679.2000	-210.000
2679.6000	-210.000
2680.0000	-72.935
2680.4000	-64.454
2680.8000	-61.075
2681.2000	-66.266
2681.6000	-34.918
2682.0000	-27.247
2682.4000	-27.109
2682.8000	-33.503
2683.2000	-210.000
2683.6000	-210.000
2684.0000	-210.000
2684.4000	-210.000
2684.8000	-210.000
2685.2000	-63.201
2685.6000	-60.490
2686.0000	-210.000
2686.4000	-41.883
2686.8000	-27.798
2687.2000	-24.750
2687.6000	-24.681
2688.0000	-26.740
2688.4000	-210.000
2688.8000	-210.000
2689.2000	-210.000
2689.6000	-70.188
2690.0000	-61.158
2690.4000	-61.930
2690.8000	-210.000
2691.2000	-70.059
2691.6000	-65.280
2692.0000	-25.888
2692.4000	-24.367
2692.8000	-25.360
2693.2000	-26.229
2693.6000	-210.000
2694.0000	-210.000
2694.4000	-210.000
2694.8000	-77.959
2695.2000	-60.553
2695.6000	-61.779
2696.0000	-78.787
2696.4000	-77.812
2696.8000	-70.562
2697.2000	-27.528
2697.6000	-24.793
2698.0000	-25.110
2698.4000	-26.376
2698.8000	-43.920
2699.2000	-210.000
2699.6000	-210.000
2700.0000	-61.830
2700.4000	-62.141
2700.8000	-64.008
2701.2000	-62.252
2701.6000	-68.045
2702.0000	-61.450
2702.4000	-26.377
2702.8000	-22.710
2703.2000	-22.719
2703.6000	-23.405
2704.0000	-30.879
2704.4000	-62.779
2704.8000	-76.697
2705.2000	-65.369
2705.6000	-59.594
2706.0000	-62.114
2706.4000	-210.000
2706.8000	-210.000
2707.2000	-27.515
2707.6000	-22.503
2708.0000	-22.713
2708.4000	-21.170
2708.8000	-22.441
2709.2000	-41.778
2709.6000	-57.959
2710.0000	-57.165
2710.4000	-58.037
2710.8000	-57.537
2711.2000	-58.243
2711.6000	-58.234
2712.0000	-55.664
2712.4000	-57.412
2712.8000	-22.106
2713.2000	-20.222
2713.6000	-20.246
2714.0000	-21.170
2714.4000	-35.661
2714.8000	-53.814
2715.2000	-55.334
2715.6000	-55.351
2716.0000	-54.573
2716.4000	-55.013
2716.8000	-54.752
2717.2000	-54.163
2717.6000	-54.593
2718.0000	-17.937
2718.4000	-18.689
2718.8000	-20.674
2719.2000	-20.960
2719.6000	-28.880
2720.0000	-49.712
2720.4000	-53.233
2720.8000	-52.065
2721.2000	-51.441
2721.6000	-51.121
2722.0000	-50.235
2722.4000	-49.436
2722.8000	-48.806
2723.2000	-19.865
2723.6000	-18.088
2724.0000	-18.636
2724.4000	-18.847
2724.8000	-24.231
2725.2000	-40.929
2725.6000	-46.096
2726.0000	-46.270
2726.4000	-45.700
2726.8000	-45.394
2727.2000	-45.135
2727.6000	-44.949
2728.0000	-44.837
2728.4000	-18.214
2728.8000	-17.925
2729.2000	-16.940
2729.6000	-18.301
2730.0000	-30.294
2730.4000	-42.471
2730.8000	-45.336
2731.2000	-45.299
2731.6000	-45.063
2732.0000	-44.854
2732.4000	-44.764
2732.8000	-44.580
2733.2000	-44.516
2733.6000	-16.768
2734.0000	-16.260
2734.4000	-16.377
2734.8000	-16.849
2735.2000	-27.443
2735.6000	-41.822
2736.0000	-44.401
2736.4000	-43.984
2736.8000	-43.637
2737.2000	-43.521
2737.6000	-43.393
2738.0000	-43.288
2738.4000	-43.080
2738.8000	-16.346
2739.2000	-14.690
2739.6000	-13.503
2740.0000	-13.313
2740.4000	-21.432
2740.8000	-39.671
2741.2000	-41.266
2741.6000	-41.110
2742.0000	-40.836
2742.4000	-40.486
2742.8000	-39.983
2743.2000	-39.052
2743.6000	-38.426
2744.0000	-22.504
2744.4000	-16.807
2744.8000	-13.124
2745.2000	-14.442
2745.6000	-27.368
2746.0000	-34.521
2746.4000	-34.096
2746.8000	-33.375
2747.2000	-32.944
2747.6000	-32.710
2748.0000	-32.571
2748.4000	-32.548
2748.8000	-32.519
2749.2000	-17.211
2749.6000	-12.408
2750.0000	-11.968
2750.4000	-13.331
2750.8000	-24.197
2751.2000	-34.114
2751.6000	-34.118
2752.0000	-34.000
2752.4000	-33.942
2752.8000	-33.682
2753.2000	-33.109
2753.6000	-32.167
2754.0000	-31.583
2754.4000	-15.652
2754.8000	-10.762
2755.2000	-10.754
2755.6000	-10.712
2756.0000	-16.717
2756.4000	-28.390
2756.8000	-28.548
2757.2000	-28.121
2757.6000	-27.738
2758.0000	-27.434
2758.4000	-27.054
2758.8000	-26.787
2759.2000	-26.579
2759.6000	-14.821
2760.0000	-9.662
2760.4000	-9.646
2760.8000	-9.912
2761.2000	-15.715
2761.6000	-25.506
2762.0000	-25.751
2762.4000	-25.336
2762.8000	-24.734
2763.2000	-24.274
2763.6000	-23.935
2764.0000	-23.504
2764.4000	-23.216
2764.8000	-13.376
2765.2000	-9.000
2765.6000	-8.635
2766.0000	-9.375
2766.4000	-16.549
2766.8000	-19.996
2767.2000	-19.669
2767.6000	-19.385
2768.0000	-19.191
2768.4000	-19.103
2768.8000	-19.049
2769.2000	-19.025
2769.6000	-19.038
2770.0000	-8.036
2770.4000	-6.430
2770.8000	-6.917
2771.2000	-7.302
2771.6000	-13.294
2772.0000	-20.735
2772.4000	-22.699
2772.8000	-23.501
2773.2000	-24.772
2773.6000	-26.195
2774.0000	-27.163
2774.4000	-27.526
2774.8000	-27.568
2775.2000	-11.146
2775.6000	-5.836
2776.0000	-6.755
2776.4000	-6.951
2776.8000	-15.648
2777.2000	-20.978
2777.6000	-25.033
2778.0000	-24.819
2778.4000	-24.262
2778.8000	-23.673
2779.2000	-23.209
2779.6000	-22.814
2780.0000	-22.492
2780.4000	-10.167
2780.8000	-4.929
2781.2000	-4.425
2781.6000	-5.346
2782.0000	-12.765
2782.4000	-16.753
2782.8000	-18.731
2783.2000	-18.032
2783.6000	-16.992
2784.0000	-16.022
2784.4000	-15.134
2784.8000	-14.423
2785.2000	-6.363
2785.6000	-3.571
2786.0000	-2.387
2786.4000	-2.519
2786.8000	-3.203
2787.2000	-8.721
2787.6000	-12.499
2788.0000	-10.961
2788.4000	-10.429
2788.8000	-10.216
2789.2000	-10.093
2789.6000	-10.101
2790.0000	-10.134
2790.4000	-9.767
2790.8000	-2.276
2791.2000	-1.216
2791.6000	-1.127
2792.0000	-2.472
2792.4000	-11.437
2792.8000	-10.105
2793.2000	-10.721
2793.6000	-10.983
2794.0000	-11.147
2794.4000	-11.242
2794.8000	-11.448
2795.2000	-11.709
2795.6000	-11.780
2796.0000	-2.040
2796.4000	-0.919
2796.8000	-0.938
2797.2000	-2.086
2797.6000	-11.237
2798.0000	-11.835
2798.4000	-12.925
2798.8000	-13.201
2799.2000	-13.325
2799.6000	-13.402
2800.0000	-13.474
2800.4000	-13.555
2800.8000	-13.585
2801.2000	-2.706
2801.6000	-1.208
2802.0000	-1.331
2802.4000	-5.437
2802.8000	-13.415
2803.2000	-14.408
2803.6000	-14.587
2804.0000	-15.052
2804.4000	-15.681
2804.8000	-16.304
2805.2000	-16.892
2805.6000	-17.475
2806.0000	-15.838
2806.4000	-3.893
2806.8000	-2.710
2807.2000	-2.623
2807.6000	-4.567
2808.0000	-14.793
2808.4000	-16.776
2808.8000	-17.511
2809.2000	-17.497
2809.6000	-17.499
2810.0000	-17.604
2810.4000	-17.814
2810.8000	-18.106
2811.2000	-18.443
2811.6000	-4.981
2812.0000	-3.881
2812.4000	-3.614
2812.8000	-4.571
2813.2000	-14.324
2813.6000	-19.241
2814.0000	-19.693
2814.4000	-19.486
2814.8000	-19.198
2815.2000	-18.812
2815.6000	-18.534
2816.0000	-18.273
2816.4000	-8.278
2816.8000	-4.453
2817.2000	-3.702
2817.6000	-3.605
2818.0000	-8.207
2818.4000	-15.950
2818.8000	-19.436
2819.2000	-20.044
2819.6000	-20.438
2820.0000	-20.861
2820.4000	-21.344
2820.8000	-21.976
2821.2000	-23.136
2821.6000	-9.721
2822.0000	-5.739
2822.4000	-5.456
2822.8000	-5.158
2823.2000	-7.426
2823.6000	-18.422
2824.0000	-27.719
2824.4000	-29.086
2824.8000	-29.570
2825.2000	-30.003
2825.6000	-30.273
2826.0000	-30.366
2826.4000	-14.962
2826.8000	-10.551
2827.2000	-6.678
2827.6000	-6.282
2828.0000	-5.841
2828.4000	-11.125
2828.8000	-24.366
2829.2000	-27.547
2829.6000	-27.506
2830.0000	-27.397
2830.4000	-27.255
2830.8000	-27.131
2831.2000	-27.179
2831.6000	-27.371
2832.0000	-15.383
2832.4000	-9.913
2832.8000	-6.696
2833.2000	-6.647
2833.6000	-11.760
2834.0000	-23.553
2834.4000	-30.871
2834.8000	-32.376
2835.2000	-33.982
2835.6000	-35.238
2836.0000	-35.792
2836.4000	-36.145
2836.8000	-36.367
2837.2000	-12.392
2837.6000	-7.740
2838.0000	-7.172
2838.4000	-7.803
2838.8000	-14.400
2839.2000	-32.545
2839.6000	-34.248
2840.0000	-34.117
2840.4000	-34.015
2840.8000	-33.986
2841.2000	-33.919
2841.6000	-34.036
2842.0000	-34.297
2842.4000	-13.008
2842.8000	-7.947
2843.2000	-7.062
2843.6000	-7.088
2844.0000	-11.541
2844.4000	-34.227
2844.8000	-38.118
2845.2000	-38.829
2845.6000	-39.267
2846.0000	-39.394
2846.4000	-39.281
2846.8000	-39.146
2847.2000	-39.031
2847.6000	-13.163
2848.0000	-7.878
2848.4000	-6.940
2848.8000	-8.350
2849.2000	-23.629
2849.6000	-38.044
2850.0000	-39.342
2850.4000	-39.739
2850.8000	-40.229
2851.2000	-40.849
2851.6000	-41.529
2852.0000	-42.417
2852.4000	-42.942
2852.8000	-13.504
2853.2000	-8.116
2853.6000	-7.034
2854.0000	-8.128
2854.4000	-18.701
2854.8000	-40.599
2855.2000	-42.764
2855.6000	-42.609
2856.0000	-42.464
2856.4000	-42.406
2856.8000	-42.502
2857.2000	-42.708
2857.6000	-17.350
2858.0000	-11.154
2858.4000	-7.267
2858.8000	-6.985
2859.2000	-8.901
2859.6000	-20.764
2860.0000	-43.108
2860.4000	-44.908
2860.8000	-45.359
2861.2000	-45.492
2861.6000	-45.758
2862.0000	-45.906
2862.4000	-46.204
2862.8000	-46.441
2863.2000	-14.174
2863.6000	-8.425
2864.0000	-7.140
2864.4000	-8.396
2864.8000	-23.218
2865.2000	-48.299
2865.6000	-49.796
2866.0000	-50.775
2866.4000	-51.023
2866.8000	-51.062
2867.2000	-51.579
2867.6000	-51.426
2868.0000	-17.907
2868.4000	-11.888
2868.8000	-7.865
2869.2000	-7.548
2869.6000	-12.445
2870.0000	-33.788
2870.4000	-52.237
2870.8000	-52.730
2871.2000	-53.219
2871.6000	-53.594
2872.0000	-53.817
2872.4000	-53.524
2872.8000	-53.939
2873.2000	-18.345
2873.6000	-12.270
2874.0000	-8.181
2874.4000	-8.554
2874.8000	-15.414
2875.2000	-53.588
2875.6000	-54.879
2876.0000	-56.171
2876.4000	-56.777
2876.8000	-57.223
2877.2000	-58.121
2877.6000	-58.446
2878.0000	-60.001
2878.4000	-15.295
2878.8000	-9.855
2879.2000	-8.574
2879.6000	-7.990
2880.0000	-13.355
2880.4000	-54.616
2880.8000	-57.408
2881.2000	-57.858
2881.6000	-58.605
2882.0000	-58.020
2882.4000	-62.630
2882.8000	-61.536
2883.2000	-63.054
2883.6000	-15.932
2884.0000	-9.998
2884.4000	-8.543
2884.8000	-9.794
2885.2000	-25.629
2885.6000	-59.453
2886.0000	-62.909
2886.4000	-62.100
2886.8000	-65.715
2887.2000	-210.000
2887.6000	-71.252
2888.0000	-61.444
2888.4000	-63.806
2888.8000	-16.269
2889.2000	-10.541
2889.6000	-9.468
2890.0000	-9.879
2890.4000	-18.457
2890.8000	-210.000
2891.2000	-68.680
2891.6000	-64.704
2892.0000	-65.935
2892.4000	-210.000
2892.8000	-210.000
2893.2000	-61.372
2893.6000	-19.307
2894.0000	-13.090
2894.4000	-9.701
2894.8000	-9.457
2895.2000	-11.329
2895.6000	-23.561
2896.0000	-210.000
2896.4000	-65.641
2896.8000	-210.000
2897.2000	-210.000
2897.6000	-65.571
2898.0000	-71.342
2898.4000	-210.000
2898.8000	-210.000
2899.2000	-16.461
2899.6000	-10.658
2900.0000	-9.544
2900.4000	-14.892
2900.8000	-57.511
2901.2000	-210.000
2901.6000	-71.208
2902.0000	-64.778
2902.4000	-210.000
2902.8000	-64.996
2903.2000	-64.993
2903.6000	-63.768
2904.0000	-20.502
2904.4000	-14.138
2904.8000	-10.138
2905.2000	-9.518
2905.6000	-13.841
2906.0000	-46.106
2906.4000	-69.019
2906.8000	-210.000
2907.2000	-210.000
2907.6000	-66.062
2908.0000	-210.000
2908.4000	-210.000
2908.8000	-210.000
2909.2000	-16.621
2909.6000	-11.627
2910.0000	-10.220
2910.4000	-9.847
2910.8000	-16.029
2911.2000	-210.000
2911.6000	-63.661
2912.0000	-210.000
2912.4000	-210.000
2912.8000	-210.000
2913.2000	-64.756
2913.6000	-210.000
2914.0000	-210.000
2914.4000	-21.013
2914.8000	-14.221
2915.2000	-10.553
2915.6000	-10.755
2916.0000	-24.435
2916.4000	-73.469
2916.8000	-210.000
2917.2000	-67.762
2917.6000	-210.000
2918.0000	-210.000
2918.4000	-60.977
2918.8000	-210.000
2919.2000	-68.317
2919.6000	-17.742
2920.0000	-11.664
2920.4000	-10.213
2920.8000	-10.953
2921.2000	-25.328
2921.6000	-64.205
2922.0000	-63.775
2922.4000	-210.000
2922.8000	-210.000
2923.2000	-75.875
2923.6000	-210.000
2924.0000	-210.000
2924.4000	-20.908
2924.8000	-14.479
2925.2000	-10.944
2925.6000	-10.271
2926.0000	-12.156
2926.4000	-37.363
2926.8000	-72.881
2927.2000	-210.000
2927.6000	-69.454
2928.0000	-64.874
2928.4000	-62.729
2928.8000	-63.774
2929.2000	-210.000
2929.6000	-21.046
2930.0000	-14.752
2930.4000	-11.140
2930.8000	-10.583
2931.2000	-15.624
2931.6000	-210.000
2932.0000	-210.000
2932.4000	-76.683
2932.8000	-210.000
2933.2000	-210.000
2933.6000	-65.469
2934.0000	-81.478
2934.4000	-62.596
2934.8000	-21.341
2935.2000	-14.803
2935.6000	-11.220
2936.0000	-10.586
2936.4000	-16.118
2936.8000	-210.000
2937.2000	-66.358
2937.6000	-210.000
2938.0000	-66.579
2938.4000	-75.216
2938.8000	-210.000
2939.2000	-80.480
2939.6000	-210.000
2940.0000	-17.813
2940.4000	-12.023
2940.8000	-11.053
2941.2000	-11.302
2941.6000	-19.300
2942.0000	-210.000
2942.4000	-67.741
2942.8000	-210.000
2943.2000	-67.139
2943.6000	-210.000
2944.0000	-63.590
2944.4000	-210.000
2944.8000	-64.451
2945.2000	-16.209
2945.6000	-11.142
2946.0000	-10.872
2946.4000	-12.080
2946.8000	-27.631
2947.2000	-210.000
2947.6000	-69.832
2948.0000	-69.398
2948.4000	-210.000
2948.8000	-210.000
2949.2000	-76.921
2949.6000	-64.871
2950.0000	-64.519
2950.4000	-18.443
2950.8000	-12.031
2951.2000	-11.517
2951.6000	-12.402
2952.0000	-28.239
2952.4000	-63.800
2952.8000	-70.802
2953.2000	-210.000
2953.6000	-65.683
2954.0000	-210.000
2954.4000	-210.000
2954.8000	-210.000
2955.2000	-22.262
2955.6000	-15.525
2956.0000	-12.032
2956.4000	-11.316
2956.8000	-14.899
2957.2000	-59.564
2957.6000	-210.000
2958.0000	-64.928
2958.4000	-68.569
2958.8000	-66.324
2959.2000	-64.997
2959.6000	-210.000
2960.0000	-210.000
2960.4000	-17.853
2960.8000	-12.383
2961.2000	-11.672
2961.6000	-11.206
2962.0000	-17.255
2962.4000	-210.000
2962.8000	-210.000
2963.2000	-210.000
2963.6000	-210.000
2964.0000	-210.000
2964.4000	-210.000
2964.8000	-210.000
2965.2000	-210.000
2965.6000	-21.420
2966.0000	-13.729
2966.4000	-11.932
2966.8000	-12.411
2967.2000	-25.382
2967.6000	-82.103
2968.0000	-210.000
2968.4000	-210.000
2968.8000	-67.353
2969.2000	-66.666
2969.6000	-64.449
2970.0000	-210.000
2970.4000	-210.000
2970.8000	-18.314
2971.2000	-12.497
2971.6000	-11.638
2972.0000	-12.460
2972.4000	-26.987
2972.8000	-210.000
2973.2000	-210.000
2973.6000	-65.089
2974.0000	-61.153
2974.4000	-210.000
2974.8000	-63.440
2975.2000	-66.929
2975.6000	-21.326
2976.0000	-15.182
2976.4000	-11.574
2976.8000	-11.633
2977.2000	-13.131
2977.6000	-55.995
2978.0000	-210.000
2978.4000	-210.000
2978.8000	-80.710
2979.2000	-64.483
2979.6000	-210.000
2980.0000	-62.739
2980.4000	-61.801
2980.8000	-20.892
2981.2000	-14.742
2981.6000	-11.540
2982.0000	-12.060
2982.4000	-16.285
2982.8000	-59.816
2983.2000	-65.667
2983.6000	-64.591
2984.0000	-210.000
2984.4000	-210.000
2984.8000	-210.000
2985.2000	-210.000
2985.6000	-210.000
[truncated: 6,286 more rows]
