# Supplementary material for: Femtosecond tunable solitons up to 4.8 µm using soliton self-frequency shift in an InF3 fiber
Source: Sci Rep. 2022 Sep 23;12:15898. doi: 10.1038/s41598-022-19658-8 (PMC9508244; doi:10.1038/s41598-022-19658-8)
Supplement: Supplementary file 1 — Supplementary Information. [file 41598_2022_19658_MOESM1_ESM.zip › Raw data/Fig4_70W_QCW/7.00A.CSV]

75CSV
// AQ6376 OPTICAL SPECTRUM ANALYZER //
35
CTRWL	3850.000000
SPAN	3300.000000
START WL	2200.000000
STOP WL	5500.000000
WLFREQ	0
REFL	+0.0
LSCL	7.1
RESLN	2.000
AVG	1
SMPLAUTO	1
SMPL	8251
SMPLINTVL	0.4000
HI1_CHOP
MEAS
LSUNT	0
NMSKH	OFF
RESCOR	0
SMOOTH	0
MEASWL	0
SWPSPD	1
MODELNAME	AQ6376
CHGPT	0
RESCAL0_0	10243
RESCAL0_1	0
RESCAL0_2	0
RESCAL1_0	10243
RESCAL1_1	0
RESCAL1_2	0
RESPARM	10243
FREQPARM	10243
WNUMPARM	10243
[TRACE DATA]
2200.0000	-50.690
2200.4000	-57.678
2200.8000	-60.001
2201.2000	-210.000
2201.6000	-59.144
2202.0000	-66.552
2202.4000	-210.000
2202.8000	-210.000
2203.2000	-62.975
2203.6000	-210.000
2204.0000	-210.000
2204.4000	-48.914
2204.8000	-55.872
2205.2000	-45.340
2205.6000	-210.000
2206.0000	-210.000
2206.4000	-210.000
2206.8000	-210.000
2207.2000	-57.931
2207.6000	-210.000
2208.0000	-210.000
2208.4000	-210.000
2208.8000	-210.000
2209.2000	-49.502
2209.6000	-46.877
2210.0000	-210.000
2210.4000	-47.732
2210.8000	-55.954
2211.2000	-210.000
2211.6000	-210.000
2212.0000	-56.513
2212.4000	-210.000
2212.8000	-210.000
2213.2000	-210.000
2213.6000	-68.573
2214.0000	-60.477
2214.4000	-210.000
2214.8000	-210.000
2215.2000	-210.000
2215.6000	-55.723
2216.0000	-210.000
2216.4000	-210.000
2216.8000	-210.000
2217.2000	-210.000
2217.6000	-210.000
2218.0000	-64.111
2218.4000	-210.000
2218.8000	-210.000
2219.2000	-210.000
2219.6000	-210.000
2220.0000	-210.000
2220.4000	-49.762
2220.8000	-49.100
2221.2000	-48.621
2221.6000	-57.342
2222.0000	-210.000
2222.4000	-63.779
2222.8000	-210.000
2223.2000	-54.931
2223.6000	-56.766
2224.0000	-210.000
2224.4000	-210.000
2224.8000	-58.016
2225.2000	-51.827
2225.6000	-45.654
2226.0000	-210.000
2226.4000	-210.000
2226.8000	-45.087
2227.2000	-210.000
2227.6000	-210.000
2228.0000	-210.000
2228.4000	-210.000
2228.8000	-210.000
2229.2000	-210.000
2229.6000	-210.000
2230.0000	-210.000
2230.4000	-57.289
2230.8000	-210.000
2231.2000	-210.000
2231.6000	-210.000
2232.0000	-48.082
2232.4000	-210.000
2232.8000	-210.000
2233.2000	-210.000
2233.6000	-56.669
2234.0000	-210.000
2234.4000	-73.375
2234.8000	-210.000
2235.2000	-58.626
2235.6000	-210.000
2236.0000	-210.000
2236.4000	-210.000
2236.8000	-51.346
2237.2000	-55.480
2237.6000	-210.000
2238.0000	-210.000
2238.4000	-210.000
2238.8000	-58.383
2239.2000	-57.731
2239.6000	-210.000
2240.0000	-63.081
2240.4000	-210.000
2240.8000	-59.134
2241.2000	-210.000
2241.6000	-51.215
2242.0000	-51.599
2242.4000	-55.232
2242.8000	-45.729
2243.2000	-210.000
2243.6000	-210.000
2244.0000	-210.000
2244.4000	-210.000
2244.8000	-61.540
2245.2000	-210.000
2245.6000	-58.478
2246.0000	-59.924
2246.4000	-56.050
2246.8000	-48.389
2247.2000	-46.943
2247.6000	-210.000
2248.0000	-51.042
2248.4000	-210.000
2248.8000	-210.000
2249.2000	-210.000
2249.6000	-210.000
2250.0000	-210.000
2250.4000	-61.564
2250.8000	-60.374
2251.2000	-62.086
2251.6000	-210.000
2252.0000	-210.000
2252.4000	-210.000
2252.8000	-210.000
2253.2000	-56.608
2253.6000	-210.000
2254.0000	-210.000
2254.4000	-210.000
2254.8000	-210.000
2255.2000	-60.005
2255.6000	-59.341
2256.0000	-210.000
2256.4000	-60.606
2256.8000	-56.320
2257.2000	-59.335
2257.6000	-210.000
2258.0000	-48.498
2258.4000	-49.854
2258.8000	-49.694
2259.2000	-55.296
2259.6000	-210.000
2260.0000	-55.303
2260.4000	-210.000
2260.8000	-60.206
2261.2000	-210.000
2261.6000	-56.961
2262.0000	-61.696
2262.4000	-210.000
2262.8000	-210.000
2263.2000	-46.562
2263.6000	-52.428
2264.0000	-210.000
2264.4000	-46.083
2264.8000	-210.000
2265.2000	-210.000
2265.6000	-210.000
2266.0000	-60.327
2266.4000	-58.977
2266.8000	-210.000
2267.2000	-210.000
2267.6000	-59.474
2268.0000	-210.000
2268.4000	-210.000
2268.8000	-210.000
2269.2000	-63.384
2269.6000	-210.000
2270.0000	-210.000
2270.4000	-57.995
2270.8000	-210.000
2271.2000	-210.000
2271.6000	-63.440
2272.0000	-56.650
2272.4000	-55.248
2272.8000	-56.395
2273.2000	-61.087
2273.6000	-210.000
2274.0000	-210.000
2274.4000	-50.477
2274.8000	-53.631
2275.2000	-47.408
2275.6000	-210.000
2276.0000	-210.000
2276.4000	-68.536
2276.8000	-58.584
2277.2000	-210.000
2277.6000	-64.478
2278.0000	-210.000
2278.4000	-69.867
2278.8000	-68.337
2279.2000	-46.508
2279.6000	-54.466
2280.0000	-54.528
2280.4000	-46.345
2280.8000	-210.000
2281.2000	-210.000
2281.6000	-210.000
2282.0000	-210.000
2282.4000	-58.688
2282.8000	-58.266
2283.2000	-69.325
2283.6000	-210.000
2284.0000	-210.000
2284.4000	-210.000
2284.8000	-210.000
2285.2000	-210.000
2285.6000	-52.840
2286.0000	-210.000
2286.4000	-210.000
2286.8000	-210.000
2287.2000	-210.000
2287.6000	-67.374
2288.0000	-61.194
2288.4000	-210.000
2288.8000	-210.000
2289.2000	-60.392
2289.6000	-210.000
2290.0000	-210.000
2290.4000	-57.054
2290.8000	-55.726
2291.2000	-49.251
2291.6000	-210.000
2292.0000	-210.000
2292.4000	-64.699
2292.8000	-210.000
2293.2000	-210.000
2293.6000	-61.922
2294.0000	-79.312
2294.4000	-210.000
2294.8000	-210.000
2295.2000	-210.000
2295.6000	-48.932
2296.0000	-56.518
2296.4000	-48.648
2296.8000	-53.606
2297.2000	-210.000
2297.6000	-210.000
2298.0000	-66.915
2298.4000	-210.000
2298.8000	-56.981
2299.2000	-75.124
2299.6000	-58.867
2300.0000	-62.619
2300.4000	-49.375
2300.8000	-47.908
2301.2000	-210.000
2301.6000	-52.836
2302.0000	-210.000
2302.4000	-210.000
2302.8000	-69.891
2303.2000	-210.000
2303.6000	-210.000
2304.0000	-210.000
2304.4000	-69.073
2304.8000	-69.151
2305.2000	-60.663
2305.6000	-210.000
2306.0000	-210.000
2306.4000	-50.634
2306.8000	-54.668
2307.2000	-210.000
2307.6000	-210.000
2308.0000	-210.000
2308.4000	-210.000
2308.8000	-63.234
2309.2000	-57.530
2309.6000	-58.199
2310.0000	-210.000
2310.4000	-62.933
2310.8000	-61.918
2311.2000	-210.000
2311.6000	-49.306
2312.0000	-59.201
2312.4000	-48.222
2312.8000	-53.622
2313.2000	-210.000
2313.6000	-210.000
2314.0000	-210.000
2314.4000	-61.979
2314.8000	-210.000
2315.2000	-68.575
2315.6000	-61.528
2316.0000	-210.000
2316.4000	-210.000
2316.8000	-46.955
2317.2000	-52.660
2317.6000	-53.047
2318.0000	-47.536
2318.4000	-210.000
2318.8000	-210.000
2319.2000	-58.908
2319.6000	-58.161
2320.0000	-59.643
2320.4000	-62.224
2320.8000	-57.442
2321.2000	-210.000
2321.6000	-210.000
2322.0000	-210.000
2322.4000	-51.225
2322.8000	-53.294
2323.2000	-58.698
2323.6000	-210.000
2324.0000	-64.925
2324.4000	-210.000
2324.8000	-210.000
2325.2000	-59.240
2325.6000	-58.489
2326.0000	-210.000
2326.4000	-210.000
2326.8000	-74.748
2327.2000	-210.000
2327.6000	-48.793
2328.0000	-51.714
2328.4000	-53.924
2328.8000	-47.846
2329.2000	-210.000
2329.6000	-59.938
2330.0000	-210.000
2330.4000	-57.256
2330.8000	-61.229
2331.2000	-210.000
2331.6000	-210.000
2332.0000	-210.000
2332.4000	-210.000
2332.8000	-47.364
2333.2000	-55.889
2333.6000	-54.473
2334.0000	-46.682
2334.4000	-210.000
2334.8000	-210.000
2335.2000	-210.000
2335.6000	-210.000
2336.0000	-210.000
2336.4000	-64.005
2336.8000	-210.000
2337.2000	-210.000
2337.6000	-60.373
2338.0000	-210.000
2338.4000	-51.129
2338.8000	-210.000
2339.2000	-52.138
2339.6000	-210.000
2340.0000	-210.000
2340.4000	-210.000
2340.8000	-57.664
2341.2000	-210.000
2341.6000	-210.000
2342.0000	-62.371
2342.4000	-59.893
2342.8000	-59.713
2343.2000	-210.000
2343.6000	-210.000
2344.0000	-52.171
2344.4000	-210.000
2344.8000	-48.356
2345.2000	-210.000
2345.6000	-210.000
2346.0000	-210.000
2346.4000	-60.122
2346.8000	-210.000
2347.2000	-65.139
2347.6000	-210.000
2348.0000	-64.795
2348.4000	-210.000
2348.8000	-48.799
2349.2000	-64.908
2349.6000	-51.566
2350.0000	-46.333
2350.4000	-210.000
2350.8000	-210.000
2351.2000	-210.000
2351.6000	-210.000
2352.0000	-210.000
2352.4000	-65.444
2352.8000	-210.000
2353.2000	-56.330
2353.6000	-61.247
2354.0000	-49.165
2354.4000	-47.779
2354.8000	-52.162
2355.2000	-49.073
2355.6000	-210.000
2356.0000	-210.000
2356.4000	-210.000
2356.8000	-60.218
2357.2000	-61.981
2357.6000	-210.000
2358.0000	-63.844
2358.4000	-57.525
2358.8000	-61.764
2359.2000	-210.000
2359.6000	-210.000
2360.0000	-52.034
2360.4000	-210.000
2360.8000	-210.000
2361.2000	-210.000
2361.6000	-210.000
2362.0000	-61.923
2362.4000	-210.000
2362.8000	-210.000
2363.2000	-210.000
2363.6000	-63.287
2364.0000	-63.650
2364.4000	-210.000
2364.8000	-52.347
2365.2000	-210.000
2365.6000	-55.040
2366.0000	-46.549
2366.4000	-210.000
2366.8000	-59.973
2367.2000	-60.954
2367.6000	-63.036
2368.0000	-210.000
2368.4000	-210.000
2368.8000	-63.187
2369.2000	-210.000
2369.6000	-80.873
2370.0000	-50.019
2370.4000	-48.465
2370.8000	-57.718
2371.2000	-47.615
2371.6000	-66.869
2372.0000	-210.000
2372.4000	-66.099
2372.8000	-210.000
2373.2000	-210.000
2373.6000	-210.000
2374.0000	-210.000
2374.4000	-210.000
2374.8000	-59.956
2375.2000	-210.000
2375.6000	-210.000
2376.0000	-51.220
2376.4000	-52.063
2376.8000	-210.000
2377.2000	-210.000
2377.6000	-62.310
2378.0000	-210.000
2378.4000	-61.530
2378.8000	-58.400
2379.2000	-58.880
2379.6000	-64.800
2380.0000	-60.334
2380.4000	-210.000
2380.8000	-58.311
2381.2000	-51.564
2381.6000	-51.075
2382.0000	-48.098
2382.4000	-53.709
2382.8000	-210.000
2383.2000	-210.000
2383.6000	-62.333
2384.0000	-210.000
2384.4000	-59.169
2384.8000	-210.000
2385.2000	-63.000
2385.6000	-210.000
2386.0000	-50.712
2386.4000	-47.916
2386.8000	-210.000
2387.2000	-47.833
2387.6000	-55.013
2388.0000	-210.000
2388.4000	-210.000
2388.8000	-57.726
2389.2000	-58.950
2389.6000	-210.000
2390.0000	-61.823
2390.4000	-210.000
2390.8000	-61.258
2391.2000	-210.000
2391.6000	-210.000
2392.0000	-53.026
2392.4000	-51.685
2392.8000	-210.000
2393.2000	-210.000
2393.6000	-210.000
2394.0000	-57.917
2394.4000	-58.854
2394.8000	-210.000
2395.2000	-63.032
2395.6000	-61.266
2396.0000	-60.096
2396.4000	-60.424
2396.8000	-210.000
2397.2000	-50.290
2397.6000	-52.211
2398.0000	-49.348
2398.4000	-56.833
2398.8000	-210.000
2399.2000	-210.000
2399.6000	-210.000
2400.0000	-210.000
2400.4000	-210.000
2400.8000	-63.998
2401.2000	-210.000
2401.6000	-210.000
2402.0000	-52.046
2402.4000	-48.353
2402.8000	-52.893
2403.2000	-48.137
2403.6000	-54.952
2404.0000	-210.000
2404.4000	-210.000
2404.8000	-210.000
2405.2000	-62.991
2405.6000	-60.499
2406.0000	-210.000
2406.4000	-210.000
2406.8000	-210.000
2407.2000	-210.000
2407.6000	-210.000
2408.0000	-53.947
2408.4000	-51.646
2408.8000	-210.000
2409.2000	-210.000
2409.6000	-59.825
2410.0000	-62.558
2410.4000	-210.000
2410.8000	-210.000
2411.2000	-210.000
2411.6000	-210.000
2412.0000	-62.314
2412.4000	-210.000
2412.8000	-210.000
2413.2000	-51.188
2413.6000	-52.595
2414.0000	-48.008
2414.4000	-61.011
2414.8000	-64.552
2415.2000	-65.011
2415.6000	-210.000
2416.0000	-210.000
2416.4000	-60.035
2416.8000	-210.000
2417.2000	-210.000
2417.6000	-60.258
2418.0000	-210.000
2418.4000	-47.978
2418.8000	-50.903
2419.2000	-47.312
2419.6000	-53.063
2420.0000	-210.000
2420.4000	-61.026
2420.8000	-210.000
2421.2000	-210.000
2421.6000	-59.028
2422.0000	-63.271
2422.4000	-210.000
2422.8000	-60.587
2423.2000	-49.588
2423.6000	-47.315
2424.0000	-52.171
2424.4000	-48.846
2424.8000	-66.763
2425.2000	-210.000
2425.6000	-59.286
2426.0000	-69.344
2426.4000	-210.000
2426.8000	-210.000
2427.2000	-61.614
2427.6000	-62.192
2428.0000	-210.000
2428.4000	-210.000
2428.8000	-210.000
2429.2000	-50.374
2429.6000	-49.977
2430.0000	-210.000
2430.4000	-210.000
2430.8000	-210.000
2431.2000	-71.743
2431.6000	-66.186
2432.0000	-210.000
2432.4000	-59.657
2432.8000	-58.439
2433.2000	-61.523
2433.6000	-59.973
2434.0000	-210.000
2434.4000	-47.684
2434.8000	-50.661
2435.2000	-46.978
2435.6000	-53.838
2436.0000	-210.000
2436.4000	-64.650
2436.8000	-210.000
2437.2000	-210.000
2437.6000	-60.825
2438.0000	-64.136
2438.4000	-210.000
2438.8000	-64.450
2439.2000	-49.940
2439.6000	-46.784
2440.0000	-49.246
2440.4000	-46.508
2440.8000	-56.460
2441.2000	-210.000
2441.6000	-210.000
2442.0000	-210.000
2442.4000	-60.677
2442.8000	-210.000
2443.2000	-60.524
2443.6000	-60.418
2444.0000	-67.493
2444.4000	-210.000
2444.8000	-66.178
2445.2000	-48.744
2445.6000	-50.019
2446.0000	-210.000
2446.4000	-210.000
2446.8000	-210.000
2447.2000	-58.699
2447.6000	-210.000
2448.0000	-210.000
2448.4000	-210.000
2448.8000	-60.513
2449.2000	-58.769
2449.6000	-210.000
2450.0000	-50.434
2450.4000	-48.797
2450.8000	-48.856
2451.2000	-46.931
2451.6000	-210.000
2452.0000	-210.000
2452.4000	-210.000
2452.8000	-210.000
2453.2000	-65.691
2453.6000	-88.582
2454.0000	-210.000
2454.4000	-58.895
2454.8000	-66.049
2455.2000	-49.749
2455.6000	-45.770
2456.0000	-48.892
2456.4000	-45.861
2456.8000	-52.244
2457.2000	-210.000
2457.6000	-210.000
2458.0000	-62.512
2458.4000	-66.747
2458.8000	-210.000
2459.2000	-62.094
2459.6000	-67.584
2460.0000	-59.845
2460.4000	-210.000
2460.8000	-56.224
2461.2000	-48.034
2461.6000	-47.576
2462.0000	-210.000
2462.4000	-210.000
2462.8000	-210.000
2463.2000	-64.092
2463.6000	-86.683
2464.0000	-210.000
2464.4000	-210.000
2464.8000	-210.000
2465.2000	-210.000
2465.6000	-210.000
2466.0000	-51.719
2466.4000	-47.413
2466.8000	-46.724
2467.2000	-47.400
2467.6000	-210.000
2468.0000	-61.912
2468.4000	-59.346
2468.8000	-210.000
2469.2000	-61.723
2469.6000	-210.000
2470.0000	-65.893
2470.4000	-210.000
2470.8000	-210.000
2471.2000	-45.744
2471.6000	-47.359
2472.0000	-47.461
2472.4000	-45.098
2472.8000	-210.000
2473.2000	-210.000
2473.6000	-210.000
2474.0000	-210.000
2474.4000	-67.286
2474.8000	-210.000
2475.2000	-210.000
2475.6000	-64.921
2476.0000	-210.000
2476.4000	-44.337
2476.8000	-46.872
2477.2000	-47.159
2477.6000	-46.458
2478.0000	-210.000
2478.4000	-210.000
2478.8000	-60.152
2479.2000	-61.331
2479.6000	-210.000
2480.0000	-63.063
2480.4000	-60.571
2480.8000	-210.000
2481.2000	-210.000
2481.6000	-210.000
2482.0000	-50.869
2482.4000	-47.904
2482.8000	-46.334
2483.2000	-49.001
2483.6000	-210.000
2484.0000	-65.313
2484.4000	-59.747
2484.8000	-210.000
2485.2000	-66.484
2485.6000	-210.000
2486.0000	-210.000
2486.4000	-63.152
2486.8000	-210.000
2487.2000	-46.409
2487.6000	-47.754
2488.0000	-46.716
2488.4000	-45.241
2488.8000	-210.000
2489.2000	-210.000
2489.6000	-210.000
2490.0000	-210.000
2490.4000	-66.202
2490.8000	-67.336
2491.2000	-61.587
2491.6000	-210.000
2492.0000	-210.000
2492.4000	-43.234
2492.8000	-46.235
2493.2000	-46.084
2493.6000	-45.301
2494.0000	-210.000
2494.4000	-210.000
2494.8000	-210.000
2495.2000	-210.000
2495.6000	-62.978
2496.0000	-72.487
2496.4000	-210.000
2496.8000	-70.303
2497.2000	-210.000
2497.6000	-210.000
2498.0000	-45.285
2498.4000	-45.975
2498.8000	-46.499
2499.2000	-210.000
2499.6000	-210.000
2500.0000	-210.000
2500.4000	-210.000
2500.8000	-210.000
2501.2000	-63.202
2501.6000	-210.000
2502.0000	-64.605
2502.4000	-210.000
2502.8000	-210.000
2503.2000	-44.744
2503.6000	-46.314
2504.0000	-44.131
2504.4000	-50.462
2504.8000	-210.000
2505.2000	-210.000
2505.6000	-210.000
2506.0000	-210.000
2506.4000	-210.000
2506.8000	-210.000
2507.2000	-59.565
2507.6000	-60.063
2508.0000	-45.948
2508.4000	-43.105
2508.8000	-44.573
2509.2000	-43.609
2509.6000	-51.027
2510.0000	-210.000
2510.4000	-61.638
2510.8000	-63.678
2511.2000	-210.000
2511.6000	-210.000
2512.0000	-210.000
2512.4000	-210.000
2512.8000	-210.000
2513.2000	-46.165
2513.6000	-41.466
2514.0000	-43.135
2514.4000	-42.980
2514.8000	-46.151
2515.2000	-210.000
2515.6000	-210.000
2516.0000	-64.188
2516.4000	-60.218
2516.8000	-210.000
2517.2000	-210.000
2517.6000	-210.000
2518.0000	-210.000
2518.4000	-210.000
2518.8000	-210.000
2519.2000	-42.145
2519.6000	-42.922
2520.0000	-42.231
2520.4000	-50.554
2520.8000	-210.000
2521.2000	-210.000
2521.6000	-210.000
2522.0000	-210.000
2522.4000	-87.340
2522.8000	-210.000
2523.2000	-63.189
2523.6000	-57.677
2524.0000	-45.072
2524.4000	-41.604
2524.8000	-42.286
2525.2000	-41.027
2525.6000	-48.082
2526.0000	-210.000
2526.4000	-210.000
2526.8000	-210.000
2527.2000	-210.000
2527.6000	-210.000
2528.0000	-210.000
2528.4000	-210.000
2528.8000	-65.023
2529.2000	-44.116
2529.6000	-40.326
2530.0000	-41.375
2530.4000	-41.638
2530.8000	-50.779
2531.2000	-210.000
2531.6000	-62.955
2532.0000	-65.978
2532.4000	-70.239
2532.8000	-64.270
2533.2000	-65.939
2533.6000	-60.930
2534.0000	-210.000
2534.4000	-210.000
2534.8000	-43.777
2535.2000	-42.273
2535.6000	-41.806
2536.0000	-43.196
2536.4000	-210.000
2536.8000	-210.000
2537.2000	-59.668
2537.6000	-69.161
2538.0000	-68.801
2538.4000	-58.541
2538.8000	-210.000
2539.2000	-69.743
2539.6000	-210.000
2540.0000	-40.652
2540.4000	-40.190
2540.8000	-39.865
2541.2000	-40.023
2541.6000	-210.000
2542.0000	-210.000
2542.4000	-210.000
2542.8000	-210.000
2543.2000	-210.000
2543.6000	-65.574
2544.0000	-210.000
2544.4000	-210.000
2544.8000	-62.006
2545.2000	-38.979
2545.6000	-40.394
2546.0000	-41.258
2546.4000	-41.259
2546.8000	-210.000
2547.2000	-210.000
2547.6000	-210.000
2548.0000	-210.000
2548.4000	-210.000
2548.8000	-60.742
2549.2000	-60.726
2549.6000	-60.708
2550.0000	-71.489
2550.4000	-210.000
2550.8000	-40.503
2551.2000	-38.911
2551.6000	-39.376
2552.0000	-57.944
2552.4000	-210.000
2552.8000	-66.993
2553.2000	-67.022
2553.6000	-58.726
2554.0000	-65.652
2554.4000	-210.000
2554.8000	-210.000
2555.2000	-62.142
2555.6000	-48.278
2556.0000	-39.343
2556.4000	-40.134
2556.8000	-39.588
2557.2000	-46.292
2557.6000	-210.000
2558.0000	-68.113
2558.4000	-210.000
2558.8000	-210.000
2559.2000	-63.115
2559.6000	-210.000
2560.0000	-60.445
2560.4000	-62.516
2560.8000	-42.001
2561.2000	-38.533
2561.6000	-40.258
2562.0000	-39.147
2562.4000	-46.397
2562.8000	-210.000
2563.2000	-210.000
2563.6000	-71.049
2564.0000	-210.000
2564.4000	-210.000
2564.8000	-61.914
2565.2000	-61.686
2565.6000	-210.000
2566.0000	-43.024
2566.4000	-38.537
2566.8000	-39.683
2567.2000	-39.276
2567.6000	-48.120
2568.0000	-210.000
2568.4000	-210.000
2568.8000	-75.308
2569.2000	-210.000
2569.6000	-60.261
2570.0000	-210.000
2570.4000	-210.000
2570.8000	-210.000
2571.2000	-210.000
2571.6000	-39.111
2572.0000	-38.983
2572.4000	-37.883
2572.8000	-38.906
2573.2000	-210.000
2573.6000	-210.000
2574.0000	-210.000
2574.4000	-63.125
2574.8000	-66.461
2575.2000	-63.624
2575.6000	-210.000
2576.0000	-210.000
2576.4000	-210.000
2576.8000	-37.236
2577.2000	-37.390
2577.6000	-36.653
2578.0000	-37.323
2578.4000	-210.000
2578.8000	-210.000
2579.2000	-60.475
2579.6000	-61.112
2580.0000	-62.361
2580.4000	-210.000
2580.8000	-210.000
2581.2000	-210.000
2581.6000	-64.220
2582.0000	-37.163
2582.4000	-36.682
2582.8000	-35.891
2583.2000	-36.560
2583.6000	-210.000
2584.0000	-210.000
2584.4000	-210.000
2584.8000	-61.908
2585.2000	-70.655
2585.6000	-210.000
2586.0000	-69.134
2586.4000	-210.000
2586.8000	-210.000
2587.2000	-42.475
2587.6000	-35.277
2588.0000	-35.072
2588.4000	-35.797
2588.8000	-45.983
2589.2000	-210.000
2589.6000	-210.000
2590.0000	-210.000
2590.4000	-60.241
2590.8000	-60.510
2591.2000	-56.711
2591.6000	-210.000
2592.0000	-210.000
2592.4000	-42.087
2592.8000	-34.687
2593.2000	-35.028
2593.6000	-35.503
2594.0000	-43.371
2594.4000	-210.000
2594.8000	-210.000
2595.2000	-59.919
2595.6000	-60.397
2596.0000	-61.092
2596.4000	-66.875
2596.8000	-60.702
2597.2000	-59.386
2597.6000	-39.935
2598.0000	-35.038
2598.4000	-34.974
2598.8000	-35.059
2599.2000	-42.441
2599.6000	-210.000
2600.0000	-210.000
2600.4000	-210.000
2600.8000	-63.336
2601.2000	-210.000
2601.6000	-210.000
2602.0000	-66.690
2602.4000	-62.266
2602.8000	-210.000
2603.2000	-36.086
2603.6000	-33.038
2604.0000	-33.831
2604.4000	-37.918
2604.8000	-210.000
2605.2000	-210.000
2605.6000	-210.000
2606.0000	-210.000
2606.4000	-210.000
2606.8000	-210.000
2607.2000	-65.594
2607.6000	-62.506
2608.0000	-210.000
2608.4000	-35.720
2608.8000	-33.491
2609.2000	-32.312
2609.6000	-34.641
2610.0000	-210.000
2610.4000	-210.000
2610.8000	-71.142
2611.2000	-210.000
2611.6000	-210.000
2612.0000	-210.000
2612.4000	-210.000
2612.8000	-210.000
2613.2000	-210.000
2613.6000	-34.593
2614.0000	-34.026
2614.4000	-32.573
2614.8000	-34.459
2615.2000	-210.000
2615.6000	-210.000
2616.0000	-60.897
2616.4000	-68.219
2616.8000	-210.000
2617.2000	-68.553
2617.6000	-210.000
2618.0000	-210.000
2618.4000	-65.834
2618.8000	-36.059
2619.2000	-32.891
2619.6000	-33.663
2620.0000	-34.390
2620.4000	-51.446
2620.8000	-210.000
2621.2000	-210.000
2621.6000	-63.645
2622.0000	-210.000
2622.4000	-210.000
2622.8000	-210.000
2623.2000	-210.000
2623.6000	-210.000
2624.0000	-37.704
2624.4000	-32.825
2624.8000	-33.486
2625.2000	-33.462
2625.6000	-42.195
2626.0000	-210.000
2626.4000	-210.000
2626.8000	-62.999
2627.2000	-67.830
2627.6000	-210.000
2628.0000	-62.010
2628.4000	-61.033
2628.8000	-62.305
2629.2000	-38.465
2629.6000	-31.622
2630.0000	-31.575
2630.4000	-31.741
2630.8000	-39.503
2631.2000	-210.000
2631.6000	-210.000
2632.0000	-63.692
2632.4000	-68.774
2632.8000	-210.000
2633.2000	-61.794
2633.6000	-69.549
2634.0000	-210.000
2634.4000	-38.992
2634.8000	-32.073
2635.2000	-30.780
2635.6000	-30.879
2636.0000	-37.946
2636.4000	-210.000
2636.8000	-210.000
2637.2000	-67.657
2637.6000	-64.778
2638.0000	-93.434
2638.4000	-68.945
2638.8000	-72.855
2639.2000	-66.065
2639.6000	-210.000
2640.0000	-31.379
2640.4000	-30.347
2640.8000	-30.384
2641.2000	-34.221
2641.6000	-210.000
2642.0000	-210.000
2642.4000	-62.846
2642.8000	-63.362
2643.2000	-63.037
2643.6000	-63.248
2644.0000	-63.654
2644.4000	-210.000
2644.8000	-210.000
2645.2000	-30.496
2645.6000	-30.744
2646.0000	-29.065
2646.4000	-30.797
2646.8000	-210.000
2647.2000	-210.000
2647.6000	-210.000
2648.0000	-65.343
2648.4000	-61.982
2648.8000	-210.000
2649.2000	-210.000
2649.6000	-210.000
2650.0000	-36.065
2650.4000	-30.718
2650.8000	-31.008
2651.2000	-30.195
2651.6000	-37.376
2652.0000	-210.000
2652.4000	-210.000
2652.8000	-210.000
2653.2000	-210.000
2653.6000	-210.000
2654.0000	-61.256
2654.4000	-210.000
2654.8000	-65.016
2655.2000	-210.000
2655.6000	-30.634
2656.0000	-30.324
2656.4000	-30.991
2656.8000	-35.218
2657.2000	-210.000
2657.6000	-210.000
2658.0000	-210.000
2658.4000	-64.752
2658.8000	-210.000
2659.2000	-210.000
2659.6000	-73.081
2660.0000	-66.513
2660.4000	-210.000
2660.8000	-30.113
2661.2000	-28.714
2661.6000	-29.608
2662.0000	-32.336
2662.4000	-210.000
2662.8000	-210.000
2663.2000	-210.000
2663.6000	-67.566
2664.0000	-60.201
2664.4000	-210.000
2664.8000	-67.448
2665.2000	-62.801
2665.6000	-63.148
2666.0000	-29.881
2666.4000	-28.561
2666.8000	-30.757
2667.2000	-33.373
2667.6000	-210.000
2668.0000	-210.000
2668.4000	-210.000
2668.8000	-210.000
2669.2000	-210.000
2669.6000	-68.366
2670.0000	-210.000
2670.4000	-65.147
2670.8000	-210.000
2671.2000	-31.411
2671.6000	-30.516
2672.0000	-30.709
2672.4000	-30.706
2672.8000	-67.311
2673.2000	-210.000
2673.6000	-210.000
2674.0000	-66.322
2674.4000	-64.510
2674.8000	-210.000
2675.2000	-59.326
2675.6000	-71.326
2676.0000	-61.953
2676.4000	-33.908
2676.8000	-29.526
2677.2000	-28.283
2677.6000	-28.012
2678.0000	-36.885
2678.4000	-210.000
2678.8000	-210.000
2679.2000	-64.447
2679.6000	-210.000
2680.0000	-68.438
2680.4000	-64.646
2680.8000	-66.066
2681.2000	-60.754
2681.6000	-32.018
2682.0000	-26.936
2682.4000	-25.416
2682.8000	-26.377
2683.2000	-210.000
2683.6000	-210.000
2684.0000	-210.000
2684.4000	-62.659
2684.8000	-210.000
2685.2000	-71.234
2685.6000	-61.061
2686.0000	-210.000
2686.4000	-69.177
2686.8000	-28.953
2687.2000	-28.520
2687.6000	-25.437
2688.0000	-26.340
2688.4000	-210.000
2688.8000	-210.000
2689.2000	-210.000
2689.6000	-74.023
2690.0000	-210.000
2690.4000	-210.000
2690.8000	-210.000
2691.2000	-62.833
2691.6000	-210.000
2692.0000	-32.057
2692.4000	-27.495
2692.8000	-25.762
2693.2000	-26.074
2693.6000	-35.950
2694.0000	-210.000
2694.4000	-210.000
2694.8000	-67.328
2695.2000	-61.583
2695.6000	-62.088
2696.0000	-63.631
2696.4000	-210.000
2696.8000	-60.048
2697.2000	-28.380
2697.6000	-24.536
2698.0000	-24.413
2698.4000	-23.855
2698.8000	-30.092
2699.2000	-62.186
2699.6000	-63.522
2700.0000	-61.921
2700.4000	-60.742
2700.8000	-59.761
2701.2000	-60.479
2701.6000	-64.609
2702.0000	-63.046
2702.4000	-28.827
2702.8000	-24.088
2703.2000	-22.141
2703.6000	-21.890
2704.0000	-28.339
2704.4000	-58.935
2704.8000	-60.894
2705.2000	-59.675
2705.6000	-58.777
2706.0000	-58.431
2706.4000	-58.981
2706.8000	-63.670
2707.2000	-59.522
2707.6000	-30.617
2708.0000	-20.400
2708.4000	-20.214
2708.8000	-22.162
2709.2000	-32.284
2709.6000	-59.342
2710.0000	-59.065
2710.4000	-58.295
2710.8000	-57.563
2711.2000	-58.416
2711.6000	-58.064
2712.0000	-56.747
2712.4000	-56.825
2712.8000	-25.936
2713.2000	-21.591
2713.6000	-19.701
2714.0000	-19.964
2714.4000	-25.201
2714.8000	-55.107
2715.2000	-55.941
2715.6000	-55.867
2716.0000	-55.277
2716.4000	-55.572
2716.8000	-54.795
2717.2000	-55.007
2717.6000	-55.366
2718.0000	-24.743
2718.4000	-20.684
2718.8000	-19.816
2719.2000	-18.795
2719.6000	-23.915
2720.0000	-45.859
2720.4000	-53.110
2720.8000	-53.099
2721.2000	-52.174
2721.6000	-51.488
2722.0000	-50.723
2722.4000	-49.923
2722.8000	-49.280
2723.2000	-23.491
2723.6000	-19.591
2724.0000	-19.705
2724.4000	-18.129
2724.8000	-23.192
2725.2000	-38.835
2725.6000	-46.125
2726.0000	-46.629
2726.4000	-46.310
2726.8000	-45.901
2727.2000	-45.559
2727.6000	-45.343
2728.0000	-45.185
2728.4000	-23.447
2728.8000	-19.262
2729.2000	-16.179
2729.6000	-16.091
2730.0000	-21.846
2730.4000	-40.425
2730.8000	-45.499
2731.2000	-45.311
2731.6000	-45.067
2732.0000	-44.907
2732.4000	-44.692
2732.8000	-44.558
2733.2000	-44.561
2733.6000	-26.614
2734.0000	-20.232
2734.4000	-15.444
2734.8000	-14.755
2735.2000	-19.400
2735.6000	-39.654
2736.0000	-44.565
2736.4000	-44.359
2736.8000	-43.967
2737.2000	-43.807
2737.6000	-43.763
2738.0000	-43.630
2738.4000	-43.443
2738.8000	-20.821
2739.2000	-16.641
2739.6000	-15.859
2740.0000	-15.148
2740.4000	-19.400
2740.8000	-33.781
2741.2000	-41.462
2741.6000	-41.417
2742.0000	-41.160
2742.4000	-40.816
2742.8000	-40.251
2743.2000	-39.501
2743.6000	-38.443
2744.0000	-37.855
2744.4000	-14.986
2744.8000	-13.892
2745.2000	-13.842
2745.6000	-17.479
2746.0000	-34.309
2746.4000	-34.322
2746.8000	-33.632
2747.2000	-33.184
2747.6000	-32.989
2748.0000	-32.851
2748.4000	-32.803
2748.8000	-32.843
2749.2000	-21.761
2749.6000	-15.902
2750.0000	-12.682
2750.4000	-12.633
2750.8000	-18.141
2751.2000	-34.243
2751.6000	-34.407
2752.0000	-34.151
2752.4000	-34.043
2752.8000	-33.688
2753.2000	-33.070
2753.6000	-32.327
2754.0000	-31.413
2754.4000	-21.138
2754.8000	-15.204
2755.2000	-12.018
2755.6000	-12.065
2756.0000	-15.954
2756.4000	-27.904
2756.8000	-28.692
2757.2000	-28.280
2757.6000	-27.926
2758.0000	-27.592
2758.4000	-27.284
2758.8000	-26.961
2759.2000	-26.851
2759.6000	-26.753
2760.0000	-15.601
2760.4000	-10.638
2760.8000	-10.192
2761.2000	-18.062
2761.6000	-25.344
2762.0000	-25.672
2762.4000	-25.431
2762.8000	-24.914
2763.2000	-24.475
2763.6000	-24.103
2764.0000	-23.782
2764.4000	-23.190
2764.8000	-16.509
2765.2000	-11.062
2765.6000	-7.796
2766.0000	-8.066
2766.4000	-12.484
2766.8000	-19.706
2767.2000	-19.656
2767.6000	-19.450
2768.0000	-19.241
2768.4000	-19.137
2768.8000	-19.081
2769.2000	-19.056
2769.6000	-19.087
2770.0000	-10.997
2770.4000	-7.303
2770.8000	-6.721
2771.2000	-6.675
2771.6000	-10.959
2772.0000	-19.495
2772.4000	-22.914
2772.8000	-23.680
2773.2000	-24.975
2773.6000	-26.400
2774.0000	-27.386
2774.4000	-27.765
2774.8000	-27.781
2775.2000	-210.000
2775.6000	-6.734
2776.0000	-5.973
2776.4000	-6.575
2776.8000	-14.663
2777.2000	-19.287
2777.6000	-24.726
2778.0000	-24.895
2778.4000	-24.352
2778.8000	-23.756
2779.2000	-23.262
2779.6000	-22.860
2780.0000	-22.535
2780.4000	-14.335
2780.8000	-4.699
2781.2000	-3.907
2781.6000	-3.948
2782.0000	-8.786
2782.4000	-15.960
2782.8000	-18.632
2783.2000	-18.027
2783.6000	-16.987
2784.0000	-16.014
2784.4000	-15.102
2784.8000	-14.320
2785.2000	-13.483
2785.6000	-10.413
2786.0000	-6.024
2786.4000	-2.576
2786.8000	-2.652
2787.2000	-7.270
2787.6000	-13.844
2788.0000	-11.249
2788.4000	-10.479
2788.8000	-10.214
2789.2000	-10.095
2789.6000	-10.104
2790.0000	-10.142
2790.4000	-4.746
2790.8000	-2.253
2791.2000	-1.225
2791.6000	-1.144
2792.0000	-2.115
2792.4000	-10.677
2792.8000	-10.291
2793.2000	-10.591
2793.6000	-10.900
2794.0000	-10.986
2794.4000	-11.156
2794.8000	-11.343
2795.2000	-11.663
2795.6000	-11.720
2796.0000	-4.896
2796.4000	-1.262
2796.8000	-0.759
2797.2000	-0.971
2797.6000	-7.042
2798.0000	-11.801
2798.4000	-12.775
2798.8000	-13.148
2799.2000	-13.286
2799.6000	-13.383
2800.0000	-13.461
2800.4000	-13.556
2800.8000	-13.606
2801.2000	-5.233
2801.6000	-1.273
2802.0000	-0.978
2802.4000	-2.278
2802.8000	-11.591
2803.2000	-14.560
2803.6000	-14.676
2804.0000	-15.123
2804.4000	-15.784
2804.8000	-16.436
2805.2000	-17.031
2805.6000	-17.599
2806.0000	-18.085
2806.4000	-5.413
2806.8000	-2.416
2807.2000	-2.396
2807.6000	-3.620
2808.0000	-12.412
2808.4000	-16.038
2808.8000	-17.508
2809.2000	-17.559
2809.6000	-17.596
2810.0000	-17.704
2810.4000	-17.921
2810.8000	-18.209
2811.2000	-18.705
2811.6000	-8.143
2812.0000	-4.166
2812.4000	-3.710
2812.8000	-4.211
2813.2000	-11.955
2813.6000	-19.606
2814.0000	-19.829
2814.4000	-19.645
2814.8000	-19.332
2815.2000	-19.006
2815.6000	-18.701
2816.0000	-18.463
2816.4000	-18.402
2816.8000	-5.261
2817.2000	-3.903
2817.6000	-3.978
2818.0000	-5.001
2818.4000	-15.234
2818.8000	-19.433
2819.2000	-20.194
2819.6000	-20.620
2820.0000	-21.045
2820.4000	-21.518
2820.8000	-22.169
2821.2000	-23.033
2821.6000	-24.460
2822.0000	-6.483
2822.4000	-5.444
2822.8000	-5.347
2823.2000	-6.583
2823.6000	-17.725
2824.0000	-26.543
2824.4000	-29.191
2824.8000	-29.733
2825.2000	-30.147
2825.6000	-30.437
2826.0000	-30.488
2826.4000	-30.417
2826.8000	-11.428
2827.2000	-9.233
2827.6000	-5.964
2828.0000	-6.230
2828.4000	-9.935
2828.8000	-19.608
2829.2000	-27.562
2829.6000	-27.572
2830.0000	-27.474
2830.4000	-27.358
2830.8000	-27.267
2831.2000	-27.299
2831.6000	-27.459
2832.0000	-27.766
2832.4000	-12.855
2832.8000	-7.158
2833.2000	-6.457
2833.6000	-7.918
2834.0000	-19.701
2834.4000	-30.768
2834.8000	-32.550
2835.2000	-34.217
2835.6000	-35.478
2836.0000	-35.972
2836.4000	-36.301
2836.8000	-36.515
2837.2000	-16.628
2837.6000	-10.541
2838.0000	-6.863
2838.4000	-6.762
2838.8000	-11.769
2839.2000	-29.844
2839.6000	-34.428
2840.0000	-34.322
2840.4000	-34.286
2840.8000	-34.282
2841.2000	-34.315
2841.6000	-34.364
2842.0000	-34.767
2842.4000	-16.323
2842.8000	-10.138
2843.2000	-6.600
2843.6000	-6.550
2844.0000	-11.003
2844.4000	-25.635
2844.8000	-38.210
2845.2000	-39.037
2845.6000	-39.478
2846.0000	-39.548
2846.4000	-39.462
2846.8000	-39.348
2847.2000	-39.190
2847.6000	-16.353
2848.0000	-10.198
2848.4000	-6.815
2848.8000	-6.949
2849.2000	-12.254
2849.6000	-37.340
2850.0000	-39.638
2850.4000	-40.038
2850.8000	-40.621
2851.2000	-41.148
2851.6000	-41.820
2852.0000	-42.499
2852.4000	-43.357
2852.8000	-16.863
2853.2000	-10.330
2853.6000	-6.832
2854.0000	-6.896
2854.4000	-11.719
2854.8000	-38.328
2855.2000	-42.863
2855.6000	-42.860
2856.0000	-42.725
2856.4000	-42.653
2856.8000	-42.684
2857.2000	-42.899
2857.6000	-43.001
2858.0000	-13.267
2858.4000	-7.802
2858.8000	-7.115
2859.2000	-8.145
2859.6000	-22.859
2860.0000	-41.421
2860.4000	-44.519
2860.8000	-45.088
2861.2000	-45.407
2861.6000	-45.547
2862.0000	-45.646
2862.4000	-46.010
2862.8000	-46.374
2863.2000	-16.801
2863.6000	-10.541
2864.0000	-7.344
2864.4000	-7.580
2864.8000	-16.401
2865.2000	-47.064
2865.6000	-49.857
2866.0000	-50.640
2866.4000	-51.062
2866.8000	-51.245
2867.2000	-51.505
2867.6000	-51.794
2868.0000	-51.643
2868.4000	-13.604
2868.8000	-8.328
2869.2000	-7.353
2869.6000	-8.417
2870.0000	-20.989
2870.4000	-51.682
2870.8000	-52.663
2871.2000	-53.124
2871.6000	-53.625
2872.0000	-54.081
2872.4000	-54.150
2872.8000	-54.154
2873.2000	-54.601
2873.6000	-14.072
2874.0000	-8.173
2874.4000	-7.726
2874.8000	-13.303
2875.2000	-42.978
2875.6000	-55.495
2876.0000	-56.055
2876.4000	-56.414
2876.8000	-57.130
2877.2000	-56.305
2877.6000	-57.349
2878.0000	-58.190
2878.4000	-210.000
2878.8000	-13.723
2879.2000	-8.638
2879.6000	-7.882
2880.0000	-11.625
2880.4000	-31.413
2880.8000	-58.541
2881.2000	-58.632
2881.6000	-58.641
2882.0000	-59.280
2882.4000	-58.106
2882.8000	-60.149
2883.2000	-62.161
2883.6000	-17.608
2884.0000	-11.490
2884.4000	-7.938
2884.8000	-8.274
2885.2000	-13.390
2885.6000	-59.460
2886.0000	-60.403
2886.4000	-60.053
2886.8000	-58.882
2887.2000	-59.192
2887.6000	-61.917
2888.0000	-62.490
2888.4000	-61.855
2888.8000	-18.468
2889.2000	-11.949
2889.6000	-8.239
2890.0000	-8.400
2890.4000	-13.451
2890.8000	-210.000
2891.2000	-63.407
2891.6000	-66.974
2892.0000	-62.661
2892.4000	-210.000
2892.8000	-61.865
2893.2000	-67.972
2893.6000	-62.936
2894.0000	-15.188
2894.4000	-9.475
2894.8000	-8.624
2895.2000	-9.823
2895.6000	-22.303
2896.0000	-65.535
2896.4000	-210.000
2896.8000	-63.781
2897.2000	-61.639
2897.6000	-210.000
2898.0000	-64.519
2898.4000	-210.000
2898.8000	-210.000
2899.2000	-18.377
2899.6000	-11.982
2900.0000	-8.676
2900.4000	-11.012
2900.8000	-28.376
2901.2000	-69.815
2901.6000	-210.000
2902.0000	-210.000
2902.4000	-64.488
2902.8000	-210.000
2903.2000	-210.000
2903.6000	-63.065
2904.0000	-79.205
2904.4000	-15.300
2904.8000	-10.241
2905.2000	-9.325
2905.6000	-10.723
2906.0000	-23.762
2906.4000	-210.000
2906.8000	-210.000
2907.2000	-210.000
2907.6000	-65.662
2908.0000	-61.430
2908.4000	-67.802
2908.8000	-65.454
2909.2000	-18.437
2909.6000	-12.595
2910.0000	-9.668
2910.4000	-9.763
2910.8000	-15.452
2911.2000	-54.144
2911.6000	-65.899
2912.0000	-210.000
2912.4000	-210.000
2912.8000	-64.221
2913.2000	-63.234
2913.6000	-61.926
2914.0000	-62.732
2914.4000	-210.000
2914.8000	-15.061
2915.2000	-10.433
2915.6000	-10.266
2916.0000	-18.047
2916.4000	-210.000
2916.8000	-210.000
2917.2000	-210.000
2917.6000	-76.612
2918.0000	-58.036
2918.4000	-210.000
2918.8000	-210.000
2919.2000	-210.000
2919.6000	-18.877
2920.0000	-12.720
2920.4000	-9.919
2920.8000	-10.274
2921.2000	-15.496
2921.6000	-210.000
2922.0000	-69.014
2922.4000	-67.910
2922.8000	-210.000
2923.2000	-210.000
2923.6000	-210.000
2924.0000	-210.000
2924.4000	-210.000
2924.8000	-15.804
2925.2000	-10.111
2925.6000	-10.029
2926.0000	-11.406
2926.4000	-26.020
2926.8000	-210.000
2927.2000	-70.509
2927.6000	-210.000
2928.0000	-66.455
2928.4000	-63.903
2928.8000	-65.132
2929.2000	-64.214
2929.6000	-65.008
2930.0000	-18.778
2930.4000	-12.852
2930.8000	-9.961
2931.2000	-13.269
2931.6000	-49.704
2932.0000	-64.873
2932.4000	-66.756
2932.8000	-210.000
2933.2000	-210.000
2933.6000	-210.000
2934.0000	-210.000
2934.4000	-210.000
2934.8000	-61.651
2935.2000	-16.176
2935.6000	-11.017
2936.0000	-10.059
2936.4000	-11.529
2936.8000	-27.764
2937.2000	-210.000
2937.6000	-210.000
2938.0000	-210.000
2938.4000	-70.872
2938.8000	-68.414
2939.2000	-67.701
2939.6000	-210.000
2940.0000	-20.334
2940.4000	-13.917
2940.8000	-10.518
2941.2000	-10.539
2941.6000	-16.130
2942.0000	-210.000
2942.4000	-63.443
2942.8000	-78.035
2943.2000	-210.000
2943.6000	-63.092
2944.0000	-63.973
2944.4000	-64.585
2944.8000	-61.484
2945.2000	-19.365
2945.6000	-11.524
2946.0000	-11.010
2946.4000	-11.375
2946.8000	-22.979
2947.2000	-210.000
2947.6000	-66.335
2948.0000	-71.101
2948.4000	-63.897
2948.8000	-210.000
2949.2000	-72.236
2949.6000	-210.000
2950.0000	-210.000
2950.4000	-19.855
2950.8000	-14.383
2951.2000	-11.312
2951.6000	-11.110
2952.0000	-16.879
2952.4000	-210.000
2952.8000	-210.000
2953.2000	-210.000
2953.6000	-61.567
2954.0000	-62.328
2954.4000	-64.839
2954.8000	-210.000
2955.2000	-62.726
2955.6000	-16.974
2956.0000	-12.215
2956.4000	-11.490
2956.8000	-11.650
2957.2000	-26.033
2957.6000	-210.000
2958.0000	-210.000
2958.4000	-64.116
2958.8000	-70.566
2959.2000	-210.000
2959.6000	-210.000
2960.0000	-63.936
2960.4000	-20.613
2960.8000	-14.592
2961.2000	-11.447
2961.6000	-11.519
2962.0000	-16.075
2962.4000	-210.000
2962.8000	-210.000
2963.2000	-72.931
2963.6000	-210.000
2964.0000	-74.253
2964.4000	-210.000
2964.8000	-210.000
2965.2000	-66.301
2965.6000	-22.183
2966.0000	-13.619
2966.4000	-11.723
2966.8000	-11.239
2967.2000	-17.797
2967.6000	-65.864
2968.0000	-210.000
2968.4000	-66.875
2968.8000	-210.000
2969.2000	-210.000
2969.6000	-210.000
2970.0000	-64.491
2970.4000	-210.000
2970.8000	-21.227
2971.2000	-15.296
2971.6000	-11.858
2972.0000	-10.911
2972.4000	-17.261
2972.8000	-73.985
2973.2000	-210.000
2973.6000	-210.000
2974.0000	-210.000
2974.4000	-210.000
2974.8000	-210.000
2975.2000	-63.636
2975.6000	-210.000
2976.0000	-17.823
2976.4000	-13.175
2976.8000	-12.175
2977.2000	-12.095
2977.6000	-25.972
2978.0000	-210.000
2978.4000	-210.000
2978.8000	-210.000
2979.2000	-61.109
2979.6000	-62.211
2980.0000	-210.000
2980.4000	-210.000
2980.8000	-210.000
2981.2000	-17.786
2981.6000	-13.074
2982.0000	-11.322
2982.4000	-13.746
2982.8000	-210.000
2983.2000	-63.820
2983.6000	-65.105
2984.0000	-210.000
2984.4000	-72.679
2984.8000	-210.000
2985.2000	-69.173
2985.6000	-72.765
[truncated: 6,286 more rows]
