# Supplementary material for: Femtosecond tunable solitons up to 4.8 µm using soliton self-frequency shift in an InF3 fiber
Source: Sci Rep. 2022 Sep 23;12:15898. doi: 10.1038/s41598-022-19658-8 (PMC9508244; doi:10.1038/s41598-022-19658-8)
Supplement: Supplementary file 1 — Supplementary Information. [file 41598_2022_19658_MOESM1_ESM.zip › Raw data/Fig4_70W_QCW/7.50A.CSV]

75CSV
// AQ6376 OPTICAL SPECTRUM ANALYZER //
35
CTRWL	3850.000000
SPAN	3300.000000
START WL	2200.000000
STOP WL	5500.000000
WLFREQ	0
REFL	+0.0
LSCL	7.1
RESLN	2.000
AVG	1
SMPLAUTO	1
SMPL	8251
SMPLINTVL	0.4000
HI1_CHOP
MEAS
LSUNT	0
NMSKH	OFF
RESCOR	0
SMOOTH	0
MEASWL	0
SWPSPD	1
MODELNAME	AQ6376
CHGPT	0
RESCAL0_0	10243
RESCAL0_1	0
RESCAL0_2	0
RESCAL1_0	10243
RESCAL1_1	0
RESCAL1_2	0
RESPARM	10243
FREQPARM	10243
WNUMPARM	10243
[TRACE DATA]
2200.0000	-61.724
2200.4000	-56.809
2200.8000	-210.000
2201.2000	-52.742
2201.6000	-46.070
2202.0000	-49.440
2202.4000	-55.443
2202.8000	-210.000
2203.2000	-210.000
2203.6000	-210.000
2204.0000	-210.000
2204.4000	-56.513
2204.8000	-59.043
2205.2000	-210.000
2205.6000	-210.000
2206.0000	-61.486
2206.4000	-210.000
2206.8000	-210.000
2207.2000	-48.169
2207.6000	-51.352
2208.0000	-210.000
2208.4000	-45.567
2208.8000	-210.000
2209.2000	-210.000
2209.6000	-69.056
2210.0000	-210.000
2210.4000	-210.000
2210.8000	-60.974
2211.2000	-210.000
2211.6000	-210.000
2212.0000	-210.000
2212.4000	-46.700
2212.8000	-55.830
2213.2000	-210.000
2213.6000	-45.362
2214.0000	-210.000
2214.4000	-210.000
2214.8000	-63.975
2215.2000	-56.516
2215.6000	-71.452
2216.0000	-210.000
2216.4000	-210.000
2216.8000	-59.029
2217.2000	-61.781
2217.6000	-210.000
2218.0000	-210.000
2218.4000	-56.502
2218.8000	-60.694
2219.2000	-210.000
2219.6000	-210.000
2220.0000	-210.000
2220.4000	-210.000
2220.8000	-68.456
2221.2000	-210.000
2221.6000	-53.266
2222.0000	-210.000
2222.4000	-60.100
2222.8000	-210.000
2223.2000	-210.000
2223.6000	-52.562
2224.0000	-56.172
2224.4000	-46.618
2224.8000	-210.000
2225.2000	-210.000
2225.6000	-210.000
2226.0000	-68.770
2226.4000	-210.000
2226.8000	-210.000
2227.2000	-55.363
2227.6000	-58.401
2228.0000	-59.084
2228.4000	-210.000
2228.8000	-47.684
2229.2000	-210.000
2229.6000	-47.727
2230.0000	-53.463
2230.4000	-210.000
2230.8000	-210.000
2231.2000	-61.561
2231.6000	-61.791
2232.0000	-56.102
2232.4000	-210.000
2232.8000	-56.147
2233.2000	-210.000
2233.6000	-210.000
2234.0000	-210.000
2234.4000	-54.012
2234.8000	-54.263
2235.2000	-47.912
2235.6000	-210.000
2236.0000	-210.000
2236.4000	-59.635
2236.8000	-210.000
2237.2000	-58.752
2237.6000	-60.887
2238.0000	-60.315
2238.4000	-56.837
2238.8000	-60.328
2239.2000	-210.000
2239.6000	-49.561
2240.0000	-54.558
2240.4000	-210.000
2240.8000	-210.000
2241.2000	-210.000
2241.6000	-62.040
2242.0000	-210.000
2242.4000	-210.000
2242.8000	-64.291
2243.2000	-210.000
2243.6000	-62.323
2244.0000	-210.000
2244.4000	-210.000
2244.8000	-52.790
2245.2000	-50.732
2245.6000	-54.445
2246.0000	-45.244
2246.4000	-210.000
2246.8000	-210.000
2247.2000	-210.000
2247.6000	-55.743
2248.0000	-63.581
2248.4000	-57.203
2248.8000	-210.000
2249.2000	-210.000
2249.6000	-210.000
2250.0000	-210.000
2250.4000	-53.282
2250.8000	-210.000
2251.2000	-47.083
2251.6000	-210.000
2252.0000	-210.000
2252.4000	-63.645
2252.8000	-62.302
2253.2000	-210.000
2253.6000	-57.090
2254.0000	-56.481
2254.4000	-62.086
2254.8000	-67.655
2255.2000	-210.000
2255.6000	-210.000
2256.0000	-53.302
2256.4000	-58.995
2256.8000	-210.000
2257.2000	-210.000
2257.6000	-210.000
2258.0000	-64.060
2258.4000	-61.997
2258.8000	-210.000
2259.2000	-210.000
2259.6000	-210.000
2260.0000	-210.000
2260.4000	-210.000
2260.8000	-59.998
2261.2000	-52.570
2261.6000	-53.321
2262.0000	-45.693
2262.4000	-210.000
2262.8000	-210.000
2263.2000	-210.000
2263.6000	-70.077
2264.0000	-210.000
2264.4000	-58.193
2264.8000	-210.000
2265.2000	-75.447
2265.6000	-210.000
2266.0000	-50.445
2266.4000	-48.414
2266.8000	-54.182
2267.2000	-48.042
2267.6000	-55.247
2268.0000	-210.000
2268.4000	-210.000
2268.8000	-63.204
2269.2000	-59.385
2269.6000	-60.349
2270.0000	-210.000
2270.4000	-210.000
2270.8000	-59.679
2271.2000	-210.000
2271.6000	-210.000
2272.0000	-210.000
2272.4000	-210.000
2272.8000	-210.000
2273.2000	-210.000
2273.6000	-210.000
2274.0000	-210.000
2274.4000	-59.793
2274.8000	-210.000
2275.2000	-62.748
2275.6000	-210.000
2276.0000	-59.800
2276.4000	-57.105
2276.8000	-210.000
2277.2000	-49.269
2277.6000	-210.000
2278.0000	-48.735
2278.4000	-56.989
2278.8000	-210.000
2279.2000	-210.000
2279.6000	-210.000
2280.0000	-210.000
2280.4000	-59.393
2280.8000	-210.000
2281.2000	-210.000
2281.6000	-65.722
2282.0000	-49.497
2282.4000	-48.368
2282.8000	-210.000
2283.2000	-210.000
2283.6000	-45.341
2284.0000	-210.000
2284.4000	-210.000
2284.8000	-210.000
2285.2000	-62.040
2285.6000	-210.000
2286.0000	-210.000
2286.4000	-210.000
2286.8000	-210.000
2287.2000	-210.000
2287.6000	-210.000
2288.0000	-50.574
2288.4000	-210.000
2288.8000	-48.720
2289.2000	-210.000
2289.6000	-210.000
2290.0000	-210.000
2290.4000	-58.790
2290.8000	-210.000
2291.2000	-210.000
2291.6000	-58.803
2292.0000	-210.000
2292.4000	-210.000
2292.8000	-210.000
2293.2000	-49.846
2293.6000	-55.528
2294.0000	-210.000
2294.4000	-47.864
2294.8000	-210.000
2295.2000	-63.594
2295.6000	-210.000
2296.0000	-60.197
2296.4000	-59.263
2296.8000	-210.000
2297.2000	-210.000
2297.6000	-210.000
2298.0000	-210.000
2298.4000	-51.859
2298.8000	-52.049
2299.2000	-57.185
2299.6000	-45.814
2300.0000	-210.000
2300.4000	-210.000
2300.8000	-210.000
2301.2000	-210.000
2301.6000	-210.000
2302.0000	-63.418
2302.4000	-53.746
2302.8000	-210.000
2303.2000	-59.669
2303.6000	-210.000
2304.0000	-53.138
2304.4000	-59.095
2304.8000	-48.893
2305.2000	-210.000
2305.6000	-210.000
2306.0000	-210.000
2306.4000	-210.000
2306.8000	-68.353
2307.2000	-210.000
2307.6000	-62.312
2308.0000	-57.490
2308.4000	-62.595
2308.8000	-210.000
2309.2000	-210.000
2309.6000	-55.956
2310.0000	-210.000
2310.4000	-210.000
2310.8000	-210.000
2311.2000	-56.223
2311.6000	-62.790
2312.0000	-210.000
2312.4000	-210.000
2312.8000	-210.000
2313.2000	-210.000
2313.6000	-61.673
2314.0000	-210.000
2314.4000	-53.012
2314.8000	-54.094
2315.2000	-57.567
2315.6000	-45.396
2316.0000	-54.730
2316.4000	-210.000
2316.8000	-58.842
2317.2000	-53.781
2317.6000	-210.000
2318.0000	-59.837
2318.4000	-210.000
2318.8000	-210.000
2319.2000	-210.000
2319.6000	-51.004
2320.0000	-48.092
2320.4000	-56.045
2320.8000	-48.279
2321.2000	-210.000
2321.6000	-210.000
2322.0000	-210.000
2322.4000	-210.000
2322.8000	-66.215
2323.2000	-60.050
2323.6000	-58.476
2324.0000	-64.692
2324.4000	-64.796
2324.8000	-210.000
2325.2000	-210.000
2325.6000	-210.000
2326.0000	-210.000
2326.4000	-210.000
2326.8000	-210.000
2327.2000	-210.000
2327.6000	-210.000
2328.0000	-210.000
2328.4000	-210.000
2328.8000	-57.461
2329.2000	-68.711
2329.6000	-210.000
2330.0000	-210.000
2330.4000	-210.000
2330.8000	-49.792
2331.2000	-55.859
2331.6000	-49.075
2332.0000	-56.180
2332.4000	-210.000
2332.8000	-210.000
2333.2000	-210.000
2333.6000	-210.000
2334.0000	-62.142
2334.4000	-61.547
2334.8000	-210.000
2335.2000	-61.343
2335.6000	-51.198
2336.0000	-49.344
2336.4000	-54.138
2336.8000	-47.313
2337.2000	-56.372
2337.6000	-210.000
2338.0000	-62.561
2338.4000	-210.000
2338.8000	-67.734
2339.2000	-59.788
2339.6000	-210.000
2340.0000	-210.000
2340.4000	-61.630
2340.8000	-59.390
2341.2000	-210.000
2341.6000	-53.377
2342.0000	-210.000
2342.4000	-51.916
2342.8000	-210.000
2343.2000	-210.000
2343.6000	-62.211
2344.0000	-57.292
2344.4000	-210.000
2344.8000	-210.000
2345.2000	-210.000
2345.6000	-58.294
2346.0000	-210.000
2346.4000	-210.000
2346.8000	-49.786
2347.2000	-53.423
2347.6000	-49.210
2348.0000	-60.963
2348.4000	-210.000
2348.8000	-210.000
2349.2000	-58.348
2349.6000	-210.000
2350.0000	-210.000
2350.4000	-210.000
2350.8000	-60.622
2351.2000	-210.000
2351.6000	-48.994
2352.0000	-49.103
2352.4000	-56.470
2352.8000	-47.587
2353.2000	-47.266
2353.6000	-210.000
2354.0000	-210.000
2354.4000	-62.758
2354.8000	-210.000
2355.2000	-210.000
2355.6000	-210.000
2356.0000	-65.668
2356.4000	-210.000
2356.8000	-61.102
2357.2000	-210.000
2357.6000	-51.716
2358.0000	-57.042
2358.4000	-49.014
2358.8000	-210.000
2359.2000	-63.495
2359.6000	-65.073
2360.0000	-62.582
2360.4000	-210.000
2360.8000	-210.000
2361.2000	-210.000
2361.6000	-210.000
2362.0000	-210.000
2362.4000	-210.000
2362.8000	-49.167
2363.2000	-52.893
2363.6000	-210.000
2364.0000	-210.000
2364.4000	-210.000
2364.8000	-210.000
2365.2000	-210.000
2365.6000	-210.000
2366.0000	-210.000
2366.4000	-58.455
2366.8000	-61.557
2367.2000	-66.144
2367.6000	-210.000
2368.0000	-51.924
2368.4000	-52.607
2368.8000	-52.778
2369.2000	-46.323
2369.6000	-210.000
2370.0000	-210.000
2370.4000	-210.000
2370.8000	-210.000
2371.2000	-58.294
2371.6000	-64.999
2372.0000	-210.000
2372.4000	-65.189
2372.8000	-210.000
2373.2000	-47.500
2373.6000	-50.751
2374.0000	-55.091
2374.4000	-47.668
2374.8000	-210.000
2375.2000	-210.000
2375.6000	-56.158
2376.0000	-58.792
2376.4000	-61.878
2376.8000	-60.340
2377.2000	-210.000
2377.6000	-60.868
2378.0000	-210.000
2378.4000	-210.000
2378.8000	-49.655
2379.2000	-51.674
2379.6000	-61.070
2380.0000	-210.000
2380.4000	-210.000
2380.8000	-59.488
2381.2000	-59.143
2381.6000	-210.000
2382.0000	-63.406
2382.4000	-57.698
2382.8000	-58.732
2383.2000	-210.000
2383.6000	-210.000
2384.0000	-52.093
2384.4000	-51.354
2384.8000	-51.127
2385.2000	-46.625
2385.6000	-210.000
2386.0000	-210.000
2386.4000	-210.000
2386.8000	-210.000
2387.2000	-210.000
2387.6000	-210.000
2388.0000	-210.000
2388.4000	-64.060
2388.8000	-65.668
2389.2000	-48.189
2389.6000	-51.329
2390.0000	-52.687
2390.4000	-46.294
2390.8000	-210.000
2391.2000	-210.000
2391.6000	-210.000
2392.0000	-210.000
2392.4000	-210.000
2392.8000	-60.797
2393.2000	-59.184
2393.6000	-58.195
2394.0000	-60.461
2394.4000	-210.000
2394.8000	-49.546
2395.2000	-52.541
2395.6000	-51.929
2396.0000	-210.000
2396.4000	-210.000
2396.8000	-60.994
2397.2000	-210.000
2397.6000	-66.833
2398.0000	-210.000
2398.4000	-210.000
2398.8000	-59.021
2399.2000	-60.073
2399.6000	-210.000
2400.0000	-56.320
2400.4000	-51.051
2400.8000	-51.005
2401.2000	-47.459
2401.6000	-210.000
2402.0000	-60.391
2402.4000	-70.986
2402.8000	-61.535
2403.2000	-210.000
2403.6000	-58.281
2404.0000	-65.715
2404.4000	-57.792
2404.8000	-55.682
2405.2000	-47.476
2405.6000	-49.130
2406.0000	-49.597
2406.4000	-45.532
2406.8000	-210.000
2407.2000	-210.000
2407.6000	-64.291
2408.0000	-210.000
2408.4000	-73.553
2408.8000	-60.730
2409.2000	-59.767
2409.6000	-61.548
2410.0000	-58.814
2410.4000	-210.000
2410.8000	-49.031
2411.2000	-51.203
2411.6000	-49.926
2412.0000	-210.000
2412.4000	-210.000
2412.8000	-210.000
2413.2000	-210.000
2413.6000	-210.000
2414.0000	-60.626
2414.4000	-69.137
2414.8000	-64.223
2415.2000	-210.000
2415.6000	-210.000
2416.0000	-56.098
2416.4000	-50.214
2416.8000	-49.358
2417.2000	-48.588
2417.6000	-210.000
2418.0000	-210.000
2418.4000	-210.000
2418.8000	-63.995
2419.2000	-64.852
2419.6000	-210.000
2420.0000	-65.804
2420.4000	-210.000
2420.8000	-210.000
2421.2000	-49.998
2421.6000	-47.896
2422.0000	-47.160
2422.4000	-45.091
2422.8000	-210.000
2423.2000	-63.307
2423.6000	-61.895
2424.0000	-210.000
2424.4000	-210.000
2424.8000	-210.000
2425.2000	-210.000
2425.6000	-60.645
2426.0000	-65.992
2426.4000	-46.431
2426.8000	-46.655
2427.2000	-46.467
2427.6000	-45.748
2428.0000	-210.000
2428.4000	-210.000
2428.8000	-57.573
2429.2000	-63.464
2429.6000	-210.000
2430.0000	-210.000
2430.4000	-210.000
2430.8000	-60.297
2431.2000	-58.785
2431.6000	-210.000
2432.0000	-46.714
2432.4000	-47.768
2432.8000	-48.007
2433.2000	-210.000
2433.6000	-210.000
2434.0000	-210.000
2434.4000	-210.000
2434.8000	-210.000
2435.2000	-210.000
2435.6000	-210.000
2436.0000	-61.088
2436.4000	-59.617
2436.8000	-210.000
2437.2000	-49.357
2437.6000	-46.188
2438.0000	-46.194
2438.4000	-45.054
2438.8000	-210.000
2439.2000	-210.000
2439.6000	-210.000
2440.0000	-210.000
2440.4000	-210.000
2440.8000	-68.583
2441.2000	-210.000
2441.6000	-210.000
2442.0000	-210.000
2442.4000	-46.129
2442.8000	-45.214
2443.2000	-44.664
2443.6000	-43.778
2444.0000	-210.000
2444.4000	-65.075
2444.8000	-210.000
2445.2000	-210.000
2445.6000	-58.986
2446.0000	-210.000
2446.4000	-67.188
2446.8000	-58.125
2447.2000	-64.100
2447.6000	-210.000
2448.0000	-44.558
2448.4000	-44.357
2448.8000	-46.576
2449.2000	-210.000
2449.6000	-210.000
2450.0000	-61.457
2450.4000	-70.911
2450.8000	-67.070
2451.2000	-64.394
2451.6000	-210.000
2452.0000	-65.175
2452.4000	-210.000
2452.8000	-210.000
2453.2000	-44.281
2453.6000	-44.606
2454.0000	-43.825
2454.4000	-47.658
2454.8000	-210.000
2455.2000	-210.000
2455.6000	-210.000
2456.0000	-65.528
2456.4000	-69.596
2456.8000	-210.000
2457.2000	-60.006
2457.6000	-59.749
2458.0000	-210.000
2458.4000	-45.427
2458.8000	-43.589
2459.2000	-43.364
2459.6000	-43.551
2460.0000	-210.000
2460.4000	-210.000
2460.8000	-210.000
2461.2000	-210.000
2461.6000	-210.000
2462.0000	-67.546
2462.4000	-65.591
2462.8000	-62.895
2463.2000	-210.000
2463.6000	-210.000
2464.0000	-43.018
2464.4000	-42.052
2464.8000	-42.626
2465.2000	-210.000
2465.6000	-210.000
2466.0000	-58.682
2466.4000	-58.387
2466.8000	-210.000
2467.2000	-210.000
2467.6000	-210.000
2468.0000	-210.000
2468.4000	-210.000
2468.8000	-210.000
2469.2000	-42.339
2469.6000	-41.699
2470.0000	-42.376
2470.4000	-55.750
2470.8000	-210.000
2471.2000	-210.000
2471.6000	-62.711
2472.0000	-210.000
2472.4000	-210.000
2472.8000	-62.214
2473.2000	-210.000
2473.6000	-60.230
2474.0000	-52.610
2474.4000	-42.513
2474.8000	-42.163
2475.2000	-40.826
2475.6000	-48.499
2476.0000	-210.000
2476.4000	-63.583
2476.8000	-64.528
2477.2000	-59.932
2477.6000	-210.000
2478.0000	-210.000
2478.4000	-210.000
2478.8000	-62.285
2479.2000	-49.300
2479.6000	-42.430
2480.0000	-41.976
2480.4000	-41.911
2480.8000	-45.523
2481.2000	-210.000
2481.6000	-210.000
2482.0000	-62.269
2482.4000	-210.000
2482.8000	-66.748
2483.2000	-210.000
2483.6000	-66.605
2484.0000	-210.000
2484.4000	-210.000
2484.8000	-210.000
2485.2000	-41.282
2485.6000	-40.736
2486.0000	-41.499
2486.4000	-210.000
2486.8000	-210.000
2487.2000	-210.000
2487.6000	-65.874
2488.0000	-210.000
2488.4000	-61.290
2488.8000	-63.948
2489.2000	-210.000
2489.6000	-60.125
2490.0000	-63.835
2490.4000	-40.544
2490.8000	-39.452
2491.2000	-39.292
2491.6000	-46.742
2492.0000	-210.000
2492.4000	-63.005
2492.8000	-62.823
2493.2000	-63.152
2493.6000	-62.269
2494.0000	-69.165
2494.4000	-65.901
2494.8000	-60.263
2495.2000	-47.616
2495.6000	-40.419
2496.0000	-39.560
2496.4000	-39.210
2496.8000	-47.045
2497.2000	-210.000
2497.6000	-58.894
2498.0000	-60.701
2498.4000	-66.174
2498.8000	-67.264
2499.2000	-72.700
2499.6000	-60.324
2500.0000	-58.751
2500.4000	-210.000
2500.8000	-42.744
2501.2000	-38.896
2501.6000	-38.898
2502.0000	-46.682
2502.4000	-210.000
2502.8000	-210.000
2503.2000	-65.216
2503.6000	-210.000
2504.0000	-65.617
2504.4000	-57.314
2504.8000	-62.945
2505.2000	-210.000
2505.6000	-210.000
2506.0000	-41.375
2506.4000	-38.545
2506.8000	-38.858
2507.2000	-40.425
2507.6000	-210.000
2508.0000	-210.000
2508.4000	-63.874
2508.8000	-210.000
2509.2000	-210.000
2509.6000	-59.779
2510.0000	-65.363
2510.4000	-210.000
2510.8000	-55.006
2511.2000	-41.541
2511.6000	-38.072
2512.0000	-36.513
2512.4000	-37.702
2512.8000	-210.000
2513.2000	-210.000
2513.6000	-210.000
2514.0000	-60.663
2514.4000	-61.155
2514.8000	-57.949
2515.2000	-62.021
2515.6000	-210.000
2516.0000	-210.000
2516.4000	-46.667
2516.8000	-38.640
2517.2000	-37.053
2517.6000	-36.858
2518.0000	-44.726
2518.4000	-210.000
2518.8000	-210.000
2519.2000	-62.540
2519.6000	-210.000
2520.0000	-210.000
2520.4000	-59.686
2520.8000	-210.000
2521.2000	-60.199
2521.6000	-210.000
2522.0000	-40.250
2522.4000	-36.065
2522.8000	-35.808
2523.2000	-39.206
2523.6000	-210.000
2524.0000	-210.000
2524.4000	-62.083
2524.8000	-210.000
2525.2000	-210.000
2525.6000	-210.000
2526.0000	-61.388
2526.4000	-210.000
2526.8000	-54.999
2527.2000	-40.487
2527.6000	-37.220
2528.0000	-37.678
2528.4000	-38.559
2528.8000	-210.000
2529.2000	-210.000
2529.6000	-210.000
2530.0000	-63.028
2530.4000	-64.642
2530.8000	-68.563
2531.2000	-210.000
2531.6000	-210.000
2532.0000	-65.373
2532.4000	-39.847
2532.8000	-35.900
2533.2000	-36.070
2533.6000	-38.086
2534.0000	-210.000
2534.4000	-210.000
2534.8000	-210.000
2535.2000	-60.712
2535.6000	-68.513
2536.0000	-210.000
2536.4000	-64.900
2536.8000	-60.463
2537.2000	-210.000
2537.6000	-47.032
2538.0000	-35.626
2538.4000	-35.010
2538.8000	-35.830
2539.2000	-58.881
2539.6000	-210.000
2540.0000	-61.743
2540.4000	-210.000
2540.8000	-210.000
2541.2000	-59.564
2541.6000	-210.000
2542.0000	-59.291
2542.4000	-60.966
2542.8000	-43.914
2543.2000	-34.156
2543.6000	-33.220
2544.0000	-33.419
2544.4000	-40.659
2544.8000	-210.000
2545.2000	-210.000
2545.6000	-60.564
2546.0000	-60.371
2546.4000	-64.079
2546.8000	-62.471
2547.2000	-67.438
2547.6000	-210.000
2548.0000	-43.368
2548.4000	-33.820
2548.8000	-33.514
2549.2000	-33.206
2549.6000	-40.507
2550.0000	-210.000
2550.4000	-210.000
2550.8000	-210.000
2551.2000	-210.000
2551.6000	-63.665
2552.0000	-73.011
2552.4000	-63.061
2552.8000	-61.452
2553.2000	-210.000
2553.6000	-35.842
2554.0000	-33.258
2554.4000	-34.659
2554.8000	-39.340
2555.2000	-210.000
2555.6000	-210.000
2556.0000	-210.000
2556.4000	-59.786
2556.8000	-210.000
2557.2000	-210.000
2557.6000	-210.000
2558.0000	-67.289
2558.4000	-210.000
2558.8000	-35.242
2559.2000	-33.584
2559.6000	-34.601
2560.0000	-36.451
2560.4000	-210.000
2560.8000	-210.000
2561.2000	-210.000
2561.6000	-210.000
2562.0000	-65.303
2562.4000	-62.618
2562.8000	-210.000
2563.2000	-68.975
2563.6000	-59.725
2564.0000	-35.114
2564.4000	-33.226
2564.8000	-33.158
2565.2000	-34.767
2565.6000	-210.000
2566.0000	-210.000
2566.4000	-61.725
2566.8000	-59.620
2567.2000	-57.831
2567.6000	-60.099
2568.0000	-210.000
2568.4000	-66.270
2568.8000	-61.149
2569.2000	-35.952
2569.6000	-32.561
2570.0000	-31.049
2570.4000	-32.826
2570.8000	-210.000
2571.2000	-210.000
2571.6000	-210.000
2572.0000	-210.000
2572.4000	-210.000
2572.8000	-70.775
2573.2000	-210.000
2573.6000	-210.000
2574.0000	-210.000
2574.4000	-37.845
2574.8000	-30.840
2575.2000	-30.659
2575.6000	-30.590
2576.0000	-42.159
2576.4000	-210.000
2576.8000	-210.000
2577.2000	-210.000
2577.6000	-210.000
2578.0000	-210.000
2578.4000	-88.510
2578.8000	-59.709
2579.2000	-59.349
2579.6000	-38.939
2580.0000	-31.484
2580.4000	-29.291
2580.8000	-29.206
2581.2000	-36.787
2581.6000	-210.000
2582.0000	-210.000
2582.4000	-210.000
2582.8000	-210.000
2583.2000	-70.038
2583.6000	-210.000
2584.0000	-210.000
2584.4000	-210.000
2584.8000	-41.688
2585.2000	-31.088
2585.6000	-29.363
2586.0000	-29.591
2586.4000	-35.224
2586.8000	-210.000
2587.2000	-210.000
2587.6000	-59.025
2588.0000	-65.888
2588.4000	-210.000
2588.8000	-210.000
2589.2000	-60.691
2589.6000	-63.504
2590.0000	-210.000
2590.4000	-30.963
2590.8000	-29.699
2591.2000	-30.848
2591.6000	-35.021
2592.0000	-210.000
2592.4000	-210.000
2592.8000	-210.000
2593.2000	-64.416
2593.6000	-61.853
2594.0000	-210.000
2594.4000	-60.020
2594.8000	-210.000
2595.2000	-210.000
2595.6000	-32.252
2596.0000	-29.849
2596.4000	-31.663
2596.8000	-33.389
2597.2000	-210.000
2597.6000	-210.000
2598.0000	-210.000
2598.4000	-63.111
2598.8000	-58.855
2599.2000	-63.435
2599.6000	-210.000
2600.0000	-65.305
2600.4000	-58.841
2600.8000	-32.751
2601.2000	-31.028
2601.6000	-31.514
2602.0000	-33.141
2602.4000	-210.000
2602.8000	-210.000
2603.2000	-62.998
2603.6000	-210.000
2604.0000	-74.297
2604.4000	-59.539
2604.8000	-210.000
2605.2000	-210.000
2605.6000	-60.604
2606.0000	-36.864
2606.4000	-29.902
2606.8000	-28.934
2607.2000	-30.667
2607.6000	-210.000
2608.0000	-210.000
2608.4000	-210.000
2608.8000	-210.000
2609.2000	-62.687
2609.6000	-63.068
2610.0000	-210.000
2610.4000	-210.000
2610.8000	-210.000
2611.2000	-36.272
2611.6000	-29.212
2612.0000	-28.250
2612.4000	-27.798
2612.8000	-36.293
2613.2000	-210.000
2613.6000	-210.000
2614.0000	-68.038
2614.4000	-65.819
2614.8000	-60.161
2615.2000	-68.034
2615.6000	-210.000
2616.0000	-61.548
2616.4000	-37.250
2616.8000	-30.610
2617.2000	-30.330
2617.6000	-29.899
2618.0000	-36.515
2618.4000	-210.000
2618.8000	-210.000
2619.2000	-210.000
2619.6000	-210.000
2620.0000	-210.000
2620.4000	-210.000
2620.8000	-62.982
2621.2000	-61.034
2621.6000	-210.000
2622.0000	-29.074
2622.4000	-28.798
2622.8000	-28.587
2623.2000	-36.697
2623.6000	-210.000
2624.0000	-210.000
2624.4000	-64.041
2624.8000	-210.000
2625.2000	-210.000
2625.6000	-210.000
2626.0000	-59.925
2626.4000	-62.730
2626.8000	-210.000
2627.2000	-30.756
2627.6000	-29.867
2628.0000	-30.821
2628.4000	-33.517
2628.8000	-210.000
2629.2000	-210.000
2629.6000	-210.000
2630.0000	-210.000
2630.4000	-65.103
2630.8000	-210.000
2631.2000	-63.126
2631.6000	-62.505
2632.0000	-210.000
2632.4000	-29.296
2632.8000	-28.567
2633.2000	-30.392
2633.6000	-31.663
2634.0000	-210.000
2634.4000	-210.000
2634.8000	-69.352
2635.2000	-60.668
2635.6000	-59.206
2636.0000	-70.138
2636.4000	-68.227
2636.8000	-67.554
2637.2000	-68.571
2637.6000	-31.887
2638.0000	-29.666
2638.4000	-28.277
2638.8000	-29.768
2639.2000	-210.000
2639.6000	-210.000
2640.0000	-210.000
2640.4000	-210.000
2640.8000	-210.000
2641.2000	-68.004
2641.6000	-63.822
2642.0000	-68.048
2642.4000	-73.009
2642.8000	-31.824
2643.2000	-27.462
2643.6000	-28.517
2644.0000	-28.464
2644.4000	-39.451
2644.8000	-210.000
2645.2000	-210.000
2645.6000	-63.204
2646.0000	-210.000
2646.4000	-63.713
2646.8000	-210.000
2647.2000	-74.018
2647.6000	-210.000
2648.0000	-33.286
2648.4000	-26.751
2648.8000	-24.639
2649.2000	-27.788
2649.6000	-210.000
2650.0000	-210.000
2650.4000	-210.000
2650.8000	-71.654
2651.2000	-63.631
2651.6000	-210.000
2652.0000	-62.950
2652.4000	-60.663
2652.8000	-210.000
2653.2000	-29.676
2653.6000	-25.191
2654.0000	-24.587
2654.4000	-26.603
2654.8000	-210.000
2655.2000	-210.000
2655.6000	-210.000
2656.0000	-210.000
2656.4000	-61.396
2656.8000	-210.000
2657.2000	-210.000
2657.6000	-61.519
2658.0000	-64.476
2658.4000	-32.424
2658.8000	-24.721
2659.2000	-25.448
2659.6000	-27.552
2660.0000	-210.000
2660.4000	-210.000
2660.8000	-210.000
2661.2000	-64.662
2661.6000	-64.749
2662.0000	-210.000
2662.4000	-210.000
2662.8000	-210.000
2663.2000	-63.907
2663.6000	-31.383
2664.0000	-23.911
2664.4000	-24.218
2664.8000	-26.795
2665.2000	-38.612
2665.6000	-210.000
2666.0000	-210.000
2666.4000	-65.581
2666.8000	-62.098
2667.2000	-61.185
2667.6000	-82.612
2668.0000	-66.986
2668.4000	-210.000
2668.8000	-34.197
2669.2000	-24.347
2669.6000	-22.581
2670.0000	-23.840
2670.4000	-32.161
2670.8000	-210.000
2671.2000	-210.000
2671.6000	-63.226
2672.0000	-210.000
2672.4000	-210.000
2672.8000	-210.000
2673.2000	-71.734
2673.6000	-210.000
2674.0000	-37.972
2674.4000	-24.889
2674.8000	-23.844
2675.2000	-24.890
2675.6000	-30.566
2676.0000	-210.000
2676.4000	-210.000
2676.8000	-210.000
2677.2000	-62.878
2677.6000	-60.124
2678.0000	-64.461
2678.4000	-61.242
2678.8000	-210.000
2679.2000	-210.000
2679.6000	-25.956
2680.0000	-23.688
2680.4000	-22.793
2680.8000	-25.464
2681.2000	-63.143
2681.6000	-210.000
2682.0000	-210.000
2682.4000	-210.000
2682.8000	-64.134
2683.2000	-62.821
2683.6000	-210.000
2684.0000	-63.302
2684.4000	-29.860
2684.8000	-24.488
2685.2000	-20.905
2685.6000	-20.288
2686.0000	-26.314
2686.4000	-210.000
2686.8000	-66.314
2687.2000	-210.000
2687.6000	-61.754
2688.0000	-63.731
2688.4000	-60.239
2688.8000	-60.802
2689.2000	-62.402
2689.6000	-32.715
2690.0000	-21.923
2690.4000	-20.255
2690.8000	-19.957
2691.2000	-25.438
2691.6000	-63.379
2692.0000	-210.000
2692.4000	-65.002
2692.8000	-61.264
2693.2000	-62.820
2693.6000	-73.383
2694.0000	-210.000
2694.4000	-64.880
2694.8000	-210.000
2695.2000	-21.182
2695.6000	-17.875
2696.0000	-17.662
2696.4000	-22.425
2696.8000	-57.913
2697.2000	-210.000
2697.6000	-68.422
2698.0000	-62.735
2698.4000	-210.000
2698.8000	-61.235
2699.2000	-65.275
2699.6000	-60.839
2700.0000	-57.973
2700.4000	-19.994
2700.8000	-18.408
2701.2000	-18.806
2701.6000	-19.670
2702.0000	-46.806
2702.4000	-69.339
2702.8000	-68.644
2703.2000	-63.755
2703.6000	-59.202
2704.0000	-64.067
2704.4000	-60.909
2704.8000	-60.971
2705.2000	-62.847
2705.6000	-21.859
2706.0000	-20.381
2706.4000	-19.638
2706.8000	-20.549
2707.2000	-39.834
2707.6000	-75.348
2708.0000	-210.000
2708.4000	-62.252
2708.8000	-59.769
2709.2000	-58.975
2709.6000	-58.276
2710.0000	-57.909
2710.4000	-210.000
2710.8000	-19.936
2711.2000	-19.059
2711.6000	-20.251
2712.0000	-24.221
2712.4000	-49.608
2712.8000	-56.306
2713.2000	-55.825
2713.6000	-57.489
2714.0000	-57.239
2714.4000	-56.127
2714.8000	-55.031
2715.2000	-55.123
2715.6000	-52.918
2716.0000	-18.378
2716.4000	-18.261
2716.8000	-19.747
2717.2000	-20.903
2717.6000	-40.213
2718.0000	-54.224
2718.4000	-56.165
2718.8000	-55.998
2719.2000	-55.787
2719.6000	-54.524
2720.0000	-53.760
2720.4000	-52.650
2720.8000	-51.995
2721.2000	-18.242
2721.6000	-18.243
2722.0000	-17.894
2722.4000	-18.918
2722.8000	-33.892
2723.2000	-46.595
2723.6000	-48.966
2724.0000	-48.440
2724.4000	-48.037
2724.8000	-47.539
2725.2000	-47.164
2725.6000	-46.927
2726.0000	-46.628
2726.4000	-17.111
2726.8000	-17.008
2727.2000	-17.058
2727.6000	-19.637
2728.0000	-36.859
2728.4000	-45.083
2728.8000	-45.630
2729.2000	-45.423
2729.6000	-45.421
2730.0000	-45.301
2730.4000	-45.261
2730.8000	-45.259
2731.2000	-45.422
2731.6000	-15.568
2732.0000	-15.188
2732.4000	-16.338
2732.8000	-17.875
2733.2000	-35.020
2733.6000	-45.063
2734.0000	-45.338
2734.4000	-44.685
2734.8000	-44.459
2735.2000	-44.404
2735.6000	-44.261
2736.0000	-44.040
2736.4000	-44.005
2736.8000	-19.203
2737.2000	-14.266
2737.6000	-15.281
2738.0000	-16.319
2738.4000	-30.324
2738.8000	-42.282
2739.2000	-43.401
2739.6000	-43.079
2740.0000	-42.784
2740.4000	-42.454
2740.8000	-42.042
2741.2000	-41.734
2741.6000	-41.524
2742.0000	-14.540
2742.4000	-14.043
2742.8000	-13.833
2743.2000	-15.295
2743.6000	-25.661
2744.0000	-37.515
2744.4000	-37.657
2744.8000	-36.558
2745.2000	-35.768
2745.6000	-35.121
2746.0000	-34.536
2746.4000	-33.837
2746.8000	-33.571
2747.2000	-18.812
2747.6000	-13.271
2748.0000	-12.822
2748.4000	-15.102
2748.8000	-28.972
2749.2000	-33.813
2749.6000	-33.625
2750.0000	-33.624
2750.4000	-33.793
2750.8000	-33.880
2751.2000	-33.920
2751.6000	-34.036
2752.0000	-34.121
2752.4000	-17.359
2752.8000	-12.420
2753.2000	-11.363
2753.6000	-12.942
2754.0000	-25.899
2754.4000	-31.831
2754.8000	-30.968
2755.2000	-30.233
2755.6000	-29.669
2756.0000	-29.209
2756.4000	-28.804
2756.8000	-28.456
2757.2000	-28.208
2757.6000	-16.538
2758.0000	-11.121
2758.4000	-9.401
2758.8000	-10.801
2759.2000	-21.480
2759.6000	-26.717
2760.0000	-27.364
2760.4000	-27.445
2760.8000	-27.424
2761.2000	-27.324
2761.6000	-27.058
2762.0000	-26.485
2762.4000	-26.127
2762.8000	-15.117
2763.2000	-8.920
2763.6000	-8.274
2764.0000	-11.283
2764.4000	-21.700
2764.8000	-22.498
2765.2000	-22.966
2765.6000	-22.538
2766.0000	-21.875
2766.4000	-21.158
2766.8000	-20.455
2767.2000	-19.801
2767.6000	-19.556
2768.0000	-7.751
2768.4000	-6.169
2768.8000	-6.197
2769.2000	-7.691
2769.6000	-17.520
2770.0000	-19.907
2770.4000	-19.624
2770.8000	-19.677
2771.2000	-20.001
2771.6000	-20.524
2772.0000	-21.235
2772.4000	-22.544
2772.8000	-23.508
2773.2000	-7.561
2773.6000	-6.137
2774.0000	-6.044
2774.4000	-7.030
2774.8000	-16.143
2775.2000	-22.454
2775.6000	-27.670
2776.0000	-27.479
2776.4000	-27.151
2776.8000	-26.521
2777.2000	-25.959
2777.6000	-25.489
2778.0000	-14.612
2778.4000	-8.374
2778.8000	-4.612
2779.2000	-4.616
2779.6000	-7.809
2780.0000	-15.376
2780.4000	-21.161
2780.8000	-22.403
2781.2000	-21.893
2781.6000	-21.080
2782.0000	-20.314
2782.4000	-19.661
2782.8000	-18.554
2783.2000	-17.784
2783.6000	-3.996
2784.0000	-2.798
2784.4000	-2.692
2784.8000	-3.898
2785.2000	-11.356
2785.6000	-13.797
2786.0000	-12.159
2786.4000	-11.479
2786.8000	-11.052
2787.2000	-10.741
2787.6000	-10.480
2788.0000	-10.294
2788.4000	-7.373
2788.8000	-1.832
2789.2000	-1.625
2789.6000	-1.418
2790.0000	-6.179
2790.4000	-11.134
2790.8000	-10.328
2791.2000	-10.595
2791.6000	-10.794
2792.0000	-10.922
2792.4000	-11.153
2792.8000	-11.401
2793.2000	-11.501
2793.6000	-9.763
2794.0000	-1.631
2794.4000	-0.783
2794.8000	-0.728
2795.2000	-5.342
2795.6000	-10.729
2796.0000	-11.694
2796.4000	-12.590
2796.8000	-12.846
2797.2000	-13.014
2797.6000	-13.160
2798.0000	-13.227
2798.4000	-13.316
2798.8000	-13.414
2799.2000	-1.357
2799.6000	-0.193
2800.0000	-0.166
2800.4000	-2.121
2800.8000	-12.135
2801.2000	-13.522
2801.6000	-13.670
2802.0000	-13.715
2802.4000	-13.822
2802.8000	-13.988
2803.2000	-14.302
2803.6000	-14.557
2804.0000	-3.254
2804.4000	-1.719
2804.8000	-1.675
2805.2000	-1.660
2805.6000	-6.550
2806.0000	-14.894
2806.4000	-18.359
2806.8000	-18.506
2807.2000	-18.507
2807.6000	-18.388
2808.0000	-18.184
2808.4000	-17.979
2808.8000	-17.799
2809.2000	-7.137
2809.6000	-3.222
2810.0000	-2.547
2810.4000	-2.666
2810.8000	-7.527
2811.2000	-15.586
2811.6000	-18.761
2812.0000	-19.251
2812.4000	-19.609
2812.8000	-19.898
2813.2000	-20.106
2813.6000	-20.191
2814.0000	-19.991
2814.4000	-8.116
2814.8000	-3.987
2815.2000	-3.340
2815.6000	-3.834
2816.0000	-10.021
2816.4000	-17.242
2816.8000	-18.345
2817.2000	-18.591
2817.6000	-18.896
2818.0000	-19.247
2818.4000	-19.623
2818.8000	-20.068
2819.2000	-20.550
2819.6000	-8.684
2820.0000	-4.667
2820.4000	-4.165
2820.8000	-4.169
2821.2000	-9.529
2821.6000	-21.602
2822.0000	-25.079
2822.4000	-26.495
2822.8000	-27.665
2823.2000	-28.463
2823.6000	-28.891
2824.0000	-29.183
2824.4000	-29.507
2824.8000	-9.600
2825.2000	-5.336
2825.6000	-5.180
2826.0000	-6.380
2826.4000	-18.487
2826.8000	-28.629
2827.2000	-29.965
2827.6000	-29.666
2828.0000	-29.242
2828.4000	-28.819
2828.8000	-28.418
2829.2000	-28.161
2829.6000	-27.972
2830.0000	-11.253
2830.4000	-6.372
2830.8000	-5.805
2831.2000	-6.639
2831.6000	-14.158
2832.0000	-26.734
2832.4000	-28.146
2832.8000	-28.709
2833.2000	-29.243
2833.6000	-29.915
2834.0000	-30.740
2834.4000	-31.802
2834.8000	-33.324
2835.2000	-15.347
2835.6000	-8.046
2836.0000	-6.302
2836.4000	-7.365
2836.8000	-19.944
2837.2000	-35.931
2837.6000	-36.556
2838.0000	-36.324
2838.4000	-35.928
2838.8000	-35.538
2839.2000	-35.188
2839.6000	-34.952
2840.0000	-34.766
2840.4000	-11.849
2840.8000	-6.812
2841.2000	-6.580
2841.6000	-7.743
2842.0000	-23.078
2842.4000	-34.293
2842.8000	-35.256
2843.2000	-35.868
2843.6000	-36.575
2844.0000	-37.373
2844.4000	-38.235
2844.8000	-39.124
2845.2000	-39.581
2845.6000	-10.623
2846.0000	-6.476
2846.4000	-6.656
2846.8000	-11.427
2847.2000	-26.846
2847.6000	-39.158
2848.0000	-39.538
2848.4000	-39.634
2848.8000	-39.693
2849.2000	-39.717
2849.6000	-39.839
2850.0000	-40.205
2850.4000	-40.609
2850.8000	-11.669
2851.2000	-7.139
2851.6000	-6.655
2852.0000	-8.530
2852.4000	-20.621
2852.8000	-43.742
2853.2000	-44.490
2853.6000	-44.453
2854.0000	-44.213
2854.4000	-44.036
2854.8000	-43.831
2855.2000	-43.589
2855.6000	-16.624
2856.0000	-9.560
2856.4000	-6.789
2856.8000	-6.895
2857.2000	-11.941
2857.6000	-38.239
2858.0000	-43.337
2858.4000	-44.088
2858.8000	-44.563
2859.2000	-44.968
2859.6000	-45.424
2860.0000	-45.745
2860.4000	-45.906
2860.8000	-15.682
2861.2000	-9.730
2861.6000	-7.026
2862.0000	-7.021
2862.4000	-12.618
2862.8000	-34.310
2863.2000	-45.987
2863.6000	-47.622
2864.0000	-48.246
2864.4000	-48.799
2864.8000	-49.606
2865.2000	-50.554
2865.6000	-51.119
2866.0000	-15.984
2866.4000	-10.324
2866.8000	-7.103
2867.2000	-8.212
2867.6000	-14.892
2868.0000	-44.865
2868.4000	-51.587
2868.8000	-52.217
2869.2000	-51.994
2869.6000	-52.275
2870.0000	-52.597
2870.4000	-53.229
2870.8000	-53.503
2871.2000	-16.377
2871.6000	-10.553
2872.0000	-7.381
2872.4000	-7.542
2872.8000	-12.508
2873.2000	-46.375
2873.6000	-55.232
2874.0000	-54.682
2874.4000	-54.710
2874.8000	-55.109
2875.2000	-56.296
2875.6000	-57.129
2876.0000	-57.372
2876.4000	-13.341
2876.8000	-8.451
2877.2000	-7.528
2877.6000	-8.843
2878.0000	-24.972
2878.4000	-57.083
2878.8000	-57.263
2879.2000	-58.659
2879.6000	-59.528
2880.0000	-58.600
2880.4000	-58.754
2880.8000	-58.915
2881.2000	-59.083
2881.6000	-17.006
2882.0000	-10.967
2882.4000	-7.641
2882.8000	-9.647
2883.2000	-30.747
2883.6000	-59.664
2884.0000	-63.200
2884.4000	-61.057
2884.8000	-61.537
2885.2000	-62.905
2885.6000	-63.269
2886.0000	-59.268
2886.4000	-52.685
2886.8000	-13.789
2887.2000	-8.792
2887.6000	-7.799
2888.0000	-9.029
2888.4000	-23.015
2888.8000	-68.791
2889.2000	-59.353
2889.6000	-63.128
2890.0000	-65.129
2890.4000	-62.420
2890.8000	-61.773
2891.2000	-64.485
2891.6000	-19.140
2892.0000	-11.536
2892.4000	-8.296
2892.8000	-8.114
2893.2000	-13.046
2893.6000	-60.658
2894.0000	-65.077
2894.4000	-210.000
2894.8000	-210.000
2895.2000	-210.000
2895.6000	-210.000
2896.0000	-67.735
2896.4000	-63.412
2896.8000	-18.198
2897.2000	-11.718
2897.6000	-8.223
2898.0000	-8.197
2898.4000	-12.718
2898.8000	-43.631
2899.2000	-210.000
2899.6000	-210.000
2900.0000	-64.025
2900.4000	-70.242
2900.8000	-68.877
2901.2000	-81.526
2901.6000	-210.000
2902.0000	-18.172
2902.4000	-12.145
2902.8000	-8.643
2903.2000	-8.557
2903.6000	-14.592
2904.0000	-64.527
2904.4000	-210.000
2904.8000	-210.000
2905.2000	-61.183
2905.6000	-67.278
2906.0000	-66.312
2906.4000	-67.445
2906.8000	-76.559
2907.2000	-18.721
2907.6000	-11.142
2908.0000	-8.353
2908.4000	-9.287
2908.8000	-23.883
2909.2000	-72.596
2909.6000	-210.000
2910.0000	-69.628
2910.4000	-210.000
2910.8000	-75.578
2911.2000	-210.000
2911.6000	-210.000
2912.0000	-210.000
2912.4000	-15.452
2912.8000	-9.832
2913.2000	-8.460
2913.6000	-9.041
2914.0000	-25.463
2914.4000	-210.000
2914.8000	-63.679
2915.2000	-60.242
2915.6000	-210.000
2916.0000	-210.000
2916.4000	-73.124
2916.8000	-61.434
2917.2000	-210.000
2917.6000	-15.871
2918.0000	-10.012
2918.4000	-8.706
2918.8000	-10.772
2919.2000	-36.964
2919.6000	-62.498
2920.0000	-61.664
2920.4000	-63.833
2920.8000	-210.000
2921.2000	-210.000
2921.6000	-210.000
2922.0000	-63.253
2922.4000	-68.115
2922.8000	-15.987
2923.2000	-10.318
2923.6000	-8.972
2924.0000	-13.800
2924.4000	-210.000
2924.8000	-210.000
2925.2000	-64.209
2925.6000	-62.531
2926.0000	-75.301
2926.4000	-210.000
2926.8000	-62.406
2927.2000	-210.000
2927.6000	-20.309
2928.0000	-13.868
2928.4000	-9.926
2928.8000	-9.199
2929.2000	-14.389
2929.6000	-210.000
2930.0000	-210.000
2930.4000	-210.000
2930.8000	-210.000
2931.2000	-62.277
2931.6000	-66.625
2932.0000	-64.340
2932.4000	-62.839
2932.8000	-19.976
2933.2000	-13.502
2933.6000	-10.020
2934.0000	-9.870
2934.4000	-18.628
2934.8000	-210.000
2935.2000	-69.259
2935.6000	-210.000
2936.0000	-210.000
2936.4000	-66.579
2936.8000	-210.000
2937.2000	-210.000
2937.6000	-210.000
2938.0000	-20.451
2938.4000	-12.581
2938.8000	-10.010
2939.2000	-10.601
2939.6000	-27.846
2940.0000	-67.747
2940.4000	-65.354
2940.8000	-210.000
2941.2000	-63.664
2941.6000	-210.000
2942.0000	-210.000
2942.4000	-61.297
2942.8000	-61.169
2943.2000	-17.536
2943.6000	-11.426
2944.0000	-10.000
2944.4000	-10.559
2944.8000	-26.291
2945.2000	-70.272
2945.6000	-63.657
2946.0000	-210.000
2946.4000	-83.326
2946.8000	-210.000
2947.2000	-80.297
2947.6000	-210.000
2948.0000	-21.248
2948.4000	-14.883
2948.8000	-10.101
2949.2000	-9.700
2949.6000	-13.970
2950.0000	-61.386
2950.4000	-68.703
2950.8000	-210.000
2951.2000	-67.780
2951.6000	-76.446
2952.0000	-62.929
2952.4000	-65.210
2952.8000	-210.000
2953.2000	-21.456
2953.6000	-14.661
2954.0000	-11.041
2954.4000	-9.571
2954.8000	-15.365
2955.2000	-67.748
2955.6000	-64.860
2956.0000	-210.000
2956.4000	-210.000
2956.8000	-67.413
2957.2000	-69.758
2957.6000	-69.816
2958.0000	-68.196
2958.4000	-21.727
2958.8000	-15.199
2959.2000	-10.947
2959.6000	-10.812
2960.0000	-26.132
2960.4000	-60.788
2960.8000	-210.000
2961.2000	-210.000
2961.6000	-210.000
2962.0000	-70.441
2962.4000	-210.000
2962.8000	-210.000
2963.2000	-210.000
2963.6000	-18.459
2964.0000	-12.671
2964.4000	-11.017
2964.8000	-11.479
2965.2000	-26.366
2965.6000	-64.891
2966.0000	-66.281
2966.4000	-210.000
2966.8000	-210.000
2967.2000	-210.000
2967.6000	-210.000
2968.0000	-63.733
2968.4000	-210.000
2968.8000	-18.286
2969.2000	-13.084
2969.6000	-12.100
2970.0000	-13.226
2970.4000	-52.704
2970.8000	-210.000
2971.2000	-64.431
2971.6000	-62.764
2972.0000	-64.815
2972.4000	-63.401
2972.8000	-210.000
2973.2000	-210.000
2973.6000	-21.821
2974.0000	-15.608
2974.4000	-12.055
2974.8000	-11.392
2975.2000	-16.172
2975.6000	-210.000
2976.0000	-65.576
2976.4000	-210.000
2976.8000	-79.195
2977.2000	-210.000
2977.6000	-210.000
2978.0000	-64.695
2978.4000	-75.134
2978.8000	-21.009
2979.2000	-12.583
2979.6000	-11.681
2980.0000	-12.836
2980.4000	-26.248
2980.8000	-64.155
2981.2000	-210.000
2981.6000	-210.000
2982.0000	-210.000
2982.4000	-210.000
2982.8000	-210.000
2983.2000	-210.000
2983.6000	-210.000
2984.0000	-21.220
2984.4000	-15.164
2984.8000	-11.850
2985.2000	-13.516
2985.6000	-56.249
[truncated: 6,286 more rows]
