# Supplementary material for: Femtosecond tunable solitons up to 4.8 µm using soliton self-frequency shift in an InF3 fiber
Source: Sci Rep. 2022 Sep 23;12:15898. doi: 10.1038/s41598-022-19658-8 (PMC9508244; doi:10.1038/s41598-022-19658-8)
Supplement: Supplementary file 1 — Supplementary Information. [file 41598_2022_19658_MOESM1_ESM.zip › Raw data/Fig4_70W_QCW/8.00A.CSV]

75CSV
// AQ6376 OPTICAL SPECTRUM ANALYZER //
35
CTRWL	3850.000000
SPAN	3300.000000
START WL	2200.000000
STOP WL	5500.000000
WLFREQ	0
REFL	+0.0
LSCL	7.1
RESLN	2.000
AVG	1
SMPLAUTO	1
SMPL	8251
SMPLINTVL	0.4000
HI1_CHOP
MEAS
LSUNT	0
NMSKH	OFF
RESCOR	0
SMOOTH	0
MEASWL	0
SWPSPD	1
MODELNAME	AQ6376
CHGPT	0
RESCAL0_0	10243
RESCAL0_1	0
RESCAL0_2	0
RESCAL1_0	10243
RESCAL1_1	0
RESCAL1_2	0
RESPARM	10243
FREQPARM	10243
WNUMPARM	10243
[TRACE DATA]
2200.0000	-210.000
2200.4000	-210.000
2200.8000	-210.000
2201.2000	-210.000
2201.6000	-210.000
2202.0000	-45.644
2202.4000	-48.194
2202.8000	-55.041
2203.2000	-44.088
2203.6000	-210.000
2204.0000	-210.000
2204.4000	-210.000
2204.8000	-210.000
2205.2000	-210.000
2205.6000	-66.875
2206.0000	-210.000
2206.4000	-210.000
2206.8000	-210.000
2207.2000	-210.000
2207.6000	-47.998
2208.0000	-53.108
2208.4000	-52.969
2208.8000	-210.000
2209.2000	-210.000
2209.6000	-210.000
2210.0000	-60.331
2210.4000	-60.359
2210.8000	-57.351
2211.2000	-210.000
2211.6000	-210.000
2212.0000	-210.000
2212.4000	-210.000
2212.8000	-210.000
2213.2000	-55.158
2213.6000	-73.316
2214.0000	-210.000
2214.4000	-210.000
2214.8000	-210.000
2215.2000	-210.000
2215.6000	-58.269
2216.0000	-57.494
2216.4000	-57.410
2216.8000	-210.000
2217.2000	-210.000
2217.6000	-54.618
2218.0000	-54.227
2218.4000	-47.474
2218.8000	-56.274
2219.2000	-45.963
2219.6000	-52.644
2220.0000	-210.000
2220.4000	-60.930
2220.8000	-64.227
2221.2000	-210.000
2221.6000	-210.000
2222.0000	-210.000
2222.4000	-210.000
2222.8000	-210.000
2223.2000	-47.100
2223.6000	-44.853
2224.0000	-53.340
2224.4000	-47.800
2224.8000	-210.000
2225.2000	-210.000
2225.6000	-56.858
2226.0000	-55.548
2226.4000	-57.219
2226.8000	-59.912
2227.2000	-210.000
2227.6000	-210.000
2228.0000	-210.000
2228.4000	-210.000
2228.8000	-210.000
2229.2000	-49.662
2229.6000	-210.000
2230.0000	-210.000
2230.4000	-210.000
2230.8000	-210.000
2231.2000	-210.000
2231.6000	-58.739
2232.0000	-57.807
2232.4000	-60.882
2232.8000	-210.000
2233.2000	-210.000
2233.6000	-59.663
2234.0000	-210.000
2234.4000	-46.499
2234.8000	-51.231
2235.2000	-58.285
2235.6000	-44.433
2236.0000	-210.000
2236.4000	-210.000
2236.8000	-210.000
2237.2000	-210.000
2237.6000	-210.000
2238.0000	-210.000
2238.4000	-67.538
2238.8000	-60.096
2239.2000	-67.668
2239.6000	-45.155
2240.0000	-51.008
2240.4000	-57.531
2240.8000	-45.552
2241.2000	-210.000
2241.6000	-210.000
2242.0000	-210.000
2242.4000	-210.000
2242.8000	-62.364
2243.2000	-58.693
2243.6000	-57.496
2244.0000	-58.812
2244.4000	-210.000
2244.8000	-210.000
2245.2000	-210.000
2245.6000	-55.958
2246.0000	-56.992
2246.4000	-210.000
2246.8000	-210.000
2247.2000	-59.037
2247.6000	-210.000
2248.0000	-210.000
2248.4000	-210.000
2248.8000	-210.000
2249.2000	-210.000
2249.6000	-210.000
2250.0000	-210.000
2250.4000	-54.284
2250.8000	-51.738
2251.2000	-61.406
2251.6000	-45.040
2252.0000	-210.000
2252.4000	-210.000
2252.8000	-210.000
2253.2000	-210.000
2253.6000	-56.678
2254.0000	-210.000
2254.4000	-65.284
2254.8000	-210.000
2255.2000	-58.585
2255.6000	-50.536
2256.0000	-47.083
2256.4000	-52.807
2256.8000	-47.128
2257.2000	-210.000
2257.6000	-210.000
2258.0000	-210.000
2258.4000	-62.309
2258.8000	-80.080
2259.2000	-210.000
2259.6000	-210.000
2260.0000	-210.000
2260.4000	-210.000
2260.8000	-210.000
2261.2000	-210.000
2261.6000	-54.969
2262.0000	-53.580
2262.4000	-210.000
2262.8000	-210.000
2263.2000	-210.000
2263.6000	-53.935
2264.0000	-56.422
2264.4000	-59.907
2264.8000	-210.000
2265.2000	-63.445
2265.6000	-60.929
2266.0000	-58.795
2266.4000	-210.000
2266.8000	-49.452
2267.2000	-58.231
2267.6000	-47.826
2268.0000	-55.177
2268.4000	-210.000
2268.8000	-61.598
2269.2000	-210.000
2269.6000	-210.000
2270.0000	-62.291
2270.4000	-210.000
2270.8000	-210.000
2271.2000	-74.126
2271.6000	-52.437
2272.0000	-47.581
2272.4000	-52.695
2272.8000	-56.249
2273.2000	-44.696
2273.6000	-210.000
2274.0000	-58.470
2274.4000	-58.484
2274.8000	-210.000
2275.2000	-60.952
2275.6000	-210.000
2276.0000	-210.000
2276.4000	-210.000
2276.8000	-210.000
2277.2000	-210.000
2277.6000	-50.788
2278.0000	-58.346
2278.4000	-48.774
2278.8000	-210.000
2279.2000	-210.000
2279.6000	-67.078
2280.0000	-210.000
2280.4000	-66.724
2280.8000	-58.083
2281.2000	-64.200
2281.6000	-210.000
2282.0000	-210.000
2282.4000	-210.000
2282.8000	-48.145
2283.2000	-53.675
2283.6000	-55.086
2284.0000	-210.000
2284.4000	-210.000
2284.8000	-62.621
2285.2000	-65.949
2285.6000	-63.600
2286.0000	-210.000
2286.4000	-210.000
2286.8000	-62.787
2287.2000	-55.670
2287.6000	-210.000
2288.0000	-49.086
2288.4000	-52.578
2288.8000	-210.000
2289.2000	-45.009
2289.6000	-210.000
2290.0000	-210.000
2290.4000	-61.384
2290.8000	-63.890
2291.2000	-63.459
2291.6000	-210.000
2292.0000	-210.000
2292.4000	-57.805
2292.8000	-60.158
2293.2000	-45.227
2293.6000	-50.460
2294.0000	-57.794
2294.4000	-48.654
2294.8000	-210.000
2295.2000	-210.000
2295.6000	-210.000
2296.0000	-59.296
2296.4000	-74.213
2296.8000	-65.344
2297.2000	-210.000
2297.6000	-210.000
2298.0000	-210.000
2298.4000	-210.000
2298.8000	-210.000
2299.2000	-53.512
2299.6000	-55.006
2300.0000	-210.000
2300.4000	-210.000
2300.8000	-59.874
2301.2000	-210.000
2301.6000	-66.262
2302.0000	-210.000
2302.4000	-210.000
2302.8000	-69.506
2303.2000	-56.385
2303.6000	-210.000
2304.0000	-53.022
2304.4000	-51.303
2304.8000	-55.575
2305.2000	-47.397
2305.6000	-52.818
2306.0000	-210.000
2306.4000	-210.000
2306.8000	-210.000
2307.2000	-63.588
2307.6000	-210.000
2308.0000	-210.000
2308.4000	-210.000
2308.8000	-62.202
2309.2000	-50.549
2309.6000	-48.023
2310.0000	-54.771
2310.4000	-47.945
2310.8000	-210.000
2311.2000	-210.000
2311.6000	-67.974
2312.0000	-210.000
2312.4000	-210.000
2312.8000	-210.000
2313.2000	-210.000
2313.6000	-210.000
2314.0000	-60.250
2314.4000	-210.000
2314.8000	-210.000
2315.2000	-54.279
2315.6000	-54.959
2316.0000	-73.568
2316.4000	-210.000
2316.8000	-210.000
2317.2000	-210.000
2317.6000	-65.944
2318.0000	-58.408
2318.4000	-210.000
2318.8000	-210.000
2319.2000	-210.000
2319.6000	-65.016
2320.0000	-210.000
2320.4000	-48.987
2320.8000	-55.687
2321.2000	-48.487
2321.6000	-54.441
2322.0000	-210.000
2322.4000	-210.000
2322.8000	-60.903
2323.2000	-60.162
2323.6000	-65.982
2324.0000	-210.000
2324.4000	-64.529
2324.8000	-210.000
2325.2000	-53.252
2325.6000	-48.538
2326.0000	-52.432
2326.4000	-46.773
2326.8000	-54.234
2327.2000	-210.000
2327.6000	-57.511
2328.0000	-59.609
2328.4000	-65.371
2328.8000	-63.053
2329.2000	-210.000
2329.6000	-210.000
2330.0000	-210.000
2330.4000	-210.000
2330.8000	-210.000
2331.2000	-49.998
2331.6000	-52.294
2332.0000	-49.902
2332.4000	-210.000
2332.8000	-61.371
2333.2000	-210.000
2333.6000	-210.000
2334.0000	-210.000
2334.4000	-59.586
2334.8000	-57.204
2335.2000	-60.233
2335.6000	-210.000
2336.0000	-210.000
2336.4000	-50.886
2336.8000	-52.809
2337.2000	-210.000
2337.6000	-210.000
2338.0000	-210.000
2338.4000	-210.000
2338.8000	-210.000
2339.2000	-210.000
2339.6000	-60.931
2340.0000	-210.000
2340.4000	-210.000
2340.8000	-210.000
2341.2000	-210.000
2341.6000	-48.520
2342.0000	-51.633
2342.4000	-53.084
2342.8000	-45.386
2343.2000	-210.000
2343.6000	-210.000
2344.0000	-60.425
2344.4000	-57.789
2344.8000	-210.000
2345.2000	-210.000
2345.6000	-210.000
2346.0000	-64.372
2346.4000	-210.000
2346.8000	-45.466
2347.2000	-50.262
2347.6000	-51.448
2348.0000	-47.504
2348.4000	-210.000
2348.8000	-210.000
2349.2000	-62.333
2349.6000	-210.000
2350.0000	-210.000
2350.4000	-210.000
2350.8000	-210.000
2351.2000	-60.065
2351.6000	-72.317
2352.0000	-210.000
2352.4000	-50.032
2352.8000	-51.447
2353.2000	-50.004
2353.6000	-210.000
2354.0000	-210.000
2354.4000	-210.000
2354.8000	-210.000
2355.2000	-70.245
2355.6000	-60.533
2356.0000	-63.335
2356.4000	-210.000
2356.8000	-210.000
2357.2000	-210.000
2357.6000	-50.839
2358.0000	-51.666
2358.4000	-51.827
2358.8000	-45.784
2359.2000	-210.000
2359.6000	-210.000
2360.0000	-210.000
2360.4000	-210.000
2360.8000	-58.586
2361.2000	-210.000
2361.6000	-210.000
2362.0000	-210.000
2362.4000	-210.000
2362.8000	-46.667
2363.2000	-49.945
2363.6000	-50.247
2364.0000	-46.427
2364.4000	-210.000
2364.8000	-68.431
2365.2000	-210.000
2365.6000	-63.764
2366.0000	-62.184
2366.4000	-210.000
2366.8000	-58.382
2367.2000	-63.136
2367.6000	-210.000
2368.0000	-210.000
2368.4000	-210.000
2368.8000	-50.471
2369.2000	-48.382
2369.6000	-210.000
2370.0000	-210.000
2370.4000	-62.238
2370.8000	-61.148
2371.2000	-210.000
2371.6000	-210.000
2372.0000	-210.000
2372.4000	-58.467
2372.8000	-210.000
2373.2000	-210.000
2373.6000	-58.313
2374.0000	-48.991
2374.4000	-49.257
2374.8000	-46.058
2375.2000	-210.000
2375.6000	-61.828
2376.0000	-210.000
2376.4000	-210.000
2376.8000	-210.000
2377.2000	-210.000
2377.6000	-61.169
2378.0000	-63.613
2378.4000	-58.925
2378.8000	-47.376
2379.2000	-49.712
2379.6000	-48.522
2380.0000	-45.124
2380.4000	-210.000
2380.8000	-210.000
2381.2000	-64.191
2381.6000	-210.000
2382.0000	-210.000
2382.4000	-70.946
2382.8000	-59.987
2383.2000	-62.309
2383.6000	-57.913
2384.0000	-210.000
2384.4000	-210.000
2384.8000	-49.324
2385.2000	-47.616
2385.6000	-210.000
2386.0000	-210.000
2386.4000	-61.256
2386.8000	-59.096
2387.2000	-210.000
2387.6000	-210.000
2388.0000	-210.000
2388.4000	-62.064
2388.8000	-210.000
2389.2000	-210.000
2389.6000	-210.000
2390.0000	-48.702
2390.4000	-48.231
2390.8000	-210.000
2391.2000	-210.000
2391.6000	-71.277
2392.0000	-210.000
2392.4000	-210.000
2392.8000	-210.000
2393.2000	-62.430
2393.6000	-67.992
2394.0000	-61.230
2394.4000	-210.000
2394.8000	-47.917
2395.2000	-48.296
2395.6000	-49.070
2396.0000	-45.424
2396.4000	-210.000
2396.8000	-210.000
2397.2000	-210.000
2397.6000	-64.567
2398.0000	-210.000
2398.4000	-64.223
2398.8000	-210.000
2399.2000	-66.570
2399.6000	-64.419
2400.0000	-49.251
2400.4000	-45.622
2400.8000	-47.635
2401.2000	-46.051
2401.6000	-210.000
2402.0000	-210.000
2402.4000	-63.273
2402.8000	-61.991
2403.2000	-62.521
2403.6000	-59.635
2404.0000	-64.463
2404.4000	-210.000
2404.8000	-67.641
2405.2000	-210.000
2405.6000	-210.000
2406.0000	-47.949
2406.4000	-46.679
2406.8000	-210.000
2407.2000	-210.000
2407.6000	-210.000
2408.0000	-210.000
2408.4000	-69.230
2408.8000	-68.728
2409.2000	-59.250
2409.6000	-71.909
2410.0000	-61.187
2410.4000	-210.000
2410.8000	-49.743
2411.2000	-46.869
2411.6000	-47.434
2412.0000	-44.820
2412.4000	-210.000
2412.8000	-63.508
2413.2000	-210.000
2413.6000	-210.000
2414.0000	-60.581
2414.4000	-68.236
2414.8000	-210.000
2415.2000	-210.000
2415.6000	-64.014
2416.0000	-49.655
2416.4000	-45.312
2416.8000	-46.524
2417.2000	-44.876
2417.6000	-59.564
2418.0000	-210.000
2418.4000	-210.000
2418.8000	-65.866
2419.2000	-210.000
2419.6000	-76.232
2420.0000	-57.030
2420.4000	-210.000
2420.8000	-90.672
2421.2000	-210.000
2421.6000	-53.778
2422.0000	-45.858
2422.4000	-46.355
2422.8000	-210.000
2423.2000	-210.000
2423.6000	-72.536
2424.0000	-210.000
2424.4000	-210.000
2424.8000	-62.340
2425.2000	-210.000
2425.6000	-210.000
2426.0000	-210.000
2426.4000	-210.000
2426.8000	-50.755
2427.2000	-45.676
2427.6000	-45.782
2428.0000	-45.462
2428.4000	-210.000
2428.8000	-210.000
2429.2000	-210.000
2429.6000	-210.000
2430.0000	-210.000
2430.4000	-60.331
2430.8000	-210.000
2431.2000	-210.000
2431.6000	-210.000
2432.0000	-46.311
2432.4000	-45.921
2432.8000	-45.586
2433.2000	-43.904
2433.6000	-55.644
2434.0000	-210.000
2434.4000	-210.000
2434.8000	-65.629
2435.2000	-65.492
2435.6000	-210.000
2436.0000	-210.000
2436.4000	-64.299
2436.8000	-58.570
2437.2000	-210.000
2437.6000	-52.068
2438.0000	-45.185
2438.4000	-44.959
2438.8000	-210.000
2439.2000	-210.000
2439.6000	-69.297
2440.0000	-84.231
2440.4000	-73.733
2440.8000	-210.000
2441.2000	-63.133
2441.6000	-210.000
2442.0000	-59.005
2442.4000	-210.000
2442.8000	-53.334
2443.2000	-45.400
2443.6000	-45.099
2444.0000	-45.864
2444.4000	-210.000
2444.8000	-210.000
2445.2000	-210.000
2445.6000	-210.000
2446.0000	-210.000
2446.4000	-66.209
2446.8000	-61.934
2447.2000	-64.645
2447.6000	-70.771
2448.0000	-45.748
2448.4000	-44.796
2448.8000	-44.517
2449.2000	-43.936
2449.6000	-210.000
2450.0000	-210.000
2450.4000	-210.000
2450.8000	-75.701
2451.2000	-210.000
2451.6000	-60.925
2452.0000	-65.450
2452.4000	-210.000
2452.8000	-59.889
2453.2000	-44.418
2453.6000	-44.274
2454.0000	-43.508
2454.4000	-42.909
2454.8000	-210.000
2455.2000	-210.000
2455.6000	-68.305
2456.0000	-60.534
2456.4000	-67.556
2456.8000	-210.000
2457.2000	-210.000
2457.6000	-58.689
2458.0000	-57.429
2458.4000	-210.000
2458.8000	-49.041
2459.2000	-43.688
2459.6000	-43.226
2460.0000	-210.000
2460.4000	-210.000
2460.8000	-210.000
2461.2000	-69.568
2461.6000	-66.888
2462.0000	-210.000
2462.4000	-210.000
2462.8000	-210.000
2463.2000	-210.000
2463.6000	-210.000
2464.0000	-46.594
2464.4000	-43.539
2464.8000	-43.584
2465.2000	-43.415
2465.6000	-210.000
2466.0000	-210.000
2466.4000	-210.000
2466.8000	-210.000
2467.2000	-210.000
2467.6000	-61.328
2468.0000	-77.241
2468.4000	-210.000
2468.8000	-210.000
2469.2000	-43.550
2469.6000	-42.646
2470.0000	-41.700
2470.4000	-42.485
2470.8000	-210.000
2471.2000	-210.000
2471.6000	-210.000
2472.0000	-67.991
2472.4000	-70.105
2472.8000	-210.000
2473.2000	-210.000
2473.6000	-63.993
2474.0000	-210.000
2474.4000	-210.000
2474.8000	-42.479
2475.2000	-41.335
2475.6000	-44.218
2476.0000	-210.000
2476.4000	-210.000
2476.8000	-210.000
2477.2000	-67.959
2477.6000	-210.000
2478.0000	-62.424
2478.4000	-210.000
2478.8000	-210.000
2479.2000	-210.000
2479.6000	-210.000
2480.0000	-43.068
2480.4000	-42.177
2480.8000	-41.948
2481.2000	-43.088
2481.6000	-210.000
2482.0000	-210.000
2482.4000	-210.000
2482.8000	-210.000
2483.2000	-61.796
2483.6000	-63.578
2484.0000	-210.000
2484.4000	-63.827
2484.8000	-59.791
2485.2000	-43.082
2485.6000	-41.178
2486.0000	-40.229
2486.4000	-40.261
2486.8000	-210.000
2487.2000	-210.000
2487.6000	-210.000
2488.0000	-70.767
2488.4000	-61.264
2488.8000	-210.000
2489.2000	-210.000
2489.6000	-71.451
2490.0000	-73.866
2490.4000	-210.000
2490.8000	-40.963
2491.2000	-39.520
2491.6000	-40.777
2492.0000	-210.000
2492.4000	-210.000
2492.8000	-60.240
2493.2000	-67.054
2493.6000	-210.000
2494.0000	-62.046
2494.4000	-60.695
2494.8000	-58.863
2495.2000	-57.885
2495.6000	-210.000
2496.0000	-41.102
2496.4000	-39.439
2496.8000	-40.637
2497.2000	-50.771
2497.6000	-210.000
2498.0000	-210.000
2498.4000	-210.000
2498.8000	-210.000
2499.2000	-65.469
2499.6000	-210.000
2500.0000	-210.000
2500.4000	-70.126
2500.8000	-45.857
2501.2000	-40.038
2501.6000	-38.265
2502.0000	-37.831
2502.4000	-46.402
2502.8000	-210.000
2503.2000	-210.000
2503.6000	-60.173
2504.0000	-59.955
2504.4000	-210.000
2504.8000	-64.266
2505.2000	-210.000
2505.6000	-210.000
2506.0000	-45.430
2506.4000	-40.431
2506.8000	-38.807
2507.2000	-36.747
2507.6000	-45.802
2508.0000	-210.000
2508.4000	-210.000
2508.8000	-63.285
2509.2000	-210.000
2509.6000	-66.163
2510.0000	-63.761
2510.4000	-210.000
2510.8000	-210.000
2511.2000	-210.000
2511.6000	-42.471
2512.0000	-38.581
2512.4000	-38.278
2512.8000	-43.388
2513.2000	-210.000
2513.6000	-210.000
2514.0000	-210.000
2514.4000	-210.000
2514.8000	-58.440
2515.2000	-58.453
2515.6000	-59.505
2516.0000	-60.550
2516.4000	-210.000
2516.8000	-45.913
2517.2000	-38.706
2517.6000	-36.368
2518.0000	-36.339
2518.4000	-43.944
2518.8000	-210.000
2519.2000	-60.230
2519.6000	-59.563
2520.0000	-64.732
2520.4000	-210.000
2520.8000	-68.591
2521.2000	-210.000
2521.6000	-66.244
2522.0000	-44.135
2522.4000	-39.068
2522.8000	-37.465
2523.2000	-35.209
2523.6000	-42.667
2524.0000	-210.000
2524.4000	-210.000
2524.8000	-65.871
2525.2000	-210.000
2525.6000	-82.911
2526.0000	-60.725
2526.4000	-210.000
2526.8000	-210.000
2527.2000	-210.000
2527.6000	-40.606
2528.0000	-36.907
2528.4000	-36.670
2528.8000	-44.224
2529.2000	-210.000
2529.6000	-210.000
2530.0000	-210.000
2530.4000	-210.000
2530.8000	-61.348
2531.2000	-210.000
2531.6000	-63.825
2532.0000	-210.000
2532.4000	-210.000
2532.8000	-39.461
2533.2000	-36.306
2533.6000	-34.857
2534.0000	-36.092
2534.4000	-210.000
2534.8000	-210.000
2535.2000	-63.636
2535.6000	-63.729
2536.0000	-72.667
2536.4000	-210.000
2536.8000	-210.000
2537.2000	-65.839
2537.6000	-210.000
2538.0000	-37.563
2538.4000	-36.024
2538.8000	-35.081
2539.2000	-33.921
2539.6000	-210.000
2540.0000	-210.000
2540.4000	-61.065
2540.8000	-75.902
2541.2000	-210.000
2541.6000	-63.946
2542.0000	-210.000
2542.4000	-210.000
2542.8000	-210.000
2543.2000	-39.120
2543.6000	-35.753
2544.0000	-34.951
2544.4000	-35.004
2544.8000	-210.000
2545.2000	-210.000
2545.6000	-58.736
2546.0000	-59.554
2546.4000	-210.000
2546.8000	-210.000
2547.2000	-64.032
2547.6000	-210.000
2548.0000	-62.200
2548.4000	-43.190
2548.8000	-36.298
2549.2000	-34.665
2549.6000	-32.793
2550.0000	-45.294
2550.4000	-210.000
2550.8000	-210.000
2551.2000	-210.000
2551.6000	-210.000
2552.0000	-210.000
2552.4000	-62.377
2552.8000	-210.000
2553.2000	-210.000
2553.6000	-40.831
2554.0000	-34.942
2554.4000	-34.862
2554.8000	-33.162
2555.2000	-39.660
2555.6000	-210.000
2556.0000	-210.000
2556.4000	-210.000
2556.8000	-62.043
2557.2000	-210.000
2557.6000	-65.062
2558.0000	-210.000
2558.4000	-210.000
2558.8000	-41.991
2559.2000	-35.606
2559.6000	-33.461
2560.0000	-32.462
2560.4000	-40.155
2560.8000	-210.000
2561.2000	-210.000
2561.6000	-60.690
2562.0000	-210.000
2562.4000	-210.000
2562.8000	-61.082
2563.2000	-62.239
2563.6000	-64.569
2564.0000	-210.000
2564.4000	-35.660
2564.8000	-34.015
2565.2000	-32.563
2565.6000	-37.579
2566.0000	-210.000
2566.4000	-210.000
2566.8000	-210.000
2567.2000	-62.734
2567.6000	-67.552
2568.0000	-61.334
2568.4000	-63.313
2568.8000	-210.000
2569.2000	-210.000
2569.6000	-35.445
2570.0000	-32.597
2570.4000	-32.386
2570.8000	-33.368
2571.2000	-210.000
2571.6000	-210.000
2572.0000	-210.000
2572.4000	-210.000
2572.8000	-210.000
2573.2000	-210.000
2573.6000	-210.000
2574.0000	-72.159
2574.4000	-59.886
2574.8000	-34.252
2575.2000	-32.383
2575.6000	-31.774
2576.0000	-32.169
2576.4000	-210.000
2576.8000	-210.000
2577.2000	-67.751
2577.6000	-210.000
2578.0000	-210.000
2578.4000	-67.242
2578.8000	-210.000
2579.2000	-210.000
2579.6000	-62.094
2580.0000	-42.132
2580.4000	-32.185
2580.8000	-32.216
2581.2000	-32.500
2581.6000	-210.000
2582.0000	-210.000
2582.4000	-62.799
2582.8000	-65.923
2583.2000	-210.000
2583.6000	-210.000
2584.0000	-210.000
2584.4000	-210.000
2584.8000	-210.000
2585.2000	-38.848
2585.6000	-31.521
2586.0000	-31.432
2586.4000	-31.634
2586.8000	-39.876
2587.2000	-210.000
2587.6000	-210.000
2588.0000	-210.000
2588.4000	-57.508
2588.8000	-61.415
2589.2000	-210.000
2589.6000	-71.385
2590.0000	-61.710
2590.4000	-37.763
2590.8000	-32.516
2591.2000	-31.076
2591.6000	-30.691
2592.0000	-38.225
2592.4000	-210.000
2592.8000	-210.000
2593.2000	-210.000
2593.6000	-62.591
2594.0000	-69.379
2594.4000	-66.152
2594.8000	-210.000
2595.2000	-210.000
2595.6000	-42.706
2596.0000	-32.606
2596.4000	-30.804
2596.8000	-29.974
2597.2000	-36.542
2597.6000	-210.000
2598.0000	-210.000
2598.4000	-210.000
2598.8000	-210.000
2599.2000	-210.000
2599.6000	-68.500
2600.0000	-210.000
2600.4000	-64.249
2600.8000	-210.000
2601.2000	-32.415
2601.6000	-30.254
2602.0000	-31.301
2602.4000	-33.392
2602.8000	-210.000
2603.2000	-210.000
2603.6000	-210.000
2604.0000	-59.112
2604.4000	-63.504
2604.8000	-210.000
2605.2000	-210.000
2605.6000	-63.421
2606.0000	-210.000
2606.4000	-31.205
2606.8000	-29.996
2607.2000	-29.901
2607.6000	-30.185
2608.0000	-210.000
2608.4000	-210.000
2608.8000	-70.123
2609.2000	-60.170
2609.6000	-210.000
2610.0000	-210.000
2610.4000	-210.000
2610.8000	-210.000
2611.2000	-65.206
2611.6000	-32.675
2612.0000	-29.558
2612.4000	-28.938
2612.8000	-30.621
2613.2000	-210.000
2613.6000	-210.000
2614.0000	-64.605
2614.4000	-64.321
2614.8000	-60.627
2615.2000	-61.179
2615.6000	-210.000
2616.0000	-58.509
2616.4000	-59.522
2616.8000	-35.599
2617.2000	-29.348
2617.6000	-30.137
2618.0000	-30.600
2618.4000	-43.397
2618.8000	-210.000
2619.2000	-210.000
2619.6000	-60.712
2620.0000	-62.332
2620.4000	-65.083
2620.8000	-210.000
2621.2000	-210.000
2621.6000	-68.885
2622.0000	-36.295
2622.4000	-28.527
2622.8000	-28.227
2623.2000	-28.142
2623.6000	-35.667
2624.0000	-210.000
2624.4000	-210.000
2624.8000	-67.142
2625.2000	-65.949
2625.6000	-62.279
2626.0000	-210.000
2626.4000	-210.000
2626.8000	-210.000
2627.2000	-37.023
2627.6000	-28.545
2628.0000	-28.467
2628.4000	-29.798
2628.8000	-37.966
2629.2000	-210.000
2629.6000	-210.000
2630.0000	-210.000
2630.4000	-59.863
2630.8000	-59.647
2631.2000	-63.975
2631.6000	-210.000
2632.0000	-67.873
2632.4000	-210.000
2632.8000	-28.245
2633.2000	-26.758
2633.6000	-28.406
2634.0000	-33.962
2634.4000	-210.000
2634.8000	-210.000
2635.2000	-210.000
2635.6000	-210.000
2636.0000	-67.822
2636.4000	-63.599
2636.8000	-210.000
2637.2000	-210.000
2637.6000	-210.000
2638.0000	-27.762
2638.4000	-25.676
2638.8000	-25.897
2639.2000	-27.820
2639.6000	-210.000
2640.0000	-210.000
2640.4000	-210.000
2640.8000	-210.000
2641.2000	-210.000
2641.6000	-210.000
2642.0000	-66.556
2642.4000	-62.458
2642.8000	-210.000
2643.2000	-29.092
2643.6000	-26.304
2644.0000	-27.114
2644.4000	-29.741
2644.8000	-210.000
2645.2000	-210.000
2645.6000	-210.000
2646.0000	-61.931
2646.4000	-61.477
2646.8000	-210.000
2647.2000	-210.000
2647.6000	-210.000
2648.0000	-65.366
2648.4000	-27.163
2648.8000	-24.942
2649.2000	-26.495
2649.6000	-33.415
2650.0000	-210.000
2650.4000	-210.000
2650.8000	-210.000
2651.2000	-64.240
2651.6000	-210.000
2652.0000	-63.755
2652.4000	-61.023
2652.8000	-64.570
2653.2000	-210.000
2653.6000	-26.131
2654.0000	-23.781
2654.4000	-24.017
2654.8000	-27.636
2655.2000	-210.000
2655.6000	-210.000
2656.0000	-210.000
2656.4000	-210.000
2656.8000	-61.560
2657.2000	-64.459
2657.6000	-210.000
2658.0000	-74.641
2658.4000	-210.000
2658.8000	-27.463
2659.2000	-24.262
2659.6000	-24.137
2660.0000	-26.320
2660.4000	-210.000
2660.8000	-210.000
2661.2000	-210.000
2661.6000	-210.000
2662.0000	-61.177
2662.4000	-64.501
2662.8000	-68.558
2663.2000	-210.000
2663.6000	-62.524
2664.0000	-27.206
2664.4000	-23.163
2664.8000	-25.307
2665.2000	-28.500
2665.6000	-210.000
2666.0000	-210.000
2666.4000	-210.000
2666.8000	-61.394
2667.2000	-61.935
2667.6000	-210.000
2668.0000	-210.000
2668.4000	-210.000
2668.8000	-210.000
2669.2000	-28.858
2669.6000	-22.073
2670.0000	-21.865
2670.4000	-22.832
2670.8000	-32.477
2671.2000	-210.000
2671.6000	-71.234
2672.0000	-210.000
2672.4000	-210.000
2672.8000	-210.000
2673.2000	-74.146
2673.6000	-68.751
2674.0000	-61.907
2674.4000	-30.939
2674.8000	-23.243
2675.2000	-22.069
2675.6000	-22.219
2676.0000	-29.017
2676.4000	-63.957
2676.8000	-63.671
2677.2000	-67.072
2677.6000	-210.000
2678.0000	-210.000
2678.4000	-210.000
2678.8000	-61.080
2679.2000	-60.698
2679.6000	-32.360
2680.0000	-22.689
2680.4000	-22.750
2680.8000	-23.061
2681.2000	-28.451
2681.6000	-59.760
2682.0000	-64.985
2682.4000	-66.401
2682.8000	-210.000
2683.2000	-210.000
2683.6000	-210.000
2684.0000	-210.000
2684.4000	-61.495
2684.8000	-24.588
2685.2000	-20.788
2685.6000	-20.670
2686.0000	-22.121
2686.4000	-34.255
2686.8000	-61.064
2687.2000	-63.456
2687.6000	-210.000
2688.0000	-64.338
2688.4000	-61.673
2688.8000	-62.105
2689.2000	-61.579
2689.6000	-59.449
2690.0000	-24.476
2690.4000	-20.289
2690.8000	-20.195
2691.2000	-20.774
2691.6000	-27.214
2692.0000	-67.578
2692.4000	-64.376
2692.8000	-210.000
2693.2000	-63.398
2693.6000	-210.000
2694.0000	-75.702
2694.4000	-72.260
2694.8000	-64.723
2695.2000	-24.199
2695.6000	-20.448
2696.0000	-21.007
2696.4000	-21.122
2696.8000	-27.224
2697.2000	-59.486
2697.6000	-63.073
2698.0000	-210.000
2698.4000	-61.776
2698.8000	-63.880
2699.2000	-210.000
2699.6000	-64.681
2700.0000	-210.000
2700.4000	-23.338
2700.8000	-19.284
2701.2000	-19.990
2701.6000	-19.689
2702.0000	-25.601
2702.4000	-56.424
2702.8000	-62.426
2703.2000	-63.283
2703.6000	-60.602
2704.0000	-58.976
2704.4000	-60.711
2704.8000	-66.322
2705.2000	-61.705
2705.6000	-210.000
2706.0000	-17.912
2706.4000	-18.270
2706.8000	-18.617
2707.2000	-23.118
2707.6000	-210.000
2708.0000	-61.035
2708.4000	-62.380
2708.8000	-63.346
2709.2000	-61.594
2709.6000	-59.424
2710.0000	-59.681
2710.4000	-58.925
2710.8000	-23.593
2711.2000	-19.093
2711.6000	-18.014
2712.0000	-17.848
2712.4000	-23.455
2712.8000	-55.360
2713.2000	-57.121
2713.6000	-55.825
2714.0000	-55.233
2714.4000	-55.823
2714.8000	-56.332
2715.2000	-55.556
2715.6000	-55.542
2716.0000	-19.068
2716.4000	-15.375
2716.8000	-16.133
2717.2000	-16.478
2717.6000	-22.199
2718.0000	-48.023
2718.4000	-55.590
2718.8000	-56.164
2719.2000	-55.614
2719.6000	-54.194
2720.0000	-53.645
2720.4000	-52.913
2720.8000	-52.821
2721.2000	-60.166
2721.6000	-15.971
2722.0000	-15.003
2722.4000	-15.055
2722.8000	-18.358
2723.2000	-39.710
2723.6000	-47.698
2724.0000	-48.568
2724.4000	-47.823
2724.8000	-47.506
2725.2000	-47.259
2725.6000	-47.008
2726.0000	-46.614
2726.4000	-46.440
2726.8000	-15.498
2727.2000	-13.842
2727.6000	-13.754
2728.0000	-19.475
2728.4000	-39.037
2728.8000	-45.361
2729.2000	-45.581
2729.6000	-45.417
2730.0000	-45.343
2730.4000	-45.406
2730.8000	-45.257
2731.2000	-45.282
2731.6000	-24.196
2732.0000	-17.477
2732.4000	-12.561
2732.8000	-12.303
2733.2000	-18.151
2733.6000	-36.829
2734.0000	-45.510
2734.4000	-44.927
2734.8000	-44.563
2735.2000	-44.384
2735.6000	-44.215
2736.0000	-44.103
2736.4000	-44.051
2736.8000	-44.402
2737.2000	-17.900
2737.6000	-13.537
2738.0000	-11.894
2738.4000	-15.737
2738.8000	-34.493
2739.2000	-42.834
2739.6000	-43.106
2740.0000	-42.725
2740.4000	-42.410
2740.8000	-42.120
2741.2000	-41.803
2741.6000	-41.527
2742.0000	-41.266
2742.4000	-17.827
2742.8000	-12.724
2743.2000	-11.473
2743.6000	-12.143
2744.0000	-30.082
2744.4000	-37.266
2744.8000	-36.775
2745.2000	-35.877
2745.6000	-35.055
2746.0000	-34.446
2746.4000	-33.903
2746.8000	-33.623
2747.2000	-22.019
2747.6000	-15.754
2748.0000	-10.974
2748.4000	-10.811
2748.8000	-15.448
2749.2000	-32.802
2749.6000	-33.833
2750.0000	-33.684
2750.4000	-33.766
2750.8000	-33.804
2751.2000	-33.887
2751.6000	-33.910
2752.0000	-34.009
2752.4000	-21.730
2752.8000	-15.300
2753.2000	-11.334
2753.6000	-10.648
2754.0000	-15.049
2754.4000	-28.997
2754.8000	-31.152
2755.2000	-30.277
2755.6000	-29.637
2756.0000	-29.134
2756.4000	-28.768
2756.8000	-28.432
2757.2000	-28.135
2757.6000	-27.886
2758.0000	-16.875
2758.4000	-11.805
2758.8000	-10.612
2759.2000	-11.815
2759.6000	-23.684
2760.0000	-26.468
2760.4000	-27.025
2760.8000	-27.070
2761.2000	-26.887
2761.6000	-26.571
2762.0000	-26.168
2762.4000	-25.425
2762.8000	-18.969
2763.2000	-13.292
2763.6000	-9.454
2764.0000	-9.326
2764.4000	-12.967
2764.8000	-21.803
2765.2000	-21.930
2765.6000	-21.995
2766.0000	-21.427
2766.4000	-20.743
2766.8000	-20.137
2767.2000	-19.656
2767.6000	-19.296
2768.0000	-12.038
2768.4000	-8.299
2768.8000	-7.488
2769.2000	-7.343
2769.6000	-10.810
2770.0000	-18.344
2770.4000	-20.125
2770.8000	-19.991
2771.2000	-20.256
2771.6000	-20.737
2772.0000	-21.473
2772.4000	-22.394
2772.8000	-24.040
2773.2000	-25.490
2773.6000	-10.211
2774.0000	-6.079
2774.4000	-5.805
2774.8000	-7.883
2775.2000	-19.183
2775.6000	-24.474
2776.0000	-27.269
2776.4000	-26.893
2776.8000	-26.378
2777.2000	-25.916
2777.6000	-25.482
2778.0000	-25.006
2778.4000	-10.437
2778.8000	-8.060
2779.2000	-4.695
2779.6000	-4.585
2780.0000	-9.144
2780.4000	-16.314
2780.8000	-20.715
2781.2000	-21.130
2781.6000	-20.552
2782.0000	-20.028
2782.4000	-19.498
2782.8000	-18.842
2783.2000	-17.654
2783.6000	-7.244
2784.0000	-3.356
2784.4000	-2.856
2784.8000	-2.696
2785.2000	-6.479
2785.6000	-13.619
2786.0000	-13.250
2786.4000	-11.970
2786.8000	-11.414
2787.2000	-11.071
2787.6000	-10.784
2788.0000	-10.516
2788.4000	-10.314
2788.8000	-6.084
2789.2000	-1.418
2789.6000	-1.336
2790.0000	-1.895
2790.4000	-8.375
2790.8000	-11.163
2791.2000	-10.256
2791.6000	-10.405
2792.0000	-10.549
2792.4000	-10.698
2792.8000	-10.860
2793.2000	-11.011
2793.6000	-11.107
2794.0000	-4.736
2794.4000	-1.208
2794.8000	-0.654
2795.2000	-0.669
2795.6000	-5.911
2796.0000	-11.108
2796.4000	-11.784
2796.8000	-12.380
2797.2000	-12.656
2797.6000	-12.820
2798.0000	-12.983
2798.4000	-13.141
2798.8000	-13.237
2799.2000	-4.408
2799.6000	-0.584
2800.0000	-0.082
2800.4000	-0.066
2800.8000	-4.966
2801.2000	-12.595
2801.6000	-13.648
2802.0000	-13.741
2802.4000	-13.866
2802.8000	-14.077
2803.2000	-14.323
2803.6000	-15.007
2804.0000	-15.148
2804.4000	-6.876
2804.8000	-1.741
2805.2000	-1.823
2805.6000	-2.593
2806.0000	-11.051
2806.4000	-16.017
2806.8000	-18.391
2807.2000	-18.404
2807.6000	-18.274
2808.0000	-18.077
2808.4000	-17.858
2808.8000	-17.694
2809.2000	-17.644
2809.6000	-7.169
2810.0000	-3.212
2810.4000	-2.636
2810.8000	-2.883
2811.2000	-8.477
2811.6000	-17.318
2812.0000	-19.225
2812.4000	-19.620
2812.8000	-19.905
2813.2000	-20.123
2813.6000	-20.161
2814.0000	-19.960
2814.4000	-19.742
2814.8000	-4.407
2815.2000	-3.222
2815.6000	-3.103
2816.0000	-4.316
2816.4000	-14.076
2816.8000	-17.839
2817.2000	-18.551
2817.6000	-18.923
2818.0000	-19.279
2818.4000	-19.693
2818.8000	-20.067
2819.2000	-20.448
2819.6000	-20.901
2820.0000	-4.939
2820.4000	-3.746
2820.8000	-3.990
2821.2000	-5.227
2821.6000	-14.927
2822.0000	-23.774
2822.4000	-26.497
2822.8000	-27.674
2823.2000	-28.420
2823.6000	-28.818
2824.0000	-29.086
2824.4000	-29.469
2824.8000	-13.893
2825.2000	-6.560
2825.6000	-4.979
2826.0000	-5.171
2826.4000	-6.863
2826.8000	-18.938
2827.2000	-29.287
2827.6000	-29.574
2828.0000	-29.150
2828.4000	-28.747
2828.8000	-28.389
2829.2000	-28.116
2829.6000	-27.972
2830.0000	-27.770
2830.4000	-11.804
2830.8000	-6.201
2831.2000	-5.708
2831.6000	-6.896
2832.0000	-19.852
2832.4000	-27.447
2832.8000	-28.504
2833.2000	-29.156
2833.6000	-29.814
2834.0000	-30.625
2834.4000	-31.669
2834.8000	-32.910
2835.2000	-16.924
2835.6000	-7.490
2836.0000	-5.852
2836.4000	-6.167
2836.8000	-11.289
2837.2000	-24.276
2837.6000	-35.964
2838.0000	-35.993
2838.4000	-35.774
2838.8000	-35.446
2839.2000	-35.044
2839.6000	-34.774
2840.0000	-34.564
2840.4000	-34.455
2840.8000	-12.197
2841.2000	-7.092
2841.6000	-6.356
2842.0000	-8.552
2842.4000	-20.018
2842.8000	-34.877
2843.2000	-35.663
2843.6000	-36.423
2844.0000	-37.195
2844.4000	-37.992
2844.8000	-38.639
2845.2000	-39.277
2845.6000	-17.801
2846.0000	-10.273
2846.4000	-6.703
2846.8000	-6.533
2847.2000	-11.188
2847.6000	-35.222
2848.0000	-38.984
2848.4000	-39.200
2848.8000	-39.279
2849.2000	-39.421
2849.6000	-39.534
2850.0000	-39.768
2850.4000	-40.176
2850.8000	-16.859
2851.2000	-10.495
2851.6000	-6.939
2852.0000	-6.894
2852.4000	-12.406
2852.8000	-32.733
2853.2000	-43.761
2853.6000	-43.933
2854.0000	-43.788
2854.4000	-43.546
2854.8000	-43.376
2855.2000	-43.054
2855.6000	-42.845
2856.0000	-16.903
2856.4000	-10.457
2856.8000	-6.900
2857.2000	-7.666
2857.6000	-16.081
2858.0000	-40.103
2858.4000	-43.322
2858.8000	-43.925
2859.2000	-44.337
2859.6000	-44.622
2860.0000	-44.888
2860.4000	-45.072
2860.8000	-45.135
2861.2000	-17.092
2861.6000	-10.873
2862.0000	-7.080
2862.4000	-7.188
2862.8000	-12.021
2863.2000	-39.188
2863.6000	-46.013
2864.0000	-47.252
2864.4000	-48.080
2864.8000	-48.784
2865.2000	-49.631
2865.6000	-50.208
2866.0000	-50.778
2866.4000	-13.539
2866.8000	-8.196
2867.2000	-7.061
2867.6000	-8.198
2868.0000	-23.081
2868.4000	-47.850
2868.8000	-51.679
2869.2000	-51.852
2869.6000	-52.531
2870.0000	-52.698
2870.4000	-52.803
2870.8000	-53.570
2871.2000	-53.992
2871.6000	-13.692
2872.0000	-8.245
2872.4000	-7.133
2872.8000	-8.338
2873.2000	-20.357
2873.6000	-53.012
2874.0000	-54.410
2874.4000	-54.850
2874.8000	-55.500
2875.2000	-55.303
2875.6000	-55.324
2876.0000	-56.832
2876.4000	-61.535
2876.8000	-13.576
2877.2000	-8.156
2877.6000	-7.296
2878.0000	-9.317
2878.4000	-23.395
2878.8000	-56.404
2879.2000	-68.921
2879.6000	-57.954
2880.0000	-57.138
2880.4000	-58.196
2880.8000	-58.391
2881.2000	-59.049
2881.6000	-59.816
2882.0000	-13.624
2882.4000	-8.289
2882.8000	-7.507
2883.2000	-12.823
2883.6000	-53.351
2884.0000	-61.324
2884.4000	-61.762
2884.8000	-60.525
2885.2000	-60.278
2885.6000	-60.734
2886.0000	-210.000
2886.4000	-210.000
2886.8000	-17.360
2887.2000	-11.188
2887.6000	-7.487
2888.0000	-7.580
2888.4000	-13.077
2888.8000	-42.367
2889.2000	-65.048
2889.6000	-61.570
2890.0000	-64.205
2890.4000	-61.140
2890.8000	-63.713
2891.2000	-62.839
2891.6000	-64.386
2892.0000	-17.363
2892.4000	-11.196
2892.8000	-7.546
2893.2000	-8.191
2893.6000	-15.755
2894.0000	-62.674
2894.4000	-210.000
2894.8000	-210.000
2895.2000	-210.000
2895.6000	-210.000
2896.0000	-65.729
2896.4000	-66.425
2896.8000	-70.564
2897.2000	-17.531
2897.6000	-11.289
2898.0000	-7.644
2898.4000	-7.831
2898.8000	-13.298
2899.2000	-210.000
2899.6000	-210.000
2900.0000	-79.382
2900.4000	-61.227
2900.8000	-68.554
2901.2000	-61.318
2901.6000	-210.000
2902.0000	-66.577
2902.4000	-14.376
2902.8000	-8.962
2903.2000	-7.803
2903.6000	-9.310
2904.0000	-26.199
2904.4000	-210.000
2904.8000	-65.405
2905.2000	-210.000
2905.6000	-210.000
2906.0000	-61.720
2906.4000	-65.311
2906.8000	-210.000
2907.2000	-210.000
2907.6000	-18.089
2908.0000	-10.312
2908.4000	-7.866
2908.8000	-11.692
2909.2000	-36.068
2909.6000	-67.764
2910.0000	-62.872
2910.4000	-210.000
2910.8000	-69.933
2911.2000	-210.000
2911.6000	-210.000
2912.0000	-59.685
2912.4000	-62.261
2912.8000	-14.534
2913.2000	-9.422
2913.6000	-7.945
2914.0000	-9.592
2914.4000	-24.584
2914.8000	-210.000
2915.2000	-210.000
2915.6000	-63.547
2916.0000	-63.777
2916.4000	-64.631
2916.8000	-66.819
2917.2000	-210.000
2917.6000	-18.225
2918.0000	-12.089
2918.4000	-8.287
2918.8000	-8.149
2919.2000	-13.863
2919.6000	-210.000
2920.0000	-210.000
2920.4000	-61.274
2920.8000	-66.024
2921.2000	-210.000
2921.6000	-63.133
2922.0000	-210.000
2922.4000	-210.000
2922.8000	-18.445
2923.2000	-10.745
2923.6000	-8.407
2924.0000	-9.539
2924.4000	-22.039
2924.8000	-210.000
2925.2000	-210.000
2925.6000	-210.000
2926.0000	-210.000
2926.4000	-210.000
2926.8000	-76.648
2927.2000	-71.283
2927.6000	-64.061
2928.0000	-18.190
2928.4000	-12.226
2928.8000	-8.756
2929.2000	-8.853
2929.6000	-15.326
2930.0000	-210.000
2930.4000	-65.923
2930.8000	-64.111
2931.2000	-64.224
2931.6000	-210.000
2932.0000	-210.000
2932.4000	-66.690
2932.8000	-59.760
2933.2000	-15.022
2933.6000	-9.913
2934.0000	-8.931
2934.4000	-10.114
2934.8000	-26.515
2935.2000	-210.000
2935.6000	-64.099
2936.0000	-210.000
2936.4000	-63.311
2936.8000	-63.809
2937.2000	-66.972
2937.6000	-210.000
2938.0000	-19.951
2938.4000	-11.095
2938.8000	-9.440
2939.2000	-9.190
2939.6000	-14.601
2940.0000	-210.000
2940.4000	-73.804
2940.8000	-210.000
2941.2000	-210.000
2941.6000	-210.000
2942.0000	-70.984
2942.4000	-210.000
2942.8000	-210.000
2943.2000	-210.000
2943.6000	-15.480
2944.0000	-10.427
2944.4000	-9.388
2944.8000	-11.740
2945.2000	-46.903
2945.6000	-63.424
2946.0000	-210.000
2946.4000	-61.025
2946.8000	-61.129
2947.2000	-62.377
2947.6000	-63.268
2948.0000	-64.616
2948.4000	-19.216
2948.8000	-13.301
2949.2000	-10.011
2949.6000	-9.674
2950.0000	-15.013
2950.4000	-210.000
2950.8000	-210.000
2951.2000	-61.989
2951.6000	-210.000
2952.0000	-210.000
2952.4000	-66.234
2952.8000	-210.000
2953.2000	-210.000
2953.6000	-16.187
2954.0000	-10.884
2954.4000	-10.172
2954.8000	-11.121
2955.2000	-26.579
2955.6000	-63.869
2956.0000	-210.000
2956.4000	-70.619
2956.8000	-63.819
2957.2000	-210.000
2957.6000	-210.000
2958.0000	-73.639
2958.4000	-66.480
2958.8000	-19.811
2959.2000	-12.304
2959.6000	-10.327
2960.0000	-13.230
2960.4000	-55.003
2960.8000	-61.701
2961.2000	-71.726
2961.6000	-210.000
2962.0000	-210.000
2962.4000	-210.000
2962.8000	-210.000
2963.2000	-210.000
2963.6000	-62.225
2964.0000	-16.690
2964.4000	-11.237
2964.8000	-10.421
2965.2000	-11.323
2965.6000	-28.465
2966.0000	-70.163
2966.4000	-69.196
2966.8000	-64.000
2967.2000	-210.000
2967.6000	-66.858
2968.0000	-210.000
2968.4000	-210.000
2968.8000	-20.579
2969.2000	-14.285
2969.6000	-10.712
2970.0000	-10.495
2970.4000	-15.621
2970.8000	-210.000
2971.2000	-64.516
2971.6000	-72.051
2972.0000	-63.563
2972.4000	-67.407
2972.8000	-210.000
2973.2000	-80.255
2973.6000	-75.740
2974.0000	-16.298
2974.4000	-11.718
2974.8000	-10.650
2975.2000	-11.503
2975.6000	-21.691
2976.0000	-70.670
2976.4000	-210.000
2976.8000	-210.000
2977.2000	-64.710
2977.6000	-62.128
2978.0000	-66.410
2978.4000	-72.344
2978.8000	-210.000
2979.2000	-17.559
2979.6000	-11.894
2980.0000	-11.284
2980.4000	-12.020
2980.8000	-39.744
2981.2000	-65.035
2981.6000	-210.000
2982.0000	-63.781
2982.4000	-210.000
2982.8000	-71.588
2983.2000	-210.000
2983.6000	-210.000
2984.0000	-210.000
2984.4000	-17.726
2984.8000	-12.264
2985.2000	-11.577
2985.6000	-15.872
[truncated: 6,286 more rows]
