# Supplementary material for: Femtosecond tunable solitons up to 4.8 µm using soliton self-frequency shift in an InF3 fiber
Source: Sci Rep. 2022 Sep 23;12:15898. doi: 10.1038/s41598-022-19658-8 (PMC9508244; doi:10.1038/s41598-022-19658-8)
Supplement: Supplementary file 1 — Supplementary Information. [file 41598_2022_19658_MOESM1_ESM.zip › Raw data/Fig4_70W_QCW/8.50A.CSV]

75CSV
// AQ6376 OPTICAL SPECTRUM ANALYZER //
35
CTRWL	3850.000000
SPAN	3300.000000
START WL	2200.000000
STOP WL	5500.000000
WLFREQ	0
REFL	+0.0
LSCL	7.1
RESLN	2.000
AVG	1
SMPLAUTO	1
SMPL	8251
SMPLINTVL	0.4000
HI1_CHOP
MEAS
LSUNT	0
NMSKH	OFF
RESCOR	0
SMOOTH	0
MEASWL	0
SWPSPD	1
MODELNAME	AQ6376
CHGPT	0
RESCAL0_0	10243
RESCAL0_1	0
RESCAL0_2	0
RESCAL1_0	10243
RESCAL1_1	0
RESCAL1_2	0
RESPARM	10243
FREQPARM	10243
WNUMPARM	10243
[TRACE DATA]
2200.0000	-43.553
2200.4000	-210.000
2200.8000	-210.000
2201.2000	-60.048
2201.6000	-210.000
2202.0000	-57.254
2202.4000	-56.116
2202.8000	-67.494
2203.2000	-56.681
2203.6000	-210.000
2204.0000	-45.365
2204.4000	-51.635
2204.8000	-54.102
2205.2000	-42.821
2205.6000	-210.000
2206.0000	-210.000
2206.4000	-210.000
2206.8000	-210.000
2207.2000	-62.781
2207.6000	-61.687
2208.0000	-210.000
2208.4000	-210.000
2208.8000	-59.520
2209.2000	-210.000
2209.6000	-210.000
2210.0000	-54.486
2210.4000	-47.994
2210.8000	-210.000
2211.2000	-210.000
2211.6000	-210.000
2212.0000	-60.726
2212.4000	-210.000
2212.8000	-210.000
2213.2000	-210.000
2213.6000	-210.000
2214.0000	-210.000
2214.4000	-210.000
2214.8000	-210.000
2215.2000	-52.424
2215.6000	-210.000
2216.0000	-46.747
2216.4000	-210.000
2216.8000	-210.000
2217.2000	-58.630
2217.6000	-56.741
2218.0000	-210.000
2218.4000	-210.000
2218.8000	-210.000
2219.2000	-210.000
2219.6000	-67.086
2220.0000	-210.000
2220.4000	-48.305
2220.8000	-58.067
2221.2000	-45.215
2221.6000	-50.125
2222.0000	-210.000
2222.4000	-210.000
2222.8000	-68.917
2223.2000	-210.000
2223.6000	-210.000
2224.0000	-210.000
2224.4000	-210.000
2224.8000	-65.393
2225.2000	-55.268
2225.6000	-210.000
2226.0000	-49.836
2226.4000	-56.229
2226.8000	-45.723
2227.2000	-210.000
2227.6000	-210.000
2228.0000	-60.398
2228.4000	-210.000
2228.8000	-65.657
2229.2000	-57.052
2229.6000	-59.107
2230.0000	-210.000
2230.4000	-66.937
2230.8000	-210.000
2231.2000	-48.139
2231.6000	-58.098
2232.0000	-210.000
2232.4000	-210.000
2232.8000	-210.000
2233.2000	-60.491
2233.6000	-61.874
2234.0000	-57.055
2234.4000	-61.735
2234.8000	-61.621
2235.2000	-66.880
2235.6000	-210.000
2236.0000	-210.000
2236.4000	-49.659
2236.8000	-51.516
2237.2000	-63.115
2237.6000	-43.785
2238.0000	-210.000
2238.4000	-210.000
2238.8000	-210.000
2239.2000	-60.250
2239.6000	-210.000
2240.0000	-61.697
2240.4000	-210.000
2240.8000	-59.141
2241.2000	-75.027
2241.6000	-45.298
2242.0000	-53.372
2242.4000	-62.356
2242.8000	-44.536
2243.2000	-210.000
2243.6000	-210.000
2244.0000	-62.459
2244.4000	-64.789
2244.8000	-63.113
2245.2000	-210.000
2245.6000	-56.683
2246.0000	-64.169
2246.4000	-210.000
2246.8000	-210.000
2247.2000	-210.000
2247.6000	-61.180
2248.0000	-55.115
2248.4000	-210.000
2248.8000	-210.000
2249.2000	-210.000
2249.6000	-58.310
2250.0000	-57.086
2250.4000	-210.000
2250.8000	-210.000
2251.2000	-210.000
2251.6000	-62.150
2252.0000	-210.000
2252.4000	-54.834
2252.8000	-50.274
2253.2000	-56.232
2253.6000	-48.395
2254.0000	-53.501
2254.4000	-210.000
2254.8000	-210.000
2255.2000	-62.996
2255.6000	-210.000
2256.0000	-210.000
2256.4000	-55.651
2256.8000	-74.445
2257.2000	-210.000
2257.6000	-51.387
2258.0000	-47.949
2258.4000	-54.000
2258.8000	-46.651
2259.2000	-52.507
2259.6000	-210.000
2260.0000	-210.000
2260.4000	-58.511
2260.8000	-55.640
2261.2000	-63.809
2261.6000	-210.000
2262.0000	-210.000
2262.4000	-210.000
2262.8000	-210.000
2263.2000	-210.000
2263.6000	-49.568
2264.0000	-57.454
2264.4000	-50.773
2264.8000	-210.000
2265.2000	-210.000
2265.6000	-210.000
2266.0000	-61.752
2266.4000	-210.000
2266.8000	-210.000
2267.2000	-58.684
2267.6000	-58.302
2268.0000	-60.677
2268.4000	-210.000
2268.8000	-48.451
2269.2000	-53.606
2269.6000	-47.574
2270.0000	-56.525
2270.4000	-210.000
2270.8000	-64.609
2271.2000	-210.000
2271.6000	-56.076
2272.0000	-210.000
2272.4000	-210.000
2272.8000	-59.202
2273.2000	-210.000
2273.6000	-210.000
2274.0000	-47.678
2274.4000	-51.057
2274.8000	-210.000
2275.2000	-44.422
2275.6000	-210.000
2276.0000	-210.000
2276.4000	-210.000
2276.8000	-60.364
2277.2000	-210.000
2277.6000	-210.000
2278.0000	-210.000
2278.4000	-210.000
2278.8000	-210.000
2279.2000	-210.000
2279.6000	-50.579
2280.0000	-57.054
2280.4000	-47.071
2280.8000	-210.000
2281.2000	-210.000
2281.6000	-210.000
2282.0000	-70.801
2282.4000	-210.000
2282.8000	-210.000
2283.2000	-60.648
2283.6000	-210.000
2284.0000	-210.000
2284.4000	-210.000
2284.8000	-210.000
2285.2000	-52.830
2285.6000	-63.627
2286.0000	-210.000
2286.4000	-210.000
2286.8000	-210.000
2287.2000	-65.782
2287.6000	-62.923
2288.0000	-210.000
2288.4000	-210.000
2288.8000	-210.000
2289.2000	-60.395
2289.6000	-210.000
2290.0000	-49.479
2290.4000	-51.844
2290.8000	-57.451
2291.2000	-44.506
2291.6000	-210.000
2292.0000	-210.000
2292.4000	-58.366
2292.8000	-62.602
2293.2000	-70.533
2293.6000	-57.756
2294.0000	-210.000
2294.4000	-74.394
2294.8000	-210.000
2295.2000	-49.024
2295.6000	-47.201
2296.0000	-54.973
2296.4000	-47.526
2296.8000	-210.000
2297.2000	-210.000
2297.6000	-210.000
2298.0000	-55.201
2298.4000	-210.000
2298.8000	-210.000
2299.2000	-66.361
2299.6000	-58.996
2300.0000	-210.000
2300.4000	-210.000
2300.8000	-210.000
2301.2000	-52.212
2301.6000	-56.606
2302.0000	-210.000
2302.4000	-210.000
2302.8000	-62.848
2303.2000	-57.353
2303.6000	-210.000
2304.0000	-60.852
2304.4000	-210.000
2304.8000	-210.000
2305.2000	-74.413
2305.6000	-210.000
2306.0000	-210.000
2306.4000	-47.755
2306.8000	-52.579
2307.2000	-46.988
2307.6000	-52.854
2308.0000	-210.000
2308.4000	-66.890
2308.8000	-66.352
2309.2000	-59.893
2309.6000	-57.402
2310.0000	-210.000
2310.4000	-54.116
2310.8000	-210.000
2311.2000	-50.543
2311.6000	-48.520
2312.0000	-53.486
2312.4000	-47.812
2312.8000	-56.205
2313.2000	-210.000
2313.6000	-210.000
2314.0000	-210.000
2314.4000	-58.232
2314.8000	-59.550
2315.2000	-210.000
2315.6000	-59.194
2316.0000	-210.000
2316.4000	-210.000
2316.8000	-210.000
2317.2000	-50.119
2317.6000	-55.158
2318.0000	-54.682
2318.4000	-210.000
2318.8000	-210.000
2319.2000	-210.000
2319.6000	-64.058
2320.0000	-60.735
2320.4000	-210.000
2320.8000	-210.000
2321.2000	-58.176
2321.6000	-59.712
2322.0000	-210.000
2322.4000	-49.104
2322.8000	-53.220
2323.2000	-48.432
2323.6000	-54.723
2324.0000	-210.000
2324.4000	-210.000
2324.8000	-210.000
2325.2000	-64.338
2325.6000	-64.726
2326.0000	-210.000
2326.4000	-210.000
2326.8000	-56.672
2327.2000	-50.596
2327.6000	-46.900
2328.0000	-50.827
2328.4000	-54.157
2328.8000	-45.115
2329.2000	-210.000
2329.6000	-210.000
2330.0000	-210.000
2330.4000	-63.975
2330.8000	-210.000
2331.2000	-63.048
2331.6000	-63.403
2332.0000	-210.000
2332.4000	-210.000
2332.8000	-210.000
2333.2000	-53.324
2333.6000	-55.622
2334.0000	-48.829
2334.4000	-210.000
2334.8000	-210.000
2335.2000	-210.000
2335.6000	-59.556
2336.0000	-62.379
2336.4000	-60.552
2336.8000	-210.000
2337.2000	-210.000
2337.6000	-56.165
2338.0000	-210.000
2338.4000	-48.886
2338.8000	-53.982
2339.2000	-49.256
2339.6000	-59.037
2340.0000	-210.000
2340.4000	-210.000
2340.8000	-210.000
2341.2000	-210.000
2341.6000	-62.499
2342.0000	-210.000
2342.4000	-59.011
2342.8000	-60.990
2343.2000	-210.000
2343.6000	-48.388
2344.0000	-51.853
2344.4000	-70.099
2344.8000	-45.407
2345.2000	-210.000
2345.6000	-210.000
2346.0000	-65.425
2346.4000	-210.000
2346.8000	-210.000
2347.2000	-61.470
2347.6000	-57.992
2348.0000	-210.000
2348.4000	-62.493
2348.8000	-210.000
2349.2000	-51.449
2349.6000	-54.791
2350.0000	-47.056
2350.4000	-210.000
2350.8000	-210.000
2351.2000	-62.535
2351.6000	-73.468
2352.0000	-62.287
2352.4000	-59.100
2352.8000	-210.000
2353.2000	-56.135
2353.6000	-60.006
2354.0000	-210.000
2354.4000	-210.000
2354.8000	-53.346
2355.2000	-52.828
2355.6000	-210.000
2356.0000	-210.000
2356.4000	-76.271
2356.8000	-58.047
2357.2000	-210.000
2357.6000	-210.000
2358.0000	-210.000
2358.4000	-59.877
2358.8000	-210.000
2359.2000	-210.000
2359.6000	-49.387
2360.0000	-51.965
2360.4000	-56.758
2360.8000	-45.930
2361.2000	-210.000
2361.6000	-210.000
2362.0000	-61.561
2362.4000	-210.000
2362.8000	-59.353
2363.2000	-64.306
2363.6000	-62.130
2364.0000	-210.000
2364.4000	-58.598
2364.8000	-45.640
2365.2000	-50.743
2365.6000	-52.386
2366.0000	-46.239
2366.4000	-210.000
2366.8000	-210.000
2367.2000	-210.000
2367.6000	-71.416
2368.0000	-61.516
2368.4000	-59.334
2368.8000	-64.354
2369.2000	-59.187
2369.6000	-210.000
2370.0000	-210.000
2370.4000	-62.869
2370.8000	-48.948
2371.2000	-51.047
2371.6000	-210.000
2372.0000	-210.000
2372.4000	-57.346
2372.8000	-210.000
2373.2000	-57.789
2373.6000	-210.000
2374.0000	-65.149
2374.4000	-210.000
2374.8000	-210.000
2375.2000	-210.000
2375.6000	-49.811
2376.0000	-51.369
2376.4000	-53.566
2376.8000	-46.622
2377.2000	-210.000
2377.6000	-210.000
2378.0000	-69.807
2378.4000	-60.771
2378.8000	-71.220
2379.2000	-63.837
2379.6000	-61.123
2380.0000	-210.000
2380.4000	-210.000
2380.8000	-45.890
2381.2000	-50.145
2381.6000	-52.302
2382.0000	-47.001
2382.4000	-53.825
2382.8000	-210.000
2383.2000	-210.000
2383.6000	-210.000
2384.0000	-61.201
2384.4000	-56.323
2384.8000	-210.000
2385.2000	-210.000
2385.6000	-61.100
2386.0000	-210.000
2386.4000	-69.841
2386.8000	-51.569
2387.2000	-49.089
2387.6000	-210.000
2388.0000	-210.000
2388.4000	-210.000
2388.8000	-210.000
2389.2000	-72.735
2389.6000	-210.000
2390.0000	-210.000
2390.4000	-58.272
2390.8000	-210.000
2391.2000	-210.000
2391.6000	-50.435
2392.0000	-51.823
2392.4000	-51.973
2392.8000	-47.447
2393.2000	-210.000
2393.6000	-210.000
2394.0000	-210.000
2394.4000	-210.000
2394.8000	-210.000
2395.2000	-66.827
2395.6000	-210.000
2396.0000	-210.000
2396.4000	-210.000
2396.8000	-46.560
2397.2000	-46.643
2397.6000	-50.362
2398.0000	-46.522
2398.4000	-51.718
2398.8000	-210.000
2399.2000	-67.879
2399.6000	-67.884
2400.0000	-210.000
2400.4000	-210.000
2400.8000	-210.000
2401.2000	-210.000
2401.6000	-58.558
2402.0000	-210.000
2402.4000	-54.824
2402.8000	-50.861
2403.2000	-47.306
2403.6000	-210.000
2404.0000	-210.000
2404.4000	-210.000
2404.8000	-61.462
2405.2000	-60.674
2405.6000	-210.000
2406.0000	-210.000
2406.4000	-210.000
2406.8000	-210.000
2407.2000	-210.000
2407.6000	-51.209
2408.0000	-50.417
2408.4000	-50.487
2408.8000	-210.000
2409.2000	-210.000
2409.6000	-62.796
2410.0000	-61.284
2410.4000	-210.000
2410.8000	-60.167
2411.2000	-210.000
2411.6000	-63.977
2412.0000	-61.025
2412.4000	-210.000
2412.8000	-45.508
2413.2000	-49.652
2413.6000	-50.382
2414.0000	-45.284
2414.4000	-210.000
2414.8000	-210.000
2415.2000	-66.945
2415.6000	-210.000
2416.0000	-210.000
2416.4000	-65.157
2416.8000	-210.000
2417.2000	-210.000
2417.6000	-64.687
2418.0000	-48.697
2418.4000	-45.622
2418.8000	-49.580
2419.2000	-46.464
2419.6000	-63.548
2420.0000	-210.000
2420.4000	-64.572
2420.8000	-62.721
2421.2000	-70.167
2421.6000	-59.744
2422.0000	-74.285
2422.4000	-210.000
2422.8000	-210.000
2423.2000	-210.000
2423.6000	-52.248
2424.0000	-48.492
2424.4000	-48.704
2424.8000	-210.000
2425.2000	-210.000
2425.6000	-60.880
2426.0000	-60.589
2426.4000	-64.851
2426.8000	-60.918
2427.2000	-66.290
2427.6000	-210.000
2428.0000	-210.000
2428.4000	-210.000
2428.8000	-45.266
2429.2000	-48.120
2429.6000	-47.232
2430.0000	-45.195
2430.4000	-210.000
2430.8000	-210.000
2431.2000	-58.696
2431.6000	-59.286
2432.0000	-210.000
2432.4000	-64.529
2432.8000	-210.000
2433.2000	-210.000
2433.6000	-210.000
2434.0000	-47.110
2434.4000	-45.201
2434.8000	-47.962
2435.2000	-44.495
2435.6000	-52.147
2436.0000	-210.000
2436.4000	-70.002
2436.8000	-210.000
2437.2000	-63.808
2437.6000	-58.164
2438.0000	-210.000
2438.4000	-66.354
2438.8000	-210.000
2439.2000	-210.000
2439.6000	-49.991
2440.0000	-46.656
2440.4000	-45.445
2440.8000	-210.000
2441.2000	-210.000
2441.6000	-210.000
2442.0000	-210.000
2442.4000	-67.463
2442.8000	-210.000
2443.2000	-210.000
2443.6000	-62.356
2444.0000	-61.113
2444.4000	-210.000
2444.8000	-45.419
2445.2000	-46.152
2445.6000	-45.635
2446.0000	-45.335
2446.4000	-210.000
2446.8000	-210.000
2447.2000	-61.873
2447.6000	-59.635
2448.0000	-65.479
2448.4000	-58.691
2448.8000	-59.338
2449.2000	-210.000
2449.6000	-86.341
2450.0000	-42.604
2450.4000	-45.042
2450.8000	-44.154
2451.2000	-43.035
2451.6000	-210.000
2452.0000	-210.000
2452.4000	-210.000
2452.8000	-210.000
2453.2000	-60.750
2453.6000	-210.000
2454.0000	-60.015
2454.4000	-60.637
2454.8000	-61.818
2455.2000	-210.000
2455.6000	-47.263
2456.0000	-43.946
2456.4000	-42.530
2456.8000	-55.676
2457.2000	-210.000
2457.6000	-210.000
2458.0000	-210.000
2458.4000	-210.000
2458.8000	-68.099
2459.2000	-70.053
2459.6000	-210.000
2460.0000	-59.440
2460.4000	-210.000
2460.8000	-45.079
2461.2000	-43.562
2461.6000	-42.660
2462.0000	-45.798
2462.4000	-210.000
2462.8000	-210.000
2463.2000	-210.000
2463.6000	-59.356
2464.0000	-210.000
2464.4000	-210.000
2464.8000	-210.000
2465.2000	-210.000
2465.6000	-210.000
2466.0000	-41.795
2466.4000	-42.738
2466.8000	-41.716
2467.2000	-41.583
2467.6000	-210.000
2468.0000	-210.000
2468.4000	-210.000
2468.8000	-210.000
2469.2000	-63.113
2469.6000	-210.000
2470.0000	-69.749
2470.4000	-61.171
2470.8000	-59.814
2471.2000	-41.925
2471.6000	-42.300
2472.0000	-40.800
2472.4000	-41.596
2472.8000	-210.000
2473.2000	-210.000
2473.6000	-63.316
2474.0000	-210.000
2474.4000	-59.092
2474.8000	-210.000
2475.2000	-210.000
2475.6000	-210.000
2476.0000	-58.882
2476.4000	-210.000
2476.8000	-41.259
2477.2000	-40.168
2477.6000	-41.063
2478.0000	-210.000
2478.4000	-210.000
2478.8000	-62.985
2479.2000	-59.132
2479.6000	-63.390
2480.0000	-210.000
2480.4000	-210.000
2480.8000	-210.000
2481.2000	-60.651
2481.6000	-210.000
2482.0000	-40.374
2482.4000	-40.715
2482.8000	-39.321
2483.2000	-40.777
2483.6000	-210.000
2484.0000	-210.000
2484.4000	-210.000
2484.8000	-61.293
2485.2000	-64.200
2485.6000	-78.105
2486.0000	-59.624
2486.4000	-59.024
2486.8000	-210.000
2487.2000	-39.810
2487.6000	-40.499
2488.0000	-39.690
2488.4000	-39.789
2488.8000	-210.000
2489.2000	-210.000
2489.6000	-55.434
2490.0000	-210.000
2490.4000	-68.483
2490.8000	-210.000
2491.2000	-210.000
2491.6000	-60.101
2492.0000	-210.000
2492.4000	-210.000
2492.8000	-39.764
2493.2000	-38.529
2493.6000	-39.593
2494.0000	-210.000
2494.4000	-210.000
2494.8000	-210.000
2495.2000	-61.869
2495.6000	-60.906
2496.0000	-210.000
2496.4000	-59.288
2496.8000	-210.000
2497.2000	-59.693
2497.6000	-46.350
2498.0000	-38.838
2498.4000	-38.822
2498.8000	-38.558
2499.2000	-47.345
2499.6000	-210.000
2500.0000	-210.000
2500.4000	-210.000
2500.8000	-210.000
2501.2000	-59.390
2501.6000	-79.833
2502.0000	-62.054
2502.4000	-59.840
2502.8000	-41.958
2503.2000	-37.999
2503.6000	-38.190
2504.0000	-36.774
2504.4000	-44.458
2504.8000	-210.000
2505.2000	-210.000
2505.6000	-210.000
2506.0000	-59.319
2506.4000	-62.583
2506.8000	-61.874
2507.2000	-210.000
2507.6000	-210.000
2508.0000	-45.748
2508.4000	-38.462
2508.8000	-37.379
2509.2000	-37.499
2509.6000	-45.423
2510.0000	-210.000
2510.4000	-210.000
2510.8000	-210.000
2511.2000	-210.000
2511.6000	-67.885
2512.0000	-210.000
2512.4000	-210.000
2512.8000	-210.000
2513.2000	-210.000
2513.6000	-38.789
2514.0000	-37.948
2514.4000	-37.161
2514.8000	-38.535
2515.2000	-51.866
2515.6000	-210.000
2516.0000	-210.000
2516.4000	-60.917
2516.8000	-61.223
2517.2000	-63.310
2517.6000	-210.000
2518.0000	-210.000
2518.4000	-61.224
2518.8000	-41.426
2519.2000	-36.633
2519.6000	-36.900
2520.0000	-35.893
2520.4000	-43.505
2520.8000	-210.000
2521.2000	-210.000
2521.6000	-68.534
2522.0000	-61.290
2522.4000	-61.776
2522.8000	-210.000
2523.2000	-59.897
2523.6000	-210.000
2524.0000	-43.048
2524.4000	-36.234
2524.8000	-36.218
2525.2000	-36.531
2525.6000	-44.020
2526.0000	-210.000
2526.4000	-210.000
2526.8000	-59.674
2527.2000	-68.874
2527.6000	-60.921
2528.0000	-210.000
2528.4000	-210.000
2528.8000	-210.000
2529.2000	-210.000
2529.6000	-37.119
2530.0000	-36.637
2530.4000	-36.456
2530.8000	-41.556
2531.2000	-210.000
2531.6000	-210.000
2532.0000	-61.138
2532.4000	-63.140
2532.8000	-210.000
2533.2000	-210.000
2533.6000	-210.000
2534.0000	-210.000
2534.4000	-210.000
2534.8000	-35.224
2535.2000	-35.258
2535.6000	-34.835
2536.0000	-35.685
2536.4000	-210.000
2536.8000	-210.000
2537.2000	-210.000
2537.6000	-210.000
2538.0000	-75.983
2538.4000	-58.014
2538.8000	-60.748
2539.2000	-210.000
2539.6000	-210.000
2540.0000	-35.259
2540.4000	-34.132
2540.8000	-33.752
2541.2000	-35.033
2541.6000	-210.000
2542.0000	-210.000
2542.4000	-210.000
2542.8000	-210.000
2543.2000	-60.793
2543.6000	-68.430
2544.0000	-210.000
2544.4000	-59.590
2544.8000	-59.922
2545.2000	-42.456
2545.6000	-33.703
2546.0000	-33.884
2546.4000	-34.837
2546.8000	-210.000
2547.2000	-210.000
2547.6000	-210.000
2548.0000	-61.091
2548.4000	-63.705
2548.8000	-210.000
2549.2000	-210.000
2549.6000	-62.483
2550.0000	-210.000
2550.4000	-39.461
2550.8000	-33.271
2551.2000	-33.925
2551.6000	-33.326
2552.0000	-41.605
2552.4000	-210.000
2552.8000	-210.000
2553.2000	-210.000
2553.6000	-63.839
2554.0000	-210.000
2554.4000	-210.000
2554.8000	-65.131
2555.2000	-66.301
2555.6000	-38.578
2556.0000	-32.679
2556.4000	-33.339
2556.8000	-32.385
2557.2000	-39.838
2557.6000	-210.000
2558.0000	-210.000
2558.4000	-210.000
2558.8000	-61.793
2559.2000	-210.000
2559.6000	-210.000
2560.0000	-210.000
2560.4000	-62.447
2560.8000	-42.973
2561.2000	-33.345
2561.6000	-32.744
2562.0000	-32.832
2562.4000	-40.098
2562.8000	-210.000
2563.2000	-210.000
2563.6000	-210.000
2564.0000	-210.000
2564.4000	-210.000
2564.8000	-210.000
2565.2000	-72.514
2565.6000	-210.000
2566.0000	-210.000
2566.4000	-32.724
2566.8000	-31.509
2567.2000	-31.540
2567.6000	-35.617
2568.0000	-210.000
2568.4000	-210.000
2568.8000	-210.000
2569.2000	-210.000
2569.6000	-71.347
2570.0000	-210.000
2570.4000	-65.272
2570.8000	-61.091
2571.2000	-210.000
2571.6000	-32.180
2572.0000	-31.212
2572.4000	-31.527
2572.8000	-32.180
2573.2000	-210.000
2573.6000	-210.000
2574.0000	-210.000
2574.4000	-73.526
2574.8000	-65.190
2575.2000	-210.000
2575.6000	-210.000
2576.0000	-60.657
2576.4000	-70.052
2576.8000	-33.404
2577.2000	-30.575
2577.6000	-30.419
2578.0000	-31.473
2578.4000	-210.000
2578.8000	-210.000
2579.2000	-210.000
2579.6000	-60.278
2580.0000	-210.000
2580.4000	-62.115
2580.8000	-210.000
2581.2000	-58.610
2581.6000	-210.000
2582.0000	-37.313
2582.4000	-30.216
2582.8000	-30.497
2583.2000	-32.002
2583.6000	-210.000
2584.0000	-210.000
2584.4000	-210.000
2584.8000	-210.000
2585.2000	-62.277
2585.6000	-65.318
2586.0000	-64.935
2586.4000	-59.514
2586.8000	-210.000
2587.2000	-37.320
2587.6000	-30.609
2588.0000	-31.689
2588.4000	-32.007
2588.8000	-39.854
2589.2000	-210.000
2589.6000	-65.404
2590.0000	-67.700
2590.4000	-210.000
2590.8000	-210.000
2591.2000	-63.867
2591.6000	-64.084
2592.0000	-66.167
2592.4000	-37.304
2592.8000	-30.765
2593.2000	-31.156
2593.6000	-30.908
2594.0000	-37.814
2594.4000	-210.000
2594.8000	-210.000
2595.2000	-210.000
2595.6000	-210.000
2596.0000	-65.959
2596.4000	-66.183
2596.8000	-210.000
2597.2000	-63.217
2597.6000	-210.000
2598.0000	-31.975
2598.4000	-31.423
2598.8000	-30.571
2599.2000	-35.784
2599.6000	-210.000
2600.0000	-210.000
2600.4000	-210.000
2600.8000	-210.000
2601.2000	-210.000
2601.6000	-210.000
2602.0000	-210.000
2602.4000	-210.000
2602.8000	-210.000
2603.2000	-32.443
2603.6000	-30.586
2604.0000	-30.020
2604.4000	-32.506
2604.8000	-210.000
2605.2000	-210.000
2605.6000	-210.000
2606.0000	-67.146
2606.4000	-61.925
2606.8000	-63.033
2607.2000	-63.047
2607.6000	-210.000
2608.0000	-210.000
2608.4000	-31.245
2608.8000	-30.180
2609.2000	-30.314
2609.6000	-31.287
2610.0000	-210.000
2610.4000	-210.000
2610.8000	-210.000
2611.2000	-210.000
2611.6000	-62.199
2612.0000	-210.000
2612.4000	-210.000
2612.8000	-210.000
2613.2000	-210.000
2613.6000	-32.632
2614.0000	-30.312
2614.4000	-30.101
2614.8000	-31.284
2615.2000	-210.000
2615.6000	-210.000
2616.0000	-210.000
2616.4000	-210.000
2616.8000	-210.000
2617.2000	-55.377
2617.6000	-64.732
2618.0000	-210.000
2618.4000	-210.000
2618.8000	-35.887
2619.2000	-30.210
2619.6000	-29.822
2620.0000	-29.744
2620.4000	-39.284
2620.8000	-210.000
2621.2000	-210.000
2621.6000	-61.266
2622.0000	-64.654
2622.4000	-210.000
2622.8000	-210.000
2623.2000	-210.000
2623.6000	-210.000
2624.0000	-34.376
2624.4000	-29.504
2624.8000	-28.983
2625.2000	-28.899
2625.6000	-36.614
2626.0000	-210.000
2626.4000	-210.000
2626.8000	-65.269
2627.2000	-210.000
2627.6000	-63.391
2628.0000	-66.195
2628.4000	-210.000
2628.8000	-210.000
2629.2000	-36.620
2629.6000	-29.549
2630.0000	-29.641
2630.4000	-28.782
2630.8000	-36.499
2631.2000	-210.000
2631.6000	-210.000
2632.0000	-210.000
2632.4000	-210.000
2632.8000	-210.000
2633.2000	-210.000
2633.6000	-60.878
2634.0000	-66.944
2634.4000	-210.000
2634.8000	-28.795
2635.2000	-28.209
2635.6000	-27.797
2636.0000	-32.681
2636.4000	-210.000
2636.8000	-210.000
2637.2000	-210.000
2637.6000	-70.282
2638.0000	-210.000
2638.4000	-210.000
2638.8000	-62.716
2639.2000	-63.149
2639.6000	-210.000
2640.0000	-28.591
2640.4000	-27.959
2640.8000	-28.386
2641.2000	-30.784
2641.6000	-210.000
2642.0000	-210.000
2642.4000	-210.000
2642.8000	-210.000
2643.2000	-64.333
2643.6000	-210.000
2644.0000	-210.000
2644.4000	-61.902
2644.8000	-210.000
2645.2000	-27.815
2645.6000	-27.602
2646.0000	-29.277
2646.4000	-30.953
2646.8000	-210.000
2647.2000	-210.000
2647.6000	-210.000
2648.0000	-210.000
2648.4000	-58.802
2648.8000	-60.849
2649.2000	-64.442
2649.6000	-210.000
2650.0000	-210.000
2650.4000	-26.958
2650.8000	-26.660
2651.2000	-28.245
2651.6000	-34.916
2652.0000	-210.000
2652.4000	-210.000
2652.8000	-210.000
2653.2000	-61.583
2653.6000	-64.108
2654.0000	-210.000
2654.4000	-65.893
2654.8000	-210.000
2655.2000	-210.000
2655.6000	-25.684
2656.0000	-24.860
2656.4000	-26.086
2656.8000	-28.822
2657.2000	-210.000
2657.6000	-210.000
2658.0000	-210.000
2658.4000	-210.000
2658.8000	-60.809
2659.2000	-60.842
2659.6000	-210.000
2660.0000	-210.000
2660.4000	-210.000
2660.8000	-25.634
2661.2000	-24.477
2661.6000	-25.201
2662.0000	-28.581
2662.4000	-210.000
2662.8000	-210.000
2663.2000	-210.000
2663.6000	-75.396
2664.0000	-63.716
2664.4000	-210.000
2664.8000	-67.329
2665.2000	-210.000
2665.6000	-210.000
2666.0000	-28.936
2666.4000	-24.473
2666.8000	-25.458
2667.2000	-27.041
2667.6000	-210.000
2668.0000	-210.000
2668.4000	-210.000
2668.8000	-210.000
2669.2000	-210.000
2669.6000	-210.000
2670.0000	-210.000
2670.4000	-62.715
2670.8000	-210.000
2671.2000	-29.127
2671.6000	-24.601
2672.0000	-24.055
2672.4000	-25.472
2672.8000	-35.405
2673.2000	-210.000
2673.6000	-210.000
2674.0000	-67.543
2674.4000	-63.680
2674.8000	-64.302
2675.2000	-68.823
2675.6000	-210.000
2676.0000	-210.000
2676.4000	-30.226
2676.8000	-25.623
2677.2000	-23.616
2677.6000	-23.344
2678.0000	-29.261
2678.4000	-210.000
2678.8000	-210.000
2679.2000	-62.115
2679.6000	-64.375
2680.0000	-62.807
2680.4000	-64.555
2680.8000	-210.000
2681.2000	-210.000
2681.6000	-27.446
2682.0000	-23.090
2682.4000	-21.404
2682.8000	-23.246
2683.2000	-41.607
2683.6000	-210.000
2684.0000	-69.569
2684.4000	-62.830
2684.8000	-68.285
2685.2000	-62.854
2685.6000	-210.000
2686.0000	-65.230
2686.4000	-62.014
2686.8000	-25.622
2687.2000	-21.634
2687.6000	-21.726
2688.0000	-21.865
2688.4000	-31.922
2688.8000	-66.413
2689.2000	-62.785
2689.6000	-67.025
2690.0000	-67.815
2690.4000	-65.903
2690.8000	-68.102
2691.2000	-210.000
2691.6000	-61.071
2692.0000	-26.131
2692.4000	-22.068
2692.8000	-21.013
2693.2000	-20.674
2693.6000	-26.951
2694.0000	-210.000
2694.4000	-76.021
2694.8000	-78.486
2695.2000	-62.914
2695.6000	-210.000
2696.0000	-210.000
2696.4000	-61.655
2696.8000	-60.467
2697.2000	-26.365
2697.6000	-21.561
2698.0000	-19.486
2698.4000	-19.480
2698.8000	-25.091
2699.2000	-59.058
2699.6000	-62.642
2700.0000	-210.000
2700.4000	-59.632
2700.8000	-60.834
2701.2000	-61.183
2701.6000	-64.979
2702.0000	-67.999
2702.4000	-210.000
2702.8000	-22.823
2703.2000	-20.278
2703.6000	-18.830
2704.0000	-23.090
2704.4000	-55.072
2704.8000	-62.387
2705.2000	-61.803
2705.6000	-67.645
2706.0000	-62.543
2706.4000	-58.055
2706.8000	-59.334
2707.2000	-58.036
2707.6000	-23.748
2708.0000	-19.770
2708.4000	-19.600
2708.8000	-20.229
2709.2000	-26.364
2709.6000	-60.133
2710.0000	-60.498
2710.4000	-59.938
2710.8000	-56.712
2711.2000	-57.639
2711.6000	-57.712
2712.0000	-58.089
2712.4000	-57.389
2712.8000	-23.027
2713.2000	-18.610
2713.6000	-17.613
2714.0000	-17.748
2714.4000	-23.747
2714.8000	-52.713
2715.2000	-55.896
2715.6000	-56.172
2716.0000	-56.292
2716.4000	-55.443
2716.8000	-54.905
2717.2000	-54.899
2717.6000	-54.792
2718.0000	-23.451
2718.4000	-18.771
2718.8000	-17.129
2719.2000	-16.355
2719.6000	-21.513
2720.0000	-44.524
2720.4000	-52.764
2720.8000	-53.003
2721.2000	-51.947
2721.6000	-51.658
2722.0000	-50.837
2722.4000	-49.979
2722.8000	-49.487
2723.2000	-53.925
2723.6000	-18.560
2724.0000	-16.939
2724.4000	-16.486
2724.8000	-18.509
2725.2000	-37.874
2725.6000	-45.645
2726.0000	-47.045
2726.4000	-46.507
2726.8000	-46.122
2727.2000	-45.781
2727.6000	-45.527
2728.0000	-45.388
2728.4000	-22.222
2728.8000	-17.728
2729.2000	-16.281
2729.6000	-17.017
2730.0000	-22.162
2730.4000	-38.374
2730.8000	-45.646
2731.2000	-45.602
2731.6000	-45.304
2732.0000	-45.024
2732.4000	-44.929
2732.8000	-44.636
2733.2000	-44.583
2733.6000	-21.514
2734.0000	-17.001
2734.4000	-15.707
2734.8000	-15.608
2735.2000	-20.769
2735.6000	-37.170
2736.0000	-44.821
2736.4000	-44.517
2736.8000	-44.116
2737.2000	-44.032
2737.6000	-43.967
2738.0000	-43.886
2738.4000	-43.420
2738.8000	-43.966
2739.2000	-18.195
2739.6000	-15.785
2740.0000	-15.683
2740.4000	-18.097
2740.8000	-33.089
2741.2000	-41.644
2741.6000	-41.719
2742.0000	-41.482
2742.4000	-41.073
2742.8000	-40.383
2743.2000	-39.718
2743.6000	-38.572
2744.0000	-38.004
2744.4000	-16.849
2744.8000	-14.184
2745.2000	-13.696
2745.6000	-19.044
2746.0000	-34.232
2746.4000	-34.455
2746.8000	-33.766
2747.2000	-33.399
2747.6000	-33.053
2748.0000	-32.813
2748.4000	-32.672
2748.8000	-32.869
2749.2000	-21.985
2749.6000	-16.169
2750.0000	-12.478
2750.4000	-12.632
2750.8000	-17.290
2751.2000	-33.428
2751.6000	-34.501
2752.0000	-34.272
2752.4000	-34.181
2752.8000	-33.829
2753.2000	-33.222
2753.6000	-32.474
2754.0000	-31.510
2754.4000	-21.204
2754.8000	-15.433
2755.2000	-11.970
2755.6000	-11.080
2756.0000	-14.288
2756.4000	-26.940
2756.8000	-28.813
2757.2000	-28.457
2757.6000	-28.072
2758.0000	-27.748
2758.4000	-27.441
2758.8000	-27.179
2759.2000	-27.052
2759.6000	-27.078
2760.0000	-16.533
2760.4000	-11.168
2760.8000	-10.026
2761.2000	-15.447
2761.6000	-25.017
2762.0000	-26.245
2762.4000	-26.132
2762.8000	-25.528
2763.2000	-25.065
2763.6000	-24.802
2764.0000	-24.499
2764.4000	-23.852
2764.8000	-18.222
2765.2000	-12.722
2765.6000	-8.808
2766.0000	-8.677
2766.4000	-11.867
2766.8000	-19.739
2767.2000	-19.760
2767.6000	-19.553
2768.0000	-19.336
2768.4000	-19.179
2768.8000	-19.083
2769.2000	-19.020
2769.6000	-19.025
2770.0000	-11.608
2770.4000	-7.849
2770.8000	-7.111
2771.2000	-6.982
2771.6000	-10.539
2772.0000	-19.000
2772.4000	-22.814
2772.8000	-23.504
2773.2000	-24.832
2773.6000	-26.323
2774.0000	-27.469
2774.4000	-27.940
2774.8000	-27.976
2775.2000	-27.950
2775.6000	-8.915
2776.0000	-6.055
2776.4000	-6.084
2776.8000	-10.980
2777.2000	-20.083
2777.6000	-25.143
2778.0000	-24.970
2778.4000	-24.417
2778.8000	-23.862
2779.2000	-23.434
2779.6000	-23.113
2780.0000	-22.934
2780.4000	-14.092
2780.8000	-5.297
2781.2000	-4.121
2781.6000	-4.039
2782.0000	-8.443
2782.4000	-15.708
2782.8000	-18.698
2783.2000	-18.061
2783.6000	-16.923
2784.0000	-15.824
2784.4000	-14.944
2784.8000	-14.137
2785.2000	-13.275
2785.6000	-6.171
2786.0000	-2.551
2786.4000	-1.808
2786.8000	-1.683
2787.2000	-5.574
2787.6000	-12.870
2788.0000	-11.155
2788.4000	-10.203
2788.8000	-10.005
2789.2000	-9.978
2789.6000	-10.024
2790.0000	-10.080
2790.4000	-10.147
2790.8000	-4.588
2791.2000	-1.180
2791.6000	-0.548
2792.0000	-0.915
2792.4000	-7.337
2792.8000	-10.620
2793.2000	-10.648
2793.6000	-11.108
2794.0000	-11.162
2794.4000	-11.341
2794.8000	-11.500
2795.2000	-11.719
2795.6000	-11.778
2796.0000	-4.468
2796.4000	-0.772
2796.8000	-0.108
2797.2000	-0.005
2797.6000	-5.189
2798.0000	-12.067
2798.4000	-12.778
2798.8000	-13.194
2799.2000	-13.317
2799.6000	-13.375
2800.0000	-13.426
2800.4000	-13.482
2800.8000	-13.553
2801.2000	-4.303
2801.6000	-0.256
2802.0000	+0.030
2802.4000	-1.133
2802.8000	-11.444
2803.2000	-14.391
2803.6000	-14.510
2804.0000	-14.928
2804.4000	-15.561
2804.8000	-16.145
2805.2000	-16.785
2805.6000	-17.381
2806.0000	-17.916
2806.4000	-11.438
2806.8000	-2.408
2807.2000	-1.742
2807.6000	-2.552
2808.0000	-9.952
2808.4000	-15.774
2808.8000	-17.555
2809.2000	-17.599
2809.6000	-17.592
2810.0000	-17.681
2810.4000	-17.891
2810.8000	-18.153
2811.2000	-18.588
2811.6000	-7.661
2812.0000	-3.663
2812.4000	-3.228
2812.8000	-3.403
2813.2000	-8.421
2813.6000	-18.145
2814.0000	-19.866
2814.4000	-19.719
2814.8000	-19.438
2815.2000	-19.062
2815.6000	-18.800
2816.0000	-18.535
2816.4000	-18.439
2816.8000	-4.295
2817.2000	-3.112
2817.6000	-3.240
2818.0000	-4.401
2818.4000	-14.386
2818.8000	-19.208
2819.2000	-20.188
2819.6000	-20.633
2820.0000	-21.044
2820.4000	-21.494
2820.8000	-22.121
2821.2000	-22.939
2821.6000	-24.468
2822.0000	-5.136
2822.4000	-4.180
2822.8000	-4.569
2823.2000	-5.878
2823.6000	-14.046
2824.0000	-25.591
2824.4000	-29.149
2824.8000	-29.692
2825.2000	-30.118
2825.6000	-30.429
2826.0000	-30.560
2826.4000	-30.420
2826.8000	-30.163
2827.2000	-10.558
2827.6000	-5.423
2828.0000	-4.978
2828.4000	-6.613
2828.8000	-19.019
2829.2000	-27.467
2829.6000	-27.659
2830.0000	-27.561
2830.4000	-27.417
2830.8000	-27.305
2831.2000	-27.353
2831.6000	-27.452
2832.0000	-27.862
2832.4000	-10.671
2832.8000	-5.452
2833.2000	-4.780
2833.6000	-6.245
2834.0000	-20.785
2834.4000	-30.412
2834.8000	-32.506
2835.2000	-34.152
2835.6000	-35.443
2836.0000	-36.025
2836.4000	-36.387
2836.8000	-36.626
2837.2000	-14.963
2837.6000	-8.449
2838.0000	-4.766
2838.4000	-4.925
2838.8000	-10.048
2839.2000	-23.463
2839.6000	-34.386
2840.0000	-34.323
2840.4000	-34.307
2840.8000	-34.210
2841.2000	-34.234
2841.6000	-34.323
2842.0000	-34.534
2842.4000	-34.894
2842.8000	-11.263
2843.2000	-5.690
2843.6000	-4.925
2844.0000	-7.291
2844.4000	-20.076
2844.8000	-38.063
2845.2000	-39.102
2845.6000	-39.601
2846.0000	-39.733
2846.4000	-39.646
2846.8000	-39.491
2847.2000	-39.399
2847.6000	-15.223
2848.0000	-8.819
2848.4000	-5.080
2848.8000	-5.211
2849.2000	-10.570
2849.6000	-35.515
2850.0000	-39.520
2850.4000	-39.971
2850.8000	-40.537
2851.2000	-41.053
2851.6000	-41.802
2852.0000	-42.521
2852.4000	-43.446
2852.8000	-15.794
2853.2000	-9.292
2853.6000	-5.431
2854.0000	-5.481
2854.4000	-11.109
2854.8000	-31.872
2855.2000	-43.027
2855.6000	-43.085
2856.0000	-42.956
2856.4000	-42.859
2856.8000	-42.970
2857.2000	-43.091
2857.6000	-43.236
2858.0000	-15.468
2858.4000	-9.349
2858.8000	-5.707
2859.2000	-6.529
2859.6000	-14.288
2860.0000	-40.120
2860.4000	-44.932
2860.8000	-45.605
2861.2000	-45.788
2861.6000	-46.074
2862.0000	-46.236
2862.4000	-46.591
2862.8000	-47.027
2863.2000	-16.033
2863.6000	-9.762
2864.0000	-5.962
2864.4000	-6.144
2864.8000	-12.912
2865.2000	-46.534
2865.6000	-50.124
2866.0000	-51.048
2866.4000	-51.727
2866.8000	-51.886
2867.2000	-51.825
2867.6000	-51.918
2868.0000	-52.039
2868.4000	-12.950
2868.8000	-7.291
2869.2000	-6.405
2869.6000	-7.721
2870.0000	-24.522
2870.4000	-50.520
2870.8000	-52.281
2871.2000	-53.560
2871.6000	-53.919
2872.0000	-54.241
2872.4000	-54.594
2872.8000	-54.144
2873.2000	-53.900
2873.6000	-13.360
2874.0000	-7.330
2874.4000	-7.000
2874.8000	-11.260
2875.2000	-30.808
2875.6000	-55.980
2876.0000	-56.947
2876.4000	-57.238
2876.8000	-56.946
2877.2000	-57.500
2877.6000	-58.120
2878.0000	-56.832
2878.4000	-210.000
2878.8000	-13.776
2879.2000	-8.227
2879.6000	-7.263
2880.0000	-8.825
2880.4000	-22.658
2880.8000	-58.201
2881.2000	-58.071
2881.6000	-58.981
2882.0000	-59.502
2882.4000	-62.496
2882.8000	-62.438
2883.2000	-59.533
2883.6000	-17.271
2884.0000	-11.002
2884.4000	-7.818
2884.8000	-7.939
2885.2000	-12.839
2885.6000	-55.721
2886.0000	-59.978
2886.4000	-59.727
2886.8000	-63.338
2887.2000	-61.008
2887.6000	-63.116
2888.0000	-62.313
2888.4000	-63.381
2888.8000	-17.550
2889.2000	-11.761
2889.6000	-8.485
2890.0000	-8.295
2890.4000	-12.941
2890.8000	-40.432
2891.2000	-65.028
2891.6000	-62.922
2892.0000	-66.453
2892.4000	-210.000
2892.8000	-65.781
2893.2000	-72.355
2893.6000	-67.261
2894.0000	-18.584
2894.4000	-12.000
2894.8000	-8.502
2895.2000	-8.376
2895.6000	-14.732
2896.0000	-63.390
2896.4000	-74.449
2896.8000	-78.312
2897.2000	-67.026
2897.6000	-210.000
2898.0000	-64.699
2898.4000	-68.658
2898.8000	-210.000
2899.2000	-18.055
2899.6000	-11.765
2900.0000	-8.406
2900.4000	-8.981
2900.8000	-23.072
2901.2000	-62.817
2901.6000	-73.126
2902.0000	-210.000
2902.4000	-66.246
2902.8000	-61.759
2903.2000	-210.000
2903.6000	-65.403
2904.0000	-210.000
2904.4000	-14.318
2904.8000	-9.024
2905.2000	-8.694
2905.6000	-9.554
2906.0000	-27.330
2906.4000	-64.510
2906.8000	-61.953
2907.2000	-64.889
2907.6000	-210.000
2908.0000	-78.517
2908.4000	-210.000
2908.8000	-210.000
2909.2000	-210.000
2909.6000	-14.121
2910.0000	-9.313
2910.4000	-8.606
2910.8000	-10.996
2911.2000	-35.211
2911.6000	-210.000
2912.0000	-210.000
2912.4000	-71.052
2912.8000	-210.000
2913.2000	-63.671
2913.6000	-60.519
2914.0000	-62.919
2914.4000	-63.725
2914.8000	-14.423
2915.2000	-9.024
2915.6000	-8.442
2916.0000	-13.548
2916.4000	-210.000
2916.8000	-66.760
2917.2000	-210.000
2917.6000	-65.080
2918.0000	-210.000
2918.4000	-66.481
2918.8000	-65.229
2919.2000	-210.000
2919.6000	-17.842
2920.0000	-11.685
2920.4000	-8.386
2920.8000	-8.387
2921.2000	-13.589
2921.6000	-58.395
2922.0000	-210.000
2922.4000	-79.709
2922.8000	-210.000
2923.2000	-210.000
2923.6000	-210.000
2924.0000	-68.166
2924.4000	-210.000
2924.8000	-17.825
2925.2000	-11.722
2925.6000	-8.452
2926.0000	-9.358
2926.4000	-19.330
2926.8000	-72.024
2927.2000	-69.493
2927.6000	-67.376
2928.0000	-69.283
2928.4000	-64.215
2928.8000	-210.000
2929.2000	-210.000
2929.6000	-210.000
2930.0000	-17.866
2930.4000	-11.734
2930.8000	-8.338
2931.2000	-10.284
2931.6000	-28.101
2932.0000	-63.361
2932.4000	-69.778
2932.8000	-65.570
2933.2000	-210.000
2933.6000	-68.515
2934.0000	-64.496
2934.4000	-210.000
2934.8000	-72.175
2935.2000	-14.448
2935.6000	-9.154
2936.0000	-8.221
2936.4000	-9.865
2936.8000	-26.285
2937.2000	-210.000
2937.6000	-210.000
2938.0000	-210.000
2938.4000	-70.563
2938.8000	-210.000
2939.2000	-210.000
2939.6000	-63.444
2940.0000	-18.099
2940.4000	-11.991
2940.8000	-8.095
2941.2000	-8.324
2941.6000	-13.875
2942.0000	-210.000
2942.4000	-210.000
2942.8000	-72.510
2943.2000	-61.125
2943.6000	-210.000
2944.0000	-210.000
2944.4000	-67.037
2944.8000	-66.435
2945.2000	-19.388
2945.6000	-11.734
2946.0000	-8.090
2946.4000	-8.712
2946.8000	-15.903
2947.2000	-210.000
2947.6000	-210.000
2948.0000	-210.000
2948.4000	-210.000
2948.8000	-72.459
2949.2000	-210.000
2949.6000	-62.801
2950.0000	-62.865
2950.4000	-18.485
2950.8000	-12.396
2951.2000	-8.255
2951.6000	-8.463
2952.0000	-16.680
2952.4000	-75.989
2952.8000	-210.000
2953.2000	-63.116
2953.6000	-210.000
2954.0000	-210.000
2954.4000	-210.000
2954.8000	-62.187
2955.2000	-64.266
2955.6000	-15.052
2956.0000	-9.603
2956.4000	-8.010
2956.8000	-10.045
2957.2000	-28.282
2957.6000	-62.971
2958.0000	-67.386
2958.4000	-210.000
2958.8000	-62.412
2959.2000	-61.921
2959.6000	-210.000
2960.0000	-67.102
2960.4000	-210.000
2960.8000	-15.266
2961.2000	-9.209
2961.6000	-8.424
2962.0000	-11.850
2962.4000	-51.975
2962.8000	-66.229
2963.2000	-64.960
2963.6000	-69.934
2964.0000	-210.000
2964.4000	-65.562
2964.8000	-210.000
2965.2000	-210.000
2965.6000	-20.024
2966.0000	-11.053
2966.4000	-8.645
2966.8000	-8.836
2967.2000	-14.778
2967.6000	-210.000
2968.0000	-70.595
2968.4000	-210.000
2968.8000	-74.344
2969.2000	-210.000
2969.6000	-68.171
2970.0000	-210.000
2970.4000	-64.631
2970.8000	-18.868
2971.2000	-12.482
2971.6000	-8.395
2972.0000	-9.001
2972.4000	-16.777
2972.8000	-210.000
2973.2000	-66.877
2973.6000	-210.000
2974.0000	-210.000
2974.4000	-210.000
2974.8000	-72.998
2975.2000	-69.564
2975.6000	-69.711
2976.0000	-18.907
2976.4000	-12.314
2976.8000	-8.859
2977.2000	-9.954
2977.6000	-18.983
2978.0000	-66.304
2978.4000	-62.754
2978.8000	-210.000
2979.2000	-210.000
2979.6000	-210.000
2980.0000	-210.000
2980.4000	-210.000
2980.8000	-210.000
2981.2000	-15.645
2981.6000	-9.801
2982.0000	-9.144
2982.4000	-10.728
2982.8000	-28.081
2983.2000	-210.000
2983.6000	-68.986
2984.0000	-210.000
2984.4000	-210.000
2984.8000	-75.459
2985.2000	-68.024
2985.6000	-210.000
[truncated: 6,286 more rows]
