# Supplementary material for: Femtosecond tunable solitons up to 4.8 µm using soliton self-frequency shift in an InF3 fiber
Source: Sci Rep. 2022 Sep 23;12:15898. doi: 10.1038/s41598-022-19658-8 (PMC9508244; doi:10.1038/s41598-022-19658-8)
Supplement: Supplementary file 1 — Supplementary Information. [file 41598_2022_19658_MOESM1_ESM.zip › Raw data/Fig4_70W_QCW/9.00A.CSV]

75CSV
// AQ6376 OPTICAL SPECTRUM ANALYZER //
35
CTRWL	3850.000000
SPAN	3300.000000
START WL	2200.000000
STOP WL	5500.000000
WLFREQ	0
REFL	+0.0
LSCL	7.1
RESLN	2.000
AVG	1
SMPLAUTO	1
SMPL	8251
SMPLINTVL	0.4000
HI1_CHOP
MEAS
LSUNT	0
NMSKH	OFF
RESCOR	0
SMOOTH	0
MEASWL	0
SWPSPD	1
MODELNAME	AQ6376
CHGPT	0
RESCAL0_0	10243
RESCAL0_1	0
RESCAL0_2	0
RESCAL1_0	10243
RESCAL1_1	0
RESCAL1_2	0
RESPARM	10243
FREQPARM	10243
WNUMPARM	10243
[TRACE DATA]
2200.0000	-61.178
2200.4000	-210.000
2200.8000	-210.000
2201.2000	-210.000
2201.6000	-52.586
2202.0000	-210.000
2202.4000	-210.000
2202.8000	-50.000
2203.2000	-53.374
2203.6000	-210.000
2204.0000	-210.000
2204.4000	-210.000
2204.8000	-210.000
2205.2000	-210.000
2205.6000	-210.000
2206.0000	-67.159
2206.4000	-55.681
2206.8000	-210.000
2207.2000	-210.000
2207.6000	-210.000
2208.0000	-46.422
2208.4000	-51.707
2208.8000	-44.965
2209.2000	-50.446
2209.6000	-210.000
2210.0000	-59.862
2210.4000	-58.723
2210.8000	-65.506
2211.2000	-210.000
2211.6000	-210.000
2212.0000	-210.000
2212.4000	-55.795
2212.8000	-47.856
2213.2000	-44.125
2213.6000	-54.205
2214.0000	-47.123
2214.4000	-61.331
2214.8000	-210.000
2215.2000	-59.500
2215.6000	-63.503
2216.0000	-210.000
2216.4000	-210.000
2216.8000	-58.508
2217.2000	-210.000
2217.6000	-69.928
2218.0000	-63.033
2218.4000	-210.000
2218.8000	-47.653
2219.2000	-52.717
2219.6000	-210.000
2220.0000	-210.000
2220.4000	-210.000
2220.8000	-60.970
2221.2000	-63.403
2221.6000	-55.481
2222.0000	-54.338
2222.4000	-57.347
2222.8000	-62.163
2223.2000	-210.000
2223.6000	-210.000
2224.0000	-48.363
2224.4000	-51.952
2224.8000	-46.399
2225.2000	-45.407
2225.6000	-210.000
2226.0000	-210.000
2226.4000	-210.000
2226.8000	-57.615
2227.2000	-58.287
2227.6000	-210.000
2228.0000	-210.000
2228.4000	-57.908
2228.8000	-60.100
2229.2000	-45.498
2229.6000	-48.379
2230.0000	-210.000
2230.4000	-43.383
2230.8000	-210.000
2231.2000	-210.000
2231.6000	-210.000
2232.0000	-60.689
2232.4000	-57.129
2232.8000	-64.689
2233.2000	-58.012
2233.6000	-210.000
2234.0000	-210.000
2234.4000	-210.000
2234.8000	-210.000
2235.2000	-210.000
2235.6000	-51.107
2236.0000	-210.000
2236.4000	-210.000
2236.8000	-210.000
2237.2000	-210.000
2237.6000	-63.202
2238.0000	-59.072
2238.4000	-210.000
2238.8000	-57.943
2239.2000	-58.459
2239.6000	-210.000
2240.0000	-210.000
2240.4000	-50.649
2240.8000	-52.508
2241.2000	-210.000
2241.6000	-210.000
2242.0000	-210.000
2242.4000	-210.000
2242.8000	-210.000
2243.2000	-210.000
2243.6000	-210.000
2244.0000	-210.000
2244.4000	-210.000
2244.8000	-210.000
2245.2000	-54.990
2245.6000	-46.073
2246.0000	-58.645
2246.4000	-45.569
2246.8000	-52.429
2247.2000	-210.000
2247.6000	-64.789
2248.0000	-210.000
2248.4000	-210.000
2248.8000	-63.226
2249.2000	-63.132
2249.6000	-210.000
2250.0000	-61.521
2250.4000	-210.000
2250.8000	-210.000
2251.2000	-53.694
2251.6000	-47.557
2252.0000	-210.000
2252.4000	-210.000
2252.8000	-63.231
2253.2000	-60.878
2253.6000	-210.000
2254.0000	-210.000
2254.4000	-64.010
2254.8000	-210.000
2255.2000	-57.401
2255.6000	-62.149
2256.0000	-210.000
2256.4000	-48.216
2256.8000	-61.207
2257.2000	-210.000
2257.6000	-210.000
2258.0000	-210.000
2258.4000	-63.096
2258.8000	-210.000
2259.2000	-210.000
2259.6000	-210.000
2260.0000	-210.000
2260.4000	-60.050
2260.8000	-210.000
2261.2000	-210.000
2261.6000	-47.281
2262.0000	-210.000
2262.4000	-52.033
2262.8000	-43.675
2263.2000	-210.000
2263.6000	-210.000
2264.0000	-210.000
2264.4000	-55.377
2264.8000	-210.000
2265.2000	-210.000
2265.6000	-59.476
2266.0000	-55.721
2266.4000	-56.632
2266.8000	-44.453
2267.2000	-50.476
2267.6000	-53.816
2268.0000	-45.634
2268.4000	-210.000
2268.8000	-65.907
2269.2000	-210.000
2269.6000	-210.000
2270.0000	-57.427
2270.4000	-60.351
2270.8000	-210.000
2271.2000	-210.000
2271.6000	-210.000
2272.0000	-210.000
2272.4000	-47.306
2272.8000	-52.957
2273.2000	-52.976
2273.6000	-210.000
2274.0000	-210.000
2274.4000	-210.000
2274.8000	-62.987
2275.2000	-210.000
2275.6000	-210.000
2276.0000	-59.874
2276.4000	-210.000
2276.8000	-210.000
2277.2000	-210.000
2277.6000	-52.629
2278.0000	-50.963
2278.4000	-210.000
2278.8000	-45.105
2279.2000	-210.000
2279.6000	-59.083
2280.0000	-62.434
2280.4000	-210.000
2280.8000	-210.000
2281.2000	-210.000
2281.6000	-210.000
2282.0000	-58.441
2282.4000	-210.000
2282.8000	-47.116
2283.2000	-47.141
2283.6000	-54.190
2284.0000	-47.717
2284.4000	-58.233
2284.8000	-210.000
2285.2000	-61.252
2285.6000	-60.648
2286.0000	-210.000
2286.4000	-210.000
2286.8000	-64.949
2287.2000	-210.000
2287.6000	-210.000
2288.0000	-210.000
2288.4000	-210.000
2288.8000	-51.786
2289.2000	-55.091
2289.6000	-210.000
2290.0000	-210.000
2290.4000	-210.000
2290.8000	-210.000
2291.2000	-210.000
2291.6000	-210.000
2292.0000	-210.000
2292.4000	-58.684
2292.8000	-63.655
2293.2000	-210.000
2293.6000	-210.000
2294.0000	-48.485
2294.4000	-56.253
2294.8000	-49.182
2295.2000	-54.049
2295.6000	-210.000
2296.0000	-55.552
2296.4000	-210.000
2296.8000	-210.000
2297.2000	-75.079
2297.6000	-210.000
2298.0000	-210.000
2298.4000	-210.000
2298.8000	-50.754
2299.2000	-46.939
2299.6000	-51.186
2300.0000	-45.504
2300.4000	-51.543
2300.8000	-210.000
2301.2000	-63.950
2301.6000	-60.179
2302.0000	-210.000
2302.4000	-210.000
2302.8000	-210.000
2303.2000	-210.000
2303.6000	-67.847
2304.0000	-210.000
2304.4000	-210.000
2304.8000	-49.519
2305.2000	-64.285
2305.6000	-48.353
2306.0000	-210.000
2306.4000	-210.000
2306.8000	-210.000
2307.2000	-210.000
2307.6000	-58.340
2308.0000	-59.568
2308.4000	-62.631
2308.8000	-210.000
2309.2000	-210.000
2309.6000	-210.000
2310.0000	-48.749
2310.4000	-54.266
2310.8000	-210.000
2311.2000	-210.000
2311.6000	-210.000
2312.0000	-73.008
2312.4000	-58.033
2312.8000	-58.780
2313.2000	-59.086
2313.6000	-61.452
2314.0000	-61.691
2314.4000	-210.000
2314.8000	-210.000
2315.2000	-48.012
2315.6000	-50.675
2316.0000	-52.254
2316.4000	-44.000
2316.8000	-210.000
2317.2000	-210.000
2317.6000	-61.889
2318.0000	-210.000
2318.4000	-62.086
2318.8000	-210.000
2319.2000	-66.646
2319.6000	-210.000
2320.0000	-210.000
2320.4000	-45.225
2320.8000	-50.247
2321.2000	-51.762
2321.6000	-46.332
2322.0000	-210.000
2322.4000	-210.000
2322.8000	-57.467
2323.2000	-210.000
2323.6000	-61.470
2324.0000	-210.000
2324.4000	-60.385
2324.8000	-59.398
2325.2000	-210.000
2325.6000	-210.000
2326.0000	-49.627
2326.4000	-53.569
2326.8000	-210.000
2327.2000	-210.000
2327.6000	-210.000
2328.0000	-210.000
2328.4000	-210.000
2328.8000	-210.000
2329.2000	-59.527
2329.6000	-65.659
2330.0000	-57.439
2330.4000	-210.000
2330.8000	-210.000
2331.2000	-52.867
2331.6000	-50.263
2332.0000	-52.548
2332.4000	-45.021
2332.8000	-210.000
2333.2000	-210.000
2333.6000	-66.304
2334.0000	-210.000
2334.4000	-59.206
2334.8000	-210.000
2335.2000	-210.000
2335.6000	-210.000
2336.0000	-63.124
2336.4000	-46.679
2336.8000	-50.809
2337.2000	-51.567
2337.6000	-45.437
2338.0000	-210.000
2338.4000	-210.000
2338.8000	-66.784
2339.2000	-210.000
2339.6000	-210.000
2340.0000	-61.139
2340.4000	-57.294
2340.8000	-62.026
2341.2000	-210.000
2341.6000	-210.000
2342.0000	-210.000
2342.4000	-53.635
2342.8000	-53.103
2343.2000	-210.000
2343.6000	-210.000
2344.0000	-210.000
2344.4000	-210.000
2344.8000	-61.642
2345.2000	-210.000
2345.6000	-210.000
2346.0000	-66.485
2346.4000	-61.273
2346.8000	-210.000
2347.2000	-58.833
2347.6000	-49.598
2348.0000	-51.638
2348.4000	-46.104
2348.8000	-210.000
2349.2000	-210.000
2349.6000	-57.190
2350.0000	-60.248
2350.4000	-58.305
2350.8000	-72.921
2351.2000	-64.823
2351.6000	-65.068
2352.0000	-210.000
2352.4000	-47.639
2352.8000	-50.017
2353.2000	-53.660
2353.6000	-47.362
2354.0000	-54.460
2354.4000	-210.000
2354.8000	-210.000
2355.2000	-60.545
2355.6000	-210.000
2356.0000	-210.000
2356.4000	-59.882
2356.8000	-58.816
2357.2000	-60.227
2357.6000	-210.000
2358.0000	-210.000
2358.4000	-51.346
2358.8000	-48.682
2359.2000	-210.000
2359.6000	-210.000
2360.0000	-210.000
2360.4000	-210.000
2360.8000	-66.111
2361.2000	-62.711
2361.6000	-71.489
2362.0000	-210.000
2362.4000	-60.141
2362.8000	-210.000
2363.2000	-210.000
2363.6000	-50.539
2364.0000	-49.323
2364.4000	-210.000
2364.8000	-210.000
2365.2000	-210.000
2365.6000	-210.000
2366.0000	-210.000
2366.4000	-210.000
2366.8000	-67.583
2367.2000	-61.013
2367.6000	-65.220
2368.0000	-60.466
2368.4000	-55.469
2368.8000	-47.688
2369.2000	-52.144
2369.6000	-45.719
2370.0000	-53.101
2370.4000	-67.705
2370.8000	-59.339
2371.2000	-58.241
2371.6000	-210.000
2372.0000	-210.000
2372.4000	-56.571
2372.8000	-210.000
2373.2000	-59.307
2373.6000	-49.438
2374.0000	-46.012
2374.4000	-50.244
2374.8000	-47.414
2375.2000	-210.000
2375.6000	-210.000
2376.0000	-210.000
2376.4000	-210.000
2376.8000	-61.697
2377.2000	-59.533
2377.6000	-62.501
2378.0000	-61.766
2378.4000	-210.000
2378.8000	-210.000
2379.2000	-210.000
2379.6000	-49.013
2380.0000	-48.760
2380.4000	-210.000
2380.8000	-210.000
2381.2000	-210.000
2381.6000	-210.000
2382.0000	-60.634
2382.4000	-65.605
2382.8000	-210.000
2383.2000	-210.000
2383.6000	-210.000
2384.0000	-210.000
2384.4000	-210.000
2384.8000	-46.942
2385.2000	-49.061
2385.6000	-45.051
2386.0000	-51.918
2386.4000	-210.000
2386.8000	-210.000
2387.2000	-60.640
2387.6000	-63.839
2388.0000	-210.000
2388.4000	-210.000
2388.8000	-210.000
2389.2000	-60.475
2389.6000	-50.020
2390.0000	-46.000
2390.4000	-48.400
2390.8000	-45.607
2391.2000	-58.426
2391.6000	-210.000
2392.0000	-59.757
2392.4000	-61.920
2392.8000	-59.469
2393.2000	-210.000
2393.6000	-68.738
2394.0000	-210.000
2394.4000	-61.840
2394.8000	-210.000
2395.2000	-57.072
2395.6000	-48.524
2396.0000	-48.915
2396.4000	-210.000
2396.8000	-210.000
2397.2000	-210.000
2397.6000	-210.000
2398.0000	-210.000
2398.4000	-66.935
2398.8000	-66.795
2399.2000	-210.000
2399.6000	-66.503
2400.0000	-63.702
2400.4000	-210.000
2400.8000	-46.509
2401.2000	-48.348
2401.6000	-44.853
2402.0000	-52.287
2402.4000	-210.000
2402.8000	-60.645
2403.2000	-63.802
2403.6000	-210.000
2404.0000	-210.000
2404.4000	-68.210
2404.8000	-60.488
2405.2000	-54.008
2405.6000	-49.669
2406.0000	-46.199
2406.4000	-47.498
2406.8000	-44.629
2407.2000	-53.585
2407.6000	-210.000
2408.0000	-210.000
2408.4000	-210.000
2408.8000	-210.000
2409.2000	-59.320
2409.6000	-210.000
2410.0000	-64.998
2410.4000	-210.000
2410.8000	-210.000
2411.2000	-55.540
2411.6000	-46.987
2412.0000	-46.162
2412.4000	-210.000
2412.8000	-210.000
2413.2000	-210.000
2413.6000	-210.000
2414.0000	-210.000
2414.4000	-210.000
2414.8000	-210.000
2415.2000	-210.000
2415.6000	-67.257
2416.0000	-57.096
2416.4000	-210.000
2416.8000	-45.782
2417.2000	-46.901
2417.6000	-45.034
2418.0000	-55.213
2418.4000	-210.000
2418.8000	-210.000
2419.2000	-210.000
2419.6000	-60.277
2420.0000	-210.000
2420.4000	-58.412
2420.8000	-64.653
2421.2000	-210.000
2421.6000	-50.116
2422.0000	-45.380
2422.4000	-45.937
2422.8000	-44.032
2423.2000	-51.345
2423.6000	-210.000
2424.0000	-66.361
2424.4000	-210.000
2424.8000	-210.000
2425.2000	-210.000
2425.6000	-210.000
2426.0000	-59.141
2426.4000	-210.000
2426.8000	-48.486
2427.2000	-44.418
2427.6000	-45.598
2428.0000	-43.997
2428.4000	-59.450
2428.8000	-210.000
2429.2000	-210.000
2429.6000	-210.000
2430.0000	-210.000
2430.4000	-210.000
2430.8000	-58.926
2431.2000	-210.000
2431.6000	-59.971
2432.0000	-210.000
2432.4000	-47.593
2432.8000	-44.944
2433.2000	-45.371
2433.6000	-46.458
2434.0000	-210.000
2434.4000	-210.000
2434.8000	-61.791
2435.2000	-210.000
2435.6000	-210.000
2436.0000	-59.160
2436.4000	-60.124
2436.8000	-58.659
2437.2000	-210.000
2437.6000	-54.229
2438.0000	-43.881
2438.4000	-44.701
2438.8000	-42.954
2439.2000	-50.161
2439.6000	-210.000
2440.0000	-210.000
2440.4000	-66.152
2440.8000	-74.175
2441.2000	-60.930
2441.6000	-59.411
2442.0000	-58.287
2442.4000	-56.835
2442.8000	-47.988
2443.2000	-43.377
2443.6000	-44.610
2444.0000	-43.049
2444.4000	-53.291
2444.8000	-210.000
2445.2000	-210.000
2445.6000	-210.000
2446.0000	-210.000
2446.4000	-62.704
2446.8000	-69.675
2447.2000	-62.089
2447.6000	-57.337
2448.0000	-210.000
2448.4000	-45.606
2448.8000	-43.548
2449.2000	-43.117
2449.6000	-210.000
2450.0000	-210.000
2450.4000	-210.000
2450.8000	-210.000
2451.2000	-210.000
2451.6000	-58.853
2452.0000	-62.795
2452.4000	-59.758
2452.8000	-60.570
2453.2000	-210.000
2453.6000	-43.699
2454.0000	-42.720
2454.4000	-42.535
2454.8000	-42.131
2455.2000	-51.544
2455.6000	-210.000
2456.0000	-62.584
2456.4000	-210.000
2456.8000	-210.000
2457.2000	-210.000
2457.6000	-210.000
2458.0000	-59.458
2458.4000	-61.748
2458.8000	-46.301
2459.2000	-41.427
2459.6000	-42.123
2460.0000	-41.313
2460.4000	-48.654
2460.8000	-210.000
2461.2000	-69.587
2461.6000	-58.319
2462.0000	-61.214
2462.4000	-210.000
2462.8000	-55.771
2463.2000	-60.856
2463.6000	-210.000
2464.0000	-210.000
2464.4000	-42.868
2464.8000	-41.056
2465.2000	-41.004
2465.6000	-51.971
2466.0000	-210.000
2466.4000	-67.100
2466.8000	-210.000
2467.2000	-210.000
2467.6000	-210.000
2468.0000	-63.039
2468.4000	-66.111
2468.8000	-60.251
2469.2000	-210.000
2469.6000	-40.944
2470.0000	-40.068
2470.4000	-40.067
2470.8000	-43.193
2471.2000	-210.000
2471.6000	-63.165
2472.0000	-210.000
2472.4000	-210.000
2472.8000	-61.734
2473.2000	-64.146
2473.6000	-210.000
2474.0000	-210.000
2474.4000	-60.037
2474.8000	-40.242
2475.2000	-39.475
2475.6000	-39.953
2476.0000	-40.321
2476.4000	-210.000
2476.8000	-66.407
2477.2000	-67.188
2477.6000	-210.000
2478.0000	-210.000
2478.4000	-210.000
2478.8000	-210.000
2479.2000	-66.555
2479.6000	-61.267
2480.0000	-43.679
2480.4000	-38.616
2480.8000	-38.626
2481.2000	-38.897
2481.6000	-47.429
2482.0000	-210.000
2482.4000	-60.603
2482.8000	-63.671
2483.2000	-65.012
2483.6000	-61.487
2484.0000	-210.000
2484.4000	-62.540
2484.8000	-64.633
2485.2000	-210.000
2485.6000	-38.944
2486.0000	-38.067
2486.4000	-38.308
2486.8000	-47.216
2487.2000	-210.000
2487.6000	-210.000
2488.0000	-210.000
2488.4000	-210.000
2488.8000	-210.000
2489.2000	-210.000
2489.6000	-210.000
2490.0000	-210.000
2490.4000	-210.000
2490.8000	-38.092
2491.2000	-37.600
2491.6000	-37.876
2492.0000	-39.008
2492.4000	-210.000
2492.8000	-210.000
2493.2000	-210.000
2493.6000	-210.000
2494.0000	-210.000
2494.4000	-210.000
2494.8000	-210.000
2495.2000	-66.501
2495.6000	-210.000
2496.0000	-38.952
2496.4000	-36.950
2496.8000	-37.179
2497.2000	-37.994
2497.6000	-210.000
2498.0000	-210.000
2498.4000	-69.799
2498.8000	-210.000
2499.2000	-210.000
2499.6000	-210.000
2500.0000	-210.000
2500.4000	-62.280
2500.8000	-58.322
2501.2000	-44.968
2501.6000	-35.844
2502.0000	-36.074
2502.4000	-37.280
2502.8000	-210.000
2503.2000	-210.000
2503.6000	-61.373
2504.0000	-210.000
2504.4000	-59.834
2504.8000	-67.341
2505.2000	-210.000
2505.6000	-210.000
2506.0000	-59.489
2506.4000	-41.101
2506.8000	-35.153
2507.2000	-35.547
2507.6000	-35.510
2508.0000	-44.631
2508.4000	-210.000
2508.8000	-62.198
2509.2000	-73.148
2509.6000	-71.959
2510.0000	-75.907
2510.4000	-65.617
2510.8000	-65.949
2511.2000	-62.794
2511.6000	-42.085
2512.0000	-35.810
2512.4000	-35.363
2512.8000	-34.751
2513.2000	-41.997
2513.6000	-210.000
2514.0000	-210.000
2514.4000	-210.000
2514.8000	-59.162
2515.2000	-64.065
2515.6000	-61.478
2516.0000	-210.000
2516.4000	-210.000
2516.8000	-210.000
2517.2000	-38.691
2517.6000	-34.956
2518.0000	-34.967
2518.4000	-35.427
2518.8000	-210.000
2519.2000	-210.000
2519.6000	-210.000
2520.0000	-72.199
2520.4000	-210.000
2520.8000	-65.115
2521.2000	-210.000
2521.6000	-64.549
2522.0000	-210.000
2522.4000	-41.216
2522.8000	-34.589
2523.2000	-34.059
2523.6000	-34.248
2524.0000	-46.789
2524.4000	-210.000
2524.8000	-210.000
2525.2000	-63.458
2525.6000	-210.000
2526.0000	-210.000
2526.4000	-210.000
2526.8000	-210.000
2527.2000	-210.000
2527.6000	-40.822
2528.0000	-34.461
2528.4000	-34.091
2528.8000	-33.666
2529.2000	-41.063
2529.6000	-210.000
2530.0000	-210.000
2530.4000	-210.000
2530.8000	-60.770
2531.2000	-210.000
2531.6000	-210.000
2532.0000	-210.000
2532.4000	-68.664
2532.8000	-42.592
2533.2000	-35.132
2533.6000	-33.989
2534.0000	-34.154
2534.4000	-41.395
2534.8000	-210.000
2535.2000	-210.000
2535.6000	-59.064
2536.0000	-210.000
2536.4000	-64.732
2536.8000	-77.180
2537.2000	-66.992
2537.6000	-210.000
2538.0000	-210.000
2538.4000	-35.699
2538.8000	-33.839
2539.2000	-32.298
2539.6000	-37.891
2540.0000	-210.000
2540.4000	-210.000
2540.8000	-66.163
2541.2000	-210.000
2541.6000	-61.104
2542.0000	-210.000
2542.4000	-62.400
2542.8000	-58.920
2543.2000	-210.000
2543.6000	-35.079
2544.0000	-33.249
2544.4000	-32.773
2544.8000	-34.632
2545.2000	-210.000
2545.6000	-210.000
2546.0000	-210.000
2546.4000	-210.000
2546.8000	-210.000
2547.2000	-210.000
2547.6000	-210.000
2548.0000	-59.100
2548.4000	-210.000
2548.8000	-35.343
2549.2000	-33.113
2549.6000	-32.615
2550.0000	-33.557
2550.4000	-210.000
2550.8000	-210.000
2551.2000	-210.000
2551.6000	-210.000
2552.0000	-210.000
2552.4000	-59.810
2552.8000	-58.633
2553.2000	-58.672
2553.6000	-210.000
2554.0000	-40.801
2554.4000	-33.170
2554.8000	-32.715
2555.2000	-34.529
2555.6000	-210.000
2556.0000	-210.000
2556.4000	-210.000
2556.8000	-58.257
2557.2000	-210.000
2557.6000	-210.000
2558.0000	-210.000
2558.4000	-59.757
2558.8000	-210.000
2559.2000	-37.400
2559.6000	-32.395
2560.0000	-32.293
2560.4000	-32.279
2560.8000	-41.387
2561.2000	-210.000
2561.6000	-210.000
2562.0000	-57.682
2562.4000	-55.910
2562.8000	-65.294
2563.2000	-59.872
2563.6000	-210.000
2564.0000	-71.703
2564.4000	-37.978
2564.8000	-32.285
2565.2000	-32.250
2565.6000	-32.315
2566.0000	-41.000
2566.4000	-210.000
2566.8000	-210.000
2567.2000	-77.911
2567.6000	-210.000
2568.0000	-69.414
2568.4000	-210.000
2568.8000	-210.000
2569.2000	-64.921
2569.6000	-42.423
2570.0000	-32.498
2570.4000	-32.066
2570.8000	-32.336
2571.2000	-38.398
2571.6000	-210.000
2572.0000	-210.000
2572.4000	-210.000
2572.8000	-59.609
2573.2000	-210.000
2573.6000	-65.006
2574.0000	-59.492
2574.4000	-64.338
2574.8000	-210.000
2575.2000	-32.496
2575.6000	-32.347
2576.0000	-30.573
2576.4000	-33.827
2576.8000	-210.000
2577.2000	-210.000
2577.6000	-210.000
2578.0000	-65.993
2578.4000	-210.000
2578.8000	-210.000
2579.2000	-210.000
2579.6000	-210.000
2580.0000	-64.419
2580.4000	-32.280
2580.8000	-30.851
2581.2000	-31.963
2581.6000	-33.288
2582.0000	-210.000
2582.4000	-210.000
2582.8000	-210.000
2583.2000	-210.000
2583.6000	-65.141
2584.0000	-59.865
2584.4000	-64.823
2584.8000	-210.000
2585.2000	-210.000
2585.6000	-33.540
2586.0000	-31.256
2586.4000	-31.129
2586.8000	-32.426
2587.2000	-210.000
2587.6000	-210.000
2588.0000	-64.397
2588.4000	-62.977
2588.8000	-210.000
2589.2000	-210.000
2589.6000	-210.000
2590.0000	-58.411
2590.4000	-210.000
2590.8000	-37.528
2591.2000	-31.569
2591.6000	-31.071
2592.0000	-31.963
2592.4000	-46.596
2592.8000	-210.000
2593.2000	-210.000
2593.6000	-63.872
2594.0000	-210.000
2594.4000	-210.000
2594.8000	-210.000
2595.2000	-210.000
2595.6000	-210.000
2596.0000	-35.635
2596.4000	-30.768
2596.8000	-30.417
2597.2000	-30.274
2597.6000	-38.629
2598.0000	-210.000
2598.4000	-210.000
2598.8000	-210.000
2599.2000	-210.000
2599.6000	-61.357
2600.0000	-61.663
2600.4000	-210.000
2600.8000	-210.000
2601.2000	-37.385
2601.6000	-31.723
2602.0000	-31.317
2602.4000	-31.383
2602.8000	-39.523
2603.2000	-210.000
2603.6000	-210.000
2604.0000	-210.000
2604.4000	-62.820
2604.8000	-68.134
2605.2000	-62.434
2605.6000	-210.000
2606.0000	-210.000
2606.4000	-210.000
2606.8000	-32.184
2607.2000	-30.357
2607.6000	-30.837
2608.0000	-36.309
2608.4000	-210.000
2608.8000	-210.000
2609.2000	-210.000
2609.6000	-210.000
2610.0000	-60.701
2610.4000	-210.000
2610.8000	-210.000
2611.2000	-210.000
2611.6000	-210.000
2612.0000	-30.012
2612.4000	-29.248
2612.8000	-29.335
2613.2000	-32.930
2613.6000	-210.000
2614.0000	-210.000
2614.4000	-63.524
2614.8000	-67.276
2615.2000	-210.000
2615.6000	-65.458
2616.0000	-60.237
2616.4000	-72.735
2616.8000	-62.885
2617.2000	-31.610
2617.6000	-30.179
2618.0000	-29.964
2618.4000	-31.682
2618.8000	-210.000
2619.2000	-210.000
2619.6000	-210.000
2620.0000	-210.000
2620.4000	-210.000
2620.8000	-210.000
2621.2000	-210.000
2621.6000	-210.000
2622.0000	-63.438
2622.4000	-33.988
2622.8000	-29.544
2623.2000	-31.211
2623.6000	-32.471
2624.0000	-210.000
2624.4000	-210.000
2624.8000	-72.598
2625.2000	-210.000
2625.6000	-61.395
2626.0000	-67.628
2626.4000	-69.533
2626.8000	-61.006
2627.2000	-210.000
2627.6000	-33.334
2628.0000	-29.326
2628.4000	-29.602
2628.8000	-31.449
2629.2000	-41.577
2629.6000	-210.000
2630.0000	-210.000
2630.4000	-67.079
2630.8000	-210.000
2631.2000	-62.262
2631.6000	-60.352
2632.0000	-210.000
2632.4000	-210.000
2632.8000	-34.394
2633.2000	-28.738
2633.6000	-29.380
2634.0000	-30.718
2634.4000	-39.226
2634.8000	-210.000
2635.2000	-210.000
2635.6000	-69.920
2636.0000	-69.975
2636.4000	-61.385
2636.8000	-63.408
2637.2000	-210.000
2637.6000	-210.000
2638.0000	-37.711
2638.4000	-28.086
2638.8000	-27.854
2639.2000	-30.709
2639.6000	-36.270
2640.0000	-210.000
2640.4000	-210.000
2640.8000	-210.000
2641.2000	-60.387
2641.6000	-73.189
2642.0000	-63.856
2642.4000	-64.894
2642.8000	-210.000
2643.2000	-210.000
2643.6000	-28.099
2644.0000	-26.307
2644.4000	-29.383
2644.8000	-32.822
2645.2000	-210.000
2645.6000	-210.000
2646.0000	-210.000
2646.4000	-70.435
2646.8000	-68.037
2647.2000	-64.208
2647.6000	-66.120
2648.0000	-60.886
2648.4000	-33.430
2648.8000	-26.874
2649.2000	-28.265
2649.6000	-28.154
2650.0000	-36.466
2650.4000	-210.000
2650.8000	-210.000
2651.2000	-210.000
2651.6000	-210.000
2652.0000	-60.843
2652.4000	-210.000
2652.8000	-65.707
2653.2000	-210.000
2653.6000	-34.910
2654.0000	-26.070
2654.4000	-27.896
2654.8000	-28.241
2655.2000	-35.529
2655.6000	-210.000
2656.0000	-210.000
2656.4000	-63.196
2656.8000	-210.000
2657.2000	-70.798
2657.6000	-65.031
2658.0000	-60.751
2658.4000	-210.000
2658.8000	-210.000
2659.2000	-26.701
2659.6000	-26.335
2660.0000	-27.633
2660.4000	-33.254
2660.8000	-210.000
2661.2000	-210.000
2661.6000	-210.000
2662.0000	-210.000
2662.4000	-210.000
2662.8000	-210.000
2663.2000	-62.303
2663.6000	-61.194
2664.0000	-210.000
2664.4000	-25.348
2664.8000	-26.647
2665.2000	-27.369
2665.6000	-30.301
2666.0000	-210.000
2666.4000	-210.000
2666.8000	-79.819
2667.2000	-210.000
2667.6000	-210.000
2668.0000	-63.689
2668.4000	-63.248
2668.8000	-69.626
2669.2000	-210.000
2669.6000	-27.168
2670.0000	-27.266
2670.4000	-26.637
2670.8000	-27.512
2671.2000	-210.000
2671.6000	-210.000
2672.0000	-210.000
2672.4000	-64.044
2672.8000	-210.000
2673.2000	-64.677
2673.6000	-62.239
2674.0000	-64.247
2674.4000	-210.000
2674.8000	-30.995
2675.2000	-26.595
2675.6000	-23.421
2676.0000	-25.363
2676.4000	-210.000
2676.8000	-210.000
2677.2000	-210.000
2677.6000	-210.000
2678.0000	-64.465
2678.4000	-210.000
2678.8000	-210.000
2679.2000	-68.386
2679.6000	-61.837
2680.0000	-28.068
2680.4000	-23.192
2680.8000	-22.721
2681.2000	-23.092
2681.6000	-32.516
2682.0000	-210.000
2682.4000	-210.000
2682.8000	-61.493
2683.2000	-62.841
2683.6000	-67.164
2684.0000	-61.225
2684.4000	-66.482
2684.8000	-63.173
2685.2000	-24.116
2685.6000	-22.947
2686.0000	-24.331
2686.4000	-25.950
2686.8000	-47.801
2687.2000	-210.000
2687.6000	-61.411
2688.0000	-59.483
2688.4000	-210.000
2688.8000	-63.031
2689.2000	-210.000
2689.6000	-64.458
2690.0000	-68.783
2690.4000	-25.153
2690.8000	-23.828
2691.2000	-25.227
2691.6000	-25.533
2692.0000	-39.208
2692.4000	-59.353
2692.8000	-210.000
2693.2000	-210.000
2693.6000	-210.000
2694.0000	-69.329
2694.4000	-210.000
2694.8000	-210.000
2695.2000	-63.593
2695.6000	-26.330
2696.0000	-21.978
2696.4000	-21.954
2696.8000	-23.384
2697.2000	-31.125
2697.6000	-61.638
2698.0000	-210.000
2698.4000	-210.000
2698.8000	-63.918
2699.2000	-64.901
2699.6000	-210.000
2700.0000	-64.629
2700.4000	-210.000
2700.8000	-24.627
2701.2000	-20.387
2701.6000	-19.865
2702.0000	-20.590
2702.4000	-27.491
2702.8000	-59.183
2703.2000	-72.777
2703.6000	-64.803
2704.0000	-66.368
2704.4000	-60.263
2704.8000	-61.020
2705.2000	-59.138
2705.6000	-58.942
2706.0000	-25.348
2706.4000	-21.074
2706.8000	-20.503
2707.2000	-22.804
2707.6000	-37.783
2708.0000	-59.169
2708.4000	-59.464
2708.8000	-62.251
2709.2000	-58.106
2709.6000	-58.647
2710.0000	-57.040
2710.4000	-57.504
2710.8000	-58.351
2711.2000	-25.302
2711.6000	-21.035
2712.0000	-20.841
2712.4000	-20.949
2712.8000	-30.150
2713.2000	-55.375
2713.6000	-55.640
2714.0000	-55.450
2714.4000	-55.673
2714.8000	-54.697
2715.2000	-54.604
2715.6000	-54.491
2716.0000	-54.395
2716.4000	-22.413
2716.8000	-18.048
2717.2000	-17.680
2717.6000	-18.659
2718.0000	-24.796
2718.4000	-50.757
2718.8000	-55.869
2719.2000	-55.968
2719.6000	-54.430
2720.0000	-54.233
2720.4000	-53.348
2720.8000	-51.941
2721.2000	-51.632
2721.6000	-22.319
2722.0000	-17.783
2722.4000	-16.728
2722.8000	-17.199
2723.2000	-22.613
2723.6000	-41.228
2724.0000	-47.658
2724.4000	-47.628
2724.8000	-47.179
2725.2000	-46.804
2725.6000	-46.560
2726.0000	-46.280
2726.4000	-46.090
2726.8000	-21.729
2727.2000	-17.062
2727.6000	-16.435
2728.0000	-18.496
2728.4000	-29.047
2728.8000	-41.457
2729.2000	-45.239
2729.6000	-45.186
2730.0000	-45.222
2730.4000	-45.115
2730.8000	-45.039
2731.2000	-45.047
2731.6000	-44.957
2732.0000	-18.948
2732.4000	-15.017
2732.8000	-15.773
2733.2000	-16.347
2733.6000	-22.096
2734.0000	-41.292
2734.4000	-45.260
2734.8000	-44.757
2735.2000	-44.367
2735.6000	-44.299
2736.0000	-43.994
2736.4000	-43.940
2736.8000	-43.838
2737.2000	-23.540
2737.6000	-17.386
2738.0000	-13.839
2738.4000	-14.713
2738.8000	-19.961
2739.2000	-38.067
2739.6000	-42.428
2740.0000	-42.311
2740.4000	-41.916
2740.8000	-41.594
2741.2000	-41.343
2741.6000	-41.051
2742.0000	-40.704
2742.4000	-22.277
2742.8000	-16.356
2743.2000	-12.781
2743.6000	-12.926
2744.0000	-18.116
2744.4000	-32.009
2744.8000	-36.557
2745.2000	-35.910
2745.6000	-35.123
2746.0000	-34.313
2746.4000	-33.733
2746.8000	-33.174
2747.2000	-32.952
2747.6000	-20.945
2748.0000	-15.265
2748.4000	-12.315
2748.8000	-12.297
2749.2000	-19.239
2749.6000	-33.170
2750.0000	-33.578
2750.4000	-33.495
2750.8000	-33.541
2751.2000	-33.596
2751.6000	-33.716
2752.0000	-33.943
2752.4000	-33.944
2752.8000	-19.206
2753.2000	-13.973
2753.6000	-11.068
2754.0000	-11.509
2754.4000	-16.474
2754.8000	-30.339
2755.2000	-30.369
2755.6000	-29.534
2756.0000	-28.963
2756.4000	-28.570
2756.8000	-28.352
2757.2000	-28.065
2757.6000	-27.566
2758.0000	-18.376
2758.4000	-12.867
2758.8000	-9.951
2759.2000	-10.400
2759.6000	-14.316
2760.0000	-25.993
2760.4000	-26.487
2760.8000	-26.932
2761.2000	-26.783
2761.6000	-26.484
2762.0000	-26.085
2762.4000	-25.445
2762.8000	-25.053
2763.2000	-18.013
2763.6000	-12.368
2764.0000	-8.941
2764.4000	-9.673
2764.8000	-15.896
2765.2000	-21.561
2765.6000	-21.840
2766.0000	-21.528
2766.4000	-20.880
2766.8000	-20.227
2767.2000	-19.741
2767.6000	-19.378
2768.0000	-19.239
2768.4000	-11.967
2768.8000	-8.223
2769.2000	-7.084
2769.6000	-6.791
2770.0000	-11.324
2770.4000	-19.648
2770.8000	-20.256
2771.2000	-20.243
2771.6000	-20.605
2772.0000	-21.316
2772.4000	-22.258
2772.8000	-23.780
2773.2000	-25.195
2773.6000	-16.040
2774.0000	-7.268
2774.4000	-6.351
2774.8000	-5.882
2775.2000	-10.212
2775.6000	-19.692
2776.0000	-26.766
2776.4000	-26.684
2776.8000	-26.204
2777.2000	-25.854
2777.6000	-25.361
2778.0000	-24.862
2778.4000	-24.256
2778.8000	-10.887
2779.2000	-5.389
2779.6000	-4.373
2780.0000	-4.918
2780.4000	-12.069
2780.8000	-17.042
2781.2000	-20.684
2781.6000	-20.528
2782.0000	-19.991
2782.4000	-19.483
2782.8000	-18.816
2783.2000	-17.624
2783.6000	-16.833
2784.0000	-7.122
2784.4000	-3.262
2784.8000	-2.646
2785.2000	-2.546
2785.6000	-6.922
2786.0000	-13.065
2786.4000	-12.301
2786.8000	-11.452
2787.2000	-11.041
2787.6000	-10.754
2788.0000	-10.486
2788.4000	-10.265
2788.8000	-10.109
2789.2000	-2.207
2789.6000	-0.829
2790.0000	-0.773
2790.4000	-1.838
2790.8000	-11.008
2791.2000	-10.478
2791.6000	-10.408
2792.0000	-10.660
2792.4000	-10.821
2792.8000	-10.929
2793.2000	-11.046
2793.6000	-11.254
2794.0000	-11.332
2794.4000	-3.700
2794.8000	-0.862
2795.2000	-0.377
2795.6000	-1.405
2796.0000	-10.628
2796.4000	-11.052
2796.8000	-12.302
2797.2000	-12.721
2797.6000	-12.920
2798.0000	-13.031
2798.4000	-13.170
2798.8000	-13.288
2799.2000	-13.373
2799.6000	-4.193
2800.0000	-0.351
2800.4000	+0.191
2800.8000	-0.035
2801.2000	-6.034
2801.6000	-13.149
2802.0000	-13.670
2802.4000	-13.771
2802.8000	-13.986
2803.2000	-14.236
2803.6000	-14.589
2804.0000	-15.076
2804.4000	-15.638
2804.8000	-4.024
2805.2000	-0.879
2805.6000	-0.951
2806.0000	-2.175
2806.4000	-12.969
2806.8000	-17.210
2807.2000	-18.304
2807.6000	-18.218
2808.0000	-18.020
2808.4000	-17.809
2808.8000	-17.646
2809.2000	-17.577
2809.6000	-17.601
2810.0000	-3.578
2810.4000	-2.455
2810.8000	-2.551
2811.2000	-3.757
2811.6000	-13.155
2812.0000	-18.384
2812.4000	-19.449
2812.8000	-19.720
2813.2000	-19.992
2813.6000	-20.050
2814.0000	-19.882
2814.4000	-19.454
2814.8000	-19.219
2815.2000	-4.183
2815.6000	-2.941
2816.0000	-3.026
2816.4000	-5.489
2816.8000	-14.884
2817.2000	-18.016
2817.6000	-18.647
2818.0000	-19.048
2818.4000	-19.424
2818.8000	-19.776
2819.2000	-20.171
2819.6000	-20.700
2820.0000	-21.089
2820.4000	-5.003
2820.8000	-3.784
2821.2000	-3.824
2821.6000	-5.276
2822.0000	-18.333
2822.4000	-25.464
2822.8000	-27.404
2823.2000	-28.199
2823.6000	-28.622
2824.0000	-28.903
2824.4000	-29.374
2824.8000	-29.854
2825.2000	-10.115
2825.6000	-7.970
2826.0000	-4.607
2826.4000	-4.557
2826.8000	-9.839
2827.2000	-22.528
2827.6000	-29.318
2828.0000	-28.962
2828.4000	-28.379
2828.8000	-28.074
2829.2000	-27.997
2829.6000	-27.902
2830.0000	-27.553
2830.4000	-14.123
2830.8000	-8.371
2831.2000	-5.015
2831.6000	-4.879
2832.0000	-8.554
2832.4000	-19.863
2832.8000	-28.072
2833.2000	-28.849
2833.6000	-29.473
2834.0000	-30.345
2834.4000	-31.380
2834.8000	-32.662
2835.2000	-34.424
2835.6000	-13.257
2836.0000	-7.123
2836.4000	-4.911
2836.8000	-4.945
2837.2000	-10.453
2837.6000	-32.351
2838.0000	-35.794
2838.4000	-35.714
2838.8000	-35.279
2839.2000	-34.818
2839.6000	-34.512
2840.0000	-34.340
2840.4000	-34.326
2840.8000	-15.176
2841.2000	-8.917
2841.6000	-5.222
2842.0000	-4.949
2842.4000	-10.539
2842.8000	-31.467
2843.2000	-35.398
2843.6000	-36.112
2844.0000	-36.921
2844.4000	-37.804
2844.8000	-38.590
2845.2000	-39.063
2845.6000	-39.383
2846.0000	-11.183
2846.4000	-6.193
2846.8000	-5.002
2847.2000	-5.870
2847.6000	-18.444
2848.0000	-37.222
2848.4000	-38.793
2848.8000	-39.036
2849.2000	-39.251
2849.6000	-39.429
2850.0000	-39.603
2850.4000	-39.822
2850.8000	-40.437
2851.2000	-15.145
2851.6000	-8.852
2852.0000	-5.130
2852.4000	-5.210
2852.8000	-11.281
2853.2000	-40.886
2853.6000	-43.867
2854.0000	-43.900
2854.4000	-43.655
2854.8000	-43.423
2855.2000	-43.105
2855.6000	-42.767
2856.0000	-42.752
2856.4000	-11.687
2856.8000	-6.033
2857.2000	-5.076
2857.6000	-6.183
2858.0000	-20.873
2858.4000	-41.987
2858.8000	-43.767
2859.2000	-44.512
2859.6000	-44.807
2860.0000	-45.119
2860.4000	-45.213
2860.8000	-45.496
2861.2000	-45.654
2861.6000	-11.770
2862.0000	-6.211
2862.4000	-5.300
2862.8000	-6.323
2863.2000	-21.772
2863.6000	-42.383
2864.0000	-47.130
2864.4000	-48.118
2864.8000	-48.698
2865.2000	-49.659
2865.6000	-50.528
2866.0000	-51.046
2866.4000	-55.934
2866.8000	-11.775
2867.2000	-6.496
2867.6000	-5.488
2868.0000	-8.338
2868.4000	-24.101
2868.8000	-50.743
2869.2000	-51.514
2869.6000	-51.889
2870.0000	-52.402
2870.4000	-52.902
2870.8000	-53.201
2871.2000	-53.279
2871.6000	-53.195
2872.0000	-12.099
2872.4000	-6.684
2872.8000	-5.750
2873.2000	-6.930
2873.6000	-21.183
2874.0000	-53.926
2874.4000	-54.481
2874.8000	-55.206
2875.2000	-55.011
2875.6000	-55.381
2876.0000	-56.054
2876.4000	-58.147
2876.8000	-15.790
2877.2000	-9.593
2877.6000	-6.080
2878.0000	-6.032
2878.4000	-11.803
2878.8000	-41.312
2879.2000	-57.558
2879.6000	-57.239
2880.0000	-57.675
2880.4000	-58.308
2880.8000	-58.531
2881.2000	-59.077
2881.6000	-60.048
2882.0000	-210.000
2882.4000	-12.570
2882.8000	-6.863
2883.2000	-7.120
2883.6000	-16.830
2884.0000	-58.735
2884.4000	-60.003
2884.8000	-59.659
2885.2000	-61.033
2885.6000	-59.985
2886.0000	-60.148
2886.4000	-210.000
2886.8000	-63.268
2887.2000	-16.315
2887.6000	-10.216
2888.0000	-6.657
2888.4000	-6.500
2888.8000	-12.113
2889.2000	-60.781
2889.6000	-62.041
2890.0000	-61.870
2890.4000	-64.358
2890.8000	-64.530
2891.2000	-64.732
2891.6000	-210.000
2892.0000	-210.000
2892.4000	-12.863
2892.8000	-8.036
2893.2000	-6.912
2893.6000	-7.957
2894.0000	-23.928
2894.4000	-65.018
2894.8000	-73.648
2895.2000	-210.000
2895.6000	-210.000
2896.0000	-61.689
2896.4000	-87.142
2896.8000	-63.138
2897.2000	-67.897
2897.6000	-13.562
2898.0000	-8.309
2898.4000	-7.131
2898.8000	-8.283
2899.2000	-21.593
2899.6000	-210.000
2900.0000	-210.000
2900.4000	-75.209
2900.8000	-64.867
2901.2000	-210.000
2901.6000	-210.000
2902.0000	-65.357
2902.4000	-210.000
2902.8000	-13.849
2903.2000	-8.520
2903.6000	-7.260
2904.0000	-9.014
2904.4000	-27.523
2904.8000	-210.000
2905.2000	-62.701
2905.6000	-210.000
2906.0000	-210.000
2906.4000	-210.000
2906.8000	-210.000
2907.2000	-64.939
2907.6000	-63.877
2908.0000	-12.860
2908.4000	-8.051
2908.8000	-7.832
2909.2000	-13.324
2909.6000	-210.000
2910.0000	-61.120
2910.4000	-64.883
2910.8000	-63.405
2911.2000	-68.197
2911.6000	-66.435
2912.0000	-64.093
2912.4000	-64.523
2912.8000	-17.581
2913.2000	-11.760
2913.6000	-8.287
2914.0000	-7.847
2914.4000	-13.180
2914.8000	-52.209
2915.2000	-210.000
2915.6000	-210.000
2916.0000	-210.000
2916.4000	-63.381
2916.8000	-65.860
2917.2000	-66.298
2917.6000	-61.885
2918.0000	-18.336
2918.4000	-11.974
2918.8000	-8.304
2919.2000	-8.584
2919.6000	-16.073
2920.0000	-62.056
2920.4000	-61.166
2920.8000	-210.000
2921.2000	-210.000
2921.6000	-69.841
2922.0000	-210.000
2922.4000	-210.000
2922.8000	-210.000
2923.2000	-18.284
2923.6000	-10.827
2924.0000	-8.604
2924.4000	-9.514
2924.8000	-25.118
2925.2000	-66.812
2925.6000	-210.000
2926.0000	-210.000
2926.4000	-64.478
2926.8000	-210.000
2927.2000	-63.793
2927.6000	-210.000
2928.0000	-210.000
2928.4000	-14.417
2928.8000	-9.737
2929.2000	-8.731
2929.6000	-9.319
2930.0000	-26.670
2930.4000	-77.316
2930.8000	-210.000
2931.2000	-210.000
2931.6000	-72.293
2932.0000	-210.000
2932.4000	-62.589
2932.8000	-63.218
2933.2000	-210.000
2933.6000	-14.881
2934.0000	-9.671
2934.4000	-8.609
2934.8000	-11.683
2935.2000	-51.188
2935.6000	-210.000
2936.0000	-210.000
2936.4000	-210.000
2936.8000	-66.623
2937.2000	-66.875
2937.6000	-210.000
2938.0000	-61.291
2938.4000	-18.469
2938.8000	-12.381
2939.2000	-8.944
2939.6000	-8.824
2940.0000	-14.202
2940.4000	-64.756
2940.8000	-64.120
2941.2000	-210.000
2941.6000	-210.000
2942.0000	-71.028
2942.4000	-210.000
2942.8000	-210.000
2943.2000	-210.000
2943.6000	-18.100
2944.0000	-12.345
2944.4000	-9.237
2944.8000	-9.140
2945.2000	-16.098
2945.6000	-71.266
2946.0000	-210.000
2946.4000	-65.536
2946.8000	-210.000
2947.2000	-65.244
2947.6000	-69.027
2948.0000	-65.778
2948.4000	-68.749
2948.8000	-14.765
2949.2000	-9.641
2949.6000	-9.221
2950.0000	-10.333
2950.4000	-22.014
2950.8000	-70.542
2951.2000	-66.238
2951.6000	-210.000
2952.0000	-72.594
2952.4000	-70.919
2952.8000	-66.589
2953.2000	-64.598
2953.6000	-210.000
2954.0000	-15.043
2954.4000	-9.915
2954.8000	-9.755
2955.2000	-11.162
2955.6000	-37.388
2956.0000	-210.000
2956.4000	-65.463
2956.8000	-68.175
2957.2000	-63.801
2957.6000	-66.212
2958.0000	-67.605
2958.4000	-210.000
2958.8000	-63.962
2959.2000	-13.735
2959.6000	-9.274
2960.0000	-9.986
2960.4000	-15.384
2960.8000	-210.000
2961.2000	-210.000
2961.6000	-69.888
2962.0000	-210.000
2962.4000	-210.000
2962.8000	-210.000
2963.2000	-210.000
2963.6000	-210.000
2964.0000	-18.137
2964.4000	-12.229
2964.8000	-9.298
2965.2000	-9.971
2965.6000	-16.722
2966.0000	-69.107
2966.4000	-210.000
2966.8000	-69.597
2967.2000	-210.000
2967.6000	-76.975
2968.0000	-210.000
2968.4000	-57.032
2968.8000	-60.300
2969.2000	-18.493
2969.6000	-12.427
2970.0000	-9.743
2970.4000	-10.551
2970.8000	-17.289
2971.2000	-210.000
2971.6000	-210.000
2972.0000	-210.000
2972.4000	-210.000
2972.8000	-75.118
2973.2000	-210.000
2973.6000	-60.652
2974.0000	-63.388
2974.4000	-15.193
2974.8000	-10.280
2975.2000	-10.468
2975.6000	-11.802
2976.0000	-25.318
2976.4000	-210.000
2976.8000	-210.000
2977.2000	-210.000
2977.6000	-69.138
2978.0000	-71.194
2978.4000	-210.000
2978.8000	-210.000
2979.2000	-18.954
2979.6000	-12.611
2980.0000	-9.906
2980.4000	-11.253
2980.8000	-16.046
2981.2000	-64.279
2981.6000	-73.962
2982.0000	-63.004
2982.4000	-68.917
2982.8000	-210.000
2983.2000	-210.000
2983.6000	-78.587
2984.0000	-210.000
2984.4000	-210.000
2984.8000	-15.496
2985.2000	-10.290
2985.6000	-11.537
[truncated: 6,286 more rows]
