# Supplementary material for: Femtosecond tunable solitons up to 4.8 µm using soliton self-frequency shift in an InF3 fiber
Source: Sci Rep. 2022 Sep 23;12:15898. doi: 10.1038/s41598-022-19658-8 (PMC9508244; doi:10.1038/s41598-022-19658-8)
Supplement: Supplementary file 1 — Supplementary Information. [file 41598_2022_19658_MOESM1_ESM.zip › Raw data/Fig4_70W_QCW/9.50A.CSV]

75CSV
// AQ6376 OPTICAL SPECTRUM ANALYZER //
35
CTRWL	3850.000000
SPAN	3300.000000
START WL	2200.000000
STOP WL	5500.000000
WLFREQ	0
REFL	+0.0
LSCL	7.1
RESLN	2.000
AVG	1
SMPLAUTO	1
SMPL	8251
SMPLINTVL	0.4000
HI1_CHOP
MEAS
LSUNT	0
NMSKH	OFF
RESCOR	0
SMOOTH	0
MEASWL	0
SWPSPD	1
MODELNAME	AQ6376
CHGPT	0
RESCAL0_0	10243
RESCAL0_1	0
RESCAL0_2	0
RESCAL1_0	10243
RESCAL1_1	0
RESCAL1_2	0
RESPARM	10243
FREQPARM	10243
WNUMPARM	10243
[TRACE DATA]
2200.0000	-210.000
2200.4000	-210.000
2200.8000	-51.150
2201.2000	-210.000
2201.6000	-210.000
2202.0000	-210.000
2202.4000	-210.000
2202.8000	-210.000
2203.2000	-210.000
2203.6000	-57.679
2204.0000	-59.906
2204.4000	-60.670
2204.8000	-69.130
2205.2000	-210.000
2205.6000	-45.078
2206.0000	-48.359
2206.4000	-52.563
2206.8000	-43.346
2207.2000	-210.000
2207.6000	-210.000
2208.0000	-58.552
2208.4000	-62.472
2208.8000	-210.000
2209.2000	-210.000
2209.6000	-56.520
2210.0000	-61.611
2210.4000	-57.069
2210.8000	-210.000
2211.2000	-210.000
2211.6000	-210.000
2212.0000	-210.000
2212.4000	-210.000
2212.8000	-210.000
2213.2000	-210.000
2213.6000	-210.000
2214.0000	-210.000
2214.4000	-65.556
2214.8000	-55.598
2215.2000	-210.000
2215.6000	-61.203
2216.0000	-210.000
2216.4000	-210.000
2216.8000	-47.344
2217.2000	-210.000
2217.6000	-47.083
2218.0000	-56.938
2218.4000	-210.000
2218.8000	-57.031
2219.2000	-55.758
2219.6000	-55.344
2220.0000	-210.000
2220.4000	-210.000
2220.8000	-59.439
2221.2000	-210.000
2221.6000	-45.867
2222.0000	-45.872
2222.4000	-50.918
2222.8000	-45.039
2223.2000	-51.192
2223.6000	-210.000
2224.0000	-59.299
2224.4000	-210.000
2224.8000	-56.007
2225.2000	-57.314
2225.6000	-210.000
2226.0000	-210.000
2226.4000	-60.742
2226.8000	-57.905
2227.2000	-210.000
2227.6000	-48.428
2228.0000	-56.847
2228.4000	-210.000
2228.8000	-210.000
2229.2000	-210.000
2229.6000	-210.000
2230.0000	-210.000
2230.4000	-210.000
2230.8000	-58.479
2231.2000	-210.000
2231.6000	-210.000
2232.0000	-210.000
2232.4000	-210.000
2232.8000	-47.941
2233.2000	-210.000
2233.6000	-50.822
2234.0000	-210.000
2234.4000	-210.000
2234.8000	-210.000
2235.2000	-210.000
2235.6000	-210.000
2236.0000	-210.000
2236.4000	-210.000
2236.8000	-56.393
2237.2000	-72.172
2237.6000	-48.349
2238.0000	-43.925
2238.4000	-55.581
2238.8000	-52.252
2239.2000	-43.532
2239.6000	-210.000
2240.0000	-210.000
2240.4000	-210.000
2240.8000	-210.000
2241.2000	-57.771
2241.6000	-210.000
2242.0000	-70.139
2242.4000	-210.000
2242.8000	-60.212
2243.2000	-210.000
2243.6000	-68.954
2244.0000	-210.000
2244.4000	-45.878
2244.8000	-210.000
2245.2000	-210.000
2245.6000	-210.000
2246.0000	-210.000
2246.4000	-210.000
2246.8000	-65.132
2247.2000	-210.000
2247.6000	-68.664
2248.0000	-65.416
2248.4000	-210.000
2248.8000	-210.000
2249.2000	-58.234
2249.6000	-55.066
2250.0000	-210.000
2250.4000	-210.000
2250.8000	-210.000
2251.2000	-210.000
2251.6000	-61.272
2252.0000	-210.000
2252.4000	-210.000
2252.8000	-210.000
2253.2000	-56.364
2253.6000	-60.544
2254.0000	-210.000
2254.4000	-46.728
2254.8000	-51.996
2255.2000	-46.488
2255.6000	-50.971
2256.0000	-210.000
2256.4000	-210.000
2256.8000	-56.703
2257.2000	-65.245
2257.6000	-210.000
2258.0000	-56.793
2258.4000	-65.283
2258.8000	-210.000
2259.2000	-49.708
2259.6000	-46.961
2260.0000	-210.000
2260.4000	-45.449
2260.8000	-54.554
2261.2000	-210.000
2261.6000	-210.000
2262.0000	-210.000
2262.4000	-59.030
2262.8000	-210.000
2263.2000	-67.173
2263.6000	-55.541
2264.0000	-61.288
2264.4000	-210.000
2264.8000	-210.000
2265.2000	-48.628
2265.6000	-56.907
2266.0000	-210.000
2266.4000	-210.000
2266.8000	-210.000
2267.2000	-56.605
2267.6000	-210.000
2268.0000	-58.201
2268.4000	-75.311
2268.8000	-57.092
2269.2000	-210.000
2269.6000	-210.000
2270.0000	-210.000
2270.4000	-46.570
2270.8000	-49.569
2271.2000	-46.533
2271.6000	-52.366
2272.0000	-210.000
2272.4000	-66.412
2272.8000	-56.716
2273.2000	-65.098
2273.6000	-58.150
2274.0000	-58.069
2274.4000	-210.000
2274.8000	-210.000
2275.2000	-58.098
2275.6000	-45.839
2276.0000	-48.678
2276.4000	-50.137
2276.8000	-43.807
2277.2000	-210.000
2277.6000	-210.000
2278.0000	-210.000
2278.4000	-210.000
2278.8000	-210.000
2279.2000	-210.000
2279.6000	-63.289
2280.0000	-210.000
2280.4000	-62.896
2280.8000	-210.000
2281.2000	-48.302
2281.6000	-210.000
2282.0000	-210.000
2282.4000	-210.000
2282.8000	-210.000
2283.2000	-210.000
2283.6000	-56.969
2284.0000	-75.510
2284.4000	-210.000
2284.8000	-210.000
2285.2000	-64.169
2285.6000	-210.000
2286.0000	-210.000
2286.4000	-210.000
2286.8000	-210.000
2287.2000	-57.869
2287.6000	-47.792
2288.0000	-210.000
2288.4000	-210.000
2288.8000	-210.000
2289.2000	-210.000
2289.6000	-59.875
2290.0000	-58.523
2290.4000	-210.000
2290.8000	-210.000
2291.2000	-50.560
2291.6000	-44.623
2292.0000	-48.739
2292.4000	-51.117
2292.8000	-44.070
2293.2000	-210.000
2293.6000	-210.000
2294.0000	-210.000
2294.4000	-67.416
2294.8000	-60.837
2295.2000	-210.000
2295.6000	-56.387
2296.0000	-210.000
2296.4000	-62.525
2296.8000	-210.000
2297.2000	-59.355
2297.6000	-52.593
2298.0000	-45.833
2298.4000	-210.000
2298.8000	-210.000
2299.2000	-210.000
2299.6000	-210.000
2300.0000	-210.000
2300.4000	-59.195
2300.8000	-210.000
2301.2000	-210.000
2301.6000	-59.302
2302.0000	-210.000
2302.4000	-210.000
2302.8000	-51.371
2303.2000	-49.653
2303.6000	-210.000
2304.0000	-210.000
2304.4000	-210.000
2304.8000	-57.782
2305.2000	-210.000
2305.6000	-210.000
2306.0000	-210.000
2306.4000	-55.810
2306.8000	-57.416
2307.2000	-210.000
2307.6000	-44.354
2308.0000	-46.513
2308.4000	-50.118
2308.8000	-46.775
2309.2000	-50.458
2309.6000	-210.000
2310.0000	-210.000
2310.4000	-210.000
2310.8000	-60.416
2311.2000	-59.323
2311.6000	-58.437
2312.0000	-210.000
2312.4000	-210.000
2312.8000	-210.000
2313.2000	-52.619
2313.6000	-50.880
2314.0000	-45.389
2314.4000	-52.870
2314.8000	-210.000
2315.2000	-210.000
2315.6000	-210.000
2316.0000	-60.382
2316.4000	-210.000
2316.8000	-66.265
2317.2000	-210.000
2317.6000	-59.419
2318.0000	-73.866
2318.4000	-210.000
2318.8000	-48.570
2319.2000	-51.265
2319.6000	-53.257
2320.0000	-210.000
2320.4000	-210.000
2320.8000	-210.000
2321.2000	-210.000
2321.6000	-210.000
2322.0000	-210.000
2322.4000	-66.265
2322.8000	-210.000
2323.2000	-210.000
2323.6000	-210.000
2324.0000	-46.501
2324.4000	-51.263
2324.8000	-46.153
2325.2000	-51.326
2325.6000	-210.000
2326.0000	-210.000
2326.4000	-210.000
2326.8000	-69.617
2327.2000	-210.000
2327.6000	-58.297
2328.0000	-210.000
2328.4000	-210.000
2328.8000	-59.363
2329.2000	-46.595
2329.6000	-49.174
2330.0000	-50.831
2330.4000	-43.895
2330.8000	-210.000
2331.2000	-210.000
2331.6000	-210.000
2332.0000	-70.611
2332.4000	-66.021
2332.8000	-210.000
2333.2000	-59.583
2333.6000	-63.339
2334.0000	-210.000
2334.4000	-210.000
2334.8000	-47.715
2335.2000	-51.016
2335.6000	-210.000
2336.0000	-210.000
2336.4000	-64.274
2336.8000	-210.000
2337.2000	-210.000
2337.6000	-56.679
2338.0000	-56.956
2338.4000	-210.000
2338.8000	-65.543
2339.2000	-61.704
2339.6000	-210.000
2340.0000	-45.332
2340.4000	-48.907
2340.8000	-49.338
2341.2000	-45.987
2341.6000	-210.000
2342.0000	-210.000
2342.4000	-210.000
2342.8000	-210.000
2343.2000	-60.777
2343.6000	-210.000
2344.0000	-210.000
2344.4000	-59.609
2344.8000	-53.792
2345.2000	-45.359
2345.6000	-48.665
2346.0000	-48.204
2346.4000	-43.741
2346.8000	-210.000
2347.2000	-61.579
2347.6000	-58.923
2348.0000	-210.000
2348.4000	-66.815
2348.8000	-72.162
2349.2000	-60.472
2349.6000	-210.000
2350.0000	-210.000
2350.4000	-210.000
2350.8000	-47.331
2351.2000	-51.803
2351.6000	-46.750
2352.0000	-210.000
2352.4000	-210.000
2352.8000	-62.086
2353.2000	-64.771
2353.6000	-210.000
2354.0000	-210.000
2354.4000	-58.486
2354.8000	-210.000
2355.2000	-64.522
2355.6000	-210.000
2356.0000	-52.357
2356.4000	-48.151
2356.8000	-49.458
2357.2000	-48.374
2357.6000	-210.000
2358.0000	-210.000
2358.4000	-65.549
2358.8000	-210.000
2359.2000	-60.381
2359.6000	-60.579
2360.0000	-210.000
2360.4000	-62.730
2360.8000	-50.601
2361.2000	-43.988
2361.6000	-46.783
2362.0000	-48.091
2362.4000	-44.079
2362.8000	-210.000
2363.2000	-210.000
2363.6000	-60.556
2364.0000	-64.889
2364.4000	-79.967
2364.8000	-210.000
2365.2000	-61.890
2365.6000	-210.000
2366.0000	-58.178
2366.4000	-210.000
2366.8000	-46.467
2367.2000	-47.432
2367.6000	-45.651
2368.0000	-59.421
2368.4000	-210.000
2368.8000	-210.000
2369.2000	-210.000
2369.6000	-58.554
2370.0000	-210.000
2370.4000	-62.751
2370.8000	-210.000
2371.2000	-210.000
2371.6000	-210.000
2372.0000	-50.129
2372.4000	-47.436
2372.8000	-48.282
2373.2000	-210.000
2373.6000	-210.000
2374.0000	-210.000
2374.4000	-58.854
2374.8000	-74.708
2375.2000	-210.000
2375.6000	-210.000
2376.0000	-210.000
2376.4000	-210.000
2376.8000	-210.000
2377.2000	-47.644
2377.6000	-47.149
2378.0000	-46.737
2378.4000	-44.248
2378.8000	-210.000
2379.2000	-210.000
2379.6000	-210.000
2380.0000	-63.585
2380.4000	-58.680
2380.8000	-59.832
2381.2000	-60.808
2381.6000	-59.830
2382.0000	-210.000
2382.4000	-49.869
2382.8000	-45.259
2383.2000	-46.442
2383.6000	-44.170
2384.0000	-52.487
2384.4000	-210.000
2384.8000	-210.000
2385.2000	-210.000
2385.6000	-58.632
2386.0000	-210.000
2386.4000	-210.000
2386.8000	-210.000
2387.2000	-210.000
2387.6000	-210.000
2388.0000	-47.509
2388.4000	-46.098
2388.8000	-46.304
2389.2000	-210.000
2389.6000	-210.000
2390.0000	-210.000
2390.4000	-210.000
2390.8000	-63.952
2391.2000	-210.000
2391.6000	-210.000
2392.0000	-60.356
2392.4000	-61.384
2392.8000	-210.000
2393.2000	-46.760
2393.6000	-46.119
2394.0000	-46.051
2394.4000	-44.664
2394.8000	-210.000
2395.2000	-68.223
2395.6000	-210.000
2396.0000	-60.548
2396.4000	-63.574
2396.8000	-58.239
2397.2000	-210.000
2397.6000	-210.000
2398.0000	-210.000
2398.4000	-47.678
2398.8000	-44.130
2399.2000	-46.088
2399.6000	-43.718
2400.0000	-48.998
2400.4000	-210.000
2400.8000	-74.190
2401.2000	-210.000
2401.6000	-210.000
2402.0000	-210.000
2402.4000	-210.000
2402.8000	-58.916
2403.2000	-59.439
2403.6000	-210.000
2404.0000	-46.927
2404.4000	-45.671
2404.8000	-44.419
2405.2000	-210.000
2405.6000	-210.000
2406.0000	-57.367
2406.4000	-65.334
2406.8000	-58.984
2407.2000	-64.183
2407.6000	-65.080
2408.0000	-65.233
2408.4000	-210.000
2408.8000	-210.000
2409.2000	-45.983
2409.6000	-43.969
2410.0000	-45.389
2410.4000	-46.262
2410.8000	-210.000
2411.2000	-71.961
2411.6000	-60.518
2412.0000	-62.636
2412.4000	-64.980
2412.8000	-210.000
2413.2000	-210.000
2413.6000	-65.616
2414.0000	-51.828
2414.4000	-43.615
2414.8000	-42.590
2415.2000	-45.082
2415.6000	-43.268
2416.0000	-48.917
2416.4000	-210.000
2416.8000	-210.000
2417.2000	-210.000
2417.6000	-210.000
2418.0000	-82.824
2418.4000	-65.931
2418.8000	-58.327
2419.2000	-61.421
2419.6000	-210.000
2420.0000	-45.416
2420.4000	-43.748
2420.8000	-43.359
2421.2000	-53.145
2421.6000	-210.000
2422.0000	-210.000
2422.4000	-67.381
2422.8000	-210.000
2423.2000	-58.770
2423.6000	-210.000
2424.0000	-57.965
2424.4000	-62.054
2424.8000	-210.000
2425.2000	-44.803
2425.6000	-42.761
2426.0000	-43.990
2426.4000	-210.000
2426.8000	-210.000
2427.2000	-210.000
2427.6000	-59.036
2428.0000	-64.841
2428.4000	-210.000
2428.8000	-210.000
2429.2000	-210.000
2429.6000	-210.000
2430.0000	-210.000
2430.4000	-42.782
2430.8000	-42.544
2431.2000	-44.060
2431.6000	-42.505
2432.0000	-210.000
2432.4000	-65.464
2432.8000	-210.000
2433.2000	-62.053
2433.6000	-61.806
2434.0000	-64.501
2434.4000	-68.460
2434.8000	-63.640
2435.2000	-210.000
2435.6000	-47.731
2436.0000	-41.481
2436.4000	-42.356
2436.8000	-42.027
2437.2000	-48.452
2437.6000	-210.000
2438.0000	-210.000
2438.4000	-66.929
2438.8000	-210.000
2439.2000	-66.355
2439.6000	-210.000
2440.0000	-60.615
2440.4000	-210.000
2440.8000	-210.000
2441.2000	-42.119
2441.6000	-41.823
2442.0000	-42.085
2442.4000	-210.000
2442.8000	-210.000
2443.2000	-210.000
2443.6000	-210.000
2444.0000	-71.160
2444.4000	-210.000
2444.8000	-210.000
2445.2000	-210.000
2445.6000	-71.414
2446.0000	-210.000
2446.4000	-41.198
2446.8000	-40.141
2447.2000	-41.728
2447.6000	-41.752
2448.0000	-210.000
2448.4000	-210.000
2448.8000	-58.618
2449.2000	-210.000
2449.6000	-66.480
2450.0000	-67.947
2450.4000	-60.037
2450.8000	-60.589
2451.2000	-210.000
2451.6000	-40.547
2452.0000	-40.251
2452.4000	-41.173
2452.8000	-40.847
2453.2000	-210.000
2453.6000	-210.000
2454.0000	-210.000
2454.4000	-60.091
2454.8000	-63.946
2455.2000	-58.576
2455.6000	-210.000
2456.0000	-63.621
2456.4000	-210.000
2456.8000	-210.000
2457.2000	-40.028
2457.6000	-39.877
2458.0000	-40.010
2458.4000	-52.396
2458.8000	-210.000
2459.2000	-210.000
2459.6000	-61.743
2460.0000	-75.041
2460.4000	-210.000
2460.8000	-210.000
2461.2000	-210.000
2461.6000	-59.510
2462.0000	-210.000
2462.4000	-39.020
2462.8000	-38.757
2463.2000	-39.961
2463.6000	-41.506
2464.0000	-210.000
2464.4000	-210.000
2464.8000	-210.000
2465.2000	-63.387
2465.6000	-63.513
2466.0000	-210.000
2466.4000	-77.626
2466.8000	-59.604
2467.2000	-53.266
2467.6000	-38.071
2468.0000	-38.376
2468.4000	-39.303
2468.8000	-38.827
2469.2000	-210.000
2469.6000	-210.000
2470.0000	-210.000
2470.4000	-210.000
2470.8000	-61.466
2471.2000	-210.000
2471.6000	-210.000
2472.0000	-64.115
2472.4000	-210.000
2472.8000	-40.221
2473.2000	-37.855
2473.6000	-38.619
2474.0000	-39.269
2474.4000	-210.000
2474.8000	-210.000
2475.2000	-56.973
2475.6000	-59.889
2476.0000	-210.000
2476.4000	-210.000
2476.8000	-210.000
2477.2000	-59.498
2477.6000	-210.000
2478.0000	-44.349
2478.4000	-36.499
2478.8000	-38.196
2479.2000	-38.342
2479.6000	-55.398
2480.0000	-210.000
2480.4000	-66.540
2480.8000	-210.000
2481.2000	-210.000
2481.6000	-59.604
2482.0000	-210.000
2482.4000	-59.254
2482.8000	-210.000
2483.2000	-50.369
2483.6000	-36.438
2484.0000	-36.852
2484.4000	-37.189
2484.8000	-37.502
2485.2000	-210.000
2485.6000	-210.000
2486.0000	-210.000
2486.4000	-210.000
2486.8000	-72.589
2487.2000	-210.000
2487.6000	-210.000
2488.0000	-75.376
2488.4000	-210.000
2488.8000	-37.604
2489.2000	-36.406
2489.6000	-36.862
2490.0000	-37.275
2490.4000	-210.000
2490.8000	-210.000
2491.2000	-210.000
2491.6000	-210.000
2492.0000	-210.000
2492.4000	-64.078
2492.8000	-60.101
2493.2000	-63.543
2493.6000	-58.804
2494.0000	-41.266
2494.4000	-35.457
2494.8000	-36.862
2495.2000	-38.150
2495.6000	-210.000
2496.0000	-210.000
2496.4000	-210.000
2496.8000	-210.000
2497.2000	-210.000
2497.6000	-210.000
2498.0000	-210.000
2498.4000	-210.000
2498.8000	-210.000
2499.2000	-38.865
2499.6000	-34.453
2500.0000	-36.014
2500.4000	-35.559
2500.8000	-43.063
2501.2000	-210.000
2501.6000	-210.000
2502.0000	-210.000
2502.4000	-66.752
2502.8000	-59.574
2503.2000	-61.972
2503.6000	-210.000
2504.0000	-60.164
2504.4000	-40.608
2504.8000	-34.534
2505.2000	-35.785
2505.6000	-35.302
2506.0000	-41.279
2506.4000	-210.000
2506.8000	-210.000
2507.2000	-210.000
2507.6000	-210.000
2508.0000	-210.000
2508.4000	-63.905
2508.8000	-58.962
2509.2000	-59.419
2509.6000	-210.000
2510.0000	-34.732
2510.4000	-35.923
2510.8000	-35.486
2511.2000	-43.842
2511.6000	-210.000
2512.0000	-210.000
2512.4000	-210.000
2512.8000	-210.000
2513.2000	-210.000
2513.6000	-67.467
2514.0000	-65.102
2514.4000	-210.000
2514.8000	-210.000
2515.2000	-34.497
2515.6000	-33.610
2516.0000	-35.042
2516.4000	-34.950
2516.8000	-44.574
2517.2000	-210.000
2517.6000	-210.000
2518.0000	-71.168
2518.4000	-210.000
2518.8000	-58.423
2519.2000	-210.000
2519.6000	-210.000
2520.0000	-210.000
2520.4000	-38.849
2520.8000	-33.273
2521.2000	-34.426
2521.6000	-33.771
2522.0000	-41.122
2522.4000	-210.000
2522.8000	-210.000
2523.2000	-210.000
2523.6000	-66.169
2524.0000	-210.000
2524.4000	-210.000
2524.8000	-60.930
2525.2000	-210.000
2525.6000	-44.369
2526.0000	-33.851
2526.4000	-34.245
2526.8000	-34.053
2527.2000	-41.186
2527.6000	-210.000
2528.0000	-210.000
2528.4000	-210.000
2528.8000	-210.000
2529.2000	-62.253
2529.6000	-210.000
2530.0000	-59.243
2530.4000	-61.994
2530.8000	-210.000
2531.2000	-33.552
2531.6000	-33.678
2532.0000	-33.256
2532.4000	-37.821
2532.8000	-210.000
2533.2000	-210.000
2533.6000	-210.000
2534.0000	-60.476
2534.4000	-60.663
2534.8000	-61.355
2535.2000	-62.745
2535.6000	-210.000
2536.0000	-49.205
2536.4000	-33.217
2536.8000	-32.785
2537.2000	-32.632
2537.6000	-34.206
2538.0000	-210.000
2538.4000	-210.000
2538.8000	-60.043
2539.2000	-210.000
2539.6000	-210.000
2540.0000	-58.225
2540.4000	-62.399
2540.8000	-65.445
2541.2000	-210.000
2541.6000	-33.573
2542.0000	-31.976
2542.4000	-32.084
2542.8000	-32.678
2543.2000	-210.000
2543.6000	-210.000
2544.0000	-60.183
2544.4000	-63.550
2544.8000	-59.419
2545.2000	-66.275
2545.6000	-210.000
2546.0000	-59.034
2546.4000	-58.535
2546.8000	-35.921
2547.2000	-30.438
2547.6000	-31.979
2548.0000	-31.337
2548.4000	-210.000
2548.8000	-210.000
2549.2000	-210.000
2549.6000	-210.000
2550.0000	-210.000
2550.4000	-210.000
2550.8000	-210.000
2551.2000	-60.131
2551.6000	-210.000
2552.0000	-34.691
2552.4000	-30.474
2552.8000	-30.817
2553.2000	-31.739
2553.6000	-40.033
2554.0000	-210.000
2554.4000	-63.458
2554.8000	-58.397
2555.2000	-58.340
2555.6000	-63.366
2556.0000	-210.000
2556.4000	-63.802
2556.8000	-60.370
2557.2000	-37.113
2557.6000	-30.767
2558.0000	-30.370
2558.4000	-31.335
2558.8000	-39.895
2559.2000	-210.000
2559.6000	-210.000
2560.0000	-60.976
2560.4000	-68.273
2560.8000	-62.849
2561.2000	-210.000
2561.6000	-210.000
2562.0000	-210.000
2562.4000	-210.000
2562.8000	-31.166
2563.2000	-31.108
2563.6000	-30.995
2564.0000	-39.691
2564.4000	-210.000
2564.8000	-210.000
2565.2000	-72.916
2565.6000	-58.038
2566.0000	-210.000
2566.4000	-70.093
2566.8000	-210.000
2567.2000	-210.000
2567.6000	-46.091
2568.0000	-30.238
2568.4000	-30.345
2568.8000	-31.001
2569.2000	-32.516
2569.6000	-210.000
2570.0000	-210.000
2570.4000	-64.105
2570.8000	-210.000
2571.2000	-63.437
2571.6000	-60.635
2572.0000	-210.000
2572.4000	-210.000
2572.8000	-53.111
2573.2000	-30.415
2573.6000	-29.648
2574.0000	-31.022
2574.4000	-31.055
2574.8000	-210.000
2575.2000	-210.000
2575.6000	-210.000
2576.0000	-60.891
2576.4000	-210.000
2576.8000	-58.187
2577.2000	-58.957
2577.6000	-64.253
2578.0000	-210.000
2578.4000	-32.721
2578.8000	-29.441
2579.2000	-30.092
2579.6000	-32.331
2580.0000	-210.000
2580.4000	-210.000
2580.8000	-65.425
2581.2000	-210.000
2581.6000	-210.000
2582.0000	-62.128
2582.4000	-210.000
2582.8000	-210.000
2583.2000	-210.000
2583.6000	-34.486
2584.0000	-29.171
2584.4000	-30.110
2584.8000	-30.919
2585.2000	-42.637
2585.6000	-210.000
2586.0000	-210.000
2586.4000	-62.247
2586.8000	-61.908
2587.2000	-210.000
2587.6000	-210.000
2588.0000	-210.000
2588.4000	-210.000
2588.8000	-34.219
2589.2000	-28.763
2589.6000	-31.112
2590.0000	-29.090
2590.4000	-37.789
2590.8000	-210.000
2591.2000	-210.000
2591.6000	-210.000
2592.0000	-210.000
2592.4000	-210.000
2592.8000	-63.298
2593.2000	-67.677
2593.6000	-210.000
2594.0000	-38.482
2594.4000	-29.858
2594.8000	-29.793
2595.2000	-30.149
2595.6000	-36.943
2596.0000	-210.000
2596.4000	-210.000
2596.8000	-60.477
2597.2000	-67.277
2597.6000	-74.814
2598.0000	-210.000
2598.4000	-62.483
2598.8000	-210.000
2599.2000	-210.000
2599.6000	-29.073
2600.0000	-29.979
2600.4000	-30.307
2600.8000	-34.094
2601.2000	-210.000
2601.6000	-210.000
2602.0000	-210.000
2602.4000	-64.929
2602.8000	-66.001
2603.2000	-210.000
2603.6000	-210.000
2604.0000	-63.607
2604.4000	-47.277
2604.8000	-29.790
2605.2000	-28.794
2605.6000	-29.469
2606.0000	-32.655
2606.4000	-210.000
2606.8000	-210.000
2607.2000	-210.000
2607.6000	-62.417
2608.0000	-210.000
2608.4000	-210.000
2608.8000	-59.671
2609.2000	-210.000
2609.6000	-210.000
2610.0000	-31.056
2610.4000	-28.663
2610.8000	-28.473
2611.2000	-29.796
2611.6000	-210.000
2612.0000	-210.000
2612.4000	-210.000
2612.8000	-64.373
2613.2000	-62.642
2613.6000	-68.062
2614.0000	-210.000
2614.4000	-210.000
2614.8000	-210.000
2615.2000	-33.999
2615.6000	-28.912
2616.0000	-28.737
2616.4000	-29.816
2616.8000	-210.000
2617.2000	-210.000
2617.6000	-210.000
2618.0000	-210.000
2618.4000	-210.000
2618.8000	-210.000
2619.2000	-210.000
2619.6000	-65.784
2620.0000	-60.528
2620.4000	-32.533
2620.8000	-28.009
2621.2000	-29.477
2621.6000	-30.380
2622.0000	-37.179
2622.4000	-210.000
2622.8000	-210.000
2623.2000	-210.000
2623.6000	-62.726
2624.0000	-210.000
2624.4000	-210.000
2624.8000	-210.000
2625.2000	-210.000
2625.6000	-34.599
2626.0000	-28.289
2626.4000	-29.069
2626.8000	-30.072
2627.2000	-37.883
2627.6000	-210.000
2628.0000	-210.000
2628.4000	-210.000
2628.8000	-65.973
2629.2000	-210.000
2629.6000	-210.000
2630.0000	-68.964
2630.4000	-210.000
2630.8000	-40.632
2631.2000	-27.743
2631.6000	-27.472
2632.0000	-28.390
2632.4000	-34.348
2632.8000	-210.000
2633.2000	-210.000
2633.6000	-210.000
2634.0000	-210.000
2634.4000	-69.315
2634.8000	-60.958
2635.2000	-60.393
2635.6000	-210.000
2636.0000	-44.782
2636.4000	-28.270
2636.8000	-27.923
2637.2000	-27.543
2637.6000	-30.771
2638.0000	-210.000
2638.4000	-210.000
2638.8000	-63.183
2639.2000	-210.000
2639.6000	-66.159
2640.0000	-66.223
2640.4000	-59.128
2640.8000	-57.320
2641.2000	-47.756
2641.6000	-28.797
2642.0000	-27.862
2642.4000	-28.147
2642.8000	-30.047
2643.2000	-210.000
2643.6000	-210.000
2644.0000	-210.000
2644.4000	-210.000
2644.8000	-210.000
2645.2000	-62.195
2645.6000	-64.115
2646.0000	-59.083
2646.4000	-210.000
2646.8000	-31.222
2647.2000	-28.042
2647.6000	-27.577
2648.0000	-28.679
2648.4000	-210.000
2648.8000	-210.000
2649.2000	-210.000
2649.6000	-210.000
2650.0000	-210.000
2650.4000	-61.550
2650.8000	-65.324
2651.2000	-67.573
2651.6000	-43.274
2652.0000	-28.269
2652.4000	-27.841
2652.8000	-27.849
2653.2000	-32.595
2653.6000	-210.000
2654.0000	-210.000
2654.4000	-210.000
2654.8000	-210.000
2655.2000	-210.000
2655.6000	-60.267
2656.0000	-62.022
2656.4000	-210.000
2656.8000	-47.040
2657.2000	-27.307
2657.6000	-27.787
2658.0000	-27.056
2658.4000	-29.859
2658.8000	-210.000
2659.2000	-210.000
2659.6000	-210.000
2660.0000	-60.780
2660.4000	-63.149
2660.8000	-210.000
2661.2000	-68.616
2661.6000	-210.000
2662.0000	-210.000
2662.4000	-28.244
2662.8000	-25.863
2663.2000	-26.622
2663.6000	-28.813
2664.0000	-210.000
2664.4000	-210.000
2664.8000	-210.000
2665.2000	-64.423
2665.6000	-67.949
2666.0000	-64.552
2666.4000	-210.000
2666.8000	-210.000
2667.2000	-62.803
2667.6000	-29.270
2668.0000	-24.525
2668.4000	-26.713
2668.8000	-28.047
2669.2000	-210.000
2669.6000	-210.000
2670.0000	-210.000
2670.4000	-210.000
2670.8000	-72.283
2671.2000	-62.339
2671.6000	-210.000
2672.0000	-59.867
2672.4000	-63.925
2672.8000	-27.500
2673.2000	-23.436
2673.6000	-26.076
2674.0000	-26.138
2674.4000	-34.594
2674.8000	-210.000
2675.2000	-210.000
2675.6000	-210.000
2676.0000	-72.814
2676.4000	-210.000
2676.8000	-210.000
2677.2000	-210.000
2677.6000	-210.000
2678.0000	-29.942
2678.4000	-23.557
2678.8000	-23.678
2679.2000	-25.118
2679.6000	-32.103
2680.0000	-210.000
2680.4000	-210.000
2680.8000	-210.000
2681.2000	-210.000
2681.6000	-210.000
2682.0000	-210.000
2682.4000	-210.000
2682.8000	-66.732
2683.2000	-27.137
2683.6000	-24.506
2684.0000	-23.908
2684.4000	-25.507
2684.8000	-39.806
2685.2000	-69.323
2685.6000	-210.000
2686.0000	-68.272
2686.4000	-60.743
2686.8000	-210.000
2687.2000	-210.000
2687.6000	-210.000
2688.0000	-210.000
2688.4000	-28.865
2688.8000	-22.840
2689.2000	-22.662
2689.6000	-24.099
2690.0000	-35.055
2690.4000	-210.000
2690.8000	-210.000
2691.2000	-210.000
2691.6000	-62.841
2692.0000	-210.000
2692.4000	-62.435
2692.8000	-210.000
2693.2000	-210.000
2693.6000	-25.497
2694.0000	-22.205
2694.4000	-23.081
2694.8000	-23.403
2695.2000	-29.997
2695.6000	-59.022
2696.0000	-62.065
2696.4000	-210.000
2696.8000	-210.000
2697.2000	-210.000
2697.6000	-58.553
2698.0000	-66.743
2698.4000	-60.862
2698.8000	-25.412
2699.2000	-20.940
2699.6000	-20.794
2700.0000	-23.081
2700.4000	-28.279
2700.8000	-60.095
2701.2000	-62.937
2701.6000	-62.868
2702.0000	-67.151
2702.4000	-61.902
2702.8000	-210.000
2703.2000	-210.000
2703.6000	-62.303
2704.0000	-23.840
2704.4000	-19.759
2704.8000	-20.815
2705.2000	-22.684
2705.6000	-25.370
2706.0000	-54.732
2706.4000	-62.287
2706.8000	-61.666
2707.2000	-59.481
2707.6000	-65.588
2708.0000	-59.916
2708.4000	-58.612
2708.8000	-58.856
2709.2000	-24.711
2709.6000	-20.878
2710.0000	-20.820
2710.4000	-22.277
2710.8000	-27.208
2711.2000	-57.994
2711.6000	-60.014
2712.0000	-58.192
2712.4000	-56.614
2712.8000	-56.865
2713.2000	-57.001
2713.6000	-55.317
2714.0000	-55.141
2714.4000	-22.673
2714.8000	-19.156
2715.2000	-20.846
2715.6000	-20.873
2716.0000	-25.632
2716.4000	-50.583
2716.8000	-55.979
2717.2000	-57.132
2717.6000	-55.451
2718.0000	-56.674
2718.4000	-55.910
2718.8000	-55.636
2719.2000	-55.368
2719.6000	-22.687
2720.0000	-18.684
2720.4000	-18.801
2720.8000	-20.108
2721.2000	-23.626
2721.6000	-41.936
2722.0000	-50.706
2722.4000	-51.075
2722.8000	-50.360
2723.2000	-49.441
2723.6000	-49.277
2724.0000	-48.817
2724.4000	-48.319
2724.8000	-20.277
2725.2000	-16.556
2725.6000	-17.656
2726.0000	-18.014
2726.4000	-18.718
2726.8000	-35.926
2727.2000	-45.403
2727.6000	-46.355
2728.0000	-46.006
2728.4000	-45.873
2728.8000	-45.570
2729.2000	-45.711
2729.6000	-45.639
2730.0000	-24.780
2730.4000	-19.371
2730.8000	-16.635
2731.2000	-16.141
2731.6000	-20.698
2732.0000	-37.651
2732.4000	-45.715
2732.8000	-45.211
2733.2000	-44.945
2733.6000	-44.725
2734.0000	-44.546
2734.4000	-44.341
2734.8000	-44.308
2735.2000	-20.060
2735.6000	-15.606
2736.0000	-15.079
2736.4000	-15.928
2736.8000	-20.385
2737.2000	-36.042
2737.6000	-44.527
2738.0000	-44.540
2738.4000	-44.480
2738.8000	-43.801
2739.2000	-43.589
2739.6000	-43.294
2740.0000	-43.012
2740.4000	-18.160
2740.8000	-14.307
2741.2000	-14.385
2741.6000	-14.712
2742.0000	-16.692
2742.4000	-31.819
2742.8000	-40.783
2743.2000	-40.480
2743.6000	-39.465
2744.0000	-38.407
2744.4000	-37.507
2744.8000	-36.649
2745.2000	-35.886
2745.6000	-21.247
2746.0000	-13.478
2746.4000	-13.170
2746.8000	-13.637
2747.2000	-18.691
2747.6000	-33.482
2748.0000	-33.993
2748.4000	-33.541
2748.8000	-33.430
2749.2000	-33.438
2749.6000	-33.649
2750.0000	-33.856
2750.4000	-34.234
2750.8000	-21.481
2751.2000	-15.493
2751.6000	-12.307
2752.0000	-11.818
2752.4000	-16.430
2752.8000	-32.167
2753.2000	-33.900
2753.6000	-32.952
2754.0000	-32.053
2754.4000	-31.339
2754.8000	-30.752
2755.2000	-30.237
2755.6000	-29.729
2756.0000	-20.522
2756.4000	-14.637
2756.8000	-10.934
2757.2000	-10.765
2757.6000	-13.026
2758.0000	-25.433
2758.4000	-28.125
2758.8000	-27.889
2759.2000	-27.720
2759.6000	-27.673
2760.0000	-27.732
2760.4000	-27.859
2760.8000	-27.982
2761.2000	-18.227
2761.6000	-10.706
2762.0000	-9.695
2762.4000	-9.703
2762.8000	-14.121
2763.2000	-23.098
2763.6000	-25.157
2764.0000	-25.596
2764.4000	-25.069
2764.8000	-24.412
2765.2000	-23.693
2765.6000	-23.049
2766.0000	-22.082
2766.4000	-16.901
2766.8000	-11.587
2767.2000	-8.004
2767.6000	-7.984
2768.0000	-11.393
2768.4000	-19.328
2768.8000	-19.602
2769.2000	-19.341
2769.6000	-19.204
2770.0000	-19.197
2770.4000	-19.288
2770.8000	-19.506
2771.2000	-20.021
2771.6000	-10.966
2772.0000	-7.112
2772.4000	-6.445
2772.8000	-6.312
2773.2000	-9.372
2773.6000	-20.081
2774.0000	-26.647
2774.4000	-27.718
2774.8000	-27.644
2775.2000	-27.341
2775.6000	-27.145
2776.0000	-26.932
2776.4000	-26.358
2776.8000	-11.418
2777.2000	-6.255
2777.6000	-5.332
2778.0000	-5.152
2778.4000	-9.810
2778.8000	-19.227
2779.2000	-23.522
2779.6000	-23.199
2780.0000	-23.110
2780.4000	-23.054
2780.8000	-22.862
2781.2000	-22.310
2781.6000	-21.139
2782.0000	-8.369
2782.4000	-4.309
2782.8000	-3.678
2783.2000	-3.428
2783.6000	-7.639
2784.0000	-15.049
2784.4000	-15.190
2784.8000	-13.875
2785.2000	-13.115
2785.6000	-12.454
2786.0000	-11.874
2786.4000	-11.387
2786.8000	-10.975
2787.2000	-10.177
2787.6000	-2.467
2788.0000	-1.425
2788.4000	-1.787
2788.8000	-9.768
2789.2000	-11.366
2789.6000	-10.141
2790.0000	-10.259
2790.4000	-10.411
2790.8000	-10.556
2791.2000	-10.707
2791.6000	-10.915
2792.0000	-11.153
2792.4000	-1.492
2792.8000	-0.030
2793.2000	+0.451
2793.6000	-0.088
2794.0000	-6.152
2794.4000	-10.877
2794.8000	-11.715
2795.2000	-12.492
2795.6000	-12.628
2796.0000	-12.733
2796.4000	-12.779
2796.8000	-12.902
2797.2000	-13.118
2797.6000	-3.973
2798.0000	-0.027
2798.4000	+0.689
2798.8000	+0.558
2799.2000	-4.610
2799.6000	-12.633
2800.0000	-13.448
2800.4000	-13.574
2800.8000	-13.600
2801.2000	-13.624
2801.6000	-13.673
2802.0000	-13.675
2802.4000	-13.747
2802.8000	-1.195
2803.2000	-0.110
2803.6000	-0.211
2804.0000	-1.350
2804.4000	-11.995
2804.8000	-16.102
2805.2000	-16.466
2805.6000	-17.004
2806.0000	-17.643
2806.4000	-18.132
2806.8000	-18.419
2807.2000	-18.531
2807.6000	-9.953
2808.0000	-5.736
2808.4000	-1.632
2808.8000	-1.524
2809.2000	-2.092
2809.6000	-8.754
2810.0000	-16.794
2810.4000	-17.927
2810.8000	-18.217
2811.2000	-18.538
2811.6000	-18.893
2812.0000	-19.305
2812.4000	-19.666
2812.8000	-20.034
2813.2000	-4.394
2813.6000	-3.042
2814.0000	-2.993
2814.4000	-4.195
2814.8000	-14.914
2815.2000	-18.785
2815.6000	-19.082
2816.0000	-18.904
2816.4000	-18.809
2816.8000	-18.799
2817.2000	-18.916
2817.6000	-19.208
2818.0000	-19.599
2818.4000	-4.409
2818.8000	-3.199
2819.2000	-3.322
2819.6000	-4.561
2820.0000	-14.822
2820.4000	-20.816
2820.8000	-22.365
2821.2000	-23.221
2821.6000	-24.307
2822.0000	-25.523
2822.4000	-26.723
2822.8000	-27.801
2823.2000	-28.604
2823.6000	-11.103
2824.0000	-5.034
2824.4000	-5.178
2824.8000	-7.996
2825.2000	-19.020
2825.6000	-30.279
2826.0000	-30.744
2826.4000	-30.749
2826.8000	-30.613
2827.2000	-30.392
2827.6000	-30.016
2828.0000	-29.626
2828.4000	-11.551
2828.8000	-8.863
2829.2000	-5.802
2829.6000	-5.995
2830.0000	-7.070
2830.4000	-19.337
2830.8000	-27.605
2831.2000	-28.008
2831.6000	-28.176
2832.0000	-28.400
2832.4000	-28.742
2832.8000	-29.209
2833.2000	-29.679
2833.6000	-30.456
2834.0000	-11.823
2834.4000	-6.575
2834.8000	-6.220
2835.2000	-8.831
2835.6000	-26.422
2836.0000	-36.219
2836.4000	-36.979
2836.8000	-37.325
2837.2000	-37.372
2837.6000	-37.228
2838.0000	-36.834
2838.4000	-36.339
2838.8000	-15.451
2839.2000	-9.047
2839.6000	-5.589
2840.0000	-6.213
2840.4000	-9.882
2840.8000	-22.212
2841.2000	-34.763
2841.6000	-35.007
2842.0000	-35.134
2842.4000	-35.378
2842.8000	-35.761
2843.2000	-36.345
2843.6000	-37.196
2844.0000	-15.548
2844.4000	-9.096
2844.8000	-5.487
2845.2000	-5.843
2845.6000	-9.003
2846.0000	-36.963
2846.4000	-40.095
2846.8000	-40.243
2847.2000	-40.246
2847.6000	-40.145
2848.0000	-40.112
2848.4000	-40.088
2848.8000	-40.265
2849.2000	-15.194
2849.6000	-8.859
2850.0000	-5.640
2850.4000	-5.791
2850.8000	-11.085
2851.2000	-35.954
2851.6000	-42.361
2852.0000	-43.186
2852.4000	-43.925
2852.8000	-44.468
2853.2000	-44.863
2853.6000	-44.900
2854.0000	-44.646
2854.4000	-15.472
2854.8000	-9.040
2855.2000	-5.578
2855.6000	-6.794
2856.0000	-19.857
2856.4000	-41.317
2856.8000	-43.283
2857.2000	-43.875
2857.6000	-44.095
2858.0000	-44.348
2858.4000	-44.666
2858.8000	-45.140
2859.2000	-45.701
2859.6000	-12.045
2860.0000	-6.534
2860.4000	-6.016
2860.8000	-6.143
2861.2000	-12.550
2861.6000	-40.261
2862.0000	-46.388
2862.4000	-47.327
2862.8000	-47.762
2863.2000	-48.066
2863.6000	-48.422
2864.0000	-48.897
2864.4000	-49.473
2864.8000	-10.786
2865.2000	-5.861
2865.6000	-5.878
2866.0000	-7.304
2866.4000	-20.800
2866.8000	-48.637
2867.2000	-52.718
2867.6000	-52.698
2868.0000	-52.753
2868.4000	-52.623
2868.8000	-52.905
2869.2000	-53.187
2869.6000	-53.193
2870.0000	-12.169
2870.4000	-6.494
2870.8000	-6.077
2871.2000	-7.338
2871.6000	-23.482
2872.0000	-52.976
2872.4000	-55.969
2872.8000	-56.057
2873.2000	-55.777
2873.6000	-55.996
2874.0000	-55.503
2874.4000	-56.246
2874.8000	-16.173
2875.2000	-9.664
2875.6000	-5.919
2876.0000	-6.011
2876.4000	-9.386
2876.8000	-28.092
2877.2000	-58.436
2877.6000	-57.985
2878.0000	-57.880
2878.4000	-59.256
2878.8000	-58.688
2879.2000	-57.725
2879.6000	-58.882
2880.0000	-15.566
2880.4000	-9.327
2880.8000	-5.983
2881.2000	-6.168
2881.6000	-7.847
2882.0000	-22.451
2882.4000	-59.768
2882.8000	-60.316
2883.2000	-69.778
2883.6000	-62.755
2884.0000	-210.000
2884.4000	-210.000
2884.8000	-60.093
2885.2000	-15.836
2885.6000	-9.640
2886.0000	-6.096
2886.4000	-6.380
2886.8000	-12.026
2887.2000	-52.824
2887.6000	-59.736
2888.0000	-63.319
2888.4000	-61.019
2888.8000	-65.058
2889.2000	-61.433
2889.6000	-62.868
2890.0000	-66.756
2890.4000	-16.321
2890.8000	-9.838
2891.2000	-6.155
2891.6000	-7.261
2892.0000	-18.903
2892.4000	-64.303
2892.8000	-67.787
2893.2000	-62.705
2893.6000	-64.564
2894.0000	-210.000
2894.4000	-65.958
2894.8000	-210.000
2895.2000	-66.483
2895.6000	-12.679
2896.0000	-6.988
2896.4000	-6.209
2896.8000	-6.682
2897.2000	-12.691
2897.6000	-210.000
2898.0000	-64.679
2898.4000	-64.249
2898.8000	-210.000
2899.2000	-63.492
2899.6000	-66.409
2900.0000	-86.472
2900.4000	-67.235
2900.8000	-12.759
2901.2000	-7.410
2901.6000	-6.738
2902.0000	-7.945
2902.4000	-23.943
2902.8000	-67.596
2903.2000	-61.265
2903.6000	-63.807
2904.0000	-77.434
2904.4000	-72.819
2904.8000	-67.213
2905.2000	-210.000
2905.6000	-210.000
2906.0000	-13.056
2906.4000	-7.274
2906.8000	-6.177
2907.2000	-7.871
2907.6000	-24.876
2908.0000	-210.000
2908.4000	-210.000
2908.8000	-210.000
2909.2000	-68.679
2909.6000	-210.000
2910.0000	-210.000
2910.4000	-64.095
2910.8000	-16.588
2911.2000	-10.447
2911.6000	-6.751
2912.0000	-6.617
2912.4000	-8.830
2912.8000	-31.977
2913.2000	-63.407
2913.6000	-69.271
2914.0000	-63.210
2914.4000	-210.000
2914.8000	-210.000
2915.2000	-210.000
2915.6000	-66.456
2916.0000	-18.349
2916.4000	-7.775
2916.8000	-6.803
2917.2000	-7.203
2917.6000	-12.726
2918.0000	-210.000
2918.4000	-210.000
2918.8000	-210.000
2919.2000	-210.000
2919.6000	-73.332
2920.0000	-63.664
2920.4000	-210.000
2920.8000	-210.000
2921.2000	-16.919
2921.6000	-10.947
2922.0000	-7.196
2922.4000	-7.326
2922.8000	-13.302
2923.2000	-61.537
2923.6000	-210.000
2924.0000	-210.000
2924.4000	-65.117
2924.8000	-210.000
2925.2000	-210.000
2925.6000	-61.146
2926.0000	-62.584
2926.4000	-13.674
2926.8000	-8.646
2927.2000	-7.348
2927.6000	-8.290
2928.0000	-16.249
2928.4000	-210.000
2928.8000	-64.608
2929.2000	-73.197
2929.6000	-62.069
2930.0000	-63.730
2930.4000	-210.000
2930.8000	-64.012
2931.2000	-17.322
2931.6000	-11.226
2932.0000	-8.041
2932.4000	-7.572
2932.8000	-9.159
2933.2000	-26.837
2933.6000	-62.556
2934.0000	-69.369
2934.4000	-210.000
2934.8000	-210.000
2935.2000	-210.000
2935.6000	-210.000
2936.0000	-210.000
2936.4000	-64.136
2936.8000	-13.961
2937.2000	-9.288
2937.6000	-8.313
2938.0000	-10.856
2938.4000	-210.000
2938.8000	-65.821
2939.2000	-65.038
2939.6000	-73.899
2940.0000	-210.000
2940.4000	-210.000
2940.8000	-210.000
2941.2000	-61.909
2941.6000	-17.900
2942.0000	-11.921
2942.4000	-8.259
2942.8000	-8.328
2943.2000	-12.040
2943.6000	-58.192
2944.0000	-65.117
2944.4000	-65.521
2944.8000	-210.000
2945.2000	-210.000
2945.6000	-210.000
2946.0000	-62.975
2946.4000	-63.629
2946.8000	-14.267
2947.2000	-9.474
2947.6000	-8.755
2948.0000	-8.576
2948.4000	-14.469
2948.8000	-210.000
2949.2000	-210.000
2949.6000	-64.695
2950.0000	-210.000
2950.4000	-68.041
2950.8000	-210.000
2951.2000	-210.000
2951.6000	-210.000
2952.0000	-18.231
2952.4000	-10.895
2952.8000	-8.949
2953.2000	-10.336
2953.6000	-26.703
2954.0000	-63.272
2954.4000	-210.000
2954.8000	-210.000
2955.2000	-210.000
2955.6000	-63.716
2956.0000	-210.000
2956.4000	-70.589
2956.8000	-210.000
2957.2000	-14.516
2957.6000	-9.975
2958.0000	-9.193
2958.4000	-10.186
2958.8000	-23.489
2959.2000	-93.183
2959.6000	-210.000
2960.0000	-65.123
2960.4000	-72.024
2960.8000	-62.881
2961.2000	-210.000
2961.6000	-62.058
2962.0000	-17.977
2962.4000	-12.314
2962.8000	-9.329
2963.2000	-9.117
2963.6000	-11.060
2964.0000	-47.701
2964.4000	-63.716
2964.8000	-210.000
2965.2000	-210.000
2965.6000	-210.000
2966.0000	-210.000
2966.4000	-70.210
2966.8000	-75.952
2967.2000	-18.818
2967.6000	-12.871
2968.0000	-9.196
2968.4000	-9.486
2968.8000	-14.918
2969.2000	-210.000
2969.6000	-64.160
2970.0000	-210.000
2970.4000	-70.803
2970.8000	-210.000
2971.2000	-210.000
2971.6000	-210.000
2972.0000	-210.000
2972.4000	-17.874
2972.8000	-10.731
2973.2000	-10.024
2973.6000	-10.826
2974.0000	-27.556
2974.4000	-210.000
2974.8000	-75.457
2975.2000	-210.000
2975.6000	-210.000
2976.0000	-210.000
2976.4000	-66.864
2976.8000	-68.848
2977.2000	-210.000
2977.6000	-14.897
2978.0000	-10.511
2978.4000	-9.895
2978.8000	-11.434
2979.2000	-53.081
2979.6000	-210.000
2980.0000	-66.387
2980.4000	-64.732
2980.8000	-210.000
2981.2000	-63.586
2981.6000	-68.278
2982.0000	-63.109
2982.4000	-18.878
2982.8000	-12.859
2983.2000	-9.998
2983.6000	-10.342
2984.0000	-11.146
2984.4000	-25.770
2984.8000	-210.000
2985.2000	-64.041
2985.6000	-65.521
[truncated: 6,286 more rows]
