# Supplementary material for: Femtosecond tunable solitons up to 4.8 µm using soliton self-frequency shift in an InF3 fiber
Source: Sci Rep. 2022 Sep 23;12:15898. doi: 10.1038/s41598-022-19658-8 (PMC9508244; doi:10.1038/s41598-022-19658-8)
Supplement: Supplementary file 1 — Supplementary Information. [file 41598_2022_19658_MOESM1_ESM.zip › Raw data/Fig4_70W_QCW/Powers_QCW.txt]

0	0	31
1	1.6	73
1.25	3.4	98
1.5	5.25	120
1.75	7.2	133
2	8.7	150
2.25	10.5	174
2.5	12.15	196
2.75	13.8	220
3	15.7	242
3.25	17.4	262
3.5	19.1	282
3.75	20.8	295
4	22.7	313
4.5	25.9	347
5	29.4	378
5.5	32.7	412
5.75	34.3	430
6	36	448
6.5	39.3	483
7	42.6	505
7.5	45.9	530
8	49	560
8.5	52.2	575
9	55.25	600
9.5	58.3	630
10	61.3	662
10.5	64.25	695
11	67.22	710
11.5	70	750
