# Supplementary material for: Femtosecond tunable solitons up to 4.8 µm using soliton self-frequency shift in an InF3 fiber
Source: Sci Rep. 2022 Sep 23;12:15898. doi: 10.1038/s41598-022-19658-8 (PMC9508244; doi:10.1038/s41598-022-19658-8)
Supplement: Supplementary file 1 — Supplementary Information. [file 41598_2022_19658_MOESM1_ESM.zip › Raw data/Fig5_spectra/12A_4m1m.CSV]

75CSV
// AQ6376 OPTICAL SPECTRUM ANALYZER //
35
CTRWL	3650.000000
SPAN	3100.000000
START WL	2100.000000
STOP WL	5200.000000
WLFREQ	0
REFL	-10.0
LSCL	7.0
RESLN	2.000
AVG	1
SMPLAUTO	1
SMPL	7751
SMPLINTVL	0.4000
HI1_CHOP
MEAS
LSUNT	0
NMSKH	OFF
RESCOR	0
SMOOTH	0
MEASWL	1
SWPSPD	1
MODELNAME	AQ6376
CHGPT	0
RESCAL0_0	10243
RESCAL0_1	0
RESCAL0_2	0
RESCAL1_0	10243
RESCAL1_1	0
RESCAL1_2	0
RESPARM	10243
FREQPARM	10243
WNUMPARM	10243
[TRACE DATA]
2100.0000	-56.882
2100.4000	-58.698
2100.8000	-210.000
2101.2000	-210.000
2101.6000	-210.000
2102.0000	-210.000
2102.4000	-53.847
2102.8000	-56.450
2103.2000	-210.000
2103.6000	-210.000
2104.0000	-53.330
2104.4000	-55.348
2104.8000	-210.000
2105.2000	-210.000
2105.6000	-58.398
2106.0000	-210.000
2106.4000	-210.000
2106.8000	-210.000
2107.2000	-210.000
2107.6000	-56.084
2108.0000	-210.000
2108.4000	-52.381
2108.8000	-52.457
2109.2000	-53.085
2109.6000	-52.675
2110.0000	-55.555
2110.4000	-54.112
2110.8000	-57.637
2111.2000	-210.000
2111.6000	-59.531
2112.0000	-210.000
2112.4000	-59.226
2112.8000	-58.910
2113.2000	-65.851
2113.6000	-54.547
2114.0000	-210.000
2114.4000	-62.000
2114.8000	-55.572
2115.2000	-210.000
2115.6000	-58.808
2116.0000	-210.000
2116.4000	-210.000
2116.8000	-210.000
2117.2000	-53.443
2117.6000	-55.869
2118.0000	-66.798
2118.4000	-61.042
2118.8000	-210.000
2119.2000	-54.436
2119.6000	-55.744
2120.0000	-68.780
2120.4000	-210.000
2120.8000	-59.972
2121.2000	-210.000
2121.6000	-63.490
2122.0000	-210.000
2122.4000	-210.000
2122.8000	-210.000
2123.2000	-210.000
2123.6000	-210.000
2124.0000	-71.749
2124.4000	-57.353
2124.8000	-66.775
2125.2000	-58.680
2125.6000	-71.242
2126.0000	-210.000
2126.4000	-56.128
2126.8000	-57.770
2127.2000	-59.021
2127.6000	-59.556
2128.0000	-210.000
2128.4000	-58.457
2128.8000	-210.000
2129.2000	-210.000
2129.6000	-210.000
2130.0000	-210.000
2130.4000	-53.456
2130.8000	-48.018
2131.2000	-58.729
2131.6000	-210.000
2132.0000	-210.000
2132.4000	-58.626
2132.8000	-54.382
2133.2000	-52.912
2133.6000	-58.275
2134.0000	-210.000
2134.4000	-64.007
2134.8000	-210.000
2135.2000	-55.956
2135.6000	-210.000
2136.0000	-70.021
2136.4000	-210.000
2136.8000	-66.283
2137.2000	-210.000
2137.6000	-210.000
2138.0000	-210.000
2138.4000	-61.027
2138.8000	-53.000
2139.2000	-55.309
2139.6000	-57.057
2140.0000	-210.000
2140.4000	-63.035
2140.8000	-210.000
2141.2000	-62.898
2141.6000	-55.441
2142.0000	-58.545
2142.4000	-210.000
2142.8000	-210.000
2143.2000	-210.000
2143.6000	-210.000
2144.0000	-210.000
2144.4000	-55.552
2144.8000	-57.778
2145.2000	-53.203
2145.6000	-55.300
2146.0000	-210.000
2146.4000	-210.000
2146.8000	-210.000
2147.2000	-62.849
2147.6000	-60.164
2148.0000	-210.000
2148.4000	-210.000
2148.8000	-210.000
2149.2000	-57.165
2149.6000	-210.000
2150.0000	-210.000
2150.4000	-210.000
2150.8000	-55.230
2151.2000	-54.680
2151.6000	-59.229
2152.0000	-210.000
2152.4000	-210.000
2152.8000	-54.300
2153.2000	-53.780
2153.6000	-61.171
2154.0000	-55.825
2154.4000	-210.000
2154.8000	-55.925
2155.2000	-57.577
2155.6000	-210.000
2156.0000	-58.678
2156.4000	-210.000
2156.8000	-210.000
2157.2000	-210.000
2157.6000	-210.000
2158.0000	-71.624
2158.4000	-210.000
2158.8000	-210.000
2159.2000	-67.896
2159.6000	-54.971
2160.0000	-59.147
2160.4000	-58.262
2160.8000	-59.031
2161.2000	-65.872
2161.6000	-210.000
2162.0000	-210.000
2162.4000	-210.000
2162.8000	-63.571
2163.2000	-210.000
2163.6000	-210.000
2164.0000	-210.000
2164.4000	-56.861
2164.8000	-210.000
2165.2000	-58.901
2165.6000	-210.000
2166.0000	-210.000
2166.4000	-210.000
2166.8000	-54.017
2167.2000	-56.161
2167.6000	-60.013
2168.0000	-58.578
2168.4000	-210.000
2168.8000	-58.617
2169.2000	-61.171
2169.6000	-58.404
2170.0000	-54.753
2170.4000	-56.299
2170.8000	-210.000
2171.2000	-55.990
2171.6000	-210.000
2172.0000	-56.957
2172.4000	-210.000
2172.8000	-56.165
2173.2000	-64.513
2173.6000	-56.964
2174.0000	-210.000
2174.4000	-210.000
2174.8000	-210.000
2175.2000	-210.000
2175.6000	-210.000
2176.0000	-55.214
2176.4000	-210.000
2176.8000	-65.921
2177.2000	-65.567
2177.6000	-210.000
2178.0000	-210.000
2178.4000	-56.983
2178.8000	-210.000
2179.2000	-57.509
2179.6000	-210.000
2180.0000	-210.000
2180.4000	-210.000
2180.8000	-59.964
2181.2000	-210.000
2181.6000	-55.544
2182.0000	-58.007
2182.4000	-55.997
2182.8000	-57.659
2183.2000	-71.407
2183.6000	-210.000
2184.0000	-54.075
2184.4000	-55.320
2184.8000	-58.164
2185.2000	-59.960
2185.6000	-59.029
2186.0000	-62.071
2186.4000	-210.000
2186.8000	-55.180
2187.2000	-210.000
2187.6000	-210.000
2188.0000	-210.000
2188.4000	-56.223
2188.8000	-58.274
2189.2000	-57.578
2189.6000	-66.628
2190.0000	-57.020
2190.4000	-57.660
2190.8000	-53.657
2191.2000	-54.261
2191.6000	-210.000
2192.0000	-55.831
2192.4000	-58.810
2192.8000	-210.000
2193.2000	-210.000
2193.6000	-210.000
2194.0000	-210.000
2194.4000	-210.000
2194.8000	-57.054
2195.2000	-56.591
2195.6000	-56.733
2196.0000	-210.000
2196.4000	-210.000
2196.8000	-60.383
2197.2000	-210.000
2197.6000	-210.000
2198.0000	-210.000
2198.4000	-210.000
2198.8000	-210.000
2199.2000	-57.447
2199.6000	-210.000
2200.0000	-210.000
2200.4000	-56.781
2200.8000	-60.938
2201.2000	-210.000
2201.6000	-210.000
2202.0000	-65.159
2202.4000	-210.000
2202.8000	-56.767
2203.2000	-210.000
2203.6000	-56.195
2204.0000	-210.000
2204.4000	-210.000
2204.8000	-74.724
2205.2000	-210.000
2205.6000	-210.000
2206.0000	-210.000
2206.4000	-210.000
2206.8000	-57.344
2207.2000	-64.813
2207.6000	-70.002
2208.0000	-63.638
2208.4000	-210.000
2208.8000	-210.000
2209.2000	-60.340
2209.6000	-63.989
2210.0000	-210.000
2210.4000	-210.000
2210.8000	-210.000
2211.2000	-210.000
2211.6000	-57.197
2212.0000	-53.945
2212.4000	-61.892
2212.8000	-51.314
2213.2000	-210.000
2213.6000	-58.500
2214.0000	-210.000
2214.4000	-210.000
2214.8000	-210.000
2215.2000	-210.000
2215.6000	-210.000
2216.0000	-210.000
2216.4000	-61.233
2216.8000	-62.009
2217.2000	-210.000
2217.6000	-56.917
2218.0000	-210.000
2218.4000	-57.972
2218.8000	-210.000
2219.2000	-59.274
2219.6000	-55.386
2220.0000	-210.000
2220.4000	-56.071
2220.8000	-57.951
2221.2000	-68.250
2221.6000	-65.162
2222.0000	-60.389
2222.4000	-210.000
2222.8000	-63.481
2223.2000	-61.002
2223.6000	-59.205
2224.0000	-210.000
2224.4000	-210.000
2224.8000	-55.361
2225.2000	-58.888
2225.6000	-54.858
2226.0000	-57.303
2226.4000	-57.686
2226.8000	-210.000
2227.2000	-62.300
2227.6000	-72.138
2228.0000	-210.000
2228.4000	-210.000
2228.8000	-210.000
2229.2000	-210.000
2229.6000	-210.000
2230.0000	-210.000
2230.4000	-210.000
2230.8000	-210.000
2231.2000	-210.000
2231.6000	-57.662
2232.0000	-57.499
2232.4000	-70.040
2232.8000	-59.762
2233.2000	-62.573
2233.6000	-210.000
2234.0000	-210.000
2234.4000	-210.000
2234.8000	-65.890
2235.2000	-210.000
2235.6000	-210.000
2236.0000	-210.000
2236.4000	-55.468
2236.8000	-61.175
2237.2000	-210.000
2237.6000	-55.797
2238.0000	-64.512
2238.4000	-210.000
2238.8000	-210.000
2239.2000	-210.000
2239.6000	-210.000
2240.0000	-68.782
2240.4000	-210.000
2240.8000	-210.000
2241.2000	-210.000
2241.6000	-77.108
2242.0000	-210.000
2242.4000	-210.000
2242.8000	-210.000
2243.2000	-59.651
2243.6000	-59.578
2244.0000	-59.823
2244.4000	-59.962
2244.8000	-210.000
2245.2000	-210.000
2245.6000	-210.000
2246.0000	-210.000
2246.4000	-210.000
2246.8000	-210.000
2247.2000	-210.000
2247.6000	-210.000
2248.0000	-55.030
2248.4000	-55.454
2248.8000	-55.205
2249.2000	-210.000
2249.6000	-55.149
2250.0000	-210.000
2250.4000	-210.000
2250.8000	-57.172
2251.2000	-55.772
2251.6000	-210.000
2252.0000	-57.549
2252.4000	-58.995
2252.8000	-210.000
2253.2000	-72.493
2253.6000	-57.307
2254.0000	-60.010
2254.4000	-58.467
2254.8000	-63.563
2255.2000	-60.182
2255.6000	-210.000
2256.0000	-58.994
2256.4000	-60.947
2256.8000	-62.625
2257.2000	-210.000
2257.6000	-210.000
2258.0000	-210.000
2258.4000	-210.000
2258.8000	-210.000
2259.2000	-210.000
2259.6000	-59.725
2260.0000	-60.006
2260.4000	-210.000
2260.8000	-58.126
2261.2000	-62.460
2261.6000	-56.809
2262.0000	-56.081
2262.4000	-58.398
2262.8000	-210.000
2263.2000	-210.000
2263.6000	-65.749
2264.0000	-67.320
2264.4000	-56.292
2264.8000	-210.000
2265.2000	-65.928
2265.6000	-57.505
2266.0000	-61.201
2266.4000	-70.191
2266.8000	-210.000
2267.2000	-70.973
2267.6000	-210.000
2268.0000	-210.000
2268.4000	-57.700
2268.8000	-57.622
2269.2000	-63.664
2269.6000	-69.684
2270.0000	-78.481
2270.4000	-67.400
2270.8000	-210.000
2271.2000	-210.000
2271.6000	-210.000
2272.0000	-210.000
2272.4000	-210.000
2272.8000	-210.000
2273.2000	-210.000
2273.6000	-210.000
2274.0000	-210.000
2274.4000	-67.323
2274.8000	-210.000
2275.2000	-61.745
2275.6000	-57.893
2276.0000	-64.559
2276.4000	-61.795
2276.8000	-210.000
2277.2000	-59.454
2277.6000	-59.146
2278.0000	-58.905
2278.4000	-210.000
2278.8000	-70.299
2279.2000	-210.000
2279.6000	-64.509
2280.0000	-63.574
2280.4000	-210.000
2280.8000	-61.220
2281.2000	-60.021
2281.6000	-58.977
2282.0000	-210.000
2282.4000	-66.119
2282.8000	-59.516
2283.2000	-210.000
2283.6000	-210.000
2284.0000	-210.000
2284.4000	-210.000
2284.8000	-62.497
2285.2000	-56.777
2285.6000	-210.000
2286.0000	-210.000
2286.4000	-60.642
2286.8000	-59.935
2287.2000	-210.000
2287.6000	-210.000
2288.0000	-210.000
2288.4000	-210.000
2288.8000	-210.000
2289.2000	-63.065
2289.6000	-64.898
2290.0000	-59.209
2290.4000	-59.448
2290.8000	-67.300
2291.2000	-58.856
2291.6000	-210.000
2292.0000	-64.816
2292.4000	-55.659
2292.8000	-65.577
2293.2000	-58.965
2293.6000	-210.000
2294.0000	-210.000
2294.4000	-210.000
2294.8000	-210.000
2295.2000	-61.525
2295.6000	-63.575
2296.0000	-56.906
2296.4000	-210.000
2296.8000	-57.157
2297.2000	-62.918
2297.6000	-210.000
2298.0000	-57.676
2298.4000	-210.000
2298.8000	-60.517
2299.2000	-58.760
2299.6000	-210.000
2300.0000	-210.000
2300.4000	-210.000
2300.8000	-65.531
2301.2000	-64.258
2301.6000	-210.000
2302.0000	-60.473
2302.4000	-59.613
2302.8000	-210.000
2303.2000	-57.951
2303.6000	-60.200
2304.0000	-58.587
2304.4000	-56.386
2304.8000	-70.018
2305.2000	-210.000
2305.6000	-59.071
2306.0000	-59.395
2306.4000	-210.000
2306.8000	-59.728
2307.2000	-55.702
2307.6000	-210.000
2308.0000	-64.692
2308.4000	-59.633
2308.8000	-69.878
2309.2000	-210.000
2309.6000	-210.000
2310.0000	-210.000
2310.4000	-62.197
2310.8000	-58.182
2311.2000	-210.000
2311.6000	-57.451
2312.0000	-210.000
2312.4000	-65.812
2312.8000	-210.000
2313.2000	-210.000
2313.6000	-58.710
2314.0000	-66.412
2314.4000	-59.642
2314.8000	-65.874
2315.2000	-75.389
2315.6000	-210.000
2316.0000	-58.063
2316.4000	-59.260
2316.8000	-210.000
2317.2000	-210.000
2317.6000	-210.000
2318.0000	-58.609
2318.4000	-60.835
2318.8000	-63.495
2319.2000	-210.000
2319.6000	-210.000
2320.0000	-62.753
2320.4000	-210.000
2320.8000	-75.262
2321.2000	-210.000
2321.6000	-61.550
2322.0000	-210.000
2322.4000	-210.000
2322.8000	-61.952
2323.2000	-69.863
2323.6000	-62.396
2324.0000	-210.000
2324.4000	-63.662
2324.8000	-59.765
2325.2000	-210.000
2325.6000	-63.882
2326.0000	-210.000
2326.4000	-210.000
2326.8000	-210.000
2327.2000	-60.547
2327.6000	-77.322
2328.0000	-58.452
2328.4000	-210.000
2328.8000	-210.000
2329.2000	-210.000
2329.6000	-62.448
2330.0000	-61.361
2330.4000	-210.000
2330.8000	-210.000
2331.2000	-60.463
2331.6000	-58.781
2332.0000	-62.088
2332.4000	-210.000
2332.8000	-60.997
2333.2000	-65.364
2333.6000	-210.000
2334.0000	-64.524
2334.4000	-210.000
2334.8000	-210.000
2335.2000	-60.830
2335.6000	-59.565
2336.0000	-62.685
2336.4000	-55.053
2336.8000	-53.221
2337.2000	-56.813
2337.6000	-81.012
2338.0000	-210.000
2338.4000	-210.000
2338.8000	-210.000
2339.2000	-210.000
2339.6000	-58.248
2340.0000	-210.000
2340.4000	-62.358
2340.8000	-59.593
2341.2000	-210.000
2341.6000	-210.000
2342.0000	-64.735
2342.4000	-210.000
2342.8000	-210.000
2343.2000	-210.000
2343.6000	-210.000
2344.0000	-56.703
2344.4000	-58.103
2344.8000	-57.522
2345.2000	-210.000
2345.6000	-57.301
2346.0000	-64.527
2346.4000	-68.739
2346.8000	-67.320
2347.2000	-210.000
2347.6000	-210.000
2348.0000	-56.471
2348.4000	-210.000
2348.8000	-65.282
2349.2000	-60.514
2349.6000	-210.000
2350.0000	-210.000
2350.4000	-60.740
2350.8000	-210.000
2351.2000	-60.365
2351.6000	-57.959
2352.0000	-210.000
2352.4000	-210.000
2352.8000	-61.243
2353.2000	-62.566
2353.6000	-210.000
2354.0000	-210.000
2354.4000	-210.000
2354.8000	-210.000
2355.2000	-70.015
2355.6000	-59.082
2356.0000	-70.865
2356.4000	-210.000
2356.8000	-59.397
2357.2000	-57.960
2357.6000	-58.800
2358.0000	-58.777
2358.4000	-210.000
2358.8000	-210.000
2359.2000	-71.499
2359.6000	-59.534
2360.0000	-59.783
2360.4000	-210.000
2360.8000	-210.000
2361.2000	-71.177
2361.6000	-210.000
2362.0000	-57.585
2362.4000	-59.506
2362.8000	-62.278
2363.2000	-210.000
2363.6000	-210.000
2364.0000	-58.896
2364.4000	-61.078
2364.8000	-210.000
2365.2000	-210.000
2365.6000	-61.798
2366.0000	-62.654
2366.4000	-210.000
2366.8000	-210.000
2367.2000	-210.000
2367.6000	-210.000
2368.0000	-58.282
2368.4000	-57.310
2368.8000	-57.498
2369.2000	-210.000
2369.6000	-210.000
2370.0000	-210.000
2370.4000	-58.912
2370.8000	-210.000
2371.2000	-210.000
2371.6000	-210.000
2372.0000	-210.000
2372.4000	-62.794
2372.8000	-61.398
2373.2000	-61.458
2373.6000	-210.000
2374.0000	-61.172
2374.4000	-59.265
2374.8000	-210.000
2375.2000	-210.000
2375.6000	-210.000
2376.0000	-61.287
2376.4000	-74.387
2376.8000	-210.000
2377.2000	-210.000
2377.6000	-64.171
2378.0000	-210.000
2378.4000	-61.422
2378.8000	-210.000
2379.2000	-75.526
2379.6000	-65.937
2380.0000	-210.000
2380.4000	-63.030
2380.8000	-210.000
2381.2000	-210.000
2381.6000	-210.000
2382.0000	-210.000
2382.4000	-62.806
2382.8000	-210.000
2383.2000	-61.999
2383.6000	-61.785
2384.0000	-210.000
2384.4000	-210.000
2384.8000	-64.516
2385.2000	-60.528
2385.6000	-57.083
2386.0000	-210.000
2386.4000	-210.000
2386.8000	-210.000
2387.2000	-60.691
2387.6000	-73.427
2388.0000	-210.000
2388.4000	-58.218
2388.8000	-210.000
2389.2000	-210.000
2389.6000	-65.098
2390.0000	-210.000
2390.4000	-210.000
2390.8000	-210.000
2391.2000	-210.000
2391.6000	-210.000
2392.0000	-210.000
2392.4000	-210.000
2392.8000	-64.621
2393.2000	-71.002
2393.6000	-210.000
2394.0000	-69.936
2394.4000	-210.000
2394.8000	-59.382
2395.2000	-62.348
2395.6000	-210.000
2396.0000	-210.000
2396.4000	-60.256
2396.8000	-69.425
2397.2000	-210.000
2397.6000	-61.208
2398.0000	-58.425
2398.4000	-58.331
2398.8000	-210.000
2399.2000	-61.087
2399.6000	-68.165
2400.0000	-210.000
2400.4000	-210.000
2400.8000	-210.000
2401.2000	-57.524
2401.6000	-56.978
2402.0000	-75.898
2402.4000	-60.253
2402.8000	-60.226
2403.2000	-58.379
2403.6000	-59.558
2404.0000	-64.323
2404.4000	-210.000
2404.8000	-61.996
2405.2000	-59.211
2405.6000	-62.034
2406.0000	-62.354
2406.4000	-210.000
2406.8000	-210.000
2407.2000	-58.714
2407.6000	-66.862
2408.0000	-210.000
2408.4000	-210.000
2408.8000	-62.456
2409.2000	-61.603
2409.6000	-58.065
2410.0000	-57.093
2410.4000	-57.988
2410.8000	-67.679
2411.2000	-64.843
2411.6000	-58.308
2412.0000	-58.518
2412.4000	-78.165
2412.8000	-67.529
2413.2000	-63.329
2413.6000	-61.898
2414.0000	-60.994
2414.4000	-210.000
2414.8000	-210.000
2415.2000	-210.000
2415.6000	-210.000
2416.0000	-210.000
2416.4000	-210.000
2416.8000	-64.918
2417.2000	-59.057
2417.6000	-210.000
2418.0000	-61.776
2418.4000	-64.466
2418.8000	-59.475
2419.2000	-62.361
2419.6000	-65.238
2420.0000	-61.427
2420.4000	-210.000
2420.8000	-68.329
2421.2000	-210.000
2421.6000	-58.782
2422.0000	-59.021
2422.4000	-58.620
2422.8000	-59.198
2423.2000	-60.727
2423.6000	-57.537
2424.0000	-210.000
2424.4000	-64.959
2424.8000	-60.593
2425.2000	-59.621
2425.6000	-66.312
2426.0000	-59.389
2426.4000	-210.000
2426.8000	-60.500
2427.2000	-62.754
2427.6000	-210.000
2428.0000	-59.419
2428.4000	-210.000
2428.8000	-57.335
2429.2000	-57.196
2429.6000	-57.326
2430.0000	-210.000
2430.4000	-63.837
2430.8000	-59.094
2431.2000	-58.821
2431.6000	-59.167
2432.0000	-210.000
2432.4000	-65.056
2432.8000	-64.616
2433.2000	-61.475
2433.6000	-57.669
2434.0000	-57.874
2434.4000	-57.679
2434.8000	-58.087
2435.2000	-66.931
2435.6000	-62.534
2436.0000	-210.000
2436.4000	-58.023
2436.8000	-58.806
2437.2000	-57.769
2437.6000	-64.967
2438.0000	-56.702
2438.4000	-59.298
2438.8000	-58.419
2439.2000	-58.133
2439.6000	-210.000
2440.0000	-58.140
2440.4000	-57.173
2440.8000	-58.656
2441.2000	-58.137
2441.6000	-58.486
2442.0000	-59.060
2442.4000	-66.060
2442.8000	-59.182
2443.2000	-57.025
2443.6000	-57.095
2444.0000	-59.493
2444.4000	-56.461
2444.8000	-58.858
2445.2000	-57.435
2445.6000	-210.000
2446.0000	-60.064
2446.4000	-62.582
2446.8000	-55.533
2447.2000	-58.298
2447.6000	-62.265
2448.0000	-59.505
2448.4000	-57.267
2448.8000	-59.034
2449.2000	-59.114
2449.6000	-57.175
2450.0000	-57.411
2450.4000	-57.318
2450.8000	-58.445
2451.2000	-58.405
2451.6000	-62.243
2452.0000	-59.237
2452.4000	-56.915
2452.8000	-58.878
2453.2000	-60.666
2453.6000	-58.191
2454.0000	-58.407
2454.4000	-57.252
2454.8000	-56.742
2455.2000	-57.129
2455.6000	-56.524
2456.0000	-56.065
2456.4000	-58.754
2456.8000	-55.537
2457.2000	-56.814
2457.6000	-58.178
2458.0000	-56.664
2458.4000	-56.303
2458.8000	-56.626
2459.2000	-56.513
2459.6000	-56.287
2460.0000	-57.126
2460.4000	-56.521
2460.8000	-58.361
2461.2000	-57.686
2461.6000	-56.300
2462.0000	-55.622
2462.4000	-54.942
2462.8000	-59.001
2463.2000	-56.340
2463.6000	-59.074
2464.0000	-56.301
2464.4000	-57.037
2464.8000	-56.945
2465.2000	-57.704
2465.6000	-55.898
2466.0000	-55.165
2466.4000	-55.072
2466.8000	-56.661
2467.2000	-55.323
2467.6000	-56.573
2468.0000	-57.066
2468.4000	-55.311
2468.8000	-56.545
2469.2000	-56.710
2469.6000	-55.669
2470.0000	-54.513
2470.4000	-57.591
2470.8000	-67.579
2471.2000	-58.788
2471.6000	-56.791
2472.0000	-55.581
2472.4000	-54.730
2472.8000	-55.713
2473.2000	-54.173
2473.6000	-53.216
2474.0000	-54.351
2474.4000	-54.422
2474.8000	-54.808
2475.2000	-56.021
2475.6000	-53.823
2476.0000	-53.847
2476.4000	-53.505
2476.8000	-53.716
2477.2000	-53.462
2477.6000	-53.545
2478.0000	-53.553
2478.4000	-53.155
2478.8000	-54.288
2479.2000	-55.067
2479.6000	-53.819
2480.0000	-54.437
2480.4000	-54.279
2480.8000	-54.592
2481.2000	-55.192
2481.6000	-53.372
2482.0000	-52.799
2482.4000	-53.291
2482.8000	-53.374
2483.2000	-52.624
2483.6000	-54.246
2484.0000	-52.685
2484.4000	-54.323
2484.8000	-53.976
2485.2000	-53.280
2485.6000	-52.852
2486.0000	-52.727
2486.4000	-53.248
2486.8000	-53.163
2487.2000	-53.692
2487.6000	-52.627
2488.0000	-53.067
2488.4000	-53.262
2488.8000	-53.169
2489.2000	-53.391
2489.6000	-52.374
2490.0000	-52.067
2490.4000	-52.807
2490.8000	-53.309
2491.2000	-53.864
2491.6000	-53.968
2492.0000	-53.006
2492.4000	-52.853
2492.8000	-51.866
2493.2000	-51.084
2493.6000	-51.679
2494.0000	-51.273
2494.4000	-52.468
2494.8000	-51.066
2495.2000	-50.047
2495.6000	-50.064
2496.0000	-50.466
2496.4000	-49.935
2496.8000	-50.391
2497.2000	-50.953
2497.6000	-50.556
2498.0000	-51.097
2498.4000	-50.918
2498.8000	-50.905
2499.2000	-51.408
2499.6000	-51.477
2500.0000	-50.852
2500.4000	-52.298
2500.8000	-52.829
2501.2000	-52.689
2501.6000	-51.752
2502.0000	-51.329
2502.4000	-51.261
2502.8000	-50.624
2503.2000	-50.573
2503.6000	-50.467
2504.0000	-50.162
2504.4000	-50.314
2504.8000	-49.993
2505.2000	-50.025
2505.6000	-50.126
2506.0000	-50.444
2506.4000	-49.897
2506.8000	-49.434
2507.2000	-50.042
2507.6000	-49.539
2508.0000	-49.437
2508.4000	-49.404
2508.8000	-50.190
2509.2000	-50.399
2509.6000	-50.249
2510.0000	-49.898
2510.4000	-49.754
2510.8000	-50.422
2511.2000	-51.243
2511.6000	-50.506
2512.0000	-50.990
2512.4000	-50.063
2512.8000	-50.795
2513.2000	-49.782
2513.6000	-49.715
2514.0000	-50.178
2514.4000	-49.939
2514.8000	-49.557
2515.2000	-49.664
2515.6000	-49.657
2516.0000	-49.944
2516.4000	-49.392
2516.8000	-49.286
2517.2000	-49.896
2517.6000	-50.885
2518.0000	-50.446
2518.4000	-50.272
2518.8000	-49.981
2519.2000	-49.220
2519.6000	-49.759
2520.0000	-49.324
2520.4000	-48.865
2520.8000	-49.245
2521.2000	-48.608
2521.6000	-48.635
2522.0000	-48.869
2522.4000	-48.275
2522.8000	-48.130
2523.2000	-48.196
2523.6000	-48.790
2524.0000	-49.181
2524.4000	-48.941
2524.8000	-48.430
2525.2000	-48.204
2525.6000	-48.613
2526.0000	-48.573
2526.4000	-48.642
2526.8000	-49.212
2527.2000	-47.671
2527.6000	-48.039
2528.0000	-47.872
2528.4000	-47.403
2528.8000	-47.250
2529.2000	-47.139
2529.6000	-47.456
2530.0000	-48.487
2530.4000	-47.745
2530.8000	-47.328
2531.2000	-47.245
2531.6000	-47.590
2532.0000	-48.737
2532.4000	-48.119
2532.8000	-47.460
2533.2000	-47.131
2533.6000	-46.839
2534.0000	-47.575
2534.4000	-47.141
2534.8000	-46.906
2535.2000	-46.988
2535.6000	-46.818
2536.0000	-46.924
2536.4000	-47.192
2536.8000	-47.012
2537.2000	-47.159
2537.6000	-47.197
2538.0000	-47.467
2538.4000	-47.155
2538.8000	-47.109
2539.2000	-47.072
2539.6000	-46.926
2540.0000	-46.915
2540.4000	-46.959
2540.8000	-47.229
2541.2000	-46.779
2541.6000	-46.604
2542.0000	-46.010
2542.4000	-46.563
2542.8000	-46.605
2543.2000	-46.803
2543.6000	-46.757
2544.0000	-46.848
2544.4000	-46.834
2544.8000	-46.460
2545.2000	-46.638
2545.6000	-46.818
2546.0000	-46.655
2546.4000	-46.601
2546.8000	-46.330
2547.2000	-46.159
2547.6000	-46.205
2548.0000	-46.240
2548.4000	-45.912
2548.8000	-45.884
2549.2000	-46.177
2549.6000	-45.892
2550.0000	-45.865
2550.4000	-45.747
2550.8000	-45.922
2551.2000	-46.190
2551.6000	-45.559
2552.0000	-45.633
2552.4000	-45.638
2552.8000	-45.627
2553.2000	-45.524
2553.6000	-45.367
2554.0000	-45.231
2554.4000	-45.022
2554.8000	-44.841
2555.2000	-45.415
2555.6000	-45.188
2556.0000	-45.226
2556.4000	-44.875
2556.8000	-44.741
2557.2000	-44.578
2557.6000	-44.917
2558.0000	-44.718
2558.4000	-44.555
2558.8000	-44.561
2559.2000	-44.720
2559.6000	-44.711
2560.0000	-45.137
2560.4000	-44.521
2560.8000	-44.395
2561.2000	-44.147
2561.6000	-44.089
2562.0000	-44.215
2562.4000	-44.114
2562.8000	-43.696
2563.2000	-43.961
2563.6000	-43.705
2564.0000	-43.902
2564.4000	-44.337
2564.8000	-43.992
2565.2000	-44.100
2565.6000	-43.679
2566.0000	-43.720
2566.4000	-43.625
2566.8000	-43.683
2567.2000	-43.956
2567.6000	-43.809
2568.0000	-43.565
2568.4000	-43.612
2568.8000	-43.736
2569.2000	-43.795
2569.6000	-43.612
2570.0000	-43.646
2570.4000	-43.260
2570.8000	-43.616
2571.2000	-43.825
2571.6000	-44.174
2572.0000	-44.034
2572.4000	-44.022
2572.8000	-44.006
2573.2000	-43.772
2573.6000	-43.634
2574.0000	-43.679
2574.4000	-43.667
2574.8000	-43.477
2575.2000	-43.293
2575.6000	-43.382
2576.0000	-43.346
2576.4000	-43.089
2576.8000	-43.086
2577.2000	-42.982
2577.6000	-43.057
2578.0000	-43.108
2578.4000	-43.071
2578.8000	-43.026
2579.2000	-42.842
2579.6000	-42.864
2580.0000	-42.883
2580.4000	-42.871
2580.8000	-42.501
2581.2000	-42.209
2581.6000	-42.023
2582.0000	-41.871
2582.4000	-42.497
2582.8000	-42.420
2583.2000	-42.472
2583.6000	-41.901
2584.0000	-41.820
2584.4000	-41.649
2584.8000	-41.769
2585.2000	-41.455
2585.6000	-41.785
2586.0000	-41.587
2586.4000	-41.516
2586.8000	-41.842
2587.2000	-41.814
2587.6000	-41.909
2588.0000	-42.332
2588.4000	-41.845
2588.8000	-41.801
2589.2000	-41.534
2589.6000	-41.735
2590.0000	-41.329
2590.4000	-40.447
2590.8000	-40.417
2591.2000	-40.207
2591.6000	-40.304
2592.0000	-40.407
2592.4000	-40.620
2592.8000	-40.890
2593.2000	-41.053
2593.6000	-40.812
2594.0000	-40.638
2594.4000	-40.887
2594.8000	-40.953
2595.2000	-40.988
2595.6000	-40.753
2596.0000	-40.652
2596.4000	-40.635
2596.8000	-40.537
2597.2000	-40.358
2597.6000	-40.249
2598.0000	-40.266
2598.4000	-40.409
2598.8000	-39.851
2599.2000	-40.001
2599.6000	-40.105
2600.0000	-40.114
2600.4000	-40.155
2600.8000	-40.115
2601.2000	-40.216
2601.6000	-40.356
2602.0000	-40.044
2602.4000	-39.999
2602.8000	-40.238
2603.2000	-40.326
2603.6000	-40.189
2604.0000	-40.238
2604.4000	-40.147
2604.8000	-40.013
2605.2000	-40.054
2605.6000	-40.036
2606.0000	-39.881
2606.4000	-39.527
2606.8000	-39.213
2607.2000	-39.353
2607.6000	-39.552
2608.0000	-39.757
2608.4000	-39.795
2608.8000	-39.808
2609.2000	-39.570
2609.6000	-39.554
2610.0000	-39.882
2610.4000	-39.974
2610.8000	-40.074
2611.2000	-39.973
2611.6000	-40.070
2612.0000	-40.304
2612.4000	-40.473
2612.8000	-40.223
2613.2000	-39.715
2613.6000	-39.527
2614.0000	-39.324
2614.4000	-39.111
2614.8000	-39.062
2615.2000	-38.698
2615.6000	-38.788
2616.0000	-38.755
2616.4000	-38.982
2616.8000	-38.907
2617.2000	-39.072
2617.6000	-39.314
2618.0000	-39.338
2618.4000	-39.572
2618.8000	-39.620
2619.2000	-39.822
2619.6000	-39.992
2620.0000	-40.036
2620.4000	-40.275
2620.8000	-40.446
2621.2000	-40.359
2621.6000	-40.110
2622.0000	-39.985
2622.4000	-39.532
2622.8000	-39.333
2623.2000	-38.648
2623.6000	-38.245
2624.0000	-37.911
2624.4000	-37.818
2624.8000	-37.940
2625.2000	-37.995
2625.6000	-37.787
2626.0000	-37.786
2626.4000	-37.934
2626.8000	-38.019
2627.2000	-38.227
2627.6000	-38.324
2628.0000	-38.375
2628.4000	-38.450
2628.8000	-38.532
2629.2000	-38.566
2629.6000	-38.661
2630.0000	-38.736
2630.4000	-38.976
2630.8000	-38.954
2631.2000	-38.843
2631.6000	-38.491
2632.0000	-38.691
2632.4000	-38.583
2632.8000	-38.243
2633.2000	-38.212
2633.6000	-38.193
2634.0000	-37.654
2634.4000	-37.569
2634.8000	-37.452
2635.2000	-37.627
2635.6000	-37.518
2636.0000	-37.774
2636.4000	-37.550
2636.8000	-37.870
2637.2000	-37.937
2637.6000	-38.180
2638.0000	-38.057
2638.4000	-38.022
2638.8000	-38.184
2639.2000	-37.922
2639.6000	-37.964
2640.0000	-38.021
2640.4000	-37.955
2640.8000	-38.020
2641.2000	-37.942
2641.6000	-38.020
2642.0000	-37.769
2642.4000	-37.638
2642.8000	-37.764
2643.2000	-37.821
2643.6000	-37.531
2644.0000	-37.644
2644.4000	-37.712
2644.8000	-37.698
2645.2000	-37.803
2645.6000	-37.936
2646.0000	-37.576
2646.4000	-37.645
2646.8000	-37.959
2647.2000	-38.261
2647.6000	-38.227
2648.0000	-38.400
2648.4000	-38.212
2648.8000	-37.888
2649.2000	-37.549
2649.6000	-37.501
2650.0000	-37.385
2650.4000	-37.061
2650.8000	-36.835
2651.2000	-36.490
2651.6000	-36.516
2652.0000	-36.250
2652.4000	-36.298
2652.8000	-36.044
2653.2000	-36.019
2653.6000	-36.072
2654.0000	-35.678
2654.4000	-35.564
2654.8000	-35.706
2655.2000	-35.534
2655.6000	-35.363
2656.0000	-35.475
2656.4000	-35.735
2656.8000	-35.764
2657.2000	-35.692
2657.6000	-36.279
2658.0000	-35.859
2658.4000	-35.402
2658.8000	-36.224
2659.2000	-36.018
2659.6000	-35.781
2660.0000	-35.943
2660.4000	-35.953
2660.8000	-35.748
2661.2000	-35.302
2661.6000	-35.112
2662.0000	-34.858
2662.4000	-34.834
2662.8000	-34.725
2663.2000	-34.528
2663.6000	-34.566
2664.0000	-34.436
2664.4000	-34.170
2664.8000	-34.776
2665.2000	-34.628
2665.6000	-34.291
2666.0000	-34.393
2666.4000	-34.548
2666.8000	-34.769
2667.2000	-34.679
2667.6000	-34.747
2668.0000	-34.730
2668.4000	-34.548
2668.8000	-35.311
2669.2000	-35.244
2669.6000	-35.423
2670.0000	-34.814
2670.4000	-34.701
2670.8000	-34.977
2671.2000	-35.609
2671.6000	-35.521
2672.0000	-35.022
2672.4000	-35.094
2672.8000	-34.750
2673.2000	-34.860
2673.6000	-34.293
2674.0000	-33.986
2674.4000	-33.254
2674.8000	-34.080
2675.2000	-33.590
2675.6000	-33.372
2676.0000	-33.551
2676.4000	-33.723
2676.8000	-33.659
2677.2000	-33.491
2677.6000	-33.419
2678.0000	-33.405
2678.4000	-33.584
2678.8000	-33.527
2679.2000	-33.484
2679.6000	-33.276
2680.0000	-33.160
2680.4000	-32.805
2680.8000	-32.907
2681.2000	-32.940
2681.6000	-32.683
2682.0000	-33.339
2682.4000	-33.381
2682.8000	-32.731
2683.2000	-32.489
2683.6000	-32.553
2684.0000	-32.462
2684.4000	-32.267
2684.8000	-32.027
2685.2000	-31.742
2685.6000	-32.088
2686.0000	-32.107
2686.4000	-31.437
2686.8000	-31.363
2687.2000	-31.463
2687.6000	-30.518
2688.0000	-30.625
2688.4000	-31.035
2688.8000	-30.556
2689.2000	-31.226
2689.6000	-31.411
2690.0000	-31.731
2690.4000	-31.525
2690.8000	-31.357
2691.2000	-31.496
2691.6000	-31.684
2692.0000	-31.795
2692.4000	-32.094
2692.8000	-32.365
2693.2000	-32.957
2693.6000	-32.462
2694.0000	-31.422
2694.4000	-32.309
2694.8000	-32.279
2695.2000	-31.974
2695.6000	-31.648
2696.0000	-30.506
2696.4000	-30.642
2696.8000	-30.888
2697.2000	-30.587
2697.6000	-30.208
2698.0000	-29.548
2698.4000	-29.284
2698.8000	-29.072
2699.2000	-28.825
2699.6000	-28.432
2700.0000	-28.347
2700.4000	-27.915
2700.8000	-27.911
2701.2000	-27.927
2701.6000	-27.434
2702.0000	-27.628
2702.4000	-27.109
2702.8000	-27.576
2703.2000	-27.336
2703.6000	-27.032
2704.0000	-27.232
2704.4000	-27.317
2704.8000	-27.097
2705.2000	-27.259
2705.6000	-27.672
2706.0000	-27.556
2706.4000	-27.670
2706.8000	-27.852
2707.2000	-28.039
2707.6000	-28.217
2708.0000	-28.442
2708.4000	-28.489
2708.8000	-28.635
2709.2000	-28.759
2709.6000	-28.805
2710.0000	-28.931
2710.4000	-29.036
2710.8000	-29.110
2711.2000	-29.076
2711.6000	-29.369
2712.0000	-29.225
2712.4000	-29.582
2712.8000	-29.244
2713.2000	-29.359
2713.6000	-29.173
2714.0000	-29.085
2714.4000	-29.123
2714.8000	-28.824
2715.2000	-28.700
2715.6000	-28.302
2716.0000	-28.183
2716.4000	-27.947
2716.8000	-27.749
2717.2000	-27.565
2717.6000	-27.429
2718.0000	-27.177
2718.4000	-26.982
2718.8000	-26.826
2719.2000	-26.574
2719.6000	-26.905
2720.0000	-26.663
2720.4000	-26.531
2720.8000	-26.339
2721.2000	-26.097
2721.6000	-25.945
2722.0000	-25.747
2722.4000	-25.627
2722.8000	-25.725
2723.2000	-25.113
2723.6000	-25.101
2724.0000	-24.687
2724.4000	-24.867
2724.8000	-24.625
2725.2000	-24.758
2725.6000	-24.719
2726.0000	-24.355
2726.4000	-24.492
2726.8000	-24.596
2727.2000	-24.438
2727.6000	-24.279
2728.0000	-24.113
2728.4000	-24.112
2728.8000	-23.760
2729.2000	-23.712
2729.6000	-23.981
2730.0000	-23.947
2730.4000	-23.946
2730.8000	-23.614
2731.2000	-23.724
2731.6000	-23.744
2732.0000	-23.593
2732.4000	-23.698
2732.8000	-24.213
2733.2000	-24.391
2733.6000	-24.651
2734.0000	-24.567
2734.4000	-24.973
2734.8000	-24.901
2735.2000	-24.966
2735.6000	-24.953
2736.0000	-24.790
2736.4000	-24.660
2736.8000	-24.565
2737.2000	-24.229
2737.6000	-23.810
2738.0000	-23.544
2738.4000	-23.410
2738.8000	-23.208
2739.2000	-23.259
2739.6000	-23.464
2740.0000	-23.339
2740.4000	-23.255
2740.8000	-23.566
2741.2000	-23.753
2741.6000	-23.730
2742.0000	-23.676
2742.4000	-23.490
2742.8000	-23.675
2743.2000	-23.513
2743.6000	-23.229
2744.0000	-22.963
2744.4000	-22.749
2744.8000	-22.782
2745.2000	-22.584
2745.6000	-22.247
2746.0000	-21.941
2746.4000	-21.629
2746.8000	-21.489
2747.2000	-21.205
2747.6000	-21.119
2748.0000	-21.361
2748.4000	-21.156
2748.8000	-21.051
2749.2000	-20.742
2749.6000	-20.089
2750.0000	-19.597
2750.4000	-19.507
2750.8000	-19.472
2751.2000	-19.166
2751.6000	-19.059
2752.0000	-18.759
2752.4000	-18.730
2752.8000	-18.615
2753.2000	-18.351
2753.6000	-18.372
2754.0000	-18.522
2754.4000	-18.254
2754.8000	-18.206
2755.2000	-18.158
2755.6000	-18.066
2756.0000	-18.172
2756.4000	-18.501
2756.8000	-18.537
2757.2000	-18.794
2757.6000	-18.885
2758.0000	-18.938
2758.4000	-18.867
2758.8000	-18.668
2759.2000	-18.306
2759.6000	-17.928
2760.0000	-17.317
2760.4000	-16.842
2760.8000	-16.584
2761.2000	-16.316
2761.6000	-16.107
2762.0000	-15.920
2762.4000	-16.091
2762.8000	-16.161
2763.2000	-16.221
2763.6000	-16.439
2764.0000	-16.653
2764.4000	-16.994
2764.8000	-17.346
2765.2000	-17.601
2765.6000	-17.784
2766.0000	-17.862
2766.4000	-16.808
2766.8000	-15.602
2767.2000	-15.941
2767.6000	-14.756
2768.0000	-14.972
2768.4000	-13.177
2768.8000	-13.348
2769.2000	-12.624
2769.6000	-11.493
2770.0000	-10.053
2770.4000	-9.913
2770.8000	-9.926
2771.2000	-9.747
2771.6000	-9.882
2772.0000	-9.675
2772.4000	-9.673
2772.8000	-9.669
2773.2000	-9.568
2773.6000	-9.552
2774.0000	-9.614
2774.4000	-9.774
2774.8000	-10.081
2775.2000	-10.251
2775.6000	-10.513
2776.0000	-10.735
2776.4000	-10.799
2776.8000	-10.798
2777.2000	-10.598
2777.6000	-10.780
2778.0000	-10.561
2778.4000	-10.356
2778.8000	-9.890
2779.2000	-9.424
2779.6000	-8.837
2780.0000	-8.222
2780.4000	-7.761
2780.8000	-7.469
2781.2000	-7.487
2781.6000	-7.269
2782.0000	-6.756
2782.4000	-6.466
2782.8000	-6.314
2783.2000	-6.018
2783.6000	-5.632
2784.0000	-5.443
2784.4000	-5.156
2784.8000	-4.762
2785.2000	-4.436
2785.6000	-4.302
2786.0000	-4.092
2786.4000	-3.979
2786.8000	-3.900
2787.2000	-3.807
2787.6000	-3.698
2788.0000	-3.863
2788.4000	-4.019
2788.8000	-4.149
2789.2000	-4.422
2789.6000	-4.756
2790.0000	-5.076
2790.4000	-5.029
2790.8000	-5.243
2791.2000	-5.302
2791.6000	-5.256
2792.0000	-5.343
2792.4000	-5.203
2792.8000	-4.877
2793.2000	-4.779
2793.6000	-4.585
2794.0000	-4.576
2794.4000	-4.663
2794.8000	-4.681
2795.2000	-4.864
2795.6000	-4.812
2796.0000	-4.929
2796.4000	-4.770
2796.8000	-5.259
2797.2000	-5.942
2797.6000	-6.053
2798.0000	-6.253
2798.4000	-6.742
2798.8000	-7.309
2799.2000	-7.583
2799.6000	-7.269
2800.0000	-6.569
2800.4000	-6.172
2800.8000	-5.691
2801.2000	-5.235
2801.6000	-5.044
2802.0000	-4.803
2802.4000	-4.587
2802.8000	-4.493
2803.2000	-4.521
2803.6000	-4.668
2804.0000	-4.728
2804.4000	-4.730
2804.8000	-4.879
2805.2000	-5.190
2805.6000	-5.710
2806.0000	-5.872
2806.4000	-6.131
2806.8000	-6.491
2807.2000	-6.762
2807.6000	-7.063
2808.0000	-7.333
2808.4000	-7.742
2808.8000	-8.084
2809.2000	-8.421
2809.6000	-8.685
2810.0000	-8.960
2810.4000	-9.212
2810.8000	-9.481
2811.2000	-9.676
2811.6000	-9.834
2812.0000	-9.952
2812.4000	-9.801
2812.8000	-9.719
2813.2000	-9.667
2813.6000	-9.493
2814.0000	-9.258
2814.4000	-8.810
2814.8000	-8.398
2815.2000	-7.669
2815.6000	-7.310
2816.0000	-7.234
2816.4000	-7.074
2816.8000	-6.585
2817.2000	-6.761
2817.6000	-6.775
2818.0000	-6.845
2818.4000	-7.231
2818.8000	-7.264
2819.2000	-7.385
2819.6000	-7.964
2820.0000	-8.598
2820.4000	-9.115
2820.8000	-9.544
2821.2000	-9.899
2821.6000	-10.463
2822.0000	-10.839
2822.4000	-11.043
2822.8000	-12.660
2823.2000	-12.168
2823.6000	-13.991
2824.0000	-13.122
2824.4000	-14.550
2824.8000	-14.680
2825.2000	-15.678
2825.6000	-16.528
2826.0000	-16.959
2826.4000	-16.529
2826.8000	-16.276
2827.2000	-16.223
2827.6000	-16.243
2828.0000	-16.106
2828.4000	-16.323
2828.8000	-16.499
2829.2000	-16.540
2829.6000	-15.658
2830.0000	-15.677
2830.4000	-15.105
2830.8000	-14.563
2831.2000	-14.027
2831.6000	-13.781
2832.0000	-13.143
2832.4000	-12.957
2832.8000	-12.497
2833.2000	-12.951
2833.6000	-12.814
2834.0000	-12.926
2834.4000	-12.636
2834.8000	-13.333
2835.2000	-13.811
2835.6000	-14.099
2836.0000	-14.362
2836.4000	-14.727
2836.8000	-15.372
2837.2000	-16.022
2837.6000	-16.685
2838.0000	-17.363
2838.4000	-17.752
2838.8000	-18.310
2839.2000	-18.416
2839.6000	-18.394
2840.0000	-18.204
2840.4000	-18.067
2840.8000	-17.922
2841.2000	-17.640
2841.6000	-17.421
2842.0000	-17.415
2842.4000	-17.045
2842.8000	-16.853
2843.2000	-16.559
2843.6000	-16.468
2844.0000	-16.140
2844.4000	-16.377
2844.8000	-16.703
2845.2000	-16.383
2845.6000	-16.068
2846.0000	-16.033
2846.4000	-16.074
2846.8000	-16.100
2847.2000	-16.147
2847.6000	-16.255
2848.0000	-16.037
2848.4000	-16.585
2848.8000	-17.389
2849.2000	-18.395
2849.6000	-17.427
2850.0000	-17.954
2850.4000	-17.335
2850.8000	-18.171
2851.2000	-17.877
2851.6000	-17.984
2852.0000	-18.073
2852.4000	-17.820
2852.8000	-18.044
2853.2000	-18.634
2853.6000	-17.833
2854.0000	-17.622
2854.4000	-17.435
2854.8000	-17.941
2855.2000	-17.990
2855.6000	-17.255
2856.0000	-17.027
2856.4000	-17.166
2856.8000	-17.245
2857.2000	-17.281
2857.6000	-17.600
2858.0000	-17.735
2858.4000	-17.502
2858.8000	-17.434
2859.2000	-17.642
2859.6000	-17.743
2860.0000	-17.783
2860.4000	-17.943
2860.8000	-17.841
2861.2000	-17.729
2861.6000	-18.598
2862.0000	-18.940
2862.4000	-18.908
2862.8000	-19.171
2863.2000	-19.410
2863.6000	-19.579
2864.0000	-19.593
2864.4000	-19.427
2864.8000	-19.232
2865.2000	-19.242
2865.6000	-19.065
2866.0000	-18.907
2866.4000	-18.806
2866.8000	-18.909
2867.2000	-18.799
2867.6000	-18.900
2868.0000	-19.440
2868.4000	-19.102
2868.8000	-18.560
2869.2000	-19.299
2869.6000	-19.246
2870.0000	-19.177
2870.4000	-18.835
2870.8000	-18.809
2871.2000	-19.034
2871.6000	-18.843
2872.0000	-19.220
2872.4000	-18.957
2872.8000	-18.993
2873.2000	-18.900
2873.6000	-19.191
2874.0000	-18.971
2874.4000	-18.986
2874.8000	-19.249
2875.2000	-19.024
2875.6000	-19.103
2876.0000	-19.121
2876.4000	-19.009
2876.8000	-19.660
2877.2000	-19.758
2877.6000	-19.924
2878.0000	-19.707
2878.4000	-20.131
2878.8000	-20.033
2879.2000	-19.720
2879.6000	-19.943
2880.0000	-19.555
2880.4000	-19.584
2880.8000	-19.417
2881.2000	-19.358
2881.6000	-19.388
2882.0000	-19.369
2882.4000	-19.232
2882.8000	-19.097
2883.2000	-19.324
2883.6000	-19.394
2884.0000	-19.619
2884.4000	-19.629
2884.8000	-19.474
2885.2000	-19.532
2885.6000	-19.666
[truncated: 5,786 more rows]
