# Supplementary material for: Femtosecond tunable solitons up to 4.8 µm using soliton self-frequency shift in an InF3 fiber
Source: Sci Rep. 2022 Sep 23;12:15898. doi: 10.1038/s41598-022-19658-8 (PMC9508244; doi:10.1038/s41598-022-19658-8)
Supplement: Supplementary file 1 — Supplementary Information. [file 41598_2022_19658_MOESM1_ESM.zip › Raw data/Fig5_spectra/12A_4m3m.CSV]

75CSV
// AQ6376 OPTICAL SPECTRUM ANALYZER //
35
CTRWL	3600.000000
SPAN	2800.000000
START WL	2200.000000
STOP WL	5000.000000
WLFREQ	0
REFL	-5.0
LSCL	7.5
RESLN	2.000
AVG	1
SMPLAUTO	1
SMPL	7001
SMPLINTVL	0.4000
HI1_CHOP
MEAS
LSUNT	0
NMSKH	OFF
RESCOR	0
SMOOTH	0
MEASWL	0
SWPSPD	1
MODELNAME	AQ6376
CHGPT	0
RESCAL0_0	10243
RESCAL0_1	0
RESCAL0_2	0
RESCAL1_0	10243
RESCAL1_1	0
RESCAL1_2	0
RESPARM	10243
FREQPARM	10243
WNUMPARM	10243
[TRACE DATA]
2200.0000	-210.000
2200.4000	-210.000
2200.8000	-210.000
2201.2000	-60.663
2201.6000	-60.587
2202.0000	-62.254
2202.4000	-210.000
2202.8000	-210.000
2203.2000	-54.303
2203.6000	-210.000
2204.0000	-60.079
2204.4000	-210.000
2204.8000	-59.371
2205.2000	-58.759
2205.6000	-63.957
2206.0000	-59.482
2206.4000	-55.155
2206.8000	-60.363
2207.2000	-56.756
2207.6000	-210.000
2208.0000	-57.736
2208.4000	-57.205
2208.8000	-63.296
2209.2000	-210.000
2209.6000	-210.000
2210.0000	-210.000
2210.4000	-210.000
2210.8000	-210.000
2211.2000	-210.000
2211.6000	-65.349
2212.0000	-210.000
2212.4000	-68.728
2212.8000	-210.000
2213.2000	-210.000
2213.6000	-55.391
2214.0000	-57.698
2214.4000	-210.000
2214.8000	-56.596
2215.2000	-68.103
2215.6000	-210.000
2216.0000	-57.280
2216.4000	-63.469
2216.8000	-210.000
2217.2000	-57.052
2217.6000	-58.510
2218.0000	-210.000
2218.4000	-210.000
2218.8000	-59.046
2219.2000	-56.203
2219.6000	-210.000
2220.0000	-210.000
2220.4000	-210.000
2220.8000	-58.097
2221.2000	-210.000
2221.6000	-57.805
2222.0000	-210.000
2222.4000	-210.000
2222.8000	-55.701
2223.2000	-56.968
2223.6000	-54.665
2224.0000	-56.647
2224.4000	-210.000
2224.8000	-210.000
2225.2000	-210.000
2225.6000	-210.000
2226.0000	-54.820
2226.4000	-51.718
2226.8000	-60.919
2227.2000	-55.544
2227.6000	-54.338
2228.0000	-210.000
2228.4000	-60.941
2228.8000	-210.000
2229.2000	-210.000
2229.6000	-210.000
2230.0000	-55.982
2230.4000	-74.015
2230.8000	-56.484
2231.2000	-210.000
2231.6000	-62.795
2232.0000	-210.000
2232.4000	-56.723
2232.8000	-61.965
2233.2000	-56.834
2233.6000	-62.498
2234.0000	-210.000
2234.4000	-210.000
2234.8000	-60.131
2235.2000	-210.000
2235.6000	-210.000
2236.0000	-210.000
2236.4000	-210.000
2236.8000	-210.000
2237.2000	-210.000
2237.6000	-210.000
2238.0000	-61.706
2238.4000	-210.000
2238.8000	-210.000
2239.2000	-56.100
2239.6000	-210.000
2240.0000	-62.120
2240.4000	-66.085
2240.8000	-210.000
2241.2000	-59.609
2241.6000	-210.000
2242.0000	-56.752
2242.4000	-58.544
2242.8000	-58.740
2243.2000	-56.266
2243.6000	-56.386
2244.0000	-72.252
2244.4000	-210.000
2244.8000	-210.000
2245.2000	-56.006
2245.6000	-210.000
2246.0000	-210.000
2246.4000	-68.964
2246.8000	-74.913
2247.2000	-210.000
2247.6000	-210.000
2248.0000	-210.000
2248.4000	-210.000
2248.8000	-210.000
2249.2000	-67.887
2249.6000	-210.000
2250.0000	-210.000
2250.4000	-210.000
2250.8000	-210.000
2251.2000	-210.000
2251.6000	-210.000
2252.0000	-210.000
2252.4000	-210.000
2252.8000	-62.271
2253.2000	-210.000
2253.6000	-70.514
2254.0000	-59.730
2254.4000	-210.000
2254.8000	-210.000
2255.2000	-210.000
2255.6000	-59.398
2256.0000	-62.939
2256.4000	-60.119
2256.8000	-62.720
2257.2000	-210.000
2257.6000	-59.665
2258.0000	-57.663
2258.4000	-210.000
2258.8000	-210.000
2259.2000	-59.712
2259.6000	-210.000
2260.0000	-210.000
2260.4000	-210.000
2260.8000	-58.953
2261.2000	-210.000
2261.6000	-56.863
2262.0000	-60.959
2262.4000	-62.689
2262.8000	-57.389
2263.2000	-62.809
2263.6000	-62.253
2264.0000	-55.897
2264.4000	-210.000
2264.8000	-210.000
2265.2000	-210.000
2265.6000	-59.175
2266.0000	-210.000
2266.4000	-210.000
2266.8000	-58.493
2267.2000	-61.066
2267.6000	-210.000
2268.0000	-55.990
2268.4000	-210.000
2268.8000	-65.226
2269.2000	-210.000
2269.6000	-60.186
2270.0000	-210.000
2270.4000	-210.000
2270.8000	-210.000
2271.2000	-59.440
2271.6000	-56.800
2272.0000	-210.000
2272.4000	-56.976
2272.8000	-210.000
2273.2000	-61.559
2273.6000	-210.000
2274.0000	-74.044
2274.4000	-210.000
2274.8000	-210.000
2275.2000	-210.000
2275.6000	-60.642
2276.0000	-210.000
2276.4000	-62.783
2276.8000	-210.000
2277.2000	-67.739
2277.6000	-210.000
2278.0000	-210.000
2278.4000	-210.000
2278.8000	-210.000
2279.2000	-210.000
2279.6000	-64.761
2280.0000	-57.298
2280.4000	-60.734
2280.8000	-210.000
2281.2000	-58.274
2281.6000	-57.525
2282.0000	-210.000
2282.4000	-64.132
2282.8000	-210.000
2283.2000	-65.596
2283.6000	-63.356
2284.0000	-57.691
2284.4000	-210.000
2284.8000	-57.854
2285.2000	-75.881
2285.6000	-67.573
2286.0000	-210.000
2286.4000	-210.000
2286.8000	-210.000
2287.2000	-62.269
2287.6000	-52.829
2288.0000	-63.095
2288.4000	-57.452
2288.8000	-210.000
2289.2000	-69.867
2289.6000	-59.005
2290.0000	-62.463
2290.4000	-210.000
2290.8000	-62.802
2291.2000	-210.000
2291.6000	-210.000
2292.0000	-61.905
2292.4000	-58.736
2292.8000	-57.019
2293.2000	-58.294
2293.6000	-210.000
2294.0000	-61.137
2294.4000	-57.621
2294.8000	-210.000
2295.2000	-210.000
2295.6000	-64.869
2296.0000	-58.246
2296.4000	-210.000
2296.8000	-210.000
2297.2000	-61.795
2297.6000	-58.034
2298.0000	-210.000
2298.4000	-210.000
2298.8000	-210.000
2299.2000	-57.889
2299.6000	-210.000
2300.0000	-55.748
2300.4000	-61.645
2300.8000	-61.472
2301.2000	-210.000
2301.6000	-61.670
2302.0000	-65.851
2302.4000	-210.000
2302.8000	-210.000
2303.2000	-210.000
2303.6000	-210.000
2304.0000	-210.000
2304.4000	-210.000
2304.8000	-63.173
2305.2000	-210.000
2305.6000	-210.000
2306.0000	-210.000
2306.4000	-210.000
2306.8000	-73.509
2307.2000	-210.000
2307.6000	-210.000
2308.0000	-58.800
2308.4000	-61.184
2308.8000	-210.000
2309.2000	-58.655
2309.6000	-57.203
2310.0000	-65.827
2310.4000	-210.000
2310.8000	-76.263
2311.2000	-58.094
2311.6000	-210.000
2312.0000	-59.318
2312.4000	-210.000
2312.8000	-60.396
2313.2000	-61.424
2313.6000	-210.000
2314.0000	-67.716
2314.4000	-210.000
2314.8000	-57.945
2315.2000	-210.000
2315.6000	-62.941
2316.0000	-56.086
2316.4000	-58.511
2316.8000	-67.187
2317.2000	-67.197
2317.6000	-210.000
2318.0000	-61.420
2318.4000	-64.526
2318.8000	-210.000
2319.2000	-210.000
2319.6000	-59.565
2320.0000	-210.000
2320.4000	-62.580
2320.8000	-210.000
2321.2000	-210.000
2321.6000	-57.667
2322.0000	-210.000
2322.4000	-59.780
2322.8000	-58.348
2323.2000	-210.000
2323.6000	-210.000
2324.0000	-210.000
2324.4000	-61.454
2324.8000	-210.000
2325.2000	-210.000
2325.6000	-210.000
2326.0000	-210.000
2326.4000	-58.795
2326.8000	-210.000
2327.2000	-69.960
2327.6000	-61.138
2328.0000	-64.454
2328.4000	-59.697
2328.8000	-61.261
2329.2000	-59.450
2329.6000	-210.000
2330.0000	-67.125
2330.4000	-210.000
2330.8000	-59.145
2331.2000	-57.283
2331.6000	-54.446
2332.0000	-210.000
2332.4000	-57.797
2332.8000	-210.000
2333.2000	-56.586
2333.6000	-210.000
2334.0000	-57.801
2334.4000	-210.000
2334.8000	-210.000
2335.2000	-57.213
2335.6000	-72.321
2336.0000	-210.000
2336.4000	-210.000
2336.8000	-210.000
2337.2000	-210.000
2337.6000	-63.931
2338.0000	-210.000
2338.4000	-210.000
2338.8000	-60.371
2339.2000	-60.883
2339.6000	-60.814
2340.0000	-65.293
2340.4000	-210.000
2340.8000	-69.548
2341.2000	-60.482
2341.6000	-61.585
2342.0000	-67.122
2342.4000	-210.000
2342.8000	-210.000
2343.2000	-210.000
2343.6000	-60.967
2344.0000	-210.000
2344.4000	-210.000
2344.8000	-60.988
2345.2000	-57.949
2345.6000	-60.685
2346.0000	-66.567
2346.4000	-67.865
2346.8000	-63.399
2347.2000	-68.170
2347.6000	-59.224
2348.0000	-57.182
2348.4000	-73.659
2348.8000	-210.000
2349.2000	-66.347
2349.6000	-210.000
2350.0000	-59.465
2350.4000	-210.000
2350.8000	-62.265
2351.2000	-64.174
2351.6000	-210.000
2352.0000	-210.000
2352.4000	-61.979
2352.8000	-59.379
2353.2000	-56.694
2353.6000	-63.420
2354.0000	-59.718
2354.4000	-60.115
2354.8000	-210.000
2355.2000	-63.236
2355.6000	-210.000
2356.0000	-210.000
2356.4000	-210.000
2356.8000	-210.000
2357.2000	-65.197
2357.6000	-210.000
2358.0000	-61.781
2358.4000	-62.269
2358.8000	-67.296
2359.2000	-210.000
2359.6000	-210.000
2360.0000	-210.000
2360.4000	-59.424
2360.8000	-57.071
2361.2000	-210.000
2361.6000	-210.000
2362.0000	-56.803
2362.4000	-64.270
2362.8000	-210.000
2363.2000	-62.398
2363.6000	-210.000
2364.0000	-63.892
2364.4000	-59.313
2364.8000	-62.170
2365.2000	-210.000
2365.6000	-210.000
2366.0000	-65.626
2366.4000	-60.712
2366.8000	-60.162
2367.2000	-56.918
2367.6000	-61.302
2368.0000	-64.258
2368.4000	-74.583
2368.8000	-58.328
2369.2000	-210.000
2369.6000	-210.000
2370.0000	-58.248
2370.4000	-70.485
2370.8000	-62.262
2371.2000	-57.187
2371.6000	-59.302
2372.0000	-210.000
2372.4000	-59.727
2372.8000	-57.803
2373.2000	-67.285
2373.6000	-66.425
2374.0000	-210.000
2374.4000	-210.000
2374.8000	-57.996
2375.2000	-60.827
2375.6000	-58.494
2376.0000	-210.000
2376.4000	-59.392
2376.8000	-62.243
2377.2000	-68.860
2377.6000	-57.241
2378.0000	-60.910
2378.4000	-60.888
2378.8000	-59.290
2379.2000	-210.000
2379.6000	-61.370
2380.0000	-62.558
2380.4000	-73.505
2380.8000	-67.391
2381.2000	-210.000
2381.6000	-59.964
2382.0000	-57.674
2382.4000	-64.935
2382.8000	-61.053
2383.2000	-210.000
2383.6000	-62.923
2384.0000	-210.000
2384.4000	-59.665
2384.8000	-210.000
2385.2000	-58.149
2385.6000	-57.145
2386.0000	-59.563
2386.4000	-58.689
2386.8000	-56.680
2387.2000	-55.778
2387.6000	-210.000
2388.0000	-62.870
2388.4000	-210.000
2388.8000	-210.000
2389.2000	-58.062
2389.6000	-60.781
2390.0000	-210.000
2390.4000	-60.224
2390.8000	-58.009
2391.2000	-56.770
2391.6000	-210.000
2392.0000	-210.000
2392.4000	-57.144
2392.8000	-57.260
2393.2000	-56.929
2393.6000	-56.925
2394.0000	-55.912
2394.4000	-58.931
2394.8000	-59.285
2395.2000	-58.171
2395.6000	-210.000
2396.0000	-60.890
2396.4000	-60.676
2396.8000	-57.237
2397.2000	-59.944
2397.6000	-59.323
2398.0000	-57.782
2398.4000	-210.000
2398.8000	-61.125
2399.2000	-58.635
2399.6000	-56.938
2400.0000	-70.395
2400.4000	-61.835
2400.8000	-210.000
2401.2000	-210.000
2401.6000	-73.604
2402.0000	-68.833
2402.4000	-59.284
2402.8000	-210.000
2403.2000	-58.326
2403.6000	-58.235
2404.0000	-58.179
2404.4000	-61.096
2404.8000	-58.868
2405.2000	-59.364
2405.6000	-210.000
2406.0000	-210.000
2406.4000	-65.647
2406.8000	-58.889
2407.2000	-58.262
2407.6000	-60.009
2408.0000	-62.405
2408.4000	-62.971
2408.8000	-63.977
2409.2000	-65.320
2409.6000	-64.194
2410.0000	-63.245
2410.4000	-60.597
2410.8000	-58.317
2411.2000	-59.835
2411.6000	-60.043
2412.0000	-59.711
2412.4000	-61.648
2412.8000	-69.077
2413.2000	-56.401
2413.6000	-55.870
2414.0000	-56.759
2414.4000	-56.431
2414.8000	-210.000
2415.2000	-56.583
2415.6000	-59.521
2416.0000	-68.445
2416.4000	-56.546
2416.8000	-59.066
2417.2000	-55.508
2417.6000	-59.097
2418.0000	-63.884
2418.4000	-59.960
2418.8000	-58.155
2419.2000	-210.000
2419.6000	-58.128
2420.0000	-57.818
2420.4000	-56.448
2420.8000	-62.321
2421.2000	-57.811
2421.6000	-57.712
2422.0000	-57.941
2422.4000	-56.061
2422.8000	-56.201
2423.2000	-210.000
2423.6000	-59.010
2424.0000	-59.604
2424.4000	-57.584
2424.8000	-59.082
2425.2000	-61.429
2425.6000	-56.846
2426.0000	-56.808
2426.4000	-56.570
2426.8000	-67.913
2427.2000	-58.519
2427.6000	-60.514
2428.0000	-57.613
2428.4000	-56.591
2428.8000	-56.452
2429.2000	-57.083
2429.6000	-63.344
2430.0000	-57.010
2430.4000	-60.725
2430.8000	-58.452
2431.2000	-56.709
2431.6000	-57.046
2432.0000	-210.000
2432.4000	-57.648
2432.8000	-59.134
2433.2000	-59.678
2433.6000	-57.983
2434.0000	-61.827
2434.4000	-57.026
2434.8000	-57.262
2435.2000	-62.338
2435.6000	-58.098
2436.0000	-57.908
2436.4000	-57.781
2436.8000	-57.511
2437.2000	-60.854
2437.6000	-58.545
2438.0000	-210.000
2438.4000	-57.911
2438.8000	-58.589
2439.2000	-58.677
2439.6000	-59.437
2440.0000	-60.369
2440.4000	-65.385
2440.8000	-56.641
2441.2000	-58.947
2441.6000	-57.118
2442.0000	-56.041
2442.4000	-55.482
2442.8000	-55.856
2443.2000	-65.028
2443.6000	-57.066
2444.0000	-57.052
2444.4000	-59.515
2444.8000	-61.434
2445.2000	-60.613
2445.6000	-61.436
2446.0000	-57.015
2446.4000	-59.658
2446.8000	-61.245
2447.2000	-58.791
2447.6000	-55.684
2448.0000	-57.040
2448.4000	-59.526
2448.8000	-56.758
2449.2000	-58.037
2449.6000	-58.243
2450.0000	-60.079
2450.4000	-58.426
2450.8000	-56.472
2451.2000	-56.444
2451.6000	-58.289
2452.0000	-55.792
2452.4000	-56.785
2452.8000	-58.812
2453.2000	-58.101
2453.6000	-69.830
2454.0000	-58.868
2454.4000	-56.229
2454.8000	-61.597
2455.2000	-58.089
2455.6000	-56.180
2456.0000	-59.442
2456.4000	-55.527
2456.8000	-73.182
2457.2000	-57.887
2457.6000	-57.370
2458.0000	-57.516
2458.4000	-56.584
2458.8000	-58.880
2459.2000	-58.236
2459.6000	-58.349
2460.0000	-58.269
2460.4000	-210.000
2460.8000	-62.476
2461.2000	-57.158
2461.6000	-57.732
2462.0000	-57.998
2462.4000	-56.965
2462.8000	-55.598
2463.2000	-55.813
2463.6000	-56.477
2464.0000	-57.117
2464.4000	-56.575
2464.8000	-61.077
2465.2000	-59.453
2465.6000	-55.932
2466.0000	-59.202
2466.4000	-61.252
2466.8000	-56.988
2467.2000	-57.258
2467.6000	-56.807
2468.0000	-59.639
2468.4000	-56.975
2468.8000	-58.503
2469.2000	-57.657
2469.6000	-55.584
2470.0000	-57.442
2470.4000	-56.280
2470.8000	-55.076
2471.2000	-56.385
2471.6000	-56.884
2472.0000	-56.493
2472.4000	-56.811
2472.8000	-57.239
2473.2000	-57.852
2473.6000	-58.083
2474.0000	-57.538
2474.4000	-58.815
2474.8000	-58.452
2475.2000	-56.519
2475.6000	-56.735
2476.0000	-57.233
2476.4000	-56.010
2476.8000	-57.404
2477.2000	-57.056
2477.6000	-58.542
2478.0000	-56.820
2478.4000	-55.558
2478.8000	-55.804
2479.2000	-55.604
2479.6000	-56.923
2480.0000	-55.827
2480.4000	-56.095
2480.8000	-56.340
2481.2000	-56.588
2481.6000	-55.532
2482.0000	-57.097
2482.4000	-56.328
2482.8000	-55.359
2483.2000	-56.429
2483.6000	-56.478
2484.0000	-55.322
2484.4000	-54.583
2484.8000	-56.237
2485.2000	-54.762
2485.6000	-55.619
2486.0000	-55.599
2486.4000	-54.621
2486.8000	-54.304
2487.2000	-54.316
2487.6000	-55.071
2488.0000	-54.480
2488.4000	-57.383
2488.8000	-53.491
2489.2000	-55.777
2489.6000	-55.333
2490.0000	-55.124
2490.4000	-54.016
2490.8000	-55.035
2491.2000	-54.180
2491.6000	-55.519
2492.0000	-54.291
2492.4000	-54.845
2492.8000	-54.828
2493.2000	-62.994
2493.6000	-59.298
2494.0000	-54.073
2494.4000	-54.890
2494.8000	-54.321
2495.2000	-54.990
2495.6000	-54.359
2496.0000	-55.611
2496.4000	-54.664
2496.8000	-53.866
2497.2000	-54.599
2497.6000	-53.972
2498.0000	-51.246
2498.4000	-52.374
2498.8000	-56.413
2499.2000	-53.959
2499.6000	-54.584
2500.0000	-54.100
2500.4000	-54.124
2500.8000	-55.395
2501.2000	-56.771
2501.6000	-54.142
2502.0000	-55.297
2502.4000	-55.015
2502.8000	-55.191
2503.2000	-55.776
2503.6000	-55.697
2504.0000	-54.406
2504.4000	-54.326
2504.8000	-55.889
2505.2000	-56.097
2505.6000	-56.387
2506.0000	-54.267
2506.4000	-54.932
2506.8000	-55.873
2507.2000	-56.023
2507.6000	-57.447
2508.0000	-56.707
2508.4000	-55.728
2508.8000	-55.493
2509.2000	-56.048
2509.6000	-55.349
2510.0000	-55.945
2510.4000	-57.655
2510.8000	-56.458
2511.2000	-55.147
2511.6000	-56.500
2512.0000	-54.932
2512.4000	-54.970
2512.8000	-56.492
2513.2000	-55.281
2513.6000	-55.296
2514.0000	-55.293
2514.4000	-55.047
2514.8000	-56.372
2515.2000	-55.147
2515.6000	-53.648
2516.0000	-55.638
2516.4000	-56.205
2516.8000	-59.437
2517.2000	-55.157
2517.6000	-54.719
2518.0000	-55.173
2518.4000	-54.846
2518.8000	-53.501
2519.2000	-53.321
2519.6000	-54.523
2520.0000	-54.375
2520.4000	-54.002
2520.8000	-52.445
2521.2000	-53.506
2521.6000	-53.592
2522.0000	-53.182
2522.4000	-53.797
2522.8000	-53.723
2523.2000	-53.684
2523.6000	-52.502
2524.0000	-53.598
2524.4000	-54.064
2524.8000	-53.087
2525.2000	-52.530
2525.6000	-51.292
2526.0000	-52.096
2526.4000	-53.121
2526.8000	-52.729
2527.2000	-52.542
2527.6000	-51.888
2528.0000	-50.836
2528.4000	-52.719
2528.8000	-50.643
2529.2000	-49.772
2529.6000	-51.626
2530.0000	-50.634
2530.4000	-51.377
2530.8000	-50.545
2531.2000	-50.476
2531.6000	-51.157
2532.0000	-51.274
2532.4000	-51.250
2532.8000	-51.868
2533.2000	-51.334
2533.6000	-50.628
2534.0000	-53.664
2534.4000	-53.169
2534.8000	-52.470
2535.2000	-50.836
2535.6000	-50.941
2536.0000	-51.861
2536.4000	-53.256
2536.8000	-51.898
2537.2000	-52.907
2537.6000	-49.294
2538.0000	-50.407
2538.4000	-53.499
2538.8000	-51.716
2539.2000	-51.452
2539.6000	-50.708
2540.0000	-51.834
2540.4000	-53.912
2540.8000	-53.550
2541.2000	-53.817
2541.6000	-54.342
2542.0000	-52.239
2542.4000	-54.330
2542.8000	-53.995
2543.2000	-53.169
2543.6000	-52.213
2544.0000	-51.677
2544.4000	-52.385
2544.8000	-52.940
2545.2000	-52.715
2545.6000	-52.214
2546.0000	-51.863
2546.4000	-51.857
2546.8000	-52.188
2547.2000	-51.089
2547.6000	-50.857
2548.0000	-50.446
2548.4000	-49.600
2548.8000	-49.383
2549.2000	-49.045
2549.6000	-49.941
2550.0000	-49.637
2550.4000	-50.023
2550.8000	-48.986
2551.2000	-49.172
2551.6000	-49.907
2552.0000	-49.817
2552.4000	-50.029
2552.8000	-48.408
2553.2000	-52.627
2553.6000	-50.312
2554.0000	-50.755
2554.4000	-48.758
2554.8000	-50.050
2555.2000	-49.765
2555.6000	-50.403
2556.0000	-50.280
2556.4000	-49.626
2556.8000	-50.114
2557.2000	-49.361
2557.6000	-49.177
2558.0000	-49.090
2558.4000	-48.521
2558.8000	-48.939
2559.2000	-49.410
2559.6000	-48.859
2560.0000	-49.780
2560.4000	-50.134
2560.8000	-49.674
2561.2000	-50.914
2561.6000	-50.241
2562.0000	-50.399
2562.4000	-49.403
2562.8000	-49.417
2563.2000	-49.875
2563.6000	-49.814
2564.0000	-46.976
2564.4000	-46.883
2564.8000	-48.484
2565.2000	-48.842
2565.6000	-49.359
2566.0000	-48.666
2566.4000	-48.606
2566.8000	-49.336
2567.2000	-49.901
2567.6000	-50.148
2568.0000	-50.135
2568.4000	-48.668
2568.8000	-49.356
2569.2000	-48.616
2569.6000	-48.405
2570.0000	-49.207
2570.4000	-48.015
2570.8000	-48.248
2571.2000	-47.985
2571.6000	-47.685
2572.0000	-47.505
2572.4000	-48.083
2572.8000	-46.981
2573.2000	-47.436
2573.6000	-47.884
2574.0000	-46.811
2574.4000	-48.263
2574.8000	-48.146
2575.2000	-47.814
2575.6000	-46.843
2576.0000	-47.074
2576.4000	-47.267
2576.8000	-46.549
2577.2000	-45.895
2577.6000	-45.679
2578.0000	-45.284
2578.4000	-45.155
2578.8000	-46.242
2579.2000	-45.989
2579.6000	-45.805
2580.0000	-45.617
2580.4000	-46.075
2580.8000	-46.730
2581.2000	-47.473
2581.6000	-46.247
2582.0000	-46.320
2582.4000	-45.723
2582.8000	-45.552
2583.2000	-46.523
2583.6000	-46.029
2584.0000	-46.704
2584.4000	-46.159
2584.8000	-45.753
2585.2000	-45.494
2585.6000	-45.749
2586.0000	-46.134
2586.4000	-46.842
2586.8000	-46.706
2587.2000	-46.505
2587.6000	-46.127
2588.0000	-45.505
2588.4000	-46.610
2588.8000	-46.939
2589.2000	-46.554
2589.6000	-45.577
2590.0000	-46.254
2590.4000	-46.775
2590.8000	-46.504
2591.2000	-47.008
2591.6000	-47.258
2592.0000	-47.148
2592.4000	-47.167
2592.8000	-47.553
2593.2000	-47.169
2593.6000	-47.000
2594.0000	-47.233
2594.4000	-46.553
2594.8000	-47.223
2595.2000	-46.908
2595.6000	-46.326
2596.0000	-47.252
2596.4000	-46.440
2596.8000	-46.605
2597.2000	-46.453
2597.6000	-46.580
2598.0000	-46.137
2598.4000	-46.787
2598.8000	-46.452
2599.2000	-46.157
2599.6000	-45.963
2600.0000	-46.226
2600.4000	-45.874
2600.8000	-46.119
2601.2000	-46.330
2601.6000	-46.141
2602.0000	-46.182
2602.4000	-46.054
2602.8000	-46.117
2603.2000	-46.188
2603.6000	-46.347
2604.0000	-46.403
2604.4000	-46.553
2604.8000	-45.920
2605.2000	-45.824
2605.6000	-45.337
2606.0000	-46.400
2606.4000	-46.233
2606.8000	-45.868
2607.2000	-45.686
2607.6000	-45.598
2608.0000	-45.850
2608.4000	-45.843
2608.8000	-46.014
2609.2000	-44.577
2609.6000	-44.805
2610.0000	-45.678
2610.4000	-45.716
2610.8000	-45.778
2611.2000	-45.885
2611.6000	-45.779
2612.0000	-45.376
2612.4000	-45.610
2612.8000	-45.028
2613.2000	-45.640
2613.6000	-45.423
2614.0000	-45.265
2614.4000	-44.767
2614.8000	-44.573
2615.2000	-44.880
2615.6000	-44.176
2616.0000	-45.041
2616.4000	-44.154
2616.8000	-44.258
2617.2000	-42.182
2617.6000	-43.108
2618.0000	-42.957
2618.4000	-43.436
2618.8000	-42.953
2619.2000	-42.605
2619.6000	-42.582
2620.0000	-43.120
2620.4000	-42.409
2620.8000	-42.537
2621.2000	-43.233
2621.6000	-42.283
2622.0000	-42.394
2622.4000	-41.265
2622.8000	-41.651
2623.2000	-41.695
2623.6000	-40.963
2624.0000	-41.162
2624.4000	-41.418
2624.8000	-41.777
2625.2000	-41.877
2625.6000	-41.657
2626.0000	-40.764
2626.4000	-41.529
2626.8000	-41.811
2627.2000	-41.738
2627.6000	-41.573
2628.0000	-41.587
2628.4000	-41.228
2628.8000	-41.328
2629.2000	-41.737
2629.6000	-41.474
2630.0000	-41.420
2630.4000	-41.053
2630.8000	-41.533
2631.2000	-41.302
2631.6000	-41.505
2632.0000	-41.613
2632.4000	-41.413
2632.8000	-41.102
2633.2000	-40.786
2633.6000	-40.635
2634.0000	-41.352
2634.4000	-41.240
2634.8000	-40.505
2635.2000	-41.324
2635.6000	-40.481
2636.0000	-41.080
2636.4000	-40.217
2636.8000	-40.926
2637.2000	-41.170
2637.6000	-40.648
2638.0000	-41.193
2638.4000	-41.396
2638.8000	-41.395
2639.2000	-41.152
2639.6000	-41.442
2640.0000	-41.212
2640.4000	-41.298
2640.8000	-41.039
2641.2000	-41.486
2641.6000	-40.978
2642.0000	-40.710
2642.4000	-40.576
2642.8000	-40.854
2643.2000	-39.471
2643.6000	-39.010
2644.0000	-40.449
2644.4000	-39.201
2644.8000	-40.626
2645.2000	-39.457
2645.6000	-38.602
2646.0000	-38.976
2646.4000	-39.577
2646.8000	-39.384
2647.2000	-39.354
2647.6000	-39.086
2648.0000	-38.499
2648.4000	-39.707
2648.8000	-39.123
2649.2000	-39.478
2649.6000	-38.559
2650.0000	-38.614
2650.4000	-39.755
2650.8000	-38.776
2651.2000	-39.330
2651.6000	-39.783
2652.0000	-38.411
2652.4000	-39.482
2652.8000	-38.841
2653.2000	-38.824
2653.6000	-38.806
2654.0000	-37.892
2654.4000	-38.493
2654.8000	-38.542
2655.2000	-38.571
2655.6000	-37.623
2656.0000	-38.309
2656.4000	-37.609
2656.8000	-38.168
2657.2000	-37.135
2657.6000	-37.113
2658.0000	-37.669
2658.4000	-38.276
2658.8000	-38.580
2659.2000	-38.451
2659.6000	-38.185
2660.0000	-37.574
2660.4000	-37.555
2660.8000	-37.377
2661.2000	-37.195
2661.6000	-37.372
2662.0000	-37.417
2662.4000	-37.059
2662.8000	-37.713
2663.2000	-37.403
2663.6000	-38.093
2664.0000	-37.478
2664.4000	-37.221
2664.8000	-36.714
2665.2000	-36.820
2665.6000	-36.613
2666.0000	-36.497
2666.4000	-36.530
2666.8000	-36.230
2667.2000	-36.547
2667.6000	-35.824
2668.0000	-36.422
2668.4000	-36.407
2668.8000	-35.605
2669.2000	-36.167
2669.6000	-35.506
2670.0000	-34.994
2670.4000	-35.225
2670.8000	-34.828
2671.2000	-34.559
2671.6000	-34.233
2672.0000	-34.055
2672.4000	-34.474
2672.8000	-34.514
2673.2000	-34.008
2673.6000	-34.232
2674.0000	-34.105
2674.4000	-33.964
2674.8000	-34.157
2675.2000	-34.014
2675.6000	-34.131
2676.0000	-34.141
2676.4000	-34.136
2676.8000	-33.941
2677.2000	-34.105
2677.6000	-34.523
2678.0000	-34.858
2678.4000	-34.761
2678.8000	-34.912
2679.2000	-35.250
2679.6000	-34.745
2680.0000	-35.059
2680.4000	-33.840
2680.8000	-33.703
2681.2000	-33.794
2681.6000	-33.888
2682.0000	-34.260
2682.4000	-33.946
2682.8000	-34.094
2683.2000	-33.334
2683.6000	-33.772
2684.0000	-34.983
2684.4000	-34.121
2684.8000	-33.502
2685.2000	-32.791
2685.6000	-32.452
2686.0000	-32.801
2686.4000	-32.950
2686.8000	-32.197
2687.2000	-31.415
2687.6000	-31.223
2688.0000	-31.219
2688.4000	-31.469
2688.8000	-32.203
2689.2000	-32.166
2689.6000	-31.627
2690.0000	-30.779
2690.4000	-30.078
2690.8000	-30.181
2691.2000	-30.218
2691.6000	-29.741
2692.0000	-30.028
2692.4000	-29.973
2692.8000	-29.779
2693.2000	-29.762
2693.6000	-29.846
2694.0000	-29.995
2694.4000	-30.158
2694.8000	-30.145
2695.2000	-30.400
2695.6000	-30.406
2696.0000	-30.495
2696.4000	-30.181
2696.8000	-30.232
2697.2000	-29.556
2697.6000	-29.332
2698.0000	-29.384
2698.4000	-29.388
2698.8000	-29.017
2699.2000	-29.361
2699.6000	-29.036
2700.0000	-28.896
2700.4000	-28.453
2700.8000	-29.013
2701.2000	-28.474
2701.6000	-29.234
2702.0000	-29.912
2702.4000	-29.466
2702.8000	-29.254
2703.2000	-29.338
2703.6000	-29.233
2704.0000	-28.843
2704.4000	-28.908
2704.8000	-28.661
2705.2000	-28.646
2705.6000	-28.051
2706.0000	-28.237
2706.4000	-27.178
2706.8000	-27.399
2707.2000	-26.774
2707.6000	-27.353
2708.0000	-27.546
2708.4000	-26.479
2708.8000	-25.788
2709.2000	-26.228
2709.6000	-27.226
2710.0000	-28.182
2710.4000	-27.768
2710.8000	-28.629
2711.2000	-28.438
2711.6000	-27.940
2712.0000	-28.807
2712.4000	-29.080
2712.8000	-28.898
2713.2000	-28.233
2713.6000	-27.868
2714.0000	-28.218
2714.4000	-28.237
2714.8000	-27.908
2715.2000	-27.710
2715.6000	-27.235
2716.0000	-26.964
2716.4000	-26.863
2716.8000	-26.701
2717.2000	-26.153
2717.6000	-26.154
2718.0000	-26.301
2718.4000	-26.241
2718.8000	-26.035
2719.2000	-25.254
2719.6000	-24.692
2720.0000	-25.279
2720.4000	-25.197
2720.8000	-24.953
2721.2000	-24.744
2721.6000	-24.921
2722.0000	-26.404
2722.4000	-26.110
2722.8000	-25.618
2723.2000	-26.248
2723.6000	-26.351
2724.0000	-26.537
2724.4000	-26.560
2724.8000	-26.031
2725.2000	-26.284
2725.6000	-26.215
2726.0000	-25.963
2726.4000	-26.109
2726.8000	-25.463
2727.2000	-25.826
2727.6000	-25.961
2728.0000	-25.318
2728.4000	-24.652
2728.8000	-24.146
2729.2000	-24.374
2729.6000	-23.794
2730.0000	-23.717
2730.4000	-23.133
2730.8000	-23.051
2731.2000	-23.192
2731.6000	-22.856
2732.0000	-22.892
2732.4000	-22.602
2732.8000	-22.702
2733.2000	-22.394
2733.6000	-22.361
2734.0000	-22.682
2734.4000	-22.816
2734.8000	-22.494
2735.2000	-22.091
2735.6000	-22.187
2736.0000	-21.968
2736.4000	-21.814
2736.8000	-20.926
2737.2000	-21.066
2737.6000	-20.846
2738.0000	-20.403
2738.4000	-20.483
2738.8000	-20.074
2739.2000	-19.884
2739.6000	-19.457
2740.0000	-18.993
2740.4000	-18.967
2740.8000	-18.825
2741.2000	-18.539
2741.6000	-18.100
2742.0000	-18.282
2742.4000	-18.185
2742.8000	-18.071
2743.2000	-18.153
2743.6000	-18.283
2744.0000	-18.472
2744.4000	-18.395
2744.8000	-17.989
2745.2000	-18.171
2745.6000	-18.268
2746.0000	-18.684
2746.4000	-17.970
2746.8000	-18.613
2747.2000	-18.745
2747.6000	-18.202
2748.0000	-18.048
2748.4000	-17.796
2748.8000	-17.777
2749.2000	-17.951
2749.6000	-17.628
2750.0000	-17.613
2750.4000	-17.702
2750.8000	-17.858
2751.2000	-17.568
2751.6000	-17.869
2752.0000	-17.589
2752.4000	-17.481
2752.8000	-17.081
2753.2000	-16.783
2753.6000	-16.567
2754.0000	-16.385
2754.4000	-16.079
2754.8000	-15.777
2755.2000	-15.491
2755.6000	-15.372
2756.0000	-15.237
2756.4000	-15.301
2756.8000	-15.195
2757.2000	-15.090
2757.6000	-15.480
2758.0000	-14.633
2758.4000	-14.278
2758.8000	-13.429
2759.2000	-12.920
2759.6000	-12.450
2760.0000	-12.126
2760.4000	-11.660
2760.8000	-12.051
2761.2000	-11.649
2761.6000	-11.364
2762.0000	-10.758
2762.4000	-10.952
2762.8000	-10.927
2763.2000	-11.172
2763.6000	-11.351
2764.0000	-11.726
2764.4000	-11.612
2764.8000	-11.678
2765.2000	-12.120
2765.6000	-12.119
2766.0000	-12.198
2766.4000	-12.306
2766.8000	-12.065
2767.2000	-11.509
2767.6000	-11.081
2768.0000	-10.584
2768.4000	-10.140
2768.8000	-9.853
2769.2000	-9.383
2769.6000	-9.003
2770.0000	-8.831
2770.4000	-9.410
2770.8000	-9.538
2771.2000	-9.435
2771.6000	-9.466
2772.0000	-9.445
2772.4000	-10.141
2772.8000	-10.484
2773.2000	-10.925
2773.6000	-11.115
2774.0000	-10.584
2774.4000	-10.747
2774.8000	-10.823
2775.2000	-10.671
2775.6000	-10.601
2776.0000	-10.309
2776.4000	-10.474
2776.8000	-10.298
2777.2000	-10.122
2777.6000	-10.047
2778.0000	-9.980
2778.4000	-9.728
2778.8000	-9.626
2779.2000	-9.536
2779.6000	-9.424
2780.0000	-9.396
2780.4000	-9.165
2780.8000	-8.900
2781.2000	-8.708
2781.6000	-8.378
2782.0000	-8.012
2782.4000	-7.646
2782.8000	-7.338
2783.2000	-6.876
2783.6000	-6.519
2784.0000	-6.450
2784.4000	-6.183
2784.8000	-5.839
2785.2000	-5.598
2785.6000	-5.407
2786.0000	-5.267
2786.4000	-5.198
2786.8000	-5.161
2787.2000	-5.345
2787.6000	-5.453
2788.0000	-5.801
2788.4000	-5.790
2788.8000	-6.148
2789.2000	-6.428
2789.6000	-6.738
2790.0000	-6.601
2790.4000	-6.660
2790.8000	-6.702
2791.2000	-6.771
2791.6000	-6.778
2792.0000	-6.712
2792.4000	-6.822
2792.8000	-6.877
2793.2000	-6.920
2793.6000	-6.968
2794.0000	-6.992
2794.4000	-7.142
2794.8000	-7.117
2795.2000	-7.253
2795.6000	-7.413
2796.0000	-7.605
2796.4000	-7.889
2796.8000	-8.074
2797.2000	-8.316
2797.6000	-8.400
2798.0000	-8.167
2798.4000	-8.003
2798.8000	-8.338
2799.2000	-8.026
2799.6000	-7.862
2800.0000	-7.055
2800.4000	-6.770
2800.8000	-6.620
2801.2000	-6.793
2801.6000	-6.508
2802.0000	-6.094
2802.4000	-6.018
2802.8000	-6.489
2803.2000	-6.696
2803.6000	-6.840
2804.0000	-7.078
2804.4000	-7.500
2804.8000	-7.977
2805.2000	-8.525
2805.6000	-9.164
2806.0000	-9.874
2806.4000	-10.258
2806.8000	-10.789
2807.2000	-11.020
2807.6000	-11.073
2808.0000	-10.836
2808.4000	-10.478
2808.8000	-10.915
2809.2000	-10.368
2809.6000	-10.571
2810.0000	-10.222
2810.4000	-10.195
2810.8000	-9.633
2811.2000	-9.865
2811.6000	-9.911
2812.0000	-9.640
2812.4000	-9.247
2812.8000	-9.465
2813.2000	-9.753
2813.6000	-9.560
2814.0000	-9.156
2814.4000	-9.286
2814.8000	-9.274
2815.2000	-10.097
2815.6000	-9.493
2816.0000	-9.287
2816.4000	-8.650
2816.8000	-9.017
2817.2000	-9.174
2817.6000	-9.651
2818.0000	-9.230
2818.4000	-9.378
2818.8000	-9.694
2819.2000	-9.811
2819.6000	-9.855
2820.0000	-10.075
2820.4000	-10.478
2820.8000	-10.575
2821.2000	-10.708
2821.6000	-10.663
2822.0000	-10.711
2822.4000	-10.571
2822.8000	-10.330
2823.2000	-10.050
2823.6000	-9.836
2824.0000	-9.636
2824.4000	-9.902
2824.8000	-9.601
2825.2000	-9.209
2825.6000	-9.137
2826.0000	-9.564
2826.4000	-10.029
2826.8000	-10.192
2827.2000	-10.435
2827.6000	-10.966
2828.0000	-11.568
2828.4000	-12.131
2828.8000	-12.740
2829.2000	-13.421
2829.6000	-14.161
2830.0000	-14.335
2830.4000	-14.353
2830.8000	-14.515
2831.2000	-14.365
2831.6000	-14.471
2832.0000	-13.884
2832.4000	-13.086
2832.8000	-12.650
2833.2000	-12.481
2833.6000	-12.031
2834.0000	-11.691
2834.4000	-11.510
2834.8000	-12.418
2835.2000	-12.187
2835.6000	-11.804
2836.0000	-10.938
2836.4000	-10.382
2836.8000	-10.733
2837.2000	-10.664
2837.6000	-10.881
2838.0000	-11.049
2838.4000	-11.287
2838.8000	-11.979
2839.2000	-11.795
2839.6000	-11.827
2840.0000	-11.900
2840.4000	-12.253
2840.8000	-12.707
2841.2000	-12.566
2841.6000	-11.969
2842.0000	-11.820
2842.4000	-11.650
2842.8000	-12.169
2843.2000	-13.190
2843.6000	-13.232
2844.0000	-13.797
2844.4000	-13.038
2844.8000	-12.522
2845.2000	-12.909
2845.6000	-12.018
2846.0000	-12.931
2846.4000	-12.887
2846.8000	-12.409
2847.2000	-13.402
2847.6000	-13.848
2848.0000	-13.466
2848.4000	-13.517
2848.8000	-13.469
2849.2000	-13.805
2849.6000	-13.953
2850.0000	-14.151
2850.4000	-14.179
2850.8000	-14.229
2851.2000	-14.437
2851.6000	-14.607
2852.0000	-14.921
2852.4000	-15.066
2852.8000	-15.260
2853.2000	-15.557
2853.6000	-15.756
2854.0000	-15.660
2854.4000	-16.243
2854.8000	-15.981
2855.2000	-15.384
2855.6000	-15.682
2856.0000	-15.605
2856.4000	-15.241
2856.8000	-15.458
2857.2000	-15.342
2857.6000	-15.102
2858.0000	-15.659
2858.4000	-15.540
2858.8000	-15.405
2859.2000	-15.475
2859.6000	-15.080
2860.0000	-15.378
2860.4000	-15.312
2860.8000	-15.072
2861.2000	-14.602
2861.6000	-14.846
2862.0000	-14.498
2862.4000	-14.816
2862.8000	-15.137
2863.2000	-15.011
2863.6000	-15.237
2864.0000	-15.192
2864.4000	-15.695
2864.8000	-16.143
2865.2000	-16.415
2865.6000	-16.704
2866.0000	-16.800
2866.4000	-17.391
2866.8000	-17.468
2867.2000	-17.465
2867.6000	-17.363
2868.0000	-16.730
2868.4000	-17.091
2868.8000	-16.747
2869.2000	-16.699
2869.6000	-16.363
2870.0000	-15.980
2870.4000	-15.938
2870.8000	-15.765
2871.2000	-15.919
2871.6000	-15.949
2872.0000	-16.086
2872.4000	-16.030
2872.8000	-16.065
2873.2000	-16.084
2873.6000	-16.174
2874.0000	-16.270
2874.4000	-16.095
2874.8000	-16.256
2875.2000	-16.347
2875.6000	-16.629
2876.0000	-16.728
2876.4000	-16.786
2876.8000	-17.002
2877.2000	-16.930
2877.6000	-16.707
2878.0000	-17.009
2878.4000	-17.146
2878.8000	-17.185
2879.2000	-17.403
2879.6000	-17.151
2880.0000	-17.851
2880.4000	-17.557
2880.8000	-17.087
2881.2000	-17.368
2881.6000	-17.075
2882.0000	-17.054
2882.4000	-17.375
2882.8000	-17.518
2883.2000	-17.378
2883.6000	-17.247
2884.0000	-16.886
2884.4000	-17.258
2884.8000	-17.478
2885.2000	-17.641
2885.6000	-17.571
2886.0000	-17.612
2886.4000	-17.894
2886.8000	-18.201
2887.2000	-18.366
2887.6000	-18.313
2888.0000	-18.593
2888.4000	-18.656
2888.8000	-18.899
2889.2000	-19.142
2889.6000	-20.302
2890.0000	-20.471
2890.4000	-20.272
2890.8000	-20.929
2891.2000	-21.290
2891.6000	-20.971
2892.0000	-20.051
2892.4000	-19.336
2892.8000	-20.478
2893.2000	-20.313
2893.6000	-20.864
2894.0000	-20.562
2894.4000	-20.823
2894.8000	-20.232
2895.2000	-19.811
2895.6000	-19.200
2896.0000	-19.519
2896.4000	-19.554
2896.8000	-19.883
2897.2000	-19.761
2897.6000	-18.802
2898.0000	-18.524
2898.4000	-18.585
2898.8000	-19.286
2899.2000	-19.295
2899.6000	-17.855
2900.0000	-17.050
2900.4000	-18.661
2900.8000	-19.246
2901.2000	-19.195
2901.6000	-18.632
2902.0000	-18.154
2902.4000	-19.051
2902.8000	-19.158
2903.2000	-19.854
2903.6000	-19.862
2904.0000	-19.755
2904.4000	-19.511
2904.8000	-19.889
2905.2000	-20.192
2905.6000	-19.879
2906.0000	-19.171
2906.4000	-18.888
2906.8000	-18.870
2907.2000	-18.636
2907.6000	-18.419
2908.0000	-17.781
2908.4000	-16.287
2908.8000	-16.796
2909.2000	-18.492
2909.6000	-19.126
2910.0000	-19.267
2910.4000	-17.738
2910.8000	-18.244
2911.2000	-18.779
2911.6000	-19.062
2912.0000	-18.486
2912.4000	-17.948
2912.8000	-17.683
2913.2000	-17.370
2913.6000	-17.524
2914.0000	-17.368
2914.4000	-17.047
2914.8000	-16.887
2915.2000	-16.891
2915.6000	-17.149
2916.0000	-17.258
2916.4000	-17.463
2916.8000	-17.660
2917.2000	-17.933
2917.6000	-17.713
2918.0000	-17.253
2918.4000	-17.675
2918.8000	-17.587
2919.2000	-17.425
2919.6000	-16.951
2920.0000	-16.936
2920.4000	-17.033
2920.8000	-16.405
2921.2000	-16.685
2921.6000	-16.784
2922.0000	-16.490
2922.4000	-16.363
2922.8000	-16.301
2923.2000	-16.725
2923.6000	-17.068
2924.0000	-16.937
2924.4000	-17.035
2924.8000	-17.161
2925.2000	-17.201
2925.6000	-17.104
2926.0000	-17.094
2926.4000	-17.110
2926.8000	-16.825
2927.2000	-16.970
2927.6000	-16.675
2928.0000	-16.439
2928.4000	-16.246
2928.8000	-16.273
2929.2000	-16.173
2929.6000	-16.219
2930.0000	-16.378
2930.4000	-16.419
2930.8000	-16.754
2931.2000	-17.206
2931.6000	-17.477
2932.0000	-17.393
2932.4000	-17.872
2932.8000	-17.882
2933.2000	-17.778
2933.6000	-17.731
2934.0000	-16.956
2934.4000	-17.312
2934.8000	-17.119
2935.2000	-17.143
2935.6000	-16.648
2936.0000	-16.840
2936.4000	-16.359
2936.8000	-16.066
2937.2000	-15.690
2937.6000	-15.754
2938.0000	-17.038
2938.4000	-16.811
2938.8000	-16.037
2939.2000	-16.224
2939.6000	-16.455
2940.0000	-17.123
2940.4000	-17.005
2940.8000	-17.315
2941.2000	-17.409
2941.6000	-17.329
2942.0000	-16.232
2942.4000	-16.884
2942.8000	-17.341
2943.2000	-16.918
2943.6000	-15.744
2944.0000	-16.226
2944.4000	-16.709
2944.8000	-16.596
2945.2000	-16.482
2945.6000	-16.924
2946.0000	-16.656
2946.4000	-16.380
2946.8000	-16.610
2947.2000	-17.897
2947.6000	-17.734
2948.0000	-17.688
2948.4000	-17.376
2948.8000	-17.596
2949.2000	-17.881
2949.6000	-16.790
2950.0000	-17.435
2950.4000	-17.631
2950.8000	-17.190
2951.2000	-15.883
2951.6000	-16.057
2952.0000	-16.740
2952.4000	-16.605
2952.8000	-16.329
2953.2000	-16.133
2953.6000	-16.241
2954.0000	-16.433
2954.4000	-16.498
2954.8000	-16.743
2955.2000	-17.077
2955.6000	-17.026
2956.0000	-17.323
2956.4000	-17.680
2956.8000	-18.012
2957.2000	-17.747
2957.6000	-18.040
2958.0000	-18.261
2958.4000	-18.067
2958.8000	-17.824
2959.2000	-16.664
2959.6000	-16.142
2960.0000	-16.310
2960.4000	-16.821
2960.8000	-16.596
2961.2000	-16.211
2961.6000	-16.089
2962.0000	-16.158
2962.4000	-15.989
2962.8000	-16.609
2963.2000	-16.602
2963.6000	-16.999
2964.0000	-17.165
2964.4000	-17.439
2964.8000	-17.854
2965.2000	-18.083
2965.6000	-18.430
2966.0000	-18.387
2966.4000	-18.079
2966.8000	-18.044
2967.2000	-18.455
2967.6000	-17.835
2968.0000	-17.486
2968.4000	-17.429
2968.8000	-16.943
2969.2000	-16.873
2969.6000	-16.700
2970.0000	-16.424
2970.4000	-16.543
2970.8000	-16.369
2971.2000	-16.567
2971.6000	-16.694
2972.0000	-16.854
2972.4000	-17.179
2972.8000	-17.509
2973.2000	-17.902
2973.6000	-17.963
2974.0000	-18.040
2974.4000	-17.907
2974.8000	-17.203
2975.2000	-17.696
2975.6000	-17.921
2976.0000	-17.548
2976.4000	-17.533
2976.8000	-16.719
2977.2000	-17.064
2977.6000	-17.264
2978.0000	-17.228
2978.4000	-17.151
2978.8000	-17.121
2979.2000	-17.073
2979.6000	-17.242
2980.0000	-17.410
2980.4000	-17.676
2980.8000	-17.832
2981.2000	-17.535
2981.6000	-18.121
2982.0000	-17.788
2982.4000	-18.133
2982.8000	-17.702
2983.2000	-17.463
2983.6000	-17.091
2984.0000	-16.752
2984.4000	-15.986
2984.8000	-15.732
2985.2000	-15.942
2985.6000	-16.011
[truncated: 5,036 more rows]
