# Supplementary material for: Femtosecond tunable solitons up to 4.8 µm using soliton self-frequency shift in an InF3 fiber
Source: Sci Rep. 2022 Sep 23;12:15898. doi: 10.1038/s41598-022-19658-8 (PMC9508244; doi:10.1038/s41598-022-19658-8)
Supplement: Supplementary file 1 — Supplementary Information. [file 41598_2022_19658_MOESM1_ESM.zip › Raw data/Fig5_spectra/12A_4m5m.CSV]

75CSV
// AQ6376 OPTICAL SPECTRUM ANALYZER //
35
CTRWL	3750.000000
SPAN	3100.000000
START WL	2200.000000
STOP WL	5300.000000
WLFREQ	0
REFL	-5.0
LSCL	7.5
RESLN	2.000
AVG	1
SMPLAUTO	1
SMPL	7751
SMPLINTVL	0.4000
HI1_CHOP
MEAS
LSUNT	0
NMSKH	OFF
RESCOR	0
SMOOTH	0
MEASWL	0
SWPSPD	1
MODELNAME	AQ6376
CHGPT	0
RESCAL0_0	10243
RESCAL0_1	0
RESCAL0_2	0
RESCAL1_0	10243
RESCAL1_1	0
RESCAL1_2	0
RESPARM	10243
FREQPARM	10243
WNUMPARM	10243
[TRACE DATA]
2200.0000	-210.000
2200.4000	-60.885
2200.8000	-63.065
2201.2000	-61.404
2201.6000	-210.000
2202.0000	-210.000
2202.4000	-61.983
2202.8000	-210.000
2203.2000	-210.000
2203.6000	-63.433
2204.0000	-56.312
2204.4000	-53.703
2204.8000	-210.000
2205.2000	-210.000
2205.6000	-54.833
2206.0000	-65.086
2206.4000	-61.964
2206.8000	-210.000
2207.2000	-62.210
2207.6000	-68.509
2208.0000	-58.261
2208.4000	-57.082
2208.8000	-58.567
2209.2000	-210.000
2209.6000	-210.000
2210.0000	-61.747
2210.4000	-59.571
2210.8000	-57.979
2211.2000	-57.964
2211.6000	-69.176
2212.0000	-210.000
2212.4000	-70.263
2212.8000	-60.963
2213.2000	-58.710
2213.6000	-56.665
2214.0000	-79.228
2214.4000	-74.109
2214.8000	-210.000
2215.2000	-62.209
2215.6000	-64.576
2216.0000	-210.000
2216.4000	-58.199
2216.8000	-210.000
2217.2000	-210.000
2217.6000	-210.000
2218.0000	-210.000
2218.4000	-73.701
2218.8000	-210.000
2219.2000	-210.000
2219.6000	-210.000
2220.0000	-63.390
2220.4000	-210.000
2220.8000	-210.000
2221.2000	-210.000
2221.6000	-210.000
2222.0000	-54.966
2222.4000	-56.911
2222.8000	-59.182
2223.2000	-58.373
2223.6000	-59.901
2224.0000	-59.470
2224.4000	-56.454
2224.8000	-61.796
2225.2000	-67.725
2225.6000	-67.042
2226.0000	-61.178
2226.4000	-59.595
2226.8000	-54.459
2227.2000	-210.000
2227.6000	-55.177
2228.0000	-60.376
2228.4000	-210.000
2228.8000	-60.168
2229.2000	-60.516
2229.6000	-210.000
2230.0000	-54.395
2230.4000	-210.000
2230.8000	-210.000
2231.2000	-210.000
2231.6000	-210.000
2232.0000	-210.000
2232.4000	-58.142
2232.8000	-210.000
2233.2000	-210.000
2233.6000	-210.000
2234.0000	-210.000
2234.4000	-62.947
2234.8000	-210.000
2235.2000	-210.000
2235.6000	-57.274
2236.0000	-58.791
2236.4000	-210.000
2236.8000	-65.077
2237.2000	-61.784
2237.6000	-210.000
2238.0000	-59.296
2238.4000	-65.352
2238.8000	-210.000
2239.2000	-210.000
2239.6000	-210.000
2240.0000	-54.236
2240.4000	-59.793
2240.8000	-210.000
2241.2000	-210.000
2241.6000	-62.798
2242.0000	-63.960
2242.4000	-59.376
2242.8000	-72.260
2243.2000	-60.563
2243.6000	-210.000
2244.0000	-210.000
2244.4000	-63.175
2244.8000	-59.285
2245.2000	-59.050
2245.6000	-210.000
2246.0000	-210.000
2246.4000	-60.084
2246.8000	-61.962
2247.2000	-210.000
2247.6000	-59.972
2248.0000	-57.069
2248.4000	-68.928
2248.8000	-61.730
2249.2000	-210.000
2249.6000	-57.582
2250.0000	-58.022
2250.4000	-60.492
2250.8000	-210.000
2251.2000	-60.301
2251.6000	-210.000
2252.0000	-210.000
2252.4000	-61.246
2252.8000	-210.000
2253.2000	-210.000
2253.6000	-210.000
2254.0000	-59.883
2254.4000	-66.081
2254.8000	-210.000
2255.2000	-210.000
2255.6000	-210.000
2256.0000	-210.000
2256.4000	-60.995
2256.8000	-57.236
2257.2000	-57.080
2257.6000	-210.000
2258.0000	-56.595
2258.4000	-210.000
2258.8000	-210.000
2259.2000	-210.000
2259.6000	-210.000
2260.0000	-210.000
2260.4000	-210.000
2260.8000	-58.969
2261.2000	-62.221
2261.6000	-210.000
2262.0000	-210.000
2262.4000	-210.000
2262.8000	-210.000
2263.2000	-210.000
2263.6000	-210.000
2264.0000	-210.000
2264.4000	-75.802
2264.8000	-57.676
2265.2000	-210.000
2265.6000	-210.000
2266.0000	-64.300
2266.4000	-210.000
2266.8000	-210.000
2267.2000	-59.153
2267.6000	-210.000
2268.0000	-61.886
2268.4000	-64.889
2268.8000	-210.000
2269.2000	-210.000
2269.6000	-210.000
2270.0000	-210.000
2270.4000	-210.000
2270.8000	-210.000
2271.2000	-60.774
2271.6000	-60.248
2272.0000	-56.480
2272.4000	-57.184
2272.8000	-55.903
2273.2000	-56.912
2273.6000	-58.646
2274.0000	-60.742
2274.4000	-63.158
2274.8000	-59.894
2275.2000	-61.255
2275.6000	-210.000
2276.0000	-57.388
2276.4000	-59.172
2276.8000	-210.000
2277.2000	-210.000
2277.6000	-66.561
2278.0000	-210.000
2278.4000	-210.000
2278.8000	-210.000
2279.2000	-210.000
2279.6000	-210.000
2280.0000	-61.781
2280.4000	-210.000
2280.8000	-63.133
2281.2000	-55.909
2281.6000	-61.647
2282.0000	-210.000
2282.4000	-210.000
2282.8000	-210.000
2283.2000	-63.174
2283.6000	-210.000
2284.0000	-210.000
2284.4000	-55.380
2284.8000	-58.691
2285.2000	-58.345
2285.6000	-58.326
2286.0000	-210.000
2286.4000	-59.753
2286.8000	-67.042
2287.2000	-210.000
2287.6000	-60.378
2288.0000	-56.574
2288.4000	-57.775
2288.8000	-59.887
2289.2000	-61.405
2289.6000	-210.000
2290.0000	-59.498
2290.4000	-210.000
2290.8000	-210.000
2291.2000	-60.852
2291.6000	-210.000
2292.0000	-210.000
2292.4000	-80.951
2292.8000	-66.295
2293.2000	-210.000
2293.6000	-58.381
2294.0000	-59.953
2294.4000	-210.000
2294.8000	-70.113
2295.2000	-210.000
2295.6000	-60.054
2296.0000	-210.000
2296.4000	-210.000
2296.8000	-210.000
2297.2000	-210.000
2297.6000	-60.085
2298.0000	-58.519
2298.4000	-57.325
2298.8000	-62.512
2299.2000	-210.000
2299.6000	-57.089
2300.0000	-65.153
2300.4000	-210.000
2300.8000	-210.000
2301.2000	-210.000
2301.6000	-57.490
2302.0000	-60.796
2302.4000	-210.000
2302.8000	-60.958
2303.2000	-59.810
2303.6000	-210.000
2304.0000	-67.230
2304.4000	-63.480
2304.8000	-61.669
2305.2000	-59.729
2305.6000	-59.755
2306.0000	-64.134
2306.4000	-66.690
2306.8000	-210.000
2307.2000	-210.000
2307.6000	-66.075
2308.0000	-60.190
2308.4000	-210.000
2308.8000	-210.000
2309.2000	-210.000
2309.6000	-62.316
2310.0000	-59.213
2310.4000	-67.657
2310.8000	-63.235
2311.2000	-210.000
2311.6000	-210.000
2312.0000	-60.662
2312.4000	-64.044
2312.8000	-58.133
2313.2000	-60.462
2313.6000	-210.000
2314.0000	-210.000
2314.4000	-61.526
2314.8000	-56.330
2315.2000	-210.000
2315.6000	-62.600
2316.0000	-210.000
2316.4000	-210.000
2316.8000	-67.721
2317.2000	-210.000
2317.6000	-210.000
2318.0000	-79.374
2318.4000	-210.000
2318.8000	-210.000
2319.2000	-59.194
2319.6000	-60.305
2320.0000	-57.540
2320.4000	-210.000
2320.8000	-59.567
2321.2000	-56.412
2321.6000	-210.000
2322.0000	-210.000
2322.4000	-210.000
2322.8000	-210.000
2323.2000	-210.000
2323.6000	-59.625
2324.0000	-65.073
2324.4000	-63.544
2324.8000	-210.000
2325.2000	-57.405
2325.6000	-210.000
2326.0000	-63.205
2326.4000	-57.240
2326.8000	-210.000
2327.2000	-210.000
2327.6000	-210.000
2328.0000	-210.000
2328.4000	-58.492
2328.8000	-65.312
2329.2000	-210.000
2329.6000	-58.538
2330.0000	-59.308
2330.4000	-210.000
2330.8000	-210.000
2331.2000	-210.000
2331.6000	-58.104
2332.0000	-59.882
2332.4000	-210.000
2332.8000	-61.988
2333.2000	-57.959
2333.6000	-210.000
2334.0000	-57.046
2334.4000	-57.743
2334.8000	-210.000
2335.2000	-210.000
2335.6000	-210.000
2336.0000	-210.000
2336.4000	-210.000
2336.8000	-210.000
2337.2000	-62.566
2337.6000	-68.857
2338.0000	-59.986
2338.4000	-61.282
2338.8000	-57.997
2339.2000	-80.641
2339.6000	-58.606
2340.0000	-63.393
2340.4000	-61.903
2340.8000	-58.550
2341.2000	-59.658
2341.6000	-55.445
2342.0000	-57.539
2342.4000	-59.246
2342.8000	-210.000
2343.2000	-58.636
2343.6000	-210.000
2344.0000	-210.000
2344.4000	-65.874
2344.8000	-58.648
2345.2000	-210.000
2345.6000	-64.582
2346.0000	-65.801
2346.4000	-60.838
2346.8000	-210.000
2347.2000	-60.297
2347.6000	-210.000
2348.0000	-62.108
2348.4000	-210.000
2348.8000	-64.737
2349.2000	-59.259
2349.6000	-59.700
2350.0000	-210.000
2350.4000	-210.000
2350.8000	-59.727
2351.2000	-210.000
2351.6000	-210.000
2352.0000	-56.907
2352.4000	-60.149
2352.8000	-65.455
2353.2000	-67.747
2353.6000	-57.945
2354.0000	-64.819
2354.4000	-210.000
2354.8000	-210.000
2355.2000	-69.695
2355.6000	-58.800
2356.0000	-63.715
2356.4000	-210.000
2356.8000	-57.058
2357.2000	-57.663
2357.6000	-62.856
2358.0000	-59.949
2358.4000	-58.028
2358.8000	-59.470
2359.2000	-210.000
2359.6000	-210.000
2360.0000	-210.000
2360.4000	-210.000
2360.8000	-57.619
2361.2000	-57.505
2361.6000	-64.547
2362.0000	-58.797
2362.4000	-59.600
2362.8000	-210.000
2363.2000	-60.159
2363.6000	-63.132
2364.0000	-71.000
2364.4000	-59.014
2364.8000	-58.237
2365.2000	-57.167
2365.6000	-56.395
2366.0000	-63.532
2366.4000	-67.677
2366.8000	-210.000
2367.2000	-210.000
2367.6000	-56.831
2368.0000	-64.499
2368.4000	-58.086
2368.8000	-210.000
2369.2000	-62.372
2369.6000	-66.156
2370.0000	-57.643
2370.4000	-68.892
2370.8000	-210.000
2371.2000	-61.351
2371.6000	-57.121
2372.0000	-59.200
2372.4000	-60.439
2372.8000	-58.728
2373.2000	-59.517
2373.6000	-57.799
2374.0000	-59.126
2374.4000	-58.597
2374.8000	-57.718
2375.2000	-58.802
2375.6000	-210.000
2376.0000	-56.270
2376.4000	-56.950
2376.8000	-55.817
2377.2000	-62.057
2377.6000	-210.000
2378.0000	-60.560
2378.4000	-64.188
2378.8000	-78.401
2379.2000	-58.471
2379.6000	-210.000
2380.0000	-62.121
2380.4000	-57.819
2380.8000	-58.993
2381.2000	-61.685
2381.6000	-54.925
2382.0000	-58.720
2382.4000	-63.192
2382.8000	-60.718
2383.2000	-58.585
2383.6000	-64.345
2384.0000	-61.937
2384.4000	-57.055
2384.8000	-55.695
2385.2000	-57.242
2385.6000	-60.028
2386.0000	-59.833
2386.4000	-60.074
2386.8000	-59.821
2387.2000	-58.105
2387.6000	-64.693
2388.0000	-62.761
2388.4000	-61.673
2388.8000	-57.166
2389.2000	-58.543
2389.6000	-70.624
2390.0000	-56.988
2390.4000	-59.420
2390.8000	-58.320
2391.2000	-59.087
2391.6000	-55.992
2392.0000	-58.212
2392.4000	-59.900
2392.8000	-210.000
2393.2000	-66.489
2393.6000	-65.978
2394.0000	-55.636
2394.4000	-62.021
2394.8000	-210.000
2395.2000	-61.064
2395.6000	-57.859
2396.0000	-58.337
2396.4000	-67.977
2396.8000	-210.000
2397.2000	-57.127
2397.6000	-57.869
2398.0000	-60.749
2398.4000	-58.335
2398.8000	-58.004
2399.2000	-56.222
2399.6000	-64.908
2400.0000	-60.242
2400.4000	-58.321
2400.8000	-64.942
2401.2000	-57.256
2401.6000	-58.365
2402.0000	-57.972
2402.4000	-59.024
2402.8000	-57.028
2403.2000	-56.481
2403.6000	-59.199
2404.0000	-58.408
2404.4000	-57.733
2404.8000	-58.418
2405.2000	-210.000
2405.6000	-57.803
2406.0000	-58.474
2406.4000	-64.411
2406.8000	-58.167
2407.2000	-58.521
2407.6000	-58.090
2408.0000	-58.470
2408.4000	-55.420
2408.8000	-59.100
2409.2000	-57.107
2409.6000	-58.247
2410.0000	-56.942
2410.4000	-57.868
2410.8000	-57.551
2411.2000	-56.804
2411.6000	-57.636
2412.0000	-56.172
2412.4000	-60.553
2412.8000	-57.800
2413.2000	-57.098
2413.6000	-58.533
2414.0000	-57.929
2414.4000	-59.733
2414.8000	-57.942
2415.2000	-59.671
2415.6000	-59.371
2416.0000	-55.741
2416.4000	-57.360
2416.8000	-56.351
2417.2000	-56.761
2417.6000	-56.255
2418.0000	-59.095
2418.4000	-58.215
2418.8000	-61.025
2419.2000	-59.166
2419.6000	-56.975
2420.0000	-58.152
2420.4000	-59.276
2420.8000	-58.778
2421.2000	-56.171
2421.6000	-56.858
2422.0000	-58.507
2422.4000	-57.134
2422.8000	-56.766
2423.2000	-59.397
2423.6000	-56.975
2424.0000	-57.099
2424.4000	-56.609
2424.8000	-57.318
2425.2000	-58.160
2425.6000	-59.345
2426.0000	-56.878
2426.4000	-57.279
2426.8000	-62.853
2427.2000	-57.693
2427.6000	-57.237
2428.0000	-56.541
2428.4000	-55.370
2428.8000	-61.372
2429.2000	-58.558
2429.6000	-58.739
2430.0000	-57.692
2430.4000	-58.280
2430.8000	-57.469
2431.2000	-62.608
2431.6000	-55.845
2432.0000	-55.508
2432.4000	-57.668
2432.8000	-54.788
2433.2000	-55.541
2433.6000	-57.516
2434.0000	-55.939
2434.4000	-55.433
2434.8000	-56.186
2435.2000	-58.182
2435.6000	-57.327
2436.0000	-56.479
2436.4000	-57.529
2436.8000	-59.415
2437.2000	-54.899
2437.6000	-54.998
2438.0000	-56.779
2438.4000	-56.471
2438.8000	-55.242
2439.2000	-61.525
2439.6000	-55.020
2440.0000	-54.528
2440.4000	-55.895
2440.8000	-56.362
2441.2000	-56.347
2441.6000	-54.921
2442.0000	-54.793
2442.4000	-54.763
2442.8000	-57.922
2443.2000	-57.453
2443.6000	-56.403
2444.0000	-55.524
2444.4000	-56.191
2444.8000	-57.017
2445.2000	-56.125
2445.6000	-55.698
2446.0000	-56.090
2446.4000	-54.523
2446.8000	-55.453
2447.2000	-56.142
2447.6000	-55.383
2448.0000	-55.744
2448.4000	-56.126
2448.8000	-55.066
2449.2000	-56.274
2449.6000	-55.979
2450.0000	-56.548
2450.4000	-54.362
2450.8000	-54.379
2451.2000	-54.665
2451.6000	-54.765
2452.0000	-54.161
2452.4000	-57.397
2452.8000	-56.331
2453.2000	-56.579
2453.6000	-56.887
2454.0000	-56.591
2454.4000	-56.148
2454.8000	-56.475
2455.2000	-56.179
2455.6000	-55.645
2456.0000	-53.807
2456.4000	-54.989
2456.8000	-54.860
2457.2000	-54.236
2457.6000	-54.685
2458.0000	-55.634
2458.4000	-54.575
2458.8000	-54.972
2459.2000	-55.098
2459.6000	-54.431
2460.0000	-55.112
2460.4000	-55.632
2460.8000	-54.450
2461.2000	-54.361
2461.6000	-54.269
2462.0000	-54.589
2462.4000	-54.713
2462.8000	-54.222
2463.2000	-55.184
2463.6000	-53.543
2464.0000	-53.417
2464.4000	-54.041
2464.8000	-53.467
2465.2000	-53.548
2465.6000	-54.093
2466.0000	-55.119
2466.4000	-54.027
2466.8000	-55.011
2467.2000	-55.749
2467.6000	-55.266
2468.0000	-54.816
2468.4000	-54.437
2468.8000	-54.351
2469.2000	-54.759
2469.6000	-54.774
2470.0000	-53.963
2470.4000	-53.709
2470.8000	-52.888
2471.2000	-53.488
2471.6000	-53.133
2472.0000	-53.101
2472.4000	-52.886
2472.8000	-53.624
2473.2000	-53.446
2473.6000	-53.667
2474.0000	-53.549
2474.4000	-52.328
2474.8000	-54.033
2475.2000	-53.627
2475.6000	-53.772
2476.0000	-54.635
2476.4000	-54.073
2476.8000	-53.748
2477.2000	-54.370
2477.6000	-54.096
2478.0000	-53.745
2478.4000	-54.310
2478.8000	-53.419
2479.2000	-54.873
2479.6000	-54.664
2480.0000	-53.418
2480.4000	-52.223
2480.8000	-52.481
2481.2000	-54.320
2481.6000	-53.079
2482.0000	-53.016
2482.4000	-52.572
2482.8000	-52.888
2483.2000	-52.709
2483.6000	-52.461
2484.0000	-52.352
2484.4000	-52.297
2484.8000	-51.666
2485.2000	-52.012
2485.6000	-52.232
2486.0000	-52.095
2486.4000	-52.556
2486.8000	-51.845
2487.2000	-52.807
2487.6000	-52.424
2488.0000	-52.012
2488.4000	-52.287
2488.8000	-53.158
2489.2000	-52.322
2489.6000	-51.902
2490.0000	-52.511
2490.4000	-52.060
2490.8000	-51.641
2491.2000	-51.422
2491.6000	-51.453
2492.0000	-51.123
2492.4000	-51.184
2492.8000	-50.997
2493.2000	-51.591
2493.6000	-50.787
2494.0000	-51.452
2494.4000	-51.337
2494.8000	-50.321
2495.2000	-51.307
2495.6000	-50.489
2496.0000	-50.696
2496.4000	-50.590
2496.8000	-50.696
2497.2000	-50.809
2497.6000	-51.608
2498.0000	-50.776
2498.4000	-51.191
2498.8000	-50.567
2499.2000	-50.601
2499.6000	-51.399
2500.0000	-51.149
2500.4000	-51.086
2500.8000	-50.661
2501.2000	-50.101
2501.6000	-50.183
2502.0000	-50.494
2502.4000	-49.984
2502.8000	-49.810
2503.2000	-49.887
2503.6000	-49.221
2504.0000	-49.880
2504.4000	-49.921
2504.8000	-49.674
2505.2000	-49.536
2505.6000	-48.786
2506.0000	-49.112
2506.4000	-49.266
2506.8000	-49.374
2507.2000	-49.197
2507.6000	-48.579
2508.0000	-48.601
2508.4000	-48.533
2508.8000	-48.160
2509.2000	-48.464
2509.6000	-48.536
2510.0000	-48.171
2510.4000	-48.526
2510.8000	-48.619
2511.2000	-48.409
2511.6000	-48.883
2512.0000	-48.268
2512.4000	-48.477
2512.8000	-48.472
2513.2000	-48.400
2513.6000	-48.415
2514.0000	-47.943
2514.4000	-47.998
2514.8000	-47.787
2515.2000	-47.942
2515.6000	-47.653
2516.0000	-47.712
2516.4000	-47.984
2516.8000	-48.024
2517.2000	-47.543
2517.6000	-47.831
2518.0000	-47.816
2518.4000	-47.801
2518.8000	-47.806
2519.2000	-47.626
2519.6000	-47.900
2520.0000	-47.894
2520.4000	-48.230
2520.8000	-48.252
2521.2000	-48.250
2521.6000	-48.834
2522.0000	-48.302
2522.4000	-48.552
2522.8000	-48.753
2523.2000	-48.454
2523.6000	-48.408
2524.0000	-48.107
2524.4000	-48.621
2524.8000	-48.271
2525.2000	-48.275
2525.6000	-47.806
2526.0000	-47.657
2526.4000	-47.505
2526.8000	-47.590
2527.2000	-46.954
2527.6000	-46.661
2528.0000	-46.980
2528.4000	-46.746
2528.8000	-46.861
2529.2000	-46.858
2529.6000	-46.707
2530.0000	-46.618
2530.4000	-46.773
2530.8000	-46.954
2531.2000	-46.773
2531.6000	-46.715
2532.0000	-46.693
2532.4000	-46.498
2532.8000	-47.514
2533.2000	-47.413
2533.6000	-47.364
2534.0000	-47.311
2534.4000	-46.909
2534.8000	-46.872
2535.2000	-47.264
2535.6000	-46.894
2536.0000	-47.265
2536.4000	-46.618
2536.8000	-46.874
2537.2000	-47.197
2537.6000	-46.712
2538.0000	-46.346
2538.4000	-46.441
2538.8000	-46.487
2539.2000	-46.380
2539.6000	-45.906
2540.0000	-46.224
2540.4000	-45.591
2540.8000	-45.812
2541.2000	-46.033
2541.6000	-45.585
2542.0000	-45.446
2542.4000	-45.119
2542.8000	-45.200
2543.2000	-45.182
2543.6000	-45.359
2544.0000	-44.881
2544.4000	-45.076
2544.8000	-44.841
2545.2000	-45.108
2545.6000	-45.054
2546.0000	-44.894
2546.4000	-45.083
2546.8000	-44.782
2547.2000	-44.840
2547.6000	-44.741
2548.0000	-44.839
2548.4000	-44.891
2548.8000	-44.657
2549.2000	-44.552
2549.6000	-44.722
2550.0000	-44.630
2550.4000	-44.636
2550.8000	-44.633
2551.2000	-44.690
2551.6000	-44.471
2552.0000	-44.462
2552.4000	-44.708
2552.8000	-44.712
2553.2000	-44.715
2553.6000	-44.661
2554.0000	-44.631
2554.4000	-44.745
2554.8000	-44.735
2555.2000	-44.785
2555.6000	-44.757
2556.0000	-44.440
2556.4000	-44.383
2556.8000	-44.508
2557.2000	-44.404
2557.6000	-44.868
2558.0000	-43.534
2558.4000	-43.915
2558.8000	-43.830
2559.2000	-44.144
2559.6000	-44.502
2560.0000	-43.360
2560.4000	-43.017
2560.8000	-43.105
2561.2000	-43.308
2561.6000	-43.009
2562.0000	-42.617
2562.4000	-42.248
2562.8000	-42.720
2563.2000	-42.538
2563.6000	-42.252
2564.0000	-42.370
2564.4000	-42.324
2564.8000	-42.067
2565.2000	-42.351
2565.6000	-42.292
2566.0000	-42.282
2566.4000	-42.137
2566.8000	-42.369
2567.2000	-42.407
2567.6000	-43.231
2568.0000	-42.690
2568.4000	-42.845
2568.8000	-43.068
2569.2000	-43.643
2569.6000	-43.805
2570.0000	-43.499
2570.4000	-43.196
2570.8000	-43.394
2571.2000	-43.767
2571.6000	-43.893
2572.0000	-44.080
2572.4000	-43.877
2572.8000	-43.646
2573.2000	-44.265
2573.6000	-44.102
2574.0000	-43.687
2574.4000	-43.507
2574.8000	-43.433
2575.2000	-43.833
2575.6000	-43.799
2576.0000	-43.509
2576.4000	-42.809
2576.8000	-43.129
2577.2000	-43.161
2577.6000	-42.954
2578.0000	-43.113
2578.4000	-42.593
2578.8000	-42.489
2579.2000	-42.381
2579.6000	-42.869
2580.0000	-42.354
2580.4000	-42.106
2580.8000	-41.843
2581.2000	-42.190
2581.6000	-41.715
2582.0000	-41.722
2582.4000	-41.743
2582.8000	-41.738
2583.2000	-41.652
2583.6000	-41.730
2584.0000	-41.709
2584.4000	-41.658
2584.8000	-41.660
2585.2000	-41.732
2585.6000	-41.804
2586.0000	-41.929
2586.4000	-41.684
2586.8000	-41.831
2587.2000	-41.964
2587.6000	-41.934
2588.0000	-42.158
2588.4000	-42.086
2588.8000	-42.096
2589.2000	-42.141
2589.6000	-42.112
2590.0000	-42.172
2590.4000	-42.410
2590.8000	-42.499
2591.2000	-42.379
2591.6000	-42.480
2592.0000	-42.778
2592.4000	-42.853
2592.8000	-42.993
2593.2000	-43.203
2593.6000	-43.309
2594.0000	-43.421
2594.4000	-43.476
2594.8000	-43.126
2595.2000	-43.048
2595.6000	-43.072
2596.0000	-43.130
2596.4000	-43.152
2596.8000	-42.660
2597.2000	-42.548
2597.6000	-42.409
2598.0000	-42.181
2598.4000	-41.809
2598.8000	-42.162
2599.2000	-41.448
2599.6000	-41.596
2600.0000	-41.634
2600.4000	-41.516
2600.8000	-41.503
2601.2000	-41.559
2601.6000	-41.697
2602.0000	-41.550
2602.4000	-41.720
2602.8000	-41.902
2603.2000	-41.927
2603.6000	-41.937
2604.0000	-41.948
2604.4000	-42.022
2604.8000	-42.241
2605.2000	-42.320
2605.6000	-42.727
2606.0000	-42.581
2606.4000	-42.495
2606.8000	-42.499
2607.2000	-42.301
2607.6000	-42.597
2608.0000	-42.673
2608.4000	-42.255
2608.8000	-42.281
2609.2000	-42.108
2609.6000	-41.967
2610.0000	-42.086
2610.4000	-41.838
2610.8000	-41.756
2611.2000	-41.059
2611.6000	-40.880
2612.0000	-40.653
2612.4000	-40.176
2612.8000	-40.206
2613.2000	-39.863
2613.6000	-39.680
2614.0000	-39.615
2614.4000	-39.449
2614.8000	-39.441
2615.2000	-39.453
2615.6000	-39.589
2616.0000	-39.368
2616.4000	-39.343
2616.8000	-39.363
2617.2000	-39.429
2617.6000	-39.384
2618.0000	-39.459
2618.4000	-39.398
2618.8000	-39.407
2619.2000	-39.315
2619.6000	-39.416
2620.0000	-39.490
2620.4000	-39.542
2620.8000	-39.427
2621.2000	-39.166
2621.6000	-39.324
2622.0000	-39.263
2622.4000	-39.586
2622.8000	-39.444
2623.2000	-39.736
2623.6000	-40.058
2624.0000	-39.320
2624.4000	-39.718
2624.8000	-39.557
2625.2000	-39.421
2625.6000	-39.229
2626.0000	-39.265
2626.4000	-39.302
2626.8000	-39.389
2627.2000	-39.625
2627.6000	-39.591
2628.0000	-39.560
2628.4000	-39.285
2628.8000	-39.494
2629.2000	-39.501
2629.6000	-39.380
2630.0000	-39.217
2630.4000	-39.224
2630.8000	-39.109
2631.2000	-39.012
2631.6000	-39.055
2632.0000	-39.112
2632.4000	-38.970
2632.8000	-38.762
2633.2000	-38.822
2633.6000	-38.837
2634.0000	-38.867
2634.4000	-38.955
2634.8000	-38.818
2635.2000	-38.802
2635.6000	-39.015
2636.0000	-38.904
2636.4000	-39.043
2636.8000	-39.068
2637.2000	-38.981
2637.6000	-38.918
2638.0000	-38.861
2638.4000	-38.763
2638.8000	-38.812
2639.2000	-38.715
2639.6000	-38.208
2640.0000	-38.394
2640.4000	-38.309
2640.8000	-38.153
2641.2000	-38.080
2641.6000	-38.013
2642.0000	-37.905
2642.4000	-37.808
2642.8000	-37.877
2643.2000	-37.792
2643.6000	-37.589
2644.0000	-37.460
2644.4000	-37.658
2644.8000	-37.694
2645.2000	-37.888
2645.6000	-37.631
2646.0000	-37.642
2646.4000	-37.712
2646.8000	-37.498
2647.2000	-37.633
2647.6000	-37.645
2648.0000	-37.622
2648.4000	-37.520
2648.8000	-37.527
2649.2000	-37.378
2649.6000	-37.129
2650.0000	-37.113
2650.4000	-36.963
2650.8000	-36.992
2651.2000	-36.720
2651.6000	-36.790
2652.0000	-36.754
2652.4000	-36.626
2652.8000	-36.583
2653.2000	-36.523
2653.6000	-36.422
2654.0000	-36.522
2654.4000	-36.569
2654.8000	-36.616
2655.2000	-36.489
2655.6000	-36.456
2656.0000	-36.278
2656.4000	-36.513
2656.8000	-36.222
2657.2000	-36.102
2657.6000	-36.281
2658.0000	-35.923
2658.4000	-35.840
2658.8000	-35.540
2659.2000	-35.327
2659.6000	-35.606
2660.0000	-35.149
2660.4000	-35.095
2660.8000	-34.913
2661.2000	-34.850
2661.6000	-34.658
2662.0000	-34.737
2662.4000	-34.663
2662.8000	-34.543
2663.2000	-34.705
2663.6000	-34.843
2664.0000	-34.607
2664.4000	-34.511
2664.8000	-34.764
2665.2000	-34.854
2665.6000	-34.894
2666.0000	-34.996
2666.4000	-34.788
2666.8000	-34.693
2667.2000	-35.068
2667.6000	-35.459
2668.0000	-35.859
2668.4000	-35.908
2668.8000	-35.745
2669.2000	-35.929
2669.6000	-36.199
2670.0000	-36.433
2670.4000	-36.786
2670.8000	-36.862
2671.2000	-36.819
2671.6000	-36.616
2672.0000	-36.653
2672.4000	-37.016
2672.8000	-36.950
2673.2000	-37.062
2673.6000	-36.567
2674.0000	-36.763
2674.4000	-36.428
2674.8000	-37.019
2675.2000	-37.205
2675.6000	-37.019
2676.0000	-35.933
2676.4000	-36.006
2676.8000	-36.097
2677.2000	-35.760
2677.6000	-35.396
2678.0000	-34.079
2678.4000	-34.572
2678.8000	-33.953
2679.2000	-33.757
2679.6000	-33.995
2680.0000	-33.853
2680.4000	-33.733
2680.8000	-33.613
2681.2000	-34.549
2681.6000	-34.656
2682.0000	-35.098
2682.4000	-33.365
2682.8000	-33.207
2683.2000	-32.950
2683.6000	-33.411
2684.0000	-32.915
2684.4000	-32.473
2684.8000	-32.250
2685.2000	-32.260
2685.6000	-32.336
2686.0000	-33.152
2686.4000	-32.624
2686.8000	-32.257
2687.2000	-31.818
2687.6000	-31.942
2688.0000	-33.022
2688.4000	-32.532
2688.8000	-32.782
2689.2000	-32.083
2689.6000	-31.976
2690.0000	-32.177
2690.4000	-33.074
2690.8000	-32.889
2691.2000	-33.246
2691.6000	-32.951
2692.0000	-32.083
2692.4000	-32.935
2692.8000	-32.917
2693.2000	-32.927
2693.6000	-32.931
2694.0000	-32.069
2694.4000	-32.055
2694.8000	-32.165
2695.2000	-32.185
2695.6000	-32.376
2696.0000	-32.408
2696.4000	-32.078
2696.8000	-32.119
2697.2000	-32.335
2697.6000	-32.643
2698.0000	-32.461
2698.4000	-31.886
2698.8000	-31.167
2699.2000	-31.177
2699.6000	-30.898
2700.0000	-31.239
2700.4000	-30.676
2700.8000	-30.315
2701.2000	-30.465
2701.6000	-30.257
2702.0000	-30.488
2702.4000	-30.372
2702.8000	-30.424
2703.2000	-30.355
2703.6000	-30.474
2704.0000	-30.589
2704.4000	-30.779
2704.8000	-30.961
2705.2000	-30.926
2705.6000	-30.741
2706.0000	-30.731
2706.4000	-30.616
2706.8000	-30.749
2707.2000	-30.559
2707.6000	-30.287
2708.0000	-30.094
2708.4000	-29.979
2708.8000	-30.014
2709.2000	-30.023
2709.6000	-29.912
2710.0000	-29.359
2710.4000	-29.402
2710.8000	-29.443
2711.2000	-29.144
2711.6000	-28.856
2712.0000	-28.700
2712.4000	-28.646
2712.8000	-28.163
2713.2000	-28.095
2713.6000	-27.763
2714.0000	-27.748
2714.4000	-27.864
2714.8000	-27.922
2715.2000	-27.565
2715.6000	-27.514
2716.0000	-27.210
2716.4000	-26.978
2716.8000	-26.961
2717.2000	-26.999
2717.6000	-26.910
2718.0000	-27.024
2718.4000	-26.932
2718.8000	-26.383
2719.2000	-26.674
2719.6000	-26.840
2720.0000	-27.108
2720.4000	-27.199
2720.8000	-27.072
2721.2000	-26.881
2721.6000	-26.940
2722.0000	-27.176
2722.4000	-27.316
2722.8000	-27.347
2723.2000	-27.305
2723.6000	-27.225
2724.0000	-27.113
2724.4000	-27.010
2724.8000	-27.092
2725.2000	-26.944
2725.6000	-26.627
2726.0000	-26.167
2726.4000	-26.078
2726.8000	-26.515
2727.2000	-26.555
2727.6000	-26.003
2728.0000	-26.009
2728.4000	-25.869
2728.8000	-25.743
2729.2000	-25.589
2729.6000	-25.336
2730.0000	-24.888
2730.4000	-24.528
2730.8000	-24.327
2731.2000	-24.363
2731.6000	-23.800
2732.0000	-23.542
2732.4000	-23.264
2732.8000	-23.217
2733.2000	-23.105
2733.6000	-23.528
2734.0000	-23.267
2734.4000	-23.177
2734.8000	-22.640
2735.2000	-22.772
2735.6000	-22.739
2736.0000	-22.817
2736.4000	-22.557
2736.8000	-22.419
2737.2000	-22.458
2737.6000	-22.298
2738.0000	-22.321
2738.4000	-22.108
2738.8000	-22.107
2739.2000	-22.008
2739.6000	-21.962
2740.0000	-21.894
2740.4000	-21.836
2740.8000	-21.831
2741.2000	-21.875
2741.6000	-21.707
2742.0000	-21.673
2742.4000	-21.903
2742.8000	-22.009
2743.2000	-21.493
2743.6000	-21.384
2744.0000	-21.438
2744.4000	-21.049
2744.8000	-20.818
2745.2000	-20.744
2745.6000	-20.447
2746.0000	-20.338
2746.4000	-19.957
2746.8000	-19.790
2747.2000	-19.587
2747.6000	-19.294
2748.0000	-19.163
2748.4000	-19.116
2748.8000	-19.100
2749.2000	-19.024
2749.6000	-18.623
2750.0000	-18.715
2750.4000	-18.720
2750.8000	-18.801
2751.2000	-18.465
2751.6000	-18.702
2752.0000	-18.178
2752.4000	-18.236
2752.8000	-18.386
2753.2000	-18.204
2753.6000	-17.967
2754.0000	-17.814
2754.4000	-17.790
2754.8000	-17.694
2755.2000	-17.791
2755.6000	-17.481
2756.0000	-17.184
2756.4000	-17.023
2756.8000	-16.785
2757.2000	-16.609
2757.6000	-16.288
2758.0000	-16.085
2758.4000	-15.780
2758.8000	-15.470
2759.2000	-15.482
2759.6000	-15.164
2760.0000	-15.229
2760.4000	-15.181
2760.8000	-14.695
2761.2000	-14.341
2761.6000	-14.067
2762.0000	-13.864
2762.4000	-13.684
2762.8000	-13.403
2763.2000	-13.020
2763.6000	-12.878
2764.0000	-12.687
2764.4000	-12.506
2764.8000	-12.390
2765.2000	-12.303
2765.6000	-12.230
2766.0000	-12.300
2766.4000	-12.464
2766.8000	-12.708
2767.2000	-12.856
2767.6000	-13.022
2768.0000	-12.842
2768.4000	-13.062
2768.8000	-13.238
2769.2000	-13.261
2769.6000	-13.324
2770.0000	-13.066
2770.4000	-12.908
2770.8000	-12.804
2771.2000	-12.743
2771.6000	-12.620
2772.0000	-12.502
2772.4000	-12.455
2772.8000	-12.354
2773.2000	-12.290
2773.6000	-12.139
2774.0000	-12.090
2774.4000	-12.187
2774.8000	-12.228
2775.2000	-12.431
2775.6000	-12.393
2776.0000	-12.606
2776.4000	-12.866
2776.8000	-13.117
2777.2000	-13.058
2777.6000	-12.820
2778.0000	-12.602
2778.4000	-12.505
2778.8000	-12.310
2779.2000	-12.020
2779.6000	-11.790
2780.0000	-11.518
2780.4000	-11.552
2780.8000	-11.429
2781.2000	-11.330
2781.6000	-11.286
2782.0000	-11.065
2782.4000	-10.932
2782.8000	-10.900
2783.2000	-10.742
2783.6000	-10.551
2784.0000	-10.074
2784.4000	-9.723
2784.8000	-9.199
2785.2000	-8.708
2785.6000	-8.275
2786.0000	-7.941
2786.4000	-7.557
2786.8000	-7.628
2787.2000	-7.307
2787.6000	-7.295
2788.0000	-7.155
2788.4000	-7.345
2788.8000	-7.414
2789.2000	-7.496
2789.6000	-7.676
2790.0000	-7.763
2790.4000	-7.744
2790.8000	-7.744
2791.2000	-7.699
2791.6000	-7.626
2792.0000	-7.572
2792.4000	-7.442
2792.8000	-7.445
2793.2000	-7.430
2793.6000	-7.547
2794.0000	-7.627
2794.4000	-7.611
2794.8000	-7.439
2795.2000	-7.436
2795.6000	-7.484
2796.0000	-7.579
2796.4000	-7.610
2796.8000	-7.816
2797.2000	-7.916
2797.6000	-8.130
2798.0000	-8.178
2798.4000	-8.350
2798.8000	-8.272
2799.2000	-8.276
2799.6000	-7.943
2800.0000	-7.639
2800.4000	-7.316
2800.8000	-6.999
2801.2000	-6.682
2801.6000	-6.483
2802.0000	-6.390
2802.4000	-6.293
2802.8000	-6.254
2803.2000	-6.373
2803.6000	-6.554
2804.0000	-6.831
2804.4000	-7.184
2804.8000	-7.458
2805.2000	-7.863
2805.6000	-8.342
2806.0000	-8.737
2806.4000	-9.005
2806.8000	-9.486
2807.2000	-9.756
2807.6000	-10.213
2808.0000	-10.539
2808.4000	-10.761
2808.8000	-10.584
2809.2000	-10.486
2809.6000	-10.418
2810.0000	-10.474
2810.4000	-10.489
2810.8000	-10.605
2811.2000	-10.681
2811.6000	-10.690
2812.0000	-10.769
2812.4000	-10.726
2812.8000	-10.873
2813.2000	-11.328
2813.6000	-11.468
2814.0000	-11.590
2814.4000	-11.790
2814.8000	-12.036
2815.2000	-12.190
2815.6000	-12.102
2816.0000	-11.892
2816.4000	-11.679
2816.8000	-11.545
2817.2000	-11.383
2817.6000	-11.276
2818.0000	-11.135
2818.4000	-10.891
2818.8000	-11.200
2819.2000	-11.312
2819.6000	-11.346
2820.0000	-11.345
2820.4000	-11.303
2820.8000	-11.342
2821.2000	-11.592
2821.6000	-11.759
2822.0000	-11.890
2822.4000	-12.081
2822.8000	-12.222
2823.2000	-12.275
2823.6000	-12.412
2824.0000	-12.573
2824.4000	-12.780
2824.8000	-12.965
2825.2000	-13.015
2825.6000	-13.182
2826.0000	-13.322
2826.4000	-13.479
2826.8000	-13.309
2827.2000	-13.590
2827.6000	-13.913
2828.0000	-13.821
2828.4000	-13.841
2828.8000	-13.455
2829.2000	-13.560
2829.6000	-13.619
2830.0000	-13.675
2830.4000	-13.604
2830.8000	-13.447
2831.2000	-13.877
2831.6000	-14.015
2832.0000	-14.119
2832.4000	-14.211
2832.8000	-14.237
2833.2000	-14.367
2833.6000	-14.381
2834.0000	-14.472
2834.4000	-14.638
2834.8000	-14.780
2835.2000	-14.595
2835.6000	-14.927
2836.0000	-14.833
2836.4000	-14.907
2836.8000	-14.663
2837.2000	-14.683
2837.6000	-15.022
2838.0000	-14.966
2838.4000	-14.911
2838.8000	-15.383
2839.2000	-14.653
2839.6000	-15.477
2840.0000	-15.285
2840.4000	-15.243
2840.8000	-15.149
2841.2000	-14.855
2841.6000	-14.865
2842.0000	-15.197
2842.4000	-15.386
2842.8000	-15.269
2843.2000	-15.403
2843.6000	-15.063
2844.0000	-15.198
2844.4000	-15.403
2844.8000	-15.493
2845.2000	-15.512
2845.6000	-15.385
2846.0000	-15.176
2846.4000	-15.138
2846.8000	-15.332
2847.2000	-15.398
2847.6000	-15.332
2848.0000	-15.149
2848.4000	-14.759
2848.8000	-15.089
2849.2000	-15.087
2849.6000	-15.038
2850.0000	-15.084
2850.4000	-14.801
2850.8000	-15.217
2851.2000	-15.171
2851.6000	-15.184
2852.0000	-15.142
2852.4000	-15.177
2852.8000	-14.884
2853.2000	-15.083
2853.6000	-15.099
2854.0000	-15.163
2854.4000	-15.178
2854.8000	-15.301
2855.2000	-15.557
2855.6000	-15.656
2856.0000	-15.890
2856.4000	-15.919
2856.8000	-16.118
2857.2000	-16.140
2857.6000	-16.022
2858.0000	-16.116
2858.4000	-15.905
2858.8000	-16.055
2859.2000	-16.005
2859.6000	-16.069
2860.0000	-16.280
2860.4000	-16.185
2860.8000	-15.987
2861.2000	-16.069
2861.6000	-16.325
2862.0000	-16.240
2862.4000	-16.384
2862.8000	-16.189
2863.2000	-16.469
2863.6000	-16.604
2864.0000	-16.912
2864.4000	-17.070
2864.8000	-16.908
2865.2000	-16.765
2865.6000	-17.032
2866.0000	-17.062
2866.4000	-17.412
2866.8000	-16.690
2867.2000	-16.844
2867.6000	-16.701
2868.0000	-16.953
2868.4000	-17.156
2868.8000	-17.117
2869.2000	-17.350
2869.6000	-17.284
2870.0000	-17.558
2870.4000	-17.574
2870.8000	-17.863
2871.2000	-17.623
2871.6000	-17.558
2872.0000	-17.520
2872.4000	-17.522
2872.8000	-17.679
2873.2000	-17.233
2873.6000	-17.132
2874.0000	-17.231
2874.4000	-17.159
2874.8000	-17.463
2875.2000	-17.342
2875.6000	-17.493
2876.0000	-16.895
2876.4000	-17.306
2876.8000	-17.016
2877.2000	-17.066
2877.6000	-17.272
2878.0000	-17.438
2878.4000	-17.311
2878.8000	-17.338
2879.2000	-17.342
2879.6000	-17.315
2880.0000	-17.567
2880.4000	-17.775
2880.8000	-17.620
2881.2000	-17.560
2881.6000	-17.779
2882.0000	-17.768
2882.4000	-17.739
2882.8000	-17.670
2883.2000	-17.774
2883.6000	-17.732
2884.0000	-17.669
2884.4000	-17.679
2884.8000	-17.590
2885.2000	-17.821
2885.6000	-17.620
2886.0000	-17.828
2886.4000	-17.897
2886.8000	-17.730
2887.2000	-17.567
2887.6000	-17.461
2888.0000	-17.806
2888.4000	-17.999
2888.8000	-17.876
2889.2000	-18.151
2889.6000	-17.940
2890.0000	-18.094
2890.4000	-18.584
2890.8000	-18.747
2891.2000	-18.454
2891.6000	-18.332
2892.0000	-18.386
2892.4000	-18.677
2892.8000	-17.881
2893.2000	-18.206
2893.6000	-18.024
2894.0000	-18.136
2894.4000	-18.321
2894.8000	-18.567
2895.2000	-18.565
2895.6000	-18.513
2896.0000	-18.345
2896.4000	-18.393
2896.8000	-19.036
2897.2000	-18.513
2897.6000	-19.323
2898.0000	-18.838
2898.4000	-18.719
2898.8000	-19.261
2899.2000	-19.578
2899.6000	-19.599
2900.0000	-19.503
2900.4000	-19.627
2900.8000	-19.500
2901.2000	-19.725
2901.6000	-19.636
2902.0000	-19.897
2902.4000	-19.682
2902.8000	-19.829
2903.2000	-19.642
2903.6000	-19.762
2904.0000	-19.820
2904.4000	-19.771
2904.8000	-19.734
2905.2000	-19.767
2905.6000	-19.660
2906.0000	-19.758
2906.4000	-19.907
2906.8000	-19.711
2907.2000	-19.383
2907.6000	-19.555
2908.0000	-19.611
2908.4000	-19.911
2908.8000	-19.915
2909.2000	-19.714
2909.6000	-19.892
2910.0000	-19.682
2910.4000	-19.888
2910.8000	-19.721
2911.2000	-19.700
2911.6000	-19.704
2912.0000	-19.649
2912.4000	-19.705
2912.8000	-19.663
2913.2000	-19.751
2913.6000	-19.621
2914.0000	-19.735
2914.4000	-19.753
2914.8000	-19.777
2915.2000	-19.926
2915.6000	-19.811
2916.0000	-19.652
2916.4000	-19.800
2916.8000	-19.566
2917.2000	-19.682
2917.6000	-19.631
2918.0000	-19.765
2918.4000	-19.508
2918.8000	-19.516
2919.2000	-19.864
2919.6000	-19.783
2920.0000	-19.768
2920.4000	-19.482
2920.8000	-19.396
2921.2000	-19.573
2921.6000	-19.829
2922.0000	-19.423
2922.4000	-19.423
2922.8000	-19.360
2923.2000	-19.532
2923.6000	-19.446
2924.0000	-19.487
2924.4000	-19.516
2924.8000	-19.217
2925.2000	-19.127
2925.6000	-19.148
2926.0000	-19.296
2926.4000	-19.303
2926.8000	-19.249
2927.2000	-19.338
2927.6000	-19.417
2928.0000	-19.329
2928.4000	-19.476
2928.8000	-19.293
2929.2000	-19.148
2929.6000	-19.233
2930.0000	-19.156
2930.4000	-19.153
2930.8000	-19.329
2931.2000	-19.202
2931.6000	-19.187
2932.0000	-19.073
2932.4000	-19.242
2932.8000	-19.197
2933.2000	-19.232
2933.6000	-19.234
2934.0000	-19.392
2934.4000	-19.241
2934.8000	-19.583
2935.2000	-19.689
2935.6000	-19.373
2936.0000	-19.340
2936.4000	-19.311
2936.8000	-19.381
2937.2000	-19.239
2937.6000	-19.019
2938.0000	-19.181
2938.4000	-19.059
2938.8000	-19.172
2939.2000	-19.298
2939.6000	-19.189
2940.0000	-19.182
2940.4000	-19.245
2940.8000	-19.124
2941.2000	-19.198
2941.6000	-19.231
2942.0000	-18.941
2942.4000	-19.186
2942.8000	-19.153
2943.2000	-19.171
2943.6000	-18.882
2944.0000	-19.078
2944.4000	-19.090
2944.8000	-19.164
2945.2000	-19.039
2945.6000	-18.888
2946.0000	-18.850
2946.4000	-19.061
2946.8000	-18.832
2947.2000	-18.892
2947.6000	-18.795
2948.0000	-18.748
2948.4000	-18.760
2948.8000	-18.755
2949.2000	-18.873
2949.6000	-18.780
2950.0000	-18.847
2950.4000	-18.862
2950.8000	-18.873
2951.2000	-18.825
2951.6000	-18.913
2952.0000	-19.091
2952.4000	-18.960
2952.8000	-18.966
2953.2000	-19.048
2953.6000	-18.917
2954.0000	-18.854
2954.4000	-18.863
2954.8000	-18.674
2955.2000	-18.665
2955.6000	-18.670
2956.0000	-18.750
2956.4000	-18.671
2956.8000	-18.812
2957.2000	-18.701
2957.6000	-18.629
2958.0000	-18.514
2958.4000	-18.502
2958.8000	-18.455
2959.2000	-18.310
2959.6000	-18.103
2960.0000	-18.206
2960.4000	-18.245
2960.8000	-18.242
2961.2000	-18.092
2961.6000	-18.012
2962.0000	-18.089
2962.4000	-18.207
2962.8000	-18.282
2963.2000	-18.521
2963.6000	-19.020
2964.0000	-18.646
2964.4000	-18.316
2964.8000	-18.584
2965.2000	-18.539
2965.6000	-18.631
2966.0000	-18.537
2966.4000	-18.474
2966.8000	-18.782
2967.2000	-18.572
2967.6000	-18.326
2968.0000	-18.491
2968.4000	-18.396
2968.8000	-18.820
2969.2000	-18.776
2969.6000	-18.478
2970.0000	-18.867
2970.4000	-18.503
2970.8000	-18.427
2971.2000	-18.512
2971.6000	-18.495
2972.0000	-18.384
2972.4000	-18.476
2972.8000	-18.228
2973.2000	-18.565
2973.6000	-18.603
2974.0000	-18.502
2974.4000	-18.498
2974.8000	-18.298
2975.2000	-18.568
2975.6000	-18.690
2976.0000	-18.656
2976.4000	-18.592
2976.8000	-18.822
2977.2000	-18.757
2977.6000	-18.846
2978.0000	-18.734
2978.4000	-18.243
2978.8000	-18.523
2979.2000	-18.682
2979.6000	-18.611
2980.0000	-18.544
2980.4000	-18.572
2980.8000	-18.594
2981.2000	-18.589
2981.6000	-18.743
2982.0000	-18.886
2982.4000	-18.876
2982.8000	-18.794
2983.2000	-18.717
2983.6000	-18.854
2984.0000	-18.782
2984.4000	-18.841
2984.8000	-19.089
2985.2000	-19.103
2985.6000	-19.097
[truncated: 5,786 more rows]
