# Supplementary material for: Femtosecond tunable solitons up to 4.8 µm using soliton self-frequency shift in an InF3 fiber
Source: Sci Rep. 2022 Sep 23;12:15898. doi: 10.1038/s41598-022-19658-8 (PMC9508244; doi:10.1038/s41598-022-19658-8)
Supplement: Supplementary file 1 — Supplementary Information. [file 41598_2022_19658_MOESM1_ESM.zip › Raw data/Fig6_core_comparison/7.5_7.0A.CSV]

75CSV
77
35
CTRWL	3800.000000
SPAN	2800.000000
START WL	2400.000000
STOP WL	5200.000000
WLFREQ	0
REFL	-10.9
LSCL	7.0
RESLN	2.000
AVG	1
SMPLAUTO	1
SMPL	7001
SMPLINTVL	0.4000
HI1_CHOP
MEAS
LSUNT	0
NMSKV	OFF
RESCOR	0
SMOOTH	0
MEASWL	0
SWPSPD	1
MODELNAME	AQ6376
CHGPT	0
RESCAL0_0	10243
RESCAL0_1	0
RESCAL0_2	0
RESCAL1_0	10243
RESCAL1_1	0
RESCAL1_2	0
RESPARM	10243
FREQPARM	10243
WNUMPARM	10243
[TRACE DATA]
2400.0000	-59.449
2400.4000	-57.345
2400.8000	-61.011
2401.2000	-64.492
2401.6000	-210.000
2402.0000	-210.000
2402.4000	-55.776
2402.8000	-210.000
2403.2000	-52.816
2403.6000	-210.000
2404.0000	-210.000
2404.4000	-210.000
2404.8000	-210.000
2405.2000	-51.045
2405.6000	-210.000
2406.0000	-210.000
2406.4000	-210.000
2406.8000	-55.247
2407.2000	-210.000
2407.6000	-210.000
2408.0000	-58.121
2408.4000	-53.897
2408.8000	-52.154
2409.2000	-61.139
2409.6000	-210.000
2410.0000	-210.000
2410.4000	-52.228
2410.8000	-54.687
2411.2000	-51.787
2411.6000	-58.770
2412.0000	-210.000
2412.4000	-57.078
2412.8000	-210.000
2413.2000	-62.130
2413.6000	-59.158
2414.0000	-210.000
2414.4000	-64.231
2414.8000	-210.000
2415.2000	-56.797
2415.6000	-210.000
2416.0000	-210.000
2416.4000	-210.000
2416.8000	-210.000
2417.2000	-210.000
2417.6000	-55.124
2418.0000	-53.196
2418.4000	-53.082
2418.8000	-52.910
2419.2000	-210.000
2419.6000	-56.705
2420.0000	-57.877
2420.4000	-50.435
2420.8000	-210.000
2421.2000	-210.000
2421.6000	-52.997
2422.0000	-210.000
2422.4000	-55.919
2422.8000	-210.000
2423.2000	-63.065
2423.6000	-55.860
2424.0000	-54.383
2424.4000	-53.170
2424.8000	-51.483
2425.2000	-210.000
2425.6000	-210.000
2426.0000	-210.000
2426.4000	-210.000
2426.8000	-52.904
2427.2000	-58.484
2427.6000	-57.057
2428.0000	-210.000
2428.4000	-52.156
2428.8000	-210.000
2429.2000	-53.561
2429.6000	-51.417
2430.0000	-210.000
2430.4000	-210.000
2430.8000	-52.827
2431.2000	-210.000
2431.6000	-53.226
2432.0000	-210.000
2432.4000	-65.661
2432.8000	-58.891
2433.2000	-51.929
2433.6000	-210.000
2434.0000	-210.000
2434.4000	-210.000
2434.8000	-62.891
2435.2000	-49.652
2435.6000	-61.118
2436.0000	-210.000
2436.4000	-58.997
2436.8000	-56.565
2437.2000	-56.520
2437.6000	-210.000
2438.0000	-57.113
2438.4000	-210.000
2438.8000	-63.063
2439.2000	-56.689
2439.6000	-210.000
2440.0000	-210.000
2440.4000	-63.024
2440.8000	-52.021
2441.2000	-210.000
2441.6000	-210.000
2442.0000	-210.000
2442.4000	-54.106
2442.8000	-210.000
2443.2000	-210.000
2443.6000	-210.000
2444.0000	-210.000
2444.4000	-210.000
2444.8000	-210.000
2445.2000	-56.291
2445.6000	-210.000
2446.0000	-210.000
2446.4000	-210.000
2446.8000	-54.179
2447.2000	-51.950
2447.6000	-210.000
2448.0000	-58.032
2448.4000	-210.000
2448.8000	-210.000
2449.2000	-210.000
2449.6000	-58.658
2450.0000	-54.242
2450.4000	-57.161
2450.8000	-210.000
2451.2000	-58.733
2451.6000	-210.000
2452.0000	-67.241
2452.4000	-210.000
2452.8000	-210.000
2453.2000	-54.471
2453.6000	-210.000
2454.0000	-210.000
2454.4000	-210.000
2454.8000	-210.000
2455.2000	-210.000
2455.6000	-210.000
2456.0000	-210.000
2456.4000	-210.000
2456.8000	-52.626
2457.2000	-210.000
2457.6000	-53.180
2458.0000	-52.678
2458.4000	-210.000
2458.8000	-63.296
2459.2000	-210.000
2459.6000	-65.751
2460.0000	-210.000
2460.4000	-210.000
2460.8000	-210.000
2461.2000	-210.000
2461.6000	-210.000
2462.0000	-210.000
2462.4000	-53.217
2462.8000	-54.873
2463.2000	-54.366
2463.6000	-210.000
2464.0000	-210.000
2464.4000	-53.957
2464.8000	-210.000
2465.2000	-210.000
2465.6000	-61.188
2466.0000	-52.454
2466.4000	-210.000
2466.8000	-210.000
2467.2000	-210.000
2467.6000	-210.000
2468.0000	-210.000
2468.4000	-210.000
2468.8000	-210.000
2469.2000	-66.208
2469.6000	-54.799
2470.0000	-54.492
2470.4000	-51.650
2470.8000	-57.198
2471.2000	-210.000
2471.6000	-210.000
2472.0000	-51.835
2472.4000	-53.330
2472.8000	-51.866
2473.2000	-54.724
2473.6000	-56.174
2474.0000	-53.855
2474.4000	-53.182
2474.8000	-210.000
2475.2000	-65.526
2475.6000	-56.916
2476.0000	-56.438
2476.4000	-210.000
2476.8000	-65.726
2477.2000	-54.495
2477.6000	-56.549
2478.0000	-210.000
2478.4000	-60.936
2478.8000	-210.000
2479.2000	-210.000
2479.6000	-52.803
2480.0000	-55.611
2480.4000	-210.000
2480.8000	-51.659
2481.2000	-50.751
2481.6000	-210.000
2482.0000	-58.113
2482.4000	-210.000
2482.8000	-210.000
2483.2000	-210.000
2483.6000	-55.285
2484.0000	-210.000
2484.4000	-210.000
2484.8000	-210.000
2485.2000	-51.508
2485.6000	-59.368
2486.0000	-57.170
2486.4000	-210.000
2486.8000	-57.042
2487.2000	-210.000
2487.6000	-210.000
2488.0000	-54.793
2488.4000	-52.437
2488.8000	-54.528
2489.2000	-52.362
2489.6000	-53.314
2490.0000	-210.000
2490.4000	-210.000
2490.8000	-210.000
2491.2000	-210.000
2491.6000	-210.000
2492.0000	-210.000
2492.4000	-50.329
2492.8000	-57.728
2493.2000	-55.571
2493.6000	-52.763
2494.0000	-210.000
2494.4000	-210.000
2494.8000	-56.815
2495.2000	-210.000
2495.6000	-52.979
2496.0000	-56.384
2496.4000	-55.208
2496.8000	-210.000
2497.2000	-210.000
2497.6000	-57.617
2498.0000	-50.503
2498.4000	-51.960
2498.8000	-210.000
2499.2000	-64.262
2499.6000	-210.000
2500.0000	-210.000
2500.4000	-210.000
2500.8000	-210.000
2501.2000	-210.000
2501.6000	-56.832
2502.0000	-210.000
2502.4000	-210.000
2502.8000	-210.000
2503.2000	-210.000
2503.6000	-210.000
2504.0000	-53.433
2504.4000	-210.000
2504.8000	-61.324
2505.2000	-210.000
2505.6000	-54.315
2506.0000	-210.000
2506.4000	-210.000
2506.8000	-210.000
2507.2000	-210.000
2507.6000	-54.160
2508.0000	-62.753
2508.4000	-52.077
2508.8000	-210.000
2509.2000	-210.000
2509.6000	-63.467
2510.0000	-54.289
2510.4000	-210.000
2510.8000	-210.000
2511.2000	-62.852
2511.6000	-57.523
2512.0000	-55.864
2512.4000	-56.263
2512.8000	-56.838
2513.2000	-210.000
2513.6000	-210.000
2514.0000	-60.259
2514.4000	-56.094
2514.8000	-56.029
2515.2000	-210.000
2515.6000	-210.000
2516.0000	-57.205
2516.4000	-53.294
2516.8000	-210.000
2517.2000	-210.000
2517.6000	-58.110
2518.0000	-53.622
2518.4000	-210.000
2518.8000	-210.000
2519.2000	-210.000
2519.6000	-54.895
2520.0000	-210.000
2520.4000	-210.000
2520.8000	-210.000
2521.2000	-69.383
2521.6000	-72.742
2522.0000	-50.498
2522.4000	-67.397
2522.8000	-210.000
2523.2000	-210.000
2523.6000	-210.000
2524.0000	-55.544
2524.4000	-210.000
2524.8000	-210.000
2525.2000	-52.935
2525.6000	-210.000
2526.0000	-54.163
2526.4000	-210.000
2526.8000	-53.787
2527.2000	-51.937
2527.6000	-210.000
2528.0000	-210.000
2528.4000	-210.000
2528.8000	-57.635
2529.2000	-210.000
2529.6000	-210.000
2530.0000	-210.000
2530.4000	-60.047
2530.8000	-54.324
2531.2000	-54.325
2531.6000	-56.937
2532.0000	-210.000
2532.4000	-210.000
2532.8000	-210.000
2533.2000	-210.000
2533.6000	-210.000
2534.0000	-210.000
2534.4000	-210.000
2534.8000	-52.255
2535.2000	-210.000
2535.6000	-54.522
2536.0000	-210.000
2536.4000	-210.000
2536.8000	-210.000
2537.2000	-210.000
2537.6000	-210.000
2538.0000	-52.774
2538.4000	-55.550
2538.8000	-67.445
2539.2000	-60.369
2539.6000	-59.700
2540.0000	-210.000
2540.4000	-210.000
2540.8000	-210.000
2541.2000	-71.701
2541.6000	-210.000
2542.0000	-210.000
2542.4000	-210.000
2542.8000	-210.000
2543.2000	-210.000
2543.6000	-56.337
2544.0000	-61.788
2544.4000	-64.262
2544.8000	-210.000
2545.2000	-51.792
2545.6000	-58.757
2546.0000	-54.113
2546.4000	-55.632
2546.8000	-62.481
2547.2000	-52.327
2547.6000	-210.000
2548.0000	-53.261
2548.4000	-210.000
2548.8000	-210.000
2549.2000	-57.948
2549.6000	-210.000
2550.0000	-52.183
2550.4000	-53.820
2550.8000	-51.087
2551.2000	-51.023
2551.6000	-56.059
2552.0000	-210.000
2552.4000	-210.000
2552.8000	-210.000
2553.2000	-57.957
2553.6000	-50.290
2554.0000	-57.319
2554.4000	-49.674
2554.8000	-210.000
2555.2000	-210.000
2555.6000	-61.169
2556.0000	-56.328
2556.4000	-61.822
2556.8000	-56.359
2557.2000	-210.000
2557.6000	-210.000
2558.0000	-59.501
2558.4000	-210.000
2558.8000	-64.526
2559.2000	-58.147
2559.6000	-58.955
2560.0000	-210.000
2560.4000	-52.614
2560.8000	-56.943
2561.2000	-52.871
2561.6000	-210.000
2562.0000	-56.045
2562.4000	-60.677
2562.8000	-210.000
2563.2000	-210.000
2563.6000	-210.000
2564.0000	-56.247
2564.4000	-50.315
2564.8000	-210.000
2565.2000	-55.757
2565.6000	-210.000
2566.0000	-53.132
2566.4000	-52.216
2566.8000	-57.969
2567.2000	-210.000
2567.6000	-59.289
2568.0000	-55.678
2568.4000	-51.541
2568.8000	-51.666
2569.2000	-56.928
2569.6000	-210.000
2570.0000	-210.000
2570.4000	-210.000
2570.8000	-210.000
2571.2000	-210.000
2571.6000	-60.761
2572.0000	-53.877
2572.4000	-210.000
2572.8000	-210.000
2573.2000	-58.942
2573.6000	-51.300
2574.0000	-51.397
2574.4000	-210.000
2574.8000	-54.624
2575.2000	-55.945
2575.6000	-210.000
2576.0000	-55.039
2576.4000	-52.377
2576.8000	-210.000
2577.2000	-210.000
2577.6000	-50.687
2578.0000	-59.866
2578.4000	-210.000
2578.8000	-61.058
2579.2000	-60.199
2579.6000	-210.000
2580.0000	-55.602
2580.4000	-54.727
2580.8000	-210.000
2581.2000	-56.266
2581.6000	-210.000
2582.0000	-210.000
2582.4000	-210.000
2582.8000	-210.000
2583.2000	-210.000
2583.6000	-210.000
2584.0000	-54.756
2584.4000	-54.501
2584.8000	-52.528
2585.2000	-210.000
2585.6000	-51.919
2586.0000	-210.000
2586.4000	-210.000
2586.8000	-210.000
2587.2000	-56.568
2587.6000	-210.000
2588.0000	-210.000
2588.4000	-210.000
2588.8000	-210.000
2589.2000	-52.259
2589.6000	-210.000
2590.0000	-210.000
2590.4000	-54.072
2590.8000	-53.689
2591.2000	-55.519
2591.6000	-210.000
2592.0000	-210.000
2592.4000	-210.000
2592.8000	-210.000
2593.2000	-52.297
2593.6000	-52.595
2594.0000	-210.000
2594.4000	-51.378
2594.8000	-54.600
2595.2000	-210.000
2595.6000	-52.114
2596.0000	-54.477
2596.4000	-210.000
2596.8000	-61.624
2597.2000	-66.591
2597.6000	-51.847
2598.0000	-210.000
2598.4000	-210.000
2598.8000	-51.451
2599.2000	-210.000
2599.6000	-210.000
2600.0000	-210.000
2600.4000	-56.789
2600.8000	-67.702
2601.2000	-53.093
2601.6000	-50.853
2602.0000	-50.512
2602.4000	-54.077
2602.8000	-210.000
2603.2000	-53.907
2603.6000	-210.000
2604.0000	-210.000
2604.4000	-57.290
2604.8000	-55.749
2605.2000	-52.111
2605.6000	-210.000
2606.0000	-59.480
2606.4000	-210.000
2606.8000	-210.000
2607.2000	-210.000
2607.6000	-210.000
2608.0000	-210.000
2608.4000	-54.984
2608.8000	-57.247
2609.2000	-53.390
2609.6000	-51.120
2610.0000	-53.048
2610.4000	-59.088
2610.8000	-210.000
2611.2000	-210.000
2611.6000	-210.000
2612.0000	-53.746
2612.4000	-210.000
2612.8000	-210.000
2613.2000	-53.763
2613.6000	-55.245
2614.0000	-53.973
2614.4000	-55.203
2614.8000	-210.000
2615.2000	-54.198
2615.6000	-55.032
2616.0000	-210.000
2616.4000	-210.000
2616.8000	-59.886
2617.2000	-51.135
2617.6000	-56.728
2618.0000	-52.986
2618.4000	-210.000
2618.8000	-210.000
2619.2000	-60.265
2619.6000	-210.000
2620.0000	-210.000
2620.4000	-210.000
2620.8000	-210.000
2621.2000	-210.000
2621.6000	-59.450
2622.0000	-210.000
2622.4000	-210.000
2622.8000	-58.224
2623.2000	-69.023
2623.6000	-67.221
2624.0000	-54.981
2624.4000	-68.081
2624.8000	-56.783
2625.2000	-210.000
2625.6000	-210.000
2626.0000	-55.905
2626.4000	-210.000
2626.8000	-210.000
2627.2000	-56.259
2627.6000	-52.181
2628.0000	-50.777
2628.4000	-52.272
2628.8000	-62.102
2629.2000	-53.301
2629.6000	-210.000
2630.0000	-210.000
2630.4000	-210.000
2630.8000	-210.000
2631.2000	-210.000
2631.6000	-210.000
2632.0000	-210.000
2632.4000	-210.000
2632.8000	-60.733
2633.2000	-52.840
2633.6000	-52.010
2634.0000	-61.980
2634.4000	-210.000
2634.8000	-210.000
2635.2000	-55.728
2635.6000	-51.859
2636.0000	-54.234
2636.4000	-62.445
2636.8000	-210.000
2637.2000	-54.567
2637.6000	-58.449
2638.0000	-55.571
2638.4000	-210.000
2638.8000	-54.245
2639.2000	-58.162
2639.6000	-54.044
2640.0000	-210.000
2640.4000	-210.000
2640.8000	-210.000
2641.2000	-210.000
2641.6000	-59.044
2642.0000	-51.946
2642.4000	-56.617
2642.8000	-56.692
2643.2000	-210.000
2643.6000	-210.000
2644.0000	-54.723
2644.4000	-65.399
2644.8000	-59.292
2645.2000	-53.860
2645.6000	-55.578
2646.0000	-52.407
2646.4000	-56.775
2646.8000	-210.000
2647.2000	-210.000
2647.6000	-210.000
2648.0000	-210.000
2648.4000	-210.000
2648.8000	-50.360
2649.2000	-210.000
2649.6000	-59.141
2650.0000	-53.155
2650.4000	-53.972
2650.8000	-210.000
2651.2000	-54.134
2651.6000	-60.790
2652.0000	-60.166
2652.4000	-54.282
2652.8000	-52.628
2653.2000	-72.503
2653.6000	-54.612
2654.0000	-52.208
2654.4000	-56.992
2654.8000	-55.351
2655.2000	-61.110
2655.6000	-55.073
2656.0000	-210.000
2656.4000	-58.568
2656.8000	-56.043
2657.2000	-54.263
2657.6000	-68.417
2658.0000	-50.920
2658.4000	-51.564
2658.8000	-52.863
2659.2000	-53.801
2659.6000	-52.901
2660.0000	-57.503
2660.4000	-53.139
2660.8000	-54.170
2661.2000	-57.505
2661.6000	-55.552
2662.0000	-64.270
2662.4000	-56.969
2662.8000	-55.708
2663.2000	-57.521
2663.6000	-53.039
2664.0000	-52.169
2664.4000	-210.000
2664.8000	-53.487
2665.2000	-52.050
2665.6000	-53.739
2666.0000	-53.963
2666.4000	-210.000
2666.8000	-53.342
2667.2000	-53.417
2667.6000	-53.156
2668.0000	-52.341
2668.4000	-54.744
2668.8000	-55.935
2669.2000	-52.594
2669.6000	-53.258
2670.0000	-52.249
2670.4000	-52.824
2670.8000	-51.244
2671.2000	-52.143
2671.6000	-52.979
2672.0000	-50.546
2672.4000	-50.183
2672.8000	-50.399
2673.2000	-50.977
2673.6000	-50.210
2674.0000	-49.197
2674.4000	-51.282
2674.8000	-50.277
2675.2000	-51.623
2675.6000	-49.492
2676.0000	-49.456
2676.4000	-50.338
2676.8000	-48.660
2677.2000	-48.217
2677.6000	-50.498
2678.0000	-51.067
2678.4000	-48.547
2678.8000	-49.619
2679.2000	-52.157
2679.6000	-49.711
2680.0000	-50.316
2680.4000	-50.835
2680.8000	-50.932
2681.2000	-49.344
2681.6000	-48.170
2682.0000	-49.003
2682.4000	-49.121
2682.8000	-48.862
2683.2000	-48.221
2683.6000	-47.575
2684.0000	-46.309
2684.4000	-46.211
2684.8000	-45.902
2685.2000	-46.236
2685.6000	-45.915
2686.0000	-45.477
2686.4000	-45.765
2686.8000	-45.398
2687.2000	-45.951
2687.6000	-45.455
2688.0000	-46.171
2688.4000	-45.793
2688.8000	-46.066
2689.2000	-45.398
2689.6000	-45.007
2690.0000	-44.323
2690.4000	-44.465
2690.8000	-44.083
2691.2000	-43.688
2691.6000	-43.568
2692.0000	-42.895
2692.4000	-42.307
2692.8000	-41.756
2693.2000	-40.414
2693.6000	-40.307
2694.0000	-38.767
2694.4000	-39.112
2694.8000	-38.183
2695.2000	-38.011
2695.6000	-37.999
2696.0000	-37.387
2696.4000	-36.928
2696.8000	-36.932
2697.2000	-37.222
2697.6000	-37.163
2698.0000	-36.675
2698.4000	-36.780
2698.8000	-36.520
2699.2000	-37.025
2699.6000	-36.596
2700.0000	-36.696
2700.4000	-36.722
2700.8000	-36.553
2701.2000	-36.852
2701.6000	-36.644
2702.0000	-37.573
2702.4000	-36.421
2702.8000	-36.661
2703.2000	-36.428
2703.6000	-36.191
2704.0000	-36.700
2704.4000	-36.494
2704.8000	-36.133
2705.2000	-35.809
2705.6000	-35.818
2706.0000	-34.928
2706.4000	-34.447
2706.8000	-33.742
2707.2000	-32.700
2707.6000	-32.363
2708.0000	-31.567
2708.4000	-30.931
2708.8000	-30.684
2709.2000	-30.522
2709.6000	-30.081
2710.0000	-30.511
2710.4000	-29.979
2710.8000	-29.863
2711.2000	-29.889
2711.6000	-29.980
2712.0000	-29.936
2712.4000	-30.133
2712.8000	-30.243
2713.2000	-30.373
2713.6000	-30.800
2714.0000	-30.871
2714.4000	-31.165
2714.8000	-30.714
2715.2000	-30.492
2715.6000	-29.592
2716.0000	-29.437
2716.4000	-28.522
2716.8000	-28.245
2717.2000	-27.749
2717.6000	-27.442
2718.0000	-26.935
2718.4000	-26.882
2718.8000	-26.459
2719.2000	-26.055
2719.6000	-25.917
2720.0000	-25.733
2720.4000	-25.686
2720.8000	-25.775
2721.2000	-25.631
2721.6000	-25.729
2722.0000	-25.906
2722.4000	-26.291
2722.8000	-26.087
2723.2000	-26.563
2723.6000	-26.177
2724.0000	-26.421
2724.4000	-25.965
2724.8000	-26.053
2725.2000	-25.974
2725.6000	-25.473
2726.0000	-25.295
2726.4000	-24.420
2726.8000	-24.180
2727.2000	-23.723
2727.6000	-23.578
2728.0000	-23.292
2728.4000	-23.187
2728.8000	-23.289
2729.2000	-22.732
2729.6000	-23.544
2730.0000	-23.085
2730.4000	-23.871
2730.8000	-23.666
2731.2000	-23.693
2731.6000	-23.313
2732.0000	-23.139
2732.4000	-22.737
2732.8000	-22.825
2733.2000	-22.637
2733.6000	-22.528
2734.0000	-22.726
2734.4000	-22.795
2734.8000	-22.774
2735.2000	-22.918
2735.6000	-23.156
2736.0000	-23.500
2736.4000	-23.909
2736.8000	-24.137
2737.2000	-24.138
2737.6000	-24.417
2738.0000	-24.553
2738.4000	-24.332
2738.8000	-23.976
2739.2000	-22.912
2739.6000	-21.776
2740.0000	-21.110
2740.4000	-20.060
2740.8000	-19.805
2741.2000	-18.947
2741.6000	-18.858
2742.0000	-18.570
2742.4000	-18.545
2742.8000	-18.562
2743.2000	-18.618
2743.6000	-18.895
2744.0000	-19.008
2744.4000	-19.074
2744.8000	-19.222
2745.2000	-19.358
2745.6000	-19.601
2746.0000	-19.658
2746.4000	-19.721
2746.8000	-20.067
2747.2000	-20.036
2747.6000	-20.125
2748.0000	-20.438
2748.4000	-20.210
2748.8000	-20.174
2749.2000	-20.470
2749.6000	-20.881
2750.0000	-20.376
2750.4000	-20.088
2750.8000	-19.684
2751.2000	-19.290
2751.6000	-18.484
2752.0000	-18.216
2752.4000	-17.742
2752.8000	-17.604
2753.2000	-17.705
2753.6000	-17.612
2754.0000	-17.497
2754.4000	-17.448
2754.8000	-17.477
2755.2000	-17.402
2755.6000	-17.100
2756.0000	-17.223
2756.4000	-16.870
2756.8000	-16.817
2757.2000	-16.340
2757.6000	-16.323
2758.0000	-15.929
2758.4000	-16.337
2758.8000	-16.036
2759.2000	-16.295
2759.6000	-16.090
2760.0000	-15.600
2760.4000	-15.620
2760.8000	-15.313
2761.2000	-15.324
2761.6000	-14.162
2762.0000	-14.561
2762.4000	-13.755
2762.8000	-13.507
2763.2000	-13.038
2763.6000	-12.647
2764.0000	-12.394
2764.4000	-12.258
2764.8000	-11.789
2765.2000	-11.774
2765.6000	-11.639
2766.0000	-11.491
2766.4000	-11.159
2766.8000	-10.646
2767.2000	-10.202
2767.6000	-9.515
2768.0000	-9.093
2768.4000	-8.532
2768.8000	-7.941
2769.2000	-7.218
2769.6000	-6.699
2770.0000	-6.016
2770.4000	-5.646
2770.8000	-5.203
2771.2000	-4.901
2771.6000	-4.661
2772.0000	-4.512
2772.4000	-4.458
2772.8000	-4.354
2773.2000	-4.488
2773.6000	-4.627
2774.0000	-4.726
2774.4000	-5.096
2774.8000	-5.571
2775.2000	-5.627
2775.6000	-6.900
2776.0000	-6.587
2776.4000	-7.550
2776.8000	-7.557
2777.2000	-8.291
2777.6000	-8.202
2778.0000	-8.016
2778.4000	-8.876
2778.8000	-8.869
2779.2000	-8.188
2779.6000	-8.041
2780.0000	-7.561
2780.4000	-7.196
2780.8000	-6.829
2781.2000	-6.529
2781.6000	-6.307
2782.0000	-6.150
2782.4000	-6.217
2782.8000	-5.918
2783.2000	-5.438
2783.6000	-4.738
2784.0000	-4.487
2784.4000	-4.022
2784.8000	-3.604
2785.2000	-3.417
2785.6000	-3.297
2786.0000	-2.825
2786.4000	-2.850
2786.8000	-2.716
2787.2000	-2.824
2787.6000	-2.614
2788.0000	-2.834
2788.4000	-2.843
2788.8000	-3.368
2789.2000	-3.449
2789.6000	-3.747
2790.0000	-4.508
2790.4000	-4.275
2790.8000	-4.433
2791.2000	-4.729
2791.6000	-4.947
2792.0000	-4.967
2792.4000	-4.738
2792.8000	-4.864
2793.2000	-4.894
2793.6000	-4.841
2794.0000	-5.181
2794.4000	-4.098
2794.8000	-3.865
2795.2000	-3.537
2795.6000	-3.435
2796.0000	-3.365
2796.4000	-3.753
2796.8000	-3.658
2797.2000	-4.228
2797.6000	-4.254
2798.0000	-5.101
2798.4000	-4.844
2798.8000	-5.321
2799.2000	-5.964
2799.6000	-6.076
2800.0000	-6.336
2800.4000	-6.418
2800.8000	-6.103
2801.2000	-6.232
2801.6000	-6.417
2802.0000	-6.497
2802.4000	-6.603
2802.8000	-6.842
2803.2000	-6.734
2803.6000	-7.172
2804.0000	-7.544
2804.4000	-7.579
2804.8000	-8.193
2805.2000	-8.438
2805.6000	-8.805
2806.0000	-9.029
2806.4000	-9.384
2806.8000	-9.321
2807.2000	-9.503
2807.6000	-9.668
2808.0000	-10.215
2808.4000	-9.619
2808.8000	-9.191
2809.2000	-9.743
2809.6000	-10.800
2810.0000	-10.547
2810.4000	-10.585
2810.8000	-11.126
2811.2000	-10.505
2811.6000	-11.261
2812.0000	-11.186
2812.4000	-11.581
2812.8000	-12.055
2813.2000	-12.312
2813.6000	-12.248
2814.0000	-12.255
2814.4000	-12.475
2814.8000	-12.610
2815.2000	-12.530
2815.6000	-12.549
2816.0000	-12.440
2816.4000	-12.407
2816.8000	-12.322
2817.2000	-12.457
2817.6000	-12.254
2818.0000	-13.080
2818.4000	-12.491
2818.8000	-12.915
2819.2000	-12.860
2819.6000	-12.945
2820.0000	-13.167
2820.4000	-13.389
2820.8000	-13.476
2821.2000	-13.491
2821.6000	-13.643
2822.0000	-13.962
2822.4000	-14.247
2822.8000	-14.345
2823.2000	-14.611
2823.6000	-14.545
2824.0000	-14.624
2824.4000	-14.962
2824.8000	-15.225
2825.2000	-15.267
2825.6000	-15.548
2826.0000	-15.490
2826.4000	-15.525
2826.8000	-15.878
2827.2000	-15.915
2827.6000	-15.755
2828.0000	-15.789
2828.4000	-16.244
2828.8000	-15.783
2829.2000	-16.274
2829.6000	-16.236
2830.0000	-16.299
2830.4000	-16.100
2830.8000	-15.839
2831.2000	-15.822
2831.6000	-16.518
2832.0000	-16.199
2832.4000	-16.199
2832.8000	-15.549
2833.2000	-15.688
2833.6000	-15.595
2834.0000	-16.508
2834.4000	-15.874
2834.8000	-15.975
2835.2000	-16.180
2835.6000	-16.231
2836.0000	-16.804
2836.4000	-16.811
2836.8000	-16.490
2837.2000	-17.017
2837.6000	-16.222
2838.0000	-17.003
2838.4000	-18.208
2838.8000	-18.150
2839.2000	-17.781
2839.6000	-17.047
2840.0000	-17.485
2840.4000	-17.430
2840.8000	-17.627
2841.2000	-17.725
2841.6000	-16.813
2842.0000	-17.436
2842.4000	-16.878
2842.8000	-17.434
2843.2000	-17.176
2843.6000	-16.401
2844.0000	-16.524
2844.4000	-16.499
2844.8000	-16.327
2845.2000	-16.498
2845.6000	-16.603
2846.0000	-16.250
2846.4000	-16.430
2846.8000	-16.754
2847.2000	-16.802
2847.6000	-16.670
2848.0000	-16.628
2848.4000	-16.570
2848.8000	-16.697
2849.2000	-16.388
2849.6000	-16.798
2850.0000	-16.698
2850.4000	-16.605
2850.8000	-16.725
2851.2000	-16.585
2851.6000	-16.629
2852.0000	-16.941
2852.4000	-16.582
2852.8000	-16.312
2853.2000	-17.240
2853.6000	-16.560
2854.0000	-17.282
2854.4000	-17.037
2854.8000	-17.719
2855.2000	-17.619
2855.6000	-16.348
2856.0000	-17.661
2856.4000	-18.020
2856.8000	-18.117
2857.2000	-17.441
2857.6000	-17.809
2858.0000	-17.534
2858.4000	-17.409
2858.8000	-17.107
2859.2000	-17.892
2859.6000	-17.268
2860.0000	-16.175
2860.4000	-16.364
2860.8000	-16.958
2861.2000	-16.406
2861.6000	-15.937
2862.0000	-15.573
2862.4000	-14.824
2862.8000	-15.922
2863.2000	-14.518
2863.6000	-15.272
2864.0000	-14.083
2864.4000	-14.144
2864.8000	-13.866
2865.2000	-13.300
2865.6000	-13.068
2866.0000	-12.930
2866.4000	-12.482
2866.8000	-12.817
2867.2000	-12.461
2867.6000	-12.328
2868.0000	-12.428
2868.4000	-12.365
2868.8000	-12.208
2869.2000	-12.208
2869.6000	-12.181
2870.0000	-12.517
2870.4000	-12.239
2870.8000	-12.410
2871.2000	-12.651
2871.6000	-12.657
2872.0000	-12.376
2872.4000	-12.653
2872.8000	-12.625
2873.2000	-12.210
2873.6000	-12.550
2874.0000	-11.975
2874.4000	-12.565
2874.8000	-12.369
2875.2000	-12.178
2875.6000	-11.880
2876.0000	-12.000
2876.4000	-11.759
2876.8000	-11.346
2877.2000	-11.572
2877.6000	-11.289
2878.0000	-11.017
2878.4000	-10.796
2878.8000	-10.832
2879.2000	-10.570
2879.6000	-10.577
2880.0000	-11.043
2880.4000	-11.013
2880.8000	-10.256
2881.2000	-10.034
2881.6000	-10.106
2882.0000	-10.035
2882.4000	-9.916
2882.8000	-9.850
2883.2000	-9.898
2883.6000	-9.924
2884.0000	-9.976
2884.4000	-9.925
2884.8000	-9.841
2885.2000	-10.052
2885.6000	-9.765
2886.0000	-9.868
2886.4000	-10.051
2886.8000	-9.897
2887.2000	-9.907
2887.6000	-9.954
2888.0000	-10.027
2888.4000	-9.979
2888.8000	-10.001
2889.2000	-9.783
2889.6000	-9.814
2890.0000	-9.958
2890.4000	-9.720
2890.8000	-9.675
2891.2000	-9.525
2891.6000	-9.505
2892.0000	-9.304
2892.4000	-9.337
2892.8000	-8.504
2893.2000	-8.953
2893.6000	-8.871
2894.0000	-8.919
2894.4000	-8.851
2894.8000	-8.197
2895.2000	-8.875
2895.6000	-8.741
2896.0000	-8.883
2896.4000	-8.733
2896.8000	-8.670
2897.2000	-8.772
2897.6000	-8.831
2898.0000	-8.856
2898.4000	-8.819
2898.8000	-8.712
2899.2000	-8.948
2899.6000	-9.070
2900.0000	-9.111
2900.4000	-8.927
2900.8000	-8.913
2901.2000	-9.292
2901.6000	-9.365
2902.0000	-9.452
2902.4000	-9.804
2902.8000	-9.511
2903.2000	-10.000
2903.6000	-10.101
2904.0000	-10.136
2904.4000	-10.142
2904.8000	-10.465
2905.2000	-10.329
2905.6000	-10.479
2906.0000	-10.307
2906.4000	-10.352
2906.8000	-10.046
2907.2000	-10.392
2907.6000	-10.304
2908.0000	-10.183
2908.4000	-10.025
2908.8000	-9.511
2909.2000	-9.619
2909.6000	-9.641
2910.0000	-9.536
2910.4000	-9.490
2910.8000	-9.537
2911.2000	-9.677
2911.6000	-9.618
2912.0000	-9.799
2912.4000	-9.806
2912.8000	-9.586
2913.2000	-9.839
2913.6000	-9.771
2914.0000	-9.655
2914.4000	-9.644
2914.8000	-9.535
2915.2000	-9.570
2915.6000	-9.617
2916.0000	-9.794
2916.4000	-9.168
2916.8000	-9.221
2917.2000	-9.193
2917.6000	-9.445
2918.0000	-9.247
2918.4000	-9.447
2918.8000	-9.629
2919.2000	-9.889
2919.6000	-9.899
2920.0000	-10.236
2920.4000	-10.585
2920.8000	-10.963
2921.2000	-10.963
2921.6000	-11.253
2922.0000	-11.164
2922.4000	-11.375
2922.8000	-11.361
2923.2000	-11.431
2923.6000	-11.426
2924.0000	-11.337
2924.4000	-11.196
2924.8000	-11.114
2925.2000	-11.159
2925.6000	-11.311
2926.0000	-11.313
2926.4000	-11.310
2926.8000	-11.591
2927.2000	-12.195
2927.6000	-12.030
2928.0000	-12.344
2928.4000	-12.052
2928.8000	-13.016
2929.2000	-13.625
2929.6000	-13.590
2930.0000	-13.749
2930.4000	-14.053
2930.8000	-13.581
2931.2000	-13.924
2931.6000	-13.605
2932.0000	-13.847
2932.4000	-13.763
2932.8000	-13.992
2933.2000	-13.891
2933.6000	-13.793
2934.0000	-13.966
2934.4000	-14.103
2934.8000	-14.211
2935.2000	-14.518
2935.6000	-14.607
2936.0000	-14.967
2936.4000	-15.098
2936.8000	-15.309
2937.2000	-15.646
2937.6000	-15.878
2938.0000	-15.997
2938.4000	-16.053
2938.8000	-16.152
2939.2000	-16.005
2939.6000	-16.263
2940.0000	-16.258
2940.4000	-16.219
2940.8000	-16.221
2941.2000	-16.371
2941.6000	-16.351
2942.0000	-16.424
2942.4000	-16.453
2942.8000	-16.464
2943.2000	-16.633
2943.6000	-16.894
2944.0000	-16.929
2944.4000	-17.246
2944.8000	-17.136
2945.2000	-17.332
2945.6000	-17.522
2946.0000	-17.752
2946.4000	-18.230
2946.8000	-17.923
2947.2000	-17.540
2947.6000	-17.284
2948.0000	-17.295
2948.4000	-16.893
2948.8000	-16.684
2949.2000	-16.820
2949.6000	-16.609
2950.0000	-16.194
2950.4000	-16.100
2950.8000	-16.173
2951.2000	-16.316
2951.6000	-16.357
2952.0000	-16.793
2952.4000	-16.707
2952.8000	-16.892
2953.2000	-17.239
2953.6000	-17.794
2954.0000	-17.675
2954.4000	-18.128
2954.8000	-19.064
2955.2000	-17.538
2955.6000	-18.512
2956.0000	-19.222
2956.4000	-20.025
2956.8000	-20.445
2957.2000	-20.343
2957.6000	-20.257
2958.0000	-20.066
2958.4000	-19.711
2958.8000	-19.713
2959.2000	-20.199
2959.6000	-19.437
2960.0000	-19.244
2960.4000	-19.028
2960.8000	-19.053
2961.2000	-19.085
2961.6000	-19.310
2962.0000	-19.502
2962.4000	-19.251
2962.8000	-19.909
2963.2000	-19.552
2963.6000	-19.437
2964.0000	-19.309
2964.4000	-19.669
2964.8000	-19.601
2965.2000	-19.724
2965.6000	-19.649
2966.0000	-19.942
2966.4000	-20.048
2966.8000	-20.071
2967.2000	-20.087
2967.6000	-20.163
2968.0000	-20.501
2968.4000	-21.071
2968.8000	-20.695
2969.2000	-21.172
2969.6000	-21.105
2970.0000	-20.892
2970.4000	-21.127
2970.8000	-21.179
2971.2000	-21.439
2971.6000	-22.248
2972.0000	-22.531
2972.4000	-22.692
2972.8000	-23.574
2973.2000	-23.525
2973.6000	-23.532
2974.0000	-24.155
2974.4000	-24.482
2974.8000	-24.548
2975.2000	-25.050
2975.6000	-25.362
2976.0000	-25.291
2976.4000	-25.487
2976.8000	-25.676
2977.2000	-25.940
2977.6000	-26.257
2978.0000	-26.362
2978.4000	-26.571
2978.8000	-26.731
2979.2000	-26.767
2979.6000	-27.190
2980.0000	-27.308
2980.4000	-27.240
2980.8000	-27.446
2981.2000	-27.693
2981.6000	-27.790
2982.0000	-27.869
2982.4000	-27.914
2982.8000	-28.170
2983.2000	-28.416
2983.6000	-28.465
2984.0000	-28.803
2984.4000	-28.770
2984.8000	-29.076
2985.2000	-29.071
2985.6000	-29.335
2986.0000	-29.675
2986.4000	-29.585
2986.8000	-29.762
2987.2000	-29.830
2987.6000	-29.547
2988.0000	-29.853
2988.4000	-30.140
2988.8000	-30.317
2989.2000	-29.541
2989.6000	-30.181
2990.0000	-30.085
2990.4000	-30.100
2990.8000	-30.205
2991.2000	-29.825
2991.6000	-30.394
2992.0000	-30.544
2992.4000	-30.237
2992.8000	-30.455
2993.2000	-30.536
2993.6000	-30.662
2994.0000	-30.669
2994.4000	-30.808
2994.8000	-30.992
2995.2000	-30.998
2995.6000	-31.374
2996.0000	-31.325
2996.4000	-31.515
2996.8000	-31.517
2997.2000	-31.539
2997.6000	-31.953
2998.0000	-31.632
2998.4000	-31.758
2998.8000	-32.041
2999.2000	-32.005
2999.6000	-32.222
3000.0000	-32.273
3000.4000	-32.409
3000.8000	-32.400
3001.2000	-32.191
3001.6000	-32.376
3002.0000	-32.434
3002.4000	-32.411
3002.8000	-32.713
3003.2000	-32.528
3003.6000	-32.468
3004.0000	-32.696
3004.4000	-32.920
3004.8000	-32.706
3005.2000	-32.638
3005.6000	-32.891
3006.0000	-33.044
3006.4000	-32.835
3006.8000	-32.839
3007.2000	-32.880
3007.6000	-33.124
3008.0000	-32.868
3008.4000	-32.997
3008.8000	-33.426
3009.2000	-33.271
3009.6000	-33.152
3010.0000	-33.455
3010.4000	-33.604
3010.8000	-33.520
3011.2000	-33.764
3011.6000	-33.961
3012.0000	-33.573
3012.4000	-33.877
3012.8000	-33.810
3013.2000	-33.928
3013.6000	-34.046
3014.0000	-33.920
3014.4000	-34.128
3014.8000	-34.231
3015.2000	-34.263
3015.6000	-34.874
3016.0000	-34.331
3016.4000	-34.615
3016.8000	-34.502
3017.2000	-34.579
3017.6000	-34.602
3018.0000	-34.664
3018.4000	-34.574
3018.8000	-34.859
3019.2000	-34.769
3019.6000	-34.840
3020.0000	-34.813
3020.4000	-34.747
3020.8000	-35.146
3021.2000	-34.732
3021.6000	-34.854
3022.0000	-35.050
3022.4000	-34.858
3022.8000	-34.684
3023.2000	-35.113
3023.6000	-35.154
3024.0000	-34.856
3024.4000	-34.704
3024.8000	-34.761
3025.2000	-35.390
3025.6000	-35.070
3026.0000	-35.077
3026.4000	-35.217
3026.8000	-35.309
3027.2000	-35.280
3027.6000	-35.427
3028.0000	-35.347
3028.4000	-35.444
3028.8000	-35.295
3029.2000	-35.416
3029.6000	-35.848
3030.0000	-35.506
3030.4000	-35.893
3030.8000	-35.508
3031.2000	-36.074
3031.6000	-35.500
3032.0000	-35.863
3032.4000	-35.920
3032.8000	-35.826
3033.2000	-35.924
3033.6000	-36.246
3034.0000	-36.216
3034.4000	-36.073
3034.8000	-36.073
3035.2000	-36.125
3035.6000	-36.045
3036.0000	-36.042
3036.4000	-36.022
3036.8000	-36.081
3037.2000	-36.228
3037.6000	-35.958
3038.0000	-36.325
3038.4000	-35.644
3038.8000	-35.739
3039.2000	-36.289
3039.6000	-36.033
3040.0000	-35.765
3040.4000	-36.018
3040.8000	-36.355
3041.2000	-36.063
3041.6000	-36.216
3042.0000	-36.343
3042.4000	-35.974
3042.8000	-36.231
3043.2000	-36.264
3043.6000	-36.222
3044.0000	-36.298
3044.4000	-36.324
3044.8000	-36.236
3045.2000	-35.993
3045.6000	-36.041
3046.0000	-36.102
3046.4000	-35.883
3046.8000	-35.924
3047.2000	-35.843
3047.6000	-35.889
3048.0000	-35.690
3048.4000	-35.852
3048.8000	-36.031
3049.2000	-35.754
3049.6000	-35.973
3050.0000	-35.852
3050.4000	-35.831
3050.8000	-35.921
3051.2000	-35.890
3051.6000	-35.881
3052.0000	-35.501
3052.4000	-35.554
3052.8000	-35.533
3053.2000	-35.339
3053.6000	-34.988
3054.0000	-34.741
3054.4000	-34.575
3054.8000	-34.419
3055.2000	-34.157
3055.6000	-34.043
3056.0000	-33.911
3056.4000	-33.815
3056.8000	-33.699
3057.2000	-33.461
3057.6000	-33.504
3058.0000	-33.466
3058.4000	-33.416
3058.8000	-33.426
3059.2000	-33.456
3059.6000	-33.406
3060.0000	-33.385
3060.4000	-33.289
3060.8000	-33.226
3061.2000	-33.184
3061.6000	-33.116
3062.0000	-32.957
3062.4000	-32.704
3062.8000	-32.573
3063.2000	-32.424
3063.6000	-32.026
3064.0000	-31.734
3064.4000	-31.438
3064.8000	-31.173
3065.2000	-30.725
3065.6000	-30.459
3066.0000	-30.367
3066.4000	-30.025
3066.8000	-30.111
3067.2000	-29.815
3067.6000	-29.978
3068.0000	-30.623
3068.4000	-29.684
3068.8000	-30.790
3069.2000	-31.591
3069.6000	-31.148
3070.0000	-31.182
3070.4000	-31.445
3070.8000	-31.203
3071.2000	-30.498
3071.6000	-30.137
3072.0000	-29.594
3072.4000	-29.094
3072.8000	-28.649
3073.2000	-28.114
3073.6000	-27.267
3074.0000	-27.269
3074.4000	-26.538
3074.8000	-25.911
3075.2000	-25.407
3075.6000	-25.057
3076.0000	-23.925
3076.4000	-22.946
3076.8000	-22.422
3077.2000	-21.801
3077.6000	-20.997
3078.0000	-20.667
3078.4000	-20.381
3078.8000	-20.218
3079.2000	-19.865
3079.6000	-19.512
3080.0000	-19.435
3080.4000	-19.739
3080.8000	-19.027
3081.2000	-19.103
3081.6000	-19.730
3082.0000	-19.718
3082.4000	-19.922
3082.8000	-20.260
3083.2000	-20.304
3083.6000	-20.681
3084.0000	-21.036
3084.4000	-21.229
3084.8000	-21.686
3085.2000	-21.789
3085.6000	-22.235
3086.0000	-22.354
3086.4000	-22.704
3086.8000	-22.897
3087.2000	-23.100
3087.6000	-23.245
3088.0000	-23.350
3088.4000	-23.368
3088.8000	-23.533
3089.2000	-23.714
3089.6000	-23.872
3090.0000	-24.164
3090.4000	-24.251
3090.8000	-24.462
3091.2000	-24.578
3091.6000	-24.599
3092.0000	-24.558
3092.4000	-24.499
3092.8000	-24.446
3093.2000	-24.412
3093.6000	-24.319
3094.0000	-24.504
3094.4000	-24.389
3094.8000	-24.418
3095.2000	-24.593
3095.6000	-24.551
3096.0000	-24.652
3096.4000	-24.561
3096.8000	-24.415
3097.2000	-24.314
3097.6000	-24.546
3098.0000	-24.468
3098.4000	-24.358
3098.8000	-24.630
3099.2000	-24.472
3099.6000	-24.280
3100.0000	-24.387
3100.4000	-24.229
3100.8000	-24.066
3101.2000	-23.925
3101.6000	-23.801
3102.0000	-23.741
3102.4000	-23.267
3102.8000	-22.927
3103.2000	-22.899
3103.6000	-22.352
3104.0000	-22.269
3104.4000	-22.320
3104.8000	-21.763
3105.2000	-21.818
3105.6000	-22.241
3106.0000	-22.604
3106.4000	-22.664
3106.8000	-22.777
3107.2000	-23.271
3107.6000	-23.156
3108.0000	-22.504
3108.4000	-22.841
3108.8000	-23.541
3109.2000	-23.765
3109.6000	-23.680
3110.0000	-23.551
3110.4000	-23.482
3110.8000	-23.360
3111.2000	-23.135
3111.6000	-22.864
3112.0000	-22.733
3112.4000	-22.851
3112.8000	-22.729
3113.2000	-22.577
3113.6000	-22.296
3114.0000	-22.130
3114.4000	-21.898
3114.8000	-21.716
3115.2000	-21.650
3115.6000	-21.898
3116.0000	-21.560
3116.4000	-21.506
3116.8000	-21.621
3117.2000	-21.251
3117.6000	-21.787
3118.0000	-21.968
3118.4000	-21.439
3118.8000	-20.884
3119.2000	-20.750
3119.6000	-21.103
3120.0000	-20.355
3120.4000	-20.912
3120.8000	-19.963
3121.2000	-20.916
3121.6000	-20.049
3122.0000	-19.921
3122.4000	-19.696
3122.8000	-19.209
3123.2000	-18.479
3123.6000	-18.059
3124.0000	-17.680
3124.4000	-17.240
3124.8000	-17.124
3125.2000	-16.621
3125.6000	-16.615
3126.0000	-16.824
3126.4000	-16.577
3126.8000	-16.678
3127.2000	-17.054
3127.6000	-17.100
3128.0000	-17.331
3128.4000	-17.653
3128.8000	-17.744
3129.2000	-18.370
3129.6000	-18.482
3130.0000	-18.478
3130.4000	-18.332
3130.8000	-18.386
3131.2000	-17.826
3131.6000	-17.458
3132.0000	-17.442
3132.4000	-17.727
3132.8000	-16.617
3133.2000	-16.219
3133.6000	-16.157
3134.0000	-15.923
3134.4000	-16.075
3134.8000	-16.016
3135.2000	-15.547
3135.6000	-15.250
3136.0000	-15.504
3136.4000	-15.836
3136.8000	-15.516
3137.2000	-16.303
3137.6000	-15.802
3138.0000	-16.126
3138.4000	-15.320
3138.8000	-15.941
3139.2000	-15.951
3139.6000	-16.300
3140.0000	-15.065
3140.4000	-15.504
3140.8000	-15.699
3141.2000	-15.427
3141.6000	-15.168
3142.0000	-14.957
3142.4000	-15.192
3142.8000	-14.397
3143.2000	-14.711
3143.6000	-14.959
3144.0000	-14.506
3144.4000	-14.424
3144.8000	-14.387
3145.2000	-14.733
3145.6000	-14.577
3146.0000	-14.527
3146.4000	-14.494
3146.8000	-14.364
3147.2000	-14.444
3147.6000	-14.301
3148.0000	-14.355
3148.4000	-14.005
3148.8000	-14.652
3149.2000	-14.113
3149.6000	-14.342
3150.0000	-13.867
3150.4000	-14.002
3150.8000	-14.111
3151.2000	-13.664
3151.6000	-13.598
3152.0000	-13.766
3152.4000	-13.838
3152.8000	-13.499
3153.2000	-13.810
3153.6000	-13.854
3154.0000	-13.859
3154.4000	-13.672
3154.8000	-13.880
3155.2000	-13.597
3155.6000	-13.648
3156.0000	-13.501
3156.4000	-13.521
3156.8000	-13.526
3157.2000	-13.329
3157.6000	-13.403
3158.0000	-13.213
3158.4000	-13.104
3158.8000	-12.978
3159.2000	-12.854
3159.6000	-12.599
3160.0000	-12.935
3160.4000	-12.500
3160.8000	-12.234
3161.2000	-12.338
3161.6000	-12.011
3162.0000	-11.806
3162.4000	-11.784
3162.8000	-11.879
3163.2000	-11.892
3163.6000	-11.799
3164.0000	-11.860
3164.4000	-11.897
3164.8000	-11.566
3165.2000	-12.055
3165.6000	-12.001
3166.0000	-12.214
3166.4000	-12.204
3166.8000	-12.076
3167.2000	-12.086
3167.6000	-11.987
3168.0000	-12.942
3168.4000	-12.362
3168.8000	-13.186
3169.2000	-12.431
3169.6000	-13.772
3170.0000	-13.776
3170.4000	-13.384
3170.8000	-13.663
3171.2000	-13.758
3171.6000	-13.529
3172.0000	-13.570
3172.4000	-13.287
3172.8000	-13.251
3173.2000	-13.322
3173.6000	-12.882
3174.0000	-12.764
3174.4000	-12.735
3174.8000	-12.239
3175.2000	-12.589
3175.6000	-12.566
3176.0000	-12.487
3176.4000	-12.476
3176.8000	-12.552
3177.2000	-12.611
3177.6000	-12.848
3178.0000	-12.924
3178.4000	-12.836
3178.8000	-12.991
3179.2000	-12.966
3179.6000	-12.903
3180.0000	-12.879
3180.4000	-12.866
3180.8000	-12.940
3181.2000	-13.015
3181.6000	-13.180
3182.0000	-13.318
3182.4000	-13.334
3182.8000	-13.016
3183.2000	-12.739
3183.6000	-12.450
3184.0000	-12.429
3184.4000	-12.051
3184.8000	-11.387
3185.2000	-11.339
3185.6000	-11.240
[truncated: 5,036 more rows]
