# Supplementary material for: Femtosecond tunable solitons up to 4.8 µm using soliton self-frequency shift in an InF3 fiber
Source: Sci Rep. 2022 Sep 23;12:15898. doi: 10.1038/s41598-022-19658-8 (PMC9508244; doi:10.1038/s41598-022-19658-8)
Supplement: Supplementary file 1 — Supplementary Information. [file 41598_2022_19658_MOESM1_ESM.zip › Raw data/Fig6_core_comparison/8.5_7.0A.CSV]

75CSV
// AQ6376 OPTICAL SPECTRUM ANALYZER //
35
CTRWL	3750.000000
SPAN	2500.000000
START WL	2500.000000
STOP WL	5000.000000
WLFREQ	0
REFL	-5.7
LSCL	7.0
RESLN	2.000
AVG	1
SMPLAUTO	1
SMPL	6251
SMPLINTVL	0.4000
HI1_CHOP
MEAS
LSUNT	0
NMSKH	OFF
RESCOR	0
SMOOTH	0
MEASWL	0
SWPSPD	1
MODELNAME	AQ6376
CHGPT	0
RESCAL0_0	10243
RESCAL0_1	0
RESCAL0_2	0
RESCAL1_0	10243
RESCAL1_1	0
RESCAL1_2	0
RESPARM	10243
FREQPARM	10243
WNUMPARM	10243
[TRACE DATA]
2500.0000	-66.046
2500.4000	-210.000
2500.8000	-210.000
2501.2000	-61.998
2501.6000	-56.899
2502.0000	-210.000
2502.4000	-210.000
2502.8000	-210.000
2503.2000	-210.000
2503.6000	-210.000
2504.0000	-210.000
2504.4000	-70.277
2504.8000	-59.108
2505.2000	-75.459
2505.6000	-210.000
2506.0000	-210.000
2506.4000	-64.984
2506.8000	-59.489
2507.2000	-64.874
2507.6000	-210.000
2508.0000	-59.362
2508.4000	-210.000
2508.8000	-61.160
2509.2000	-210.000
2509.6000	-210.000
2510.0000	-210.000
2510.4000	-210.000
2510.8000	-210.000
2511.2000	-210.000
2511.6000	-210.000
2512.0000	-65.794
2512.4000	-210.000
2512.8000	-210.000
2513.2000	-61.353
2513.6000	-62.528
2514.0000	-56.949
2514.4000	-210.000
2514.8000	-210.000
2515.2000	-210.000
2515.6000	-210.000
2516.0000	-64.436
2516.4000	-57.420
2516.8000	-210.000
2517.2000	-210.000
2517.6000	-59.035
2518.0000	-59.108
2518.4000	-57.969
2518.8000	-59.310
2519.2000	-62.163
2519.6000	-64.968
2520.0000	-210.000
2520.4000	-66.450
2520.8000	-77.546
2521.2000	-66.863
2521.6000	-58.700
2522.0000	-210.000
2522.4000	-68.076
2522.8000	-57.720
2523.2000	-76.275
2523.6000	-70.797
2524.0000	-210.000
2524.4000	-210.000
2524.8000	-63.287
2525.2000	-60.763
2525.6000	-210.000
2526.0000	-68.867
2526.4000	-60.892
2526.8000	-66.224
2527.2000	-210.000
2527.6000	-210.000
2528.0000	-210.000
2528.4000	-68.210
2528.8000	-210.000
2529.2000	-210.000
2529.6000	-60.652
2530.0000	-60.331
2530.4000	-210.000
2530.8000	-210.000
2531.2000	-57.884
2531.6000	-210.000
2532.0000	-63.428
2532.4000	-210.000
2532.8000	-210.000
2533.2000	-63.500
2533.6000	-210.000
2534.0000	-69.383
2534.4000	-210.000
2534.8000	-210.000
2535.2000	-63.939
2535.6000	-55.386
2536.0000	-67.164
2536.4000	-210.000
2536.8000	-210.000
2537.2000	-210.000
2537.6000	-63.488
2538.0000	-60.735
2538.4000	-60.917
2538.8000	-210.000
2539.2000	-210.000
2539.6000	-59.460
2540.0000	-210.000
2540.4000	-210.000
2540.8000	-62.845
2541.2000	-210.000
2541.6000	-210.000
2542.0000	-210.000
2542.4000	-55.754
2542.8000	-210.000
2543.2000	-71.366
2543.6000	-63.863
2544.0000	-65.817
2544.4000	-210.000
2544.8000	-63.397
2545.2000	-210.000
2545.6000	-210.000
2546.0000	-64.228
2546.4000	-58.989
2546.8000	-70.026
2547.2000	-62.030
2547.6000	-210.000
2548.0000	-210.000
2548.4000	-70.706
2548.8000	-67.960
2549.2000	-63.823
2549.6000	-210.000
2550.0000	-60.096
2550.4000	-61.289
2550.8000	-59.376
2551.2000	-210.000
2551.6000	-210.000
2552.0000	-210.000
2552.4000	-210.000
2552.8000	-210.000
2553.2000	-64.819
2553.6000	-58.552
2554.0000	-57.419
2554.4000	-60.530
2554.8000	-67.274
2555.2000	-210.000
2555.6000	-210.000
2556.0000	-58.331
2556.4000	-62.545
2556.8000	-63.057
2557.2000	-60.678
2557.6000	-65.898
2558.0000	-210.000
2558.4000	-69.109
2558.8000	-210.000
2559.2000	-210.000
2559.6000	-210.000
2560.0000	-67.052
2560.4000	-58.986
2560.8000	-58.883
2561.2000	-61.195
2561.6000	-58.112
2562.0000	-210.000
2562.4000	-210.000
2562.8000	-62.100
2563.2000	-210.000
2563.6000	-74.310
2564.0000	-59.872
2564.4000	-210.000
2564.8000	-210.000
2565.2000	-63.776
2565.6000	-58.522
2566.0000	-57.127
2566.4000	-59.169
2566.8000	-57.318
2567.2000	-64.364
2567.6000	-210.000
2568.0000	-59.942
2568.4000	-210.000
2568.8000	-64.886
2569.2000	-60.775
2569.6000	-60.900
2570.0000	-59.685
2570.4000	-70.376
2570.8000	-66.660
2571.2000	-210.000
2571.6000	-210.000
2572.0000	-66.227
2572.4000	-60.994
2572.8000	-63.879
2573.2000	-210.000
2573.6000	-210.000
2574.0000	-70.158
2574.4000	-210.000
2574.8000	-64.467
2575.2000	-210.000
2575.6000	-65.634
2576.0000	-65.040
2576.4000	-210.000
2576.8000	-75.110
2577.2000	-210.000
2577.6000	-210.000
2578.0000	-210.000
2578.4000	-210.000
2578.8000	-71.792
2579.2000	-61.724
2579.6000	-210.000
2580.0000	-61.803
2580.4000	-59.867
2580.8000	-210.000
2581.2000	-63.345
2581.6000	-71.857
2582.0000	-64.276
2582.4000	-210.000
2582.8000	-210.000
2583.2000	-210.000
2583.6000	-60.886
2584.0000	-57.829
2584.4000	-66.163
2584.8000	-210.000
2585.2000	-61.845
2585.6000	-64.962
2586.0000	-64.419
2586.4000	-210.000
2586.8000	-210.000
2587.2000	-59.571
2587.6000	-61.343
2588.0000	-210.000
2588.4000	-210.000
2588.8000	-210.000
2589.2000	-61.797
2589.6000	-210.000
2590.0000	-210.000
2590.4000	-67.497
2590.8000	-210.000
2591.2000	-60.267
2591.6000	-60.735
2592.0000	-210.000
2592.4000	-63.002
2592.8000	-65.744
2593.2000	-210.000
2593.6000	-65.139
2594.0000	-58.725
2594.4000	-63.268
2594.8000	-210.000
2595.2000	-210.000
2595.6000	-210.000
2596.0000	-210.000
2596.4000	-210.000
2596.8000	-59.899
2597.2000	-210.000
2597.6000	-210.000
2598.0000	-64.182
2598.4000	-69.039
2598.8000	-210.000
2599.2000	-210.000
2599.6000	-63.472
2600.0000	-210.000
2600.4000	-210.000
2600.8000	-64.594
2601.2000	-210.000
2601.6000	-210.000
2602.0000	-57.612
2602.4000	-57.230
2602.8000	-69.103
2603.2000	-72.142
2603.6000	-64.120
2604.0000	-210.000
2604.4000	-65.282
2604.8000	-61.323
2605.2000	-63.174
2605.6000	-58.287
2606.0000	-59.292
2606.4000	-65.914
2606.8000	-210.000
2607.2000	-210.000
2607.6000	-61.423
2608.0000	-210.000
2608.4000	-210.000
2608.8000	-210.000
2609.2000	-210.000
2609.6000	-210.000
2610.0000	-61.325
2610.4000	-70.272
2610.8000	-61.327
2611.2000	-58.553
2611.6000	-210.000
2612.0000	-60.229
2612.4000	-210.000
2612.8000	-210.000
2613.2000	-63.021
2613.6000	-72.073
2614.0000	-69.252
2614.4000	-58.033
2614.8000	-62.561
2615.2000	-65.604
2615.6000	-67.479
2616.0000	-210.000
2616.4000	-60.004
2616.8000	-61.707
2617.2000	-58.997
2617.6000	-63.336
2618.0000	-60.598
2618.4000	-59.508
2618.8000	-60.365
2619.2000	-60.396
2619.6000	-66.128
2620.0000	-68.177
2620.4000	-79.176
2620.8000	-62.178
2621.2000	-59.261
2621.6000	-58.041
2622.0000	-63.758
2622.4000	-62.806
2622.8000	-210.000
2623.2000	-65.619
2623.6000	-210.000
2624.0000	-59.706
2624.4000	-62.445
2624.8000	-210.000
2625.2000	-64.123
2625.6000	-61.417
2626.0000	-63.010
2626.4000	-210.000
2626.8000	-210.000
2627.2000	-58.600
2627.6000	-61.976
2628.0000	-68.930
2628.4000	-210.000
2628.8000	-62.697
2629.2000	-60.533
2629.6000	-69.369
2630.0000	-210.000
2630.4000	-67.499
2630.8000	-60.023
2631.2000	-59.469
2631.6000	-59.654
2632.0000	-59.187
2632.4000	-60.837
2632.8000	-60.280
2633.2000	-61.592
2633.6000	-58.900
2634.0000	-63.475
2634.4000	-69.209
2634.8000	-59.358
2635.2000	-58.834
2635.6000	-63.602
2636.0000	-57.925
2636.4000	-57.311
2636.8000	-58.787
2637.2000	-61.141
2637.6000	-57.926
2638.0000	-62.664
2638.4000	-210.000
2638.8000	-60.297
2639.2000	-60.830
2639.6000	-59.621
2640.0000	-59.783
2640.4000	-60.976
2640.8000	-61.918
2641.2000	-62.364
2641.6000	-57.310
2642.0000	-57.887
2642.4000	-62.116
2642.8000	-57.958
2643.2000	-210.000
2643.6000	-61.007
2644.0000	-59.226
2644.4000	-61.878
2644.8000	-57.375
2645.2000	-61.632
2645.6000	-210.000
2646.0000	-59.238
2646.4000	-57.992
2646.8000	-57.440
2647.2000	-58.624
2647.6000	-210.000
2648.0000	-58.369
2648.4000	-58.347
2648.8000	-57.718
2649.2000	-59.137
2649.6000	-57.918
2650.0000	-58.068
2650.4000	-62.682
2650.8000	-61.858
2651.2000	-59.487
2651.6000	-58.185
2652.0000	-59.191
2652.4000	-69.033
2652.8000	-59.022
2653.2000	-57.203
2653.6000	-60.930
2654.0000	-59.267
2654.4000	-60.028
2654.8000	-62.278
2655.2000	-57.700
2655.6000	-58.445
2656.0000	-57.738
2656.4000	-60.994
2656.8000	-58.895
2657.2000	-57.461
2657.6000	-57.198
2658.0000	-57.239
2658.4000	-58.839
2658.8000	-57.580
2659.2000	-57.077
2659.6000	-64.255
2660.0000	-56.947
2660.4000	-57.164
2660.8000	-58.493
2661.2000	-57.232
2661.6000	-57.251
2662.0000	-58.609
2662.4000	-56.700
2662.8000	-57.566
2663.2000	-58.542
2663.6000	-58.113
2664.0000	-57.878
2664.4000	-57.748
2664.8000	-57.194
2665.2000	-56.572
2665.6000	-58.407
2666.0000	-56.433
2666.4000	-57.620
2666.8000	-57.330
2667.2000	-56.930
2667.6000	-57.660
2668.0000	-55.445
2668.4000	-55.970
2668.8000	-55.719
2669.2000	-55.497
2669.6000	-56.534
2670.0000	-55.580
2670.4000	-55.248
2670.8000	-54.698
2671.2000	-53.445
2671.6000	-54.111
2672.0000	-52.861
2672.4000	-53.378
2672.8000	-53.733
2673.2000	-53.510
2673.6000	-53.566
2674.0000	-53.029
2674.4000	-52.941
2674.8000	-52.985
2675.2000	-52.496
2675.6000	-52.789
2676.0000	-52.650
2676.4000	-52.372
2676.8000	-52.518
2677.2000	-52.453
2677.6000	-51.755
2678.0000	-51.914
2678.4000	-51.442
2678.8000	-51.713
2679.2000	-51.236
2679.6000	-51.170
2680.0000	-50.595
2680.4000	-50.473
2680.8000	-50.292
2681.2000	-49.897
2681.6000	-49.725
2682.0000	-49.084
2682.4000	-49.363
2682.8000	-49.125
2683.2000	-48.944
2683.6000	-48.947
2684.0000	-49.020
2684.4000	-48.684
2684.8000	-48.541
2685.2000	-48.250
2685.6000	-48.442
2686.0000	-48.008
2686.4000	-48.285
2686.8000	-47.902
2687.2000	-48.040
2687.6000	-47.518
2688.0000	-47.001
2688.4000	-47.060
2688.8000	-46.868
2689.2000	-46.603
2689.6000	-46.453
2690.0000	-46.324
2690.4000	-45.611
2690.8000	-45.767
2691.2000	-45.220
2691.6000	-45.430
2692.0000	-45.552
2692.4000	-45.380
2692.8000	-45.557
2693.2000	-45.328
2693.6000	-45.151
2694.0000	-44.465
2694.4000	-44.514
2694.8000	-43.799
2695.2000	-43.554
2695.6000	-42.914
2696.0000	-42.573
2696.4000	-42.129
2696.8000	-41.891
2697.2000	-41.655
2697.6000	-41.672
2698.0000	-41.452
2698.4000	-41.471
2698.8000	-41.636
2699.2000	-41.603
2699.6000	-41.753
2700.0000	-41.762
2700.4000	-41.612
2700.8000	-41.425
2701.2000	-41.011
2701.6000	-40.491
2702.0000	-40.314
2702.4000	-39.524
2702.8000	-39.284
2703.2000	-38.700
2703.6000	-38.243
2704.0000	-37.845
2704.4000	-37.848
2704.8000	-37.704
2705.2000	-37.836
2705.6000	-37.926
2706.0000	-37.967
2706.4000	-37.952
2706.8000	-38.144
2707.2000	-38.280
2707.6000	-38.308
2708.0000	-38.219
2708.4000	-38.050
2708.8000	-37.497
2709.2000	-37.194
2709.6000	-36.598
2710.0000	-36.280
2710.4000	-35.788
2710.8000	-34.679
2711.2000	-34.734
2711.6000	-34.044
2712.0000	-33.758
2712.4000	-33.594
2712.8000	-33.612
2713.2000	-33.434
2713.6000	-33.526
2714.0000	-33.546
2714.4000	-33.922
2714.8000	-33.727
2715.2000	-34.007
2715.6000	-33.851
2716.0000	-34.185
2716.4000	-34.166
2716.8000	-34.049
2717.2000	-34.032
2717.6000	-33.692
2718.0000	-33.267
2718.4000	-33.179
2718.8000	-32.401
2719.2000	-32.170
2719.6000	-31.742
2720.0000	-31.285
2720.4000	-30.727
2720.8000	-30.311
2721.2000	-30.294
2721.6000	-30.242
2722.0000	-30.303
2722.4000	-30.467
2722.8000	-31.149
2723.2000	-30.704
2723.6000	-30.817
2724.0000	-30.529
2724.4000	-29.939
2724.8000	-30.172
2725.2000	-29.690
2725.6000	-29.423
2726.0000	-29.127
2726.4000	-28.517
2726.8000	-28.202
2727.2000	-28.170
2727.6000	-27.995
2728.0000	-27.601
2728.4000	-27.231
2728.8000	-26.851
2729.2000	-27.366
2729.6000	-26.633
2730.0000	-26.713
2730.4000	-26.430
2730.8000	-25.593
2731.2000	-26.341
2731.6000	-26.359
2732.0000	-26.164
2732.4000	-26.094
2732.8000	-25.846
2733.2000	-25.547
2733.6000	-25.744
2734.0000	-25.877
2734.4000	-25.685
2734.8000	-25.079
2735.2000	-24.790
2735.6000	-24.974
2736.0000	-24.985
2736.4000	-24.699
2736.8000	-24.463
2737.2000	-24.517
2737.6000	-24.652
2738.0000	-24.921
2738.4000	-25.017
2738.8000	-25.007
2739.2000	-25.002
2739.6000	-25.125
2740.0000	-24.734
2740.4000	-25.168
2740.8000	-24.718
2741.2000	-24.601
2741.6000	-24.508
2742.0000	-24.229
2742.4000	-24.260
2742.8000	-23.003
2743.2000	-23.896
2743.6000	-23.323
2744.0000	-22.900
2744.4000	-22.677
2744.8000	-22.446
2745.2000	-22.105
2745.6000	-21.825
2746.0000	-21.440
2746.4000	-21.493
2746.8000	-21.237
2747.2000	-20.962
2747.6000	-20.852
2748.0000	-20.883
2748.4000	-20.651
2748.8000	-20.685
2749.2000	-20.412
2749.6000	-20.426
2750.0000	-19.596
2750.4000	-19.508
2750.8000	-19.225
2751.2000	-18.893
2751.6000	-18.638
2752.0000	-18.352
2752.4000	-18.015
2752.8000	-17.973
2753.2000	-17.448
2753.6000	-17.778
2754.0000	-17.638
2754.4000	-17.754
2754.8000	-17.621
2755.2000	-17.650
2755.6000	-17.353
2756.0000	-17.590
2756.4000	-17.435
2756.8000	-17.297
2757.2000	-17.524
2757.6000	-17.224
2758.0000	-16.848
2758.4000	-16.503
2758.8000	-16.367
2759.2000	-16.064
2759.6000	-15.861
2760.0000	-15.684
2760.4000	-15.369
2760.8000	-15.087
2761.2000	-14.667
2761.6000	-14.230
2762.0000	-13.757
2762.4000	-13.406
2762.8000	-13.012
2763.2000	-12.847
2763.6000	-12.558
2764.0000	-12.332
2764.4000	-12.023
2764.8000	-11.840
2765.2000	-11.607
2765.6000	-11.507
2766.0000	-11.142
2766.4000	-10.905
2766.8000	-10.493
2767.2000	-10.369
2767.6000	-9.611
2768.0000	-9.600
2768.4000	-9.126
2768.8000	-8.626
2769.2000	-8.084
2769.6000	-7.647
2770.0000	-7.210
2770.4000	-6.858
2770.8000	-6.686
2771.2000	-6.516
2771.6000	-6.543
2772.0000	-6.652
2772.4000	-6.878
2772.8000	-7.105
2773.2000	-7.347
2773.6000	-7.604
2774.0000	-7.501
2774.4000	-8.026
2774.8000	-7.874
2775.2000	-8.182
2775.6000	-7.766
2776.0000	-7.389
2776.4000	-7.685
2776.8000	-7.341
2777.2000	-7.293
2777.6000	-6.985
2778.0000	-6.671
2778.4000	-6.475
2778.8000	-6.316
2779.2000	-6.202
2779.6000	-5.999
2780.0000	-5.798
2780.4000	-5.839
2780.8000	-5.753
2781.2000	-5.792
2781.6000	-5.897
2782.0000	-5.873
2782.4000	-5.828
2782.8000	-5.663
2783.2000	-5.482
2783.6000	-5.240
2784.0000	-5.065
2784.4000	-4.872
2784.8000	-4.639
2785.2000	-4.484
2785.6000	-4.486
2786.0000	-4.624
2786.4000	-4.659
2786.8000	-4.884
2787.2000	-4.982
2787.6000	-5.244
2788.0000	-5.422
2788.4000	-5.501
2788.8000	-5.685
2789.2000	-5.638
2789.6000	-5.615
2790.0000	-5.513
2790.4000	-5.439
2790.8000	-5.098
2791.2000	-5.239
2791.6000	-5.192
2792.0000	-5.205
2792.4000	-5.324
2792.8000	-5.466
2793.2000	-5.592
2793.6000	-5.938
2794.0000	-6.202
2794.4000	-6.671
2794.8000	-7.215
2795.2000	-7.421
2795.6000	-7.812
2796.0000	-8.325
2796.4000	-8.378
2796.8000	-8.363
2797.2000	-8.115
2797.6000	-7.916
2798.0000	-7.619
2798.4000	-7.598
2798.8000	-7.168
2799.2000	-6.916
2799.6000	-6.759
2800.0000	-6.423
2800.4000	-6.356
2800.8000	-6.426
2801.2000	-6.308
2801.6000	-6.273
2802.0000	-6.297
2802.4000	-6.558
2802.8000	-6.724
2803.2000	-6.842
2803.6000	-7.271
2804.0000	-7.716
2804.4000	-8.166
2804.8000	-8.595
2805.2000	-8.988
2805.6000	-9.454
2806.0000	-9.886
2806.4000	-10.230
2806.8000	-10.460
2807.2000	-10.780
2807.6000	-11.203
2808.0000	-11.433
2808.4000	-11.719
2808.8000	-11.937
2809.2000	-12.792
2809.6000	-12.942
2810.0000	-13.269
2810.4000	-13.158
2810.8000	-13.248
2811.2000	-12.934
2811.6000	-12.927
2812.0000	-12.498
2812.4000	-12.427
2812.8000	-12.361
2813.2000	-11.983
2813.6000	-11.592
2814.0000	-11.775
2814.4000	-11.618
2814.8000	-11.943
2815.2000	-11.840
2815.6000	-11.838
2816.0000	-12.130
2816.4000	-12.044
2816.8000	-11.749
2817.2000	-11.587
2817.6000	-11.526
2818.0000	-11.481
2818.4000	-11.263
2818.8000	-11.343
2819.2000	-11.471
2819.6000	-11.883
2820.0000	-12.086
2820.4000	-12.315
2820.8000	-12.861
2821.2000	-13.084
2821.6000	-13.252
2822.0000	-13.452
2822.4000	-13.651
2822.8000	-14.136
2823.2000	-13.989
2823.6000	-14.660
2824.0000	-14.702
2824.4000	-15.201
2824.8000	-15.153
2825.2000	-15.232
2825.6000	-15.648
2826.0000	-15.381
2826.4000	-14.982
2826.8000	-14.305
2827.2000	-14.805
2827.6000	-14.771
2828.0000	-14.527
2828.4000	-13.526
2828.8000	-13.667
2829.2000	-14.320
2829.6000	-13.104
2830.0000	-13.910
2830.4000	-14.405
2830.8000	-14.685
2831.2000	-14.816
2831.6000	-14.877
2832.0000	-14.358
2832.4000	-14.300
2832.8000	-14.450
2833.2000	-14.065
2833.6000	-13.846
2834.0000	-14.207
2834.4000	-13.941
2834.8000	-14.051
2835.2000	-13.688
2835.6000	-14.022
2836.0000	-14.032
2836.4000	-14.254
2836.8000	-14.430
2837.2000	-14.781
2837.6000	-14.941
2838.0000	-14.583
2838.4000	-14.844
2838.8000	-14.676
2839.2000	-14.485
2839.6000	-14.668
2840.0000	-14.788
2840.4000	-14.433
2840.8000	-14.832
2841.2000	-14.526
2841.6000	-15.044
2842.0000	-15.057
2842.4000	-15.308
2842.8000	-15.141
2843.2000	-14.680
2843.6000	-14.758
2844.0000	-14.851
2844.4000	-15.067
2844.8000	-14.633
2845.2000	-14.244
2845.6000	-14.165
2846.0000	-13.849
2846.4000	-13.869
2846.8000	-14.665
2847.2000	-14.344
2847.6000	-13.545
2848.0000	-13.887
2848.4000	-14.020
2848.8000	-13.953
2849.2000	-14.821
2849.6000	-15.022
2850.0000	-13.951
2850.4000	-14.015
2850.8000	-14.186
2851.2000	-14.883
2851.6000	-14.652
2852.0000	-14.181
2852.4000	-13.616
2852.8000	-13.462
2853.2000	-13.712
2853.6000	-14.067
2854.0000	-13.944
2854.4000	-13.232
2854.8000	-13.235
2855.2000	-13.133
2855.6000	-13.455
2856.0000	-13.114
2856.4000	-13.272
2856.8000	-13.267
2857.2000	-13.139
2857.6000	-12.810
2858.0000	-11.878
2858.4000	-12.072
2858.8000	-11.659
2859.2000	-11.694
2859.6000	-11.746
2860.0000	-11.366
2860.4000	-11.473
2860.8000	-11.050
2861.2000	-11.355
2861.6000	-11.075
2862.0000	-11.435
2862.4000	-11.271
2862.8000	-11.497
2863.2000	-11.724
2863.6000	-11.618
2864.0000	-11.445
2864.4000	-11.651
2864.8000	-11.804
2865.2000	-11.634
2865.6000	-11.419
2866.0000	-11.664
2866.4000	-11.588
2866.8000	-11.398
2867.2000	-11.435
2867.6000	-11.359
2868.0000	-11.357
2868.4000	-11.490
2868.8000	-11.066
2869.2000	-11.188
2869.6000	-11.247
2870.0000	-11.461
2870.4000	-11.455
2870.8000	-11.389
2871.2000	-11.410
2871.6000	-11.613
2872.0000	-11.666
2872.4000	-11.613
2872.8000	-11.772
2873.2000	-12.152
2873.6000	-11.692
2874.0000	-12.265
2874.4000	-11.862
2874.8000	-11.697
2875.2000	-11.881
2875.6000	-11.814
2876.0000	-12.087
2876.4000	-11.830
2876.8000	-12.041
2877.2000	-12.032
2877.6000	-12.682
2878.0000	-12.289
2878.4000	-11.758
2878.8000	-11.637
2879.2000	-11.719
2879.6000	-11.506
2880.0000	-11.236
2880.4000	-11.378
2880.8000	-11.510
2881.2000	-11.765
2881.6000	-11.556
2882.0000	-11.306
2882.4000	-11.346
2882.8000	-11.639
2883.2000	-11.559
2883.6000	-11.547
2884.0000	-11.827
2884.4000	-11.486
2884.8000	-11.332
2885.2000	-11.460
2885.6000	-11.490
2886.0000	-11.714
2886.4000	-11.727
2886.8000	-11.453
2887.2000	-11.866
2887.6000	-12.269
2888.0000	-12.654
2888.4000	-12.021
2888.8000	-12.066
2889.2000	-12.793
2889.6000	-13.397
2890.0000	-12.888
2890.4000	-12.443
2890.8000	-12.591
2891.2000	-12.327
2891.6000	-12.235
2892.0000	-11.784
2892.4000	-11.419
2892.8000	-11.830
2893.2000	-11.536
2893.6000	-11.442
2894.0000	-11.803
2894.4000	-11.903
2894.8000	-12.491
2895.2000	-12.048
2895.6000	-12.746
2896.0000	-12.324
2896.4000	-12.906
2896.8000	-13.167
2897.2000	-12.715
2897.6000	-12.679
2898.0000	-12.534
2898.4000	-12.771
2898.8000	-12.614
2899.2000	-12.601
2899.6000	-12.945
2900.0000	-13.025
2900.4000	-12.878
2900.8000	-13.011
2901.2000	-12.754
2901.6000	-12.671
2902.0000	-12.950
2902.4000	-12.671
2902.8000	-12.756
2903.2000	-12.785
2903.6000	-12.822
2904.0000	-12.837
2904.4000	-12.968
2904.8000	-13.197
2905.2000	-12.893
2905.6000	-13.405
2906.0000	-13.520
2906.4000	-13.419
2906.8000	-13.769
2907.2000	-13.719
2907.6000	-13.930
2908.0000	-13.879
2908.4000	-14.264
2908.8000	-14.582
2909.2000	-14.708
2909.6000	-15.050
2910.0000	-15.229
2910.4000	-15.491
2910.8000	-14.881
2911.2000	-15.208
2911.6000	-15.577
2912.0000	-14.779
2912.4000	-14.938
2912.8000	-16.147
2913.2000	-15.992
2913.6000	-15.399
2914.0000	-13.912
2914.4000	-15.368
2914.8000	-16.006
2915.2000	-16.086
2915.6000	-15.301
2916.0000	-16.942
2916.4000	-16.995
2916.8000	-17.114
2917.2000	-16.667
2917.6000	-17.511
2918.0000	-17.187
2918.4000	-17.081
2918.8000	-16.977
2919.2000	-17.500
2919.6000	-17.528
2920.0000	-17.137
2920.4000	-17.055
2920.8000	-17.531
2921.2000	-17.679
2921.6000	-18.004
2922.0000	-15.674
2922.4000	-16.591
2922.8000	-16.838
2923.2000	-17.272
2923.6000	-17.086
2924.0000	-15.230
2924.4000	-14.809
2924.8000	-14.785
2925.2000	-14.637
2925.6000	-14.023
2926.0000	-13.860
2926.4000	-15.773
2926.8000	-16.586
2927.2000	-16.684
2927.6000	-15.812
2928.0000	-15.206
2928.4000	-18.703
2928.8000	-18.134
2929.2000	-18.316
2929.6000	-16.370
2930.0000	-16.487
2930.4000	-18.429
2930.8000	-17.261
2931.2000	-20.265
2931.6000	-16.671
2932.0000	-21.526
2932.4000	-19.507
2932.8000	-20.440
2933.2000	-20.461
2933.6000	-21.842
2934.0000	-19.351
2934.4000	-17.509
2934.8000	-20.120
2935.2000	-18.225
2935.6000	-18.900
2936.0000	-20.131
2936.4000	-18.573
2936.8000	-17.882
2937.2000	-17.943
2937.6000	-22.219
2938.0000	-22.462
2938.4000	-21.785
2938.8000	-21.766
2939.2000	-21.089
2939.6000	-23.407
2940.0000	-18.527
2940.4000	-23.217
2940.8000	-21.051
2941.2000	-23.729
2941.6000	-20.394
2942.0000	-20.639
2942.4000	-20.088
2942.8000	-21.140
2943.2000	-20.999
2943.6000	-21.026
2944.0000	-21.827
2944.4000	-24.862
2944.8000	-24.759
2945.2000	-23.209
2945.6000	-22.441
2946.0000	-22.655
2946.4000	-24.606
2946.8000	-20.961
2947.2000	-22.094
2947.6000	-25.269
2948.0000	-22.227
2948.4000	-24.174
2948.8000	-21.870
2949.2000	-26.304
2949.6000	-26.187
2950.0000	-25.385
2950.4000	-25.403
2950.8000	-26.804
2951.2000	-28.412
2951.6000	-26.034
2952.0000	-29.565
2952.4000	-25.035
2952.8000	-29.095
2953.2000	-25.208
2953.6000	-26.468
2954.0000	-26.153
2954.4000	-26.686
2954.8000	-27.600
2955.2000	-24.726
2955.6000	-24.595
2956.0000	-26.928
2956.4000	-26.000
2956.8000	-26.279
2957.2000	-25.616
2957.6000	-26.673
2958.0000	-24.728
2958.4000	-25.655
2958.8000	-26.089
2959.2000	-25.088
2959.6000	-27.109
2960.0000	-24.317
2960.4000	-25.628
2960.8000	-24.322
2961.2000	-24.217
2961.6000	-26.766
2962.0000	-24.840
2962.4000	-25.650
2962.8000	-24.841
2963.2000	-27.346
2963.6000	-28.928
2964.0000	-27.990
2964.4000	-27.411
2964.8000	-29.243
2965.2000	-28.891
2965.6000	-30.517
2966.0000	-30.299
2966.4000	-31.906
2966.8000	-29.060
2967.2000	-31.806
2967.6000	-30.810
2968.0000	-30.105
2968.4000	-32.287
2968.8000	-28.506
2969.2000	-31.294
2969.6000	-29.019
2970.0000	-33.397
2970.4000	-34.122
2970.8000	-34.694
2971.2000	-33.765
2971.6000	-28.369
2972.0000	-33.922
2972.4000	-29.799
2972.8000	-30.162
2973.2000	-28.991
2973.6000	-30.106
2974.0000	-33.456
2974.4000	-30.025
2974.8000	-31.906
2975.2000	-33.011
2975.6000	-32.949
2976.0000	-32.889
2976.4000	-31.146
2976.8000	-32.134
2977.2000	-35.297
2977.6000	-36.289
2978.0000	-33.762
2978.4000	-31.329
2978.8000	-32.196
2979.2000	-35.345
2979.6000	-35.727
2980.0000	-31.890
2980.4000	-33.519
2980.8000	-36.701
2981.2000	-36.274
2981.6000	-36.171
2982.0000	-36.713
2982.4000	-37.131
2982.8000	-37.969
2983.2000	-32.648
2983.6000	-36.021
2984.0000	-35.427
2984.4000	-37.479
2984.8000	-37.230
2985.2000	-36.441
2985.6000	-36.804
2986.0000	-37.246
2986.4000	-37.087
2986.8000	-36.674
2987.2000	-37.606
2987.6000	-37.168
2988.0000	-36.655
2988.4000	-36.572
2988.8000	-36.395
2989.2000	-37.087
2989.6000	-36.911
2990.0000	-35.884
2990.4000	-35.630
2990.8000	-36.110
2991.2000	-36.363
2991.6000	-36.355
2992.0000	-36.055
2992.4000	-34.605
2992.8000	-36.454
2993.2000	-35.232
2993.6000	-34.828
2994.0000	-35.091
2994.4000	-35.640
2994.8000	-35.712
2995.2000	-35.642
2995.6000	-35.422
2996.0000	-36.167
2996.4000	-36.064
2996.8000	-35.744
2997.2000	-35.637
2997.6000	-35.818
2998.0000	-36.263
2998.4000	-35.419
2998.8000	-35.511
2999.2000	-35.558
2999.6000	-36.580
3000.0000	-36.456
3000.4000	-35.889
3000.8000	-36.113
3001.2000	-36.348
3001.6000	-36.325
3002.0000	-36.464
3002.4000	-36.175
3002.8000	-35.751
3003.2000	-36.012
3003.6000	-36.011
3004.0000	-36.081
3004.4000	-35.869
3004.8000	-35.960
3005.2000	-35.459
3005.6000	-34.979
3006.0000	-34.704
3006.4000	-35.320
3006.8000	-35.026
3007.2000	-35.412
3007.6000	-34.749
3008.0000	-34.809
3008.4000	-34.969
3008.8000	-34.772
3009.2000	-34.911
3009.6000	-34.808
3010.0000	-34.782
3010.4000	-34.878
3010.8000	-34.812
3011.2000	-34.908
3011.6000	-34.888
3012.0000	-34.630
3012.4000	-34.794
3012.8000	-34.775
3013.2000	-34.955
3013.6000	-35.134
3014.0000	-35.180
3014.4000	-34.951
3014.8000	-35.249
3015.2000	-35.149
3015.6000	-35.264
3016.0000	-35.279
3016.4000	-35.108
3016.8000	-35.465
3017.2000	-35.310
3017.6000	-35.389
3018.0000	-35.326
3018.4000	-35.336
3018.8000	-35.434
3019.2000	-35.430
3019.6000	-35.406
3020.0000	-35.313
3020.4000	-35.323
3020.8000	-35.341
3021.2000	-35.170
3021.6000	-35.261
3022.0000	-35.270
3022.4000	-35.220
3022.8000	-35.235
3023.2000	-35.207
3023.6000	-35.206
3024.0000	-35.198
3024.4000	-35.203
3024.8000	-35.214
3025.2000	-35.222
3025.6000	-35.238
3026.0000	-35.235
3026.4000	-35.269
3026.8000	-35.283
3027.2000	-35.299
3027.6000	-35.305
3028.0000	-35.299
3028.4000	-35.333
3028.8000	-35.360
3029.2000	-35.365
3029.6000	-35.404
3030.0000	-35.417
3030.4000	-35.438
3030.8000	-35.443
3031.2000	-35.486
3031.6000	-35.504
3032.0000	-35.543
3032.4000	-35.547
3032.8000	-35.594
3033.2000	-35.638
3033.6000	-35.697
3034.0000	-35.719
3034.4000	-35.792
3034.8000	-35.805
3035.2000	-35.899
3035.6000	-35.974
3036.0000	-36.000
3036.4000	-36.108
3036.8000	-36.169
3037.2000	-36.193
3037.6000	-36.240
3038.0000	-36.307
3038.4000	-36.396
3038.8000	-36.427
3039.2000	-36.429
3039.6000	-36.468
3040.0000	-36.524
3040.4000	-36.593
3040.8000	-36.635
3041.2000	-36.661
3041.6000	-36.702
3042.0000	-36.735
3042.4000	-36.711
3042.8000	-36.687
3043.2000	-36.720
3043.6000	-36.708
3044.0000	-36.695
3044.4000	-36.669
3044.8000	-36.638
3045.2000	-36.598
3045.6000	-36.546
3046.0000	-36.523
3046.4000	-36.488
3046.8000	-36.447
3047.2000	-36.322
3047.6000	-36.291
3048.0000	-36.232
3048.4000	-36.231
3048.8000	-36.179
3049.2000	-36.057
3049.6000	-36.053
3050.0000	-35.926
3050.4000	-35.822
3050.8000	-35.728
3051.2000	-35.712
3051.6000	-35.668
3052.0000	-35.561
3052.4000	-35.382
3052.8000	-35.335
3053.2000	-35.211
3053.6000	-35.176
3054.0000	-34.993
3054.4000	-34.944
3054.8000	-34.870
3055.2000	-34.755
3055.6000	-34.602
3056.0000	-34.506
3056.4000	-34.458
3056.8000	-34.313
3057.2000	-34.286
3057.6000	-34.107
3058.0000	-34.149
3058.4000	-34.067
3058.8000	-33.988
3059.2000	-33.868
3059.6000	-33.729
3060.0000	-33.683
3060.4000	-33.603
3060.8000	-33.534
3061.2000	-33.463
3061.6000	-33.382
3062.0000	-33.329
3062.4000	-33.240
3062.8000	-33.160
3063.2000	-33.123
3063.6000	-33.020
3064.0000	-32.937
3064.4000	-32.853
3064.8000	-32.784
3065.2000	-32.736
3065.6000	-32.686
3066.0000	-32.569
3066.4000	-32.477
3066.8000	-32.459
3067.2000	-32.370
3067.6000	-32.301
3068.0000	-32.223
3068.4000	-32.178
3068.8000	-32.139
3069.2000	-32.047
3069.6000	-32.012
3070.0000	-31.953
3070.4000	-31.880
3070.8000	-31.852
3071.2000	-31.759
3071.6000	-31.720
3072.0000	-31.705
3072.4000	-31.624
3072.8000	-31.589
3073.2000	-31.538
3073.6000	-31.538
3074.0000	-31.493
3074.4000	-31.450
3074.8000	-31.409
3075.2000	-31.380
3075.6000	-31.356
3076.0000	-31.300
3076.4000	-31.233
3076.8000	-31.183
3077.2000	-31.141
3077.6000	-31.078
3078.0000	-31.020
3078.4000	-30.973
3078.8000	-30.956
3079.2000	-30.907
3079.6000	-30.864
3080.0000	-30.792
3080.4000	-30.798
3080.8000	-30.741
3081.2000	-30.682
3081.6000	-30.596
3082.0000	-30.573
3082.4000	-30.544
3082.8000	-30.514
3083.2000	-30.473
3083.6000	-30.447
3084.0000	-30.390
3084.4000	-30.381
3084.8000	-30.324
3085.2000	-30.277
3085.6000	-30.256
3086.0000	-30.122
3086.4000	-30.066
3086.8000	-29.983
3087.2000	-29.890
3087.6000	-29.864
3088.0000	-29.806
3088.4000	-29.813
3088.8000	-29.773
3089.2000	-29.772
3089.6000	-29.690
3090.0000	-29.702
3090.4000	-29.519
3090.8000	-29.418
3091.2000	-29.229
3091.6000	-29.126
3092.0000	-29.014
3092.4000	-28.861
3092.8000	-28.719
3093.2000	-28.759
3093.6000	-28.690
3094.0000	-28.626
3094.4000	-28.606
3094.8000	-28.525
3095.2000	-28.513
3095.6000	-28.130
3096.0000	-28.246
3096.4000	-27.914
3096.8000	-27.729
3097.2000	-27.510
3097.6000	-27.237
3098.0000	-27.226
3098.4000	-27.089
3098.8000	-26.860
3099.2000	-26.636
3099.6000	-26.630
3100.0000	-26.725
3100.4000	-26.827
3100.8000	-26.897
3101.2000	-26.958
3101.6000	-27.000
3102.0000	-26.943
3102.4000	-27.034
3102.8000	-27.006
3103.2000	-27.028
3103.6000	-26.894
3104.0000	-26.906
3104.4000	-27.017
3104.8000	-26.956
3105.2000	-27.073
3105.6000	-27.210
3106.0000	-27.551
3106.4000	-27.595
3106.8000	-27.600
3107.2000	-27.593
3107.6000	-27.586
3108.0000	-27.390
3108.4000	-27.121
3108.8000	-26.997
3109.2000	-26.354
3109.6000	-26.501
3110.0000	-26.118
3110.4000	-26.019
3110.8000	-25.909
3111.2000	-25.852
3111.6000	-25.864
3112.0000	-26.002
3112.4000	-26.207
3112.8000	-26.314
3113.2000	-26.170
3113.6000	-26.035
3114.0000	-26.020
3114.4000	-25.690
3114.8000	-25.903
3115.2000	-25.425
3115.6000	-25.539
3116.0000	-24.863
3116.4000	-24.616
3116.8000	-24.251
3117.2000	-24.082
3117.6000	-23.879
3118.0000	-23.935
3118.4000	-23.684
3118.8000	-24.001
3119.2000	-24.041
3119.6000	-23.970
3120.0000	-23.926
3120.4000	-24.130
3120.8000	-23.998
3121.2000	-23.361
3121.6000	-23.471
3122.0000	-23.213
3122.4000	-23.052
3122.8000	-23.115
3123.2000	-22.468
3123.6000	-22.232
3124.0000	-21.721
3124.4000	-21.670
3124.8000	-21.383
3125.2000	-21.169
3125.6000	-20.812
3126.0000	-20.717
3126.4000	-20.456
3126.8000	-20.543
3127.2000	-20.373
3127.6000	-20.206
3128.0000	-19.955
3128.4000	-19.962
3128.8000	-19.848
3129.2000	-19.770
3129.6000	-19.714
3130.0000	-19.624
3130.4000	-19.595
3130.8000	-19.552
3131.2000	-19.463
3131.6000	-19.409
3132.0000	-19.360
3132.4000	-19.201
3132.8000	-19.270
3133.2000	-19.086
3133.6000	-19.240
3134.0000	-19.076
3134.4000	-18.798
3134.8000	-18.626
3135.2000	-18.473
3135.6000	-18.127
3136.0000	-17.578
3136.4000	-16.920
3136.8000	-16.597
3137.2000	-16.157
3137.6000	-15.949
3138.0000	-16.161
3138.4000	-16.209
3138.8000	-16.542
3139.2000	-16.827
3139.6000	-17.758
3140.0000	-17.889
3140.4000	-18.108
3140.8000	-18.498
3141.2000	-18.939
3141.6000	-18.800
3142.0000	-18.754
3142.4000	-17.928
3142.8000	-16.937
3143.2000	-15.818
3143.6000	-15.534
3144.0000	-14.612
3144.4000	-14.211
3144.8000	-14.042
3145.2000	-14.086
3145.6000	-14.107
3146.0000	-14.278
3146.4000	-14.675
3146.8000	-15.108
3147.2000	-15.226
3147.6000	-15.739
3148.0000	-15.908
3148.4000	-15.803
3148.8000	-15.389
3149.2000	-14.649
3149.6000	-13.829
3150.0000	-12.613
3150.4000	-12.340
3150.8000	-12.320
3151.2000	-12.145
3151.6000	-12.224
3152.0000	-12.268
3152.4000	-12.341
3152.8000	-13.333
3153.2000	-13.704
3153.6000	-13.356
3154.0000	-13.897
3154.4000	-14.461
3154.8000	-15.373
3155.2000	-15.146
3155.6000	-15.280
3156.0000	-14.982
3156.4000	-15.158
3156.8000	-15.138
3157.2000	-14.948
3157.6000	-14.788
3158.0000	-14.687
3158.4000	-14.652
3158.8000	-14.690
3159.2000	-14.742
3159.6000	-14.806
3160.0000	-14.793
3160.4000	-14.780
3160.8000	-14.676
3161.2000	-14.552
3161.6000	-14.556
3162.0000	-14.102
3162.4000	-14.023
3162.8000	-13.444
3163.2000	-13.527
3163.6000	-13.332
3164.0000	-13.003
3164.4000	-12.826
3164.8000	-12.379
3165.2000	-12.332
3165.6000	-11.850
3166.0000	-11.759
3166.4000	-11.664
3166.8000	-11.519
3167.2000	-11.408
3167.6000	-11.395
3168.0000	-11.533
3168.4000	-11.529
3168.8000	-12.247
3169.2000	-11.958
3169.6000	-12.367
3170.0000	-13.010
3170.4000	-13.351
3170.8000	-13.653
3171.2000	-13.791
3171.6000	-13.515
3172.0000	-12.697
3172.4000	-12.144
3172.8000	-11.880
3173.2000	-11.317
3173.6000	-11.102
3174.0000	-10.947
3174.4000	-10.970
3174.8000	-11.174
3175.2000	-11.605
3175.6000	-12.345
3176.0000	-12.875
3176.4000	-13.396
3176.8000	-13.788
3177.2000	-13.763
3177.6000	-13.672
3178.0000	-13.591
3178.4000	-13.323
3178.8000	-13.153
3179.2000	-13.085
3179.6000	-13.201
3180.0000	-13.195
3180.4000	-13.392
3180.8000	-13.572
3181.2000	-13.740
3181.6000	-13.723
3182.0000	-13.572
3182.4000	-13.467
3182.8000	-13.405
3183.2000	-13.367
3183.6000	-13.141
3184.0000	-12.878
3184.4000	-12.828
3184.8000	-12.832
3185.2000	-12.834
3185.6000	-12.836
3186.0000	-12.833
3186.4000	-12.894
3186.8000	-12.873
3187.2000	-13.066
3187.6000	-12.947
3188.0000	-12.951
3188.4000	-12.794
3188.8000	-12.766
3189.2000	-12.744
3189.6000	-12.708
3190.0000	-12.628
3190.4000	-12.515
3190.8000	-12.513
3191.2000	-12.672
3191.6000	-12.460
3192.0000	-12.629
3192.4000	-12.632
3192.8000	-12.696
3193.2000	-12.731
3193.6000	-12.916
3194.0000	-13.084
3194.4000	-13.221
3194.8000	-13.302
3195.2000	-13.512
3195.6000	-13.707
3196.0000	-13.985
3196.4000	-14.159
3196.8000	-14.399
3197.2000	-14.542
3197.6000	-14.614
3198.0000	-14.688
3198.4000	-14.664
3198.8000	-14.546
3199.2000	-14.036
3199.6000	-13.602
3200.0000	-13.333
3200.4000	-12.962
3200.8000	-12.487
3201.2000	-12.110
3201.6000	-12.010
3202.0000	-11.772
3202.4000	-11.597
3202.8000	-11.470
3203.2000	-11.338
3203.6000	-11.283
3204.0000	-11.395
3204.4000	-11.492
3204.8000	-11.551
3205.2000	-11.532
3205.6000	-11.855
3206.0000	-12.000
3206.4000	-12.045
3206.8000	-11.885
3207.2000	-11.840
3207.6000	-11.470
3208.0000	-11.509
3208.4000	-11.453
3208.8000	-11.668
3209.2000	-11.886
3209.6000	-12.528
3210.0000	-12.596
3210.4000	-12.935
3210.8000	-13.142
3211.2000	-13.274
3211.6000	-13.453
3212.0000	-13.702
3212.4000	-13.712
3212.8000	-13.935
3213.2000	-14.001
3213.6000	-14.284
3214.0000	-14.614
3214.4000	-14.978
3214.8000	-15.203
3215.2000	-15.377
3215.6000	-15.401
3216.0000	-15.518
3216.4000	-15.778
3216.8000	-15.599
3217.2000	-16.045
3217.6000	-16.078
3218.0000	-16.097
3218.4000	-16.122
3218.8000	-16.244
3219.2000	-16.186
3219.6000	-16.269
3220.0000	-16.316
3220.4000	-16.645
3220.8000	-16.621
3221.2000	-16.895
3221.6000	-16.977
3222.0000	-17.098
3222.4000	-17.325
3222.8000	-17.755
3223.2000	-17.745
3223.6000	-17.830
3224.0000	-18.093
3224.4000	-18.508
3224.8000	-18.993
3225.2000	-19.089
3225.6000	-19.206
3226.0000	-19.260
3226.4000	-19.315
3226.8000	-19.366
3227.2000	-19.650
3227.6000	-19.799
3228.0000	-20.209
3228.4000	-20.421
3228.8000	-20.402
3229.2000	-20.551
3229.6000	-20.565
3230.0000	-20.598
3230.4000	-20.631
3230.8000	-20.648
3231.2000	-20.603
3231.6000	-20.596
3232.0000	-20.511
3232.4000	-20.505
3232.8000	-20.504
3233.2000	-20.576
3233.6000	-20.651
3234.0000	-20.668
3234.4000	-20.700
3234.8000	-20.633
3235.2000	-20.751
3235.6000	-20.825
3236.0000	-20.830
3236.4000	-20.954
3236.8000	-20.909
3237.2000	-21.146
3237.6000	-21.022
3238.0000	-21.538
3238.4000	-21.607
3238.8000	-21.960
3239.2000	-22.022
3239.6000	-22.130
3240.0000	-22.210
3240.4000	-22.162
3240.8000	-22.151
3241.2000	-22.087
3241.6000	-21.738
3242.0000	-21.722
3242.4000	-21.490
3242.8000	-21.381
3243.2000	-21.070
3243.6000	-20.968
3244.0000	-20.973
3244.4000	-20.897
3244.8000	-21.113
3245.2000	-21.195
3245.6000	-21.402
3246.0000	-21.687
3246.4000	-21.771
3246.8000	-22.345
3247.2000	-22.382
3247.6000	-22.495
3248.0000	-22.641
3248.4000	-22.697
3248.8000	-22.662
3249.2000	-22.593
3249.6000	-22.381
3250.0000	-22.523
3250.4000	-22.404
3250.8000	-22.609
3251.2000	-22.878
3251.6000	-23.674
3252.0000	-24.203
3252.4000	-24.561
3252.8000	-24.855
3253.2000	-25.073
3253.6000	-25.069
3254.0000	-25.052
3254.4000	-25.009
3254.8000	-24.987
3255.2000	-24.981
3255.6000	-24.989
3256.0000	-24.975
3256.4000	-25.076
3256.8000	-25.263
3257.2000	-25.274
3257.6000	-25.309
3258.0000	-25.153
3258.4000	-24.995
3258.8000	-24.919
3259.2000	-24.743
3259.6000	-24.510
3260.0000	-24.513
3260.4000	-24.448
3260.8000	-24.413
3261.2000	-24.580
3261.6000	-24.758
3262.0000	-25.369
3262.4000	-25.707
3262.8000	-26.165
3263.2000	-26.802
3263.6000	-27.349
3264.0000	-27.617
3264.4000	-27.819
3264.8000	-28.006
3265.2000	-28.225
3265.6000	-28.288
3266.0000	-28.369
3266.4000	-28.446
3266.8000	-28.633
3267.2000	-28.801
3267.6000	-28.995
3268.0000	-29.022
3268.4000	-29.163
3268.8000	-29.331
3269.2000	-29.348
3269.6000	-29.612
3270.0000	-29.706
3270.4000	-29.908
3270.8000	-29.889
3271.2000	-30.031
3271.6000	-30.237
3272.0000	-30.411
3272.4000	-30.516
3272.8000	-30.663
3273.2000	-30.822
3273.6000	-31.034
3274.0000	-31.066
3274.4000	-31.175
3274.8000	-31.261
3275.2000	-31.419
3275.6000	-31.512
3276.0000	-31.522
3276.4000	-31.626
3276.8000	-31.755
3277.2000	-31.923
3277.6000	-31.990
3278.0000	-32.141
3278.4000	-32.259
3278.8000	-32.388
3279.2000	-32.525
3279.6000	-32.519
3280.0000	-32.760
3280.4000	-32.894
3280.8000	-32.930
3281.2000	-32.982
3281.6000	-33.064
3282.0000	-33.202
3282.4000	-33.221
3282.8000	-33.201
3283.2000	-33.296
3283.6000	-33.462
3284.0000	-33.613
3284.4000	-33.504
3284.8000	-33.688
3285.2000	-33.899
3285.6000	-34.018
[truncated: 4,286 more rows]
