# Supplementary material for: Femtosecond tunable solitons up to 4.8 µm using soliton self-frequency shift in an InF3 fiber
Source: Sci Rep. 2022 Sep 23;12:15898. doi: 10.1038/s41598-022-19658-8 (PMC9508244; doi:10.1038/s41598-022-19658-8)
Supplement: Supplementary file 1 — Supplementary Information. [file 41598_2022_19658_MOESM1_ESM.zip › Raw data/Fig6_core_comparison/9.5_7.0A.CSV]

75CSV
// AQ6376 OPTICAL SPECTRUM ANALYZER //
35
CTRWL	3550.000000
SPAN	2900.000000
START WL	2100.000000
STOP WL	5000.000000
WLFREQ	0
REFL	-10.7
LSCL	7.0
RESLN	2.000
AVG	1
SMPLAUTO	1
SMPL	7251
SMPLINTVL	0.4000
HI1_CHOP
MEAS
LSUNT	0
NMSKH	OFF
RESCOR	0
SMOOTH	0
MEASWL	0
SWPSPD	1
MODELNAME	AQ6376
CHGPT	0
RESCAL0_0	10243
RESCAL0_1	0
RESCAL0_2	0
RESCAL1_0	10243
RESCAL1_1	0
RESCAL1_2	0
RESPARM	10243
FREQPARM	10243
WNUMPARM	10243
[TRACE DATA]
2100.0000	-48.905
2100.4000	-210.000
2100.8000	-50.600
2101.2000	-50.616
2101.6000	-48.155
2102.0000	-48.970
2102.4000	-210.000
2102.8000	-210.000
2103.2000	-210.000
2103.6000	-63.387
2104.0000	-49.412
2104.4000	-210.000
2104.8000	-210.000
2105.2000	-210.000
2105.6000	-210.000
2106.0000	-51.267
2106.4000	-51.019
2106.8000	-210.000
2107.2000	-210.000
2107.6000	-210.000
2108.0000	-50.587
2108.4000	-47.934
2108.8000	-47.363
2109.2000	-210.000
2109.6000	-210.000
2110.0000	-210.000
2110.4000	-52.655
2110.8000	-210.000
2111.2000	-210.000
2111.6000	-210.000
2112.0000	-210.000
2112.4000	-210.000
2112.8000	-210.000
2113.2000	-210.000
2113.6000	-50.571
2114.0000	-50.862
2114.4000	-210.000
2114.8000	-48.879
2115.2000	-210.000
2115.6000	-210.000
2116.0000	-51.747
2116.4000	-54.883
2116.8000	-210.000
2117.2000	-67.039
2117.6000	-210.000
2118.0000	-210.000
2118.4000	-210.000
2118.8000	-52.182
2119.2000	-210.000
2119.6000	-210.000
2120.0000	-57.246
2120.4000	-61.850
2120.8000	-54.713
2121.2000	-59.837
2121.6000	-53.098
2122.0000	-210.000
2122.4000	-51.879
2122.8000	-210.000
2123.2000	-210.000
2123.6000	-48.565
2124.0000	-50.770
2124.4000	-210.000
2124.8000	-210.000
2125.2000	-210.000
2125.6000	-57.272
2126.0000	-210.000
2126.4000	-210.000
2126.8000	-59.055
2127.2000	-210.000
2127.6000	-49.608
2128.0000	-210.000
2128.4000	-57.845
2128.8000	-49.268
2129.2000	-48.555
2129.6000	-57.641
2130.0000	-52.193
2130.4000	-59.991
2130.8000	-210.000
2131.2000	-59.197
2131.6000	-210.000
2132.0000	-50.831
2132.4000	-210.000
2132.8000	-50.145
2133.2000	-210.000
2133.6000	-210.000
2134.0000	-54.997
2134.4000	-52.475
2134.8000	-210.000
2135.2000	-210.000
2135.6000	-210.000
2136.0000	-51.801
2136.4000	-210.000
2136.8000	-210.000
2137.2000	-210.000
2137.6000	-51.336
2138.0000	-50.590
2138.4000	-210.000
2138.8000	-65.320
2139.2000	-48.637
2139.6000	-210.000
2140.0000	-49.080
2140.4000	-50.852
2140.8000	-210.000
2141.2000	-52.373
2141.6000	-210.000
2142.0000	-210.000
2142.4000	-56.826
2142.8000	-210.000
2143.2000	-210.000
2143.6000	-210.000
2144.0000	-210.000
2144.4000	-210.000
2144.8000	-56.575
2145.2000	-62.013
2145.6000	-57.363
2146.0000	-57.157
2146.4000	-210.000
2146.8000	-53.531
2147.2000	-210.000
2147.6000	-49.569
2148.0000	-49.856
2148.4000	-54.980
2148.8000	-59.400
2149.2000	-210.000
2149.6000	-58.811
2150.0000	-56.832
2150.4000	-55.521
2150.8000	-210.000
2151.2000	-210.000
2151.6000	-210.000
2152.0000	-210.000
2152.4000	-55.316
2152.8000	-210.000
2153.2000	-70.072
2153.6000	-210.000
2154.0000	-54.163
2154.4000	-210.000
2154.8000	-210.000
2155.2000	-62.000
2155.6000	-54.704
2156.0000	-57.684
2156.4000	-57.340
2156.8000	-210.000
2157.2000	-210.000
2157.6000	-210.000
2158.0000	-210.000
2158.4000	-210.000
2158.8000	-210.000
2159.2000	-210.000
2159.6000	-53.573
2160.0000	-210.000
2160.4000	-55.289
2160.8000	-210.000
2161.2000	-210.000
2161.6000	-210.000
2162.0000	-60.287
2162.4000	-57.208
2162.8000	-71.707
2163.2000	-54.886
2163.6000	-210.000
2164.0000	-210.000
2164.4000	-54.433
2164.8000	-58.105
2165.2000	-59.175
2165.6000	-210.000
2166.0000	-210.000
2166.4000	-210.000
2166.8000	-53.607
2167.2000	-59.680
2167.6000	-64.588
2168.0000	-210.000
2168.4000	-210.000
2168.8000	-210.000
2169.2000	-60.330
2169.6000	-55.495
2170.0000	-57.397
2170.4000	-210.000
2170.8000	-57.590
2171.2000	-210.000
2171.6000	-210.000
2172.0000	-210.000
2172.4000	-210.000
2172.8000	-60.061
2173.2000	-210.000
2173.6000	-60.891
2174.0000	-210.000
2174.4000	-64.317
2174.8000	-62.656
2175.2000	-210.000
2175.6000	-57.099
2176.0000	-61.271
2176.4000	-210.000
2176.8000	-61.302
2177.2000	-62.645
2177.6000	-66.729
2178.0000	-210.000
2178.4000	-210.000
2178.8000	-62.712
2179.2000	-210.000
2179.6000	-210.000
2180.0000	-210.000
2180.4000	-54.229
2180.8000	-210.000
2181.2000	-60.494
2181.6000	-70.749
2182.0000	-54.251
2182.4000	-210.000
2182.8000	-57.249
2183.2000	-57.935
2183.6000	-52.638
2184.0000	-210.000
2184.4000	-210.000
2184.8000	-210.000
2185.2000	-210.000
2185.6000	-53.072
2186.0000	-210.000
2186.4000	-53.363
2186.8000	-54.475
2187.2000	-64.831
2187.6000	-53.566
2188.0000	-210.000
2188.4000	-210.000
2188.8000	-210.000
2189.2000	-210.000
2189.6000	-210.000
2190.0000	-57.708
2190.4000	-210.000
2190.8000	-62.238
2191.2000	-60.794
2191.6000	-210.000
2192.0000	-210.000
2192.4000	-61.851
2192.8000	-62.186
2193.2000	-53.652
2193.6000	-210.000
2194.0000	-210.000
2194.4000	-210.000
2194.8000	-210.000
2195.2000	-62.927
2195.6000	-210.000
2196.0000	-60.828
2196.4000	-57.621
2196.8000	-210.000
2197.2000	-66.823
2197.6000	-60.775
2198.0000	-210.000
2198.4000	-210.000
2198.8000	-210.000
2199.2000	-56.535
2199.6000	-210.000
2200.0000	-56.799
2200.4000	-210.000
2200.8000	-210.000
2201.2000	-210.000
2201.6000	-210.000
2202.0000	-57.427
2202.4000	-210.000
2202.8000	-59.250
2203.2000	-63.807
2203.6000	-210.000
2204.0000	-57.158
2204.4000	-48.936
2204.8000	-58.375
2205.2000	-59.277
2205.6000	-55.596
2206.0000	-210.000
2206.4000	-210.000
2206.8000	-210.000
2207.2000	-55.102
2207.6000	-210.000
2208.0000	-210.000
2208.4000	-210.000
2208.8000	-210.000
2209.2000	-210.000
2209.6000	-58.318
2210.0000	-65.552
2210.4000	-63.164
2210.8000	-55.174
2211.2000	-56.829
2211.6000	-50.500
2212.0000	-210.000
2212.4000	-210.000
2212.8000	-210.000
2213.2000	-210.000
2213.6000	-59.297
2214.0000	-210.000
2214.4000	-210.000
2214.8000	-57.388
2215.2000	-210.000
2215.6000	-210.000
2216.0000	-210.000
2216.4000	-61.011
2216.8000	-210.000
2217.2000	-56.498
2217.6000	-63.127
2218.0000	-210.000
2218.4000	-210.000
2218.8000	-49.577
2219.2000	-210.000
2219.6000	-210.000
2220.0000	-210.000
2220.4000	-49.459
2220.8000	-210.000
2221.2000	-210.000
2221.6000	-51.421
2222.0000	-53.633
2222.4000	-210.000
2222.8000	-210.000
2223.2000	-51.617
2223.6000	-210.000
2224.0000	-57.613
2224.4000	-55.122
2224.8000	-51.601
2225.2000	-210.000
2225.6000	-210.000
2226.0000	-52.319
2226.4000	-53.074
2226.8000	-210.000
2227.2000	-210.000
2227.6000	-55.325
2228.0000	-210.000
2228.4000	-210.000
2228.8000	-61.067
2229.2000	-210.000
2229.6000	-210.000
2230.0000	-210.000
2230.4000	-210.000
2230.8000	-210.000
2231.2000	-210.000
2231.6000	-210.000
2232.0000	-50.554
2232.4000	-210.000
2232.8000	-53.821
2233.2000	-55.173
2233.6000	-67.287
2234.0000	-67.289
2234.4000	-57.296
2234.8000	-50.459
2235.2000	-55.881
2235.6000	-210.000
2236.0000	-210.000
2236.4000	-62.638
2236.8000	-55.158
2237.2000	-210.000
2237.6000	-210.000
2238.0000	-210.000
2238.4000	-56.366
2238.8000	-58.784
2239.2000	-210.000
2239.6000	-210.000
2240.0000	-210.000
2240.4000	-54.885
2240.8000	-210.000
2241.2000	-58.149
2241.6000	-59.663
2242.0000	-210.000
2242.4000	-64.913
2242.8000	-55.028
2243.2000	-210.000
2243.6000	-55.245
2244.0000	-50.203
2244.4000	-210.000
2244.8000	-50.342
2245.2000	-210.000
2245.6000	-210.000
2246.0000	-56.846
2246.4000	-210.000
2246.8000	-210.000
2247.2000	-210.000
2247.6000	-210.000
2248.0000	-210.000
2248.4000	-57.129
2248.8000	-210.000
2249.2000	-56.334
2249.6000	-53.501
2250.0000	-210.000
2250.4000	-55.138
2250.8000	-210.000
2251.2000	-55.688
2251.6000	-58.032
2252.0000	-210.000
2252.4000	-210.000
2252.8000	-210.000
2253.2000	-63.250
2253.6000	-59.263
2254.0000	-210.000
2254.4000	-210.000
2254.8000	-75.387
2255.2000	-210.000
2255.6000	-210.000
2256.0000	-210.000
2256.4000	-210.000
2256.8000	-210.000
2257.2000	-61.834
2257.6000	-210.000
2258.0000	-210.000
2258.4000	-210.000
2258.8000	-60.085
2259.2000	-58.316
2259.6000	-54.949
2260.0000	-210.000
2260.4000	-50.928
2260.8000	-210.000
2261.2000	-55.982
2261.6000	-210.000
2262.0000	-210.000
2262.4000	-57.351
2262.8000	-58.671
2263.2000	-210.000
2263.6000	-59.436
2264.0000	-210.000
2264.4000	-62.898
2264.8000	-70.563
2265.2000	-80.323
2265.6000	-210.000
2266.0000	-210.000
2266.4000	-210.000
2266.8000	-210.000
2267.2000	-210.000
2267.6000	-64.076
2268.0000	-55.963
2268.4000	-210.000
2268.8000	-56.982
2269.2000	-54.226
2269.6000	-55.453
2270.0000	-61.204
2270.4000	-210.000
2270.8000	-210.000
2271.2000	-210.000
2271.6000	-210.000
2272.0000	-210.000
2272.4000	-56.850
2272.8000	-210.000
2273.2000	-56.336
2273.6000	-210.000
2274.0000	-54.325
2274.4000	-61.235
2274.8000	-56.672
2275.2000	-210.000
2275.6000	-210.000
2276.0000	-54.428
2276.4000	-210.000
2276.8000	-210.000
2277.2000	-58.961
2277.6000	-60.127
2278.0000	-64.804
2278.4000	-56.019
2278.8000	-62.869
2279.2000	-60.184
2279.6000	-59.589
2280.0000	-63.772
2280.4000	-56.737
2280.8000	-54.305
2281.2000	-210.000
2281.6000	-54.419
2282.0000	-53.818
2282.4000	-210.000
2282.8000	-210.000
2283.2000	-60.774
2283.6000	-65.816
2284.0000	-62.301
2284.4000	-210.000
2284.8000	-210.000
2285.2000	-56.533
2285.6000	-210.000
2286.0000	-57.550
2286.4000	-210.000
2286.8000	-210.000
2287.2000	-57.925
2287.6000	-210.000
2288.0000	-51.544
2288.4000	-59.653
2288.8000	-55.835
2289.2000	-62.913
2289.6000	-210.000
2290.0000	-63.597
2290.4000	-60.138
2290.8000	-210.000
2291.2000	-61.759
2291.6000	-210.000
2292.0000	-210.000
2292.4000	-58.106
2292.8000	-210.000
2293.2000	-210.000
2293.6000	-210.000
2294.0000	-210.000
2294.4000	-210.000
2294.8000	-210.000
2295.2000	-210.000
2295.6000	-210.000
2296.0000	-63.138
2296.4000	-210.000
2296.8000	-57.970
2297.2000	-62.233
2297.6000	-210.000
2298.0000	-57.642
2298.4000	-210.000
2298.8000	-56.965
2299.2000	-59.352
2299.6000	-210.000
2300.0000	-53.699
2300.4000	-210.000
2300.8000	-55.402
2301.2000	-59.951
2301.6000	-56.999
2302.0000	-210.000
2302.4000	-210.000
2302.8000	-210.000
2303.2000	-62.318
2303.6000	-210.000
2304.0000	-210.000
2304.4000	-210.000
2304.8000	-63.287
2305.2000	-59.062
2305.6000	-57.859
2306.0000	-210.000
2306.4000	-68.169
2306.8000	-210.000
2307.2000	-210.000
2307.6000	-60.256
2308.0000	-58.876
2308.4000	-60.441
2308.8000	-210.000
2309.2000	-64.547
2309.6000	-60.619
2310.0000	-210.000
2310.4000	-210.000
2310.8000	-210.000
2311.2000	-210.000
2311.6000	-64.595
2312.0000	-210.000
2312.4000	-59.727
2312.8000	-210.000
2313.2000	-68.566
2313.6000	-210.000
2314.0000	-210.000
2314.4000	-59.487
2314.8000	-210.000
2315.2000	-61.387
2315.6000	-59.582
2316.0000	-62.434
2316.4000	-210.000
2316.8000	-61.774
2317.2000	-59.348
2317.6000	-60.001
2318.0000	-60.169
2318.4000	-58.809
2318.8000	-62.428
2319.2000	-71.799
2319.6000	-60.591
2320.0000	-210.000
2320.4000	-68.157
2320.8000	-210.000
2321.2000	-62.428
2321.6000	-210.000
2322.0000	-61.776
2322.4000	-66.735
2322.8000	-59.518
2323.2000	-210.000
2323.6000	-58.119
2324.0000	-60.922
2324.4000	-55.946
2324.8000	-210.000
2325.2000	-210.000
2325.6000	-59.584
2326.0000	-210.000
2326.4000	-210.000
2326.8000	-53.479
2327.2000	-210.000
2327.6000	-210.000
2328.0000	-55.859
2328.4000	-210.000
2328.8000	-210.000
2329.2000	-210.000
2329.6000	-210.000
2330.0000	-210.000
2330.4000	-61.582
2330.8000	-54.805
2331.2000	-54.873
2331.6000	-61.981
2332.0000	-54.039
2332.4000	-63.832
2332.8000	-63.432
2333.2000	-53.394
2333.6000	-59.180
2334.0000	-210.000
2334.4000	-57.977
2334.8000	-210.000
2335.2000	-210.000
2335.6000	-210.000
2336.0000	-210.000
2336.4000	-210.000
2336.8000	-210.000
2337.2000	-210.000
2337.6000	-210.000
2338.0000	-210.000
2338.4000	-210.000
2338.8000	-210.000
2339.2000	-210.000
2339.6000	-65.654
2340.0000	-62.245
2340.4000	-210.000
2340.8000	-55.232
2341.2000	-210.000
2341.6000	-62.732
2342.0000	-57.619
2342.4000	-63.238
2342.8000	-210.000
2343.2000	-60.292
2343.6000	-60.277
2344.0000	-57.744
2344.4000	-57.812
2344.8000	-55.951
2345.2000	-63.213
2345.6000	-210.000
2346.0000	-210.000
2346.4000	-58.326
2346.8000	-210.000
2347.2000	-58.703
2347.6000	-57.549
2348.0000	-58.924
2348.4000	-77.514
2348.8000	-64.063
2349.2000	-210.000
2349.6000	-57.409
2350.0000	-55.455
2350.4000	-210.000
2350.8000	-56.326
2351.2000	-210.000
2351.6000	-210.000
2352.0000	-73.691
2352.4000	-56.846
2352.8000	-63.449
2353.2000	-57.618
2353.6000	-59.035
2354.0000	-210.000
2354.4000	-64.398
2354.8000	-210.000
2355.2000	-55.693
2355.6000	-60.241
2356.0000	-62.055
2356.4000	-58.730
2356.8000	-55.207
2357.2000	-210.000
2357.6000	-62.492
2358.0000	-210.000
2358.4000	-210.000
2358.8000	-70.463
2359.2000	-210.000
2359.6000	-63.558
2360.0000	-210.000
2360.4000	-210.000
2360.8000	-210.000
2361.2000	-210.000
2361.6000	-210.000
2362.0000	-210.000
2362.4000	-210.000
2362.8000	-210.000
2363.2000	-210.000
2363.6000	-67.890
2364.0000	-55.741
2364.4000	-61.137
2364.8000	-58.848
2365.2000	-57.153
2365.6000	-210.000
2366.0000	-210.000
2366.4000	-61.023
2366.8000	-210.000
2367.2000	-59.913
2367.6000	-61.057
2368.0000	-61.323
2368.4000	-210.000
2368.8000	-58.040
2369.2000	-56.606
2369.6000	-57.974
2370.0000	-210.000
2370.4000	-210.000
2370.8000	-57.887
2371.2000	-61.565
2371.6000	-62.394
2372.0000	-210.000
2372.4000	-210.000
2372.8000	-60.118
2373.2000	-210.000
2373.6000	-210.000
2374.0000	-210.000
2374.4000	-210.000
2374.8000	-55.751
2375.2000	-59.849
2375.6000	-58.786
2376.0000	-56.963
2376.4000	-210.000
2376.8000	-210.000
2377.2000	-57.290
2377.6000	-210.000
2378.0000	-210.000
2378.4000	-210.000
2378.8000	-210.000
2379.2000	-57.874
2379.6000	-58.165
2380.0000	-210.000
2380.4000	-60.064
2380.8000	-210.000
2381.2000	-210.000
2381.6000	-60.274
2382.0000	-210.000
2382.4000	-61.730
2382.8000	-59.749
2383.2000	-210.000
2383.6000	-70.998
2384.0000	-210.000
2384.4000	-210.000
2384.8000	-210.000
2385.2000	-210.000
2385.6000	-71.755
2386.0000	-64.145
2386.4000	-57.634
2386.8000	-210.000
2387.2000	-57.423
2387.6000	-58.378
2388.0000	-54.605
2388.4000	-60.360
2388.8000	-210.000
2389.2000	-55.260
2389.6000	-210.000
2390.0000	-210.000
2390.4000	-210.000
2390.8000	-210.000
2391.2000	-210.000
2391.6000	-70.282
2392.0000	-210.000
2392.4000	-63.230
2392.8000	-64.347
2393.2000	-65.454
2393.6000	-59.827
2394.0000	-210.000
2394.4000	-210.000
2394.8000	-58.938
2395.2000	-55.720
2395.6000	-210.000
2396.0000	-57.751
2396.4000	-57.435
2396.8000	-60.417
2397.2000	-58.412
2397.6000	-54.076
2398.0000	-58.207
2398.4000	-67.360
2398.8000	-58.876
2399.2000	-210.000
2399.6000	-210.000
2400.0000	-59.725
2400.4000	-58.762
2400.8000	-64.714
2401.2000	-210.000
2401.6000	-57.729
2402.0000	-62.307
2402.4000	-56.592
2402.8000	-55.308
2403.2000	-60.649
2403.6000	-68.288
2404.0000	-210.000
2404.4000	-56.572
2404.8000	-58.225
2405.2000	-54.963
2405.6000	-57.007
2406.0000	-59.966
2406.4000	-210.000
2406.8000	-210.000
2407.2000	-60.771
2407.6000	-64.821
2408.0000	-60.605
2408.4000	-61.010
2408.8000	-54.569
2409.2000	-60.030
2409.6000	-60.404
2410.0000	-61.965
2410.4000	-56.147
2410.8000	-210.000
2411.2000	-59.049
2411.6000	-64.255
2412.0000	-210.000
2412.4000	-210.000
2412.8000	-70.120
2413.2000	-78.882
2413.6000	-210.000
2414.0000	-210.000
2414.4000	-58.783
2414.8000	-210.000
2415.2000	-210.000
2415.6000	-57.998
2416.0000	-58.461
2416.4000	-61.184
2416.8000	-63.367
2417.2000	-59.100
2417.6000	-210.000
2418.0000	-210.000
2418.4000	-58.056
2418.8000	-55.602
2419.2000	-210.000
2419.6000	-210.000
2420.0000	-58.079
2420.4000	-210.000
2420.8000	-59.928
2421.2000	-55.049
2421.6000	-59.622
2422.0000	-60.099
2422.4000	-210.000
2422.8000	-66.262
2423.2000	-60.637
2423.6000	-57.957
2424.0000	-210.000
2424.4000	-81.300
2424.8000	-62.105
2425.2000	-210.000
2425.6000	-58.140
2426.0000	-210.000
2426.4000	-210.000
2426.8000	-64.717
2427.2000	-58.514
2427.6000	-58.688
2428.0000	-58.784
2428.4000	-57.272
2428.8000	-210.000
2429.2000	-210.000
2429.6000	-60.839
2430.0000	-62.128
2430.4000	-63.140
2430.8000	-210.000
2431.2000	-210.000
2431.6000	-210.000
2432.0000	-210.000
2432.4000	-210.000
2432.8000	-210.000
2433.2000	-61.765
2433.6000	-65.022
2434.0000	-210.000
2434.4000	-59.186
2434.8000	-210.000
2435.2000	-64.917
2435.6000	-60.887
2436.0000	-210.000
2436.4000	-60.484
2436.8000	-84.755
2437.2000	-66.242
2437.6000	-68.335
2438.0000	-63.393
2438.4000	-210.000
2438.8000	-210.000
2439.2000	-70.770
2439.6000	-210.000
2440.0000	-59.319
2440.4000	-56.038
2440.8000	-59.436
2441.2000	-57.659
2441.6000	-57.778
2442.0000	-58.558
2442.4000	-210.000
2442.8000	-62.647
2443.2000	-65.981
2443.6000	-59.345
2444.0000	-58.504
2444.4000	-64.066
2444.8000	-59.899
2445.2000	-210.000
2445.6000	-210.000
2446.0000	-210.000
2446.4000	-59.984
2446.8000	-210.000
2447.2000	-210.000
2447.6000	-210.000
2448.0000	-64.790
2448.4000	-210.000
2448.8000	-210.000
2449.2000	-57.657
2449.6000	-59.812
2450.0000	-71.693
2450.4000	-210.000
2450.8000	-210.000
2451.2000	-210.000
2451.6000	-210.000
2452.0000	-66.385
2452.4000	-210.000
2452.8000	-210.000
2453.2000	-61.195
2453.6000	-64.377
2454.0000	-210.000
2454.4000	-210.000
2454.8000	-210.000
2455.2000	-58.154
2455.6000	-63.548
2456.0000	-62.286
2456.4000	-210.000
2456.8000	-210.000
2457.2000	-62.178
2457.6000	-210.000
2458.0000	-210.000
2458.4000	-210.000
2458.8000	-210.000
2459.2000	-210.000
2459.6000	-210.000
2460.0000	-210.000
2460.4000	-61.030
2460.8000	-59.777
2461.2000	-210.000
2461.6000	-210.000
2462.0000	-57.694
2462.4000	-210.000
2462.8000	-210.000
2463.2000	-65.371
2463.6000	-58.277
2464.0000	-58.628
2464.4000	-210.000
2464.8000	-210.000
2465.2000	-210.000
2465.6000	-210.000
2466.0000	-66.281
2466.4000	-210.000
2466.8000	-210.000
2467.2000	-210.000
2467.6000	-210.000
2468.0000	-210.000
2468.4000	-210.000
2468.8000	-210.000
2469.2000	-210.000
2469.6000	-61.581
2470.0000	-210.000
2470.4000	-59.991
2470.8000	-61.548
2471.2000	-210.000
2471.6000	-58.005
2472.0000	-210.000
2472.4000	-59.585
2472.8000	-210.000
2473.2000	-68.031
2473.6000	-210.000
2474.0000	-60.650
2474.4000	-210.000
2474.8000	-58.448
2475.2000	-60.968
2475.6000	-210.000
2476.0000	-61.547
2476.4000	-59.589
2476.8000	-61.487
2477.2000	-210.000
2477.6000	-210.000
2478.0000	-63.025
2478.4000	-64.709
2478.8000	-210.000
2479.2000	-210.000
2479.6000	-61.489
2480.0000	-210.000
2480.4000	-63.783
2480.8000	-210.000
2481.2000	-64.577
2481.6000	-61.959
2482.0000	-66.995
2482.4000	-210.000
2482.8000	-210.000
2483.2000	-61.353
2483.6000	-210.000
2484.0000	-210.000
2484.4000	-63.330
2484.8000	-210.000
2485.2000	-210.000
2485.6000	-210.000
2486.0000	-210.000
2486.4000	-65.166
2486.8000	-210.000
2487.2000	-66.152
2487.6000	-64.557
2488.0000	-210.000
2488.4000	-210.000
2488.8000	-76.897
2489.2000	-210.000
2489.6000	-210.000
2490.0000	-58.411
2490.4000	-210.000
2490.8000	-210.000
2491.2000	-210.000
2491.6000	-66.133
2492.0000	-62.148
2492.4000	-57.646
2492.8000	-58.515
2493.2000	-210.000
2493.6000	-66.383
2494.0000	-210.000
2494.4000	-210.000
2494.8000	-61.714
2495.2000	-68.489
2495.6000	-59.844
2496.0000	-59.866
2496.4000	-210.000
2496.8000	-210.000
2497.2000	-210.000
2497.6000	-64.975
2498.0000	-64.478
2498.4000	-210.000
2498.8000	-210.000
2499.2000	-63.314
2499.6000	-61.218
2500.0000	-210.000
2500.4000	-210.000
2500.8000	-61.524
2501.2000	-210.000
2501.6000	-210.000
2502.0000	-210.000
2502.4000	-210.000
2502.8000	-68.049
2503.2000	-65.012
2503.6000	-210.000
2504.0000	-210.000
2504.4000	-210.000
2504.8000	-210.000
2505.2000	-210.000
2505.6000	-60.393
2506.0000	-64.256
2506.4000	-69.351
2506.8000	-61.225
2507.2000	-61.095
2507.6000	-210.000
2508.0000	-59.645
2508.4000	-61.321
2508.8000	-65.821
2509.2000	-210.000
2509.6000	-60.522
2510.0000	-67.087
2510.4000	-210.000
2510.8000	-61.578
2511.2000	-210.000
2511.6000	-210.000
2512.0000	-62.345
2512.4000	-61.951
2512.8000	-60.097
2513.2000	-210.000
2513.6000	-59.960
2514.0000	-59.621
2514.4000	-210.000
2514.8000	-57.695
2515.2000	-210.000
2515.6000	-210.000
2516.0000	-210.000
2516.4000	-210.000
2516.8000	-65.870
2517.2000	-58.655
2517.6000	-59.761
2518.0000	-59.201
2518.4000	-67.356
2518.8000	-210.000
2519.2000	-73.142
2519.6000	-210.000
2520.0000	-67.310
2520.4000	-68.566
2520.8000	-66.056
2521.2000	-210.000
2521.6000	-210.000
2522.0000	-62.494
2522.4000	-60.278
2522.8000	-64.165
2523.2000	-63.194
2523.6000	-210.000
2524.0000	-64.566
2524.4000	-61.123
2524.8000	-59.490
2525.2000	-66.472
2525.6000	-210.000
2526.0000	-64.774
2526.4000	-61.741
2526.8000	-63.379
2527.2000	-60.055
2527.6000	-59.802
2528.0000	-60.907
2528.4000	-210.000
2528.8000	-210.000
2529.2000	-57.413
2529.6000	-210.000
2530.0000	-72.139
2530.4000	-62.396
2530.8000	-60.060
2531.2000	-65.416
2531.6000	-61.081
2532.0000	-210.000
2532.4000	-210.000
2532.8000	-210.000
2533.2000	-66.354
2533.6000	-57.603
2534.0000	-57.990
2534.4000	-63.413
2534.8000	-210.000
2535.2000	-210.000
2535.6000	-210.000
2536.0000	-210.000
2536.4000	-66.469
2536.8000	-60.673
2537.2000	-70.777
2537.6000	-62.064
2538.0000	-67.409
2538.4000	-210.000
2538.8000	-210.000
2539.2000	-210.000
2539.6000	-61.480
2540.0000	-210.000
2540.4000	-210.000
2540.8000	-210.000
2541.2000	-210.000
2541.6000	-210.000
2542.0000	-210.000
2542.4000	-210.000
2542.8000	-210.000
2543.2000	-62.716
2543.6000	-210.000
2544.0000	-210.000
2544.4000	-61.314
2544.8000	-74.823
2545.2000	-210.000
2545.6000	-69.039
2546.0000	-210.000
2546.4000	-63.186
2546.8000	-210.000
2547.2000	-210.000
2547.6000	-59.599
2548.0000	-210.000
2548.4000	-62.175
2548.8000	-210.000
2549.2000	-63.767
2549.6000	-66.961
2550.0000	-64.483
2550.4000	-210.000
2550.8000	-71.170
2551.2000	-53.864
2551.6000	-67.611
2552.0000	-210.000
2552.4000	-210.000
2552.8000	-210.000
2553.2000	-210.000
2553.6000	-60.238
2554.0000	-210.000
2554.4000	-210.000
2554.8000	-210.000
2555.2000	-210.000
2555.6000	-62.461
2556.0000	-60.101
2556.4000	-210.000
2556.8000	-210.000
2557.2000	-59.726
2557.6000	-58.794
2558.0000	-210.000
2558.4000	-210.000
2558.8000	-59.566
2559.2000	-64.135
2559.6000	-210.000
2560.0000	-71.381
2560.4000	-210.000
2560.8000	-59.162
2561.2000	-57.873
2561.6000	-63.027
2562.0000	-61.406
2562.4000	-60.923
2562.8000	-61.325
2563.2000	-210.000
2563.6000	-210.000
2564.0000	-56.686
2564.4000	-59.380
2564.8000	-210.000
2565.2000	-210.000
2565.6000	-210.000
2566.0000	-210.000
2566.4000	-210.000
2566.8000	-59.890
2567.2000	-59.043
2567.6000	-210.000
2568.0000	-57.821
2568.4000	-210.000
2568.8000	-64.397
2569.2000	-59.696
2569.6000	-62.882
2570.0000	-62.988
2570.4000	-70.897
2570.8000	-210.000
2571.2000	-210.000
2571.6000	-210.000
2572.0000	-59.634
2572.4000	-210.000
2572.8000	-210.000
2573.2000	-210.000
2573.6000	-210.000
2574.0000	-55.720
2574.4000	-210.000
2574.8000	-64.294
2575.2000	-59.878
2575.6000	-63.675
2576.0000	-210.000
2576.4000	-75.834
2576.8000	-210.000
2577.2000	-66.587
2577.6000	-58.404
2578.0000	-66.729
2578.4000	-210.000
2578.8000	-210.000
2579.2000	-73.692
2579.6000	-210.000
2580.0000	-210.000
2580.4000	-210.000
2580.8000	-210.000
2581.2000	-210.000
2581.6000	-210.000
2582.0000	-75.336
2582.4000	-61.527
2582.8000	-210.000
2583.2000	-210.000
2583.6000	-210.000
2584.0000	-210.000
2584.4000	-65.678
2584.8000	-62.251
2585.2000	-210.000
2585.6000	-63.585
2586.0000	-65.978
2586.4000	-210.000
2586.8000	-210.000
2587.2000	-210.000
2587.6000	-64.819
2588.0000	-210.000
2588.4000	-65.118
2588.8000	-62.728
2589.2000	-61.590
2589.6000	-62.974
2590.0000	-210.000
2590.4000	-68.891
2590.8000	-66.638
2591.2000	-210.000
2591.6000	-210.000
2592.0000	-210.000
2592.4000	-210.000
2592.8000	-210.000
2593.2000	-210.000
2593.6000	-62.866
2594.0000	-210.000
2594.4000	-210.000
2594.8000	-210.000
2595.2000	-62.216
2595.6000	-62.189
2596.0000	-62.301
2596.4000	-69.141
2596.8000	-210.000
2597.2000	-210.000
2597.6000	-60.229
2598.0000	-61.667
2598.4000	-210.000
2598.8000	-210.000
2599.2000	-61.970
2599.6000	-67.485
2600.0000	-58.325
2600.4000	-62.284
2600.8000	-210.000
2601.2000	-62.934
2601.6000	-210.000
2602.0000	-210.000
2602.4000	-76.010
2602.8000	-210.000
2603.2000	-210.000
2603.6000	-69.990
2604.0000	-210.000
2604.4000	-75.550
2604.8000	-59.892
2605.2000	-63.195
2605.6000	-66.664
2606.0000	-62.715
2606.4000	-59.063
2606.8000	-210.000
2607.2000	-64.658
2607.6000	-210.000
2608.0000	-58.632
2608.4000	-66.209
2608.8000	-210.000
2609.2000	-210.000
2609.6000	-61.508
2610.0000	-65.896
2610.4000	-63.176
2610.8000	-210.000
2611.2000	-63.043
2611.6000	-61.090
2612.0000	-67.690
2612.4000	-210.000
2612.8000	-210.000
2613.2000	-210.000
2613.6000	-58.904
2614.0000	-67.548
2614.4000	-71.263
2614.8000	-64.031
2615.2000	-210.000
2615.6000	-61.938
2616.0000	-210.000
2616.4000	-67.774
2616.8000	-70.413
2617.2000	-58.114
2617.6000	-59.302
2618.0000	-58.337
2618.4000	-53.954
2618.8000	-58.541
2619.2000	-64.803
2619.6000	-68.332
2620.0000	-210.000
2620.4000	-58.819
2620.8000	-58.116
2621.2000	-65.600
2621.6000	-210.000
2622.0000	-62.057
2622.4000	-62.894
2622.8000	-64.417
2623.2000	-58.305
2623.6000	-210.000
2624.0000	-70.192
2624.4000	-60.717
2624.8000	-59.988
2625.2000	-58.668
2625.6000	-58.099
2626.0000	-57.571
2626.4000	-59.381
2626.8000	-66.651
2627.2000	-210.000
2627.6000	-58.717
2628.0000	-58.289
2628.4000	-58.787
2628.8000	-63.719
2629.2000	-210.000
2629.6000	-58.776
2630.0000	-61.457
2630.4000	-62.296
2630.8000	-64.651
2631.2000	-63.530
2631.6000	-67.492
2632.0000	-210.000
2632.4000	-66.571
2632.8000	-59.186
2633.2000	-57.735
2633.6000	-210.000
2634.0000	-61.931
2634.4000	-58.746
2634.8000	-60.048
2635.2000	-210.000
2635.6000	-62.903
2636.0000	-60.222
2636.4000	-59.439
2636.8000	-61.934
2637.2000	-60.705
2637.6000	-57.984
2638.0000	-56.942
2638.4000	-58.297
2638.8000	-57.599
2639.2000	-58.044
2639.6000	-56.442
2640.0000	-55.357
2640.4000	-55.039
2640.8000	-55.309
2641.2000	-55.565
2641.6000	-54.428
2642.0000	-54.279
2642.4000	-53.929
2642.8000	-54.572
2643.2000	-55.470
2643.6000	-56.178
2644.0000	-56.214
2644.4000	-55.363
2644.8000	-56.417
2645.2000	-57.434
2645.6000	-55.624
2646.0000	-55.356
2646.4000	-54.909
2646.8000	-53.855
2647.2000	-53.270
2647.6000	-53.263
2648.0000	-51.884
2648.4000	-51.044
2648.8000	-50.251
2649.2000	-49.732
2649.6000	-49.324
2650.0000	-49.032
2650.4000	-48.727
2650.8000	-48.758
2651.2000	-48.518
2651.6000	-48.497
2652.0000	-48.619
2652.4000	-48.867
2652.8000	-48.723
2653.2000	-49.146
2653.6000	-49.648
2654.0000	-49.702
2654.4000	-50.263
2654.8000	-50.325
2655.2000	-50.022
2655.6000	-50.359
2656.0000	-49.842
2656.4000	-50.082
2656.8000	-49.385
2657.2000	-48.846
2657.6000	-48.322
2658.0000	-47.637
2658.4000	-46.877
2658.8000	-46.115
2659.2000	-45.422
2659.6000	-44.703
2660.0000	-44.181
2660.4000	-43.467
2660.8000	-43.126
2661.2000	-42.665
2661.6000	-42.395
2662.0000	-42.126
2662.4000	-41.937
2662.8000	-41.797
2663.2000	-41.737
2663.6000	-41.651
2664.0000	-41.593
2664.4000	-41.600
2664.8000	-41.604
2665.2000	-41.737
2665.6000	-41.825
2666.0000	-41.995
2666.4000	-42.270
2666.8000	-42.328
2667.2000	-42.490
2667.6000	-42.643
2668.0000	-42.595
2668.4000	-42.350
2668.8000	-42.002
2669.2000	-41.620
2669.6000	-41.226
2670.0000	-40.443
2670.4000	-40.074
2670.8000	-39.726
2671.2000	-39.245
2671.6000	-38.692
2672.0000	-38.352
2672.4000	-37.867
2672.8000	-37.127
2673.2000	-36.779
2673.6000	-36.604
2674.0000	-36.484
2674.4000	-36.348
2674.8000	-36.188
2675.2000	-35.987
2675.6000	-35.905
2676.0000	-35.610
2676.4000	-35.337
2676.8000	-35.233
2677.2000	-35.192
2677.6000	-35.074
2678.0000	-34.995
2678.4000	-34.943
2678.8000	-34.796
2679.2000	-34.596
2679.6000	-34.350
2680.0000	-34.096
2680.4000	-33.912
2680.8000	-33.785
2681.2000	-33.687
2681.6000	-33.706
2682.0000	-33.579
2682.4000	-33.575
2682.8000	-33.451
2683.2000	-33.351
2683.6000	-33.513
2684.0000	-33.463
2684.4000	-33.648
2684.8000	-33.820
2685.2000	-33.655
2685.6000	-33.401
2686.0000	-33.187
2686.4000	-32.945
2686.8000	-32.644
2687.2000	-32.317
2687.6000	-32.145
2688.0000	-31.832
2688.4000	-31.640
2688.8000	-31.305
2689.2000	-30.967
2689.6000	-30.560
2690.0000	-30.057
2690.4000	-29.698
2690.8000	-29.547
2691.2000	-29.382
2691.6000	-29.217
2692.0000	-29.078
2692.4000	-28.958
2692.8000	-28.879
2693.2000	-28.856
2693.6000	-28.684
2694.0000	-28.623
2694.4000	-28.458
2694.8000	-28.366
2695.2000	-28.078
2695.6000	-28.163
2696.0000	-28.044
2696.4000	-27.897
2696.8000	-28.144
2697.2000	-28.488
2697.6000	-28.981
2698.0000	-29.545
2698.4000	-30.394
2698.8000	-30.964
2699.2000	-31.379
2699.6000	-31.412
2700.0000	-31.095
2700.4000	-30.677
2700.8000	-30.394
2701.2000	-29.983
2701.6000	-29.665
2702.0000	-29.230
2702.4000	-28.739
2702.8000	-28.201
2703.2000	-27.667
2703.6000	-27.321
2704.0000	-26.797
2704.4000	-26.571
2704.8000	-26.319
2705.2000	-25.959
2705.6000	-25.672
2706.0000	-25.427
2706.4000	-25.131
2706.8000	-24.870
2707.2000	-24.622
2707.6000	-24.427
2708.0000	-24.260
2708.4000	-24.043
2708.8000	-23.803
2709.2000	-23.523
2709.6000	-23.231
2710.0000	-22.997
2710.4000	-22.875
2710.8000	-22.886
2711.2000	-22.868
2711.6000	-22.957
2712.0000	-22.901
2712.4000	-22.845
2712.8000	-22.661
2713.2000	-22.587
2713.6000	-22.442
2714.0000	-22.221
2714.4000	-22.251
2714.8000	-22.385
2715.2000	-22.467
2715.6000	-22.702
2716.0000	-23.046
2716.4000	-23.237
2716.8000	-23.611
2717.2000	-23.730
2717.6000	-23.750
2718.0000	-23.372
2718.4000	-23.292
2718.8000	-22.785
2719.2000	-22.355
2719.6000	-21.901
2720.0000	-21.323
2720.4000	-20.989
2720.8000	-20.578
2721.2000	-20.114
2721.6000	-19.852
2722.0000	-19.533
2722.4000	-19.438
2722.8000	-19.272
2723.2000	-19.273
2723.6000	-19.421
2724.0000	-19.489
2724.4000	-19.542
2724.8000	-19.759
2725.2000	-19.934
2725.6000	-20.127
2726.0000	-20.481
2726.4000	-20.593
2726.8000	-20.864
2727.2000	-20.820
2727.6000	-20.757
2728.0000	-20.669
2728.4000	-20.606
2728.8000	-20.447
2729.2000	-19.956
2729.6000	-19.754
2730.0000	-19.485
2730.4000	-19.215
2730.8000	-19.102
2731.2000	-19.427
2731.6000	-18.888
2732.0000	-19.406
2732.4000	-18.327
2732.8000	-18.188
2733.2000	-18.779
2733.6000	-18.410
2734.0000	-18.425
2734.4000	-18.762
2734.8000	-18.998
2735.2000	-19.432
2735.6000	-18.958
2736.0000	-19.132
2736.4000	-18.956
2736.8000	-19.469
2737.2000	-19.865
2737.6000	-20.353
2738.0000	-20.425
2738.4000	-20.625
2738.8000	-20.789
2739.2000	-20.728
2739.6000	-20.291
2740.0000	-20.004
2740.4000	-19.764
2740.8000	-19.468
2741.2000	-19.182
2741.6000	-18.853
2742.0000	-18.882
2742.4000	-18.571
2742.8000	-18.312
2743.2000	-18.138
2743.6000	-17.701
2744.0000	-17.857
2744.4000	-17.720
2744.8000	-17.310
2745.2000	-17.517
2745.6000	-17.183
2746.0000	-16.601
2746.4000	-16.381
2746.8000	-15.936
2747.2000	-16.026
2747.6000	-16.790
2748.0000	-16.598
2748.4000	-16.464
2748.8000	-17.070
2749.2000	-17.185
2749.6000	-17.179
2750.0000	-16.505
2750.4000	-17.219
2750.8000	-17.517
2751.2000	-18.723
2751.6000	-18.271
2752.0000	-18.811
2752.4000	-18.588
2752.8000	-19.150
2753.2000	-17.322
2753.6000	-17.668
2754.0000	-17.238
2754.4000	-17.477
2754.8000	-17.570
2755.2000	-17.597
2755.6000	-17.704
2756.0000	-17.551
2756.4000	-17.514
2756.8000	-17.458
2757.2000	-17.093
2757.6000	-16.966
2758.0000	-16.390
2758.4000	-15.830
2758.8000	-15.917
2759.2000	-15.649
2759.6000	-15.247
2760.0000	-14.737
2760.4000	-14.418
2760.8000	-14.138
2761.2000	-14.054
2761.6000	-13.495
2762.0000	-13.354
2762.4000	-13.038
2762.8000	-12.751
2763.2000	-11.512
2763.6000	-11.027
2764.0000	-11.383
2764.4000	-10.402
2764.8000	-9.974
2765.2000	-9.374
2765.6000	-8.496
2766.0000	-7.606
2766.4000	-7.499
2766.8000	-7.301
2767.2000	-6.319
2767.6000	-6.240
2768.0000	-6.393
2768.4000	-6.689
2768.8000	-6.845
2769.2000	-6.708
2769.6000	-7.145
2770.0000	-7.139
2770.4000	-7.704
2770.8000	-8.135
2771.2000	-8.651
2771.6000	-9.170
2772.0000	-9.690
2772.4000	-10.076
2772.8000	-10.279
2773.2000	-10.533
2773.6000	-10.527
2774.0000	-10.115
2774.4000	-10.221
2774.8000	-10.257
2775.2000	-9.908
2775.6000	-9.430
2776.0000	-9.044
2776.4000	-8.063
2776.8000	-7.946
2777.2000	-7.648
2777.6000	-7.574
2778.0000	-7.076
2778.4000	-7.037
2778.8000	-6.867
2779.2000	-6.451
2779.6000	-6.477
2780.0000	-6.325
2780.4000	-6.273
2780.8000	-6.049
2781.2000	-5.822
2781.6000	-5.645
2782.0000	-5.430
2782.4000	-5.214
2782.8000	-4.993
2783.2000	-4.811
2783.6000	-4.650
2784.0000	-4.522
2784.4000	-4.422
2784.8000	-4.442
2785.2000	-4.333
2785.6000	-4.634
2786.0000	-4.542
2786.4000	-4.360
2786.8000	-4.404
2787.2000	-4.244
2787.6000	-4.228
2788.0000	-4.473
2788.4000	-4.344
2788.8000	-4.554
2789.2000	-4.734
2789.6000	-4.999
2790.0000	-5.417
2790.4000	-5.831
2790.8000	-6.419
2791.2000	-6.481
2791.6000	-7.033
2792.0000	-6.994
2792.4000	-7.069
2792.8000	-7.404
2793.2000	-7.637
2793.6000	-7.734
2794.0000	-7.743
2794.4000	-8.416
2794.8000	-8.819
2795.2000	-8.671
2795.6000	-8.301
2796.0000	-8.171
2796.4000	-7.880
2796.8000	-8.163
2797.2000	-7.678
2797.6000	-7.562
2798.0000	-7.136
2798.4000	-7.518
2798.8000	-7.249
2799.2000	-7.311
2799.6000	-7.219
2800.0000	-7.403
2800.4000	-7.114
2800.8000	-7.225
2801.2000	-7.191
2801.6000	-7.506
2802.0000	-7.729
2802.4000	-8.126
2802.8000	-8.417
2803.2000	-9.071
2803.6000	-9.796
2804.0000	-10.151
2804.4000	-10.615
2804.8000	-10.682
2805.2000	-10.830
2805.6000	-11.048
2806.0000	-11.254
2806.4000	-12.026
2806.8000	-11.995
2807.2000	-11.821
2807.6000	-11.882
2808.0000	-11.785
2808.4000	-12.277
2808.8000	-12.370
2809.2000	-12.246
2809.6000	-12.366
2810.0000	-12.527
2810.4000	-12.591
2810.8000	-12.370
2811.2000	-12.365
2811.6000	-12.401
2812.0000	-12.579
2812.4000	-12.952
2812.8000	-12.975
2813.2000	-13.268
2813.6000	-13.500
2814.0000	-13.643
2814.4000	-13.781
2814.8000	-14.090
2815.2000	-14.457
2815.6000	-14.829
2816.0000	-15.321
2816.4000	-15.653
2816.8000	-16.010
2817.2000	-16.057
2817.6000	-16.323
2818.0000	-16.230
2818.4000	-16.570
2818.8000	-16.747
2819.2000	-17.051
2819.6000	-16.986
2820.0000	-17.211
2820.4000	-17.377
2820.8000	-17.530
2821.2000	-17.643
2821.6000	-17.834
2822.0000	-17.972
2822.4000	-18.053
2822.8000	-18.130
2823.2000	-18.396
2823.6000	-18.499
2824.0000	-18.477
2824.4000	-18.945
2824.8000	-18.872
2825.2000	-19.246
2825.6000	-18.777
2826.0000	-18.952
2826.4000	-18.905
2826.8000	-18.823
2827.2000	-18.887
2827.6000	-18.750
2828.0000	-18.610
2828.4000	-18.695
2828.8000	-18.698
2829.2000	-19.145
2829.6000	-18.890
2830.0000	-18.952
2830.4000	-19.114
2830.8000	-19.296
2831.2000	-19.224
2831.6000	-19.100
2832.0000	-18.896
2832.4000	-18.857
2832.8000	-18.871
2833.2000	-19.044
2833.6000	-19.263
2834.0000	-19.356
2834.4000	-19.591
2834.8000	-19.870
2835.2000	-20.253
2835.6000	-20.000
2836.0000	-19.985
2836.4000	-20.026
2836.8000	-20.070
2837.2000	-20.011
2837.6000	-20.310
2838.0000	-20.586
2838.4000	-20.507
2838.8000	-20.827
2839.2000	-21.115
2839.6000	-20.778
2840.0000	-21.213
2840.4000	-21.149
2840.8000	-20.992
2841.2000	-20.904
2841.6000	-21.008
2842.0000	-20.898
2842.4000	-20.573
2842.8000	-20.635
2843.2000	-20.289
2843.6000	-20.149
2844.0000	-19.783
2844.4000	-20.062
2844.8000	-20.455
2845.2000	-20.220
2845.6000	-20.348
2846.0000	-19.338
2846.4000	-19.161
2846.8000	-18.970
2847.2000	-19.267
2847.6000	-19.011
2848.0000	-18.670
2848.4000	-17.961
2848.8000	-18.009
2849.2000	-17.944
2849.6000	-18.050
2850.0000	-17.811
2850.4000	-17.577
2850.8000	-17.880
2851.2000	-18.374
2851.6000	-18.362
2852.0000	-18.149
2852.4000	-19.095
2852.8000	-18.705
2853.2000	-18.374
2853.6000	-18.526
2854.0000	-18.507
2854.4000	-18.501
2854.8000	-17.754
2855.2000	-18.163
2855.6000	-18.243
2856.0000	-17.893
2856.4000	-17.335
2856.8000	-17.141
2857.2000	-17.593
2857.6000	-16.907
2858.0000	-16.532
2858.4000	-16.780
2858.8000	-16.352
2859.2000	-16.413
2859.6000	-16.319
2860.0000	-16.105
2860.4000	-15.998
2860.8000	-15.945
2861.2000	-15.771
2861.6000	-15.367
2862.0000	-15.271
2862.4000	-15.409
2862.8000	-14.975
2863.2000	-14.827
2863.6000	-14.851
2864.0000	-14.172
2864.4000	-14.124
2864.8000	-14.075
2865.2000	-13.951
2865.6000	-14.246
2866.0000	-14.364
2866.4000	-13.627
2866.8000	-13.719
2867.2000	-13.667
2867.6000	-13.331
2868.0000	-13.617
2868.4000	-13.063
2868.8000	-13.113
2869.2000	-13.026
2869.6000	-12.968
2870.0000	-12.562
2870.4000	-12.521
2870.8000	-12.414
2871.2000	-12.163
2871.6000	-12.116
2872.0000	-11.988
2872.4000	-11.969
2872.8000	-12.157
2873.2000	-12.245
2873.6000	-12.051
2874.0000	-11.882
2874.4000	-11.930
2874.8000	-11.843
2875.2000	-11.771
2875.6000	-11.695
2876.0000	-11.532
2876.4000	-11.599
2876.8000	-11.543
2877.2000	-11.348
2877.6000	-11.199
2878.0000	-11.024
2878.4000	-11.152
2878.8000	-11.188
2879.2000	-11.070
2879.6000	-10.877
2880.0000	-10.735
2880.4000	-10.635
2880.8000	-10.613
2881.2000	-10.558
2881.6000	-10.519
2882.0000	-10.404
2882.4000	-10.455
2882.8000	-10.422
2883.2000	-10.016
2883.6000	-10.033
2884.0000	-9.978
2884.4000	-9.832
2884.8000	-9.828
2885.2000	-9.704
2885.6000	-9.809
[truncated: 5,286 more rows]
